# Supplementary material for: Complementary encoding of spatial information in hippocampal astrocytes
Source: PLoS Biol. 2022 Mar 3;20(3):e3001530. doi: 10.1371/journal.pbio.3001530 (PMC8893713; doi:10.1371/journal.pbio.3001530)
Supplement: S1 Data — (ZIP) [file pbio.3001530.s033.zip]

Archive with 51 entries (50 files):
- S1_Data/Fig_1.xlsx
- S1_Data/Fig_2.xlsx
- S1_Data/Fig_3_err.xlsx
- S1_Data/Fig_4.xlsx
- S1_Data/Fig_5.xlsx
- S1_Data/Fig_6.xlsx
- S1_Data/Fig_6A.xlsx
- S1_Data/Fig_6B.xlsx
- S1_Data/HeatMap_Fig3/
- S1_Data/HeatMap_Fig3/019_astro_obs_bin_12.csv
- S1_Data/HeatMap_Fig3/019_astro_obs_bin_16.csv
- S1_Data/HeatMap_Fig3/019_astro_obs_bin_20.csv
- S1_Data/HeatMap_Fig3/019_astro_obs_bin_24.csv
- S1_Data/HeatMap_Fig3/019_astro_obs_bin_4.csv
- S1_Data/HeatMap_Fig3/019_astro_obs_bin_8.csv
- S1_Data/HeatMap_Fig3/023_astro_obs_bin_12.csv
- S1_Data/HeatMap_Fig3/023_astro_obs_bin_16.csv
- S1_Data/HeatMap_Fig3/023_astro_obs_bin_20.csv
- S1_Data/HeatMap_Fig3/023_astro_obs_bin_24.csv
- S1_Data/HeatMap_Fig3/023_astro_obs_bin_4.csv
- S1_Data/HeatMap_Fig3/023_astro_obs_bin_8.csv
- S1_Data/HeatMap_Fig3/027_astro_obs_bin_12.csv
- S1_Data/HeatMap_Fig3/027_astro_obs_bin_16.csv
- S1_Data/HeatMap_Fig3/027_astro_obs_bin_20.csv
- S1_Data/HeatMap_Fig3/027_astro_obs_bin_24.csv
- S1_Data/HeatMap_Fig3/027_astro_obs_bin_4.csv
- S1_Data/HeatMap_Fig3/027_astro_obs_bin_8.csv
- S1_Data/HeatMap_Fig3/031_astro_obs_bin_12.csv
- S1_Data/HeatMap_Fig3/031_astro_obs_bin_16.csv
- S1_Data/HeatMap_Fig3/031_astro_obs_bin_20.csv
- S1_Data/HeatMap_Fig3/031_astro_obs_bin_24.csv
- S1_Data/HeatMap_Fig3/031_astro_obs_bin_4.csv
- S1_Data/HeatMap_Fig3/031_astro_obs_bin_8.csv
- S1_Data/HeatMap_Fig3/035_astro_obs_bin_12.csv
- S1_Data/HeatMap_Fig3/035_astro_obs_bin_16.csv
- S1_Data/HeatMap_Fig3/035_astro_obs_bin_20.csv
- S1_Data/HeatMap_Fig3/035_astro_obs_bin_24.csv
- S1_Data/HeatMap_Fig3/035_astro_obs_bin_4.csv
- S1_Data/HeatMap_Fig3/035_astro_obs_bin_8.csv
- S1_Data/HeatMap_Fig3/039_astro_obs_bin_12.csv
- S1_Data/HeatMap_Fig3/039_astro_obs_bin_16.csv
- S1_Data/HeatMap_Fig3/039_astro_obs_bin_20.csv
- S1_Data/HeatMap_Fig3/039_astro_obs_bin_24.csv
- S1_Data/HeatMap_Fig3/039_astro_obs_bin_4.csv
- S1_Data/HeatMap_Fig3/039_astro_obs_bin_8.csv
- S1_Data/HeatMap_Fig3/043_astro_obs_bin_12.csv
- S1_Data/HeatMap_Fig3/043_astro_obs_bin_16.csv
- S1_Data/HeatMap_Fig3/043_astro_obs_bin_20.csv
- S1_Data/HeatMap_Fig3/043_astro_obs_bin_24.csv
- S1_Data/HeatMap_Fig3/043_astro_obs_bin_4.csv
- S1_Data/HeatMap_Fig3/043_astro_obs_bin_8.csv
