# Supplementary material for: Complementary encoding of spatial information in hippocampal astrocytes
Source: PLoS Biol. 2022 Mar 3;20(3):e3001530. doi: 10.1371/journal.pbio.3001530 (PMC8893713; doi:10.1371/journal.pbio.3001530)
Supplement: S1 Data — (ZIP) [file pbio.3001530.s033.zip › S1_Data/Fig_1.xlsx]

## Sheet: Fig_1_F(all trials)
	SMALL_027_PROC_08_05	SMALL_027_PROC_08_04	SMALL_027_PROC_02_03	SMALL_027_PROC_06_06	SMALL_031_PROC_04_02	SMALL_027_PROC_03_01	SMALL_027_PROC_06_02	SMALL_027_PROC_07_04	SMALL_027_PROC_08_01	SMALL_027_PROC_08_02	SMALL_043_PROC_04_02	SMALL_031_PROC_03_01	SMALL_027_PROC_07_09	SMALL_039_PROC_02_16	SMALL_027_PROC_01_03	SMALL_027_PROC_02_05	SMALL_043_PROC_02_04	SMALL_043_PROC_02_05	SMALL_027_PROC_06_05	SMALL_027_PROC_02_04	SMALL_027_PROC_01_02	SMALL_027_PROC_07_03	SMALL_027_PROC_03_06	SMALL_027_PROC_07_10	SMALL_027_PROC_07_01	SMALL_027_PROC_02_11	SMALL_027_PROC_03_07	SMALL_027_SOMA_07	SMALL_027_PROC_03_05	SMALL_027_PROC_03_08	SMALL_027_PROC_02_12	SMALL_027_SOMA_03	SMALL_027_PROC_07_06	SMALL_027_PROC_03_02	SMALL_023_PROC_02_04	SMALL_023_PROC_02_03	SMALL_043_PROC_03_01	SMALL_023_PROC_06_01	SMALL_039_PROC_02_08	SMALL_027_PROC_02_08	SMALL_043_PROC_03_05	SMALL_027_PROC_02_01	SMALL_027_PROC_07_05	SMALL_027_PROC_02_06	SMALL_039_PROC_05_01	SMALL_027_PROC_02_02	SMALL_027_SOMA_02	SMALL_023_PROC_04_01	SMALL_023_PROC_01_08
0	1	1	0.908039	1	1	0.876208	1	0.795225	0.999997	0.976468	0.864664	0.62295	0.888316	0.499364	0.82001	0.916876	0.644731	0.784859	1	0.749864	0.959	0.421858	0.47915	0.545358	0.724893	0.63354	0.532493	0.421086	0.396501	0.568541	0.763673	0.353109	0.575832	0.786172	0.489246	0.436734	0.545083	0.442152	0.38719	0.926793	0.82427	0.636442	0.575364	0.621654	0.357522	0.582924	0.73004	0.474642	0.345687
2.25	0.984317	0.985294	0.895498	0.987339	0.967731	0.857918	0.988864	0.788617	0.998449	0.981155	0.869991	0.614853	0.883179	0.509944	0.817091	0.907406	0.657782	0.794999	0.993093	0.740921	0.946046	0.426609	0.475345	0.543704	0.720696	0.626411	0.52187	0.427175	0.393984	0.560696	0.755127	0.350615	0.571876	0.774025	0.500267	0.452456	0.569047	0.449412	0.391903	0.907411	0.830351	0.631533	0.573633	0.617009	0.357762	0.573492	0.714819	0.485084	0.350787
4.5	0.944306	0.945485	0.863961	0.95391	0.882788	0.809835	0.9604	0.773161	0.991596	0.991699	0.885287	0.59455	0.871045	0.540682	0.810285	0.883447	0.69289	0.821552	0.975754	0.719456	0.911914	0.440578	0.467055	0.541275	0.710662	0.610809	0.495782	0.444572	0.38853	0.540707	0.733995	0.34517	0.561585	0.742127	0.526948	0.49058	0.633503	0.466568	0.405961	0.859888	0.845882	0.620308	0.57035	0.608499	0.358911	0.551326	0.676933	0.510666	0.364073
6.75	0.895558	0.890127	0.826976	0.909482	0.772032	0.746888	0.925466	0.758461	0.974377	0.999965	0.908513	0.571016	0.85918	0.588974	0.804068	0.855115	0.74055	0.855475	0.955295	0.697525	0.867252	0.463279	0.46129	0.543848	0.70058	0.599662	0.467154	0.471532	0.385036	0.516549	0.710391	0.34148	0.5488	0.700614	0.557123	0.533173	0.720996	0.484775	0.429102	0.807452	0.86507	0.610769	0.57009	0.607923	0.362176	0.530046	0.633753	0.540258	0.381985
9	0.852592	0.828228	0.79739	0.86232	0.661679	0.683193	0.893736	0.753133	0.942048	0.997715	0.936117	0.552465	0.854388	0.651219	0.802924	0.832502	0.790285	0.887269	0.937892	0.686782	0.823053	0.494619	0.464965	0.557292	0.696341	0.605079	0.448474	0.507013	0.388861	0.49628	0.694068	0.344661	0.538244	0.659449	0.582915	0.567022	0.812841	0.498224	0.460702	0.770824	0.882693	0.610979	0.578141	0.625528	0.369228	0.522499	0.601931	0.566071	0.402687
11.25	0.823845	0.765945	0.783089	0.81621	0.568973	0.628278	0.870013	0.761497	0.892705	0.979435	0.963403	0.543105	0.860154	0.723008	0.809528	0.822307	0.833777	0.909935	0.925763	0.694374	0.787768	0.534775	0.482394	0.585228	0.701944	0.633342	0.447632	0.550754	0.404038	0.485728	0.69102	0.358727	0.534657	0.62567	0.603284	0.587216	0.894112	0.505794	0.499548	0.760276	0.895933	0.626277	0.598974	0.665095	0.381748	0.536022	0.591888	0.585717	0.4267
13.5	0.811421	0.707526	0.786922	0.771421	0.502428	0.588328	0.854265	0.783538	0.828837	0.943388	0.985337	0.542815	0.876231	0.79868	0.824208	0.827136	0.86612	0.920054	0.917246	0.722133	0.767318	0.583527	0.514713	0.628087	0.719137	0.683568	0.467666	0.602351	0.432518	0.488431	0.703004	0.386127	0.542413	0.603849	0.621895	0.594959	0.954772	0.509295	0.5435	0.775664	0.904097	0.658418	0.635352	0.72316	0.400929	0.571869	0.607535	0.600238	0.455558
15.75	0.812647	0.656746	0.807778	0.727085	0.464592	0.568212	0.843026	0.816033	0.757603	0.891803	0.998008	0.548203	0.899249	0.871076	0.845156	0.845791	0.886588	0.918193	0.908244	0.766822	0.765435	0.639572	0.560276	0.682846	0.74741	0.748376	0.507594	0.660236	0.473903	0.506195	0.728201	0.427638	0.564712	0.597085	0.644645	0.595289	0.989904	0.511874	0.589476	0.809527	0.907595	0.705541	0.687295	0.790508	0.426984	0.626094	0.647367	0.612009	0.490331
18	0.822115	0.617187	0.84204	0.683303	0.453506	0.571945	0.831518	0.854276	0.689164	0.830335	1	0.553931	0.924757	0.932278	0.870053	0.874473	0.898633	0.908953	0.894797	0.821521	0.783478	0.700642	0.616166	0.744343	0.784868	0.816892	0.564059	0.721942	0.526348	0.539776	0.762954	0.48288	0.602684	0.607714	0.677346	0.59532	1	0.517001	0.633872	0.85165	0.907256	0.763217	0.751744	0.856198	0.458998	0.691835	0.706277	0.623332	0.530472
20.25	0.834279	0.591319	0.884665	0.642234	0.463066	0.601514	0.816149	0.893899	0.633052	0.766529	0.992901	0.554252	0.949382	0.975641	0.897686	0.908534	0.908556	0.899737	0.875813	0.877952	0.819962	0.76426	0.679988	0.807371	0.829116	0.879167	0.63308	0.78501	0.588026	0.589356	0.803907	0.550972	0.654809	0.637252	0.723314	0.601908	0.990568	0.527727	0.673293	0.893507	0.90397	0.826029	0.822774	0.912044	0.495269	0.761838	0.777246	0.635538	0.573436
22.5	0.845648	0.579405	0.929682	0.607799	0.483582	0.655234	0.796589	0.931704	0.594735	0.708194	0.980587	0.544894	0.971547	0.997879	0.927936	0.943509	0.922695	0.898269	0.854429	0.928795	0.87001	0.828181	0.75043	0.868085	0.877475	0.929507	0.710949	0.847409	0.657994	0.654308	0.849115	0.630634	0.717301	0.685723	0.781372	0.618902	0.970499	0.545956	0.705281	0.930739	0.898958	0.888425	0.892343	0.954792	0.533924	0.829836	0.852273	0.648623	0.615271
24.75	0.855371	0.579046	0.96982	0.5843	0.503773	0.726839	0.776388	0.964966	0.574396	0.662331	0.967243	0.524939	0.989727	1	0.959401	0.974705	0.943885	0.909218	0.836706	0.968642	0.924858	0.889661	0.825407	0.923273	0.92597	0.966469	0.793394	0.906421	0.735203	0.731896	0.896929	0.719032	0.78498	0.75029	0.845438	0.645348	0.949135	0.572045	0.728629	0.962161	0.894106	0.944046	0.950997	0.984349	0.573265	0.889803	0.92197	0.661562	0.651921
27	0.863815	0.585837	0.996192	0.574432	0.51405	0.805969	0.761582	0.989742	0.568353	0.634386	0.955424	0.497919	1	0.986553	0.986592	0.995954	0.969361	0.931889	0.828143	0.993446	0.972407	0.943897	0.898952	0.968278	0.968021	0.990156	0.873546	0.956852	0.816057	0.815512	0.943345	0.809973	0.852025	0.823901	0.906028	0.675853	0.933314	0.604796	0.743601	0.98643	0.892167	0.984469	0.989206	1	0.611742	0.934346	0.975003	0.67309	0.680386
29.25	0.870759	0.594867	1	0.577705	0.50941	0.880396	0.757895	1	0.571513	0.626884	0.9453	0.471119	0.995524	0.963818	1	1	0.991358	0.960396	0.829986	1	1	0.983406	0.960092	0.996171	0.995065	1	0.941284	0.990724	0.892738	0.894406	0.980685	0.893339	0.91237	0.89549	0.95318	0.702848	0.92594	0.642063	0.752137	1	0.896425	1	1	0.998901	0.64781	0.955329	0.999932	0.682379	0.699414
31.5	0.874837	0.602572	0.976204	0.590139	0.490422	0.939659	0.7676	0.989198	0.579409	0.637833	0.935372	0.453009	0.96977	0.937696	0.990543	0.981429	1	0.985922	0.837677	0.986521	0.999579	1	0.996323	1	1	0.995116	0.985767	1	0.954564	0.956374	1	0.957523	0.960119	0.953051	0.979789	0.719678	0.926257	0.681499	0.75779	0.998472	0.909446	0.983586	0.982581	0.978698	0.680166	0.947778	0.990039	0.689512	0.709635
33.75	0.874756	0.608009	0.926842	0.605867	0.461912	0.978377	0.788019	0.95386	0.589091	0.660434	0.924045	0.449667	0.921274	0.911938	0.955355	0.940286	0.987352	1	0.842981	0.953942	0.971958	0.988803	1	0.97683	0.981428	0.976387	1	0.981	0.991892	0.992429	0.99599	0.993849	0.990339	0.988378	0.984203	0.723169	0.931331	0.721104	0.764802	0.980417	0.931435	0.935374	0.944121	0.941823	0.70821	0.914276	0.947986	0.695632	0.713324
36	0.870826	0.612866	0.861019	0.619649	0.430603	0.997007	0.812591	0.896439	0.599016	0.685043	0.911076	0.462172	0.855913	0.88736	0.900018	0.882951	0.95111	0.997356	0.838113	0.906387	0.9264	0.951269	0.972705	0.930066	0.945049	0.947601	0.983999	0.937125	1	1	0.970496	1	1	1	0.970982	0.714878	0.93768	0.759266	0.776255	0.949997	0.958743	0.864185	0.897594	0.897004	0.732336	0.865666	0.886129	0.702787	0.713809
38.25	0.86524	0.620165	0.791425	0.628916	0.402826	1	0.833924	0.825353	0.608567	0.702379	0.898027	0.486591	0.784812	0.862195	0.835533	0.819414	0.896409	0.977682	0.819258	0.850275	0.875513	0.894875	0.924105	0.868358	0.901153	0.914466	0.944224	0.877942	0.980263	0.982534	0.9318	0.980098	0.988751	0.992348	0.948988	0.700331	0.942569	0.794363	0.792345	0.91598	0.984091	0.784528	0.856696	0.856311	0.753389	0.817156	0.82194	0.713314	0.714672
40.5	0.860913	0.63269	0.729816	0.634166	0.382914	0.993027	0.846839	0.752181	0.617716	0.706122	0.887617	0.516514	0.719921	0.833573	0.773012	0.758895	0.833967	0.945414	0.787398	0.79252	0.829494	0.829945	0.866903	0.802312	0.860286	0.882578	0.890374	0.815645	0.938851	0.946491	0.890676	0.942203	0.959085	0.972313	0.927768	0.686913	0.944767	0.824312	0.810189	0.887853	0.999462	0.711526	0.831269	0.830134	0.771892	0.782963	0.772049	0.729269	0.719176
42.75	0.860025	0.651772	0.684222	0.638092	0.372379	0.980908	0.850034	0.687929	0.626729	0.693947	0.881926	0.546233	0.66984	0.799368	0.719756	0.706845	0.774802	0.907315	0.746695	0.738784	0.793118	0.765855	0.811665	0.741329	0.829846	0.855824	0.831943	0.761102	0.884226	0.898267	0.856158	0.895019	0.915685	0.945766	0.913937	0.68111	0.94454	0.846534	0.825433	0.871793	1	0.656709	0.824999	0.823552	0.787618	0.772583	0.748233	0.751584	0.729856
45	0.863079	0.676848	0.65802	0.643903	0.370069	0.966607	0.845755	0.640305	0.635864	0.667294	0.881158	0.57243	0.638004	0.759433	0.678208	0.664264	0.725834	0.869788	0.702213	0.692344	0.766262	0.708895	0.764089	0.691728	0.81268	0.83576	0.775892	0.721163	0.82475	0.842658	0.832923	0.845351	0.864243	0.915763	0.909744	0.686761	0.942954	0.858496	0.834807	0.868275	0.985854	0.625868	0.835633	0.835267	0.799907	0.789355	0.755819	0.779849	0.748432
47.25	0.868745	0.705388	0.650084	0.653476	0.372778	0.950852	0.837961	0.612598	0.644679	0.630266	0.883486	0.593793	0.622534	0.715956	0.646776	0.628736	0.688984	0.837334	0.658005	0.653546	0.746091	0.661935	0.724884	0.655782	0.806869	0.82163	0.725584	0.697154	0.766802	0.782839	0.82059	0.796741	0.809934	0.882454	0.913844	0.704665	0.940666	0.858625	0.837592	0.871932	0.960703	0.618369	0.856321	0.85868	0.808258	0.830265	0.793265	0.812403	0.775501
49.5	0.874222	0.73321	0.65537	0.665878	0.376304	0.931985	0.829568	0.604026	0.651299	0.588001	0.886171	0.609392	0.617595	0.67272	0.621606	0.596286	0.662922	0.812348	0.616248	0.620017	0.729246	0.625412	0.691216	0.631366	0.806433	0.810688	0.680661	0.684824	0.71353	0.721038	0.814474	0.74931	0.756217	0.844177	0.923176	0.733317	0.937194	0.847454	0.835607	0.873683	0.928999	0.627594	0.877722	0.884262	0.812746	0.886261	0.852089	0.84693	0.810222
51.75	0.876066	0.755164	0.66581	0.676969	0.376969	0.906695	0.820095	0.611243	0.652184	0.544737	0.887126	0.617365	0.61557	0.634123	0.598428	0.563095	0.644979	0.795035	0.57737	0.58749	0.71338	0.598782	0.658713	0.612507	0.802538	0.798696	0.637736	0.675923	0.664638	0.65908	0.807646	0.700936	0.704509	0.799205	0.93463	0.769957	0.930851	0.828291	0.83192	0.864145	0.894235	0.64248	0.890467	0.902161	0.814002	0.943362	0.917652	0.881137	0.850146
54	0.871134	0.765926	0.67212	0.680501	0.373341	0.871607	0.80485	0.630194	0.642882	0.502532	0.885864	0.6147	0.609923	0.6038	0.574614	0.526891	0.631776	0.783111	0.54072	0.551551	0.697814	0.581706	0.623559	0.5916	0.786031	0.781106	0.592348	0.661581	0.617784	0.598835	0.794069	0.649553	0.655135	0.747567	0.945889	0.811338	0.919243	0.806802	0.829004	0.837238	0.858372	0.650504	0.887957	0.904886	0.812901	0.985761	0.972122	0.913275	0.891537
56.25	0.857464	0.76114	0.66599	0.670307	0.366994	0.825398	0.77631	0.657232	0.619697	0.461314	0.883742	0.598398	0.597082	0.58352	0.550124	0.487445	0.619483	0.772256	0.505302	0.509224	0.683173	0.574409	0.583958	0.562413	0.750335	0.754266	0.54107	0.635971	0.570692	0.542394	0.771276	0.595293	0.608729	0.691944	0.955719	0.854085	0.900275	0.789234	0.827544	0.791958	0.82216	0.641168	0.868154	0.888632	0.81012	1	0.998925	0.942092	0.930224
58.5	0.834774	0.738706	0.642257	0.642708	0.36123	0.77031	0.727352	0.688884	0.581568	0.420359	0.882876	0.567356	0.57706	0.572966	0.527195	0.446471	0.604215	0.757684	0.470384	0.460162	0.670315	0.576989	0.540884	0.522968	0.694301	0.716666	0.483473	0.598859	0.523254	0.492323	0.741366	0.541596	0.567136	0.637343	0.963829	0.894904	0.872824	0.779935	0.8261	0.732071	0.785398	0.609109	0.83414	0.853494	0.805829	0.979356	0.987827	0.96639	0.962342
60.75	0.804489	0.700145	0.600503	0.598259	0.35793	0.712185	0.655283	0.720654	0.531158	0.380004	0.884628	0.523518	0.55244	0.570666	0.508605	0.406999	0.582802	0.736342	0.435943	0.406866	0.658761	0.587875	0.497953	0.476605	0.623599	0.669707	0.422867	0.555583	0.478291	0.451598	0.709697	0.494487	0.532746	0.589442	0.970467	0.930931	0.836925	0.780002	0.822031	0.66435	0.747119	0.555858	0.792969	0.802796	0.799837	0.926564	0.938783	0.98484	0.985101
63	0.769362	0.650984	0.545422	0.542129	0.355896	0.658627	0.564482	0.746215	0.474377	0.342417	0.888453	0.471582	0.526422	0.575311	0.495558	0.37232	0.553287	0.708136	0.402658	0.35386	0.646178	0.602538	0.460243	0.430532	0.549669	0.617463	0.365404	0.514352	0.440569	0.423052	0.681679	0.460196	0.506615	0.552287	0.975953	0.960229	0.793308	0.787865	0.813132	0.596276	0.705509	0.489486	0.75292	0.741895	0.792436	0.853191	0.862519	0.996229	0.997351
65.25	0.732717	0.598977	0.485053	0.482581	0.352173	0.616053	0.466026	0.758673	0.418049	0.310689	0.891869	0.417624	0.500902	0.586373	0.486575	0.344419	0.515273	0.67556	0.371632	0.305847	0.629141	0.613917	0.43205	0.391882	0.485518	0.565134	0.317421	0.481749	0.414348	0.408167	0.659513	0.442196	0.486702	0.526654	0.980453	0.981735	0.743161	0.801002	0.799105	0.534122	0.658377	0.421211	0.719839	0.676514	0.785199	0.774547	0.776059	1	1
67.5	0.697785	0.550712	0.427426	0.427873	0.344747	0.587361	0.373638	0.75355	0.366859	0.286875	0.891426	0.367548	0.475898	0.603385	0.478188	0.322902	0.469887	0.642255	0.343817	0.265854	0.605379	0.615118	0.415049	0.363838	0.440683	0.516904	0.282514	0.45951	0.401139	0.406272	0.64118	0.439673	0.468126	0.510296	0.984153	0.995046	0.688431	0.817427	0.782426	0.482023	0.604119	0.360476	0.694712	0.611359	0.781378	0.702645	0.694916	0.996458	0.996011
69.75	0.667588	0.509011	0.377587	0.383546	0.333687	0.571644	0.29909	0.731079	0.321866	0.270882	0.884087	0.325988	0.450625	0.624386	0.46718	0.305224	0.419788	0.611544	0.319826	0.234701	0.575362	0.602618	0.408028	0.34436	0.418188	0.474926	0.260385	0.444448	0.399203	0.414678	0.622328	0.448367	0.445365	0.499781	0.987495	1	0.63226	0.836147	0.767605	0.442404	0.542713	0.311665	0.674175	0.549843	0.785109	0.642029	0.627059	0.986319	0.989491
72	0.645097	0.47322	0.33671	0.351266	0.320186	0.565622	0.249803	0.696175	0.281418	0.260651	0.868504	0.295837	0.425122	0.645189	0.452286	0.288142	0.368995	0.585731	0.300424	0.211672	0.54219	0.577651	0.408125	0.328027	0.414923	0.439763	0.247956	0.431039	0.404784	0.429504	0.599272	0.462815	0.414674	0.492446	0.991086	0.996796	0.579	0.856927	0.759333	0.416919	0.476309	0.274211	0.653315	0.494908	0.799817	0.591032	0.572451	0.969973	0.984382
74.25	0.632971	0.441412	0.303134	0.329443	0.304867	0.565141	0.228734	0.65578	0.243582	0.25335	0.84556	0.27832	0.400737	0.660276	0.434559	0.269586	0.322328	0.565984	0.287003	0.195748	0.509901	0.544887	0.412336	0.309062	0.423515	0.41153	0.241463	0.414004	0.41381	0.446574	0.570633	0.478239	0.375158	0.486906	0.995177	0.986385	0.533376	0.879645	0.760723	0.406732	0.408887	0.244976	0.62822	0.449601	0.826627	0.545776	0.526359	0.946917	0.982991
76.5	0.632205	0.412539	0.274264	0.314457	0.286651	0.566332	0.234881	0.615615	0.208284	0.246458	0.818312	0.273147	0.379334	0.665138	0.416694	0.249894	0.284509	0.552646	0.28153	0.186269	0.481424	0.509673	0.418345	0.284064	0.434466	0.390312	0.238233	0.389805	0.423087	0.461945	0.537004	0.491377	0.328613	0.482591	0.998929	0.970737	0.49907	0.903668	0.772725	0.41178	0.345488	0.220807	0.597177	0.416554	0.86335	0.503786	0.483643	0.915853	0.985087
78.75	0.640346	0.386885	0.248003	0.302131	0.263101	0.566343	0.263231	0.577962	0.177902	0.238236	0.791008	0.27854	0.361711	0.658288	0.402009	0.231781	0.258973	0.5453	0.285259	0.182975	0.457399	0.475528	0.424453	0.2532	0.438427	0.375575	0.237195	0.357006	0.430719	0.472044	0.499534	0.500371	0.278647	0.478742	1	0.95238	0.477121	0.927587	0.794632	0.430032	0.290977	0.199926	0.5601	0.396504	0.904837	0.464695	0.441078	0.875518	0.987876
81	0.650856	0.365175	0.223596	0.289186	0.232273	0.563899	0.305076	0.541501	0.156094	0.227878	0.767623	0.291393	0.346568	0.641634	0.393342	0.218768	0.246851	0.542818	0.297106	0.185509	0.43649	0.443155	0.429237	0.219692	0.428691	0.365442	0.238175	0.316215	0.435884	0.473742	0.458776	0.504342	0.229727	0.473833	0.994724	0.933076	0.465117	0.949473	0.824873	0.457552	0.248813	0.181889	0.51757	0.387197	0.944387	0.42898	0.39784	0.825976	0.987132
83.25	0.654977	0.347562	0.201674	0.274289	0.194971	0.559469	0.349588	0.503414	0.145742	0.215419	0.750575	0.308051	0.331083	0.619111	0.392414	0.213248	0.246907	0.543401	0.312974	0.193055	0.416707	0.411499	0.43146	0.187916	0.403324	0.356949	0.240906	0.269994	0.438659	0.464688	0.414906	0.503199	0.186235	0.465848	0.979487	0.912678	0.458124	0.967685	0.861302	0.490018	0.220222	0.166894	0.470439	0.384217	0.975761	0.396556	0.354834	0.769703	0.97937
85.5	0.64542	0.333429	0.183635	0.25838	0.155389	0.554427	0.386473	0.461966	0.147519	0.201605	0.739939	0.325506	0.312415	0.594723	0.39977	0.215346	0.256216	0.544731	0.326778	0.204184	0.396802	0.379665	0.430316	0.161256	0.36523	0.347363	0.244401	0.222298	0.439891	0.443948	0.36867	0.497739	0.151482	0.453026	0.952573	0.889194	0.450883	0.981486	0.90108	0.524496	0.204036	0.155027	0.420112	0.383375	0.9948	0.366453	0.313636	0.711483	0.963956
87.75	0.619602	0.321898	0.17085	0.244174	0.119113	0.549718	0.40855	0.41804	0.159717	0.187618	0.733864	0.342528	0.288916	0.571228	0.415127	0.223191	0.271437	0.544608	0.332709	0.216867	0.376606	0.348197	0.425588	0.140934	0.320224	0.335694	0.24725	0.17737	0.44123	0.412721	0.322246	0.489839	0.126916	0.434637	0.915601	0.860657	0.440364	0.991126	0.940183	0.560324	0.19764	0.145778	0.368698	0.382989	1	0.337637	0.275596	0.656827	0.943679
90	0.58063	0.312392	0.164174	0.235089	0.090293	0.544923	0.413021	0.375137	0.179045	0.1748	0.729417	0.359835	0.260667	0.549821	0.437748	0.234245	0.289245	0.541365	0.327184	0.228803	0.356764	0.319088	0.417562	0.126324	0.274652	0.323238	0.248363	0.138663	0.444821	0.374594	0.279422	0.482204	0.111903	0.411347	0.873396	0.827328	0.426505	0.997193	0.973407	0.598437	0.198162	0.138263	0.318861	0.384565	0.992188	0.310034	0.241547	0.610037	0.923197
92.25	0.535653	0.304663	0.16359	0.233969	0.0702958	0.538367	0.401144	0.338147	0.201479	0.164325	0.723625	0.379412	0.229265	0.530513	0.466438	0.246664	0.306429	0.534351	0.309828	0.237851	0.338307	0.294843	0.40673	0.116102	0.233759	0.312866	0.2477	0.108186	0.452678	0.335095	0.244903	0.477756	0.104215	0.385124	0.832552	0.79249	0.4115	1	0.994976	0.639513	0.203596	0.131576	0.273238	0.391426	0.973742	0.284882	0.211795	0.573122	0.906395
94.5	0.492593	0.298553	0.168183	0.24188	0.0583142	0.528065	0.376972	0.311602	0.222953	0.156946	0.714259	0.403208	0.197205	0.51289	0.498917	0.259983	0.319855	0.524031	0.28304	0.242566	0.322234	0.277291	0.39352	0.109132	0.201046	0.307505	0.246384	0.0863071	0.465789	0.30031	0.223086	0.478643	0.100935	0.358571	0.799539	0.761216	0.398363	0.99959	1	0.682231	0.213392	0.125237	0.23377	0.40636	0.947773	0.264376	0.186328	0.545944	0.89452
96.75	0.456853	0.293688	0.176309	0.25763	0.0526845	0.512835	0.345498	0.298023	0.239896	0.152741	0.700407	0.431925	0.166974	0.496661	0.531389	0.275034	0.327103	0.511936	0.25079	0.242567	0.309376	0.266744	0.378103	0.10477	0.178171	0.308695	0.246245	0.0720535	0.483591	0.275184	0.21672	0.485461	0.0994641	0.334113	0.77892	0.737958	0.389882	0.996219	0.986152	0.722492	0.228378	0.119304	0.201169	0.429593	0.917565	0.25074	0.164913	0.526886	0.885807
99	0.429857	0.289529	0.185916	0.278124	0.051821	0.492932	0.311047	0.297112	0.249934	0.151144	0.682716	0.464168	0.140281	0.481801	0.55907	0.293236	0.327298	0.500227	0.217252	0.238487	0.300445	0.262056	0.360456	0.102729	0.165172	0.316146	0.249071	0.0637737	0.504287	0.262317	0.226244	0.497299	0.0981864	0.313359	0.772226	0.724506	0.387908	0.990795	0.954742	0.754135	0.249965	0.114274	0.174906	0.458252	0.886432	0.245536	0.147182	0.513804	0.876766
101.25	0.409735	0.285653	0.194951	0.299392	0.0544543	0.469783	0.276636	0.305944	0.252208	0.151164	0.662979	0.496492	0.11754	0.468174	0.57755	0.315606	0.321649	0.490981	0.185987	0.231471	0.296266	0.261128	0.340555	0.102901	0.160861	0.32824	0.255915	0.0597949	0.525745	0.261704	0.249852	0.512343	0.0965331	0.296948	0.777589	0.719271	0.392907	0.984678	0.910467	0.770502	0.2791	0.11076	0.153599	0.48733	0.8579	0.249355	0.132757	0.504616	0.864132
103.5	0.393484	0.282236	0.201601	0.31761	0.0596918	0.445179	0.244228	0.319887	0.247407	0.151769	0.643325	0.524523	0.0980682	0.455168	0.584713	0.341901	0.312925	0.485351	0.159964	0.222584	0.298198	0.261845	0.318609	0.105487	0.163505	0.343008	0.266735	0.0589792	0.546332	0.27124	0.284007	0.528564	0.0947615	0.284736	0.790301	0.718235	0.403572	0.978857	0.860125	0.765843	0.315126	0.109304	0.135738	0.511188	0.835799	0.261798	0.121496	0.497791	0.846615
105.75	0.37899	0.280179	0.204505	0.329741	0.0667927	0.420395	0.215506	0.333402	0.237503	0.152158	0.62516	0.544701	0.080612	0.441964	0.582004	0.369894	0.304435	0.483404	0.142012	0.21249	0.308089	0.262569	0.295368	0.111381	0.171355	0.358695	0.280389	0.0609645	0.565129	0.287369	0.323798	0.543948	0.0937545	0.27605	0.804026	0.716901	0.417055	0.972988	0.810779	0.736101	0.355323	0.110322	0.120296	0.524694	0.823571	0.281424	0.113847	0.492378	0.825476
108	0.365993	0.280872	0.203076	0.333813	0.0751652	0.395577	0.192542	0.340876	0.225429	0.152017	0.608814	0.555843	0.0640307	0.428242	0.574649	0.395122	0.2991	0.484724	0.135097	0.201577	0.327633	0.262288	0.272246	0.12232	0.182981	0.37374	0.29489	0.0660405	0.581332	0.305752	0.363257	0.556057	0.0949092	0.269783	0.812257	0.712141	0.430235	0.965111	0.767821	0.679478	0.395268	0.11414	0.107056	0.523928	0.822936	0.305492	0.111091	0.487811	0.803707
110.25	0.355635	0.285293	0.197941	0.329052	0.0842947	0.369958	0.17797	0.338106	0.214901	0.151795	0.59374	0.559815	0.0479229	0.414912	0.570126	0.411507	0.299168	0.489826	0.141654	0.190563	0.3564	0.26066	0.251224	0.140428	0.197049	0.386437	0.307953	0.0746557	0.593374	0.322016	0.396212	0.561697	0.0999596	0.264433	0.809685	0.702997	0.441704	0.952254	0.733429	0.597917	0.430418	0.120901	0.0964953	0.507073	0.831943	0.329814	0.115085	0.48353	0.784179
112.5	0.348868	0.292623	0.19101	0.316065	0.0938446	0.343005	0.174407	0.324837	0.209865	0.152905	0.57896	0.560511	0.0329162	0.403862	0.574824	0.413734	0.306106	0.500788	0.161874	0.181275	0.390299	0.258081	0.234187	0.166855	0.211783	0.394935	0.317847	0.0867324	0.598805	0.33301	0.418563	0.557853	0.110256	0.25854	0.793576	0.690108	0.452965	0.931851	0.705709	0.499182	0.457922	0.130198	0.0892999	0.475728	0.844289	0.349585	0.127083	0.479022	0.768034
114.75	0.344934	0.299637	0.184725	0.297067	0.103925	0.315879	0.183592	0.306501	0.2132	0.157266	0.563551	0.561433	0.020308	0.396589	0.590161	0.40085	0.320502	0.520379	0.192452	0.176756	0.422385	0.255778	0.221863	0.200211	0.224448	0.397999	0.323937	0.101117	0.595494	0.337885	0.430733	0.543881	0.125692	0.251438	0.764527	0.674371	0.46749	0.903179	0.679698	0.39731	0.477359	0.140741	0.0858252	0.435627	0.851298	0.361316	0.145992	0.474025	0.754206
117	0.341536	0.302083	0.18064	0.275749	0.115407	0.291386	0.205984	0.292576	0.225265	0.166004	0.546792	0.563807	0.0111221	0.393027	0.611615	0.378071	0.341862	0.550013	0.227831	0.180123	0.447662	0.255678	0.213119	0.236449	0.232269	0.39601	0.326376	0.116012	0.583487	0.33794	0.437517	0.523003	0.144283	0.243676	0.726185	0.655982	0.487947	0.868005	0.650478	0.3081	0.489932	0.150686	0.0859666	0.394776	0.846547	0.364716	0.167844	0.468774	0.740547
119.25	0.336661	0.297309	0.178757	0.256265	0.129719	0.272195	0.241316	0.291412	0.24372	0.178266	0.528307	0.56628	0.00541813	0.391522	0.632124	0.3541	0.368474	0.588185	0.263595	0.192742	0.467287	0.259686	0.205631	0.270727	0.234185	0.390899	0.325311	0.129917	0.565213	0.334982	0.44456	0.500622	0.163214	0.236516	0.683641	0.634564	0.514015	0.829779	0.616438	0.241975	0.497204	0.158634	0.0894973	0.359694	0.829375	0.36233	0.187627	0.463823	0.725388
121.5	0.329746	0.285659	0.178365	0.241826	0.148	0.258941	0.289025	0.306239	0.264962	0.191339	0.508502	0.567028	0.00235971	0.390117	0.646544	0.336758	0.397468	0.630343	0.298168	0.213699	0.487619	0.269019	0.197246	0.299391	0.232004	0.384893	0.320531	0.1422	0.543525	0.329783	0.455164	0.480606	0.180449	0.23062	0.641705	0.610157	0.542235	0.791985	0.580417	0.200652	0.500991	0.164604	0.0961926	0.332986	0.804773	0.357431	0.201909	0.459722	0.708591
123.75	0.321159	0.269575	0.17911	0.233772	0.1702	0.25046	0.348361	0.335106	0.285591	0.20193	0.489028	0.566241	0.000935535	0.387482	0.653273	0.330481	0.42526	0.67034	0.331753	0.240663	0.515146	0.283866	0.18687	0.32045	0.229794	0.379497	0.311986	0.152785	0.520026	0.321934	0.470205	0.463652	0.195332	0.225665	0.604012	0.583972	0.567864	0.756919	0.547456	0.179818	0.504078	0.170043	0.105643	0.314016	0.779254	0.352389	0.209942	0.457026	0.691516
126	0.310965	0.251911	0.181376	0.231439	0.194524	0.244815	0.417811	0.372631	0.302655	0.207214	0.472703	0.567077	0.000353763	0.382958	0.652962	0.336738	0.448614	0.702913	0.363869	0.271067	0.552124	0.303269	0.174386	0.333115	0.232417	0.375143	0.300302	0.161643	0.494739	0.310499	0.489609	0.448091	0.208181	0.220663	0.573018	0.558464	0.587542	0.725483	0.521816	0.173273	0.510377	0.177233	0.116837	0.300598	0.75708	0.348345	0.212915	0.456583	0.676552
128.25	0.298507	0.234774	0.18597	0.232653	0.217949	0.240043	0.494201	0.411401	0.313359	0.205315	0.462656	0.574962	0.00016905	0.376036	0.647051	0.35523	0.465803	0.725667	0.392047	0.302903	0.595212	0.325117	0.160298	0.337365	0.243998	0.371722	0.286947	0.168569	0.466961	0.2948	0.513057	0.431718	0.219531	0.214583	0.550148	0.536431	0.601079	0.697663	0.505171	0.175641	0.523513	0.188664	0.128104	0.290472	0.738916	0.345859	0.213018	0.459787	0.666422
130.5	0.282874	0.219351	0.193619	0.234464	0.237284	0.234458	0.571799	0.443258	0.315326	0.195638	0.461298	0.595778	0.00021484	0.366245	0.636914	0.384507	0.477284	0.73958	0.412204	0.334863	0.636546	0.346449	0.145562	0.334024	0.266556	0.369243	0.2739	0.173287	0.43638	0.27516	0.539266	0.413321	0.229581	0.206949	0.535725	0.519814	0.611526	0.673361	0.496514	0.183275	0.544818	0.20623	0.13743	0.282123	0.722591	0.345443	0.21286	0.468468	0.663592
132.75	0.263855	0.206264	0.204529	0.234305	0.250538	0.226708	0.64222	0.461433	0.307799	0.179263	0.469398	0.633882	0.000507266	0.35347	0.623722	0.421746	0.485578	0.747963	0.420594	0.366069	0.666813	0.364381	0.131487	0.324853	0.298778	0.368398	0.262938	0.17565	0.40396	0.25339	0.56505	0.393346	0.237849	0.198071	0.529003	0.508819	0.623719	0.652898	0.493222	0.194328	0.572114	0.230271	0.143097	0.275343	0.704888	0.347672	0.215059	0.484309	0.669519
135	0.242787	0.196159	0.218172	0.231045	0.25797	0.21609	0.696661	0.463466	0.292967	0.158944	0.485645	0.690303	0.0012043	0.33861	0.608324	0.462657	0.49429	0.754669	0.416624	0.395623	0.679144	0.377663	0.11954	0.312328	0.335786	0.370785	0.254796	0.175796	0.372008	0.23274	0.58536	0.373652	0.243333	0.18894	0.528752	0.50202	0.642208	0.637233	0.492262	0.208247	0.59993	0.258923	0.144495	0.271473	0.68327	0.353058	0.221818	0.508093	0.684078
137.25	0.222666	0.190272	0.233541	0.225446	0.262308	0.202923	0.729506	0.45278	0.275909	0.138368	0.506702	0.76152	0.00263516	0.324009	0.591153	0.502009	0.506933	0.762402	0.404263	0.422263	0.671783	0.387791	0.110855	0.298907	0.370869	0.37848	0.24867	0.174187	0.34339	0.216688	0.595072	0.35642	0.245113	0.180661	0.534315	0.497464	0.669193	0.627769	0.490867	0.225207	0.621434	0.288619	0.142512	0.273091	0.656807	0.361772	0.23447	0.53895	0.705266
139.5	0.207333	0.190588	0.249631	0.219644	0.267944	0.188474	0.741058	0.436957	0.26259	0.120778	0.527998	0.839179	0.00521827	0.313228	0.571943	0.534729	0.525704	0.7718	0.390922	0.444178	0.647498	0.398422	0.105885	0.286318	0.398383	0.393167	0.24268	0.171458	0.320566	0.207406	0.591286	0.343217	0.24304	0.173977	0.546105	0.493685	0.703329	0.625875	0.486888	0.24512	0.6315	0.315594	0.139146	0.282962	0.626639	0.373753	0.253293	0.57367	0.728945
141.75	0.200351	0.19964	0.266043	0.215864	0.279267	0.174566	0.736926	0.423978	0.257352	0.108102	0.545181	0.911603	0.00940487	0.309648	0.549952	0.557125	0.550986	0.781783	0.38422	0.459311	0.610873	0.413345	0.104382	0.275393	0.416345	0.415272	0.235013	0.168274	0.304968	0.204749	0.574749	0.334621	0.238104	0.169233	0.564843	0.490138	0.740044	0.631872	0.479081	0.267009	0.629543	0.337633	0.13665	0.30296	0.595582	0.389191	0.277914	0.606202	0.748749
144	0.20406	0.219764	0.283181	0.215352	0.298811	0.162979	0.724754	0.419145	0.261504	0.101035	0.555581	0.966916	0.0155118	0.314793	0.524508	0.567625	0.581546	0.790876	0.388912	0.466051	0.566267	0.434332	0.105763	0.266441	0.427044	0.44346	0.225008	0.165193	0.297126	0.206458	0.549663	0.330504	0.232106	0.166777	0.589545	0.486715	0.773428	0.643758	0.467661	0.288937	0.620265	0.354764	0.136724	0.333384	0.567297	0.40882	0.307773	0.62845	0.757041
146.25	0.218896	0.251834	0.301934	0.21796	0.326122	0.155132	0.710667	0.424242	0.273534	0.099727	0.558744	0.996981	0.0235239	0.327241	0.495948	0.567226	0.614993	0.798308	0.405488	0.464112	0.517993	0.46009	0.109564	0.259746	0.43569	0.474675	0.21357	0.162551	0.297086	0.209284	0.522467	0.330593	0.227015	0.167415	0.616021	0.483026	0.798258	0.656808	0.454612	0.308723	0.611221	0.368788	0.140042	0.372776	0.545065	0.433613	0.342249	0.633265	0.747708
148.5	0.243129	0.294073	0.322945	0.222523	0.35799	0.151845	0.697378	0.438177	0.290277	0.104291	0.555965	0.999878	0.0329915	0.343311	0.466007	0.559338	0.648038	0.804103	0.430736	0.455125	0.471428	0.486854	0.115684	0.255762	0.447758	0.504709	0.202675	0.160408	0.304519	0.210418	0.499718	0.334569	0.22427	0.172298	0.638004	0.47815	0.811125	0.665207	0.443247	0.324914	0.608914	0.381913	0.146167	0.418063	0.530841	0.463634	0.380188	0.618648	0.719773
150.75	0.273271	0.341948	0.345796	0.227787	0.389882	0.153146	0.684491	0.458039	0.30831	0.114834	0.549601	0.979592	0.0431302	0.359095	0.437592	0.548791	0.676811	0.808525	0.459741	0.44225	0.433049	0.510156	0.124342	0.254952	0.466183	0.529373	0.194413	0.158622	0.318741	0.208666	0.485819	0.342064	0.224358	0.182293	0.650691	0.471299	0.810913	0.665047	0.43684	0.33752	0.615886	0.395266	0.153806	0.465143	0.525057	0.49696	0.419375	0.589513	0.678394
153	0.305144	0.389506	0.368686	0.233121	0.4178	0.158174	0.670276	0.479985	0.324899	0.131097	0.542456	0.943363	0.0530946	0.372327	0.413798	0.540257	0.697737	0.811694	0.487909	0.428939	0.408599	0.526783	0.135722	0.257465	0.490016	0.545718	0.190143	0.157037	0.338591	0.204631	0.481775	0.352553	0.226801	0.197224	0.65358	0.462598	0.799044	0.656168	0.437141	0.347887	0.630487	0.408224	0.161359	0.509717	0.526892	0.529675	0.456509	0.555283	0.632162
155.25	0.33503	0.431513	0.388967	0.238688	0.439644	0.165268	0.653391	0.499945	0.338234	0.152093	0.5373	0.898651	0.0622301	0.382901	0.396884	0.536877	0.708833	0.813769	0.512014	0.417647	0.400897	0.535697	0.149592	0.262888	0.515319	0.552755	0.190256	0.155634	0.362459	0.199985	0.485596	0.365363	0.230521	0.215621	0.650125	0.453292	0.779349	0.641433	0.443696	0.357824	0.648881	0.418988	0.167522	0.548229	0.534703	0.557274	0.488065	0.525542	0.588979
157.5	0.360416	0.464992	0.404254	0.244945	0.455397	0.172397	0.633641	0.514516	0.347356	0.176109	0.536286	0.851358	0.0701621	0.392081	0.38771	0.539833	0.710389	0.815139	0.530168	0.409366	0.408904	0.537825	0.165126	0.270258	0.537557	0.551386	0.194423	0.154535	0.388412	0.196347	0.493969	0.379707	0.234359	0.235158	0.645295	0.445176	0.756931	0.624617	0.454178	0.368617	0.667448	0.42588	0.171638	0.578585	0.546194	0.576635	0.511576	0.506976	0.553614
159.75	0.380146	0.489488	0.413372	0.252114	0.466403	0.177746	0.611737	0.521732	0.351988	0.201043	0.540463	0.805517	0.0767343	0.401234	0.38569	0.548742	0.704428	0.816253	0.541443	0.403943	0.428589	0.535107	0.181089	0.278273	0.553697	0.543668	0.201911	0.153886	0.414439	0.194527	0.503792	0.394746	0.237483	0.253497	0.643296	0.439898	0.736391	0.608663	0.465447	0.380533	0.683946	0.428365	0.173702	0.6004	0.558634	0.587154	0.526512	0.502462	0.527522
162	0.394218	0.506342	0.416646	0.25993	0.474333	0.180192	0.588735	0.521441	0.352452	0.224937	0.549719	0.763652	0.081915	0.410988	0.389288	0.562395	0.693577	0.817276	0.545651	0.400668	0.454813	0.529636	0.196199	0.285649	0.563017	0.53197	0.211822	0.153732	0.438799	0.194445	0.513036	0.409688	0.239538	0.268986	0.646454	0.438464	0.720602	0.595011	0.474694	0.392982	0.697458	0.427189	0.174122	0.614743	0.569357	0.59052	0.534277	0.511543	0.509802
164.25	0.403391	0.517662	0.415508	0.26773	0.4805	0.179407	0.56552	0.514909	0.349532	0.24633	0.563071	0.727216	0.0857329	0.421019	0.396673	0.579459	0.68009	0.817951	0.543188	0.398756	0.48291	0.523064	0.209492	0.291463	0.566627	0.518268	0.223248	0.154006	0.460259	0.195419	0.520731	0.423922	0.240622	0.280911	0.655363	0.441143	0.710439	0.583801	0.480203	0.404963	0.707685	0.423919	0.173389	0.623461	0.576229	0.589611	0.537498	0.531631	0.498484
166.5	0.408766	0.525472	0.411784	0.274744	0.485615	0.175638	0.542556	0.504064	0.344183	0.264401	0.579114	0.696764	0.0882303	0.430398	0.406285	0.598891	0.665422	0.817589	0.534846	0.397523	0.509708	0.516394	0.220491	0.295274	0.566415	0.503839	0.235423	0.154561	0.478291	0.196621	0.526702	0.43719	0.241063	0.289391	0.669625	0.447629	0.705275	0.57453	0.481446	0.415496	0.71445	0.420212	0.171864	0.628495	0.578135	0.587305	0.539063	0.559376	0.491538
168.75	0.411478	0.531413	0.407201	0.280285	0.489962	0.169366	0.519783	0.4907	0.337295	0.278929	0.596463	0.672139	0.0894694	0.438013	0.417154	0.620199	0.650286	0.815304	0.521453	0.396461	0.533549	0.510028	0.229142	0.297054	0.564269	0.489205	0.247819	0.155231	0.492868	0.197288	0.531162	0.449516	0.241301	0.295	0.688667	0.457498	0.703654	0.566572	0.478736	0.423908	0.71748	0.417475	0.169693	0.631463	0.574725	0.585824	0.541558	0.591825	0.487386
171	0.41247	0.53664	0.403007	0.283823	0.493563	0.161001	0.496652	0.476045	0.329505	0.290076	0.614018	0.652666	0.0894803	0.442895	0.429006	0.643475	0.634689	0.810125	0.503534	0.395169	0.554068	0.50392	0.235742	0.29704	0.561571	0.474282	0.260242	0.155876	0.504428	0.196856	0.534451	0.46133	0.241748	0.298517	0.712521	0.470518	0.703857	0.559542	0.472613	0.429814	0.716366	0.41667	0.166812	0.633485	0.566188	0.586634	0.546997	0.627326	0.485095
173.25	0.412473	0.541887	0.399989	0.285044	0.496431	0.150855	0.472455	0.460747	0.321188	0.298216	0.630947	0.637287	0.0883122	0.44444	0.441896	0.668968	0.618423	0.801325	0.481486	0.393338	0.571558	0.497766	0.240701	0.295609	0.559161	0.458728	0.272667	0.156374	0.513535	0.194971	0.536907	0.47309	0.242697	0.300655	0.741383	0.486604	0.704223	0.5533	0.463705	0.433091	0.710775	0.418342	0.16306	0.635203	0.553024	0.590431	0.556658	0.665068	0.484174
175.5	0.412029	0.5469	0.398481	0.284287	0.498372	0.140508	0.449428	0.446694	0.313432	0.303512	0.645377	0.625704	0.0864032	0.443125	0.454485	0.693882	0.603105	0.790417	0.45863	0.391204	0.585385	0.492021	0.244193	0.29349	0.557526	0.444016	0.283916	0.156681	0.520222	0.19206	0.538703	0.483936	0.244087	0.301901	0.771445	0.503458	0.70394	0.548305	0.453919	0.434107	0.702277	0.421905	0.158921	0.636743	0.538101	0.596296	0.569054	0.700725	0.48428
177.75	0.411768	0.549309	0.398092	0.283459	0.499185	0.135484	0.438517	0.440201	0.309845	0.305479	0.651764	0.620886	0.0853239	0.441855	0.460531	0.705784	0.595905	0.784639	0.447469	0.390096	0.591309	0.489292	0.245579	0.292335	0.55692	0.43711	0.289084	0.156773	0.52297	0.190413	0.539462	0.489011	0.24485	0.302347	0.786298	0.511776	0.703564	0.546225	0.449068	0.434132	0.697523	0.424068	0.156829	0.637509	0.530602	0.599621	0.575713	0.717515	0.484614
[truncated: 106 more columns]

## Sheet: Fig_1_F(odd trials)
	SMALL_027_PROC_08_05	SMALL_027_PROC_08_04	SMALL_027_PROC_02_03	SMALL_027_PROC_06_06	SMALL_031_PROC_04_02	SMALL_027_PROC_03_01	SMALL_027_PROC_06_02	SMALL_027_PROC_07_04	SMALL_027_PROC_08_01	SMALL_027_PROC_08_02	SMALL_043_PROC_04_02	SMALL_031_PROC_03_01	SMALL_027_PROC_07_09	SMALL_039_PROC_02_16	SMALL_027_PROC_01_03	SMALL_027_PROC_02_05	SMALL_043_PROC_02_04	SMALL_043_PROC_02_05	SMALL_027_PROC_06_05	SMALL_027_PROC_02_04	SMALL_027_PROC_01_02	SMALL_027_PROC_07_03	SMALL_027_PROC_03_06	SMALL_027_PROC_07_10	SMALL_027_PROC_07_01	SMALL_027_PROC_02_11	SMALL_027_PROC_03_07	SMALL_027_SOMA_07	SMALL_027_PROC_03_05	SMALL_027_PROC_03_08	SMALL_027_PROC_02_12	SMALL_027_SOMA_03	SMALL_027_PROC_07_06	SMALL_027_PROC_03_02	SMALL_023_PROC_02_04	SMALL_023_PROC_02_03	SMALL_043_PROC_03_01	SMALL_023_PROC_06_01	SMALL_039_PROC_02_08	SMALL_027_PROC_02_08	SMALL_043_PROC_03_05	SMALL_027_PROC_02_01	SMALL_027_PROC_07_05	SMALL_027_PROC_02_06	SMALL_039_PROC_05_01	SMALL_027_PROC_02_02	SMALL_027_SOMA_02	SMALL_023_PROC_04_01	SMALL_023_PROC_01_08
0	1	1	0.982998	1	1	0.875526	0.862139	0.714822	1	1	0.797005	0.904895	1	0.36911	0.75287	0.784347	0.373548	0.642909	0.910115	0.618274	0.845537	0.524896	0.46873	0.586121	0.470607	0.391446	0.610684	0.4232	0.334754	0.570143	0.508927	0.356533	0.729435	0.910834	0.428306	0.322183	0.575771	0.206729	0.69128	0.801599	0.67156	0.580213	0.656997	0.424156	0.364458	0.206739	0.287802	0.348296	0.199745
2.25	0.988921	0.991967	0.976704	0.992832	0.953985	0.858725	0.867858	0.715937	0.983797	0.990244	0.813493	0.881959	0.996109	0.377913	0.741577	0.779534	0.387953	0.658582	0.91125	0.61644	0.836327	0.533765	0.464157	0.585167	0.467465	0.39292	0.592753	0.43617	0.331621	0.56571	0.50307	0.35247	0.724348	0.891846	0.441495	0.33918	0.599651	0.215479	0.690748	0.793338	0.683889	0.586643	0.654849	0.42961	0.359496	0.205718	0.284517	0.356462	0.204721
4.5	0.960708	0.970159	0.959029	0.973858	0.829774	0.814244	0.884085	0.721032	0.940424	0.963864	0.855038	0.818961	0.984953	0.403517	0.710541	0.765916	0.425939	0.697918	0.916234	0.612136	0.810715	0.558589	0.452385	0.582528	0.460565	0.398752	0.546035	0.47166	0.322923	0.553177	0.487179	0.341844	0.710677	0.840555	0.473719	0.381091	0.662096	0.238226	0.68843	0.77389	0.715445	0.60325	0.649238	0.445938	0.345597	0.20395	0.276027	0.377181	0.21782
6.75	0.926878	0.939635	0.932995	0.948362	0.661429	0.75501	0.908544	0.733937	0.881525	0.927444	0.905535	0.730592	0.967798	0.443719	0.666423	0.74589	0.476814	0.745498	0.928086	0.608597	0.773294	0.595669	0.437969	0.579128	0.455645	0.412418	0.48629	0.522327	0.31065	0.534346	0.465316	0.328379	0.692559	0.769655	0.510377	0.429127	0.744072	0.26796	0.682712	0.754876	0.755973	0.6248	0.642582	0.47303	0.325625	0.204634	0.265748	0.402923	0.235452
9	0.899096	0.905009	0.902846	0.920272	0.486829	0.693282	0.938086	0.757908	0.818345	0.887424	0.951302	0.633822	0.946371	0.495497	0.616701	0.723538	0.531252	0.788923	0.947922	0.610571	0.729629	0.642127	0.426239	0.577296	0.458795	0.438069	0.429091	0.581847	0.298252	0.511782	0.442453	0.316718	0.675645	0.691951	0.541356	0.468645	0.828686	0.299568	0.672293	0.746675	0.798381	0.648377	0.6388	0.510706	0.303923	0.211802	0.258141	0.428277	0.254957
11.25	0.885513	0.869003	0.874089	0.890318	0.334071	0.637827	0.96811	0.793827	0.758996	0.848217	0.984158	0.542156	0.922864	0.555409	0.569054	0.704761	0.583433	0.821576	0.97254	0.623739	0.685762	0.696466	0.422389	0.581261	0.474961	0.478962	0.386256	0.64654	0.290799	0.489077	0.423976	0.311908	0.666375	0.617712	0.564986	0.494095	0.903943	0.331682	0.657458	0.754509	0.840202	0.675293	0.643053	0.558057	0.285497	0.229411	0.258212	0.451676	0.275645
13.5	0.889277	0.832639	0.853738	0.856645	0.21666	0.595315	0.991741	0.839459	0.709056	0.811524	1	0.463141	0.90032	0.61965	0.532224	0.696776	0.630291	0.841039	0.993759	0.653486	0.648588	0.757152	0.431253	0.596855	0.507626	0.535861	0.366696	0.714079	0.294682	0.471469	0.415558	0.319267	0.671075	0.555707	0.58564	0.507064	0.960798	0.365428	0.640573	0.778413	0.880864	0.709579	0.660811	0.612703	0.274806	0.260495	0.2711	0.473813	0.298116
15.75	0.907929	0.795972	0.84917	0.816677	0.135727	0.572024	1	0.889447	0.672217	0.776401	0.998195	0.398742	0.882586	0.684033	0.515971	0.706547	0.671606	0.848354	1	0.702548	0.625655	0.820802	0.456943	0.62993	0.558086	0.605583	0.377081	0.781756	0.316379	0.465935	0.422405	0.343841	0.69392	0.514314	0.610266	0.513029	0.99313	0.40287	0.625365	0.814395	0.919191	0.754956	0.695692	0.670374	0.274551	0.305856	0.300744	0.495595	0.323358
18	0.933828	0.758759	0.865272	0.769346	0.0851298	0.573332	0.984201	0.93642	0.649711	0.739972	0.981786	0.347395	0.873435	0.744266	0.528512	0.737905	0.71045	0.848457	0.980342	0.768376	0.623392	0.881718	0.501958	0.683352	0.624399	0.68087	0.420461	0.845799	0.360128	0.479757	0.447475	0.388893	0.734477	0.500711	0.645201	0.518618	1	0.445752	0.615272	0.856333	0.952753	0.811585	0.746671	0.725766	0.285064	0.362977	0.34776	0.516969	0.351931
20.25	0.957007	0.720928	0.90061	0.716679	0.0564186	0.601357	0.939605	0.973223	0.639395	0.699931	0.956709	0.306467	0.874676	0.796905	0.572224	0.789014	0.752329	0.84949	0.929641	0.842271	0.644513	0.933369	0.566262	0.754196	0.700731	0.75225	0.494163	0.901986	0.425809	0.517944	0.489714	0.454346	0.786748	0.51862	0.693546	0.529133	0.986882	0.49468	0.611817	0.897721	0.978478	0.874349	0.806274	0.773702	0.304643	0.425722	0.407541	0.536813	0.383445
22.5	0.969251	0.68269	0.945617	0.663441	0.0420196	0.652703	0.867942	0.995027	0.636087	0.657596	0.929552	0.274016	0.884309	0.84037	0.640556	0.851868	0.802337	0.860089	0.851016	0.911729	0.686019	0.97093	0.646804	0.833222	0.778247	0.811179	0.589429	0.946855	0.508653	0.580855	0.543698	0.536367	0.841483	0.566359	0.75341	0.546558	0.963992	0.548648	0.613863	0.93276	0.994266	0.933675	0.861675	0.809894	0.330466	0.485437	0.47028	0.553801	0.416423
24.75	0.966798	0.64432	0.984473	0.6153	0.0368059	0.718378	0.777031	1	0.633328	0.619176	0.904768	0.249439	0.895955	0.875332	0.718698	0.914603	0.861303	0.885333	0.754116	0.964994	0.738984	0.992801	0.73747	0.907412	0.847379	0.852557	0.693738	0.978398	0.600983	0.663408	0.601156	0.628361	0.890437	0.636507	0.817947	0.569067	0.941731	0.605007	0.617992	0.956357	1	0.978584	0.898581	0.830737	0.359332	0.532937	0.523345	0.567568	0.448811
27	0.949901	0.606117	1	0.576552	0.0383961	0.786223	0.677964	0.988506	0.6257	0.593973	0.883081	0.233171	0.900684	0.904213	0.788315	0.965201	0.923103	0.923452	0.650621	0.994868	0.790673	1	0.829259	0.964314	0.90029	0.875628	0.794223	0.995998	0.694708	0.756077	0.653436	0.72263	0.92955	0.71748	0.877307	0.592375	0.926253	0.659866	0.620324	0.963855	0.997609	1	0.906248	0.833129	0.388184	0.560623	0.554952	0.57905	0.478703
29.25	0.920686	0.568749	0.979611	0.549093	0.0466338	0.844569	0.581775	0.961815	0.610353	0.590366	0.861821	0.22572	0.890143	0.929967	0.833846	0.994848	0.974819	0.965159	0.550529	1	0.828136	0.994234	0.91097	0.995754	0.932728	0.883478	0.880289	1	0.782909	0.84687	0.693792	0.811597	0.959003	0.796102	0.921611	0.612111	0.917438	0.708913	0.618744	0.95186	0.990299	0.99301	0.88125	0.815485	0.414469	0.564454	0.557675	0.589686	0.50511
31.5	0.88165	0.533978	0.92006	0.532773	0.0618835	0.885761	0.497072	0.921548	0.58769	0.612239	0.836897	0.226995	0.860224	0.954488	0.848103	1	1	0.995712	0.460556	0.983814	0.842681	0.976166	0.970989	1	0.944949	0.882007	0.944887	0.99165	0.860342	0.923679	0.719197	0.888569	0.980639	0.861019	0.943859	0.625638	0.909483	0.748505	0.614773	0.920275	0.981031	0.95802	0.829282	0.779901	0.436621	0.545854	0.53114	0.600288	0.528239
33.75	0.835524	0.505042	0.829567	0.526678	0.0835759	0.908141	0.428821	0.870019	0.561192	0.657239	0.805506	0.236133	0.813361	0.977162	0.835015	0.982834	0.984853	1	0.384479	0.952456	0.833577	0.945152	1	0.982076	0.941689	0.878331	0.98469	0.973499	0.923072	0.976615	0.731368	0.948009	0.994955	0.90579	0.942135	0.632613	0.894109	0.776745	0.613547	0.874326	0.971185	0.900827	0.764339	0.733942	0.454557	0.512742	0.483061	0.61069	0.549282
36	0.785951	0.486237	0.726481	0.530464	0.109056	0.915919	0.378519	0.811166	0.536522	0.717215	0.76861	0.25156	0.758805	0.994323	0.808419	0.950155	0.925465	0.96927	0.324032	0.913039	0.809198	0.900568	0.993879	0.952538	0.930943	0.878998	1	0.950132	0.968233	1	0.736754	0.985908	1	0.930734	0.920667	0.634673	0.865079	0.794163	0.621299	0.825087	0.959849	0.832061	0.705598	0.690477	0.469648	0.479011	0.428425	0.620468	0.569915
38.25	0.737391	0.481399	0.634479	0.545076	0.134196	0.917007	0.345386	0.751179	0.520093	0.780121	0.73143	0.271538	0.710132	1	0.787055	0.910897	0.832306	0.906808	0.279734	0.872676	0.784275	0.843785	0.955051	0.924778	0.921741	0.88818	0.9942	0.928268	0.993971	0.993269	0.745066	1	0.992933	0.942141	0.888829	0.634601	0.822472	0.803324	0.641461	0.78739	0.944758	0.7655	0.67236	0.664655	0.483924	0.46151	0.386342	0.630076	0.591794
40.5	0.694268	0.492029	0.575669	0.57225	0.15477	0.919868	0.328289	0.698064	0.517429	0.832753	0.701301	0.294826	0.681173	0.988238	0.787609	0.873054	0.726918	0.82775	0.2511	0.837834	0.774248	0.779585	0.891778	0.911263	0.921487	0.906882	0.97295	0.915478	1	0.960647	0.766218	0.99019	0.97299	0.949121	0.85838	0.635737	0.773582	0.807316	0.672001	0.775259	0.924581	0.715422	0.67845	0.668888	0.49895	0.475394	0.375535	0.641625	0.61622
42.75	0.659988	0.515732	0.56396	0.612837	0.168052	0.930451	0.327354	0.659675	0.531157	0.863542	0.68376	0.321172	0.680609	0.956132	0.817766	0.841146	0.631572	0.751698	0.236643	0.813099	0.78873	0.715778	0.8155	0.918819	0.933591	0.932871	0.942709	0.916919	0.988004	0.909638	0.80608	0.958817	0.943099	0.95915	0.83973	0.641311	0.729469	0.807941	0.705553	0.796281	0.900889	0.692908	0.726774	0.707726	0.514924	0.528868	0.409196	0.658442	0.643906
45	0.636972	0.546505	0.600619	0.66456	0.173343	0.949954	0.34382	0.641036	0.559291	0.865559	0.680194	0.351151	0.707979	0.906169	0.87233	0.815363	0.560155	0.693869	0.233976	0.799229	0.82758	0.661254	0.737144	0.944974	0.956168	0.961331	0.90864	0.931568	0.96122	0.848717	0.862513	0.910374	0.908721	0.974424	0.839056	0.653976	0.699914	0.804907	0.732805	0.846953	0.87798	0.701995	0.806508	0.774942	0.530782	0.619248	0.490336	0.683759	0.67481
47.25	0.627183	0.576493	0.673581	0.720653	0.171394	0.974087	0.37793	0.642327	0.594398	0.838607	0.688234	0.385602	0.752482	0.846523	0.934391	0.792576	0.516517	0.660959	0.240342	0.791632	0.881187	0.622803	0.663838	0.977342	0.981957	0.985887	0.872592	0.95037	0.923027	0.784889	0.924307	0.850443	0.874227	0.990816	0.856904	0.675406	0.690163	0.796687	0.746515	0.91195	0.860689	0.737018	0.895038	0.854798	0.544752	0.732341	0.609179	0.718896	0.707991
49.5	0.631889	0.598581	0.761325	0.770785	0.163506	0.994061	0.425853	0.659237	0.624976	0.788601	0.703875	0.42478	0.796703	0.788708	0.982391	0.768539	0.497972	0.65212	0.253192	0.781346	0.935019	0.60285	0.597319	0.997823	1	1	0.8323	0.959022	0.875167	0.721812	0.974905	0.783817	0.840189	1	0.888552	0.705946	0.700376	0.782702	0.744418	0.969423	0.851847	0.783386	0.965982	0.927948	0.555129	0.846291	0.744502	0.762015	0.741615
51.75	0.650666	0.608213	0.839809	0.804389	0.150915	1	0.478502	0.686045	0.639297	0.724428	0.723346	0.467707	0.824238	0.743556	1	0.740011	0.498775	0.661366	0.270676	0.758794	0.976285	0.599757	0.535362	0.990569	0.998543	0.998637	0.782965	0.944903	0.817663	0.659857	1	0.713618	0.80434	0.9942	0.925944	0.744547	0.725959	0.765038	0.729669	1	0.850722	0.822591	1	0.978726	0.56075	0.938451	0.869532	0.808564	0.773395
54	0.680336	0.603504	0.889111	0.814176	0.134777	0.985178	0.523326	0.718813	0.629728	0.654379	0.743748	0.511347	0.826501	0.717003	0.982608	0.705562	0.511401	0.67959	0.291219	0.718135	0.99811	0.61025	0.475343	0.948659	0.968845	0.979775	0.720595	0.903533	0.750728	0.598125	0.994145	0.642259	0.765378	0.970718	0.960479	0.788768	0.758227	0.748173	0.708601	0.994342	0.85292	0.838652	0.991786	1	0.561197	0.992035	0.959848	0.853326	0.801321
56.25	0.715332	0.584775	0.897677	0.797932	0.116726	0.949213	0.547971	0.756311	0.59546	0.585126	0.763099	0.549735	0.80508	0.708436	0.937658	0.665672	0.52718	0.69654	0.312928	0.659693	1	0.631676	0.417388	0.876397	0.908632	0.945069	0.64514	0.840862	0.677284	0.537038	0.962727	0.573496	0.725969	0.933885	0.985569	0.834762	0.786222	0.736727	0.687053	0.954975	0.851993	0.823236	0.949929	0.99335	0.557114	1	1	0.892581	0.824031
58.5	0.74888	0.554332	0.864125	0.758688	0.0993755	0.898584	0.544282	0.798185	0.542497	0.522467	0.779786	0.574014	0.769431	0.712983	0.880128	0.622526	0.537369	0.703306	0.333056	0.589646	0.985678	0.661976	0.365141	0.787067	0.82425	0.899726	0.56182	0.770738	0.60399	0.479776	0.918976	0.513343	0.692311	0.89348	0.998366	0.878079	0.799671	0.733123	0.667423	0.893409	0.841853	0.777653	0.891551	0.966301	0.550246	0.966388	0.987469	0.924886	0.840879
60.75	0.774391	0.516288	0.79684	0.703465	0.0859329	0.844094	0.511088	0.842379	0.481092	0.471848	0.792423	0.575283	0.731697	0.725101	0.826045	0.579621	0.535089	0.694943	0.348164	0.517521	0.9602	0.697952	0.323893	0.697443	0.729675	0.851044	0.479795	0.708965	0.539632	0.431482	0.878054	0.468603	0.670488	0.860326	1	0.915052	0.792509	0.736969	0.648646	0.824592	0.818983	0.711638	0.834863	0.928284	0.543574	0.904819	0.932998	0.950579	0.851923
63	0.786584	0.475704	0.710696	0.641125	0.0786085	0.796331	0.45447	0.883818	0.421624	0.437469	0.800084	0.550144	0.701129	0.741595	0.786483	0.540739	0.516917	0.671663	0.354854	0.45247	0.928203	0.733773	0.297591	0.621061	0.641922	0.805669	0.408687	0.666634	0.491763	0.396946	0.850673	0.443827	0.66212	0.841208	0.99437	0.944317	0.764807	0.746294	0.628425	0.761087	0.782867	0.639185	0.792378	0.886725	0.541517	0.833553	0.856147	0.970587	0.858326
65.25	0.781961	0.437022	0.620974	0.579843	0.0771169	0.761509	0.385206	0.91554	0.370747	0.420923	0.802624	0.504311	0.680615	0.762493	0.764512	0.508084	0.483514	0.637987	0.350584	0.39993	0.892815	0.761364	0.28657	0.563164	0.574559	0.76672	0.35482	0.645845	0.463709	0.378119	0.83935	0.439004	0.662354	0.836252	0.986051	0.966568	0.722302	0.759415	0.606277	0.709501	0.734918	0.572689	0.767429	0.844435	0.549573	0.768238	0.777072	0.985559	0.862663
67.5	0.759108	0.402851	0.538114	0.525227	0.0788787	0.740234	0.314989	0.9312	0.329842	0.420571	0.800663	0.449596	0.666979	0.790002	0.755925	0.480988	0.438813	0.600263	0.334177	0.360649	0.855975	0.772724	0.287684	0.520274	0.533582	0.732597	0.319524	0.64024	0.453999	0.373366	0.838864	0.44982	0.661575	0.840266	0.978898	0.983183	0.674058	0.775977	0.585854	0.67057	0.676972	0.518712	0.755283	0.799806	0.573127	0.716436	0.708993	0.995586	0.868697
69.75	0.719147	0.373915	0.46587	0.480103	0.0805205	0.72907	0.253828	0.927133	0.296223	0.432194	0.795296	0.397379	0.653878	0.825741	0.752855	0.456019	0.388781	0.56425	0.306147	0.332043	0.819083	0.762594	0.295905	0.483723	0.516922	0.698467	0.300089	0.638752	0.457852	0.378338	0.83995	0.469738	0.649175	0.846454	0.97553	0.994634	0.629653	0.796725	0.574394	0.642129	0.61064	0.477321	0.747212	0.749499	0.615527	0.676881	0.655519	1	0.880274
72	0.666331	0.349787	0.403103	0.444958	0.0792234	0.722907	0.208975	0.903409	0.265638	0.449713	0.788141	0.354585	0.635168	0.868083	0.747661	0.428443	0.340018	0.533863	0.26913	0.310361	0.783736	0.730554	0.305852	0.444415	0.516599	0.659344	0.291794	0.630016	0.469034	0.387326	0.833712	0.492036	0.617389	0.849794	0.977244	1	0.596988	0.822627	0.579744	0.622135	0.537723	0.444141	0.734658	0.692035	0.676462	0.64298	0.612906	0.997304	0.900011
74.25	0.608018	0.329645	0.34704	0.418354	0.0733633	0.716597	0.184314	0.863316	0.234971	0.466173	0.781574	0.323537	0.606984	0.91147	0.735682	0.394809	0.29838	0.511072	0.228019	0.292623	0.751613	0.68141	0.312926	0.396688	0.521415	0.613316	0.289948	0.605691	0.481446	0.394856	0.814839	0.511346	0.563981	0.84847	0.983693	0.997275	0.580644	0.853983	0.606671	0.609685	0.460898	0.413528	0.711777	0.630058	0.751418	0.607744	0.574507	0.985046	0.927809
76.5	0.552827	0.312445	0.296134	0.397079	0.0627101	0.705381	0.179444	0.811771	0.20392	0.474719	0.779249	0.303642	0.568142	0.948427	0.716316	0.355271	0.267789	0.496422	0.189111	0.277198	0.723534	0.623417	0.313804	0.339977	0.519894	0.562901	0.291062	0.562149	0.490036	0.396794	0.782586	0.524122	0.492757	0.842943	0.992046	0.983816	0.580811	0.889565	0.654955	0.603827	0.384396	0.381275	0.676028	0.569805	0.831907	0.567679	0.535077	0.959968	0.959617
78.75	0.507226	0.296741	0.250827	0.376776	0.0486079	0.684678	0.189388	0.752955	0.175194	0.470043	0.785466	0.293242	0.519227	0.972588	0.691602	0.314101	0.249135	0.489143	0.158071	0.263558	0.698276	0.564481	0.306623	0.277958	0.503361	0.513176	0.293009	0.500503	0.491191	0.39075	0.739039	0.528289	0.411576	0.833553	0.996558	0.956731	0.592519	0.926238	0.719598	0.601453	0.313738	0.346024	0.627149	0.517392	0.906793	0.523298	0.492622	0.918707	0.9872
81	0.472729	0.280584	0.212699	0.353191	0.033693	0.650398	0.206296	0.688677	0.153102	0.449579	0.803269	0.290778	0.461443	0.980833	0.663481	0.277558	0.239996	0.48701	0.13768	0.25131	0.672297	0.508616	0.290975	0.216058	0.468183	0.468005	0.294383	0.425306	0.482757	0.375799	0.686143	0.522598	0.328955	0.818466	0.989414	0.913454	0.606796	0.959225	0.792467	0.596571	0.254618	0.30874	0.565909	0.474818	0.964612	0.476761	0.447715	0.859515	1
83.25	0.446151	0.262019	0.183107	0.323895	0.0208011	0.600222	0.22261	0.618806	0.141548	0.414018	0.832369	0.295221	0.396661	0.973461	0.631557	0.25098	0.235921	0.486642	0.127113	0.239773	0.64087	0.455299	0.267857	0.15924	0.416454	0.427397	0.293799	0.343202	0.463896	0.351962	0.624246	0.506256	0.251728	0.793727	0.96417	0.853424	0.614281	0.983678	0.864262	0.582029	0.210807	0.271436	0.493997	0.438883	0.99677	0.429271	0.40176	0.784631	0.989864
85.5	0.42224	0.24007	0.162402	0.289541	0.0117176	0.5351	0.233797	0.543196	0.142528	0.367121	0.868283	0.305676	0.328092	0.952829	0.593334	0.236881	0.232666	0.484529	0.122858	0.228278	0.60016	0.401744	0.239481	0.111069	0.354603	0.388039	0.289722	0.261806	0.435145	0.320201	0.553142	0.479292	0.184566	0.755191	0.920129	0.779918	0.609483	0.996933	0.926413	0.552473	0.182522	0.236139	0.414946	0.403611	1	0.380538	0.355945	0.701371	0.9563
87.75	0.396681	0.215422	0.149791	0.254049	0.00672466	0.459746	0.239173	0.463539	0.155254	0.314755	0.903952	0.320869	0.260392	0.921786	0.546469	0.234728	0.22822	0.478627	0.120459	0.216722	0.548916	0.346151	0.208885	0.0734922	0.290975	0.346131	0.281002	0.188363	0.398699	0.282895	0.474221	0.443271	0.130337	0.70096	0.864013	0.700348	0.592972	1	0.972119	0.50671	0.166973	0.204422	0.334549	0.364024	0.97688	0.330192	0.31127	0.619945	0.907532
90	0.367941	0.190688	0.143681	0.223711	0.00520074	0.381532	0.240767	0.383953	0.17635	0.263655	0.931951	0.339212	0.19885	0.88308	0.491482	0.242009	0.222753	0.468889	0.116053	0.205997	0.489459	0.289631	0.179286	0.0470651	0.233212	0.300366	0.267644	0.128182	0.358427	0.243942	0.391834	0.401544	0.0904307	0.632858	0.80656	0.623698	0.569583	0.996698	0.997117	0.44831	0.160083	0.177522	0.259891	0.318874	0.934357	0.279457	0.269058	0.549099	0.855555
92.25	0.337515	0.169743	0.14199	0.20523	0.00645675	0.308013	0.241131	0.309958	0.200815	0.219865	0.946426	0.359178	0.147803	0.839457	0.432806	0.255514	0.217701	0.457376	0.107455	0.197712	0.427169	0.235924	0.153282	0.0312224	0.186538	0.252915	0.251132	0.0833655	0.318984	0.208031	0.312534	0.35842	0.0647472	0.555981	0.75719	0.557225	0.545668	0.991275	1	0.383971	0.158692	0.156232	0.197126	0.270879	0.881041	0.231363	0.230897	0.493149	0.809602
94.5	0.308752	0.156456	0.142545	0.203547	0.010096	0.244526	0.241581	0.246688	0.223385	0.187415	0.944118	0.379392	0.109561	0.793939	0.37724	0.272229	0.214448	0.44746	0.0943508	0.193358	0.36883	0.189447	0.132427	0.0245908	0.153241	0.208179	0.233946	0.0527739	0.284413	0.179244	0.242863	0.317769	0.0518848	0.476812	0.721012	0.504778	0.526518	0.986641	0.982138	0.320792	0.161608	0.140794	0.149556	0.224854	0.824575	0.189647	0.198243	0.452041	0.773501
96.75	0.285031	0.153495	0.14334	0.220253	0.0159901	0.193209	0.241595	0.197448	0.239822	0.167643	0.924914	0.398324	0.0842009	0.749639	0.330978	0.289642	0.2138	0.442695	0.0779916	0.193476	0.320682	0.153136	0.11725	0.0254707	0.13329	0.170451	0.218614	0.0332603	0.257036	0.160032	0.187213	0.281954	0.049635	0.40129	0.698768	0.467018	0.515464	0.983927	0.947049	0.263907	0.169477	0.130825	0.117134	0.185228	0.770233	0.157079	0.171764	0.423014	0.746827
99	0.268281	0.161794	0.142734	0.253031	0.0240281	0.153578	0.239311	0.163056	0.247851	0.159309	0.891612	0.413696	0.0701374	0.709285	0.297318	0.305586	0.215883	0.445462	0.0605648	0.197418	0.287208	0.127477	0.107644	0.0322351	0.125208	0.142304	0.206904	0.0213823	0.237276	0.150942	0.146897	0.251742	0.0555989	0.333808	0.688316	0.442511	0.513713	0.982939	0.899753	0.215651	0.183392	0.125601	0.0974817	0.154452	0.721146	0.134602	0.151142	0.402453	0.727344
101.25	0.257956	0.180507	0.13954	0.295816	0.0339553	0.123828	0.232931	0.141893	0.247334	0.159147	0.848879	0.422507	0.0645144	0.67435	0.275788	0.317879	0.220486	0.455607	0.0445177	0.203511	0.27067	0.110581	0.10321	0.0433394	0.12657	0.124027	0.199332	0.0144227	0.224299	0.151073	0.120216	0.226929	0.0672499	0.277306	0.685939	0.428699	0.520392	0.982808	0.846156	0.175944	0.203289	0.12424	0.0871325	0.132726	0.679163	0.121308	0.135237	0.38708	0.712503
103.5	0.251233	0.20767	0.133136	0.339839	0.0453181	0.10196	0.221928	0.130617	0.240113	0.162879	0.80176	0.421745	0.0637461	0.644544	0.263301	0.324238	0.227023	0.469868	0.0322602	0.209661	0.271542	0.0993906	0.10333	0.0575144	0.134378	0.11431	0.195239	0.0109068	0.216939	0.158799	0.103332	0.207133	0.0820332	0.233669	0.687176	0.422532	0.532089	0.98248	0.792493	0.143298	0.226528	0.125912	0.0826709	0.11868	0.645435	0.115123	0.122589	0.374868	0.700035
105.75	0.243859	0.240608	0.123624	0.375204	0.0574273	0.0866412	0.20773	0.124983	0.229583	0.166344	0.754461	0.410011	0.0639995	0.617939	0.256354	0.322356	0.234472	0.482939	0.0262263	0.214053	0.289062	0.0908031	0.107278	0.0741746	0.145313	0.111335	0.193453	0.010672	0.214664	0.172571	0.0915444	0.192498	0.0976622	0.204138	0.687344	0.421036	0.542805	0.98089	0.744256	0.115792	0.248144	0.129779	0.0812868	0.110526	0.619932	0.113867	0.112063	0.365425	0.688191
108	0.231695	0.275848	0.111988	0.39269	0.0694131	0.0777035	0.193798	0.121037	0.220234	0.166497	0.709998	0.389332	0.0618402	0.592207	0.253443	0.310255	0.241476	0.490343	0.0295204	0.2157	0.321178	0.0826241	0.114302	0.0939071	0.156301	0.113837	0.193254	0.0148167	0.218066	0.191491	0.0806329	0.18406	0.112562	0.189586	0.682071	0.421851	0.545986	0.976746	0.704773	0.0918808	0.262708	0.134751	0.0808182	0.106986	0.600731	0.116117	0.103344	0.359857	0.676157
110.25	0.212571	0.308265	0.100277	0.386108	0.0802808	0.0762781	0.185016	0.116323	0.21724	0.162103	0.670272	0.366322	0.0550719	0.566473	0.256545	0.287069	0.247246	0.491944	0.0463148	0.215117	0.363081	0.0741578	0.123788	0.118512	0.164901	0.121643	0.195314	0.0253819	0.228774	0.21518	0.0680597	0.183645	0.126463	0.190388	0.668008	0.423793	0.538314	0.968027	0.673713	0.0711852	0.267116	0.139141	0.0795734	0.107678	0.583741	0.121603	0.0971717	0.360044	0.664257
112.5	0.188238	0.330517	0.091382	0.355965	0.0889521	0.0842321	0.186843	0.111381	0.225315	0.154249	0.636108	0.351319	0.0436379	0.54245	0.27028	0.254723	0.252504	0.492972	0.0810238	0.215003	0.404969	0.0667465	0.135272	0.149886	0.169937	0.135012	0.201708	0.0444039	0.248245	0.242605	0.054005	0.192863	0.140513	0.205538	0.644049	0.426857	0.522397	0.95183	0.646383	0.0550538	0.262251	0.140662	0.0764063	0.11245	0.563968	0.130583	0.094852	0.367619	0.653499
114.75	0.164473	0.335068	0.0877454	0.312618	0.0945337	0.102023	0.203274	0.110289	0.246002	0.145848	0.607131	0.354647	0.0299435	0.523392	0.297662	0.219561	0.25962	0.501346	0.134846	0.219947	0.432734	0.0638012	0.147893	0.187242	0.171523	0.152901	0.214174	0.0716775	0.275273	0.270338	0.041297	0.210778	0.15628	0.23072	0.611866	0.431075	0.505304	0.92524	0.616081	0.0459195	0.251933	0.137488	0.0713076	0.119958	0.538663	0.142361	0.0968821	0.382866	0.644266
117	0.147692	0.319235	0.0893795	0.273147	0.0965639	0.126366	0.234927	0.119331	0.275578	0.139838	0.581672	0.381262	0.017583	0.511554	0.335261	0.190932	0.271525	0.523268	0.202741	0.233965	0.435479	0.0696054	0.159851	0.225947	0.170953	0.17194	0.231525	0.103621	0.304675	0.292676	0.033306	0.232502	0.174012	0.257909	0.575462	0.435138	0.493936	0.887322	0.578736	0.0451503	0.240316	0.129982	0.0660173	0.127112	0.509588	0.154269	0.101605	0.404212	0.635696
119.25	0.14025	0.287417	0.0934666	0.250531	0.0953649	0.151089	0.279081	0.143585	0.306946	0.136955	0.556957	0.42666	0.00891685	0.50595	0.374078	0.175889	0.290185	0.560145	0.275504	0.25718	0.413347	0.0869577	0.168789	0.260309	0.169842	0.188006	0.249633	0.135002	0.329645	0.30476	0.0313888	0.251448	0.191795	0.278855	0.539245	0.436045	0.491379	0.840267	0.5367	0.0512371	0.230067	0.120819	0.0631819	0.130656	0.481717	0.162828	0.105832	0.428455	0.626113
121.5	0.139974	0.247351	0.0964299	0.246669	0.0922115	0.170401	0.331676	0.184857	0.334354	0.135477	0.530211	0.478862	0.00398289	0.502718	0.405601	0.176028	0.314886	0.607308	0.345103	0.28587	0.375716	0.116284	0.172872	0.287867	0.169729	0.198567	0.264163	0.162287	0.345361	0.305135	0.0342911	0.262995	0.206679	0.288781	0.50643	0.430449	0.495419	0.788561	0.498207	0.0604309	0.222127	0.112916	0.0645599	0.129046	0.459586	0.165695	0.106822	0.451689	0.614313
123.75	0.143178	0.205306	0.0958647	0.255232	0.0892885	0.181186	0.388886	0.241877	0.355324	0.132745	0.500286	0.525597	0.00160813	0.496716	0.425617	0.188856	0.341666	0.655432	0.407113	0.315044	0.333227	0.156375	0.171426	0.309885	0.172105	0.203327	0.272729	0.184545	0.350079	0.295111	0.0399382	0.265903	0.215982	0.287045	0.478545	0.416391	0.500137	0.736939	0.472772	0.0693491	0.216647	0.107675	0.0703039	0.122659	0.444243	0.162203	0.103436	0.470309	0.600201
126	0.146891	0.16478	0.0908465	0.267527	0.0890314	0.18265	0.447034	0.310782	0.369385	0.126494	0.468954	0.560717	0.000625281	0.483279	0.433344	0.210758	0.364719	0.694744	0.459007	0.340861	0.293099	0.205224	0.164779	0.329247	0.17867	0.202919	0.274665	0.202369	0.343734	0.276714	0.0467162	0.261042	0.217801	0.275218	0.455983	0.394523	0.499581	0.688937	0.466823	0.07605	0.214033	0.10486	0.0793902	0.112654	0.433211	0.152519	0.095675	0.481836	0.584905
128.25	0.149035	0.127571	0.0814979	0.275904	0.0936278	0.175229	0.502005	0.384663	0.376667	0.115335	0.440358	0.585506	0.000320067	0.459213	0.429569	0.238594	0.379426	0.719788	0.49827	0.361646	0.259029	0.259963	0.153813	0.348349	0.191233	0.198101	0.270226	0.216663	0.326748	0.25163	0.0536312	0.250012	0.211125	0.255475	0.438727	0.367921	0.49149	0.64657	0.481284	0.0804606	0.215147	0.103474	0.0902735	0.100464	0.422732	0.137105	0.0840941	0.485716	0.570381
130.5	0.147853	0.0951051	0.0687569	0.274923	0.10451	0.159958	0.548919	0.453338	0.377467	0.0990683	0.418987	0.606001	0.000433731	0.423588	0.415741	0.270033	0.384553	0.730998	0.522096	0.378115	0.232664	0.316493	0.139831	0.367982	0.211235	0.189843	0.260128	0.228094	0.299864	0.221426	0.0599128	0.234471	0.19623	0.229879	0.426979	0.341038	0.478135	0.610979	0.511856	0.084317	0.220587	0.10255	0.10133	0.0880394	0.409941	0.116886	0.0696393	0.483869	0.559096
132.75	0.141812	0.0693356	0.0544621	0.262157	0.122307	0.138432	0.582639	0.50488	0.373023	0.0789948	0.407525	0.629564	0.00104584	0.378196	0.394014	0.303051	0.382245	0.732792	0.528939	0.392978	0.214809	0.369579	0.124503	0.386892	0.238734	0.179991	0.245578	0.236996	0.264796	0.188499	0.0647	0.216083	0.175287	0.200451	0.421523	0.318088	0.464591	0.583096	0.55069	0.0910158	0.229781	0.101721	0.111144	0.0783605	0.394058	0.0937493	0.0537797	0.480415	0.553373
135	0.130648	0.0532257	0.0415546	0.239055	0.147153	0.113036	0.599432	0.530024	0.366373	0.0579769	0.405811	0.662285	0.0025409	0.327546	0.367461	0.335592	0.376756	0.730807	0.521467	0.409543	0.205682	0.414553	0.10988	0.402243	0.271628	0.171964	0.228385	0.243575	0.224975	0.156861	0.0670334	0.19662	0.15254	0.169448	0.423943	0.301903	0.456382	0.563844	0.589138	0.105026	0.240477	0.101583	0.118921	0.0755661	0.376205	0.0709125	0.0386912	0.480326	0.554738
137.25	0.11685	0.0505641	0.0339451	0.210801	0.179055	0.0869229	0.599351	0.527932	0.362197	0.0398899	0.41069	0.707349	0.00565024	0.278341	0.339428	0.365553	0.372932	0.729847	0.50837	0.429511	0.204558	0.450032	0.0979756	0.411194	0.305889	0.170505	0.210688	0.248298	0.185325	0.131498	0.066552	0.177827	0.133349	0.139487	0.436551	0.293849	0.457538	0.553949	0.62049	0.130615	0.24919	0.10381	0.124834	0.0839788	0.358471	0.0524349	0.027099	0.487539	0.563452
139.5	0.106069	0.0650041	0.0357987	0.184247	0.218076	0.0633878	0.587208	0.507607	0.364788	0.0282011	0.417178	0.763805	0.0112284	0.238497	0.312274	0.391255	0.374898	0.733182	0.502197	0.451235	0.209311	0.479125	0.0901679	0.412629	0.337368	0.180088	0.194303	0.251934	0.150757	0.116205	0.0641242	0.161081	0.121938	0.113194	0.461339	0.294149	0.469776	0.553427	0.641855	0.169987	0.252748	0.110903	0.129971	0.106307	0.342907	0.0419722	0.0216824	0.503108	0.578188
141.75	0.105528	0.0990376	0.0507664	0.164915	0.264089	0.0450714	0.570583	0.482695	0.375608	0.0250178	0.420828	0.82648	0.020041	0.215341	0.286346	0.412196	0.385129	0.742747	0.51358	0.470574	0.216638	0.507241	0.0867652	0.407801	0.364439	0.203036	0.180085	0.255265	0.124316	0.111333	0.0621686	0.147039	0.119706	0.0926809	0.498057	0.302067	0.492849	0.561084	0.654372	0.22232	0.250389	0.125697	0.135763	0.142497	0.331022	0.0418293	0.024667	0.52394	0.595698
144	0.121086	0.153089	0.0813161	0.155609	0.316084	0.033522	0.556087	0.463656	0.392558	0.031088	0.419913	0.887287	0.0323623	0.213623	0.260485	0.42921	0.404312	0.759968	0.546156	0.483868	0.222978	0.537869	0.0871457	0.39944	0.388958	0.238546	0.167955	0.258508	0.106555	0.113545	0.0639872	0.135647	0.125323	0.0793586	0.542191	0.315562	0.526012	0.574217	0.66189	0.283831	0.244926	0.150641	0.143257	0.190069	0.323758	0.0529217	0.0377133	0.543075	0.611004
146.25	0.154789	0.22481	0.12795	0.15685	0.371768	0.029266	0.546917	0.454102	0.411641	0.046471	0.415606	0.938128	0.0477387	0.233317	0.233466	0.443871	0.432011	0.786252	0.595841	0.490438	0.22565	0.570252	0.0902951	0.390623	0.415026	0.282901	0.157392	0.261147	0.0963574	0.117745	0.0726379	0.126576	0.13618	0.0741226	0.585164	0.331399	0.569132	0.589089	0.668788	0.348734	0.241846	0.186799	0.152794	0.245199	0.321477	0.0750272	0.0616968	0.552386	0.618692
148.5	0.203967	0.30907	0.18832	0.167997	0.427847	0.0319453	0.542847	0.452218	0.429338	0.0709807	0.410217	0.973856	0.0650375	0.268949	0.205226	0.457413	0.467004	0.822144	0.653753	0.492521	0.223924	0.600491	0.0953468	0.384212	0.446366	0.330383	0.14796	0.262287	0.0921091	0.119546	0.0898035	0.119607	0.149827	0.0773786	0.617691	0.346105	0.621783	0.602004	0.677923	0.410727	0.246944	0.232818	0.164074	0.303649	0.323694	0.106607	0.0960501	0.5467	0.615099
150.75	0.262064	0.39882	0.256905	0.187823	0.48091	0.0403998	0.541889	0.454213	0.444037	0.104155	0.405462	0.993605	0.0828023	0.311547	0.177213	0.469833	0.506943	0.865791	0.710241	0.493084	0.219372	0.624554	0.101918	0.382732	0.484051	0.374597	0.13962	0.261292	0.0924645	0.116911	0.115133	0.114777	0.164616	0.0887524	0.633981	0.357353	0.681349	0.61029	0.689466	0.464714	0.263834	0.284456	0.176334	0.361312	0.328807	0.144432	0.138092	0.526113	0.59958
153	0.320641	0.486659	0.325862	0.214607	0.528385	0.0527968	0.542079	0.456758	0.455753	0.144942	0.401868	1	0.0997	0.35254	0.151826	0.479678	0.547861	0.911941	0.757722	0.493607	0.215193	0.640615	0.110097	0.388038	0.525669	0.409924	0.132665	0.258155	0.0964465	0.110204	0.146302	0.112188	0.179639	0.106749	0.633532	0.364554	0.741879	0.612653	0.701137	0.508059	0.29222	0.335347	0.1885	0.414529	0.334207	0.183718	0.183045	0.4951	0.57421
155.25	0.371669	0.56636	0.386859	0.246232	0.569097	0.0669649	0.542228	0.457693	0.464873	0.191492	0.399259	0.997131	0.11479	0.386787	0.1315	0.484648	0.584827	0.953163	0.791623	0.493388	0.214883	0.649441	0.120168	0.400761	0.566247	0.432717	0.127507	0.253368	0.103262	0.101242	0.179709	0.111804	0.194314	0.128814	0.619974	0.368694	0.795526	0.609003	0.70929	0.540753	0.32772	0.378683	0.199317	0.460453	0.336901	0.219076	0.225012	0.459904	0.542324
157.5	0.409287	0.633801	0.4332	0.280481	0.603243	0.0807848	0.541736	0.455786	0.471213	0.241178	0.397497	0.988788	0.12755	0.413217	0.117955	0.482689	0.613677	0.982878	0.810146	0.490585	0.220811	0.653423	0.132256	0.419998	0.600256	0.441925	0.124441	0.247579	0.112013	0.0920257	0.211478	0.113255	0.208087	0.151757	0.598729	0.37155	0.835861	0.600076	0.710281	0.564675	0.363693	0.409125	0.207582	0.497452	0.334354	0.245906	0.258546	0.426345	0.507216
159.75	0.430653	0.687148	0.461306	0.315511	0.632011	0.0926085	0.540089	0.450357	0.473843	0.290925	0.396747	0.977736	0.13776	0.433437	0.111834	0.472942	0.632533	0.997793	0.813603	0.483684	0.233499	0.655252	0.146133	0.443443	0.623559	0.438891	0.123482	0.241249	0.121599	0.0839459	0.238365	0.115875	0.220356	0.172517	0.575182	0.375179	0.860269	0.587204	0.701543	0.582465	0.393983	0.424057	0.21242	0.525342	0.325149	0.261541	0.280047	0.39877	0.471486
162	0.435941	0.726617	0.471185	0.350148	0.656876	0.101475	0.53662	0.441233	0.471681	0.33776	0.397362	0.965632	0.1454	0.45009	0.112693	0.456109	0.641896	0.998099	0.803868	0.472408	0.251715	0.657174	0.161225	0.468091	0.634591	0.426633	0.124358	0.234584	0.130801	0.0775431	0.258359	0.118848	0.23057	0.18883	0.553578	0.381455	0.869855	0.572018	0.682181	0.596689	0.41479	0.423846	0.213506	0.545337	0.309244	0.265648	0.288481	0.379745	0.436878
164.25	0.427572	0.753866	0.465749	0.383968	0.679219	0.107135	0.530556	0.428689	0.464126	0.379413	0.399648	0.95342	0.150597	0.465553	0.119359	0.434171	0.64372	0.986063	0.783755	0.457784	0.273187	0.660627	0.176801	0.491134	0.6343	0.4088	0.126638	0.227634	0.13853	0.0726991	0.270844	0.121405	0.238451	0.199546	0.536674	0.391783	0.867633	0.556192	0.652968	0.609349	0.424811	0.411142	0.211085	0.559589	0.287727	0.259886	0.285172	0.370216	0.404404
166.5	0.409051	0.771156	0.4494	0.417223	0.699995	0.109851	0.521292	0.4133	0.45129	0.414516	0.403764	0.941654	0.153543	0.481475	0.130407	0.409652	0.640249	0.964282	0.756405	0.441459	0.295408	0.666322	0.192189	0.510536	0.62522	0.388684	0.129887	0.22036	0.144029	0.0689778	0.27628	0.122983	0.244018	0.204573	0.525805	0.406887	0.85677	0.541097	0.615864	0.621729	0.424425	0.389635	0.205782	0.570544	0.262355	0.246948	0.272864	0.369795	0.374557
168.75	0.383866	0.780876	0.426694	0.450711	0.719751	0.110166	0.508348	0.395769	0.433819	0.442799	0.409746	0.930622	0.1545	0.498809	0.144547	0.3849	0.633472	0.934706	0.72453	0.42507	0.316335	0.674562	0.206945	0.525247	0.610364	0.368707	0.133774	0.212708	0.146866	0.0658525	0.275785	0.123204	0.247573	0.204456	0.521079	0.426897	0.839703	0.527776	0.573281	0.63469	0.414712	0.362884	0.198337	0.580544	0.234916	0.229642	0.254695	0.377258	0.34746
171	0.354513	0.784924	0.401077	0.48584	0.738865	0.108603	0.491362	0.376468	0.412324	0.464645	0.417719	0.920458	0.153653	0.518232	0.161011	0.361489	0.62475	0.898058	0.689944	0.409706	0.334679	0.685553	0.221033	0.535063	0.592196	0.350137	0.138147	0.204551	0.146923	0.0628672	0.270425	0.121899	0.249517	0.199982	0.522152	0.451761	0.817648	0.516687	0.5269	0.648805	0.396445	0.333334	0.189304	0.591522	0.206662	0.210044	0.233112	0.39112	0.322804
173.25	0.322263	0.784643	0.374588	0.524455	0.75801	0.10553	0.469755	0.355279	0.387006	0.480986	0.42805	0.910985	0.151103	0.540517	0.179608	0.340035	0.614904	0.853448	0.653196	0.395698	0.349961	0.699441	0.234702	0.540209	0.572075	0.333258	0.143017	0.195544	0.144178	0.0596345	0.261073	0.118913	0.250237	0.191743	0.528314	0.481894	0.790645	0.507895	0.477568	0.664648	0.369798	0.302174	0.178888	0.605057	0.178059	0.189265	0.209576	0.410227	0.299649
175.5	0.290273	0.781408	0.350037	0.56444	0.776407	0.101615	0.445532	0.33402	0.360346	0.492355	0.440035	0.902499	0.147397	0.563902	0.198684	0.32191	0.604768	0.803207	0.617233	0.383964	0.361539	0.714988	0.247347	0.541586	0.552381	0.318833	0.148045	0.186351	0.139381	0.0562528	0.249497	0.114729	0.2502	0.181319	0.538234	0.515859	0.760236	0.5013	0.429574	0.681089	0.337179	0.272125	0.168123	0.620511	0.151288	0.169336	0.186629	0.432776	0.277861
177.75	0.274276	0.779113	0.338237	0.585114	0.785928	0.0994504	0.432655	0.323175	0.346641	0.496907	0.446884	0.898208	0.145247	0.575979	0.208422	0.313533	0.599643	0.775447	0.599462	0.378539	0.366381	0.72317	0.253446	0.541324	0.542564	0.312205	0.150621	0.181615	0.136483	0.0544762	0.243149	0.112327	0.250005	0.17558	0.544767	0.53481	0.743832	0.498512	0.405791	0.689688	0.318723	0.257312	0.162611	0.628921	0.138362	0.159544	0.175277	0.445877	0.266812
[truncated: 106 more columns]

## Sheet: Fig_1_F(even trials)
	SMALL_027_PROC_08_05	SMALL_027_PROC_08_04	SMALL_027_PROC_02_03	SMALL_027_PROC_06_06	SMALL_031_PROC_04_02	SMALL_027_PROC_03_01	SMALL_027_PROC_06_02	SMALL_027_PROC_07_04	SMALL_027_PROC_08_01	SMALL_027_PROC_08_02	SMALL_043_PROC_04_02	SMALL_031_PROC_03_01	SMALL_027_PROC_07_09	SMALL_039_PROC_02_16	SMALL_027_PROC_01_03	SMALL_027_PROC_02_05	SMALL_043_PROC_02_04	SMALL_043_PROC_02_05	SMALL_027_PROC_06_05	SMALL_027_PROC_02_04	SMALL_027_PROC_01_02	SMALL_027_PROC_07_03	SMALL_027_PROC_03_06	SMALL_027_PROC_07_10	SMALL_027_PROC_07_01	SMALL_027_PROC_02_11	SMALL_027_PROC_03_07	SMALL_027_SOMA_07	SMALL_027_PROC_03_05	SMALL_027_PROC_03_08	SMALL_027_PROC_02_12	SMALL_027_SOMA_03	SMALL_027_PROC_07_06	SMALL_027_PROC_03_02	SMALL_023_PROC_02_04	SMALL_023_PROC_02_03	SMALL_043_PROC_03_01	SMALL_023_PROC_06_01	SMALL_039_PROC_02_08	SMALL_027_PROC_02_08	SMALL_043_PROC_03_05	SMALL_027_PROC_02_01	SMALL_027_PROC_07_05	SMALL_027_PROC_02_06	SMALL_039_PROC_05_01	SMALL_027_PROC_02_02	SMALL_027_SOMA_02	SMALL_023_PROC_04_01	SMALL_023_PROC_01_08
0	1	1	0.833821	1	1	0.849174	0.920341	0.877705	0.916807	0.899366	0.798389	0.423355	0.701915	0.536488	0.686955	0.967936	0.81738	0.810345	0.814359	0.850349	0.893596	0.299269	0.477628	0.50446	0.937425	0.761957	0.469603	0.416365	0.340206	0.563299	0.777655	0.28093	0.450858	0.684891	0.578265	0.510386	0.405825	0.796663	0.156389	0.950837	0.81121	0.703536	0.401834	0.689288	0.246988	0.783526	0.870331	0.625107	0.50091
2.25	0.979986	0.979698	0.815945	0.984193	0.98001	0.829631	0.895923	0.860825	0.93045	0.911313	0.794138	0.426773	0.694746	0.546528	0.691275	0.955704	0.830677	0.818042	0.800992	0.836242	0.879666	0.297973	0.475406	0.502334	0.932465	0.749514	0.46419	0.414817	0.342601	0.552095	0.769441	0.282876	0.446566	0.677252	0.585637	0.520556	0.424129	0.800171	0.16505	0.925701	0.815686	0.686353	0.399307	0.676534	0.253688	0.768716	0.849284	0.638086	0.504519
4.5	0.928523	0.924378	0.772179	0.942424	0.928236	0.77841	0.831226	0.817375	0.962526	0.941169	0.784625	0.437844	0.678945	0.575826	0.705298	0.926038	0.866277	0.838679	0.765721	0.802123	0.844037	0.295629	0.473392	0.499559	0.920062	0.72026	0.452923	0.411648	0.352134	0.5247	0.750401	0.290763	0.435787	0.658205	0.603056	0.544523	0.474606	0.806291	0.190966	0.863098	0.826506	0.64451	0.394907	0.647285	0.272884	0.733014	0.797076	0.669253	0.514209
6.75	0.864512	0.846658	0.724609	0.887084	0.8627	0.712096	0.745639	0.763397	0.992547	0.974876	0.777287	0.458309	0.667323	0.622332	0.731367	0.894795	0.913166	0.865695	0.719486	0.766367	0.800789	0.295749	0.481889	0.50433	0.90588	0.692319	0.447057	0.410433	0.374083	0.49529	0.733109	0.309195	0.423334	0.636459	0.621904	0.5697	0.545451	0.806427	0.233834	0.791529	0.837462	0.599743	0.395849	0.621559	0.302418	0.695762	0.73813	0.703707	0.528313
9	0.805048	0.758972	0.693755	0.82931	0.800627	0.64667	0.658161	0.713894	1	0.997882	0.77882	0.489433	0.671894	0.683144	0.771312	0.87691	0.957839	0.890765	0.673043	0.746155	0.764258	0.301789	0.510057	0.524662	0.895615	0.682566	0.457411	0.415495	0.41323	0.477914	0.729282	0.342507	0.41436	0.620573	0.636925	0.587009	0.621434	0.79433	0.292716	0.737265	0.841983	0.572309	0.409234	0.617464	0.33984	0.674572	0.695165	0.730736	0.546864
11.25	0.758957	0.670553	0.69038	0.775085	0.753894	0.592654	0.581721	0.677616	0.971976	1	0.791337	0.531077	0.698384	0.754331	0.823972	0.879934	0.988907	0.906741	0.633612	0.750411	0.744331	0.315999	0.561061	0.564594	0.89245	0.699366	0.489604	0.430527	0.470678	0.481353	0.744577	0.392201	0.412897	0.616008	0.64761	0.592837	0.688582	0.767456	0.365493	0.714078	0.835984	0.57273	0.438995	0.643036	0.383011	0.677901	0.680159	0.746093	0.571669
13.5	0.727289	0.588725	0.714489	0.726113	0.729977	0.555851	0.523586	0.657612	0.90607	0.977332	0.811906	0.580928	0.744896	0.83003	0.883522	0.902556	1	0.910021	0.605277	0.778688	0.745726	0.339608	0.630737	0.62271	0.896348	0.741022	0.542784	0.45795	0.542417	0.507959	0.777458	0.455932	0.421841	0.625022	0.656817	0.587635	0.737718	0.726159	0.448069	0.722571	0.818887	0.600812	0.485107	0.694952	0.430097	0.704456	0.693592	0.75013	0.60483
15.75	0.706824	0.520899	0.757875	0.682508	0.733275	0.539492	0.487546	0.653748	0.810591	0.932542	0.834967	0.633927	0.802876	0.901853	0.939462	0.936011	0.990072	0.901224	0.590436	0.823041	0.768461	0.373689	0.708762	0.692305	0.9045	0.797716	0.610355	0.498569	0.619665	0.554348	0.820516	0.52771	0.443333	0.647444	0.669404	0.575265	0.765484	0.673625	0.534181	0.753952	0.792883	0.648405	0.543925	0.761195	0.479204	0.746031	0.727495	0.746573	0.646932
18	0.694033	0.474811	0.809089	0.645027	0.76413	0.545693	0.475614	0.665626	0.702325	0.873768	0.855221	0.682194	0.861251	0.959666	0.980482	0.968532	0.961764	0.884317	0.591457	0.872435	0.808891	0.420688	0.78325	0.764443	0.913986	0.856567	0.683563	0.552725	0.692825	0.614003	0.864454	0.600962	0.479613	0.682193	0.690953	0.562693	0.773077	0.616081	0.616261	0.795936	0.76173	0.705298	0.610704	0.827256	0.528305	0.79288	0.771184	0.741374	0.695667
20.25	0.688181	0.456727	0.858929	0.616078	0.816683	0.57575	0.489037	0.694559	0.601306	0.811542	0.869578	0.716393	0.911646	0.994188	1	0.990972	0.919676	0.864761	0.611665	0.917836	0.86097	0.485236	0.846387	0.832126	0.924663	0.907793	0.755975	0.621458	0.756701	0.680781	0.903018	0.67233	0.533397	0.728439	0.725656	0.558179	0.764377	0.561781	0.687284	0.838787	0.730025	0.76517	0.68241	0.883127	0.575631	0.839035	0.817154	0.740384	0.745744
22.5	0.692365	0.469044	0.903706	0.599332	0.87839	0.62954	0.528721	0.743165	0.524846	0.755152	0.877907	0.729029	0.951364	1	0.999328	1	0.869548	0.847855	0.655084	0.955065	0.9169	0.572441	0.897401	0.8925	0.939621	0.948042	0.825581	0.70587	0.813139	0.75115	0.935486	0.743245	0.606938	0.785561	0.773919	0.567831	0.744657	0.518717	0.742842	0.878739	0.703002	0.827609	0.75865	0.92681	0.620222	0.884119	0.863764	0.746324	0.790593
24.75	0.711558	0.508125	0.943775	0.598012	0.932852	0.703948	0.594281	0.811585	0.483417	0.710346	0.882499	0.718273	0.981265	0.977305	0.985454	0.996642	0.817844	0.837296	0.723423	0.983205	0.966664	0.682553	0.939866	0.944544	0.961415	0.978259	0.892145	0.802856	0.868029	0.823177	0.964225	0.81679	0.69894	0.851001	0.831217	0.592243	0.720243	0.492793	0.782039	0.916397	0.686122	0.893378	0.838488	0.961448	0.662042	0.929709	0.91219	0.757243	0.82437
27	0.747909	0.563366	0.978071	0.612071	0.965043	0.790632	0.681133	0.891235	0.4788	0.67889	0.886797	0.689845	0.999925	0.931478	0.964296	0.98125	0.771483	0.834883	0.810781	1	0.998033	0.804114	0.975115	0.983763	0.98587	0.997592	0.951196	0.899401	0.923549	0.892673	0.988422	0.891069	0.800611	0.917119	0.889039	0.625432	0.698373	0.487351	0.806992	0.950938	0.684289	0.955819	0.915017	0.987881	0.701339	0.972277	0.959281	0.768152	0.843221
29.25	0.796557	0.619308	1	0.635909	0.965501	0.875651	0.778064	0.962051	0.503914	0.65904	0.8939	0.655781	1	0.871239	0.935079	0.950636	0.736798	0.841295	0.900281	0.999403	1	0.912748	0.997864	1	1	1	0.991343	0.972504	0.97225	0.950971	1	0.95524	0.895218	0.970994	0.937915	0.656601	0.686632	0.504144	0.821642	0.975719	0.700928	0.997641	0.973787	1	0.737872	1	0.993487	0.774398	0.845587
31.5	0.846363	0.661854	0.999727	0.659447	0.932488	0.943782	0.868961	1	0.545075	0.646372	0.905491	0.630487	0.972289	0.80631	0.891728	0.90107	0.718217	0.857036	0.968997	0.975058	0.96923	0.982128	1	0.982919	0.989209	0.978262	1	1	1	0.988248	0.987679	0.994379	0.964758	1	0.971364	0.674496	0.691683	0.543753	0.830317	0.98085	0.737169	1	1	0.988878	0.770691	0.998786	1	0.775012	0.832346
33.75	0.886639	0.684914	0.97149	0.673238	0.871745	0.98553	0.939616	0.99131	0.587551	0.635365	0.921598	0.625388	0.914308	0.745065	0.829977	0.83407	0.717262	0.882322	1	0.926317	0.912883	1	0.979177	0.93059	0.948399	0.931732	0.972926	0.974571	0.996163	1	0.946189	1	0.999348	0.999358	0.988686	0.672599	0.717475	0.60474	0.836436	0.961201	0.790897	0.95669	0.98899	0.951992	0.798599	0.963013	0.971584	0.77377	0.807007
36	0.913124	0.691616	0.917918	0.672929	0.795599	1	0.983088	0.939389	0.621036	0.621299	0.94076	0.644421	0.833487	0.692706	0.752062	0.757491	0.731756	0.915547	0.990103	0.859595	0.843667	0.973223	0.942152	0.851406	0.885179	0.868266	0.91705	0.906555	0.960292	0.988977	0.880524	0.975184	1	0.973603	0.994578	0.65267	0.763441	0.681737	0.841555	0.920845	0.85549	0.878258	0.948687	0.89683	0.820988	0.899241	0.91317	0.777268	0.775411
38.25	0.928445	0.690099	0.848013	0.659885	0.720069	0.992351	1	0.859829	0.641455	0.601504	0.960514	0.68253	0.742822	0.650535	0.665048	0.681463	0.755658	0.951646	0.947889	0.784562	0.772503	0.919313	0.900295	0.758829	0.813667	0.799456	0.845168	0.81526	0.900262	0.961693	0.802077	0.930806	0.974112	0.931974	0.995484	0.62404	0.823373	0.764682	0.845359	0.87021	0.919761	0.784028	0.893182	0.836219	0.837949	0.821109	0.837445	0.790837	0.744536
40.5	0.938429	0.688842	0.772327	0.638887	0.660519	0.969554	0.995413	0.770946	0.649428	0.575421	0.978351	0.728319	0.654622	0.616732	0.576443	0.61356	0.780634	0.982557	0.88677	0.709767	0.704945	0.855349	0.863353	0.665392	0.746747	0.734965	0.769387	0.719313	0.826663	0.923986	0.722331	0.878908	0.929967	0.883105	0.995488	0.598804	0.88684	0.841079	0.846614	0.820128	0.97094	0.692167	0.835338	0.781603	0.849942	0.742287	0.757691	0.815547	0.720993
42.75	0.948462	0.694108	0.69968	0.615824	0.626567	0.937638	0.975956	0.687428	0.64804	0.544171	0.992136	0.769093	0.577038	0.588026	0.491607	0.556949	0.798476	1	0.819166	0.640746	0.641849	0.792181	0.836329	0.58018	0.692278	0.680211	0.698048	0.632197	0.748896	0.879109	0.649314	0.828456	0.8743	0.83242	0.994606	0.585864	0.942757	0.900398	0.844736	0.77775	0.999143	0.614839	0.783509	0.739511	0.857571	0.672851	0.683736	0.847695	0.709536
45	0.961156	0.709234	0.635833	0.596081	0.619242	0.900766	0.94814	0.61834	0.641222	0.510022	1	0.795026	0.51375	0.5611	0.413537	0.510831	0.803369	0.998895	0.75385	0.580156	0.581736	0.734124	0.819714	0.508928	0.652925	0.636734	0.635585	0.562048	0.673968	0.828258	0.587114	0.784092	0.812287	0.782018	0.99038	0.588194	0.982457	0.937118	0.841075	0.745237	1	0.557734	0.741752	0.711215	0.861597	0.618616	0.621013	0.881426	0.712806
47.25	0.975458	0.734577	0.583337	0.58341	0.631055	0.861068	0.917264	0.567596	0.632638	0.475811	0.999618	0.800473	0.464938	0.533521	0.343764	0.471819	0.791986	0.978612	0.695242	0.528532	0.522904	0.681213	0.811189	0.45463	0.627215	0.603482	0.583386	0.512422	0.606538	0.77203	0.536774	0.746406	0.748082	0.731531	0.98051	0.603794	1	0.950728	0.839007	0.720325	0.973829	0.521139	0.711081	0.693915	0.863231	0.581463	0.570987	0.911614	0.731394
49.5	0.986871	0.76775	0.541937	0.578982	0.649355	0.818804	0.886469	0.535171	0.624897	0.444334	0.98841	0.783068	0.428687	0.503815	0.283376	0.435586	0.762969	0.942422	0.643946	0.484985	0.464735	0.631812	0.807468	0.417697	0.610829	0.57787	0.54063	0.482767	0.549194	0.71189	0.497224	0.712991	0.684983	0.679415	0.96483	0.628412	0.991521	0.944321	0.842968	0.698037	0.923832	0.50116	0.690607	0.682342	0.864209	0.5596	0.531907	0.935834	0.764173
51.75	0.988771	0.804099	0.509141	0.580723	0.662151	0.772901	0.855975	0.518224	0.618777	0.41737	0.965372	0.742527	0.401823	0.471652	0.233167	0.39806	0.717575	0.89618	0.597866	0.447463	0.40811	0.584523	0.80526	0.3955	0.597564	0.556182	0.504727	0.468357	0.502311	0.650682	0.465801	0.679808	0.625059	0.624189	0.94602	0.657722	0.956238	0.923545	0.856579	0.672738	0.856026	0.490559	0.677748	0.670024	0.866556	0.54769	0.499495	0.954596	0.808175
54	0.974569	0.837391	0.481435	0.583536	0.664104	0.721722	0.822819	0.512079	0.612827	0.394939	0.933153	0.680866	0.380839	0.43801	0.193794	0.356765	0.660644	0.846408	0.553701	0.413335	0.355359	0.538991	0.801627	0.382703	0.580805	0.533968	0.472225	0.461084	0.464361	0.592423	0.438969	0.643088	0.568922	0.565508	0.928847	0.688384	0.898581	0.896056	0.880321	0.640143	0.779534	0.480304	0.66847	0.65061	0.872045	0.537926	0.468275	0.970164	0.858416
56.25	0.939801	0.860811	0.455304	0.580547	0.658332	0.664015	0.781505	0.510816	0.603479	0.374977	0.898748	0.603595	0.362002	0.405592	0.165224	0.311296	0.600156	0.798465	0.508244	0.379622	0.30947	0.495569	0.793544	0.372352	0.554682	0.506224	0.439483	0.451095	0.432254	0.541136	0.412953	0.6005	0.515744	0.504311	0.918317	0.718309	0.828764	0.870315	0.910283	0.598089	0.705173	0.461094	0.657391	0.61837	0.880834	0.521588	0.432766	0.984109	0.908637
58.5	0.883696	0.867933	0.427948	0.564982	0.652051	0.599821	0.72557	0.507857	0.585962	0.354043	0.870756	0.519664	0.341543	0.378376	0.146369	0.263455	0.544384	0.755162	0.459504	0.343549	0.273158	0.45479	0.777567	0.358124	0.515361	0.468044	0.40368	0.429607	0.4025	0.499801	0.384525	0.551912	0.463986	0.442449	0.917229	0.745953	0.758921	0.85298	0.939123	0.546133	0.641333	0.425311	0.638842	0.568691	0.890271	0.491182	0.388847	0.995285	0.95228
60.75	0.810399	0.854251	0.397686	0.532461	0.648972	0.531522	0.650479	0.496716	0.555914	0.328713	0.854944	0.438752	0.316028	0.360372	0.134683	0.216946	0.49824	0.716981	0.407827	0.303218	0.24758	0.417167	0.750586	0.336768	0.462348	0.416235	0.36376	0.392055	0.372681	0.469838	0.351776	0.499676	0.41242	0.382273	0.925124	0.769713	0.697315	0.846856	0.959459	0.485038	0.590403	0.369271	0.608908	0.499446	0.894755	0.442704	0.335096	1	0.98394
63	0.730001	0.819338	0.364394	0.483449	0.646526	0.464704	0.557231	0.472585	0.511669	0.297524	0.851104	0.368013	0.283572	0.353629	0.126358	0.176667	0.461434	0.683201	0.356654	0.258769	0.231325	0.383574	0.711998	0.31003	0.400135	0.352021	0.321391	0.340982	0.343024	0.451404	0.314815	0.44892	0.361405	0.326757	0.938954	0.787696	0.644926	0.85096	0.967429	0.417303	0.548426	0.295916	0.568179	0.413834	0.887837	0.378021	0.27424	0.99436	1
65.25	0.657653	0.768348	0.330175	0.424754	0.639165	0.407747	0.455239	0.434906	0.456227	0.262286	0.85343	0.310705	0.245406	0.357228	0.117493	0.147022	0.429743	0.653008	0.312211	0.213252	0.220226	0.355578	0.665975	0.284112	0.338558	0.283129	0.280883	0.286217	0.316764	0.443994	0.275969	0.406824	0.313353	0.27961	0.95483	0.798091	0.597011	0.862138	0.963306	0.348546	0.508496	0.215709	0.5228	0.322615	0.865132	0.305722	0.213385	0.976976	0.999032
67.5	0.608478	0.710241	0.299001	0.36741	0.623524	0.368449	0.359975	0.388859	0.396436	0.227266	0.853547	0.267318	0.206115	0.367212	0.105884	0.129608	0.397876	0.62613	0.280744	0.171687	0.209242	0.334904	0.620961	0.265701	0.28981	0.221784	0.247094	0.240167	0.298166	0.446958	0.238879	0.37968	0.271582	0.24424	0.969434	0.800009	0.547414	0.876871	0.949696	0.287195	0.465003	0.142641	0.481319	0.241304	0.826635	0.237965	0.161238	0.949984	0.982269
69.75	0.591	0.652628	0.274798	0.321038	0.600846	0.349806	0.285811	0.343435	0.339064	0.196553	0.843966	0.23742	0.171846	0.377359	0.0922203	0.122422	0.362145	0.602742	0.265125	0.138628	0.195395	0.322611	0.585569	0.257021	0.262832	0.178706	0.222447	0.210647	0.289485	0.45951	0.206641	0.369386	0.238117	0.22187	0.980796	0.794035	0.492376	0.89236	0.929379	0.241387	0.416096	0.0869213	0.449108	0.182641	0.777108	0.184293	0.123395	0.917896	0.953598
72	0.605072	0.598738	0.259025	0.289308	0.57516	0.349257	0.240563	0.307362	0.287512	0.171979	0.820304	0.22076	0.148041	0.38103	0.079132	0.121684	0.321882	0.583253	0.264345	0.116197	0.178957	0.318529	0.56507	0.254687	0.259857	0.158296	0.206112	0.19785	0.290067	0.480463	0.180613	0.373253	0.212442	0.211019	0.988534	0.782674	0.432121	0.907152	0.904555	0.215931	0.363973	0.051087	0.42613	0.151291	0.725023	0.148019	0.100101	0.885131	0.918841
74.25	0.644674	0.548734	0.249893	0.270373	0.549538	0.361307	0.225776	0.285983	0.242185	0.153364	0.78171	0.217346	0.138332	0.373549	0.0695868	0.124379	0.279641	0.567975	0.275576	0.104384	0.162288	0.321176	0.560789	0.25246	0.276736	0.15877	0.195524	0.1966	0.297702	0.507506	0.16049	0.386301	0.192028	0.208431	0.993395	0.770309	0.370423	0.920926	0.877677	0.212031	0.313367	0.0320768	0.409185	0.144815	0.680144	0.12739	0.0876043	0.853964	0.884191
76.5	0.700491	0.503028	0.243452	0.259776	0.522974	0.381269	0.239534	0.280451	0.203202	0.13994	0.729943	0.226659	0.144546	0.354117	0.0661424	0.12947	0.240466	0.557103	0.296155	0.102495	0.148051	0.327844	0.571715	0.24522	0.305085	0.174711	0.188754	0.200428	0.310637	0.536861	0.145088	0.40422	0.174126	0.210979	0.996589	0.762708	0.312929	0.933972	0.85241	0.228583	0.269514	0.025569	0.395591	0.157461	0.650351	0.119136	0.081243	0.82418	0.8548
78.75	0.760259	0.463574	0.235466	0.253068	0.490224	0.40738	0.277122	0.288028	0.172079	0.131035	0.667979	0.246519	0.165904	0.325761	0.0714247	0.137492	0.21074	0.550699	0.323261	0.109933	0.138276	0.335059	0.595161	0.231268	0.334385	0.199207	0.18547	0.203747	0.328433	0.563233	0.133096	0.42462	0.157228	0.216504	0.998946	0.76559	0.265205	0.946553	0.833538	0.26346	0.23625	0.0282491	0.38431	0.182839	0.639306	0.120366	0.0773546	0.794406	0.833842
81	0.809547	0.432942	0.223465	0.247422	0.445163	0.440685	0.33003	0.302826	0.151264	0.126101	0.599379	0.272605	0.197891	0.293481	0.0880918	0.149136	0.196573	0.548811	0.352826	0.126024	0.134288	0.3396	0.626671	0.21264	0.35454	0.225362	0.186275	0.20262	0.35129	0.580538	0.123479	0.446699	0.141875	0.223753	1	0.782255	0.230832	0.958682	0.825772	0.3138	0.214833	0.0378122	0.375024	0.214894	0.646047	0.128777	0.0740216	0.763816	0.822231
83.25	0.835263	0.412514	0.207918	0.242055	0.38581	0.483191	0.386113	0.318181	0.142236	0.124365	0.52891	0.299359	0.232691	0.262134	0.118473	0.164003	0.202201	0.551195	0.379289	0.149419	0.136794	0.340194	0.660447	0.193368	0.359196	0.248167	0.191477	0.195202	0.379457	0.58366	0.115874	0.470621	0.13017	0.231907	0.997739	0.811617	0.210499	0.970327	0.832271	0.376637	0.204111	0.0520986	0.366738	0.249086	0.666412	0.14225	0.0709428	0.733292	0.819013
85.5	0.830574	0.401509	0.191654	0.237891	0.317221	0.53504	0.432353	0.329563	0.144266	0.124803	0.463265	0.322089	0.261748	0.235194	0.163881	0.180352	0.228013	0.556544	0.396892	0.177695	0.145973	0.33835	0.690974	0.176821	0.347516	0.265967	0.200187	0.181768	0.412999	0.570162	0.110672	0.497061	0.124168	0.24015	0.989093	0.848186	0.201778	0.981369	0.85375	0.449759	0.20149	0.0686335	0.357469	0.283755	0.695021	0.158621	0.0686691	0.70527	0.822414
87.75	0.797175	0.39745	0.178221	0.236711	0.249274	0.592747	0.458659	0.33638	0.154941	0.126407	0.410043	0.339457	0.278546	0.21476	0.224198	0.19587	0.269405	0.562092	0.401497	0.207304	0.161333	0.337307	0.714169	0.164066	0.323013	0.280506	0.210603	0.164172	0.452141	0.54095	0.10911	0.527272	0.124319	0.247792	0.97144	0.88452	0.20022	0.991259	0.887863	0.532117	0.204277	0.0846648	0.344899	0.320584	0.726762	0.17598	0.0676722	0.682437	0.831028
90	0.743817	0.397022	0.170511	0.240054	0.191131	0.649179	0.460208	0.341574	0.171322	0.128401	0.374622	0.354145	0.279995	0.201944	0.297283	0.208847	0.317377	0.564118	0.391555	0.233956	0.181383	0.340096	0.727413	0.154155	0.291165	0.295231	0.22083	0.145003	0.496972	0.500045	0.113083	0.562653	0.128837	0.254435	0.944483	0.914832	0.201263	0.998361	0.928961	0.622642	0.210645	0.0976468	0.32735	0.363277	0.757428	0.192836	0.0677669	0.666523	0.844391
92.25	0.68255	0.396592	0.169972	0.248359	0.147069	0.695493	0.437877	0.349761	0.190492	0.130237	0.357682	0.371531	0.266498	0.197068	0.37831	0.21914	0.361272	0.559234	0.368336	0.253346	0.203564	0.347974	0.729091	0.145575	0.257497	0.313258	0.229812	0.126927	0.546876	0.454029	0.124721	0.604275	0.134364	0.260158	0.91175	0.937459	0.201949	1	0.968148	0.718134	0.219793	0.105739	0.304442	0.414965	0.783717	0.208306	0.068136	0.657681	0.862324
94.5	0.624428	0.392834	0.176435	0.260378	0.11649	0.724298	0.397435	0.365059	0.209588	0.131584	0.355519	0.397063	0.241287	0.199546	0.459542	0.228534	0.392135	0.545757	0.335394	0.262462	0.224537	0.360065	0.718414	0.137387	0.226697	0.335892	0.237713	0.112073	0.599835	0.410801	0.145796	0.652023	0.137278	0.265326	0.880752	0.95475	0.20172	0.9937	0.994795	0.812044	0.23198	0.108387	0.277259	0.475837	0.803167	0.222334	0.0677219	0.654756	0.883143
96.75	0.575985	0.383382	0.188387	0.273522	0.0963729	0.732657	0.347339	0.389254	0.225718	0.132246	0.362547	0.434019	0.209154	0.207625	0.531813	0.240362	0.405028	0.524436	0.297534	0.260787	0.24122	0.37413	0.695603	0.129549	0.20203	0.362357	0.245805	0.101573	0.65272	0.377569	0.177122	0.704292	0.135173	0.270301	0.860933	0.970313	0.201807	0.979303	1	0.895381	0.248389	0.106496	0.247793	0.542299	0.814491	0.235902	0.06583	0.655794	0.901934
99	0.538189	0.367343	0.203493	0.284812	0.0835762	0.722935	0.295744	0.421323	0.236502	0.132184	0.373804	0.482392	0.174757	0.218535	0.587299	0.258422	0.399907	0.498263	0.259378	0.250334	0.251941	0.387939	0.661809	0.122566	0.185043	0.390663	0.255871	0.095474	0.702492	0.358854	0.218488	0.758658	0.127572	0.275241	0.859639	0.98537	0.203918	0.960437	0.980476	0.959095	0.270878	0.101961	0.217979	0.608116	0.818157	0.250997	0.0624927	0.658882	0.911304
101.25	0.508354	0.345347	0.219258	0.292102	0.0756801	0.700636	0.248291	0.457946	0.24055	0.131513	0.386074	0.538929	0.141281	0.229239	0.621794	0.285661	0.38101	0.471692	0.224444	0.234422	0.257091	0.400065	0.618584	0.117092	0.175791	0.418787	0.269404	0.0931273	0.747159	0.355488	0.268915	0.812533	0.115757	0.279938	0.878163	0.997004	0.209187	0.943159	0.939947	0.995855	0.301473	0.0968779	0.189014	0.666321	0.817075	0.270093	0.0585459	0.662429	0.905262
103.5	0.48339	0.31933	0.23327	0.294653	0.07131	0.671138	0.207776	0.494184	0.237657	0.130479	0.39791	0.598478	0.11024	0.237304	0.635578	0.323019	0.355072	0.449288	0.195185	0.216123	0.259062	0.409954	0.567522	0.1139	0.173663	0.445196	0.286849	0.0937477	0.785664	0.364849	0.326563	0.863043	0.102087	0.283688	0.910784	1	0.217798	0.932072	0.88712	1	0.341627	0.0930162	0.161433	0.710222	0.816618	0.295142	0.055508	0.664997	0.883659
105.75	0.462493	0.292452	0.243266	0.293191	0.0698229	0.637315	0.175237	0.523719	0.228633	0.12939	0.408714	0.655298	0.0821656	0.241803	0.633018	0.368284	0.329352	0.434836	0.173627	0.197438	0.261519	0.417444	0.510691	0.114232	0.178148	0.468491	0.307099	0.0967783	0.816834	0.381417	0.387913	0.906002	0.0895219	0.285158	0.947339	0.99044	0.229585	0.926826	0.832036	0.967083	0.391392	0.0918472	0.135784	0.733444	0.823566	0.326187	0.0553997	0.664675	0.852832
108	0.447798	0.269165	0.247554	0.289544	0.0713484	0.598939	0.151113	0.53942	0.215114	0.128711	0.418031	0.703638	0.0574986	0.243439	0.621793	0.415388	0.310401	0.430851	0.161625	0.179426	0.268562	0.422367	0.451496	0.119915	0.189032	0.486864	0.327399	0.101803	0.838285	0.397714	0.447245	0.934907	0.081348	0.282414	0.97712	0.968072	0.245009	0.9223	0.78283	0.895022	0.448611	0.0948583	0.113408	0.730631	0.843852	0.360184	0.0605484	0.658877	0.82158
110.25	0.442621	0.254432	0.245906	0.285656	0.076505	0.55421	0.135875	0.535953	0.199642	0.129323	0.425178	0.737814	0.0370129	0.244084	0.611	0.455188	0.303422	0.438672	0.160028	0.162832	0.282913	0.424811	0.394967	0.132888	0.205806	0.498114	0.344071	0.10815	0.846366	0.40627	0.497837	0.941954	0.0804982	0.273482	0.991847	0.935727	0.265807	0.911985	0.743984	0.787648	0.508675	0.103584	0.0964643	0.699954	0.879057	0.390956	0.072864	0.644538	0.795803
112.5	0.447971	0.251495	0.240177	0.282059	0.0862825	0.502669	0.129642	0.514021	0.185484	0.132758	0.429101	0.752544	0.0215106	0.245504	0.608001	0.47909	0.311083	0.458025	0.167057	0.14878	0.304976	0.425565	0.346141	0.154067	0.226475	0.50093	0.354334	0.114579	0.838164	0.403062	0.535854	0.92246	0.0881881	0.257617	0.987078	0.896845	0.294127	0.89228	0.71564	0.65781	0.564871	0.118929	0.0869502	0.646484	0.923997	0.411881	0.0927561	0.619292	0.776071
114.75	0.460326	0.25971	0.233635	0.277069	0.101902	0.447454	0.132117	0.482108	0.175957	0.140904	0.428888	0.744545	0.0111524	0.247969	0.615139	0.48379	0.332112	0.486609	0.178115	0.138935	0.333643	0.425959	0.307422	0.182538	0.246994	0.496311	0.357684	0.119578	0.813998	0.389898	0.563651	0.879622	0.10298	0.236441	0.962752	0.853824	0.330492	0.864723	0.694006	0.525354	0.610186	0.140156	0.0853956	0.582324	0.966911	0.419909	0.118373	0.582744	0.759139
117	0.473124	0.27461	0.229102	0.267969	0.125214	0.394525	0.143107	0.452383	0.173374	0.154932	0.424462	0.714798	0.00513029	0.250116	0.629373	0.472874	0.361394	0.520428	0.188038	0.1352	0.369544	0.426813	0.277269	0.21568	0.262547	0.487578	0.355383	0.122188	0.778116	0.373041	0.588378	0.824698	0.121501	0.213768	0.922544	0.808085	0.372445	0.834874	0.673488	0.40937	0.640081	0.164625	0.0904863	0.52155	0.994713	0.417662	0.146244	0.537336	0.741398
119.25	0.480702	0.290656	0.227842	0.253606	0.158359	0.349849	0.163596	0.433446	0.178462	0.174132	0.417133	0.668993	0.00210131	0.250368	0.645115	0.453951	0.392324	0.555091	0.194403	0.139244	0.417019	0.427454	0.252052	0.249956	0.270046	0.478641	0.348669	0.122608	0.736688	0.358837	0.616466	0.771407	0.140624	0.194129	0.872455	0.761551	0.415304	0.808838	0.649353	0.321258	0.654488	0.188798	0.100074	0.474055	1	0.411329	0.17284	0.488119	0.72149
121.5	0.480334	0.304013	0.230151	0.235892	0.20242	0.316871	0.195874	0.426154	0.190318	0.195519	0.409498	0.616252	0.000759707	0.24879	0.657481	0.43487	0.420127	0.587305	0.198537	0.152311	0.482329	0.4258	0.228775	0.281153	0.270064	0.472068	0.33773	0.121881	0.694733	0.350203	0.649764	0.728833	0.159295	0.18076	0.819145	0.717813	0.454728	0.789955	0.619817	0.263365	0.658037	0.210277	0.112204	0.44287	0.985243	0.407042	0.196002	0.441598	0.700794
123.75	0.471572	0.313264	0.23638	0.219119	0.255717	0.296317	0.24286	0.425225	0.206712	0.214654	0.404796	0.567191	0.000248223	0.247625	0.663926	0.42171	0.443103	0.615237	0.204019	0.175064	0.568489	0.419554	0.206499	0.30453	0.266991	0.468402	0.322508	0.121096	0.654707	0.34612	0.685959	0.698449	0.17875	0.174597	0.768894	0.681806	0.488396	0.777956	0.585623	0.231914	0.658233	0.229258	0.125372	0.425618	0.959881	0.40869	0.215332	0.404675	0.682537
126	0.454449	0.318405	0.247295	0.207724	0.312722	0.286716	0.30635	0.423465	0.22402	0.22695	0.405927	0.532234	7.19789e-05	0.250028	0.663937	0.418648	0.462047	0.638245	0.213705	0.207017	0.670166	0.407329	0.185732	0.315712	0.267397	0.466593	0.304066	0.120725	0.616757	0.343189	0.721352	0.675538	0.201289	0.174298	0.727014	0.658093	0.516298	0.770256	0.548532	0.220311	0.662737	0.24879	0.137935	0.417058	0.934186	0.417613	0.231743	0.383793	0.670544
128.25	0.429118	0.319455	0.263507	0.204078	0.364658	0.28494	0.384726	0.415711	0.237239	0.229075	0.414598	0.520729	1.52382e-05	0.25813	0.65834	0.428061	0.478733	0.656434	0.22746	0.246079	0.772578	0.389357	0.167391	0.312371	0.277275	0.465253	0.28515	0.120506	0.580089	0.337832	0.753001	0.653347	0.228281	0.177122	0.697061	0.648752	0.539988	0.763808	0.510383	0.221302	0.676447	0.273536	0.147864	0.411498	0.913847	0.433381	0.246902	0.383907	0.668229
130.5	0.396931	0.316171	0.284734	0.207378	0.401532	0.28692	0.471241	0.400835	0.241287	0.220177	0.431075	0.539971	0	0.271835	0.648619	0.450172	0.49507	0.670735	0.241739	0.288444	0.856089	0.3676	0.152147	0.295906	0.299226	0.463819	0.269348	0.119815	0.544549	0.328319	0.779045	0.627711	0.258545	0.180516	0.679584	0.651909	0.562098	0.756504	0.472904	0.228407	0.699809	0.307281	0.153124	0.404597	0.898148	0.454549	0.262801	0.407179	0.677704
132.75	0.361377	0.308633	0.309589	0.21458	0.415095	0.288596	0.554623	0.381459	0.233296	0.202439	0.454327	0.593439	0	0.288827	0.6366	0.482629	0.513111	0.68295	0.251419	0.329457	0.905059	0.345266	0.140367	0.271345	0.330962	0.463207	0.25929	0.118043	0.511496	0.31559	0.798174	0.599269	0.288078	0.183202	0.671446	0.661883	0.585814	0.747544	0.438164	0.237122	0.728849	0.350465	0.152579	0.394742	0.881587	0.479283	0.281386	0.451755	0.698978
135	0.327402	0.297835	0.336022	0.222423	0.401645	0.287297	0.623395	0.362077	0.214463	0.180242	0.48239	0.678176	0	0.305871	0.62394	0.520959	0.534798	0.695042	0.252785	0.365183	0.914967	0.325735	0.13219	0.245128	0.366096	0.465597	0.255225	0.114747	0.483328	0.302742	0.809249	0.572455	0.311831	0.185426	0.666803	0.671094	0.614051	0.737707	0.408218	0.245198	0.756911	0.399472	0.146668	0.383347	0.857505	0.506064	0.304278	0.511677	0.729554
137.25	0.29946	0.285648	0.361929	0.229212	0.363846	0.282482	0.670511	0.346723	0.189606	0.158249	0.51277	0.782374	0	0.320356	0.611785	0.559685	0.561747	0.708074	0.245224	0.393501	0.892118	0.311563	0.127486	0.222156	0.397177	0.473295	0.254949	0.109587	0.462346	0.293073	0.811282	0.552213	0.326049	0.18809	0.659933	0.672899	0.648104	0.729362	0.38392	0.252066	0.77745	0.44824	0.137176	0.373825	0.821608	0.533933	0.332413	0.578071	0.764543
139.5	0.279993	0.274235	0.385297	0.235206	0.310393	0.275272	0.695501	0.337891	0.164911	0.139679	0.542722	0.885621	0	0.331221	0.600288	0.593287	0.594594	0.721337	0.231049	0.413804	0.847235	0.304034	0.125845	0.204484	0.418573	0.487659	0.25512	0.102339	0.450126	0.288545	0.803648	0.541759	0.329689	0.191871	0.648038	0.663502	0.68636	0.726054	0.363994	0.257324	0.78675	0.490457	0.126422	0.369866	0.774409	0.562466	0.365703	0.640695	0.796769
141.75	0.269071	0.265653	0.404051	0.241545	0.253075	0.267404	0.703006	0.336834	0.145778	0.125802	0.56942	0.9642	0	0.338625	0.588829	0.616801	0.63267	0.732516	0.213896	0.425964	0.789372	0.303406	0.126638	0.191933	0.428138	0.508276	0.252893	0.0930951	0.447493	0.289166	0.78638	0.542167	0.324298	0.196915	0.632272	0.642307	0.723966	0.730805	0.345556	0.259623	0.785417	0.521169	0.116512	0.374052	0.721072	0.591462	0.40284	0.689074	0.817031
144	0.264845	0.261615	0.415921	0.248636	0.202421	0.260207	0.699565	0.344476	0.135687	0.116403	0.590281	1	0	0.342948	0.576445	0.626287	0.674023	0.738835	0.197199	0.429465	0.724077	0.309377	0.129335	0.183463	0.427434	0.532622	0.247055	0.0825612	0.454746	0.293335	0.760472	0.553018	0.312961	0.203085	0.616564	0.611251	0.753929	0.743442	0.32618	0.256678	0.778111	0.537303	0.10895	0.387161	0.669092	0.620454	0.441119	0.714061	0.815866
146.25	0.264174	0.26312	0.418873	0.255107	0.164293	0.254265	0.690535	0.362061	0.135854	0.110641	0.603419	0.987737	0	0.344137	0.562596	0.62003	0.715456	0.738358	0.183434	0.423543	0.655522	0.32127	0.133884	0.178149	0.420942	0.556384	0.238415	0.0721061	0.471686	0.298634	0.728288	0.573071	0.29909	0.21042	0.604777	0.573646	0.769377	0.758662	0.305836	0.246636	0.771128	0.537979	0.104336	0.408021	0.62512	0.64835	0.476594	0.710735	0.787664
148.5	0.263661	0.269853	0.412187	0.257998	0.139248	0.24952	0.678289	0.390563	0.145085	0.107702	0.608227	0.935447	0	0.342006	0.547631	0.600113	0.752777	0.730685	0.174061	0.408433	0.589358	0.337937	0.140826	0.175396	0.414408	0.574669	0.229253	0.06337	0.497107	0.302791	0.693395	0.600114	0.285374	0.219288	0.598461	0.533236	0.766125	0.76789	0.287199	0.229761	0.769218	0.524964	0.102192	0.433762	0.593075	0.673323	0.505061	0.68177	0.735472
150.75	0.260983	0.280066	0.397384	0.254553	0.124217	0.245628	0.662243	0.429094	0.160043	0.107054	0.605736	0.858872	0	0.337064	0.532848	0.572803	0.78146	0.716786	0.169952	0.386596	0.533161	0.357487	0.150943	0.174642	0.412453	0.584057	0.222022	0.0574951	0.528614	0.304596	0.659579	0.631102	0.273063	0.230196	0.596878	0.493471	0.744175	0.764833	0.2741	0.209116	0.773456	0.502592	0.101138	0.4607	0.574343	0.69337	0.523824	0.637353	0.671086
153	0.255888	0.291283	0.377949	0.244156	0.114927	0.242282	0.640568	0.473772	0.17639	0.108365	0.598245	0.773898	0	0.330902	0.519963	0.546621	0.797804	0.698448	0.171517	0.362591	0.49362	0.377463	0.164584	0.175165	0.416831	0.584147	0.218144	0.0545634	0.563093	0.304262	0.629734	0.662963	0.261945	0.243381	0.598879	0.45706	0.707375	0.749687	0.269496	0.189263	0.781636	0.476559	0.0996521	0.485543	0.568791	0.70737	0.533122	0.590407	0.608976
155.25	0.24977	0.301606	0.357874	0.228869	0.107747	0.239155	0.612157	0.518285	0.190322	0.11127	0.588504	0.691363	0	0.325874	0.510469	0.528921	0.799943	0.677752	0.178496	0.341331	0.473368	0.395435	0.181269	0.176194	0.426476	0.577396	0.217777	0.0537334	0.597756	0.303044	0.605328	0.693668	0.251035	0.258584	0.604121	0.425693	0.661616	0.728078	0.274323	0.173937	0.790331	0.452046	0.0969651	0.506347	0.57555	0.715922	0.536012	0.551076	0.559438
157.5	0.244319	0.310404	0.340026	0.212055	0.100515	0.235842	0.577555	0.556228	0.199721	0.115323	0.578927	0.615882	0	0.324282	0.505254	0.523446	0.788175	0.656588	0.189668	0.326111	0.470415	0.40977	0.199856	0.177164	0.438987	0.567492	0.220441	0.0538561	0.630882	0.30246	0.586789	0.722708	0.239424	0.275155	0.612738	0.400074	0.612747	0.70704	0.287404	0.164546	0.796843	0.432282	0.0933971	0.522663	0.592926	0.721231	0.536662	0.524525	0.526241
159.75	0.240364	0.318092	0.325486	0.196626	0.0924286	0.231847	0.538584	0.583198	0.204209	0.120033	0.571112	0.547693	0	0.327677	0.504403	0.530113	0.764387	0.63637	0.203045	0.317847	0.480077	0.419894	0.219023	0.177763	0.45207	0.557667	0.225673	0.0540255	0.661825	0.303661	0.573971	0.750588	0.226744	0.292319	0.62444	0.37997	0.565167	0.691754	0.306185	0.160358	0.799826	0.418304	0.0900383	0.535101	0.618152	0.726172	0.5385	0.511696	0.508253
162	0.237637	0.325475	0.313864	0.184079	0.08365	0.226732	0.497477	0.597549	0.204534	0.124997	0.565825	0.485564	0	0.33655	0.507343	0.54627	0.731306	0.617827	0.216427	0.315537	0.497408	0.426131	0.237635	0.177784	0.464139	0.549923	0.233239	0.0537232	0.690532	0.307222	0.566446	0.777938	0.213144	0.309348	0.638125	0.36451	0.521397	0.684624	0.327655	0.159585	0.799116	0.409488	0.0881787	0.544763	0.647587	0.733233	0.543289	0.511035	0.50195
164.25	0.235188	0.333222	0.304013	0.174559	0.0745882	0.220224	0.456305	0.599934	0.201877	0.129898	0.56316	0.428714	0	0.350486	0.512995	0.568299	0.69168	0.601142	0.227932	0.317234	0.518358	0.429294	0.254875	0.177024	0.474306	0.54507	0.243026	0.052744	0.717091	0.313193	0.563526	0.805023	0.199044	0.32564	0.65204	0.35243	0.482371	0.68561	0.349181	0.16032	0.795105	0.404411	0.0888564	0.552765	0.677248	0.743954	0.551235	0.519899	0.503359
166.5	0.231929	0.341705	0.294621	0.167357	0.0656502	0.21222	0.416568	0.592326	0.197352	0.134502	0.562789	0.377142	0	0.36859	0.519991	0.592611	0.647886	0.586051	0.236287	0.320788	0.540329	0.430318	0.270259	0.17522	0.482041	0.543206	0.254912	0.0510577	0.74162	0.32134	0.564411	0.831753	0.184854	0.340748	0.664347	0.342405	0.44792	0.693372	0.368895	0.161042	0.788302	0.401326	0.0927449	0.560077	0.703727	0.758881	0.561528	0.535445	0.50913
168.75	0.226908	0.351101	0.284536	0.161421	0.0571002	0.202683	0.379182	0.57696	0.191804	0.138648	0.56426	0.331357	0	0.389946	0.526894	0.616263	0.601771	0.57213	0.240838	0.324303	0.561686	0.429998	0.283489	0.172039	0.487072	0.543987	0.268706	0.048676	0.764077	0.331258	0.568197	0.857664	0.170845	0.354334	0.673448	0.333315	0.417265	0.705969	0.385809	0.160697	0.779042	0.398633	0.100222	0.567418	0.724451	0.777824	0.572951	0.555033	0.516759
171	0.219322	0.361553	0.272674	0.155623	0.0490475	0.191535	0.344346	0.555823	0.185823	0.142263	0.567079	0.291823	0	0.414145	0.532361	0.637006	0.554054	0.558751	0.241299	0.326192	0.581712	0.428986	0.294522	0.167056	0.489051	0.547125	0.284351	0.0455813	0.784684	0.342717	0.574149	0.882592	0.156989	0.366268	0.678028	0.323984	0.389276	0.721818	0.399689	0.158569	0.76746	0.394763	0.11163	0.575381	0.738017	0.800479	0.5843	0.576863	0.524722
173.25	0.208478	0.373328	0.258015	0.148941	0.0412792	0.178426	0.311427	0.530018	0.179605	0.145328	0.570867	0.257729	0	0.441442	0.535165	0.653395	0.503892	0.545045	0.237613	0.325144	0.600217	0.427675	0.303507	0.159851	0.48772	0.55235	0.302047	0.0417343	0.803923	0.355666	0.581702	0.906694	0.142888	0.376622	0.676896	0.313254	0.362004	0.739861	0.410794	0.154053	0.752895	0.388293	0.127392	0.584403	0.743811	0.826665	0.594664	0.600095	0.532105
175.5	0.195235	0.385603	0.241587	0.141375	0.0340449	0.164321	0.281699	0.50244	0.173695	0.14769	0.57527	0.229181	0	0.470058	0.534983	0.664534	0.452474	0.531126	0.230736	0.321039	0.616345	0.426385	0.310326	0.150985	0.483538	0.558873	0.320426	0.0374663	0.821015	0.369023	0.58996	0.928666	0.129209	0.385042	0.669822	0.300763	0.335398	0.759118	0.419215	0.147696	0.735724	0.379377	0.145989	0.593934	0.742719	0.853928	0.603102	0.623515	0.538652
177.75	0.187898	0.392026	0.232622	0.137153	0.0304069	0.156849	0.267275	0.488154	0.170779	0.148747	0.577849	0.216277	0	0.485117	0.534088	0.668793	0.424107	0.523293	0.226383	0.318146	0.624063	0.425769	0.313286	0.146011	0.480636	0.562603	0.329953	0.0351799	0.829251	0.375922	0.594387	0.939357	0.122247	0.388816	0.664068	0.293636	0.320873	0.77011	0.422907	0.143963	0.725451	0.374116	0.156214	0.599051	0.74031	0.868146	0.606918	0.636307	0.542149
[truncated: 106 more columns]

## Sheet: Fig_1_G
	ROI_name	Center
4	SMALL_019_PROC_03_01	89.5
5	SMALL_027_PROC_07_10	31.9734
8	SMALL_035_SOMA_05	177.464
10	SMALL_027_PROC_03_08	35.9525
13	SMALL_035_PROC_02_03	134.269
16	SMALL_027_PROC_02_05	25.7117
19	SMALL_023_PROC_06_01	42.25
20	SMALL_027_PROC_01_02	29.1322
22	SMALL_023_PROC_02_08	86.6375
24	SMALL_031_PROC_06_01	139
26	SMALL_027_SOMA_07	34.8122
28	SMALL_035_PROC_04_05	180
33	SMALL_023_PROC_02_09	151.596
34	SMALL_031_SOMA_01	123.25
36	SMALL_035_PROC_05_03	169.244
38	SMALL_027_PROC_07_06	37.7002
39	SMALL_019_PROC_01_03	139.235
40	SMALL_019_PROC_01_05	142.25
42	SMALL_027_PROC_07_05	52.8683
43	SMALL_027_PROC_06_06	4.47138e-23
44	SMALL_039_PROC_02_07	94
45	SMALL_039_PROC_02_03	96.25
46	SMALL_035_SOMA_03	153.5
54	SMALL_035_PROC_04_07	177.869
56	SMALL_023_PROC_01_08	60.25
60	SMALL_027_PROC_06_05	28.75
66	SMALL_035_PROC_03_03	152.037
67	SMALL_035_PROC_01_04	176.627
68	SMALL_039_PROC_02_08	42.25
70	SMALL_043_PROC_01_04	157.337
74	SMALL_035_PROC_05_04	149
75	SMALL_035_SOMA_02	134.39
76	SMALL_027_PROC_03_05	35.3283
80	SMALL_039_SOMA_02	95.7248
81	SMALL_023_PROC_01_10	81.5
82	SMALL_043_SOMA_01	162.5
83	SMALL_019_PROC_07_04	112.118
88	SMALL_019_PROC_04_10	122.719
91	SMALL_035_PROC_01_11	160.25
94	SMALL_035_PROC_01_09	163.092
105	SMALL_039_PROC_01_03	137.74
107	SMALL_027_PROC_07_01	33.5268
112	SMALL_019_PROC_01_04	135.564
113	SMALL_035_PROC_01_06	164.407
115	SMALL_023_PROC_01_01	65.5256
116	SMALL_039_PROC_01_05	149
119	SMALL_043_PROC_03_05	47.75
120	SMALL_027_PROC_07_09	22
122	SMALL_031_PROC_07_01	148.178
124	SMALL_035_PROC_04_08	180
125	SMALL_027_PROC_02_06	53.2407
127	SMALL_019_PROC_06_06	153.5
128	SMALL_035_PROC_04_04	153.5
129	SMALL_035_PROC_01_05	143.595
131	SMALL_035_PROC_01_01	147.617
133	SMALL_027_SOMA_03	37.214
135	SMALL_027_PROC_08_01	1.49359
139	SMALL_039_PROC_02_15	85
140	SMALL_039_PROC_05_04	85
142	SMALL_031_PROC_03_01	16.0157
144	SMALL_043_PROC_01_01	161.26
146	SMALL_019_PROC_01_02	97.25
149	SMALL_019_SOMA_07	143.341
150	SMALL_023_PROC_01_09	79.25
153	SMALL_043_PROC_01_02	180
154	SMALL_027_PROC_01_03	25.2947
155	SMALL_039_PROC_04_02	145.75
160	SMALL_031_SOMA_07	162.9
164	SMALL_027_PROC_05_01	71.4498
168	SMALL_027_PROC_02_14	135.419
169	SMALL_039_PROC_02_02	104
170	SMALL_035_PROC_05_01	179.486
174	SMALL_031_PROC_07_02	161.698
176	SMALL_027_PROC_03_02	37.7306
178	SMALL_043_PROC_04_02	13
181	SMALL_027_PROC_02_12	36.5
182	SMALL_019_SOMA_03	78.25
189	SMALL_039_PROC_02_10	98.0873
190	SMALL_039_PROC_05_09	97.25
193	SMALL_027_PROC_07_04	0.35631
194	SMALL_039_PROC_05_08	104
195	SMALL_023_PROC_02_04	38.75
196	SMALL_027_PROC_02_04	29.0696
199	SMALL_043_PROC_03_01	42.25
201	SMALL_039_PROC_04_03	118.137
202	SMALL_027_SOMA_02	55.6461
205	SMALL_039_PROC_04_05	131
209	SMALL_019_PROC_01_07	132.25
210	SMALL_027_PROC_02_08	46.7025
211	SMALL_039_PROC_05_01	54.0458
213	SMALL_039_PROC_02_01	97.25
215	SMALL_027_PROC_02_03	2.20513e-33
217	SMALL_023_PROC_02_03	38.75
218	SMALL_027_PROC_04_02	65.3288
221	SMALL_035_PROC_04_02	180
223	SMALL_027_PROC_02_01	49
225	SMALL_039_PROC_03_03	140.272
231	SMALL_019_SOMA_02	140
233	SMALL_039_PROC_04_04	172.75
239	SMALL_039_PROC_02_17	170.986
242	SMALL_019_PROC_06_04	136.054
243	SMALL_019_PROC_06_03	149
245	SMALL_031_PROC_04_02	1.12247e-18
247	SMALL_027_PROC_08_04	2.58683e-34
248	SMALL_019_SOMA_06	101.75
249	SMALL_027_PROC_02_11	34.25
250	SMALL_039_PROC_01_07	70.5949
252	SMALL_043_PROC_02_05	28.75
254	SMALL_019_PROC_05_06	144.5
259	SMALL_019_PROC_03_05	134.616
262	SMALL_039_PROC_02_06	93.3418
263	SMALL_027_PROC_08_05	1.48434e-41
265	SMALL_019_PROC_01_01	118.75
268	SMALL_035_PROC_01_07	167.378
270	SMALL_027_PROC_07_03	29.403
271	SMALL_035_PROC_01_08	160.58
272	SMALL_023_SOMA_04	74.0658
273	SMALL_043_PROC_02_04	26.7727
274	SMALL_019_SOMA_01	132.25
275	SMALL_023_PROC_03_02	88.25
277	SMALL_039_PROC_01_01	65.6619
278	SMALL_023_PROC_04_01	60.25
283	SMALL_019_PROC_03_06	129.622
285	SMALL_027_PROC_03_01	2.91208e-15
287	SMALL_019_PROC_05_03	149
290	SMALL_023_PROC_05_04	179.745
291	SMALL_035_PROC_01_10	146.119
293	SMALL_039_PROC_05_03	91.1936
296	SMALL_035_SOMA_04	180
297	SMALL_039_PROC_06_02	93.9165
302	SMALL_039_PROC_02_16	23.2116
304	SMALL_035_PROC_01_03	147.046
306	SMALL_027_PROC_02_02	55.2595
307	SMALL_035_PROC_04_09	175.479
309	SMALL_035_PROC_04_01	179.88
311	SMALL_035_PROC_02_01	132.842
315	SMALL_019_PROC_03_04	133.451
317	SMALL_035_PROC_05_02	148
320	SMALL_027_PROC_03_06	31.8831
321	SMALL_035_PROC_05_05	174.336
323	SMALL_027_PROC_08_02	3.60502
324	SMALL_019_PROC_02_03	137.75
325	SMALL_023_PROC_06_03	180
328	SMALL_019_PROC_01_06	142.25
332	SMALL_019_PROC_04_09	127.887
334	SMALL_031_PROC_01_04	109.75
335	SMALL_019_PROC_05_01	144.5
336	SMALL_023_PROC_05_05	82.697
338	SMALL_019_SOMA_04	138.541
340	SMALL_039_PROC_01_04	146.75
345	SMALL_019_SOMA_05	141.651
346	SMALL_027_PROC_06_02	0.313395
350	SMALL_023_PROC_03_03	98.5
353	SMALL_039_PROC_05_05	89.7818
355	SMALL_027_PROC_03_07	34.6636

## Sheet: Fig_1_H
	ROI_name	Response_field_width
4	SMALL_019_PROC_03_01	68.0083
5	SMALL_027_PROC_07_10	53.0588
8	SMALL_035_SOMA_05	38.9595
10	SMALL_027_PROC_03_08	29.8721
13	SMALL_035_PROC_02_03	29.4772
16	SMALL_027_PROC_02_05	51.3318
19	SMALL_023_PROC_06_01	76.9224
20	SMALL_027_PROC_01_02	86.1952
22	SMALL_023_PROC_02_08	119.21
24	SMALL_031_PROC_06_01	65.0686
26	SMALL_027_SOMA_07	55.2196
28	SMALL_035_PROC_04_05	44.8887
33	SMALL_023_PROC_02_09	71.9845
34	SMALL_031_SOMA_01	70.2795
36	SMALL_035_PROC_05_03	72.5039
38	SMALL_027_PROC_07_06	48.2678
39	SMALL_019_PROC_01_03	70.772
40	SMALL_019_PROC_01_05	42.1976
42	SMALL_027_PROC_07_05	51.8515
43	SMALL_027_PROC_06_06	31.8792
44	SMALL_039_PROC_02_07	54.7628
45	SMALL_039_PROC_02_03	87.0716
46	SMALL_035_SOMA_03	90.1658
54	SMALL_035_PROC_04_07	71.7556
56	SMALL_023_PROC_01_08	89.815
60	SMALL_027_PROC_06_05	54.8659
66	SMALL_035_PROC_03_03	41.5112
67	SMALL_035_PROC_01_04	36.1514
68	SMALL_039_PROC_02_08	64.8535
70	SMALL_043_PROC_01_04	58.1852
74	SMALL_035_PROC_05_04	75.8104
75	SMALL_035_SOMA_02	46.308
76	SMALL_027_PROC_03_05	41.0589
80	SMALL_039_SOMA_02	101.018
81	SMALL_023_PROC_01_10	50.2471
82	SMALL_043_SOMA_01	46.9801
83	SMALL_019_PROC_07_04	109.568
88	SMALL_019_PROC_04_10	88.2721
91	SMALL_035_PROC_01_11	57.4817
94	SMALL_035_PROC_01_09	54.6276
105	SMALL_039_PROC_01_03	158.167
107	SMALL_027_PROC_07_01	57.4168
112	SMALL_019_PROC_01_04	41.7753
113	SMALL_035_PROC_01_06	47.6272
115	SMALL_023_PROC_01_01	115.129
116	SMALL_039_PROC_01_05	62.9649
119	SMALL_043_PROC_03_05	34.5713
120	SMALL_027_PROC_07_09	78.905
122	SMALL_031_PROC_07_01	35.4967
124	SMALL_035_PROC_04_08	43.6065
125	SMALL_027_PROC_02_06	32.8771
127	SMALL_019_PROC_06_06	42.1032
128	SMALL_035_PROC_04_04	66.0659
129	SMALL_035_PROC_01_05	45.4753
131	SMALL_035_PROC_01_01	38.8501
133	SMALL_027_SOMA_03	39.8645
135	SMALL_027_PROC_08_01	30.6214
139	SMALL_039_PROC_02_15	61.746
140	SMALL_039_PROC_05_04	97.6668
142	SMALL_031_PROC_03_01	35.6357
144	SMALL_043_PROC_01_01	50.546
146	SMALL_019_PROC_01_02	107.526
149	SMALL_019_SOMA_07	86.7484
150	SMALL_023_PROC_01_09	59.2286
153	SMALL_043_PROC_01_02	99.3
154	SMALL_027_PROC_01_03	36.4812
155	SMALL_039_PROC_04_02	180
160	SMALL_031_SOMA_07	45.8586
164	SMALL_027_PROC_05_01	44.0037
168	SMALL_027_PROC_02_14	38.8277
169	SMALL_039_PROC_02_02	123.002
170	SMALL_035_PROC_05_01	28.1515
174	SMALL_031_PROC_07_02	44.664
176	SMALL_027_PROC_03_02	57.9029
178	SMALL_043_PROC_04_02	46.2735
181	SMALL_027_PROC_02_12	69.8031
182	SMALL_019_SOMA_03	88.3083
189	SMALL_039_PROC_02_10	42.9226
190	SMALL_039_PROC_05_09	138.235
193	SMALL_027_PROC_07_04	34.4898
194	SMALL_039_PROC_05_08	73.6656
195	SMALL_023_PROC_02_04	61.9163
196	SMALL_027_PROC_02_04	46.8282
199	SMALL_043_PROC_03_01	58.7793
201	SMALL_039_PROC_04_03	60.2623
202	SMALL_027_SOMA_02	38.0729
205	SMALL_039_PROC_04_05	35.6892
209	SMALL_019_PROC_01_07	58.403
210	SMALL_027_PROC_02_08	39.2719
211	SMALL_039_PROC_05_01	73.5814
213	SMALL_039_PROC_02_01	85.5269
215	SMALL_027_PROC_02_03	28.4678
217	SMALL_023_PROC_02_03	126.563
218	SMALL_027_PROC_04_02	66.2033
221	SMALL_035_PROC_04_02	70.6354
223	SMALL_027_PROC_02_01	39.3215
225	SMALL_039_PROC_03_03	54.2214
231	SMALL_019_SOMA_02	38.6123
233	SMALL_039_PROC_04_04	119.61
239	SMALL_039_PROC_02_17	43.618
242	SMALL_019_PROC_06_04	98.4697
243	SMALL_019_PROC_06_03	42.258
245	SMALL_031_PROC_04_02	17.1548
247	SMALL_027_PROC_08_04	26.6158
248	SMALL_019_SOMA_06	89.8076
249	SMALL_027_PROC_02_11	58.3269
250	SMALL_039_PROC_01_07	58.491
252	SMALL_043_PROC_02_05	77.1251
254	SMALL_019_PROC_05_06	162.945
259	SMALL_019_PROC_03_05	46.6516
262	SMALL_039_PROC_02_06	96.6673
263	SMALL_027_PROC_08_05	26.1956
265	SMALL_019_PROC_01_01	90.805
268	SMALL_035_PROC_01_07	62.5982
270	SMALL_027_PROC_07_03	38.0218
271	SMALL_035_PROC_01_08	56.3508
272	SMALL_023_SOMA_04	96.9012
273	SMALL_043_PROC_02_04	61.011
274	SMALL_019_SOMA_01	63.6916
275	SMALL_023_PROC_03_02	105.77
277	SMALL_039_PROC_01_01	67.2111
278	SMALL_023_PROC_04_01	90.6334
283	SMALL_019_PROC_03_06	58.6825
285	SMALL_027_PROC_03_01	16.0804
287	SMALL_019_PROC_05_03	46.7888
290	SMALL_023_PROC_05_04	42.8305
291	SMALL_035_PROC_01_10	33.387
293	SMALL_039_PROC_05_03	85.8234
296	SMALL_035_SOMA_04	77.0824
297	SMALL_039_PROC_06_02	88.384
302	SMALL_039_PROC_02_16	36.7587
304	SMALL_035_PROC_01_03	54.0083
306	SMALL_027_PROC_02_02	31.5626
307	SMALL_035_PROC_04_09	51.031
309	SMALL_035_PROC_04_01	30.3867
311	SMALL_035_PROC_02_01	59.8534
315	SMALL_019_PROC_03_04	48.2362
317	SMALL_035_PROC_05_02	49.0315
320	SMALL_027_PROC_03_06	30.4832
321	SMALL_035_PROC_05_05	74.2755
323	SMALL_027_PROC_08_02	22.7847
324	SMALL_019_PROC_02_03	39.7087
325	SMALL_023_PROC_06_03	50.3363
328	SMALL_019_PROC_01_06	41.9501
332	SMALL_019_PROC_04_09	64.6786
334	SMALL_031_PROC_01_04	59.6693
335	SMALL_019_PROC_05_01	68.2876
336	SMALL_023_PROC_05_05	60.2742
338	SMALL_019_SOMA_04	59.7224
340	SMALL_039_PROC_01_04	79.0015
345	SMALL_019_SOMA_05	51.18
346	SMALL_027_PROC_06_02	39.8383
350	SMALL_023_PROC_03_03	122.33
353	SMALL_039_PROC_05_05	52.49
355	SMALL_027_PROC_03_07	30.5764

## Sheet: Fig_1_I
	ROI_name	All-Even	All-Odd
0	SMALL_019_PROC_03_01	12.25	-5.75
1	SMALL_027_PROC_07_10	-4.37072	15.9953
2	SMALL_035_SOMA_05	-42.0287	-5.9645
3	SMALL_027_PROC_03_08	-1.11719	1.90927
4	SMALL_035_PROC_02_03	1.70037	-4.50303
5	SMALL_027_PROC_02_05	-4.68978	8.07963
6	SMALL_023_PROC_06_01	45	50.5
7	SMALL_027_PROC_01_02	-3.53296	28.4401
8	SMALL_023_PROC_02_08	3.39467	-35.3875
9	SMALL_031_PROC_06_01	-12.7917	41
10	SMALL_027_SOMA_07	-2.78141	-10.5622
11	SMALL_035_PROC_04_05	0	0
12	SMALL_023_PROC_02_09	-68.8458	-3.59575
13	SMALL_031_SOMA_01	-42.75	-50.6279
14	SMALL_035_PROC_05_03	4.58583	10.756
15	SMALL_027_PROC_07_06	-0.342031	-2.91973
16	SMALL_019_PROC_01_03	35.0953	8.22783
17	SMALL_019_PROC_01_05	-5.99539	5.22465
18	SMALL_027_PROC_07_05	-16.3683	3.76357
19	SMALL_027_PROC_06_06	-4.47138e-23	2.73323
20	SMALL_039_PROC_02_07	-27	0.631703
21	SMALL_039_PROC_02_03	15.75	0
22	SMALL_035_SOMA_03	24.9982	26.5
23	SMALL_035_PROC_04_07	0.650304	-4.39474
24	SMALL_023_PROC_01_08	-32.5175	15.75
25	SMALL_027_PROC_06_05	7.1335	-17.712
26	SMALL_035_PROC_03_03	24.1895	5.70708
27	SMALL_035_PROC_01_04	3.37349	-3.87651
28	SMALL_039_PROC_02_08	54.3782	49.6379
29	SMALL_043_PROC_01_04	-1.38439	22.6627
30	SMALL_035_PROC_05_04	29.0387	24.8196
31	SMALL_035_SOMA_02	0.808765	-5.56416
32	SMALL_027_PROC_03_05	-3.6833	5.34752
33	SMALL_039_SOMA_02	22.2427	9.17481
34	SMALL_023_PROC_01_10	-14.5806	-4.07618
35	SMALL_043_SOMA_01	1.39996	-3.84867
36	SMALL_019_PROC_07_04	38.8173	-1.36815
37	SMALL_019_PROC_04_10	-73.4945	4.19686
38	SMALL_035_PROC_01_11	-6.75	2.25
39	SMALL_035_PROC_01_09	13.3564	10.6527
40	SMALL_039_PROC_01_03	42.2602	10.7639
41	SMALL_027_PROC_07_01	-9.27683	-2.79247
42	SMALL_019_PROC_01_04	-5.86259	12.4915
43	SMALL_035_PROC_01_06	12.652	8.34269
44	SMALL_023_PROC_01_01	0.00712979	10.9762
45	SMALL_039_PROC_01_05	-9.38273	2.39977
46	SMALL_043_PROC_03_05	-3.03565	-27.9544
47	SMALL_027_PROC_07_09	3.94026	-21.1478
48	SMALL_031_PROC_07_01	-20.2259	26.4945
49	SMALL_035_PROC_04_08	0	-3.33387e-11
50	SMALL_027_PROC_02_06	-22.797	5.75932
51	SMALL_019_PROC_06_06	24.2273	-0.550747
52	SMALL_035_PROC_04_04	-12.759	24.7702
53	SMALL_035_PROC_01_05	31.5742	34.1309
54	SMALL_035_PROC_01_01	-7.86813	13.8178
55	SMALL_027_SOMA_03	-1.5152	1.37241
56	SMALL_027_PROC_08_01	4.04249	-1.49359
57	SMALL_039_PROC_02_15	-13.513	7.31909
58	SMALL_039_PROC_05_04	29.3331	-19.25
59	SMALL_031_PROC_03_01	131.341	141.984
60	SMALL_043_PROC_01_01	1.00539	7.99018
61	SMALL_019_PROC_01_02	38.2002	2.49588
62	SMALL_019_SOMA_07	-2.90432	5.32552
63	SMALL_023_PROC_01_09	-48.415	-21.213
64	SMALL_043_PROC_01_02	0	-27.2738
65	SMALL_027_PROC_01_03	-4.76193	28.9265
66	SMALL_039_PROC_04_02	-81.2561	-31.5
67	SMALL_031_SOMA_07	-17.5619	12.4742
68	SMALL_027_PROC_05_01	-5.95154	9.05022
69	SMALL_027_PROC_02_14	-109.472	-110.057
70	SMALL_039_PROC_02_02	19.25	-4.65686
71	SMALL_035_PROC_05_01	-1.8437	-17.9371
72	SMALL_031_PROC_07_02	-21.1208	11.0525
73	SMALL_027_PROC_03_02	-4.06896	6.76942
74	SMALL_043_PROC_04_02	-8	2.19852
75	SMALL_027_PROC_02_12	-10.5479	11.328
76	SMALL_019_SOMA_03	45	-2.25
77	SMALL_039_PROC_02_10	0.630832	1.12031
78	SMALL_039_PROC_05_09	-49.8239	-11.5406
79	SMALL_027_PROC_07_04	30.9859	21.0095
80	SMALL_039_PROC_05_08	21.5182	-9
81	SMALL_023_PROC_02_04	0.819378	-2.25
82	SMALL_027_PROC_02_04	-3.0596	3.69004
83	SMALL_043_PROC_03_01	6.44524	-19.9816
84	SMALL_039_PROC_04_03	6.55474	-6.37216
85	SMALL_027_SOMA_02	-26.3495	4.94611
86	SMALL_039_PROC_04_05	-0.85425	-6.75
87	SMALL_019_PROC_01_07	2.0025	-10.25
88	SMALL_027_PROC_02_08	-15.6611	5.75642
89	SMALL_039_PROC_05_01	1.70419	34.0485
90	SMALL_039_PROC_02_01	-20.25	-10
91	SMALL_027_PROC_02_03	27.9971	1.48613
92	SMALL_023_PROC_02_03	23.75	35.9452
93	SMALL_027_PROC_04_02	-65.3288	-64.8256
94	SMALL_035_PROC_04_02	-31	-5.72589
95	SMALL_027_PROC_02_01	-18.9634	-27
96	SMALL_039_PROC_03_03	6.47837	-34.0216
97	SMALL_019_SOMA_02	-7.33177	8.24677
98	SMALL_039_PROC_04_04	-40.5	-61.8322
99	SMALL_039_PROC_02_17	7.54725	9.01355
100	SMALL_019_PROC_06_04	-9.37143	13.1814
101	SMALL_019_PROC_06_03	-17.646	1.92669
102	SMALL_031_PROC_04_02	-1.12211e-18	-1.12247e-18
103	SMALL_027_PROC_08_04	1.58336e-28	0.616989
104	SMALL_019_SOMA_06	22.5	51.75
105	SMALL_027_PROC_02_11	-6.62222	20.25
106	SMALL_039_PROC_01_07	2.50225	-0.187815
107	SMALL_043_PROC_02_05	19	4.26326e-14
108	SMALL_019_PROC_05_06	-7.98836	9
109	SMALL_019_PROC_03_05	-4.00239	1.4575
110	SMALL_039_PROC_02_06	-27.5918	1.88957
111	SMALL_027_PROC_08_05	9.88009e-18	2.78218e-27
112	SMALL_019_PROC_01_01	12.861	-2.79604
113	SMALL_035_PROC_01_07	-20.4998	5.37197
114	SMALL_027_PROC_07_03	6.27115	-3.56834
115	SMALL_035_PROC_01_08	18.3441	4.04118
116	SMALL_023_SOMA_04	-7.59545	-2.56582
117	SMALL_043_PROC_02_04	-16.1851	1.14386
118	SMALL_019_SOMA_01	2.27912	-15.215
119	SMALL_023_PROC_03_02	17.5524	-10.8899
120	SMALL_039_PROC_01_01	-2.95958	-11.1619
121	SMALL_023_PROC_04_01	3.66905	4.5
122	SMALL_019_PROC_03_06	-0.871952	4.37756
123	SMALL_027_PROC_03_01	38.2314	48.4843
124	SMALL_019_PROC_05_03	-6.75	2.67609
125	SMALL_023_PROC_05_04	0.254802	0.254802
126	SMALL_035_PROC_01_10	-3.85423	8.94794
127	SMALL_039_PROC_05_03	30.8064	57.3476
128	SMALL_035_SOMA_04	-2.26897	-7.25
129	SMALL_039_PROC_06_02	-39.3487	-3.06801
130	SMALL_039_PROC_02_16	-1.51745	10.0384
131	SMALL_035_PROC_01_03	-10.2959	18.9359
132	SMALL_027_PROC_02_02	-26.5094	3.46426
133	SMALL_035_PROC_04_09	4.5207	-2.7293
134	SMALL_035_PROC_04_01	0.11956	-3.5657
135	SMALL_035_PROC_02_01	1.6578	-2.24824
136	SMALL_019_PROC_03_04	-14.7014	2.6035
137	SMALL_035_PROC_05_02	-1.60988	24.75
138	SMALL_027_PROC_03_06	3.05022	2.91779
139	SMALL_035_PROC_05_05	3.55667	-1.58601
140	SMALL_027_PROC_08_02	2.64498	-3.60502
141	SMALL_019_PROC_02_03	-6.89938	9.55614
142	SMALL_023_PROC_06_03	-39.3379	-7.78755e-12
143	SMALL_019_PROC_01_06	-6.66394	6.24187
144	SMALL_019_PROC_04_09	4.43202	0.76898
145	SMALL_031_PROC_01_04	11.25	-2.25
146	SMALL_019_PROC_05_01	-48.25	-34.75
147	SMALL_023_PROC_05_05	-7.94703	-6.69703
148	SMALL_019_SOMA_04	19.2768	8.63355
149	SMALL_039_PROC_01_04	29.6959	-3.80129
150	SMALL_019_SOMA_05	-6.18702	9.90561
151	SMALL_027_PROC_06_02	42.1451	11.6754
152	SMALL_023_PROC_03_03	0.792588	-18
153	SMALL_039_PROC_05_05	22.2182	-0.507366
154	SMALL_027_PROC_03_07	-3.77628	4.08389
