# Supplementary material for: Complementary encoding of spatial information in hippocampal astrocytes
Source: PLoS Biol. 2022 Mar 3;20(3):e3001530. doi: 10.1371/journal.pbio.3001530 (PMC8893713; doi:10.1371/journal.pbio.3001530)
Supplement: S1 Data — (ZIP) [file pbio.3001530.s033.zip › S1_Data/Fig_2.xlsx]

## Sheet: Fig_2_B(Soma ROIs)
	SMALL_027_SOMA_07	SMALL_027_SOMA_03	SMALL_027_SOMA_02	SMALL_023_SOMA_04	SMALL_019_SOMA_03	SMALL_039_SOMA_02	SMALL_019_SOMA_06	SMALL_031_SOMA_01	SMALL_019_SOMA_01	SMALL_035_SOMA_02	SMALL_019_SOMA_04	SMALL_019_SOMA_02	SMALL_019_SOMA_05	SMALL_019_SOMA_07	SMALL_035_SOMA_03	SMALL_043_SOMA_01	SMALL_031_SOMA_07	SMALL_035_SOMA_05	SMALL_035_SOMA_04
0	0.421086	0.353109	0.73004	0.427732	0.297337	0.0632546	0.190269	0.449724	0.11687	0.13041	0.170692	0.158765	0.36859	0.392505	0.161258	0.598068	0.383987	0.112748	0.563117
2.25	0.427175	0.350615	0.714819	0.436064	0.296187	0.0682272	0.191986	0.445835	0.119926	0.126928	0.173305	0.157685	0.368961	0.388225	0.160038	0.615806	0.37571	0.112128	0.559009
4.5	0.444572	0.34517	0.676933	0.455451	0.292512	0.0833038	0.196242	0.436281	0.127944	0.11802	0.180482	0.154191	0.368309	0.374688	0.157542	0.662674	0.354661	0.110953	0.548744
6.75	0.471532	0.34148	0.633753	0.474975	0.28601	0.108931	0.200748	0.426182	0.137938	0.107409	0.190556	0.147824	0.362508	0.350943	0.15663	0.724082	0.329284	0.110896	0.537063
9	0.507013	0.344661	0.601931	0.486913	0.2773	0.145605	0.203026	0.421326	0.146333	0.0990696	0.201826	0.138657	0.34786	0.318239	0.160497	0.784946	0.307462	0.113762	0.528329
11.25	0.550754	0.358727	0.591888	0.488859	0.268229	0.193228	0.201548	0.426401	0.150293	0.0955692	0.213347	0.12764	0.32329	0.281023	0.171382	0.834072	0.293719	0.120755	0.524049
13.5	0.602351	0.386127	0.607535	0.482063	0.261365	0.249934	0.196361	0.443964	0.148531	0.0974444	0.225234	0.116387	0.290684	0.245553	0.189943	0.864852	0.289252	0.132148	0.52236
15.75	0.660236	0.427638	0.647367	0.469793	0.258727	0.311276	0.188847	0.473473	0.141357	0.103481	0.238085	0.10657	0.253646	0.217224	0.215156	0.874835	0.292999	0.147364	0.519426
18	0.721942	0.48288	0.706277	0.456273	0.261217	0.370609	0.181082	0.51046	0.130251	0.111498	0.252497	0.0994689	0.215999	0.198703	0.244667	0.865343	0.302475	0.165258	0.511713
20.25	0.78501	0.550972	0.777246	0.445682	0.268839	0.421126	0.175042	0.546625	0.117315	0.119227	0.268845	0.095795	0.180789	0.189613	0.275452	0.840864	0.31418	0.184547	0.497871
22.5	0.847409	0.630634	0.852273	0.441118	0.281477	0.458435	0.171978	0.571572	0.104649	0.124952	0.287499	0.0956669	0.149898	0.187453	0.304554	0.808125	0.323989	0.204214	0.479142
24.75	0.906421	0.719032	0.92197	0.443946	0.299592	0.482072	0.172211	0.576447	0.0938868	0.127783	0.309117	0.0987811	0.12398	0.189171	0.329635	0.774457	0.328031	0.223727	0.458356
27	0.956852	0.809973	0.975003	0.453873	0.324194	0.495046	0.175304	0.557751	0.0859248	0.127585	0.334575	0.10461	0.102713	0.192436	0.349075	0.74613	0.323954	0.242948	0.43838
29.25	0.990724	0.893339	0.999932	0.469547	0.35605	0.502114	0.180568	0.519302	0.0810377	0.124847	0.364427	0.112693	0.0853231	0.196343	0.361818	0.727136	0.311913	0.261785	0.42109
31.5	1	0.957523	0.990039	0.489288	0.3946	0.507765	0.187617	0.470777	0.0792119	0.120531	0.398185	0.12294	0.0711844	0.20137	0.367212	0.718643	0.294543	0.27976	0.407091
33.75	0.981	0.993849	0.947986	0.511717	0.4372	0.514941	0.196552	0.423522	0.0803588	0.115931	0.433803	0.135654	0.0603299	0.208805	0.365188	0.719055	0.275613	0.295839	0.396198
36	0.937125	1	0.886129	0.536213	0.479918	0.524755	0.207643	0.386291	0.0843635	0.112319	0.468148	0.151474	0.0534883	0.219878	0.356693	0.724298	0.258495	0.308725	0.388002
38.25	0.877942	0.980098	0.82194	0.563037	0.519451	0.537043	0.220723	0.362965	0.0908818	0.110519	0.498067	0.170952	0.0516998	0.235092	0.343862	0.728772	0.245101	0.317542	0.382343
40.5	0.815645	0.942203	0.772049	0.593358	0.554752	0.551097	0.234867	0.35284	0.0992352	0.110623	0.521377	0.194342	0.0558404	0.254162	0.329692	0.727297	0.235824	0.322309	0.379275
42.75	0.761102	0.895019	0.748233	0.628541	0.587056	0.566161	0.248801	0.352604	0.108507	0.112084	0.537002	0.221472	0.0663651	0.276382	0.317344	0.717205	0.230001	0.323943	0.378891
45	0.721163	0.845351	0.755819	0.669256	0.618785	0.581594	0.261528	0.358566	0.117682	0.114057	0.544623	0.251616	0.0832206	0.300801	0.309426	0.699286	0.226564	0.323796	0.381114
47.25	0.697154	0.796741	0.793265	0.71435	0.652312	0.596551	0.27303	0.368143	0.125993	0.115826	0.544502	0.283449	0.105821	0.326232	0.307405	0.676686	0.224543	0.323177	0.385572
49.5	0.684824	0.74931	0.852089	0.760547	0.688704	0.609811	0.284608	0.380986	0.133151	0.117087	0.537411	0.314849	0.133065	0.351098	0.311107	0.653407	0.223457	0.322794	0.391275
51.75	0.675923	0.700936	0.917652	0.803329	0.72684	0.620123	0.298676	0.399433	0.139643	0.11799	0.524611	0.343181	0.163523	0.373536	0.318606	0.633113	0.223611	0.322524	0.396207
54	0.661581	0.649553	0.972122	0.839289	0.763556	0.62686	0.317846	0.428821	0.146623	0.119056	0.507806	0.366091	0.195789	0.391874	0.326793	0.618351	0.226172	0.321402	0.39722
56.25	0.635971	0.595293	0.998925	0.868305	0.794707	0.63102	0.343561	0.476045	0.155506	0.120977	0.488871	0.382467	0.228728	0.40522	0.332566	0.609862	0.232492	0.318221	0.390684
58.5	0.598859	0.541596	0.987827	0.893485	0.817172	0.635075	0.375153	0.546217	0.167519	0.124643	0.469695	0.393333	0.261206	0.413853	0.33435	0.606288	0.242949	0.312433	0.373962
60.75	0.555583	0.494487	0.938783	0.91843	0.830495	0.641791	0.409822	0.638047	0.183512	0.131047	0.452264	0.402047	0.2915	0.419073	0.33321	0.604592	0.256106	0.304978	0.346941
63	0.514352	0.460196	0.862519	0.944137	0.837455	0.652866	0.44367	0.741963	0.20402	0.141044	0.438821	0.413688	0.317071	0.422658	0.332768	0.60112	0.269394	0.298387	0.312897
65.25	0.481749	0.442196	0.776059	0.96829	0.842949	0.667796	0.473212	0.84277	0.229344	0.15482	0.43169	0.433597	0.335253	0.426133	0.337691	0.593057	0.280759	0.295763	0.277649
67.5	0.45951	0.439673	0.694916	0.987113	0.852029	0.684278	0.496927	0.925289	0.259357	0.171543	0.432799	0.46526	0.344722	0.430253	0.351239	0.579413	0.28973	0.299018	0.247183
69.75	0.444448	0.448367	0.627059	0.997845	0.867873	0.699627	0.515671	0.978964	0.293083	0.189659	0.442936	0.508642	0.346497	0.434902	0.373744	0.561263	0.297137	0.307748	0.225273
72	0.431039	0.462815	0.572451	1	0.891011	0.712683	0.53208	1	0.328663	0.207696	0.461651	0.560116	0.343814	0.439553	0.402833	0.541325	0.303815	0.319673	0.212707
74.25	0.414004	0.478239	0.526359	0.994849	0.919458	0.724682	0.549196	0.991067	0.363725	0.224926	0.48774	0.614054	0.340962	0.443879	0.434725	0.523026	0.309343	0.331991	0.208233
76.5	0.389805	0.491377	0.483643	0.984041	0.949344	0.738547	0.569523	0.960141	0.396124	0.241693	0.519951	0.664944	0.342087	0.448384	0.465363	0.509354	0.311533	0.342597	0.209987
78.75	0.357006	0.500371	0.441078	0.968305	0.975796	0.757281	0.594591	0.91852	0.424908	0.258997	0.557544	0.709034	0.350416	0.454561	0.491037	0.501499	0.307131	0.35047	0.216486
81	0.316215	0.504342	0.39784	0.947193	0.993891	0.782443	0.624991	0.877584	0.450715	0.277701	0.600446	0.744739	0.368022	0.46458	0.508786	0.497922	0.29383	0.355337	0.226899
83.25	0.269994	0.503199	0.354834	0.919893	1	0.813786	0.660473	0.845234	0.475491	0.297642	0.649016	0.772021	0.395723	0.480547	0.517095	0.494942	0.272625	0.357111	0.240869
85.5	0.222298	0.497739	0.313636	0.886484	0.993132	0.84959	0.699755	0.823453	0.501406	0.317303	0.703126	0.791337	0.432791	0.503508	0.516478	0.48855	0.248307	0.355749	0.258112
87.75	0.17737	0.489839	0.275596	0.848759	0.975476	0.887229	0.740165	0.809401	0.529417	0.334445	0.760807	0.802627	0.476542	0.532608	0.50959	0.476757	0.227358	0.351627	0.27816
90	0.138663	0.482204	0.241547	0.809983	0.951551	0.923524	0.777977	0.798636	0.558485	0.347235	0.817511	0.805086	0.522427	0.565201	0.500363	0.460471	0.214784	0.346148	0.300208
92.25	0.108186	0.477756	0.211795	0.773941	0.925602	0.955189	0.809229	0.788061	0.586008	0.355267	0.866509	0.797314	0.565102	0.597993	0.492512	0.442995	0.212339	0.341997	0.323116
94.5	0.0863071	0.478643	0.186328	0.743994	0.899387	0.97931	0.830867	0.776784	0.609285	0.360064	0.901034	0.778264	0.599888	0.628448	0.488194	0.428469	0.218736	0.342666	0.345608
96.75	0.0720535	0.485461	0.164913	0.722232	0.871873	0.994232	0.841189	0.765557	0.626809	0.364676	0.916493	0.748161	0.623594	0.655233	0.487491	0.42042	0.230886	0.351357	0.366543
99	0.0637737	0.497299	0.147182	0.708982	0.840925	1	0.839928	0.755549	0.638787	0.372739	0.912055	0.709317	0.634557	0.67754	0.489079	0.420491	0.245163	0.369685	0.385045
101.25	0.0597949	0.512343	0.132757	0.702517	0.805523	0.99806	0.828603	0.747428	0.647147	0.38746	0.891108	0.666185	0.632751	0.694504	0.491794	0.42767	0.25846	0.397018	0.400479
103.5	0.0589792	0.528564	0.121496	0.699636	0.766961	0.990644	0.811066	0.741198	0.654986	0.410569	0.860297	0.624395	0.619994	0.705292	0.495675	0.438464	0.268873	0.430634	0.412137
105.75	0.0609645	0.543948	0.113847	0.69674	0.728911	0.979888	0.793624	0.736239	0.665764	0.442107	0.828093	0.589341	0.600372	0.710094	0.502003	0.448101	0.275829	0.46685	0.419008
108	0.0660405	0.556057	0.111091	0.691354	0.696066	0.967385	0.783525	0.732223	0.681739	0.480676	0.802686	0.564866	0.579618	0.711	0.51215	0.452861	0.279882	0.502334	0.419764
110.25	0.0746557	0.561697	0.115085	0.682966	0.672544	0.953738	0.785978	0.729435	0.702838	0.524128	0.790355	0.553116	0.563812	0.71209	0.526289	0.452382	0.282082	0.535204	0.413098
112.5	0.0867324	0.557853	0.127083	0.673011	0.66049	0.938238	0.800834	0.728931	0.726217	0.570594	0.794008	0.555136	0.55721	0.71826	0.543128	0.450137	0.283712	0.56588	0.3986
114.75	0.101117	0.543881	0.145992	0.663715	0.65912	0.919254	0.821545	0.731991	0.747884	0.619076	0.812265	0.571393	0.560838	0.733243	0.560731	0.451241	0.286167	0.596961	0.378058
117	0.116012	0.523003	0.167844	0.65671	0.66523	0.895956	0.838208	0.739505	0.765507	0.669524	0.840019	0.602025	0.573332	0.757576	0.577472	0.459106	0.291392	0.631658	0.356307
119.25	0.129917	0.500622	0.187627	0.652086	0.674816	0.869459	0.843594	0.751209	0.780643	0.722028	0.870684	0.646656	0.594215	0.788095	0.592546	0.473762	0.301642	0.671252	0.340258
121.5	0.1422	0.480606	0.201909	0.648601	0.684839	0.842594	0.837676	0.765559	0.798103	0.77601	0.899311	0.703818	0.626198	0.819857	0.605716	0.492429	0.318704	0.713654	0.335969
123.75	0.152785	0.463652	0.209942	0.644723	0.693475	0.817645	0.826616	0.780043	0.823024	0.829706	0.923688	0.770255	0.673509	0.848754	0.61739	0.51149	0.343011	0.75444	0.345903
126	0.161643	0.448091	0.212915	0.639696	0.699315	0.794792	0.818437	0.791751	0.85777	0.880493	0.943839	0.840194	0.737211	0.873276	0.628797	0.528428	0.373457	0.789317	0.36852
128.25	0.168569	0.431718	0.213018	0.634187	0.700566	0.7724	0.818283	0.797972	0.899949	0.925413	0.960315	0.905439	0.811562	0.894121	0.641836	0.542572	0.408184	0.815853	0.399924
130.5	0.173287	0.413321	0.21286	0.630248	0.695694	0.748539	0.827023	0.797164	0.942865	0.961764	0.973439	0.957196	0.884952	0.912871	0.658356	0.55497	0.445837	0.833644	0.436183
132.75	0.17565	0.393346	0.215059	0.630561	0.684506	0.722432	0.842684	0.789521	0.978019	0.987233	0.983385	0.989191	0.945001	0.930613	0.679124	0.567732	0.486386	0.843345	0.474642
135	0.175796	0.373652	0.221818	0.63746	0.668708	0.694656	0.863163	0.776828	0.998277	1	0.990568	1	0.983857	0.947843	0.703301	0.583337	0.531045	0.846042	0.51416
137.25	0.174187	0.35642	0.23447	0.652007	0.651139	0.666195	0.887564	0.761593	1	0.998586	0.99558	0.992988	1	0.964497	0.728604	0.604401	0.581256	0.843295	0.554502
139.5	0.171458	0.343217	0.253293	0.673189	0.634499	0.637318	0.915636	0.745706	0.983311	0.981838	0.998806	0.974499	0.996661	0.97989	0.752057	0.633338	0.63712	0.837636	0.595485
141.75	0.168274	0.334621	0.277914	0.697171	0.620261	0.607303	0.946085	0.72999	0.951191	0.948952	1	0.951394	0.979081	0.992541	0.770936	0.672214	0.696695	0.832589	0.636289
144	0.165193	0.330504	0.307773	0.717252	0.608025	0.575055	0.97493	0.714906	0.907833	0.899856	0.997916	0.928606	0.952199	1	0.78346	0.722218	0.75657	0.831722	0.67508
146.25	0.162551	0.330593	0.342249	0.725878	0.595501	0.540078	0.995388	0.701948	0.856928	0.836056	0.990398	0.907306	0.919311	0.999386	0.78921	0.782394	0.813437	0.837204	0.709143
148.5	0.160408	0.334569	0.380188	0.718616	0.579186	0.503031	1	0.693894	0.800449	0.761632	0.97506	0.88447	0.881713	0.988532	0.78939	0.848109	0.865144	0.848892	0.735736
150.75	0.158622	0.342064	0.419375	0.697095	0.555678	0.465486	0.984043	0.693417	0.738742	0.683529	0.95016	0.854473	0.839383	0.967118	0.786891	0.910924	0.910433	0.864835	0.753562
153	0.157037	0.352553	0.456509	0.668162	0.523209	0.429278	0.948347	0.701113	0.671999	0.610399	0.915427	0.81235	0.792501	0.937099	0.785775	0.960995	0.948	0.882761	0.763998
155.25	0.155634	0.365363	0.488065	0.640176	0.482552	0.396046	0.899287	0.714827	0.602103	0.55006	0.8723	0.756869	0.742778	0.902136	0.790002	0.9912	0.97622	0.901278	0.77105
157.5	0.154535	0.379707	0.511576	0.619582	0.436787	0.366961	0.845858	0.730767	0.533114	0.506964	0.823573	0.691392	0.693493	0.866211	0.801844	1	0.993663	0.91983	0.779677
159.75	0.153886	0.394746	0.526512	0.60944	0.38999	0.342636	0.795714	0.745392	0.469962	0.48134	0.772614	0.622067	0.648247	0.832392	0.821174	0.990875	0.999949	0.93798	0.793637
162	0.153732	0.409688	0.534277	0.609728	0.345656	0.323112	0.75274	0.756671	0.41635	0.470109	0.722397	0.554918	0.609408	0.802185	0.845874	0.969773	0.995949	0.954884	0.814255
164.25	0.154006	0.423922	0.537498	0.618515	0.305868	0.30795	0.717154	0.764155	0.373601	0.468786	0.674972	0.493837	0.577586	0.775787	0.873057	0.942422	0.983537	0.969503	0.840577
166.5	0.154561	0.43719	0.539063	0.633306	0.271175	0.296394	0.686964	0.76846	0.340761	0.47313	0.631217	0.440132	0.551947	0.752558	0.900241	0.912974	0.964879	0.981081	0.870441
168.75	0.155231	0.449516	0.541558	0.65208	0.24108	0.287579	0.659505	0.77067	0.315642	0.479907	0.590989	0.393193	0.530976	0.731565	0.925896	0.883803	0.941891	0.989349	0.901601
171	0.155876	0.46133	0.546997	0.673846	0.214497	0.280685	0.63218	0.771767	0.295668	0.487108	0.553294	0.351303	0.5131	0.711839	0.949643	0.855492	0.915747	0.994647	0.932507
173.25	0.156374	0.47309	0.556658	0.698216	0.190227	0.275015	0.603007	0.772552	0.278554	0.493644	0.516841	0.312539	0.497032	0.692507	0.971783	0.827828	0.88693	0.997615	0.962244
175.5	0.156681	0.483936	0.569054	0.722226	0.169442	0.270559	0.574337	0.773389	0.264119	0.498753	0.484169	0.278763	0.483207	0.675049	0.991118	0.803083	0.85851	0.999051	0.988196
177.75	0.156773	0.489011	0.575713	0.733804	0.159994	0.268663	0.560319	0.773903	0.257503	0.50084	0.468925	0.263334	0.476936	0.666904	1	0.791764	0.84461	0.999495	1

## Sheet: Fig_2_B(Process ROIs)
	SMALL_027_PROC_08_05	SMALL_027_PROC_08_04	SMALL_027_PROC_02_03	SMALL_027_PROC_06_06	SMALL_031_PROC_04_02	SMALL_027_PROC_03_01	SMALL_027_PROC_06_02	SMALL_027_PROC_07_04	SMALL_027_PROC_08_01	SMALL_027_PROC_08_02	SMALL_043_PROC_04_02	SMALL_031_PROC_03_01	SMALL_027_PROC_07_09	SMALL_039_PROC_02_16	SMALL_027_PROC_01_03	SMALL_027_PROC_02_05	SMALL_043_PROC_02_04	SMALL_043_PROC_02_05	SMALL_027_PROC_06_05	SMALL_027_PROC_02_04	SMALL_027_PROC_01_02	SMALL_027_PROC_07_03	SMALL_027_PROC_03_06	SMALL_027_PROC_07_10	SMALL_027_PROC_07_01	SMALL_027_PROC_02_11	SMALL_027_PROC_03_07	SMALL_027_PROC_03_05	SMALL_027_PROC_03_08	SMALL_027_PROC_02_12	SMALL_027_PROC_07_06	SMALL_027_PROC_03_02	SMALL_023_PROC_02_04	SMALL_023_PROC_02_03	SMALL_043_PROC_03_01	SMALL_023_PROC_06_01	SMALL_039_PROC_02_08	SMALL_027_PROC_02_08	SMALL_043_PROC_03_05	SMALL_027_PROC_02_01	SMALL_027_PROC_07_05	SMALL_027_PROC_02_06	SMALL_039_PROC_05_01	SMALL_027_PROC_02_02	SMALL_023_PROC_04_01	SMALL_023_PROC_01_08	SMALL_027_PROC_04_02	SMALL_023_PROC_01_01	SMALL_039_PROC_01_01
0	1	1	0.908039	1	1	0.876208	1	0.795225	0.999997	0.976468	0.864664	0.62295	0.888316	0.499364	0.82001	0.916876	0.644731	0.784859	1	0.749864	0.959	0.421858	0.47915	0.545358	0.724893	0.63354	0.532493	0.396501	0.568541	0.763673	0.575832	0.786172	0.489246	0.436734	0.545083	0.442152	0.38719	0.926793	0.82427	0.636442	0.575364	0.621654	0.357522	0.582924	0.474642	0.345687	1	0.265303	0.263598
2.25	0.984317	0.985294	0.895498	0.987339	0.967731	0.857918	0.988864	0.788617	0.998449	0.981155	0.869991	0.614853	0.883179	0.509944	0.817091	0.907406	0.657782	0.794999	0.993093	0.740921	0.946046	0.426609	0.475345	0.543704	0.720696	0.626411	0.52187	0.393984	0.560696	0.755127	0.571876	0.774025	0.500267	0.452456	0.569047	0.449412	0.391903	0.907411	0.830351	0.631533	0.573633	0.617009	0.357762	0.573492	0.485084	0.350787	0.988819	0.273331	0.263104
4.5	0.944306	0.945485	0.863961	0.95391	0.882788	0.809835	0.9604	0.773161	0.991596	0.991699	0.885287	0.59455	0.871045	0.540682	0.810285	0.883447	0.69289	0.821552	0.975754	0.719456	0.911914	0.440578	0.467055	0.541275	0.710662	0.610809	0.495782	0.38853	0.540707	0.733995	0.561585	0.742127	0.526948	0.49058	0.633503	0.466568	0.405961	0.859888	0.845882	0.620308	0.57035	0.608499	0.358911	0.551326	0.510666	0.364073	0.957538	0.293689	0.261857
6.75	0.895558	0.890127	0.826976	0.909482	0.772032	0.746888	0.925466	0.758461	0.974377	0.999965	0.908513	0.571016	0.85918	0.588974	0.804068	0.855115	0.74055	0.855475	0.955295	0.697525	0.867252	0.463279	0.46129	0.543848	0.70058	0.599662	0.467154	0.385036	0.516549	0.710391	0.5488	0.700614	0.557123	0.533173	0.720996	0.484775	0.429102	0.807452	0.86507	0.610769	0.57009	0.607923	0.362176	0.530046	0.540258	0.381985	0.911398	0.318914	0.260613
9	0.852592	0.828228	0.79739	0.86232	0.661679	0.683193	0.893736	0.753133	0.942048	0.997715	0.936117	0.552465	0.854388	0.651219	0.802924	0.832502	0.790285	0.887269	0.937892	0.686782	0.823053	0.494619	0.464965	0.557292	0.696341	0.605079	0.448474	0.388861	0.49628	0.694068	0.538244	0.659449	0.582915	0.567022	0.812841	0.498224	0.460702	0.770824	0.882693	0.610979	0.578141	0.625528	0.369228	0.522499	0.566071	0.402687	0.856	0.343308	0.260713
11.25	0.823845	0.765945	0.783089	0.81621	0.568973	0.628278	0.870013	0.761497	0.892705	0.979435	0.963403	0.543105	0.860154	0.723008	0.809528	0.822307	0.833777	0.909935	0.925763	0.694374	0.787768	0.534775	0.482394	0.585228	0.701944	0.633342	0.447632	0.404038	0.485728	0.69102	0.534657	0.62567	0.603284	0.587216	0.894112	0.505794	0.499548	0.760276	0.895933	0.626277	0.598974	0.665095	0.381748	0.536022	0.585717	0.4267	0.796242	0.364218	0.264031
13.5	0.811421	0.707526	0.786922	0.771421	0.502428	0.588328	0.854265	0.783538	0.828837	0.943388	0.985337	0.542815	0.876231	0.79868	0.824208	0.827136	0.86612	0.920054	0.917246	0.722133	0.767318	0.583527	0.514713	0.628087	0.719137	0.683568	0.467666	0.432518	0.488431	0.703004	0.542413	0.603849	0.621895	0.594959	0.954772	0.509295	0.5435	0.775664	0.904097	0.658418	0.635352	0.72316	0.400929	0.571869	0.600238	0.455558	0.736482	0.380854	0.272477
15.75	0.812647	0.656746	0.807778	0.727085	0.464592	0.568212	0.843026	0.816033	0.757603	0.891803	0.998008	0.548203	0.899249	0.871076	0.845156	0.845791	0.886588	0.918193	0.908244	0.766822	0.765435	0.639572	0.560276	0.682846	0.74741	0.748376	0.507594	0.473903	0.506195	0.728201	0.564712	0.597085	0.644645	0.595289	0.989904	0.511874	0.589476	0.809527	0.907595	0.705541	0.687295	0.790508	0.426984	0.626094	0.612009	0.490331	0.680631	0.393419	0.287387
18	0.822115	0.617187	0.84204	0.683303	0.453506	0.571945	0.831518	0.854276	0.689164	0.830335	1	0.553931	0.924757	0.932278	0.870053	0.874473	0.898633	0.908953	0.894797	0.821521	0.783478	0.700642	0.616166	0.744343	0.784868	0.816892	0.564059	0.526348	0.539776	0.762954	0.602684	0.607714	0.677346	0.59532	1	0.517001	0.633872	0.85165	0.907256	0.763217	0.751744	0.856198	0.458998	0.691835	0.623332	0.530472	0.631844	0.402833	0.309078
20.25	0.834279	0.591319	0.884665	0.642234	0.463066	0.601514	0.816149	0.893899	0.633052	0.766529	0.992901	0.554252	0.949382	0.975641	0.897686	0.908534	0.908556	0.899737	0.875813	0.877952	0.819962	0.76426	0.679988	0.807371	0.829116	0.879167	0.63308	0.588026	0.589356	0.803907	0.654809	0.637252	0.723314	0.601908	0.990568	0.527727	0.673293	0.893507	0.90397	0.826029	0.822774	0.912044	0.495269	0.761838	0.635538	0.573436	0.592333	0.410631	0.337164
22.5	0.845648	0.579405	0.929682	0.607799	0.483582	0.655234	0.796589	0.931704	0.594735	0.708194	0.980587	0.544894	0.971547	0.997879	0.927936	0.943509	0.922695	0.898269	0.854429	0.928795	0.87001	0.828181	0.75043	0.868085	0.877475	0.929507	0.710949	0.657994	0.654308	0.849115	0.717301	0.685723	0.781372	0.618902	0.970499	0.545956	0.705281	0.930739	0.898958	0.888425	0.892343	0.954792	0.533924	0.829836	0.648623	0.615271	0.563906	0.418546	0.371523
24.75	0.855371	0.579046	0.96982	0.5843	0.503773	0.726839	0.776388	0.964966	0.574396	0.662331	0.967243	0.524939	0.989727	1	0.959401	0.974705	0.943885	0.909218	0.836706	0.968642	0.924858	0.889661	0.825407	0.923273	0.92597	0.966469	0.793394	0.735203	0.731896	0.896929	0.78498	0.75029	0.845438	0.645348	0.949135	0.572045	0.728629	0.962161	0.894106	0.944046	0.950997	0.984349	0.573265	0.889803	0.661562	0.651921	0.54843	0.427698	0.41313
27	0.863815	0.585837	0.996192	0.574432	0.51405	0.805969	0.761582	0.989742	0.568353	0.634386	0.955424	0.497919	1	0.986553	0.986592	0.995954	0.969361	0.931889	0.828143	0.993446	0.972407	0.943897	0.898952	0.968278	0.968021	0.990156	0.873546	0.816057	0.815512	0.943345	0.852025	0.823901	0.906028	0.675853	0.933314	0.604796	0.743601	0.98643	0.892167	0.984469	0.989206	1	0.611742	0.934346	0.67309	0.680386	0.547381	0.437936	0.463774
29.25	0.870759	0.594867	1	0.577705	0.50941	0.880396	0.757895	1	0.571513	0.626884	0.9453	0.471119	0.995524	0.963818	1	1	0.991358	0.960396	0.829986	1	1	0.983406	0.960092	0.996171	0.995065	1	0.941284	0.892738	0.894406	0.980685	0.91237	0.89549	0.95318	0.702848	0.92594	0.642063	0.752137	1	0.896425	1	1	0.998901	0.64781	0.955329	0.682379	0.699414	0.560242	0.448018	0.524524
31.5	0.874837	0.602572	0.976204	0.590139	0.490422	0.939659	0.7676	0.989198	0.579409	0.637833	0.935372	0.453009	0.96977	0.937696	0.990543	0.981429	1	0.985922	0.837677	0.986521	0.999579	1	0.996323	1	1	0.995116	0.985767	0.954564	0.956374	1	0.960119	0.953051	0.979789	0.719678	0.926257	0.681499	0.75779	0.998472	0.909446	0.983586	0.982581	0.978698	0.680166	0.947778	0.689512	0.709635	0.58327	0.456615	0.593843
33.75	0.874756	0.608009	0.926842	0.605867	0.461912	0.978377	0.788019	0.95386	0.589091	0.660434	0.924045	0.449667	0.921274	0.911938	0.955355	0.940286	0.987352	1	0.842981	0.953942	0.971958	0.988803	1	0.97683	0.981428	0.976387	1	0.991892	0.992429	0.99599	0.990339	0.988378	0.984203	0.723169	0.931331	0.721104	0.764802	0.980417	0.931435	0.935374	0.944121	0.941823	0.70821	0.914276	0.695632	0.713324	0.610297	0.46357	0.666666
36	0.870826	0.612866	0.861019	0.619649	0.430603	0.997007	0.812591	0.896439	0.599016	0.685043	0.911076	0.462172	0.855913	0.88736	0.900018	0.882951	0.95111	0.997356	0.838113	0.906387	0.9264	0.951269	0.972705	0.930066	0.945049	0.947601	0.983999	1	1	0.970496	1	1	0.970982	0.714878	0.93768	0.759266	0.776255	0.949997	0.958743	0.864185	0.897594	0.897004	0.732336	0.865666	0.702787	0.713809	0.635326	0.470456	0.735376
38.25	0.86524	0.620165	0.791425	0.628916	0.402826	1	0.833924	0.825353	0.608567	0.702379	0.898027	0.486591	0.784812	0.862195	0.835533	0.819414	0.896409	0.977682	0.819258	0.850275	0.875513	0.894875	0.924105	0.868358	0.901153	0.914466	0.944224	0.980263	0.982534	0.9318	0.988751	0.992348	0.948988	0.700331	0.942569	0.794363	0.792345	0.91598	0.984091	0.784528	0.856696	0.856311	0.753389	0.817156	0.713314	0.714672	0.654925	0.479937	0.792646
40.5	0.860913	0.63269	0.729816	0.634166	0.382914	0.993027	0.846839	0.752181	0.617716	0.706122	0.887617	0.516514	0.719921	0.833573	0.773012	0.758895	0.833967	0.945414	0.787398	0.79252	0.829494	0.829945	0.866903	0.802312	0.860286	0.882578	0.890374	0.938851	0.946491	0.890676	0.959085	0.972313	0.927768	0.686913	0.944767	0.824312	0.810189	0.887853	0.999462	0.711526	0.831269	0.830134	0.771892	0.782963	0.729269	0.719176	0.668946	0.494545	0.83442
42.75	0.860025	0.651772	0.684222	0.638092	0.372379	0.980908	0.850034	0.687929	0.626729	0.693947	0.881926	0.546233	0.66984	0.799368	0.719756	0.706845	0.774802	0.907315	0.746695	0.738784	0.793118	0.765855	0.811665	0.741329	0.829846	0.855824	0.831943	0.884226	0.898267	0.856158	0.915685	0.945766	0.913937	0.68111	0.94454	0.846534	0.825433	0.871793	1	0.656709	0.824999	0.823552	0.787618	0.772583	0.751584	0.729856	0.679516	0.515603	0.861441
45	0.863079	0.676848	0.65802	0.643903	0.370069	0.966607	0.845755	0.640305	0.635864	0.667294	0.881158	0.57243	0.638004	0.759433	0.678208	0.664264	0.725834	0.869788	0.702213	0.692344	0.766262	0.708895	0.764089	0.691728	0.81268	0.83576	0.775892	0.82475	0.842658	0.832923	0.864243	0.915763	0.909744	0.686761	0.942954	0.858496	0.834807	0.868275	0.985854	0.625868	0.835633	0.835267	0.799907	0.789355	0.779849	0.748432	0.689572	0.543432	0.878338
47.25	0.868745	0.705388	0.650084	0.653476	0.372778	0.950852	0.837961	0.612598	0.644679	0.630266	0.883486	0.593793	0.622534	0.715956	0.646776	0.628736	0.688984	0.837334	0.658005	0.653546	0.746091	0.661935	0.724884	0.655782	0.806869	0.82163	0.725584	0.766802	0.782839	0.82059	0.809934	0.882454	0.913844	0.704665	0.940666	0.858625	0.837592	0.871932	0.960703	0.618369	0.856321	0.85868	0.808258	0.830265	0.812403	0.775501	0.701489	0.578	0.89098
49.5	0.874222	0.73321	0.65537	0.665878	0.376304	0.931985	0.829568	0.604026	0.651299	0.588001	0.886171	0.609392	0.617595	0.67272	0.621606	0.596286	0.662922	0.812348	0.616248	0.620017	0.729246	0.625412	0.691216	0.631366	0.806433	0.810688	0.680661	0.71353	0.721038	0.814474	0.756217	0.844177	0.923176	0.733317	0.937194	0.847454	0.835607	0.873683	0.928999	0.627594	0.877722	0.884262	0.812746	0.886261	0.84693	0.810222	0.716416	0.619707	0.903954
51.75	0.876066	0.755164	0.66581	0.676969	0.376969	0.906695	0.820095	0.611243	0.652184	0.544737	0.887126	0.617365	0.61557	0.634123	0.598428	0.563095	0.644979	0.795035	0.57737	0.58749	0.71338	0.598782	0.658713	0.612507	0.802538	0.798696	0.637736	0.664638	0.65908	0.807646	0.704509	0.799205	0.93463	0.769957	0.930851	0.828291	0.83192	0.864145	0.894235	0.64248	0.890467	0.902161	0.814002	0.943362	0.881137	0.850146	0.734531	0.669208	0.919144
54	0.871134	0.765926	0.67212	0.680501	0.373341	0.871607	0.80485	0.630194	0.642882	0.502532	0.885864	0.6147	0.609923	0.6038	0.574614	0.526891	0.631776	0.783111	0.54072	0.551551	0.697814	0.581706	0.623559	0.5916	0.786031	0.781106	0.592348	0.617784	0.598835	0.794069	0.655135	0.747567	0.945889	0.811338	0.919243	0.806802	0.829004	0.837238	0.858372	0.650504	0.887957	0.904886	0.812901	0.985761	0.913275	0.891537	0.755574	0.726394	0.935954
56.25	0.857464	0.76114	0.66599	0.670307	0.366994	0.825398	0.77631	0.657232	0.619697	0.461314	0.883742	0.598398	0.597082	0.58352	0.550124	0.487445	0.619483	0.772256	0.505302	0.509224	0.683173	0.574409	0.583958	0.562413	0.750335	0.754266	0.54107	0.570692	0.542394	0.771276	0.608729	0.691944	0.955719	0.854085	0.900275	0.789234	0.827544	0.791958	0.82216	0.641168	0.868154	0.888632	0.81012	1	0.942092	0.930224	0.779471	0.788969	0.952761
58.5	0.834774	0.738706	0.642257	0.642708	0.36123	0.77031	0.727352	0.688884	0.581568	0.420359	0.882876	0.567356	0.57706	0.572966	0.527195	0.446471	0.604215	0.757684	0.470384	0.460162	0.670315	0.576989	0.540884	0.522968	0.694301	0.716666	0.483473	0.523254	0.492323	0.741366	0.567136	0.637343	0.963829	0.894904	0.872824	0.779935	0.8261	0.732071	0.785398	0.609109	0.83414	0.853494	0.805829	0.979356	0.96639	0.962342	0.806013	0.851887	0.968031
60.75	0.804489	0.700145	0.600503	0.598259	0.35793	0.712185	0.655283	0.720654	0.531158	0.380004	0.884628	0.523518	0.55244	0.570666	0.508605	0.406999	0.582802	0.736342	0.435943	0.406866	0.658761	0.587875	0.497953	0.476605	0.623599	0.669707	0.422867	0.478291	0.451598	0.709697	0.532746	0.589442	0.970467	0.930931	0.836925	0.780002	0.822031	0.66435	0.747119	0.555858	0.792969	0.802796	0.799837	0.926564	0.98484	0.985101	0.833902	0.908271	0.980818
63	0.769362	0.650984	0.545422	0.542129	0.355896	0.658627	0.564482	0.746215	0.474377	0.342417	0.888453	0.471582	0.526422	0.575311	0.495558	0.37232	0.553287	0.708136	0.402658	0.35386	0.646178	0.602538	0.460243	0.430532	0.549669	0.617463	0.365404	0.440569	0.423052	0.681679	0.506615	0.552287	0.975953	0.960229	0.793308	0.787865	0.813132	0.596276	0.705509	0.489486	0.75292	0.741895	0.792436	0.853191	0.996229	0.997351	0.859883	0.951801	0.990436
65.25	0.732717	0.598977	0.485053	0.482581	0.352173	0.616053	0.466026	0.758673	0.418049	0.310689	0.891869	0.417624	0.500902	0.586373	0.486575	0.344419	0.515273	0.67556	0.371632	0.305847	0.629141	0.613917	0.43205	0.391882	0.485518	0.565134	0.317421	0.414348	0.408167	0.659513	0.486702	0.526654	0.980453	0.981735	0.743161	0.801002	0.799105	0.534122	0.658377	0.421211	0.719839	0.676514	0.785199	0.774547	1	1	0.879105	0.979095	0.996559
67.5	0.697785	0.550712	0.427426	0.427873	0.344747	0.587361	0.373638	0.75355	0.366859	0.286875	0.891426	0.367548	0.475898	0.603385	0.478188	0.322902	0.469887	0.642255	0.343817	0.265854	0.605379	0.615118	0.415049	0.363838	0.440683	0.516904	0.282514	0.401139	0.406272	0.64118	0.468126	0.510296	0.984153	0.995046	0.688431	0.817427	0.782426	0.482023	0.604119	0.360476	0.694712	0.611359	0.781378	0.702645	0.996458	0.996011	0.88695	0.990978	0.999465
69.75	0.667588	0.509011	0.377587	0.383546	0.333687	0.571644	0.29909	0.731079	0.321866	0.270882	0.884087	0.325988	0.450625	0.624386	0.46718	0.305224	0.419788	0.611544	0.319826	0.234701	0.575362	0.602618	0.408028	0.34436	0.418188	0.474926	0.260385	0.399203	0.414678	0.622328	0.445365	0.499781	0.987495	1	0.63226	0.836147	0.767605	0.442404	0.542713	0.311665	0.674175	0.549843	0.785109	0.642029	0.986319	0.989491	0.881062	0.991875	1
72	0.645097	0.47322	0.33671	0.351266	0.320186	0.565622	0.249803	0.696175	0.281418	0.260651	0.868504	0.295837	0.425122	0.645189	0.452286	0.288142	0.368995	0.585731	0.300424	0.211672	0.54219	0.577651	0.408125	0.328027	0.414923	0.439763	0.247956	0.404784	0.429504	0.599272	0.414674	0.492446	0.991086	0.996796	0.579	0.856927	0.759333	0.416919	0.476309	0.274211	0.653315	0.494908	0.799817	0.591032	0.969973	0.984382	0.862616	0.987969	0.998447
74.25	0.632971	0.441412	0.303134	0.329443	0.304867	0.565141	0.228734	0.65578	0.243582	0.25335	0.84556	0.27832	0.400737	0.660276	0.434559	0.269586	0.322328	0.565984	0.287003	0.195748	0.509901	0.544887	0.412336	0.309062	0.423515	0.41153	0.241463	0.41381	0.446574	0.570633	0.375158	0.486906	0.995177	0.986385	0.533376	0.879645	0.760723	0.406732	0.408887	0.244976	0.62822	0.449601	0.826627	0.545776	0.946917	0.982991	0.835902	0.984887	0.993603
76.5	0.632205	0.412539	0.274264	0.314457	0.286651	0.566332	0.234881	0.615615	0.208284	0.246458	0.818312	0.273147	0.379334	0.665138	0.416694	0.249894	0.284509	0.552646	0.28153	0.186269	0.481424	0.509673	0.418345	0.284064	0.434466	0.390312	0.238233	0.423087	0.461945	0.537004	0.328613	0.482591	0.998929	0.970737	0.49907	0.903668	0.772725	0.41178	0.345488	0.220807	0.597177	0.416554	0.86335	0.503786	0.915853	0.985087	0.806858	0.985943	0.982968
78.75	0.640346	0.386885	0.248003	0.302131	0.263101	0.566343	0.263231	0.577962	0.177902	0.238236	0.791008	0.27854	0.361711	0.658288	0.402009	0.231781	0.258973	0.5453	0.285259	0.182975	0.457399	0.475528	0.424453	0.2532	0.438427	0.375575	0.237195	0.430719	0.472044	0.499534	0.278647	0.478742	1	0.95238	0.477121	0.927587	0.794632	0.430032	0.290977	0.199926	0.5601	0.396504	0.904837	0.464695	0.875518	0.987876	0.780589	0.991208	0.964383
81	0.650856	0.365175	0.223596	0.289186	0.232273	0.563899	0.305076	0.541501	0.156094	0.227878	0.767623	0.291393	0.346568	0.641634	0.393342	0.218768	0.246851	0.542818	0.297106	0.185509	0.43649	0.443155	0.429237	0.219692	0.428691	0.365442	0.238175	0.435884	0.473742	0.458776	0.229727	0.473833	0.994724	0.933076	0.465117	0.949473	0.824873	0.457552	0.248813	0.181889	0.51757	0.387197	0.944387	0.42898	0.825976	0.987132	0.759143	0.997607	0.937773
83.25	0.654977	0.347562	0.201674	0.274289	0.194971	0.559469	0.349588	0.503414	0.145742	0.215419	0.750575	0.308051	0.331083	0.619111	0.392414	0.213248	0.246907	0.543401	0.312974	0.193055	0.416707	0.411499	0.43146	0.187916	0.403324	0.356949	0.240906	0.438659	0.464688	0.414906	0.186235	0.465848	0.979487	0.912678	0.458124	0.967685	0.861302	0.490018	0.220222	0.166894	0.470439	0.384217	0.975761	0.396556	0.769703	0.97937	0.740685	1	0.906052
85.5	0.64542	0.333429	0.183635	0.25838	0.155389	0.554427	0.386473	0.461966	0.147519	0.201605	0.739939	0.325506	0.312415	0.594723	0.39977	0.215346	0.256216	0.544731	0.326778	0.204184	0.396802	0.379665	0.430316	0.161256	0.36523	0.347363	0.244401	0.439891	0.443948	0.36867	0.151482	0.453026	0.952573	0.889194	0.450883	0.981486	0.90108	0.524496	0.204036	0.155027	0.420112	0.383375	0.9948	0.366453	0.711483	0.963956	0.720802	0.993015	0.874466
87.75	0.619602	0.321898	0.17085	0.244174	0.119113	0.549718	0.40855	0.41804	0.159717	0.187618	0.733864	0.342528	0.288916	0.571228	0.415127	0.223191	0.271437	0.544608	0.332709	0.216867	0.376606	0.348197	0.425588	0.140934	0.320224	0.335694	0.24725	0.44123	0.412721	0.322246	0.126916	0.434637	0.915601	0.860657	0.440364	0.991126	0.940183	0.560324	0.19764	0.145778	0.368698	0.382989	1	0.337637	0.656827	0.943679	0.694955	0.973055	0.849107
90	0.58063	0.312392	0.164174	0.235089	0.090293	0.544923	0.413021	0.375137	0.179045	0.1748	0.729417	0.359835	0.260667	0.549821	0.437748	0.234245	0.289245	0.541365	0.327184	0.228803	0.356764	0.319088	0.417562	0.126324	0.274652	0.323238	0.248363	0.444821	0.374594	0.279422	0.111903	0.411347	0.873396	0.827328	0.426505	0.997193	0.973407	0.598437	0.198162	0.138263	0.318861	0.384565	0.992188	0.310034	0.610037	0.923197	0.660715	0.93948	0.835111
92.25	0.535653	0.304663	0.16359	0.233969	0.0702958	0.538367	0.401144	0.338147	0.201479	0.164325	0.723625	0.379412	0.229265	0.530513	0.466438	0.246664	0.306429	0.534351	0.309828	0.237851	0.338307	0.294843	0.40673	0.116102	0.233759	0.312866	0.2477	0.452678	0.335095	0.244903	0.104215	0.385124	0.832552	0.79249	0.4115	1	0.994976	0.639513	0.203596	0.131576	0.273238	0.391426	0.973742	0.284882	0.573122	0.906395	0.618795	0.894573	0.834892
94.5	0.492593	0.298553	0.168183	0.24188	0.0583142	0.528065	0.376972	0.311602	0.222953	0.156946	0.714259	0.403208	0.197205	0.51289	0.498917	0.259983	0.319855	0.524031	0.28304	0.242566	0.322234	0.277291	0.39352	0.109132	0.201046	0.307505	0.246384	0.465789	0.30031	0.223086	0.100935	0.358571	0.799539	0.761216	0.398363	0.99959	1	0.682231	0.213392	0.125237	0.23377	0.40636	0.947773	0.264376	0.545944	0.89452	0.572756	0.84285	0.846846
96.75	0.456853	0.293688	0.176309	0.25763	0.0526845	0.512835	0.345498	0.298023	0.239896	0.152741	0.700407	0.431925	0.166974	0.496661	0.531389	0.275034	0.327103	0.511936	0.25079	0.242567	0.309376	0.266744	0.378103	0.10477	0.178171	0.308695	0.246245	0.483591	0.275184	0.21672	0.0994641	0.334113	0.77892	0.737958	0.389882	0.996219	0.986152	0.722492	0.228378	0.119304	0.201169	0.429593	0.917565	0.25074	0.526886	0.885807	0.527577	0.789969	0.865685
99	0.429857	0.289529	0.185916	0.278124	0.051821	0.492932	0.311047	0.297112	0.249934	0.151144	0.682716	0.464168	0.140281	0.481801	0.55907	0.293236	0.327298	0.500227	0.217252	0.238487	0.300445	0.262056	0.360456	0.102729	0.165172	0.316146	0.249071	0.504287	0.262317	0.226244	0.0981864	0.313359	0.772226	0.724506	0.387908	0.990795	0.954742	0.754135	0.249965	0.114274	0.174906	0.458252	0.886432	0.245536	0.513804	0.876766	0.487905	0.741362	0.884179
101.25	0.409735	0.285653	0.194951	0.299392	0.0544543	0.469783	0.276636	0.305944	0.252208	0.151164	0.662979	0.496492	0.11754	0.468174	0.57755	0.315606	0.321649	0.490981	0.185987	0.231471	0.296266	0.261128	0.340555	0.102901	0.160861	0.32824	0.255915	0.525745	0.261704	0.249852	0.0965331	0.296948	0.777589	0.719271	0.392907	0.984678	0.910467	0.770502	0.2791	0.11076	0.153599	0.48733	0.8579	0.249355	0.504616	0.864132	0.456839	0.700567	0.895917
103.5	0.393484	0.282236	0.201601	0.31761	0.0596918	0.445179	0.244228	0.319887	0.247407	0.151769	0.643325	0.524523	0.0980682	0.455168	0.584713	0.341901	0.312925	0.485351	0.159964	0.222584	0.298198	0.261845	0.318609	0.105487	0.163505	0.343008	0.266735	0.546332	0.27124	0.284007	0.0947615	0.284736	0.790301	0.718235	0.403572	0.978857	0.860125	0.765843	0.315126	0.109304	0.135738	0.511188	0.835799	0.261798	0.497791	0.846615	0.435735	0.668452	0.897153
105.75	0.37899	0.280179	0.204505	0.329741	0.0667927	0.420395	0.215506	0.333402	0.237503	0.152158	0.62516	0.544701	0.080612	0.441964	0.582004	0.369894	0.304435	0.483404	0.142012	0.21249	0.308089	0.262569	0.295368	0.111381	0.171355	0.358695	0.280389	0.565129	0.287369	0.323798	0.0937545	0.27605	0.804026	0.716901	0.417055	0.972988	0.810779	0.736101	0.355323	0.110322	0.120296	0.524694	0.823571	0.281424	0.492378	0.825476	0.424583	0.643632	0.887258
108	0.365993	0.280872	0.203076	0.333813	0.0751652	0.395577	0.192542	0.340876	0.225429	0.152017	0.608814	0.555843	0.0640307	0.428242	0.574649	0.395122	0.2991	0.484724	0.135097	0.201577	0.327633	0.262288	0.272246	0.12232	0.182981	0.37374	0.29489	0.581332	0.305752	0.363257	0.0949092	0.269783	0.812257	0.712141	0.430235	0.965111	0.767821	0.679478	0.395268	0.11414	0.107056	0.523928	0.822936	0.305492	0.487811	0.803707	0.422331	0.62406	0.868066
110.25	0.355635	0.285293	0.197941	0.329052	0.0842947	0.369958	0.17797	0.338106	0.214901	0.151795	0.59374	0.559815	0.0479229	0.414912	0.570126	0.411507	0.299168	0.489826	0.141654	0.190563	0.3564	0.26066	0.251224	0.140428	0.197049	0.386437	0.307953	0.593374	0.322016	0.396212	0.0999596	0.264433	0.809685	0.702997	0.441704	0.952254	0.733429	0.597917	0.430418	0.120901	0.0964953	0.507073	0.831943	0.329814	0.48353	0.784179	0.426867	0.608227	0.842179
112.5	0.348868	0.292623	0.19101	0.316065	0.0938446	0.343005	0.174407	0.324837	0.209865	0.152905	0.57896	0.560511	0.0329162	0.403862	0.574824	0.413734	0.306106	0.500788	0.161874	0.181275	0.390299	0.258081	0.234187	0.166855	0.211783	0.394935	0.317847	0.598805	0.33301	0.418563	0.110256	0.25854	0.793576	0.690108	0.452965	0.931851	0.705709	0.499182	0.457922	0.130198	0.0892999	0.475728	0.844289	0.349585	0.479022	0.768034	0.434614	0.595351	0.811876
114.75	0.344934	0.299637	0.184725	0.297067	0.103925	0.315879	0.183592	0.306501	0.2132	0.157266	0.563551	0.561433	0.020308	0.396589	0.590161	0.40085	0.320502	0.520379	0.192452	0.176756	0.422385	0.255778	0.221863	0.200211	0.224448	0.397999	0.323937	0.595494	0.337885	0.430733	0.125692	0.251438	0.764527	0.674371	0.46749	0.903179	0.679698	0.39731	0.477359	0.140741	0.0858252	0.435627	0.851298	0.361316	0.474025	0.754206	0.440957	0.584641	0.779409
117	0.341536	0.302083	0.18064	0.275749	0.115407	0.291386	0.205984	0.292576	0.225265	0.166004	0.546792	0.563807	0.0111221	0.393027	0.611615	0.378071	0.341862	0.550013	0.227831	0.180123	0.447662	0.255678	0.213119	0.236449	0.232269	0.39601	0.326376	0.583487	0.33794	0.437517	0.144283	0.243676	0.726185	0.655982	0.487947	0.868005	0.650478	0.3081	0.489932	0.150686	0.0859666	0.394776	0.846547	0.364716	0.468774	0.740547	0.441744	0.57507	0.747698
119.25	0.336661	0.297309	0.178757	0.256265	0.129719	0.272195	0.241316	0.291412	0.24372	0.178266	0.528307	0.56628	0.00541813	0.391522	0.632124	0.3541	0.368474	0.588185	0.263595	0.192742	0.467287	0.259686	0.205631	0.270727	0.234185	0.390899	0.325311	0.565213	0.334982	0.44456	0.163214	0.236516	0.683641	0.634564	0.514015	0.829779	0.616438	0.241975	0.497204	0.158634	0.0894973	0.359694	0.829375	0.36233	0.463823	0.725388	0.434995	0.5657	0.721348
121.5	0.329746	0.285659	0.178365	0.241826	0.148	0.258941	0.289025	0.306239	0.264962	0.191339	0.508502	0.567028	0.00235971	0.390117	0.646544	0.336758	0.397468	0.630343	0.298168	0.213699	0.487619	0.269019	0.197246	0.299391	0.232004	0.384893	0.320531	0.543525	0.329783	0.455164	0.180449	0.23062	0.641705	0.610157	0.542235	0.791985	0.580417	0.200652	0.500991	0.164604	0.0961926	0.332986	0.804773	0.357431	0.459722	0.708591	0.420984	0.556183	0.705619
123.75	0.321159	0.269575	0.17911	0.233772	0.1702	0.25046	0.348361	0.335106	0.285591	0.20193	0.489028	0.566241	0.000935535	0.387482	0.653273	0.330481	0.42526	0.67034	0.331753	0.240663	0.515146	0.283866	0.18687	0.32045	0.229794	0.379497	0.311986	0.520026	0.321934	0.470205	0.195332	0.225665	0.604012	0.583972	0.567864	0.756919	0.547456	0.179818	0.504078	0.170043	0.105643	0.314016	0.779254	0.352389	0.457026	0.691516	0.400906	0.546758	0.704791
126	0.310965	0.251911	0.181376	0.231439	0.194524	0.244815	0.417811	0.372631	0.302655	0.207214	0.472703	0.567077	0.000353763	0.382958	0.652962	0.336738	0.448614	0.702913	0.363869	0.271067	0.552124	0.303269	0.174386	0.333115	0.232417	0.375143	0.300302	0.494739	0.310499	0.489609	0.208181	0.220663	0.573018	0.558464	0.587542	0.725483	0.521816	0.173273	0.510377	0.177233	0.116837	0.300598	0.75708	0.348345	0.456583	0.676552	0.375749	0.537722	0.720669
128.25	0.298507	0.234774	0.18597	0.232653	0.217949	0.240043	0.494201	0.411401	0.313359	0.205315	0.462656	0.574962	0.00016905	0.376036	0.647051	0.35523	0.465803	0.725667	0.392047	0.302903	0.595212	0.325117	0.160298	0.337365	0.243998	0.371722	0.286947	0.466961	0.2948	0.513057	0.219531	0.214583	0.550148	0.536431	0.601079	0.697663	0.505171	0.175641	0.523513	0.188664	0.128104	0.290472	0.738916	0.345859	0.459787	0.666422	0.346063	0.52875	0.752016
130.5	0.282874	0.219351	0.193619	0.234464	0.237284	0.234458	0.571799	0.443258	0.315326	0.195638	0.461298	0.595778	0.00021484	0.366245	0.636914	0.384507	0.477284	0.73958	0.412204	0.334863	0.636546	0.346449	0.145562	0.334024	0.266556	0.369243	0.2739	0.43638	0.27516	0.539266	0.229581	0.206949	0.535725	0.519814	0.611526	0.673361	0.496514	0.183275	0.544818	0.20623	0.13743	0.282123	0.722591	0.345443	0.468468	0.663592	0.312645	0.518656	0.794746
132.75	0.263855	0.206264	0.204529	0.234305	0.250538	0.226708	0.64222	0.461433	0.307799	0.179263	0.469398	0.633882	0.000507266	0.35347	0.623722	0.421746	0.485578	0.747963	0.420594	0.366069	0.666813	0.364381	0.131487	0.324853	0.298778	0.368398	0.262938	0.40396	0.25339	0.56505	0.237849	0.198071	0.529003	0.508819	0.623719	0.652898	0.493222	0.194328	0.572114	0.230271	0.143097	0.275343	0.704888	0.347672	0.484309	0.669519	0.27747	0.505549	0.842483
135	0.242787	0.196159	0.218172	0.231045	0.25797	0.21609	0.696661	0.463466	0.292967	0.158944	0.485645	0.690303	0.0012043	0.33861	0.608324	0.462657	0.49429	0.754669	0.416624	0.395623	0.679144	0.377663	0.11954	0.312328	0.335786	0.370785	0.254796	0.372008	0.23274	0.58536	0.243333	0.18894	0.528752	0.50202	0.642208	0.637233	0.492262	0.208247	0.59993	0.258923	0.144495	0.271473	0.68327	0.353058	0.508093	0.684078	0.243992	0.487537	0.88754
137.25	0.222666	0.190272	0.233541	0.225446	0.262308	0.202923	0.729506	0.45278	0.275909	0.138368	0.506702	0.76152	0.00263516	0.324009	0.591153	0.502009	0.506933	0.762402	0.404263	0.422263	0.671783	0.387791	0.110855	0.298907	0.370869	0.37848	0.24867	0.34339	0.216688	0.595072	0.245113	0.180661	0.534315	0.497464	0.669193	0.627769	0.490867	0.225207	0.621434	0.288619	0.142512	0.273091	0.656807	0.361772	0.53895	0.705266	0.216549	0.46366	0.92223
139.5	0.207333	0.190588	0.249631	0.219644	0.267944	0.188474	0.741058	0.436957	0.26259	0.120778	0.527998	0.839179	0.00521827	0.313228	0.571943	0.534729	0.525704	0.7718	0.390922	0.444178	0.647498	0.398422	0.105885	0.286318	0.398383	0.393167	0.24268	0.320566	0.207406	0.591286	0.24304	0.173977	0.546105	0.493685	0.703329	0.625875	0.486888	0.24512	0.6315	0.315594	0.139146	0.282962	0.626639	0.373753	0.57367	0.728945	0.19922	0.434711	0.940331
141.75	0.200351	0.19964	0.266043	0.215864	0.279267	0.174566	0.736926	0.423978	0.257352	0.108102	0.545181	0.911603	0.00940487	0.309648	0.549952	0.557125	0.550986	0.781783	0.38422	0.459311	0.610873	0.413345	0.104382	0.275393	0.416345	0.415272	0.235013	0.304968	0.204749	0.574749	0.238104	0.169233	0.564843	0.490138	0.740044	0.631872	0.479081	0.267009	0.629543	0.337633	0.13665	0.30296	0.595582	0.389191	0.606202	0.748749	0.195158	0.403647	0.938911
144	0.20406	0.219764	0.283181	0.215352	0.298811	0.162979	0.724754	0.419145	0.261504	0.101035	0.555581	0.966916	0.0155118	0.314793	0.524508	0.567625	0.581546	0.790876	0.388912	0.466051	0.566267	0.434332	0.105763	0.266441	0.427044	0.44346	0.225008	0.297126	0.206458	0.549663	0.232106	0.166777	0.589545	0.486715	0.773428	0.643758	0.467661	0.288937	0.620265	0.354764	0.136724	0.333384	0.567297	0.40882	0.62845	0.757041	0.206444	0.374994	0.919751
146.25	0.218896	0.251834	0.301934	0.21796	0.326122	0.155132	0.710667	0.424242	0.273534	0.099727	0.558744	0.996981	0.0235239	0.327241	0.495948	0.567226	0.614993	0.798308	0.405488	0.464112	0.517993	0.46009	0.109564	0.259746	0.43569	0.474675	0.21357	0.297086	0.209284	0.522467	0.227015	0.167415	0.616021	0.483026	0.798258	0.656808	0.454612	0.308723	0.611221	0.368788	0.140042	0.372776	0.545065	0.433613	0.633265	0.747708	0.23377	0.353151	0.889365
148.5	0.243129	0.294073	0.322945	0.222523	0.35799	0.151845	0.697378	0.438177	0.290277	0.104291	0.555965	0.999878	0.0329915	0.343311	0.466007	0.559338	0.648038	0.804103	0.430736	0.455125	0.471428	0.486854	0.115684	0.255762	0.447758	0.504709	0.202675	0.304519	0.210418	0.499718	0.22427	0.172298	0.638004	0.47815	0.811125	0.665207	0.443247	0.324914	0.608914	0.381913	0.146167	0.418063	0.530841	0.463634	0.618648	0.719773	0.275523	0.340587	0.856766
150.75	0.273271	0.341948	0.345796	0.227787	0.389882	0.153146	0.684491	0.458039	0.30831	0.114834	0.549601	0.979592	0.0431302	0.359095	0.437592	0.548791	0.676811	0.808525	0.459741	0.44225	0.433049	0.510156	0.124342	0.254952	0.466183	0.529373	0.194413	0.318741	0.208666	0.485819	0.224358	0.182293	0.650691	0.471299	0.810913	0.665047	0.43684	0.33752	0.615886	0.395266	0.153806	0.465143	0.525057	0.49696	0.589513	0.678394	0.327092	0.33726	0.829999
153	0.305144	0.389506	0.368686	0.233121	0.4178	0.158174	0.670276	0.479985	0.324899	0.131097	0.542456	0.943363	0.0530946	0.372327	0.413798	0.540257	0.697737	0.811694	0.487909	0.428939	0.408599	0.526783	0.135722	0.257465	0.490016	0.545718	0.190143	0.338591	0.204631	0.481775	0.226801	0.197224	0.65358	0.462598	0.799044	0.656168	0.437141	0.347887	0.630487	0.408224	0.161359	0.509717	0.526892	0.529675	0.555283	0.632162	0.381382	0.341489	0.813565
155.25	0.33503	0.431513	0.388967	0.238688	0.439644	0.165268	0.653391	0.499945	0.338234	0.152093	0.5373	0.898651	0.0622301	0.382901	0.396884	0.536877	0.708833	0.813769	0.512014	0.417647	0.400897	0.535697	0.149592	0.262888	0.515319	0.552755	0.190256	0.362459	0.199985	0.485596	0.230521	0.215621	0.650125	0.453292	0.779349	0.641433	0.443696	0.357824	0.648881	0.418988	0.167522	0.548229	0.534703	0.557274	0.525542	0.588979	0.430863	0.351031	0.808001
157.5	0.360416	0.464992	0.404254	0.244945	0.455397	0.172397	0.633641	0.514516	0.347356	0.176109	0.536286	0.851358	0.0701621	0.392081	0.38771	0.539833	0.710389	0.815139	0.530168	0.409366	0.408904	0.537825	0.165126	0.270258	0.537557	0.551386	0.194423	0.388412	0.196347	0.493969	0.234359	0.235158	0.645295	0.445176	0.756931	0.624617	0.454178	0.368617	0.667448	0.42588	0.171638	0.578585	0.546194	0.576635	0.506976	0.553614	0.47	0.36332	0.81098
159.75	0.380146	0.489488	0.413372	0.252114	0.466403	0.177746	0.611737	0.521732	0.351988	0.201043	0.540463	0.805517	0.0767343	0.401234	0.38569	0.548742	0.704428	0.816253	0.541443	0.403943	0.428589	0.535107	0.181089	0.278273	0.553697	0.543668	0.201911	0.414439	0.194527	0.503792	0.237483	0.253497	0.643296	0.439898	0.736391	0.608663	0.465447	0.380533	0.683946	0.428365	0.173702	0.6004	0.558634	0.587154	0.502462	0.527522	0.496728	0.375457	0.818928
162	0.394218	0.506342	0.416646	0.25993	0.474333	0.180192	0.588735	0.521441	0.352452	0.224937	0.549719	0.763652	0.081915	0.410988	0.389288	0.562395	0.693577	0.817276	0.545651	0.400668	0.454813	0.529636	0.196199	0.285649	0.563017	0.53197	0.211822	0.438799	0.194445	0.513036	0.239538	0.268986	0.646454	0.438464	0.720602	0.595011	0.474694	0.392982	0.697458	0.427189	0.174122	0.614743	0.569357	0.59052	0.511543	0.509802	0.512257	0.384527	0.828184
164.25	0.403391	0.517662	0.415508	0.26773	0.4805	0.179407	0.56552	0.514909	0.349532	0.24633	0.563071	0.727216	0.0857329	0.421019	0.396673	0.579459	0.68009	0.817951	0.543188	0.398756	0.48291	0.523064	0.209492	0.291463	0.566627	0.518268	0.223248	0.460259	0.195419	0.520731	0.240622	0.280911	0.655363	0.441143	0.710439	0.583801	0.480203	0.404963	0.707685	0.423919	0.173389	0.623461	0.576229	0.589611	0.531631	0.498484	0.519778	0.388257	0.835682
166.5	0.408766	0.525472	0.411784	0.274744	0.485615	0.175638	0.542556	0.504064	0.344183	0.264401	0.579114	0.696764	0.0882303	0.430398	0.406285	0.598891	0.665422	0.817589	0.534846	0.397523	0.509708	0.516394	0.220491	0.295274	0.566415	0.503839	0.235423	0.478291	0.196621	0.526702	0.241063	0.289391	0.669625	0.447629	0.705275	0.57453	0.481446	0.415496	0.71445	0.420212	0.171864	0.628495	0.578135	0.587305	0.559376	0.491538	0.522901	0.385527	0.839129
168.75	0.411478	0.531413	0.407201	0.280285	0.489962	0.169366	0.519783	0.4907	0.337295	0.278929	0.596463	0.672139	0.0894694	0.438013	0.417154	0.620199	0.650286	0.815304	0.521453	0.396461	0.533549	0.510028	0.229142	0.297054	0.564269	0.489205	0.247819	0.492868	0.197288	0.531162	0.241301	0.295	0.688667	0.457498	0.703654	0.566572	0.478736	0.423908	0.71748	0.417475	0.169693	0.631463	0.574725	0.585824	0.591825	0.487386	0.524738	0.376427	0.836889
171	0.41247	0.53664	0.403007	0.283823	0.493563	0.161001	0.496652	0.476045	0.329505	0.290076	0.614018	0.652666	0.0894803	0.442895	0.429006	0.643475	0.634689	0.810125	0.503534	0.395169	0.554068	0.50392	0.235742	0.29704	0.561571	0.474282	0.260242	0.504428	0.196856	0.534451	0.241748	0.298517	0.712521	0.470518	0.703857	0.559542	0.472613	0.429814	0.716366	0.41667	0.166812	0.633485	0.566188	0.586634	0.627326	0.485095	0.527476	0.361678	0.827603
173.25	0.412473	0.541887	0.399989	0.285044	0.496431	0.150855	0.472455	0.460747	0.321188	0.298216	0.630947	0.637287	0.0883122	0.44444	0.441896	0.668968	0.618423	0.801325	0.481486	0.393338	0.571558	0.497766	0.240701	0.295609	0.559161	0.458728	0.272667	0.513535	0.194971	0.536907	0.242697	0.300655	0.741383	0.486604	0.704223	0.5533	0.463705	0.433091	0.710775	0.418342	0.16306	0.635203	0.553024	0.590431	0.665068	0.484174	0.532398	0.342409	0.81056
175.5	0.412029	0.5469	0.398481	0.284287	0.498372	0.140508	0.449428	0.446694	0.313432	0.303512	0.645377	0.625704	0.0864032	0.443125	0.454485	0.693882	0.603105	0.790417	0.45863	0.391204	0.585385	0.492021	0.244193	0.29349	0.557526	0.444016	0.283916	0.520222	0.19206	0.538703	0.244087	0.301901	0.771445	0.503458	0.70394	0.548305	0.453919	0.434107	0.702277	0.421905	0.158921	0.636743	0.538101	0.596296	0.700725	0.48428	0.538911	0.32229	0.789296
177.75	0.411768	0.549309	0.398092	0.283459	0.499185	0.135484	0.438517	0.440201	0.309845	0.305479	0.651764	0.620886	0.0853239	0.441855	0.460531	0.705784	0.595905	0.784639	0.447469	0.390096	0.591309	0.489292	0.245579	0.292335	0.55692	0.43711	0.289084	0.52297	0.190413	0.539462	0.24485	0.302347	0.786298	0.511776	0.703564	0.546225	0.449068	0.434132	0.697523	0.424068	0.156829	0.637509	0.530602	0.599621	0.717515	0.484614	0.542435	0.312522	0.778129
[truncated: 87 more columns]

## Sheet: Fig_2_D
	distance_from_soma	absolute_response_field_distance	cell_ID
0	0	0	SMALL_019_cell__01
1	7.41838	3.31418	SMALL_019_cell__01
2	9.22539	0	SMALL_019_cell__01
3	9.69233	13.5	SMALL_019_cell__01
4	9.88091	6.98462	SMALL_019_cell__01
5	11.3465	10	SMALL_019_cell__01
6	11.5726	35	SMALL_019_cell__01
7	12.4663	10	SMALL_019_cell__01
8	0	0	SMALL_019_cell__02
9	8.19685	2.25	SMALL_019_cell__02
10	0	0	SMALL_019_cell__03
11	6.23307	55.2014	SMALL_019_cell__03
12	9.87007	56.3659	SMALL_019_cell__03
13	10.4454	51.372	SMALL_019_cell__03
14	10.8006	11.25	SMALL_019_cell__03
15	0	0	SMALL_019_cell__04
16	10.2577	10.6539	SMALL_019_cell__04
17	11.5249	15.8224	SMALL_019_cell__04
18	0	0	SMALL_019_cell__05
19	10.0735	2.8489	SMALL_019_cell__05
20	11.1306	2.8489	SMALL_019_cell__05
21	19.9036	7.3489	SMALL_019_cell__05
22	0	0	SMALL_019_cell__06
23	6.28636	34.304	SMALL_019_cell__06
24	6.39705	47.25	SMALL_019_cell__06
25	10.6818	51.75	SMALL_019_cell__06
26	0	0	SMALL_019_cell__07
27	9.50064	31.2227	SMALL_019_cell__07
28	0	0	SMALL_023_cell__04
29	12.9995	13.8158	SMALL_023_cell__04
30	0	0	SMALL_027_cell__02
31	7.6332	55.6461	SMALL_027_cell__02
32	9.18902	0.38662	SMALL_027_cell__02
33	11.2125	6.64612	SMALL_027_cell__02
34	16.0848	2.40544	SMALL_027_cell__02
35	17.4054	21.3961	SMALL_027_cell__02
36	18.3587	19.1461	SMALL_027_cell__02
37	19.4542	79.7727	SMALL_027_cell__02
38	19.6283	26.5765	SMALL_027_cell__02
39	21.8616	29.9344	SMALL_027_cell__02
40	24.4222	8.94366	SMALL_027_cell__02
41	0	0	SMALL_027_cell__03
42	10.4001	0.516583	SMALL_027_cell__03
43	10.5825	1.26146	SMALL_027_cell__03
44	11.194	1.8857	SMALL_027_cell__03
45	16.6135	37.214	SMALL_027_cell__03
46	16.6217	2.55035	SMALL_027_cell__03
47	17.7248	5.33087	SMALL_027_cell__03
48	0	0	SMALL_027_cell__07
49	9.88021	2.83886	SMALL_027_cell__07
50	10.8594	2.88795	SMALL_027_cell__07
51	12.6151	12.8122	SMALL_027_cell__07
52	14.1376	1.28539	SMALL_027_cell__07
53	14.3423	5.40927	SMALL_027_cell__07
54	14.5108	18.0561	SMALL_027_cell__07
55	15.0025	34.4559	SMALL_027_cell__07
56	0	0	SMALL_031_cell__01
57	8.94302	13.5	SMALL_031_cell__01
58	0	0	SMALL_031_cell__07
59	8.24997	1.20285	SMALL_031_cell__07
60	13.1033	14.7224	SMALL_031_cell__07
61	0	0	SMALL_035_cell__02
62	7.6913	0.120545	SMALL_035_cell__02
63	9.39698	1.54761	SMALL_035_cell__02
64	0	0	SMALL_035_cell__03
65	11.6573	1.46332	SMALL_035_cell__03
66	0	0	SMALL_035_cell__04
67	6.08693	2.13127	SMALL_035_cell__04
68	7.47912	0	SMALL_035_cell__04
69	8.03188	0	SMALL_035_cell__04
70	8.75563	0.11956	SMALL_035_cell__04
71	10.3266	26.5	SMALL_035_cell__04
72	10.5114	0	SMALL_035_cell__04
73	11.8078	4.5207	SMALL_035_cell__04
74	0	0	SMALL_035_cell__05
75	6.80586	8.22046	SMALL_035_cell__05
76	10.6892	29.4645	SMALL_035_cell__05
77	10.7435	3.12849	SMALL_035_cell__05
78	10.9464	2.0217	SMALL_035_cell__05
79	11.9907	28.4645	SMALL_035_cell__05
80	0	0	SMALL_039_cell__02
81	11.1175	0.525178	SMALL_039_cell__02
82	12.025	8.27518	SMALL_039_cell__02
83	13.4396	1.52518	SMALL_039_cell__02
84	15.0798	2.38301	SMALL_039_cell__02
85	18.6448	53.4748	SMALL_039_cell__02
86	18.9861	1.72482	SMALL_039_cell__02
87	20.322	10.7248	SMALL_039_cell__02
88	24.9947	2.3625	SMALL_039_cell__02
89	30.4443	75.2616	SMALL_039_cell__02
90	32.4397	72.5132	SMALL_039_cell__02
91	0	0	SMALL_043_cell__01
92	9.10705	5.16274	SMALL_043_cell__01
93	13.3024	1.24018	SMALL_043_cell__01
94	22.1146	17.5	SMALL_043_cell__01

## Sheet: Fig_2_F_G
	ROI_name	vs_ROI_name	Cell_ID	vs_Cell_ID	FOV	Pear_Corr	center_displacement	distance
0	SMALL_019_PROC_01_01	SMALL_019_PROC_01_01	cell__01	cell__01	SMALL_019	1	0	0
1	SMALL_019_PROC_01_01	SMALL_019_PROC_01_02	cell__01	cell__01	SMALL_019	0.673972	21.5	5.36749
2	SMALL_019_PROC_01_01	SMALL_019_PROC_01_03	cell__01	cell__01	SMALL_019	0.552597	20.4846	9.58222
3	SMALL_019_PROC_01_01	SMALL_019_PROC_01_04	cell__01	cell__01	SMALL_019	0.679404	16.8142	17.0797
4	SMALL_019_PROC_01_01	SMALL_019_PROC_01_05	cell__01	cell__01	SMALL_019	0.48564	23.5	20.631
5	SMALL_019_PROC_01_01	SMALL_019_PROC_01_06	cell__01	cell__01	SMALL_019	0.545412	23.5	22.1379
6	SMALL_019_PROC_01_01	SMALL_019_PROC_01_07	cell__01	cell__01	SMALL_019	0.69425	13.5	17.3763
7	SMALL_019_PROC_01_01	SMALL_019_PROC_02_03	cell__01	cell__02	SMALL_019	0.329725	19	28.1296
8	SMALL_019_PROC_01_01	SMALL_019_PROC_03_01	cell__01	cell__03	SMALL_019	0.253713	29.25	74.8686
9	SMALL_019_PROC_01_01	SMALL_019_PROC_03_04	cell__01	cell__03	SMALL_019	0.259481	14.7014	64.709
10	SMALL_019_PROC_01_01	SMALL_019_PROC_03_05	cell__01	cell__03	SMALL_019	0.221596	15.8659	66.5142
11	SMALL_019_PROC_01_01	SMALL_019_PROC_03_06	cell__01	cell__03	SMALL_019	0.22068	10.872	62.6007
12	SMALL_019_PROC_01_01	SMALL_019_PROC_04_09	cell__01	cell__04	SMALL_019	0.142477	9.13713	105.149
13	SMALL_019_PROC_01_01	SMALL_019_PROC_04_10	cell__01	cell__04	SMALL_019	0.189902	3.96857	102.772
14	SMALL_019_PROC_01_01	SMALL_019_PROC_05_01	cell__01	cell__05	SMALL_019	0.622505	25.75	86.515
15	SMALL_019_PROC_01_01	SMALL_019_PROC_05_03	cell__01	cell__05	SMALL_019	0.505184	30.25	77.8208
16	SMALL_019_PROC_01_01	SMALL_019_PROC_05_06	cell__01	cell__05	SMALL_019	0.608841	25.75	68.4065
17	SMALL_019_PROC_01_01	SMALL_019_PROC_06_03	cell__01	cell__06	SMALL_019	0.576705	30.25	136.291
18	SMALL_019_PROC_01_01	SMALL_019_PROC_06_04	cell__01	cell__06	SMALL_019	0.552599	17.304	134.202
19	SMALL_019_PROC_01_01	SMALL_019_PROC_06_06	cell__01	cell__06	SMALL_019	0.415348	34.75	134.835
20	SMALL_019_PROC_01_01	SMALL_019_PROC_07_04	cell__01	cell__07	SMALL_019	0.431666	6.63185	27.463
21	SMALL_019_PROC_01_01	SMALL_019_SOMA_01	cell__01	cell__01	SMALL_019	0.723374	13.5	9.69233
22	SMALL_019_PROC_01_01	SMALL_019_SOMA_02	cell__01	cell__02	SMALL_019	0.522203	21.25	30.9685
23	SMALL_019_PROC_01_01	SMALL_019_SOMA_03	cell__01	cell__03	SMALL_019	0.290773	40.5	64.4176
24	SMALL_019_PROC_01_01	SMALL_019_SOMA_04	cell__01	cell__04	SMALL_019	0.324116	19.791	110.066
25	SMALL_019_PROC_01_01	SMALL_019_SOMA_05	cell__01	cell__05	SMALL_019	0.621385	22.9011	78.7278
26	SMALL_019_PROC_01_01	SMALL_019_SOMA_06	cell__01	cell__06	SMALL_019	0.573896	17	130.335
27	SMALL_019_PROC_01_01	SMALL_019_SOMA_07	cell__01	cell__07	SMALL_019	0.364336	24.5909	29.1129
28	SMALL_019_PROC_01_02	SMALL_019_PROC_01_01	cell__01	cell__01	SMALL_019	0.673972	21.5	5.36749
29	SMALL_019_PROC_01_02	SMALL_019_PROC_01_02	cell__01	cell__01	SMALL_019	1	0	0
30	SMALL_019_PROC_01_02	SMALL_019_PROC_01_03	cell__01	cell__01	SMALL_019	0.720841	41.9846	5.98692
31	SMALL_019_PROC_01_02	SMALL_019_PROC_01_04	cell__01	cell__01	SMALL_019	0.698405	38.3142	18.1824
32	SMALL_019_PROC_01_02	SMALL_019_PROC_01_05	cell__01	cell__01	SMALL_019	0.544876	45	20.7608
33	SMALL_019_PROC_01_02	SMALL_019_PROC_01_06	cell__01	cell__01	SMALL_019	0.558109	45	23.0828
34	SMALL_019_PROC_01_02	SMALL_019_PROC_01_07	cell__01	cell__01	SMALL_019	0.681863	35	20.5124
35	SMALL_019_PROC_01_02	SMALL_019_PROC_02_03	cell__01	cell__02	SMALL_019	0.346572	40.5	22.8104
36	SMALL_019_PROC_01_02	SMALL_019_PROC_03_01	cell__01	cell__03	SMALL_019	0.409378	7.75	71.3885
37	SMALL_019_PROC_01_02	SMALL_019_PROC_03_04	cell__01	cell__03	SMALL_019	0.393723	36.2014	60.7098
38	SMALL_019_PROC_01_02	SMALL_019_PROC_03_05	cell__01	cell__03	SMALL_019	0.369922	37.3659	62.3294
39	SMALL_019_PROC_01_02	SMALL_019_PROC_03_06	cell__01	cell__03	SMALL_019	0.384392	32.372	58.371
40	SMALL_019_PROC_01_02	SMALL_019_PROC_04_09	cell__01	cell__04	SMALL_019	0.30264	30.6371	102.201
41	SMALL_019_PROC_01_02	SMALL_019_PROC_04_10	cell__01	cell__04	SMALL_019	0.33426	25.4686	99.8279
42	SMALL_019_PROC_01_02	SMALL_019_PROC_05_01	cell__01	cell__05	SMALL_019	0.683974	47.25	90.1047
43	SMALL_019_PROC_01_02	SMALL_019_PROC_05_03	cell__01	cell__05	SMALL_019	0.473772	51.75	80.6784
44	SMALL_019_PROC_01_02	SMALL_019_PROC_05_06	cell__01	cell__05	SMALL_019	0.712414	47.25	72.5053
45	SMALL_019_PROC_01_02	SMALL_019_PROC_06_03	cell__01	cell__06	SMALL_019	0.680114	51.75	139.124
46	SMALL_019_PROC_01_02	SMALL_019_PROC_06_04	cell__01	cell__06	SMALL_019	0.639191	38.804	137.28
47	SMALL_019_PROC_01_02	SMALL_019_PROC_06_06	cell__01	cell__06	SMALL_019	0.507368	56.25	138.066
48	SMALL_019_PROC_01_02	SMALL_019_PROC_07_04	cell__01	cell__07	SMALL_019	0.495783	14.8681	26.3475
49	SMALL_019_PROC_01_02	SMALL_019_SOMA_01	cell__01	cell__01	SMALL_019	0.719785	35	11.5726
50	SMALL_019_PROC_01_02	SMALL_019_SOMA_02	cell__01	cell__02	SMALL_019	0.655941	42.75	25.6649
51	SMALL_019_PROC_01_02	SMALL_019_SOMA_03	cell__01	cell__03	SMALL_019	0.43979	19	60.794
52	SMALL_019_PROC_01_02	SMALL_019_SOMA_04	cell__01	cell__04	SMALL_019	0.464575	41.291	106.745
53	SMALL_019_PROC_01_02	SMALL_019_SOMA_05	cell__01	cell__05	SMALL_019	0.72288	44.4011	82.6169
54	SMALL_019_PROC_01_02	SMALL_019_SOMA_06	cell__01	cell__06	SMALL_019	0.675961	4.5	133.251
55	SMALL_019_PROC_01_02	SMALL_019_SOMA_07	cell__01	cell__07	SMALL_019	0.484911	46.0909	29.7422
56	SMALL_019_PROC_01_03	SMALL_019_PROC_01_01	cell__01	cell__01	SMALL_019	0.552597	20.4846	9.58222
57	SMALL_019_PROC_01_03	SMALL_019_PROC_01_02	cell__01	cell__01	SMALL_019	0.720841	41.9846	5.98692
58	SMALL_019_PROC_01_03	SMALL_019_PROC_01_03	cell__01	cell__01	SMALL_019	1	0	0
59	SMALL_019_PROC_01_03	SMALL_019_PROC_01_04	cell__01	cell__01	SMALL_019	0.772578	3.67045	14.6046
60	SMALL_019_PROC_01_03	SMALL_019_PROC_01_05	cell__01	cell__01	SMALL_019	0.62435	3.01538	16.1353
61	SMALL_019_PROC_01_03	SMALL_019_PROC_01_06	cell__01	cell__01	SMALL_019	0.648348	3.01538	19.0412
62	SMALL_019_PROC_01_03	SMALL_019_PROC_01_07	cell__01	cell__01	SMALL_019	0.700228	6.98462	19.0014
63	SMALL_019_PROC_01_03	SMALL_019_PROC_02_03	cell__01	cell__02	SMALL_019	0.383824	1.48462	20.1298
64	SMALL_019_PROC_01_03	SMALL_019_PROC_03_01	cell__01	cell__03	SMALL_019	0.364359	49.7346	74.2263
65	SMALL_019_PROC_01_03	SMALL_019_PROC_03_04	cell__01	cell__03	SMALL_019	0.35513	5.78327	62.8656
66	SMALL_019_PROC_01_03	SMALL_019_PROC_03_05	cell__01	cell__03	SMALL_019	0.339931	4.61874	64.1684
67	SMALL_019_PROC_01_03	SMALL_019_PROC_03_06	cell__01	cell__03	SMALL_019	0.326764	9.61267	60.1585
68	SMALL_019_PROC_01_03	SMALL_019_PROC_04_09	cell__01	cell__04	SMALL_019	0.292221	11.3475	105.576
69	SMALL_019_PROC_01_03	SMALL_019_PROC_04_10	cell__01	cell__04	SMALL_019	0.309481	16.5161	103.211
70	SMALL_019_PROC_01_03	SMALL_019_PROC_05_01	cell__01	cell__05	SMALL_019	0.669158	5.26538	95.8088
71	SMALL_019_PROC_01_03	SMALL_019_PROC_05_03	cell__01	cell__05	SMALL_019	0.499818	9.76538	86.5998
72	SMALL_019_PROC_01_03	SMALL_019_PROC_05_06	cell__01	cell__05	SMALL_019	0.612204	5.26538	77.9232
73	SMALL_019_PROC_01_03	SMALL_019_PROC_06_03	cell__01	cell__06	SMALL_019	0.623599	9.76538	145.058
74	SMALL_019_PROC_01_03	SMALL_019_PROC_06_04	cell__01	cell__06	SMALL_019	0.682072	3.18061	143.163
75	SMALL_019_PROC_01_03	SMALL_019_PROC_06_06	cell__01	cell__06	SMALL_019	0.602953	14.2654	143.908
76	SMALL_019_PROC_01_03	SMALL_019_PROC_07_04	cell__01	cell__07	SMALL_019	0.389863	27.1165	31.6145
77	SMALL_019_PROC_01_03	SMALL_019_SOMA_01	cell__01	cell__01	SMALL_019	0.777899	6.98462	9.88091
78	SMALL_019_PROC_01_03	SMALL_019_SOMA_02	cell__01	cell__02	SMALL_019	0.640933	0.765376	24.77
79	SMALL_019_PROC_01_03	SMALL_019_SOMA_03	cell__01	cell__03	SMALL_019	0.39887	60.9846	63.4991
80	SMALL_019_PROC_01_03	SMALL_019_SOMA_04	cell__01	cell__04	SMALL_019	0.467324	0.693619	109.673
81	SMALL_019_PROC_01_03	SMALL_019_SOMA_05	cell__01	cell__05	SMALL_019	0.683407	2.41648	88.1694
82	SMALL_019_PROC_01_03	SMALL_019_SOMA_06	cell__01	cell__06	SMALL_019	0.676531	37.4846	139.169
83	SMALL_019_PROC_01_03	SMALL_019_SOMA_07	cell__01	cell__07	SMALL_019	0.45088	4.10626	35.5992
84	SMALL_019_PROC_01_04	SMALL_019_PROC_01_01	cell__01	cell__01	SMALL_019	0.679404	16.8142	17.0797
85	SMALL_019_PROC_01_04	SMALL_019_PROC_01_02	cell__01	cell__01	SMALL_019	0.698405	38.3142	18.1824
86	SMALL_019_PROC_01_04	SMALL_019_PROC_01_03	cell__01	cell__01	SMALL_019	0.772578	3.67045	14.6046
87	SMALL_019_PROC_01_04	SMALL_019_PROC_01_04	cell__01	cell__01	SMALL_019	1	0	0
88	SMALL_019_PROC_01_04	SMALL_019_PROC_01_05	cell__01	cell__01	SMALL_019	0.666282	6.68582	4.66085
89	SMALL_019_PROC_01_04	SMALL_019_PROC_01_06	cell__01	cell__01	SMALL_019	0.830253	6.68582	5.05866
90	SMALL_019_PROC_01_04	SMALL_019_PROC_01_07	cell__01	cell__01	SMALL_019	0.862062	3.31418	7.66942
91	SMALL_019_PROC_01_04	SMALL_019_PROC_02_03	cell__01	cell__02	SMALL_019	0.363431	2.18582	31.9339
92	SMALL_019_PROC_01_04	SMALL_019_PROC_03_01	cell__01	cell__03	SMALL_019	0.355061	46.0642	88.8185
93	SMALL_019_PROC_01_04	SMALL_019_PROC_03_04	cell__01	cell__03	SMALL_019	0.334769	2.11283	77.44
94	SMALL_019_PROC_01_04	SMALL_019_PROC_03_05	cell__01	cell__03	SMALL_019	0.280083	0.948288	78.6762
95	SMALL_019_PROC_01_04	SMALL_019_PROC_03_06	cell__01	cell__03	SMALL_019	0.266967	5.94222	74.6585
96	SMALL_019_PROC_01_04	SMALL_019_PROC_04_09	cell__01	cell__04	SMALL_019	0.276552	7.67704	120.058
97	SMALL_019_PROC_01_04	SMALL_019_PROC_04_10	cell__01	cell__04	SMALL_019	0.323383	12.8456	117.69
98	SMALL_019_PROC_01_04	SMALL_019_PROC_05_01	cell__01	cell__05	SMALL_019	0.733139	8.93582	99.5444
99	SMALL_019_PROC_01_04	SMALL_019_PROC_05_03	cell__01	cell__05	SMALL_019	0.592108	13.4358	92.5228
100	SMALL_019_PROC_01_04	SMALL_019_PROC_05_06	cell__01	cell__05	SMALL_019	0.617738	8.93582	80.1601
101	SMALL_019_PROC_01_04	SMALL_019_PROC_06_03	cell__01	cell__06	SMALL_019	0.638538	13.4358	150.745
102	SMALL_019_PROC_01_04	SMALL_019_PROC_06_04	cell__01	cell__06	SMALL_019	0.663296	0.489839	148.165
103	SMALL_019_PROC_01_04	SMALL_019_PROC_06_06	cell__01	cell__06	SMALL_019	0.542326	17.9358	148.455
104	SMALL_019_PROC_01_04	SMALL_019_PROC_07_04	cell__01	cell__07	SMALL_019	0.271359	23.446	44.2112
105	SMALL_019_PROC_01_04	SMALL_019_SOMA_01	cell__01	cell__01	SMALL_019	0.943859	3.31418	7.41838
106	SMALL_019_PROC_01_04	SMALL_019_SOMA_02	cell__01	cell__02	SMALL_019	0.729104	4.43582	38.1601
107	SMALL_019_PROC_01_04	SMALL_019_SOMA_03	cell__01	cell__03	SMALL_019	0.413867	57.3142	78.0995
108	SMALL_019_PROC_01_04	SMALL_019_SOMA_04	cell__01	cell__04	SMALL_019	0.497907	2.97683	124.261
109	SMALL_019_PROC_01_04	SMALL_019_SOMA_05	cell__01	cell__05	SMALL_019	0.715353	6.08693	90.9972
110	SMALL_019_PROC_01_04	SMALL_019_SOMA_06	cell__01	cell__06	SMALL_019	0.64973	33.8142	144.649
111	SMALL_019_PROC_01_04	SMALL_019_SOMA_07	cell__01	cell__07	SMALL_019	0.320899	7.7767	46.1571
112	SMALL_019_PROC_01_05	SMALL_019_PROC_01_01	cell__01	cell__01	SMALL_019	0.48564	23.5	20.631
113	SMALL_019_PROC_01_05	SMALL_019_PROC_01_02	cell__01	cell__01	SMALL_019	0.544876	45	20.7608
114	SMALL_019_PROC_01_05	SMALL_019_PROC_01_03	cell__01	cell__01	SMALL_019	0.62435	3.01538	16.1353
115	SMALL_019_PROC_01_05	SMALL_019_PROC_01_04	cell__01	cell__01	SMALL_019	0.666282	6.68582	4.66085
116	SMALL_019_PROC_01_05	SMALL_019_PROC_01_05	cell__01	cell__01	SMALL_019	1	0	0
117	SMALL_019_PROC_01_05	SMALL_019_PROC_01_06	cell__01	cell__01	SMALL_019	0.779849	0	3.82359
118	SMALL_019_PROC_01_05	SMALL_019_PROC_01_07	cell__01	cell__01	SMALL_019	0.531465	10	11.8209
119	SMALL_019_PROC_01_05	SMALL_019_PROC_02_03	cell__01	cell__02	SMALL_019	0.604828	4.5	30.9175
120	SMALL_019_PROC_01_05	SMALL_019_PROC_03_01	cell__01	cell__03	SMALL_019	0.261168	52.75	89.9724
121	SMALL_019_PROC_01_05	SMALL_019_PROC_03_04	cell__01	cell__03	SMALL_019	0.275814	8.79865	78.1772
122	SMALL_019_PROC_01_05	SMALL_019_PROC_03_05	cell__01	cell__03	SMALL_019	0.242272	7.63411	79.1995
123	SMALL_019_PROC_01_05	SMALL_019_PROC_03_06	cell__01	cell__03	SMALL_019	0.209136	12.628	75.1731
124	SMALL_019_PROC_01_05	SMALL_019_PROC_04_09	cell__01	cell__04	SMALL_019	0.272113	14.3629	121.554
125	SMALL_019_PROC_01_05	SMALL_019_PROC_04_10	cell__01	cell__04	SMALL_019	0.274359	19.5314	119.195
126	SMALL_019_PROC_01_05	SMALL_019_PROC_05_01	cell__01	cell__05	SMALL_019	0.477108	2.25	104.16
127	SMALL_019_PROC_01_05	SMALL_019_PROC_05_03	cell__01	cell__05	SMALL_019	0.396985	6.75	96.9802
128	SMALL_019_PROC_01_05	SMALL_019_PROC_05_06	cell__01	cell__05	SMALL_019	0.535047	2.25	84.8137
129	SMALL_019_PROC_01_05	SMALL_019_PROC_06_03	cell__01	cell__06	SMALL_019	0.48002	6.75	155.256
130	SMALL_019_PROC_01_05	SMALL_019_PROC_06_04	cell__01	cell__06	SMALL_019	0.493791	6.19599	152.728
131	SMALL_019_PROC_01_05	SMALL_019_PROC_06_06	cell__01	cell__06	SMALL_019	0.432387	11.25	153.046
132	SMALL_019_PROC_01_05	SMALL_019_PROC_07_04	cell__01	cell__07	SMALL_019	0.201783	30.1319	47.0973
133	SMALL_019_PROC_01_05	SMALL_019_SOMA_01	cell__01	cell__01	SMALL_019	0.656618	10	11.3465
134	SMALL_019_PROC_01_05	SMALL_019_SOMA_02	cell__01	cell__02	SMALL_019	0.678364	2.25	37.7981
135	SMALL_019_PROC_01_05	SMALL_019_SOMA_03	cell__01	cell__03	SMALL_019	0.331141	64	79.1975
136	SMALL_019_PROC_01_05	SMALL_019_SOMA_04	cell__01	cell__04	SMALL_019	0.455078	3.70899	125.413
137	SMALL_019_PROC_01_05	SMALL_019_SOMA_05	cell__01	cell__05	SMALL_019	0.544913	0.598898	95.6412
138	SMALL_019_PROC_01_05	SMALL_019_SOMA_06	cell__01	cell__06	SMALL_019	0.450584	40.5	149.175
139	SMALL_019_PROC_01_05	SMALL_019_SOMA_07	cell__01	cell__07	SMALL_019	0.219634	1.09088	49.7056
140	SMALL_019_PROC_01_06	SMALL_019_PROC_01_01	cell__01	cell__01	SMALL_019	0.545412	23.5	22.1379
141	SMALL_019_PROC_01_06	SMALL_019_PROC_01_02	cell__01	cell__01	SMALL_019	0.558109	45	23.0828
142	SMALL_019_PROC_01_06	SMALL_019_PROC_01_03	cell__01	cell__01	SMALL_019	0.648348	3.01538	19.0412
143	SMALL_019_PROC_01_06	SMALL_019_PROC_01_04	cell__01	cell__01	SMALL_019	0.830253	6.68582	5.05866
144	SMALL_019_PROC_01_06	SMALL_019_PROC_01_05	cell__01	cell__01	SMALL_019	0.779849	0	3.82359
145	SMALL_019_PROC_01_06	SMALL_019_PROC_01_06	cell__01	cell__01	SMALL_019	1	0	0
146	SMALL_019_PROC_01_06	SMALL_019_PROC_01_07	cell__01	cell__01	SMALL_019	0.716835	10	9.87877
147	SMALL_019_PROC_01_06	SMALL_019_PROC_02_03	cell__01	cell__02	SMALL_019	0.553977	4.5	34.6978
148	SMALL_019_PROC_01_06	SMALL_019_PROC_03_01	cell__01	cell__03	SMALL_019	0.284658	52.75	93.1905
149	SMALL_019_PROC_01_06	SMALL_019_PROC_03_04	cell__01	cell__03	SMALL_019	0.251308	8.79865	81.5624
150	SMALL_019_PROC_01_06	SMALL_019_PROC_03_05	cell__01	cell__03	SMALL_019	0.219858	7.63411	82.6619
151	SMALL_019_PROC_01_06	SMALL_019_PROC_03_06	cell__01	cell__03	SMALL_019	0.187652	12.628	78.6368
152	SMALL_019_PROC_01_06	SMALL_019_PROC_04_09	cell__01	cell__04	SMALL_019	0.250191	14.3629	124.616
153	SMALL_019_PROC_01_06	SMALL_019_PROC_04_10	cell__01	cell__04	SMALL_019	0.272489	19.5314	122.252
154	SMALL_019_PROC_01_06	SMALL_019_PROC_05_01	cell__01	cell__05	SMALL_019	0.579356	2.25	103.583
155	SMALL_019_PROC_01_06	SMALL_019_PROC_05_03	cell__01	cell__05	SMALL_019	0.485631	6.75	96.9906
156	SMALL_019_PROC_01_06	SMALL_019_PROC_05_06	cell__01	cell__05	SMALL_019	0.527813	2.25	83.9412
157	SMALL_019_PROC_01_06	SMALL_019_PROC_06_03	cell__01	cell__06	SMALL_019	0.55294	6.75	155.088
158	SMALL_019_PROC_01_06	SMALL_019_PROC_06_04	cell__01	cell__06	SMALL_019	0.537896	6.19599	152.379
159	SMALL_019_PROC_01_06	SMALL_019_PROC_06_06	cell__01	cell__06	SMALL_019	0.407202	11.25	152.578
160	SMALL_019_PROC_01_06	SMALL_019_PROC_07_04	cell__01	cell__07	SMALL_019	0.187167	30.1319	49.226
161	SMALL_019_PROC_01_06	SMALL_019_SOMA_01	cell__01	cell__01	SMALL_019	0.793491	10	12.4663
162	SMALL_019_PROC_01_06	SMALL_019_SOMA_02	cell__01	cell__02	SMALL_019	0.705037	2.25	41.4764
163	SMALL_019_PROC_01_06	SMALL_019_SOMA_03	cell__01	cell__03	SMALL_019	0.333023	64	82.4365
164	SMALL_019_PROC_01_06	SMALL_019_SOMA_04	cell__01	cell__04	SMALL_019	0.450679	3.70899	128.64
165	SMALL_019_PROC_01_06	SMALL_019_SOMA_05	cell__01	cell__05	SMALL_019	0.589644	0.598898	94.8667
166	SMALL_019_PROC_01_06	SMALL_019_SOMA_06	cell__01	cell__06	SMALL_019	0.493824	40.5	148.959
167	SMALL_019_PROC_01_06	SMALL_019_SOMA_07	cell__01	cell__07	SMALL_019	0.223963	1.09088	51.2055
168	SMALL_019_PROC_01_07	SMALL_019_PROC_01_01	cell__01	cell__01	SMALL_019	0.69425	13.5	17.3763
169	SMALL_019_PROC_01_07	SMALL_019_PROC_01_02	cell__01	cell__01	SMALL_019	0.681863	35	20.5124
170	SMALL_019_PROC_01_07	SMALL_019_PROC_01_03	cell__01	cell__01	SMALL_019	0.700228	6.98462	19.0014
171	SMALL_019_PROC_01_07	SMALL_019_PROC_01_04	cell__01	cell__01	SMALL_019	0.862062	3.31418	7.66942
172	SMALL_019_PROC_01_07	SMALL_019_PROC_01_05	cell__01	cell__01	SMALL_019	0.531465	10	11.8209
173	SMALL_019_PROC_01_07	SMALL_019_PROC_01_06	cell__01	cell__01	SMALL_019	0.716835	10	9.87877
174	SMALL_019_PROC_01_07	SMALL_019_PROC_01_07	cell__01	cell__01	SMALL_019	1	0	0
175	SMALL_019_PROC_01_07	SMALL_019_PROC_02_03	cell__01	cell__02	SMALL_019	0.371535	5.5	38.1881
176	SMALL_019_PROC_01_07	SMALL_019_PROC_03_01	cell__01	cell__03	SMALL_019	0.320974	42.75	91.8745
177	SMALL_019_PROC_01_07	SMALL_019_PROC_03_04	cell__01	cell__03	SMALL_019	0.311927	1.20135	81.177
178	SMALL_019_PROC_01_07	SMALL_019_PROC_03_05	cell__01	cell__03	SMALL_019	0.27918	2.36589	82.706
179	SMALL_019_PROC_01_07	SMALL_019_PROC_03_06	cell__01	cell__03	SMALL_019	0.280832	2.62805	78.724
180	SMALL_019_PROC_01_07	SMALL_019_PROC_04_09	cell__01	cell__04	SMALL_019	0.229242	4.36287	122.451
181	SMALL_019_PROC_01_07	SMALL_019_PROC_04_10	cell__01	cell__04	SMALL_019	0.285042	9.53143	120.076
182	SMALL_019_PROC_01_07	SMALL_019_PROC_05_01	cell__01	cell__05	SMALL_019	0.750936	12.25	94.0153
183	SMALL_019_PROC_01_07	SMALL_019_PROC_05_03	cell__01	cell__05	SMALL_019	0.631954	16.75	87.9561
184	SMALL_019_PROC_01_07	SMALL_019_PROC_05_06	cell__01	cell__05	SMALL_019	0.643051	12.25	74.214
185	SMALL_019_PROC_01_07	SMALL_019_PROC_06_03	cell__01	cell__06	SMALL_019	0.636093	16.75	145.817
186	SMALL_019_PROC_01_07	SMALL_019_PROC_06_04	cell__01	cell__06	SMALL_019	0.658662	3.80401	142.954
187	SMALL_019_PROC_01_07	SMALL_019_PROC_06_06	cell__01	cell__06	SMALL_019	0.521934	21.25	143.06
188	SMALL_019_PROC_01_07	SMALL_019_PROC_07_04	cell__01	cell__07	SMALL_019	0.367754	20.1319	44.6321
189	SMALL_019_PROC_01_07	SMALL_019_SOMA_01	cell__01	cell__01	SMALL_019	0.901393	0	9.22539
190	SMALL_019_PROC_01_07	SMALL_019_SOMA_02	cell__01	cell__02	SMALL_019	0.607513	7.75	43.6714
191	SMALL_019_PROC_01_07	SMALL_019_SOMA_03	cell__01	cell__03	SMALL_019	0.363779	54	81.3013
192	SMALL_019_PROC_01_07	SMALL_019_SOMA_04	cell__01	cell__04	SMALL_019	0.418173	6.29101	127.192
193	SMALL_019_PROC_01_07	SMALL_019_SOMA_05	cell__01	cell__05	SMALL_019	0.695342	9.4011	85.1834
194	SMALL_019_PROC_01_07	SMALL_019_SOMA_06	cell__01	cell__06	SMALL_019	0.662058	30.5	139.648
195	SMALL_019_PROC_01_07	SMALL_019_SOMA_07	cell__01	cell__07	SMALL_019	0.396863	11.0909	44.9723
196	SMALL_019_PROC_02_03	SMALL_019_PROC_01_01	cell__02	cell__01	SMALL_019	0.329725	19	28.1296
197	SMALL_019_PROC_02_03	SMALL_019_PROC_01_02	cell__02	cell__01	SMALL_019	0.346572	40.5	22.8104
198	SMALL_019_PROC_02_03	SMALL_019_PROC_01_03	cell__02	cell__01	SMALL_019	0.383824	1.48462	20.1298
199	SMALL_019_PROC_02_03	SMALL_019_PROC_01_04	cell__02	cell__01	SMALL_019	0.363431	2.18582	31.9339
200	SMALL_019_PROC_02_03	SMALL_019_PROC_01_05	cell__02	cell__01	SMALL_019	0.604828	4.5	30.9175
201	SMALL_019_PROC_02_03	SMALL_019_PROC_01_06	cell__02	cell__01	SMALL_019	0.553977	4.5	34.6978
202	SMALL_019_PROC_02_03	SMALL_019_PROC_01_07	cell__02	cell__01	SMALL_019	0.371535	5.5	38.1881
203	SMALL_019_PROC_02_03	SMALL_019_PROC_02_03	cell__02	cell__02	SMALL_019	1	0	0
204	SMALL_019_PROC_02_03	SMALL_019_PROC_03_01	cell__02	cell__03	SMALL_019	0.118493	48.25	63.0546
205	SMALL_019_PROC_02_03	SMALL_019_PROC_03_04	cell__02	cell__03	SMALL_019	0.130889	4.29865	50.0245
206	SMALL_019_PROC_02_03	SMALL_019_PROC_03_05	cell__02	cell__03	SMALL_019	0.133459	3.13411	50.3359
207	SMALL_019_PROC_02_03	SMALL_019_PROC_03_06	cell__02	cell__03	SMALL_019	0.142988	8.12805	46.3726
208	SMALL_019_PROC_02_03	SMALL_019_PROC_04_09	cell__02	cell__04	SMALL_019	0.100458	9.86287	95.4207
209	SMALL_019_PROC_02_03	SMALL_019_PROC_04_10	cell__02	cell__04	SMALL_019	0.0806895	15.0314	93.135
210	SMALL_019_PROC_02_03	SMALL_019_PROC_05_01	cell__02	cell__05	SMALL_019	0.213994	6.75	108.948
211	SMALL_019_PROC_02_03	SMALL_019_PROC_05_03	cell__02	cell__05	SMALL_019	0.219695	11.25	97.511
212	SMALL_019_PROC_02_03	SMALL_019_PROC_05_06	cell__02	cell__05	SMALL_019	0.360626	6.75	92.9187
213	SMALL_019_PROC_02_03	SMALL_019_PROC_06_03	cell__02	cell__06	SMALL_019	0.279079	11.25	155.143
214	SMALL_019_PROC_02_03	SMALL_019_PROC_06_04	cell__02	cell__06	SMALL_019	0.33473	1.69599	154.12
215	SMALL_019_PROC_02_03	SMALL_019_PROC_06_06	cell__02	cell__06	SMALL_019	0.181069	15.75	155.394
216	SMALL_019_PROC_02_03	SMALL_019_PROC_07_04	cell__02	cell__07	SMALL_019	0.154263	25.6319	35.5083
217	SMALL_019_PROC_02_03	SMALL_019_SOMA_01	cell__02	cell__01	SMALL_019	0.346064	5.5	29.6313
218	SMALL_019_PROC_02_03	SMALL_019_SOMA_02	cell__02	cell__02	SMALL_019	0.397882	2.25	8.19685
219	SMALL_019_PROC_02_03	SMALL_019_SOMA_03	cell__02	cell__03	SMALL_019	0.147325	59.5	52.3768
220	SMALL_019_PROC_02_03	SMALL_019_SOMA_04	cell__02	cell__04	SMALL_019	0.217475	0.791005	97.9112
221	SMALL_019_PROC_02_03	SMALL_019_SOMA_05	cell__02	cell__05	SMALL_019	0.298937	3.9011	102.375
222	SMALL_019_PROC_02_03	SMALL_019_SOMA_06	cell__02	cell__06	SMALL_019	0.264831	36	149.588
223	SMALL_019_PROC_02_03	SMALL_019_SOMA_07	cell__02	cell__07	SMALL_019	0.201946	5.59088	43.3468
224	SMALL_019_PROC_03_01	SMALL_019_PROC_01_01	cell__03	cell__01	SMALL_019	0.253713	29.25	74.8686
225	SMALL_019_PROC_03_01	SMALL_019_PROC_01_02	cell__03	cell__01	SMALL_019	0.409378	7.75	71.3885
226	SMALL_019_PROC_03_01	SMALL_019_PROC_01_03	cell__03	cell__01	SMALL_019	0.364359	49.7346	74.2263
227	SMALL_019_PROC_03_01	SMALL_019_PROC_01_04	cell__03	cell__01	SMALL_019	0.355061	46.0642	88.8185
228	SMALL_019_PROC_03_01	SMALL_019_PROC_01_05	cell__03	cell__01	SMALL_019	0.261168	52.75	89.9724
229	SMALL_019_PROC_03_01	SMALL_019_PROC_01_06	cell__03	cell__01	SMALL_019	0.284658	52.75	93.1905
230	SMALL_019_PROC_03_01	SMALL_019_PROC_01_07	cell__03	cell__01	SMALL_019	0.320974	42.75	91.8745
231	SMALL_019_PROC_03_01	SMALL_019_PROC_02_03	cell__03	cell__02	SMALL_019	0.118493	48.25	63.0546
232	SMALL_019_PROC_03_01	SMALL_019_PROC_03_01	cell__03	cell__03	SMALL_019	1	0	0
233	SMALL_019_PROC_03_01	SMALL_019_PROC_03_04	cell__03	cell__03	SMALL_019	0.889315	43.9514	13.8682
234	SMALL_019_PROC_03_01	SMALL_019_PROC_03_05	cell__03	cell__03	SMALL_019	0.80793	45.1159	15.5862
235	SMALL_019_PROC_03_01	SMALL_019_PROC_03_06	cell__03	cell__03	SMALL_019	0.818215	40.122	18.4387
236	SMALL_019_PROC_03_01	SMALL_019_PROC_04_09	cell__03	cell__04	SMALL_019	0.631418	38.3871	32.4061
237	SMALL_019_PROC_03_01	SMALL_019_PROC_04_10	cell__03	cell__04	SMALL_019	0.645247	33.2186	30.1549
238	SMALL_019_PROC_03_01	SMALL_019_PROC_05_01	cell__03	cell__05	SMALL_019	0.32764	55	106.941
239	SMALL_019_PROC_03_01	SMALL_019_PROC_05_03	cell__03	cell__05	SMALL_019	0.186764	59.5	90.3286
240	SMALL_019_PROC_03_01	SMALL_019_PROC_05_06	cell__03	cell__05	SMALL_019	0.330378	55	101.728
241	SMALL_019_PROC_03_01	SMALL_019_PROC_06_03	cell__03	cell__06	SMALL_019	0.484657	59.5	134.844
242	SMALL_019_PROC_03_01	SMALL_019_PROC_06_04	cell__03	cell__06	SMALL_019	0.379779	46.554	137.02
243	SMALL_019_PROC_03_01	SMALL_019_PROC_06_06	cell__03	cell__06	SMALL_019	0.265522	64	140.082
244	SMALL_019_PROC_03_01	SMALL_019_PROC_07_04	cell__03	cell__07	SMALL_019	0.38386	22.6181	51.1511
245	SMALL_019_PROC_03_01	SMALL_019_SOMA_01	cell__03	cell__01	SMALL_019	0.336511	42.75	82.9206
246	SMALL_019_PROC_03_01	SMALL_019_SOMA_02	cell__03	cell__02	SMALL_019	0.484028	50.5	54.8594
247	SMALL_019_PROC_03_01	SMALL_019_SOMA_03	cell__03	cell__03	SMALL_019	0.918694	11.25	10.8006
248	SMALL_019_PROC_03_01	SMALL_019_SOMA_04	cell__03	cell__04	SMALL_019	0.651937	49.041	35.45
249	SMALL_019_PROC_03_01	SMALL_019_SOMA_05	cell__03	cell__05	SMALL_019	0.337122	52.1511	105.866
250	SMALL_019_PROC_03_01	SMALL_019_SOMA_06	cell__03	cell__06	SMALL_019	0.421735	12.25	131.091
251	SMALL_019_PROC_03_01	SMALL_019_SOMA_07	cell__03	cell__07	SMALL_019	0.351443	53.8409	57.3691
252	SMALL_019_PROC_03_04	SMALL_019_PROC_01_01	cell__03	cell__01	SMALL_019	0.259481	14.7014	64.709
253	SMALL_019_PROC_03_04	SMALL_019_PROC_01_02	cell__03	cell__01	SMALL_019	0.393723	36.2014	60.7098
254	SMALL_019_PROC_03_04	SMALL_019_PROC_01_03	cell__03	cell__01	SMALL_019	0.35513	5.78327	62.8656
255	SMALL_019_PROC_03_04	SMALL_019_PROC_01_04	cell__03	cell__01	SMALL_019	0.334769	2.11283	77.44
256	SMALL_019_PROC_03_04	SMALL_019_PROC_01_05	cell__03	cell__01	SMALL_019	0.275814	8.79865	78.1772
257	SMALL_019_PROC_03_04	SMALL_019_PROC_01_06	cell__03	cell__01	SMALL_019	0.251308	8.79865	81.5624
258	SMALL_019_PROC_03_04	SMALL_019_PROC_01_07	cell__03	cell__01	SMALL_019	0.311927	1.20135	81.177
259	SMALL_019_PROC_03_04	SMALL_019_PROC_02_03	cell__03	cell__02	SMALL_019	0.130889	4.29865	50.0245
260	SMALL_019_PROC_03_04	SMALL_019_PROC_03_01	cell__03	cell__03	SMALL_019	0.889315	43.9514	13.8682
261	SMALL_019_PROC_03_04	SMALL_019_PROC_03_04	cell__03	cell__03	SMALL_019	1	0	0
262	SMALL_019_PROC_03_04	SMALL_019_PROC_03_05	cell__03	cell__03	SMALL_019	0.913658	1.16454	3.8017
263	SMALL_019_PROC_03_04	SMALL_019_PROC_03_06	cell__03	cell__03	SMALL_019	0.899903	3.8294	4.68141
264	SMALL_019_PROC_03_04	SMALL_019_PROC_04_09	cell__03	cell__04	SMALL_019	0.619022	5.56422	45.9752
265	SMALL_019_PROC_03_04	SMALL_019_PROC_04_10	cell__03	cell__04	SMALL_019	0.656614	10.7328	43.785
266	SMALL_019_PROC_03_04	SMALL_019_PROC_05_01	cell__03	cell__05	SMALL_019	0.331238	11.0486	108.437
267	SMALL_019_PROC_03_04	SMALL_019_PROC_05_03	cell__03	cell__05	SMALL_019	0.210017	15.5486	92.4339
268	SMALL_019_PROC_03_04	SMALL_019_PROC_05_06	cell__03	cell__05	SMALL_019	0.295642	11.0486	100.594
269	SMALL_019_PROC_03_04	SMALL_019_PROC_06_03	cell__03	cell__06	SMALL_019	0.470289	15.5486	141.095
270	SMALL_019_PROC_03_04	SMALL_019_PROC_06_04	cell__03	cell__06	SMALL_019	0.377921	2.60266	142.593
271	SMALL_019_PROC_03_04	SMALL_019_PROC_06_06	cell__03	cell__06	SMALL_019	0.303063	20.0486	145.304
272	SMALL_019_PROC_03_04	SMALL_019_PROC_07_04	cell__03	cell__07	SMALL_019	0.341765	21.3332	43.9912
273	SMALL_019_PROC_03_04	SMALL_019_SOMA_01	cell__03	cell__01	SMALL_019	0.33505	1.20135	72.0374
274	SMALL_019_PROC_03_04	SMALL_019_SOMA_02	cell__03	cell__02	SMALL_019	0.473082	6.54865	41.8797
275	SMALL_019_PROC_03_04	SMALL_019_SOMA_03	cell__03	cell__03	SMALL_019	0.917504	55.2014	6.23307
276	SMALL_019_PROC_03_04	SMALL_019_SOMA_04	cell__03	cell__04	SMALL_019	0.668505	5.08965	47.887
277	SMALL_019_PROC_03_04	SMALL_019_SOMA_05	cell__03	cell__05	SMALL_019	0.332346	8.19975	106.076
278	SMALL_019_PROC_03_04	SMALL_019_SOMA_06	cell__03	cell__06	SMALL_019	0.454409	31.7014	136.881
279	SMALL_019_PROC_03_04	SMALL_019_SOMA_07	cell__03	cell__07	SMALL_019	0.348447	9.88953	51.7525
280	SMALL_019_PROC_03_05	SMALL_019_PROC_01_01	cell__03	cell__01	SMALL_019	0.221596	15.8659	66.5142
281	SMALL_019_PROC_03_05	SMALL_019_PROC_01_02	cell__03	cell__01	SMALL_019	0.369922	37.3659	62.3294
282	SMALL_019_PROC_03_05	SMALL_019_PROC_01_03	cell__03	cell__01	SMALL_019	0.339931	4.61874	64.1684
283	SMALL_019_PROC_03_05	SMALL_019_PROC_01_04	cell__03	cell__01	SMALL_019	0.280083	0.948288	78.6762
284	SMALL_019_PROC_03_05	SMALL_019_PROC_01_05	cell__03	cell__01	SMALL_019	0.242272	7.63411	79.1995
285	SMALL_019_PROC_03_05	SMALL_019_PROC_01_06	cell__03	cell__01	SMALL_019	0.219858	7.63411	82.6619
286	SMALL_019_PROC_03_05	SMALL_019_PROC_01_07	cell__03	cell__01	SMALL_019	0.27918	2.36589	82.706
287	SMALL_019_PROC_03_05	SMALL_019_PROC_02_03	cell__03	cell__02	SMALL_019	0.133459	3.13411	50.3359
288	SMALL_019_PROC_03_05	SMALL_019_PROC_03_01	cell__03	cell__03	SMALL_019	0.80793	45.1159	15.5862
289	SMALL_019_PROC_03_05	SMALL_019_PROC_03_04	cell__03	cell__03	SMALL_019	0.913658	1.16454	3.8017
290	SMALL_019_PROC_03_05	SMALL_019_PROC_03_05	cell__03	cell__03	SMALL_019	1	0	0
291	SMALL_019_PROC_03_05	SMALL_019_PROC_03_06	cell__03	cell__03	SMALL_019	0.912361	4.99394	4.02645
292	SMALL_019_PROC_03_05	SMALL_019_PROC_04_09	cell__03	cell__04	SMALL_019	0.630268	6.72875	46.7899
293	SMALL_019_PROC_03_05	SMALL_019_PROC_04_10	cell__03	cell__04	SMALL_019	0.64441	11.8973	44.6824
294	SMALL_019_PROC_03_05	SMALL_019_PROC_05_01	cell__03	cell__05	SMALL_019	0.277506	9.88411	112.181
295	SMALL_019_PROC_03_05	SMALL_019_PROC_05_03	cell__03	cell__05	SMALL_019	0.219703	14.3841	96.2081
296	SMALL_019_PROC_03_05	SMALL_019_PROC_05_06	cell__03	cell__05	SMALL_019	0.306523	9.88411	104.157
297	SMALL_019_PROC_03_05	SMALL_019_PROC_06_03	cell__03	cell__06	SMALL_019	0.423655	14.3841	144.848
298	SMALL_019_PROC_03_05	SMALL_019_PROC_06_04	cell__03	cell__06	SMALL_019	0.359039	1.43813	146.373
299	SMALL_019_PROC_03_05	SMALL_019_PROC_06_06	cell__03	cell__06	SMALL_019	0.265153	18.8841	149.094
300	SMALL_019_PROC_03_05	SMALL_019_PROC_07_04	cell__03	cell__07	SMALL_019	0.418085	22.4977	46.8147
301	SMALL_019_PROC_03_05	SMALL_019_SOMA_01	cell__03	cell__01	SMALL_019	0.276585	2.36589	73.519
302	SMALL_019_PROC_03_05	SMALL_019_SOMA_02	cell__03	cell__02	SMALL_019	0.451067	5.38411	42.2947
303	SMALL_019_PROC_03_05	SMALL_019_SOMA_03	cell__03	cell__03	SMALL_019	0.787222	56.3659	9.87007
304	SMALL_019_PROC_03_05	SMALL_019_SOMA_04	cell__03	cell__04	SMALL_019	0.637388	3.92512	47.888
305	SMALL_019_PROC_03_05	SMALL_019_SOMA_05	cell__03	cell__05	SMALL_019	0.329028	7.03521	109.745
306	SMALL_019_PROC_03_05	SMALL_019_SOMA_06	cell__03	cell__06	SMALL_019	0.410635	32.8659	140.653
307	SMALL_019_PROC_03_05	SMALL_019_SOMA_07	cell__03	cell__07	SMALL_019	0.446424	8.72499	54.8331
308	SMALL_019_PROC_03_06	SMALL_019_PROC_01_01	cell__03	cell__01	SMALL_019	0.22068	10.872	62.6007
309	SMALL_019_PROC_03_06	SMALL_019_PROC_01_02	cell__03	cell__01	SMALL_019	0.384392	32.372	58.371
310	SMALL_019_PROC_03_06	SMALL_019_PROC_01_03	cell__03	cell__01	SMALL_019	0.326764	9.61267	60.1585
311	SMALL_019_PROC_03_06	SMALL_019_PROC_01_04	cell__03	cell__01	SMALL_019	0.266967	5.94222	74.6585
312	SMALL_019_PROC_03_06	SMALL_019_PROC_01_05	cell__03	cell__01	SMALL_019	0.209136	12.628	75.1731
313	SMALL_019_PROC_03_06	SMALL_019_PROC_01_06	cell__03	cell__01	SMALL_019	0.187652	12.628	78.6368
314	SMALL_019_PROC_03_06	SMALL_019_PROC_01_07	cell__03	cell__01	SMALL_019	0.280832	2.62805	78.724
315	SMALL_019_PROC_03_06	SMALL_019_PROC_02_03	cell__03	cell__02	SMALL_019	0.142988	8.12805	46.3726
316	SMALL_019_PROC_03_06	SMALL_019_PROC_03_01	cell__03	cell__03	SMALL_019	0.818215	40.122	18.4387
317	SMALL_019_PROC_03_06	SMALL_019_PROC_03_04	cell__03	cell__03	SMALL_019	0.899903	3.8294	4.68141
318	SMALL_019_PROC_03_06	SMALL_019_PROC_03_05	cell__03	cell__03	SMALL_019	0.912361	4.99394	4.02645
319	SMALL_019_PROC_03_06	SMALL_019_PROC_03_06	cell__03	cell__03	SMALL_019	1	0	0
320	SMALL_019_PROC_03_06	SMALL_019_PROC_04_09	cell__03	cell__04	SMALL_019	0.603499	1.73482	50.2751
321	SMALL_019_PROC_03_06	SMALL_019_PROC_04_10	cell__03	cell__04	SMALL_019	0.652421	6.90338	48.122
322	SMALL_019_PROC_03_06	SMALL_019_PROC_05_01	cell__03	cell__05	SMALL_019	0.262021	14.878	110.445
323	SMALL_019_PROC_03_06	SMALL_019_PROC_05_03	cell__03	cell__05	SMALL_019	0.15044	19.378	94.6831
324	SMALL_019_PROC_03_06	SMALL_019_PROC_05_06	cell__03	cell__05	SMALL_019	0.297595	14.878	101.803
325	SMALL_019_PROC_03_06	SMALL_019_PROC_06_03	cell__03	cell__06	SMALL_019	0.458652	19.378	144.373
326	SMALL_019_PROC_03_06	SMALL_019_PROC_06_04	cell__03	cell__06	SMALL_019	0.359666	6.43206	145.69
327	SMALL_019_PROC_03_06	SMALL_019_PROC_06_06	cell__03	cell__06	SMALL_019	0.24259	23.878	148.302
328	SMALL_019_PROC_03_06	SMALL_019_PROC_07_04	cell__03	cell__07	SMALL_019	0.415507	17.5038	43.4905
329	SMALL_019_PROC_03_06	SMALL_019_SOMA_01	cell__03	cell__01	SMALL_019	0.279421	2.62805	69.531
330	SMALL_019_PROC_03_06	SMALL_019_SOMA_02	cell__03	cell__02	SMALL_019	0.447122	10.378	38.3092
331	SMALL_019_PROC_03_06	SMALL_019_SOMA_03	cell__03	cell__03	SMALL_019	0.817943	51.372	10.4454
332	SMALL_019_PROC_03_06	SMALL_019_SOMA_04	cell__03	cell__04	SMALL_019	0.667949	8.91905	51.7139
333	SMALL_019_PROC_03_06	SMALL_019_SOMA_05	cell__03	cell__05	SMALL_019	0.305304	12.0291	107.695
334	SMALL_019_PROC_03_06	SMALL_019_SOMA_06	cell__03	cell__06	SMALL_019	0.425624	27.872	140.044
335	SMALL_019_PROC_03_06	SMALL_019_SOMA_07	cell__03	cell__07	SMALL_019	0.439505	13.7189	51.7521
336	SMALL_019_PROC_04_09	SMALL_019_PROC_01_01	cell__04	cell__01	SMALL_019	0.142477	9.13713	105.149
337	SMALL_019_PROC_04_09	SMALL_019_PROC_01_02	cell__04	cell__01	SMALL_019	0.30264	30.6371	102.201
338	SMALL_019_PROC_04_09	SMALL_019_PROC_01_03	cell__04	cell__01	SMALL_019	0.292221	11.3475	105.576
339	SMALL_019_PROC_04_09	SMALL_019_PROC_01_04	cell__04	cell__01	SMALL_019	0.276552	7.67704	120.058
340	SMALL_019_PROC_04_09	SMALL_019_PROC_01_05	cell__04	cell__01	SMALL_019	0.272113	14.3629	121.554
341	SMALL_019_PROC_04_09	SMALL_019_PROC_01_06	cell__04	cell__01	SMALL_019	0.250191	14.3629	124.616
342	SMALL_019_PROC_04_09	SMALL_019_PROC_01_07	cell__04	cell__01	SMALL_019	0.229242	4.36287	122.451
343	SMALL_019_PROC_04_09	SMALL_019_PROC_02_03	cell__04	cell__02	SMALL_019	0.100458	9.86287	95.4207
344	SMALL_019_PROC_04_09	SMALL_019_PROC_03_01	cell__04	cell__03	SMALL_019	0.631418	38.3871	32.4061
345	SMALL_019_PROC_04_09	SMALL_019_PROC_03_04	cell__04	cell__03	SMALL_019	0.619022	5.56422	45.9752
346	SMALL_019_PROC_04_09	SMALL_019_PROC_03_05	cell__04	cell__03	SMALL_019	0.630268	6.72875	46.7899
347	SMALL_019_PROC_04_09	SMALL_019_PROC_03_06	cell__04	cell__03	SMALL_019	0.603499	1.73482	50.2751
348	SMALL_019_PROC_04_09	SMALL_019_PROC_04_09	cell__04	cell__04	SMALL_019	1	0	0
349	SMALL_019_PROC_04_09	SMALL_019_PROC_04_10	cell__04	cell__04	SMALL_019	0.878706	5.16856	2.37642
350	SMALL_019_PROC_04_09	SMALL_019_PROC_05_01	cell__04	cell__05	SMALL_019	0.175299	16.6129	117.878
351	SMALL_019_PROC_04_09	SMALL_019_PROC_05_03	cell__04	cell__05	SMALL_019	0.0722924	21.1129	101.038
352	SMALL_019_PROC_04_09	SMALL_019_PROC_05_06	cell__04	cell__05	SMALL_019	0.199658	16.6129	118.138
353	SMALL_019_PROC_04_09	SMALL_019_PROC_06_03	cell__04	cell__06	SMALL_019	0.466332	21.1129	133.125
354	SMALL_019_PROC_04_09	SMALL_019_PROC_06_04	cell__04	cell__06	SMALL_019	0.397987	8.16688	136.999
355	SMALL_019_PROC_04_09	SMALL_019_PROC_06_06	cell__04	cell__06	SMALL_019	0.22417	25.6129	140.844
356	SMALL_019_PROC_04_09	SMALL_019_PROC_07_04	cell__04	cell__07	SMALL_019	0.299968	15.769	79.2935
357	SMALL_019_PROC_04_09	SMALL_019_SOMA_01	cell__04	cell__01	SMALL_019	0.244508	4.36287	113.77
358	SMALL_019_PROC_04_09	SMALL_019_SOMA_02	cell__04	cell__02	SMALL_019	0.503047	12.1129	87.2239
359	SMALL_019_PROC_04_09	SMALL_019_SOMA_03	cell__04	cell__03	SMALL_019	0.578548	49.6371	43.0472
360	SMALL_019_PROC_04_09	SMALL_019_SOMA_04	cell__04	cell__04	SMALL_019	0.767356	10.6539	10.2577
361	SMALL_019_PROC_04_09	SMALL_019_SOMA_05	cell__04	cell__05	SMALL_019	0.173894	13.764	119.49
362	SMALL_019_PROC_04_09	SMALL_019_SOMA_06	cell__04	cell__06	SMALL_019	0.390086	26.1371	130.741
363	SMALL_019_PROC_04_09	SMALL_019_SOMA_07	cell__04	cell__07	SMALL_019	0.265244	15.4537	83.3889
364	SMALL_019_PROC_04_10	SMALL_019_PROC_01_01	cell__04	cell__01	SMALL_019	0.189902	3.96857	102.772
365	SMALL_019_PROC_04_10	SMALL_019_PROC_01_02	cell__04	cell__01	SMALL_019	0.33426	25.4686	99.8279
366	SMALL_019_PROC_04_10	SMALL_019_PROC_01_03	cell__04	cell__01	SMALL_019	0.309481	16.5161	103.211
367	SMALL_019_PROC_04_10	SMALL_019_PROC_01_04	cell__04	cell__01	SMALL_019	0.323383	12.8456	117.69
368	SMALL_019_PROC_04_10	SMALL_019_PROC_01_05	cell__04	cell__01	SMALL_019	0.274359	19.5314	119.195
369	SMALL_019_PROC_04_10	SMALL_019_PROC_01_06	cell__04	cell__01	SMALL_019	0.272489	19.5314	122.252
370	SMALL_019_PROC_04_10	SMALL_019_PROC_01_07	cell__04	cell__01	SMALL_019	0.285042	9.53143	120.076
371	SMALL_019_PROC_04_10	SMALL_019_PROC_02_03	cell__04	cell__02	SMALL_019	0.0806895	15.0314	93.135
372	SMALL_019_PROC_04_10	SMALL_019_PROC_03_01	cell__04	cell__03	SMALL_019	0.645247	33.2186	30.1549
373	SMALL_019_PROC_04_10	SMALL_019_PROC_03_04	cell__04	cell__03	SMALL_019	0.656614	10.7328	43.785
374	SMALL_019_PROC_04_10	SMALL_019_PROC_03_05	cell__04	cell__03	SMALL_019	0.64441	11.8973	44.6824
375	SMALL_019_PROC_04_10	SMALL_019_PROC_03_06	cell__04	cell__03	SMALL_019	0.652421	6.90338	48.122
376	SMALL_019_PROC_04_10	SMALL_019_PROC_04_09	cell__04	cell__04	SMALL_019	0.878706	5.16856	2.37642
377	SMALL_019_PROC_04_10	SMALL_019_PROC_04_10	cell__04	cell__04	SMALL_019	1	0	0
378	SMALL_019_PROC_04_10	SMALL_019_PROC_05_01	cell__04	cell__05	SMALL_019	0.222559	21.7814	116.2
379	SMALL_019_PROC_04_10	SMALL_019_PROC_05_03	cell__04	cell__05	SMALL_019	0.106919	26.2814	99.335
380	SMALL_019_PROC_04_10	SMALL_019_PROC_05_06	cell__04	cell__05	SMALL_019	0.209387	21.7814	116.188
381	SMALL_019_PROC_04_10	SMALL_019_PROC_06_03	cell__04	cell__06	SMALL_019	0.52448	26.2814	132.256
382	SMALL_019_PROC_04_10	SMALL_019_PROC_06_04	cell__04	cell__06	SMALL_019	0.425996	13.3354	136.021
383	SMALL_019_PROC_04_10	SMALL_019_PROC_06_06	cell__04	cell__06	SMALL_019	0.280884	30.7814	139.82
384	SMALL_019_PROC_04_10	SMALL_019_PROC_07_04	cell__04	cell__07	SMALL_019	0.303931	10.6004	76.9274
385	SMALL_019_PROC_04_10	SMALL_019_SOMA_01	cell__04	cell__01	SMALL_019	0.297526	9.53143	111.396
386	SMALL_019_PROC_04_10	SMALL_019_SOMA_02	cell__04	cell__02	SMALL_019	0.552498	17.2814	84.9385
387	SMALL_019_PROC_04_10	SMALL_019_SOMA_03	cell__04	cell__03	SMALL_019	0.629328	44.4686	40.7582
388	SMALL_019_PROC_04_10	SMALL_019_SOMA_04	cell__04	cell__04	SMALL_019	0.808948	15.8224	11.5249
389	SMALL_019_PROC_04_10	SMALL_019_SOMA_05	cell__04	cell__05	SMALL_019	0.217493	18.9325	117.675
390	SMALL_019_PROC_04_10	SMALL_019_SOMA_06	cell__04	cell__06	SMALL_019	0.462069	20.9686	129.774
391	SMALL_019_PROC_04_10	SMALL_019_SOMA_07	cell__04	cell__07	SMALL_019	0.300393	20.6223	81.06
392	SMALL_019_PROC_05_01	SMALL_019_PROC_01_01	cell__05	cell__01	SMALL_019	0.622505	25.75	86.515
393	SMALL_019_PROC_05_01	SMALL_019_PROC_01_02	cell__05	cell__01	SMALL_019	0.683974	47.25	90.1047
394	SMALL_019_PROC_05_01	SMALL_019_PROC_01_03	cell__05	cell__01	SMALL_019	0.669158	5.26538	95.8088
395	SMALL_019_PROC_05_01	SMALL_019_PROC_01_04	cell__05	cell__01	SMALL_019	0.733139	8.93582	99.5444
396	SMALL_019_PROC_05_01	SMALL_019_PROC_01_05	cell__05	cell__01	SMALL_019	0.477108	2.25	104.16
397	SMALL_019_PROC_05_01	SMALL_019_PROC_01_06	cell__05	cell__01	SMALL_019	0.579356	2.25	103.583
398	SMALL_019_PROC_05_01	SMALL_019_PROC_01_07	cell__05	cell__01	SMALL_019	0.750936	12.25	94.0153
399	SMALL_019_PROC_05_01	SMALL_019_PROC_02_03	cell__05	cell__02	SMALL_019	0.213994	6.75	108.948
400	SMALL_019_PROC_05_01	SMALL_019_PROC_03_01	cell__05	cell__03	SMALL_019	0.32764	55	106.941
401	SMALL_019_PROC_05_01	SMALL_019_PROC_03_04	cell__05	cell__03	SMALL_019	0.331238	11.0486	108.437
402	SMALL_019_PROC_05_01	SMALL_019_PROC_03_05	cell__05	cell__03	SMALL_019	0.277506	9.88411	112.181
403	SMALL_019_PROC_05_01	SMALL_019_PROC_03_06	cell__05	cell__03	SMALL_019	0.262021	14.878	110.445
404	SMALL_019_PROC_05_01	SMALL_019_PROC_04_09	cell__05	cell__04	SMALL_019	0.175299	16.6129	117.878
405	SMALL_019_PROC_05_01	SMALL_019_PROC_04_10	cell__05	cell__04	SMALL_019	0.222559	21.7814	116.2
406	SMALL_019_PROC_05_01	SMALL_019_PROC_05_01	cell__05	cell__05	SMALL_019	1	0	0
407	SMALL_019_PROC_05_01	SMALL_019_PROC_05_03	cell__05	cell__05	SMALL_019	0.679521	4.5	16.9287
408	SMALL_019_PROC_05_01	SMALL_019_PROC_05_06	cell__05	cell__05	SMALL_019	0.691799	5.03064e-12	20.8422
409	SMALL_019_PROC_05_01	SMALL_019_PROC_06_03	cell__05	cell__06	SMALL_019	0.631216	4.5	53.0919
410	SMALL_019_PROC_05_01	SMALL_019_PROC_06_04	cell__05	cell__06	SMALL_019	0.619603	8.44599	49.2765
411	SMALL_019_PROC_05_01	SMALL_019_PROC_06_06	cell__05	cell__06	SMALL_019	0.64846	9	49.0798
412	SMALL_019_PROC_05_01	SMALL_019_PROC_07_04	cell__05	cell__07	SMALL_019	0.382245	32.3819	75.7314
413	SMALL_019_PROC_05_01	SMALL_019_SOMA_01	cell__05	cell__01	SMALL_019	0.741349	12.25	93.414
414	SMALL_019_PROC_05_01	SMALL_019_SOMA_02	cell__05	cell__02	SMALL_019	0.486005	4.5	106.453
415	SMALL_019_PROC_05_01	SMALL_019_SOMA_03	cell__05	cell__03	SMALL_019	0.346352	66.25	103.182
416	SMALL_019_PROC_05_01	SMALL_019_SOMA_04	cell__05	cell__04	SMALL_019	0.306654	5.95899	127.643
417	SMALL_019_PROC_05_01	SMALL_019_SOMA_05	cell__05	cell__05	SMALL_019	0.843031	2.8489	10.0735
418	SMALL_019_PROC_05_01	SMALL_019_SOMA_06	cell__05	cell__06	SMALL_019	0.699609	42.75	46.7212
419	SMALL_019_PROC_05_01	SMALL_019_SOMA_07	cell__05	cell__07	SMALL_019	0.38469	1.15912	66.5305
420	SMALL_019_PROC_05_03	SMALL_019_PROC_01_01	cell__05	cell__01	SMALL_019	0.505184	30.25	77.8208
421	SMALL_019_PROC_05_03	SMALL_019_PROC_01_02	cell__05	cell__01	SMALL_019	0.473772	51.75	80.6784
422	SMALL_019_PROC_05_03	SMALL_019_PROC_01_03	cell__05	cell__01	SMALL_019	0.499818	9.76538	86.5998
423	SMALL_019_PROC_05_03	SMALL_019_PROC_01_04	cell__05	cell__01	SMALL_019	0.592108	13.4358	92.5228
424	SMALL_019_PROC_05_03	SMALL_019_PROC_01_05	cell__05	cell__01	SMALL_019	0.396985	6.75	96.9802
425	SMALL_019_PROC_05_03	SMALL_019_PROC_01_06	cell__05	cell__01	SMALL_019	0.485631	6.75	96.9906
426	SMALL_019_PROC_05_03	SMALL_019_PROC_01_07	cell__05	cell__01	SMALL_019	0.631954	16.75	87.9561
427	SMALL_019_PROC_05_03	SMALL_019_PROC_02_03	cell__05	cell__02	SMALL_019	0.219695	11.25	97.511
428	SMALL_019_PROC_05_03	SMALL_019_PROC_03_01	cell__05	cell__03	SMALL_019	0.186764	59.5	90.3286
429	SMALL_019_PROC_05_03	SMALL_019_PROC_03_04	cell__05	cell__03	SMALL_019	0.210017	15.5486	92.4339
430	SMALL_019_PROC_05_03	SMALL_019_PROC_03_05	cell__05	cell__03	SMALL_019	0.219703	14.3841	96.2081
431	SMALL_019_PROC_05_03	SMALL_019_PROC_03_06	cell__05	cell__03	SMALL_019	0.15044	19.378	94.6831
432	SMALL_019_PROC_05_03	SMALL_019_PROC_04_09	cell__05	cell__04	SMALL_019	0.0722924	21.1129	101.038
433	SMALL_019_PROC_05_03	SMALL_019_PROC_04_10	cell__05	cell__04	SMALL_019	0.106919	26.2814	99.335
434	SMALL_019_PROC_05_03	SMALL_019_PROC_05_01	cell__05	cell__05	SMALL_019	0.679521	4.5	16.9287
435	SMALL_019_PROC_05_03	SMALL_019_PROC_05_03	cell__05	cell__05	SMALL_019	1	0	0
436	SMALL_019_PROC_05_03	SMALL_019_PROC_05_06	cell__05	cell__05	SMALL_019	0.587365	4.5	24.515
437	SMALL_019_PROC_05_03	SMALL_019_PROC_06_03	cell__05	cell__06	SMALL_019	0.425967	0	58.4746
438	SMALL_019_PROC_05_03	SMALL_019_PROC_06_04	cell__05	cell__06	SMALL_019	0.554856	12.946	56.7354
439	SMALL_019_PROC_05_03	SMALL_019_PROC_06_06	cell__05	cell__06	SMALL_019	0.531816	4.5	57.8831
440	SMALL_019_PROC_05_03	SMALL_019_PROC_07_04	cell__05	cell__07	SMALL_019	0.395611	36.8819	62.8712
441	SMALL_019_PROC_05_03	SMALL_019_SOMA_01	cell__05	cell__01	SMALL_019	0.606991	16.75	85.7901
442	SMALL_019_PROC_05_03	SMALL_019_SOMA_02	cell__05	cell__02	SMALL_019	0.351317	9	94.1096
443	SMALL_019_PROC_05_03	SMALL_019_SOMA_03	cell__05	cell__03	SMALL_019	0.194708	70.75	87.0058
444	SMALL_019_PROC_05_03	SMALL_019_SOMA_04	cell__05	cell__04	SMALL_019	0.145609	10.459	110.761
445	SMALL_019_PROC_05_03	SMALL_019_SOMA_05	cell__05	cell__05	SMALL_019	0.661342	7.3489	19.9036
446	SMALL_019_PROC_05_03	SMALL_019_SOMA_06	cell__05	cell__06	SMALL_019	0.531993	47.25	52.5724
447	SMALL_019_PROC_05_03	SMALL_019_SOMA_07	cell__05	cell__07	SMALL_019	0.507605	5.65912	54.2274
448	SMALL_019_PROC_05_06	SMALL_019_PROC_01_01	cell__05	cell__01	SMALL_019	0.608841	25.75	68.4065
449	SMALL_019_PROC_05_06	SMALL_019_PROC_01_02	cell__05	cell__01	SMALL_019	0.712414	47.25	72.5053
450	SMALL_019_PROC_05_06	SMALL_019_PROC_01_03	cell__05	cell__01	SMALL_019	0.612204	5.26538	77.9232
451	SMALL_019_PROC_05_06	SMALL_019_PROC_01_04	cell__05	cell__01	SMALL_019	0.617738	8.93582	80.1601
452	SMALL_019_PROC_05_06	SMALL_019_PROC_01_05	cell__05	cell__01	SMALL_019	0.535047	2.25	84.8137
453	SMALL_019_PROC_05_06	SMALL_019_PROC_01_06	cell__05	cell__01	SMALL_019	0.527813	2.25	83.9412
454	SMALL_019_PROC_05_06	SMALL_019_PROC_01_07	cell__05	cell__01	SMALL_019	0.643051	12.25	74.214
455	SMALL_019_PROC_05_06	SMALL_019_PROC_02_03	cell__05	cell__02	SMALL_019	0.360626	6.75	92.9187
456	SMALL_019_PROC_05_06	SMALL_019_PROC_03_01	cell__05	cell__03	SMALL_019	0.330378	55	101.728
457	SMALL_019_PROC_05_06	SMALL_019_PROC_03_04	cell__05	cell__03	SMALL_019	0.295642	11.0486	100.594
458	SMALL_019_PROC_05_06	SMALL_019_PROC_03_05	cell__05	cell__03	SMALL_019	0.306523	9.88411	104.157
459	SMALL_019_PROC_05_06	SMALL_019_PROC_03_06	cell__05	cell__03	SMALL_019	0.297595	14.878	101.803
460	SMALL_019_PROC_05_06	SMALL_019_PROC_04_09	cell__05	cell__04	SMALL_019	0.199658	16.6129	118.138
461	SMALL_019_PROC_05_06	SMALL_019_PROC_04_10	cell__05	cell__04	SMALL_019	0.209387	21.7814	116.188
462	SMALL_019_PROC_05_06	SMALL_019_PROC_05_01	cell__05	cell__05	SMALL_019	0.691799	5.03064e-12	20.8422
463	SMALL_019_PROC_05_06	SMALL_019_PROC_05_03	cell__05	cell__05	SMALL_019	0.587365	4.5	24.515
464	SMALL_019_PROC_05_06	SMALL_019_PROC_05_06	cell__05	cell__05	SMALL_019	1	0	0
465	SMALL_019_PROC_05_06	SMALL_019_PROC_06_03	cell__05	cell__06	SMALL_019	0.546288	4.5	73.9339
466	SMALL_019_PROC_05_06	SMALL_019_PROC_06_04	cell__05	cell__06	SMALL_019	0.579716	8.44599	69.9831
467	SMALL_019_PROC_05_06	SMALL_019_PROC_06_06	cell__05	cell__06	SMALL_019	0.485618	9	69.521
468	SMALL_019_PROC_05_06	SMALL_019_PROC_07_04	cell__05	cell__07	SMALL_019	0.469563	32.3819	62.4428
469	SMALL_019_PROC_05_06	SMALL_019_SOMA_01	cell__05	cell__01	SMALL_019	0.619642	12.25	74.4515
470	SMALL_019_PROC_05_06	SMALL_019_SOMA_02	cell__05	cell__02	SMALL_019	0.518197	4.5	91.5386
471	SMALL_019_PROC_05_06	SMALL_019_SOMA_03	cell__05	cell__03	SMALL_019	0.310036	66.25	96.0717
472	SMALL_019_PROC_05_06	SMALL_019_SOMA_04	cell__05	cell__04	SMALL_019	0.290143	5.95899	127.231
473	SMALL_019_PROC_05_06	SMALL_019_SOMA_05	cell__05	cell__05	SMALL_019	0.807101	2.8489	11.1306
474	SMALL_019_PROC_05_06	SMALL_019_SOMA_06	cell__05	cell__06	SMALL_019	0.615407	42.75	67.5615
475	SMALL_019_PROC_05_06	SMALL_019_SOMA_07	cell__05	cell__07	SMALL_019	0.545087	1.15912	52.9422
476	SMALL_019_PROC_06_03	SMALL_019_PROC_01_01	cell__06	cell__01	SMALL_019	0.576705	30.25	136.291
477	SMALL_019_PROC_06_03	SMALL_019_PROC_01_02	cell__06	cell__01	SMALL_019	0.680114	51.75	139.124
478	SMALL_019_PROC_06_03	SMALL_019_PROC_01_03	cell__06	cell__01	SMALL_019	0.623599	9.76538	145.058
479	SMALL_019_PROC_06_03	SMALL_019_PROC_01_04	cell__06	cell__01	SMALL_019	0.638538	13.4358	150.745
480	SMALL_019_PROC_06_03	SMALL_019_PROC_01_05	cell__06	cell__01	SMALL_019	0.48002	6.75	155.256
481	SMALL_019_PROC_06_03	SMALL_019_PROC_01_06	cell__06	cell__01	SMALL_019	0.55294	6.75	155.088
482	SMALL_019_PROC_06_03	SMALL_019_PROC_01_07	cell__06	cell__01	SMALL_019	0.636093	16.75	145.817
483	SMALL_019_PROC_06_03	SMALL_019_PROC_02_03	cell__06	cell__02	SMALL_019	0.279079	11.25	155.143
484	SMALL_019_PROC_06_03	SMALL_019_PROC_03_01	cell__06	cell__03	SMALL_019	0.484657	59.5	134.844
485	SMALL_019_PROC_06_03	SMALL_019_PROC_03_04	cell__06	cell__03	SMALL_019	0.470289	15.5486	141.095
486	SMALL_019_PROC_06_03	SMALL_019_PROC_03_05	cell__06	cell__03	SMALL_019	0.423655	14.3841	144.848
487	SMALL_019_PROC_06_03	SMALL_019_PROC_03_06	cell__06	cell__03	SMALL_019	0.458652	19.378	144.373
488	SMALL_019_PROC_06_03	SMALL_019_PROC_04_09	cell__06	cell__04	SMALL_019	0.466332	21.1129	133.125
489	SMALL_019_PROC_06_03	SMALL_019_PROC_04_10	cell__06	cell__04	SMALL_019	0.52448	26.2814	132.256
490	SMALL_019_PROC_06_03	SMALL_019_PROC_05_01	cell__06	cell__05	SMALL_019	0.631216	4.5	53.0919
491	SMALL_019_PROC_06_03	SMALL_019_PROC_05_03	cell__06	cell__05	SMALL_019	0.425967	0	58.4746
492	SMALL_019_PROC_06_03	SMALL_019_PROC_05_06	cell__06	cell__05	SMALL_019	0.546288	4.5	73.9339
493	SMALL_019_PROC_06_03	SMALL_019_PROC_06_03	cell__06	cell__06	SMALL_019	1	0	0
494	SMALL_019_PROC_06_03	SMALL_019_PROC_06_04	cell__06	cell__06	SMALL_019	0.797264	12.946	7.72535
495	SMALL_019_PROC_06_03	SMALL_019_PROC_06_06	cell__06	cell__06	SMALL_019	0.658544	4.5	12.3657
496	SMALL_019_PROC_06_03	SMALL_019_PROC_07_04	cell__06	cell__07	SMALL_019	0.466717	36.8819	119.849
497	SMALL_019_PROC_06_03	SMALL_019_SOMA_01	cell__06	cell__01	SMALL_019	0.661256	16.75	144.143
498	SMALL_019_PROC_06_03	SMALL_019_SOMA_02	cell__06	cell__02	SMALL_019	0.675217	9	151.042
499	SMALL_019_PROC_06_03	SMALL_019_SOMA_03	cell__06	cell__03	SMALL_019	0.514436	70.75	135.008
500	SMALL_019_PROC_06_03	SMALL_019_SOMA_04	cell__06	cell__04	SMALL_019	0.667817	10.459	143.349
501	SMALL_019_PROC_06_03	SMALL_019_SOMA_05	cell__06	cell__05	SMALL_019	0.630656	7.3489	62.9976
502	SMALL_019_PROC_06_03	SMALL_019_SOMA_06	cell__06	cell__06	SMALL_019	0.825553	47.25	6.39705
503	SMALL_019_PROC_06_03	SMALL_019_SOMA_07	cell__06	cell__07	SMALL_019	0.445995	5.65912	111.844
504	SMALL_019_PROC_06_04	SMALL_019_PROC_01_01	cell__06	cell__01	SMALL_019	0.552599	17.304	134.202
505	SMALL_019_PROC_06_04	SMALL_019_PROC_01_02	cell__06	cell__01	SMALL_019	0.639191	38.804	137.28
506	SMALL_019_PROC_06_04	SMALL_019_PROC_01_03	cell__06	cell__01	SMALL_019	0.682072	3.18061	143.163
507	SMALL_019_PROC_06_04	SMALL_019_PROC_01_04	cell__06	cell__01	SMALL_019	0.663296	0.489839	148.165
508	SMALL_019_PROC_06_04	SMALL_019_PROC_01_05	cell__06	cell__01	SMALL_019	0.493791	6.19599	152.728
509	SMALL_019_PROC_06_04	SMALL_019_PROC_01_06	cell__06	cell__01	SMALL_019	0.537896	6.19599	152.379
510	SMALL_019_PROC_06_04	SMALL_019_PROC_01_07	cell__06	cell__01	SMALL_019	0.658662	3.80401	142.954
511	SMALL_019_PROC_06_04	SMALL_019_PROC_02_03	cell__06	cell__02	SMALL_019	0.33473	1.69599	154.12
512	SMALL_019_PROC_06_04	SMALL_019_PROC_03_01	cell__06	cell__03	SMALL_019	0.379779	46.554	137.02
513	SMALL_019_PROC_06_04	SMALL_019_PROC_03_04	cell__06	cell__03	SMALL_019	0.377921	2.60266	142.593
514	SMALL_019_PROC_06_04	SMALL_019_PROC_03_05	cell__06	cell__03	SMALL_019	0.359039	1.43813	146.373
515	SMALL_019_PROC_06_04	SMALL_019_PROC_03_06	cell__06	cell__03	SMALL_019	0.359666	6.43206	145.69
516	SMALL_019_PROC_06_04	SMALL_019_PROC_04_09	cell__06	cell__04	SMALL_019	0.397987	8.16688	136.999
517	SMALL_019_PROC_06_04	SMALL_019_PROC_04_10	cell__06	cell__04	SMALL_019	0.425996	13.3354	136.021
518	SMALL_019_PROC_06_04	SMALL_019_PROC_05_01	cell__06	cell__05	SMALL_019	0.619603	8.44599	49.2765
519	SMALL_019_PROC_06_04	SMALL_019_PROC_05_03	cell__06	cell__05	SMALL_019	0.554856	12.946	56.7354
520	SMALL_019_PROC_06_04	SMALL_019_PROC_05_06	cell__06	cell__05	SMALL_019	0.579716	8.44599	69.9831
521	SMALL_019_PROC_06_04	SMALL_019_PROC_06_03	cell__06	cell__06	SMALL_019	0.797264	12.946	7.72535
522	SMALL_019_PROC_06_04	SMALL_019_PROC_06_04	cell__06	cell__06	SMALL_019	1	0	0
523	SMALL_019_PROC_06_04	SMALL_019_PROC_06_06	cell__06	cell__06	SMALL_019	0.751246	17.446	4.83221
524	SMALL_019_PROC_06_04	SMALL_019_PROC_07_04	cell__06	cell__07	SMALL_019	0.551089	23.9359	119.103
525	SMALL_019_PROC_06_04	SMALL_019_SOMA_01	cell__06	cell__01	SMALL_019	0.672336	3.80401	141.74
526	SMALL_019_PROC_06_04	SMALL_019_SOMA_02	cell__06	cell__02	SMALL_019	0.652075	3.94599	150.381
527	SMALL_019_PROC_06_04	SMALL_019_SOMA_03	cell__06	cell__03	SMALL_019	0.405232	57.804	136.588
528	SMALL_019_PROC_06_04	SMALL_019_SOMA_04	cell__06	cell__04	SMALL_019	0.537498	2.48699	147.25
529	SMALL_019_PROC_06_04	SMALL_019_SOMA_05	cell__06	cell__05	SMALL_019	0.645349	5.59709	58.8951
530	SMALL_019_PROC_06_04	SMALL_019_SOMA_06	cell__06	cell__06	SMALL_019	0.838133	34.304	6.28636
531	SMALL_019_PROC_06_04	SMALL_019_SOMA_07	cell__06	cell__07	SMALL_019	0.580624	7.28687	110.775
532	SMALL_019_PROC_06_06	SMALL_019_PROC_01_01	cell__06	cell__01	SMALL_019	0.415348	34.75	134.835
533	SMALL_019_PROC_06_06	SMALL_019_PROC_01_02	cell__06	cell__01	SMALL_019	0.507368	56.25	138.066
534	SMALL_019_PROC_06_06	SMALL_019_PROC_01_03	cell__06	cell__01	SMALL_019	0.602953	14.2654	143.908
535	SMALL_019_PROC_06_06	SMALL_019_PROC_01_04	cell__06	cell__01	SMALL_019	0.542326	17.9358	148.455
536	SMALL_019_PROC_06_06	SMALL_019_PROC_01_05	cell__06	cell__01	SMALL_019	0.432387	11.25	153.046
537	SMALL_019_PROC_06_06	SMALL_019_PROC_01_06	cell__06	cell__01	SMALL_019	0.407202	11.25	152.578
538	SMALL_019_PROC_06_06	SMALL_019_PROC_01_07	cell__06	cell__01	SMALL_019	0.521934	21.25	143.06
539	SMALL_019_PROC_06_06	SMALL_019_PROC_02_03	cell__06	cell__02	SMALL_019	0.181069	15.75	155.394
540	SMALL_019_PROC_06_06	SMALL_019_PROC_03_01	cell__06	cell__03	SMALL_019	0.265522	64	140.082
541	SMALL_019_PROC_06_06	SMALL_019_PROC_03_04	cell__06	cell__03	SMALL_019	0.303063	20.0486	145.304
542	SMALL_019_PROC_06_06	SMALL_019_PROC_03_05	cell__06	cell__03	SMALL_019	0.265153	18.8841	149.094
543	SMALL_019_PROC_06_06	SMALL_019_PROC_03_06	cell__06	cell__03	SMALL_019	0.24259	23.878	148.302
544	SMALL_019_PROC_06_06	SMALL_019_PROC_04_09	cell__06	cell__04	SMALL_019	0.22417	25.6129	140.844
545	SMALL_019_PROC_06_06	SMALL_019_PROC_04_10	cell__06	cell__04	SMALL_019	0.280884	30.7814	139.82
546	SMALL_019_PROC_06_06	SMALL_019_PROC_05_01	cell__06	cell__05	SMALL_019	0.64846	9	49.0798
547	SMALL_019_PROC_06_06	SMALL_019_PROC_05_03	cell__06	cell__05	SMALL_019	0.531816	4.5	57.8831
548	SMALL_019_PROC_06_06	SMALL_019_PROC_05_06	cell__06	cell__05	SMALL_019	0.485618	9	69.521
549	SMALL_019_PROC_06_06	SMALL_019_PROC_06_03	cell__06	cell__06	SMALL_019	0.658544	4.5	12.3657
550	SMALL_019_PROC_06_06	SMALL_019_PROC_06_04	cell__06	cell__06	SMALL_019	0.751246	17.446	4.83221
551	SMALL_019_PROC_06_06	SMALL_019_PROC_06_06	cell__06	cell__06	SMALL_019	1	0	0
552	SMALL_019_PROC_06_06	SMALL_019_PROC_07_04	cell__06	cell__07	SMALL_019	0.401358	41.3819	120.598
553	SMALL_019_PROC_06_06	SMALL_019_SOMA_01	cell__06	cell__01	SMALL_019	0.542464	21.25	142.157
554	SMALL_019_PROC_06_06	SMALL_019_SOMA_02	cell__06	cell__02	SMALL_019	0.466967	13.5	151.878
555	SMALL_019_PROC_06_06	SMALL_019_SOMA_03	cell__06	cell__03	SMALL_019	0.305305	75.25	139.349
556	SMALL_019_PROC_06_06	SMALL_019_SOMA_04	cell__06	cell__04	SMALL_019	0.361466	14.959	151.101
557	SMALL_019_PROC_06_06	SMALL_019_SOMA_05	cell__06	cell__05	SMALL_019	0.595695	11.8489	58.3912
558	SMALL_019_PROC_06_06	SMALL_019_SOMA_06	cell__06	cell__06	SMALL_019	0.747111	51.75	10.6818
559	SMALL_019_PROC_06_06	SMALL_019_SOMA_07	cell__06	cell__07	SMALL_019	0.442584	10.1591	112.094
560	SMALL_019_PROC_07_04	SMALL_019_PROC_01_01	cell__07	cell__01	SMALL_019	0.431666	6.63185	27.463
561	SMALL_019_PROC_07_04	SMALL_019_PROC_01_02	cell__07	cell__01	SMALL_019	0.495783	14.8681	26.3475
562	SMALL_019_PROC_07_04	SMALL_019_PROC_01_03	cell__07	cell__01	SMALL_019	0.389863	27.1165	31.6145
563	SMALL_019_PROC_07_04	SMALL_019_PROC_01_04	cell__07	cell__01	SMALL_019	0.271359	23.446	44.2112
564	SMALL_019_PROC_07_04	SMALL_019_PROC_01_05	cell__07	cell__01	SMALL_019	0.201783	30.1319	47.0973
565	SMALL_019_PROC_07_04	SMALL_019_PROC_01_06	cell__07	cell__01	SMALL_019	0.187167	30.1319	49.226
566	SMALL_019_PROC_07_04	SMALL_019_PROC_01_07	cell__07	cell__01	SMALL_019	0.367754	20.1319	44.6321
567	SMALL_019_PROC_07_04	SMALL_019_PROC_02_03	cell__07	cell__02	SMALL_019	0.154263	25.6319	35.5083
568	SMALL_019_PROC_07_04	SMALL_019_PROC_03_01	cell__07	cell__03	SMALL_019	0.38386	22.6181	51.1511
569	SMALL_019_PROC_07_04	SMALL_019_PROC_03_04	cell__07	cell__03	SMALL_019	0.341765	21.3332	43.9912
570	SMALL_019_PROC_07_04	SMALL_019_PROC_03_05	cell__07	cell__03	SMALL_019	0.418085	22.4977	46.8147
571	SMALL_019_PROC_07_04	SMALL_019_PROC_03_06	cell__07	cell__03	SMALL_019	0.415507	17.5038	43.4905
572	SMALL_019_PROC_07_04	SMALL_019_PROC_04_09	cell__07	cell__04	SMALL_019	0.299968	15.769	79.2935
573	SMALL_019_PROC_07_04	SMALL_019_PROC_04_10	cell__07	cell__04	SMALL_019	0.303931	10.6004	76.9274
574	SMALL_019_PROC_07_04	SMALL_019_PROC_05_01	cell__07	cell__05	SMALL_019	0.382245	32.3819	75.7314
575	SMALL_019_PROC_07_04	SMALL_019_PROC_05_03	cell__07	cell__05	SMALL_019	0.395611	36.8819	62.8712
576	SMALL_019_PROC_07_04	SMALL_019_PROC_05_06	cell__07	cell__05	SMALL_019	0.469563	32.3819	62.4428
577	SMALL_019_PROC_07_04	SMALL_019_PROC_06_03	cell__07	cell__06	SMALL_019	0.466717	36.8819	119.849
578	SMALL_019_PROC_07_04	SMALL_019_PROC_06_04	cell__07	cell__06	SMALL_019	0.551089	23.9359	119.103
579	SMALL_019_PROC_07_04	SMALL_019_PROC_06_06	cell__07	cell__06	SMALL_019	0.401358	41.3819	120.598
580	SMALL_019_PROC_07_04	SMALL_019_PROC_07_04	cell__07	cell__07	SMALL_019	1	0	0
581	SMALL_019_PROC_07_04	SMALL_019_SOMA_01	cell__07	cell__01	SMALL_019	0.309729	20.1319	37.0144
582	SMALL_019_PROC_07_04	SMALL_019_SOMA_02	cell__07	cell__02	SMALL_019	0.368007	27.8819	31.2836
583	SMALL_019_PROC_07_04	SMALL_019_SOMA_03	cell__07	cell__03	SMALL_019	0.335432	33.8681	41.7521
584	SMALL_019_PROC_07_04	SMALL_019_SOMA_04	cell__07	cell__04	SMALL_019	0.252503	26.4229	85.1796
585	SMALL_019_PROC_07_04	SMALL_019_SOMA_05	cell__07	cell__05	SMALL_019	0.405196	29.533	70.463
586	SMALL_019_PROC_07_04	SMALL_019_SOMA_06	cell__07	cell__06	SMALL_019	0.536412	10.3681	114.401
587	SMALL_019_PROC_07_04	SMALL_019_SOMA_07	cell__07	cell__07	SMALL_019	0.73484	31.2227	9.50064
588	SMALL_019_SOMA_01	SMALL_019_PROC_01_01	cell__01	cell__01	SMALL_019	0.723374	13.5	9.69233
589	SMALL_019_SOMA_01	SMALL_019_PROC_01_02	cell__01	cell__01	SMALL_019	0.719785	35	11.5726
590	SMALL_019_SOMA_01	SMALL_019_PROC_01_03	cell__01	cell__01	SMALL_019	0.777899	6.98462	9.88091
591	SMALL_019_SOMA_01	SMALL_019_PROC_01_04	cell__01	cell__01	SMALL_019	0.943859	3.31418	7.41838
592	SMALL_019_SOMA_01	SMALL_019_PROC_01_05	cell__01	cell__01	SMALL_019	0.656618	10	11.3465
593	SMALL_019_SOMA_01	SMALL_019_PROC_01_06	cell__01	cell__01	SMALL_019	0.793491	10	12.4663
594	SMALL_019_SOMA_01	SMALL_019_PROC_01_07	cell__01	cell__01	SMALL_019	0.901393	0	9.22539
595	SMALL_019_SOMA_01	SMALL_019_PROC_02_03	cell__01	cell__02	SMALL_019	0.346064	5.5	29.6313
596	SMALL_019_SOMA_01	SMALL_019_PROC_03_01	cell__01	cell__03	SMALL_019	0.336511	42.75	82.9206
597	SMALL_019_SOMA_01	SMALL_019_PROC_03_04	cell__01	cell__03	SMALL_019	0.33505	1.20135	72.0374
598	SMALL_019_SOMA_01	SMALL_019_PROC_03_05	cell__01	cell__03	SMALL_019	0.276585	2.36589	73.519
599	SMALL_019_SOMA_01	SMALL_019_PROC_03_06	cell__01	cell__03	SMALL_019	0.279421	2.62805	69.531
600	SMALL_019_SOMA_01	SMALL_019_PROC_04_09	cell__01	cell__04	SMALL_019	0.244508	4.36287	113.77
601	SMALL_019_SOMA_01	SMALL_019_PROC_04_10	cell__01	cell__04	SMALL_019	0.297526	9.53143	111.396
602	SMALL_019_SOMA_01	SMALL_019_PROC_05_01	cell__01	cell__05	SMALL_019	0.741349	12.25	93.414
603	SMALL_019_SOMA_01	SMALL_019_PROC_05_03	cell__01	cell__05	SMALL_019	0.606991	16.75	85.7901
604	SMALL_019_SOMA_01	SMALL_019_PROC_05_06	cell__01	cell__05	SMALL_019	0.619642	12.25	74.4515
605	SMALL_019_SOMA_01	SMALL_019_PROC_06_03	cell__01	cell__06	SMALL_019	0.661256	16.75	144.143
606	SMALL_019_SOMA_01	SMALL_019_PROC_06_04	cell__01	cell__06	SMALL_019	0.672336	3.80401	141.74
607	SMALL_019_SOMA_01	SMALL_019_PROC_06_06	cell__01	cell__06	SMALL_019	0.542464	21.25	142.157
608	SMALL_019_SOMA_01	SMALL_019_PROC_07_04	cell__01	cell__07	SMALL_019	0.309729	20.1319	37.0144
609	SMALL_019_SOMA_01	SMALL_019_SOMA_01	cell__01	cell__01	SMALL_019	1	0	0
610	SMALL_019_SOMA_01	SMALL_019_SOMA_02	cell__01	cell__02	SMALL_019	0.698077	7.75	34.6466
611	SMALL_019_SOMA_01	SMALL_019_SOMA_03	cell__01	cell__03	SMALL_019	0.410008	54	72.2941
612	SMALL_019_SOMA_01	SMALL_019_SOMA_04	cell__01	cell__04	SMALL_019	0.483242	6.29101	118.298
613	SMALL_019_SOMA_01	SMALL_019_SOMA_05	cell__01	cell__05	SMALL_019	0.689328	9.4011	85.1286
614	SMALL_019_SOMA_01	SMALL_019_SOMA_06	cell__01	cell__06	SMALL_019	0.664951	30.5	138.094
615	SMALL_019_SOMA_01	SMALL_019_SOMA_07	cell__01	cell__07	SMALL_019	0.333008	11.0909	38.7401
616	SMALL_019_SOMA_02	SMALL_019_PROC_01_01	cell__02	cell__01	SMALL_019	0.522203	21.25	30.9685
617	SMALL_019_SOMA_02	SMALL_019_PROC_01_02	cell__02	cell__01	SMALL_019	0.655941	42.75	25.6649
618	SMALL_019_SOMA_02	SMALL_019_PROC_01_03	cell__02	cell__01	SMALL_019	0.640933	0.765376	24.77
619	SMALL_019_SOMA_02	SMALL_019_PROC_01_04	cell__02	cell__01	SMALL_019	0.729104	4.43582	38.1601
620	SMALL_019_SOMA_02	SMALL_019_PROC_01_05	cell__02	cell__01	SMALL_019	0.678364	2.25	37.7981
621	SMALL_019_SOMA_02	SMALL_019_PROC_01_06	cell__02	cell__01	SMALL_019	0.705037	2.25	41.4764
622	SMALL_019_SOMA_02	SMALL_019_PROC_01_07	cell__02	cell__01	SMALL_019	0.607513	7.75	43.6714
623	SMALL_019_SOMA_02	SMALL_019_PROC_02_03	cell__02	cell__02	SMALL_019	0.397882	2.25	8.19685
624	SMALL_019_SOMA_02	SMALL_019_PROC_03_01	cell__02	cell__03	SMALL_019	0.484028	50.5	54.8594
625	SMALL_019_SOMA_02	SMALL_019_PROC_03_04	cell__02	cell__03	SMALL_019	0.473082	6.54865	41.8797
626	SMALL_019_SOMA_02	SMALL_019_PROC_03_05	cell__02	cell__03	SMALL_019	0.451067	5.38411	42.2947
627	SMALL_019_SOMA_02	SMALL_019_PROC_03_06	cell__02	cell__03	SMALL_019	0.447122	10.378	38.3092
628	SMALL_019_SOMA_02	SMALL_019_PROC_04_09	cell__02	cell__04	SMALL_019	0.503047	12.1129	87.2239
629	SMALL_019_SOMA_02	SMALL_019_PROC_04_10	cell__02	cell__04	SMALL_019	0.552498	17.2814	84.9385
630	SMALL_019_SOMA_02	SMALL_019_PROC_05_01	cell__02	cell__05	SMALL_019	0.486005	4.5	106.453
631	SMALL_019_SOMA_02	SMALL_019_PROC_05_03	cell__02	cell__05	SMALL_019	0.351317	9	94.1096
632	SMALL_019_SOMA_02	SMALL_019_PROC_05_06	cell__02	cell__05	SMALL_019	0.518197	4.5	91.5386
633	SMALL_019_SOMA_02	SMALL_019_PROC_06_03	cell__02	cell__06	SMALL_019	0.675217	9	151.042
634	SMALL_019_SOMA_02	SMALL_019_PROC_06_04	cell__02	cell__06	SMALL_019	0.652075	3.94599	150.381
635	SMALL_019_SOMA_02	SMALL_019_PROC_06_06	cell__02	cell__06	SMALL_019	0.466967	13.5	151.878
636	SMALL_019_SOMA_02	SMALL_019_PROC_07_04	cell__02	cell__07	SMALL_019	0.368007	27.8819	31.2836
637	SMALL_019_SOMA_02	SMALL_019_SOMA_01	cell__02	cell__01	SMALL_019	0.698077	7.75	34.6466
638	SMALL_019_SOMA_02	SMALL_019_SOMA_02	cell__02	cell__02	SMALL_019	1	0	0
639	SMALL_019_SOMA_02	SMALL_019_SOMA_03	cell__02	cell__03	SMALL_019	0.552472	61.75	44.1804
640	SMALL_019_SOMA_02	SMALL_019_SOMA_04	cell__02	cell__04	SMALL_019	0.701785	1.45899	89.7598
641	SMALL_019_SOMA_02	SMALL_019_SOMA_05	cell__02	cell__05	SMALL_019	0.5831	1.6511	100.476
642	SMALL_019_SOMA_02	SMALL_019_SOMA_06	cell__02	cell__06	SMALL_019	0.612843	38.25	145.644
643	SMALL_019_SOMA_02	SMALL_019_SOMA_07	cell__02	cell__07	SMALL_019	0.347615	3.34088	40.0154
644	SMALL_019_SOMA_03	SMALL_019_PROC_01_01	cell__03	cell__01	SMALL_019	0.290773	40.5	64.4176
645	SMALL_019_SOMA_03	SMALL_019_PROC_01_02	cell__03	cell__01	SMALL_019	0.43979	19	60.794
646	SMALL_019_SOMA_03	SMALL_019_PROC_01_03	cell__03	cell__01	SMALL_019	0.39887	60.9846	63.4991
647	SMALL_019_SOMA_03	SMALL_019_PROC_01_04	cell__03	cell__01	SMALL_019	0.413867	57.3142	78.0995
648	SMALL_019_SOMA_03	SMALL_019_PROC_01_05	cell__03	cell__01	SMALL_019	0.331141	64	79.1975
649	SMALL_019_SOMA_03	SMALL_019_PROC_01_06	cell__03	cell__01	SMALL_019	0.333023	64	82.4365
650	SMALL_019_SOMA_03	SMALL_019_PROC_01_07	cell__03	cell__01	SMALL_019	0.363779	54	81.3013
651	SMALL_019_SOMA_03	SMALL_019_PROC_02_03	cell__03	cell__02	SMALL_019	0.147325	59.5	52.3768
652	SMALL_019_SOMA_03	SMALL_019_PROC_03_01	cell__03	cell__03	SMALL_019	0.918694	11.25	10.8006
653	SMALL_019_SOMA_03	SMALL_019_PROC_03_04	cell__03	cell__03	SMALL_019	0.917504	55.2014	6.23307
654	SMALL_019_SOMA_03	SMALL_019_PROC_03_05	cell__03	cell__03	SMALL_019	0.787222	56.3659	9.87007
655	SMALL_019_SOMA_03	SMALL_019_PROC_03_06	cell__03	cell__03	SMALL_019	0.817943	51.372	10.4454
656	SMALL_019_SOMA_03	SMALL_019_PROC_04_09	cell__03	cell__04	SMALL_019	0.578548	49.6371	43.0472
657	SMALL_019_SOMA_03	SMALL_019_PROC_04_10	cell__03	cell__04	SMALL_019	0.629328	44.4686	40.7582
658	SMALL_019_SOMA_03	SMALL_019_PROC_05_01	cell__03	cell__05	SMALL_019	0.346352	66.25	103.182
659	SMALL_019_SOMA_03	SMALL_019_PROC_05_03	cell__03	cell__05	SMALL_019	0.194708	70.75	87.0058
660	SMALL_019_SOMA_03	SMALL_019_PROC_05_06	cell__03	cell__05	SMALL_019	0.310036	66.25	96.0717
661	SMALL_019_SOMA_03	SMALL_019_PROC_06_03	cell__03	cell__06	SMALL_019	0.514436	70.75	135.008
662	SMALL_019_SOMA_03	SMALL_019_PROC_06_04	cell__03	cell__06	SMALL_019	0.405232	57.804	136.588
663	SMALL_019_SOMA_03	SMALL_019_PROC_06_06	cell__03	cell__06	SMALL_019	0.305305	75.25	139.349
664	SMALL_019_SOMA_03	SMALL_019_PROC_07_04	cell__03	cell__07	SMALL_019	0.335432	33.8681	41.7521
665	SMALL_019_SOMA_03	SMALL_019_SOMA_01	cell__03	cell__01	SMALL_019	0.410008	54	72.2941
666	SMALL_019_SOMA_03	SMALL_019_SOMA_02	cell__03	cell__02	SMALL_019	0.552472	61.75	44.1804
667	SMALL_019_SOMA_03	SMALL_019_SOMA_03	cell__03	cell__03	SMALL_019	1	0	0
668	SMALL_019_SOMA_03	SMALL_019_SOMA_04	cell__03	cell__04	SMALL_019	0.672058	60.291	46.2161
669	SMALL_019_SOMA_03	SMALL_019_SOMA_05	cell__03	cell__05	SMALL_019	0.341055	63.4011	101.159
670	SMALL_019_SOMA_03	SMALL_019_SOMA_06	cell__03	cell__06	SMALL_019	0.471309	23.5	130.846
671	SMALL_019_SOMA_03	SMALL_019_SOMA_07	cell__03	cell__07	SMALL_019	0.301933	65.0909	48.7884
672	SMALL_019_SOMA_04	SMALL_019_PROC_01_01	cell__04	cell__01	SMALL_019	0.324116	19.791	110.066
673	SMALL_019_SOMA_04	SMALL_019_PROC_01_02	cell__04	cell__01	SMALL_019	0.464575	41.291	106.745
674	SMALL_019_SOMA_04	SMALL_019_PROC_01_03	cell__04	cell__01	SMALL_019	0.467324	0.693619	109.673
675	SMALL_019_SOMA_04	SMALL_019_PROC_01_04	cell__04	cell__01	SMALL_019	0.497907	2.97683	124.261
676	SMALL_019_SOMA_04	SMALL_019_PROC_01_05	cell__04	cell__01	SMALL_019	0.455078	3.70899	125.413
677	SMALL_019_SOMA_04	SMALL_019_PROC_01_06	cell__04	cell__01	SMALL_019	0.450679	3.70899	128.64
678	SMALL_019_SOMA_04	SMALL_019_PROC_01_07	cell__04	cell__01	SMALL_019	0.418173	6.29101	127.192
679	SMALL_019_SOMA_04	SMALL_019_PROC_02_03	cell__04	cell__02	SMALL_019	0.217475	0.791005	97.9112
680	SMALL_019_SOMA_04	SMALL_019_PROC_03_01	cell__04	cell__03	SMALL_019	0.651937	49.041	35.45
681	SMALL_019_SOMA_04	SMALL_019_PROC_03_04	cell__04	cell__03	SMALL_019	0.668505	5.08965	47.887
682	SMALL_019_SOMA_04	SMALL_019_PROC_03_05	cell__04	cell__03	SMALL_019	0.637388	3.92512	47.888
683	SMALL_019_SOMA_04	SMALL_019_PROC_03_06	cell__04	cell__03	SMALL_019	0.667949	8.91905	51.7139
684	SMALL_019_SOMA_04	SMALL_019_PROC_04_09	cell__04	cell__04	SMALL_019	0.767356	10.6539	10.2577
685	SMALL_019_SOMA_04	SMALL_019_PROC_04_10	cell__04	cell__04	SMALL_019	0.808948	15.8224	11.5249
686	SMALL_019_SOMA_04	SMALL_019_PROC_05_01	cell__04	cell__05	SMALL_019	0.306654	5.95899	127.643
687	SMALL_019_SOMA_04	SMALL_019_PROC_05_03	cell__04	cell__05	SMALL_019	0.145609	10.459	110.761
688	SMALL_019_SOMA_04	SMALL_019_PROC_05_06	cell__04	cell__05	SMALL_019	0.290143	5.95899	127.231
689	SMALL_019_SOMA_04	SMALL_019_PROC_06_03	cell__04	cell__06	SMALL_019	0.667817	10.459	143.349
690	SMALL_019_SOMA_04	SMALL_019_PROC_06_04	cell__04	cell__06	SMALL_019	0.537498	2.48699	147.25
691	SMALL_019_SOMA_04	SMALL_019_PROC_06_06	cell__04	cell__06	SMALL_019	0.361466	14.959	151.101
692	SMALL_019_SOMA_04	SMALL_019_PROC_07_04	cell__04	cell__07	SMALL_019	0.252503	26.4229	85.1796
693	SMALL_019_SOMA_04	SMALL_019_SOMA_01	cell__04	cell__01	SMALL_019	0.483242	6.29101	118.298
694	SMALL_019_SOMA_04	SMALL_019_SOMA_02	cell__04	cell__02	SMALL_019	0.701785	1.45899	89.7598
695	SMALL_019_SOMA_04	SMALL_019_SOMA_03	cell__04	cell__03	SMALL_019	0.672058	60.291	46.2161
696	SMALL_019_SOMA_04	SMALL_019_SOMA_04	cell__04	cell__04	SMALL_019	1	0	0
697	SMALL_019_SOMA_04	SMALL_019_SOMA_05	cell__04	cell__05	SMALL_019	0.340776	3.1101	128.97
698	SMALL_019_SOMA_04	SMALL_019_SOMA_06	cell__04	cell__06	SMALL_019	0.560686	36.791	140.991
699	SMALL_019_SOMA_04	SMALL_019_SOMA_07	cell__04	cell__07	SMALL_019	0.282785	4.79987	90.0779
700	SMALL_019_SOMA_05	SMALL_019_PROC_01_01	cell__05	cell__01	SMALL_019	0.621385	22.9011	78.7278
701	SMALL_019_SOMA_05	SMALL_019_PROC_01_02	cell__05	cell__01	SMALL_019	0.72288	44.4011	82.6169
702	SMALL_019_SOMA_05	SMALL_019_PROC_01_03	cell__05	cell__01	SMALL_019	0.683407	2.41648	88.1694
703	SMALL_019_SOMA_05	SMALL_019_PROC_01_04	cell__05	cell__01	SMALL_019	0.715353	6.08693	90.9972
704	SMALL_019_SOMA_05	SMALL_019_PROC_01_05	cell__05	cell__01	SMALL_019	0.544913	0.598898	95.6412
705	SMALL_019_SOMA_05	SMALL_019_PROC_01_06	cell__05	cell__01	SMALL_019	0.589644	0.598898	94.8667
706	SMALL_019_SOMA_05	SMALL_019_PROC_01_07	cell__05	cell__01	SMALL_019	0.695342	9.4011	85.1834
707	SMALL_019_SOMA_05	SMALL_019_PROC_02_03	cell__05	cell__02	SMALL_019	0.298937	3.9011	102.375
708	SMALL_019_SOMA_05	SMALL_019_PROC_03_01	cell__05	cell__03	SMALL_019	0.337122	52.1511	105.866
709	SMALL_019_SOMA_05	SMALL_019_PROC_03_04	cell__05	cell__03	SMALL_019	0.332346	8.19975	106.076
710	SMALL_019_SOMA_05	SMALL_019_PROC_03_05	cell__05	cell__03	SMALL_019	0.329028	7.03521	109.745
711	SMALL_019_SOMA_05	SMALL_019_PROC_03_06	cell__05	cell__03	SMALL_019	0.305304	12.0291	107.695
712	SMALL_019_SOMA_05	SMALL_019_PROC_04_09	cell__05	cell__04	SMALL_019	0.173894	13.764	119.49
713	SMALL_019_SOMA_05	SMALL_019_PROC_04_10	cell__05	cell__04	SMALL_019	0.217493	18.9325	117.675
714	SMALL_019_SOMA_05	SMALL_019_PROC_05_01	cell__05	cell__05	SMALL_019	0.843031	2.8489	10.0735
715	SMALL_019_SOMA_05	SMALL_019_PROC_05_03	cell__05	cell__05	SMALL_019	0.661342	7.3489	19.9036
716	SMALL_019_SOMA_05	SMALL_019_PROC_05_06	cell__05	cell__05	SMALL_019	0.807101	2.8489	11.1306
717	SMALL_019_SOMA_05	SMALL_019_PROC_06_03	cell__05	cell__06	SMALL_019	0.630656	7.3489	62.9976
718	SMALL_019_SOMA_05	SMALL_019_PROC_06_04	cell__05	cell__06	SMALL_019	0.645349	5.59709	58.8951
719	SMALL_019_SOMA_05	SMALL_019_PROC_06_06	cell__05	cell__06	SMALL_019	0.595695	11.8489	58.3912
720	SMALL_019_SOMA_05	SMALL_019_PROC_07_04	cell__05	cell__07	SMALL_019	0.405196	29.533	70.463
721	SMALL_019_SOMA_05	SMALL_019_SOMA_01	cell__05	cell__01	SMALL_019	0.689328	9.4011	85.1286
722	SMALL_019_SOMA_05	SMALL_019_SOMA_02	cell__05	cell__02	SMALL_019	0.5831	1.6511	100.476
723	SMALL_019_SOMA_05	SMALL_019_SOMA_03	cell__05	cell__03	SMALL_019	0.341055	63.4011	101.159
724	SMALL_019_SOMA_05	SMALL_019_SOMA_04	cell__05	cell__04	SMALL_019	0.340776	3.1101	128.97
725	SMALL_019_SOMA_05	SMALL_019_SOMA_05	cell__05	cell__05	SMALL_019	1	0	0
726	SMALL_019_SOMA_05	SMALL_019_SOMA_06	cell__05	cell__06	SMALL_019	0.708175	39.9011	56.6107
727	SMALL_019_SOMA_05	SMALL_019_SOMA_07	cell__05	cell__07	SMALL_019	0.451255	1.68978	61.0388
728	SMALL_019_SOMA_06	SMALL_019_PROC_01_01	cell__06	cell__01	SMALL_019	0.573896	17	130.335
729	SMALL_019_SOMA_06	SMALL_019_PROC_01_02	cell__06	cell__01	SMALL_019	0.675961	4.5	133.251
730	SMALL_019_SOMA_06	SMALL_019_PROC_01_03	cell__06	cell__01	SMALL_019	0.676531	37.4846	139.169
731	SMALL_019_SOMA_06	SMALL_019_PROC_01_04	cell__06	cell__01	SMALL_019	0.64973	33.8142	144.649
732	SMALL_019_SOMA_06	SMALL_019_PROC_01_05	cell__06	cell__01	SMALL_019	0.450584	40.5	149.175
733	SMALL_019_SOMA_06	SMALL_019_PROC_01_06	cell__06	cell__01	SMALL_019	0.493824	40.5	148.959
734	SMALL_019_SOMA_06	SMALL_019_PROC_01_07	cell__06	cell__01	SMALL_019	0.662058	30.5	139.648
735	SMALL_019_SOMA_06	SMALL_019_PROC_02_03	cell__06	cell__02	SMALL_019	0.264831	36	149.588
736	SMALL_019_SOMA_06	SMALL_019_PROC_03_01	cell__06	cell__03	SMALL_019	0.421735	12.25	131.091
737	SMALL_019_SOMA_06	SMALL_019_PROC_03_04	cell__06	cell__03	SMALL_019	0.454409	31.7014	136.881
738	SMALL_019_SOMA_06	SMALL_019_PROC_03_05	cell__06	cell__03	SMALL_019	0.410635	32.8659	140.653
739	SMALL_019_SOMA_06	SMALL_019_PROC_03_06	cell__06	cell__03	SMALL_019	0.425624	27.872	140.044
740	SMALL_019_SOMA_06	SMALL_019_PROC_04_09	cell__06	cell__04	SMALL_019	0.390086	26.1371	130.741
741	SMALL_019_SOMA_06	SMALL_019_PROC_04_10	cell__06	cell__04	SMALL_019	0.462069	20.9686	129.774
742	SMALL_019_SOMA_06	SMALL_019_PROC_05_01	cell__06	cell__05	SMALL_019	0.699609	42.75	46.7212
743	SMALL_019_SOMA_06	SMALL_019_PROC_05_03	cell__06	cell__05	SMALL_019	0.531993	47.25	52.5724
744	SMALL_019_SOMA_06	SMALL_019_PROC_05_06	cell__06	cell__05	SMALL_019	0.615407	42.75	67.5615
745	SMALL_019_SOMA_06	SMALL_019_PROC_06_03	cell__06	cell__06	SMALL_019	0.825553	47.25	6.39705
746	SMALL_019_SOMA_06	SMALL_019_PROC_06_04	cell__06	cell__06	SMALL_019	0.838133	34.304	6.28636
747	SMALL_019_SOMA_06	SMALL_019_PROC_06_06	cell__06	cell__06	SMALL_019	0.747111	51.75	10.6818
748	SMALL_019_SOMA_06	SMALL_019_PROC_07_04	cell__06	cell__07	SMALL_019	0.536412	10.3681	114.401
749	SMALL_019_SOMA_06	SMALL_019_SOMA_01	cell__06	cell__01	SMALL_019	0.664951	30.5	138.094
750	SMALL_019_SOMA_06	SMALL_019_SOMA_02	cell__06	cell__02	SMALL_019	0.612843	38.25	145.644
751	SMALL_019_SOMA_06	SMALL_019_SOMA_03	cell__06	cell__03	SMALL_019	0.471309	23.5	130.846
752	SMALL_019_SOMA_06	SMALL_019_SOMA_04	cell__06	cell__04	SMALL_019	0.560686	36.791	140.991
753	SMALL_019_SOMA_06	SMALL_019_SOMA_05	cell__06	cell__05	SMALL_019	0.708175	39.9011	56.6107
754	SMALL_019_SOMA_06	SMALL_019_SOMA_06	cell__06	cell__06	SMALL_019	1	0	0
755	SMALL_019_SOMA_06	SMALL_019_SOMA_07	cell__06	cell__07	SMALL_019	0.569017	41.5909	106.253
756	SMALL_019_SOMA_07	SMALL_019_PROC_01_01	cell__07	cell__01	SMALL_019	0.364336	24.5909	29.1129
757	SMALL_019_SOMA_07	SMALL_019_PROC_01_02	cell__07	cell__01	SMALL_019	0.484911	46.0909	29.7422
758	SMALL_019_SOMA_07	SMALL_019_PROC_01_03	cell__07	cell__01	SMALL_019	0.45088	4.10626	35.5992
759	SMALL_019_SOMA_07	SMALL_019_PROC_01_04	cell__07	cell__01	SMALL_019	0.320899	7.7767	46.1571
760	SMALL_019_SOMA_07	SMALL_019_PROC_01_05	cell__07	cell__01	SMALL_019	0.219634	1.09088	49.7056
761	SMALL_019_SOMA_07	SMALL_019_PROC_01_06	cell__07	cell__01	SMALL_019	0.223963	1.09088	51.2055
762	SMALL_019_SOMA_07	SMALL_019_PROC_01_07	cell__07	cell__01	SMALL_019	0.396863	11.0909	44.9723
763	SMALL_019_SOMA_07	SMALL_019_PROC_02_03	cell__07	cell__02	SMALL_019	0.201946	5.59088	43.3468
764	SMALL_019_SOMA_07	SMALL_019_PROC_03_01	cell__07	cell__03	SMALL_019	0.351443	53.8409	57.3691
765	SMALL_019_SOMA_07	SMALL_019_PROC_03_04	cell__07	cell__03	SMALL_019	0.348447	9.88953	51.7525
766	SMALL_019_SOMA_07	SMALL_019_PROC_03_05	cell__07	cell__03	SMALL_019	0.446424	8.72499	54.8331
767	SMALL_019_SOMA_07	SMALL_019_PROC_03_06	cell__07	cell__03	SMALL_019	0.439505	13.7189	51.7521
768	SMALL_019_SOMA_07	SMALL_019_PROC_04_09	cell__07	cell__04	SMALL_019	0.265244	15.4537	83.3889
769	SMALL_019_SOMA_07	SMALL_019_PROC_04_10	cell__07	cell__04	SMALL_019	0.300393	20.6223	81.06
770	SMALL_019_SOMA_07	SMALL_019_PROC_05_01	cell__07	cell__05	SMALL_019	0.38469	1.15912	66.5305
771	SMALL_019_SOMA_07	SMALL_019_PROC_05_03	cell__07	cell__05	SMALL_019	0.507605	5.65912	54.2274
772	SMALL_019_SOMA_07	SMALL_019_PROC_05_06	cell__07	cell__05	SMALL_019	0.545087	1.15912	52.9422
773	SMALL_019_SOMA_07	SMALL_019_PROC_06_03	cell__07	cell__06	SMALL_019	0.445995	5.65912	111.844
774	SMALL_019_SOMA_07	SMALL_019_PROC_06_04	cell__07	cell__06	SMALL_019	0.580624	7.28687	110.775
775	SMALL_019_SOMA_07	SMALL_019_PROC_06_06	cell__07	cell__06	SMALL_019	0.442584	10.1591	112.094
776	SMALL_019_SOMA_07	SMALL_019_PROC_07_04	cell__07	cell__07	SMALL_019	0.73484	31.2227	9.50064
777	SMALL_019_SOMA_07	SMALL_019_SOMA_01	cell__07	cell__01	SMALL_019	0.333008	11.0909	38.7401
778	SMALL_019_SOMA_07	SMALL_019_SOMA_02	cell__07	cell__02	SMALL_019	0.347615	3.34088	40.0154
779	SMALL_019_SOMA_07	SMALL_019_SOMA_03	cell__07	cell__03	SMALL_019	0.301933	65.0909	48.7884
780	SMALL_019_SOMA_07	SMALL_019_SOMA_04	cell__07	cell__04	SMALL_019	0.282785	4.79987	90.0779
781	SMALL_019_SOMA_07	SMALL_019_SOMA_05	cell__07	cell__05	SMALL_019	0.451255	1.68978	61.0388
782	SMALL_019_SOMA_07	SMALL_019_SOMA_06	cell__07	cell__06	SMALL_019	0.569017	41.5909	106.253
783	SMALL_019_SOMA_07	SMALL_019_SOMA_07	cell__07	cell__07	SMALL_019	1	0	0
784	SMALL_023_PROC_01_01	SMALL_023_PROC_01_01	cell__01	cell__01	SMALL_023	1	0	0
785	SMALL_023_PROC_01_01	SMALL_023_PROC_01_08	cell__01	cell__01	SMALL_023	0.507776	5.27564	18.1599
786	SMALL_023_PROC_01_01	SMALL_023_PROC_01_09	cell__01	cell__01	SMALL_023	0.423925	13.7244	22.2245
787	SMALL_023_PROC_01_01	SMALL_023_PROC_01_10	cell__01	cell__01	SMALL_023	0.522664	15.9744	18.607
788	SMALL_023_PROC_01_01	SMALL_023_PROC_02_03	cell__01	cell__02	SMALL_023	0.519153	26.7756	24.3706
789	SMALL_023_PROC_01_01	SMALL_023_PROC_02_04	cell__01	cell__02	SMALL_023	0.46717	26.7756	30.3156
790	SMALL_023_PROC_01_01	SMALL_023_PROC_02_08	cell__01	cell__02	SMALL_023	0.556579	21.1119	45.2246
791	SMALL_023_PROC_01_01	SMALL_023_PROC_02_09	cell__01	cell__02	SMALL_023	0.591838	86.0701	38.8949
792	SMALL_023_PROC_01_01	SMALL_023_PROC_03_02	cell__01	cell__03	SMALL_023	0.484056	22.7244	79.5863
793	SMALL_023_PROC_01_01	SMALL_023_PROC_03_03	cell__01	cell__03	SMALL_023	0.496718	32.9744	84.7137
794	SMALL_023_PROC_01_01	SMALL_023_PROC_04_01	cell__01	cell__04	SMALL_023	0.254501	5.27564	51.6212
795	SMALL_023_PROC_01_01	SMALL_023_PROC_05_04	cell__01	cell__05	SMALL_023	0.310409	114.22	103.464
796	SMALL_023_PROC_01_01	SMALL_023_PROC_05_05	cell__01	cell__05	SMALL_023	0.437386	17.1714	111.64
797	SMALL_023_PROC_01_01	SMALL_023_PROC_06_01	cell__01	cell__06	SMALL_023	0.369096	23.2756	109.31
798	SMALL_023_PROC_01_01	SMALL_023_PROC_06_03	cell__01	cell__06	SMALL_023	0.347078	114.474	117.889
799	SMALL_023_PROC_01_01	SMALL_023_SOMA_04	cell__01	cell__04	SMALL_023	0.571264	8.54018	49.4958
800	SMALL_023_PROC_01_08	SMALL_023_PROC_01_01	cell__01	cell__01	SMALL_023	0.507776	5.27564	18.1599
801	SMALL_023_PROC_01_08	SMALL_023_PROC_01_08	cell__01	cell__01	SMALL_023	1	0	0
802	SMALL_023_PROC_01_08	SMALL_023_PROC_01_09	cell__01	cell__01	SMALL_023	0.721558	19	6.29111
803	SMALL_023_PROC_01_08	SMALL_023_PROC_01_10	cell__01	cell__01	SMALL_023	0.684282	21.25	6.76351
804	SMALL_023_PROC_01_08	SMALL_023_PROC_02_03	cell__01	cell__02	SMALL_023	0.488057	21.5	28.0557
805	SMALL_023_PROC_01_08	SMALL_023_PROC_02_04	cell__01	cell__02	SMALL_023	0.512822	21.5	30.5506
806	SMALL_023_PROC_01_08	SMALL_023_PROC_02_08	cell__01	cell__02	SMALL_023	0.517907	26.3875	57.6738
807	SMALL_023_PROC_01_08	SMALL_023_PROC_02_09	cell__01	cell__02	SMALL_023	0.50875	91.3458	51.0658
808	SMALL_023_PROC_01_08	SMALL_023_PROC_03_02	cell__01	cell__03	SMALL_023	0.453251	28	63.5147
809	SMALL_023_PROC_01_08	SMALL_023_PROC_03_03	cell__01	cell__03	SMALL_023	0.530606	38.25	67.5241
810	SMALL_023_PROC_01_08	SMALL_023_PROC_04_01	cell__01	cell__04	SMALL_023	0.325023	0	48.5751
811	SMALL_023_PROC_01_08	SMALL_023_PROC_05_04	cell__01	cell__05	SMALL_023	0.317218	119.495	85.7917
812	SMALL_023_PROC_01_08	SMALL_023_PROC_05_05	cell__01	cell__05	SMALL_023	0.481821	22.447	93.7795
813	SMALL_023_PROC_01_08	SMALL_023_PROC_06_01	cell__01	cell__06	SMALL_023	0.393103	18	95.9398
814	SMALL_023_PROC_01_08	SMALL_023_PROC_06_03	cell__01	cell__06	SMALL_023	0.356657	119.75	104.467
815	SMALL_023_PROC_01_08	SMALL_023_SOMA_04	cell__01	cell__04	SMALL_023	0.527819	13.8158	51.1473
816	SMALL_023_PROC_01_09	SMALL_023_PROC_01_01	cell__01	cell__01	SMALL_023	0.423925	13.7244	22.2245
817	SMALL_023_PROC_01_09	SMALL_023_PROC_01_08	cell__01	cell__01	SMALL_023	0.721558	19	6.29111
818	SMALL_023_PROC_01_09	SMALL_023_PROC_01_09	cell__01	cell__01	SMALL_023	1	0	0
819	SMALL_023_PROC_01_09	SMALL_023_PROC_01_10	cell__01	cell__01	SMALL_023	0.651838	2.25	4.47519
820	SMALL_023_PROC_01_09	SMALL_023_PROC_02_03	cell__01	cell__02	SMALL_023	0.483673	40.5	25.9132
821	SMALL_023_PROC_01_09	SMALL_023_PROC_02_04	cell__01	cell__02	SMALL_023	0.586787	40.5	27.047
822	SMALL_023_PROC_01_09	SMALL_023_PROC_02_08	cell__01	cell__02	SMALL_023	0.428276	7.38752	57.2815
823	SMALL_023_PROC_01_09	SMALL_023_PROC_02_09	cell__01	cell__02	SMALL_023	0.413574	72.3458	50.7099
824	SMALL_023_PROC_01_09	SMALL_023_PROC_03_02	cell__01	cell__03	SMALL_023	0.348654	9	63.6407
825	SMALL_023_PROC_01_09	SMALL_023_PROC_03_03	cell__01	cell__03	SMALL_023	0.397253	19.25	66.5147
826	SMALL_023_PROC_01_09	SMALL_023_PROC_04_01	cell__01	cell__04	SMALL_023	0.371547	19	43.4908
827	SMALL_023_PROC_01_09	SMALL_023_PROC_05_04	cell__01	cell__05	SMALL_023	0.301116	100.495	81.2511
828	SMALL_023_PROC_01_09	SMALL_023_PROC_05_05	cell__01	cell__05	SMALL_023	0.464765	3.44703	89.4892
829	SMALL_023_PROC_01_09	SMALL_023_PROC_06_01	cell__01	cell__06	SMALL_023	0.356759	37	89.7684
830	SMALL_023_PROC_01_09	SMALL_023_PROC_06_03	cell__01	cell__06	SMALL_023	0.296733	100.75	98.307
831	SMALL_023_PROC_01_09	SMALL_023_SOMA_04	cell__01	cell__04	SMALL_023	0.488013	5.18418	47.2164
832	SMALL_023_PROC_01_10	SMALL_023_PROC_01_01	cell__01	cell__01	SMALL_023	0.522664	15.9744	18.607
833	SMALL_023_PROC_01_10	SMALL_023_PROC_01_08	cell__01	cell__01	SMALL_023	0.684282	21.25	6.76351
834	SMALL_023_PROC_01_10	SMALL_023_PROC_01_09	cell__01	cell__01	SMALL_023	0.651838	2.25	4.47519
835	SMALL_023_PROC_01_10	SMALL_023_PROC_01_10	cell__01	cell__01	SMALL_023	1	0	0
836	SMALL_023_PROC_01_10	SMALL_023_PROC_02_03	cell__01	cell__02	SMALL_023	0.500319	42.75	22.0509
837	SMALL_023_PROC_01_10	SMALL_023_PROC_02_04	cell__01	cell__02	SMALL_023	0.565308	42.75	23.9523
838	SMALL_023_PROC_01_10	SMALL_023_PROC_02_08	cell__01	cell__02	SMALL_023	0.569121	5.13752	52.9648
839	SMALL_023_PROC_01_10	SMALL_023_PROC_02_09	cell__01	cell__02	SMALL_023	0.579049	70.0958	46.3792
840	SMALL_023_PROC_01_10	SMALL_023_PROC_03_02	cell__01	cell__03	SMALL_023	0.405267	6.75	67.9057
841	SMALL_023_PROC_01_10	SMALL_023_PROC_03_03	cell__01	cell__03	SMALL_023	0.512806	17	70.9522
842	SMALL_023_PROC_01_10	SMALL_023_PROC_04_01	cell__01	cell__04	SMALL_023	0.349329	21.25	41.8554
843	SMALL_023_PROC_01_10	SMALL_023_PROC_05_04	cell__01	cell__05	SMALL_023	0.337721	98.2452	85.1398
844	SMALL_023_PROC_01_10	SMALL_023_PROC_05_05	cell__01	cell__05	SMALL_023	0.539578	1.19703	93.4888
845	SMALL_023_PROC_01_10	SMALL_023_PROC_06_01	cell__01	cell__06	SMALL_023	0.423797	39.25	91.8066
846	SMALL_023_PROC_01_10	SMALL_023_PROC_06_03	cell__01	cell__06	SMALL_023	0.419967	98.5	100.373
847	SMALL_023_PROC_01_10	SMALL_023_SOMA_04	cell__01	cell__04	SMALL_023	0.535868	7.43418	44.472
848	SMALL_023_PROC_02_03	SMALL_023_PROC_01_01	cell__02	cell__01	SMALL_023	0.519153	26.7756	24.3706
849	SMALL_023_PROC_02_03	SMALL_023_PROC_01_08	cell__02	cell__01	SMALL_023	0.488057	21.5	28.0557
850	SMALL_023_PROC_02_03	SMALL_023_PROC_01_09	cell__02	cell__01	SMALL_023	0.483673	40.5	25.9132
851	SMALL_023_PROC_02_03	SMALL_023_PROC_01_10	cell__02	cell__01	SMALL_023	0.500319	42.75	22.0509
852	SMALL_023_PROC_02_03	SMALL_023_PROC_02_03	cell__02	cell__02	SMALL_023	1	0	0
853	SMALL_023_PROC_02_03	SMALL_023_PROC_02_04	cell__02	cell__02	SMALL_023	0.632362	0	6.99433
854	SMALL_023_PROC_02_03	SMALL_023_PROC_02_08	cell__02	cell__02	SMALL_023	0.518269	47.8875	32.5675
855	SMALL_023_PROC_02_03	SMALL_023_PROC_02_09	cell__02	cell__02	SMALL_023	0.577497	112.846	26.2798
856	SMALL_023_PROC_02_03	SMALL_023_PROC_03_02	cell__02	cell__03	SMALL_023	0.447019	49.5	89.3007
857	SMALL_023_PROC_02_03	SMALL_023_PROC_03_03	cell__02	cell__03	SMALL_023	0.377089	59.75	91.29
858	SMALL_023_PROC_02_03	SMALL_023_PROC_04_01	cell__02	cell__04	SMALL_023	0.336579	21.5	28.074
859	SMALL_023_PROC_02_03	SMALL_023_PROC_05_04	cell__02	cell__05	SMALL_023	0.226431	140.995	97.4369
860	SMALL_023_PROC_02_03	SMALL_023_PROC_05_05	cell__02	cell__05	SMALL_023	0.407364	43.947	106.48
861	SMALL_023_PROC_02_03	SMALL_023_PROC_06_01	cell__02	cell__06	SMALL_023	0.2793	3.5	92.6006
862	SMALL_023_PROC_02_03	SMALL_023_PROC_06_03	cell__02	cell__06	SMALL_023	0.265265	141.25	101.051
863	SMALL_023_PROC_02_03	SMALL_023_SOMA_04	cell__02	cell__04	SMALL_023	0.559337	35.3158	25.2227
864	SMALL_023_PROC_02_04	SMALL_023_PROC_01_01	cell__02	cell__01	SMALL_023	0.46717	26.7756	30.3156
865	SMALL_023_PROC_02_04	SMALL_023_PROC_01_08	cell__02	cell__01	SMALL_023	0.512822	21.5	30.5506
866	SMALL_023_PROC_02_04	SMALL_023_PROC_01_09	cell__02	cell__01	SMALL_023	0.586787	40.5	27.047
867	SMALL_023_PROC_02_04	SMALL_023_PROC_01_10	cell__02	cell__01	SMALL_023	0.565308	42.75	23.9523
868	SMALL_023_PROC_02_04	SMALL_023_PROC_02_03	cell__02	cell__02	SMALL_023	0.632362	0	6.99433
869	SMALL_023_PROC_02_04	SMALL_023_PROC_02_04	cell__02	cell__02	SMALL_023	1	0	0
870	SMALL_023_PROC_02_04	SMALL_023_PROC_02_08	cell__02	cell__02	SMALL_023	0.477266	47.8875	35.7432
871	SMALL_023_PROC_02_04	SMALL_023_PROC_02_09	cell__02	cell__02	SMALL_023	0.487253	112.846	29.9756
872	SMALL_023_PROC_02_04	SMALL_023_PROC_03_02	cell__02	cell__03	SMALL_023	0.346106	49.5	88.9643
873	SMALL_023_PROC_02_04	SMALL_023_PROC_03_03	cell__02	cell__03	SMALL_023	0.405967	59.75	90.01
874	SMALL_023_PROC_02_04	SMALL_023_PROC_04_01	cell__02	cell__04	SMALL_023	0.425081	21.5	21.416
875	SMALL_023_PROC_02_04	SMALL_023_PROC_05_04	cell__02	cell__05	SMALL_023	0.258261	140.995	92.7747
876	SMALL_023_PROC_02_04	SMALL_023_PROC_05_05	cell__02	cell__05	SMALL_023	0.453843	43.947	101.955
877	SMALL_023_PROC_02_04	SMALL_023_PROC_06_01	cell__02	cell__06	SMALL_023	0.371148	3.5	85.9021
878	SMALL_023_PROC_02_04	SMALL_023_PROC_06_03	cell__02	cell__06	SMALL_023	0.30553	141.25	94.3192
879	SMALL_023_PROC_02_04	SMALL_023_SOMA_04	cell__02	cell__04	SMALL_023	0.563351	35.3158	20.6734
880	SMALL_023_PROC_02_08	SMALL_023_PROC_01_01	cell__02	cell__01	SMALL_023	0.556579	21.1119	45.2246
881	SMALL_023_PROC_02_08	SMALL_023_PROC_01_08	cell__02	cell__01	SMALL_023	0.517907	26.3875	57.6738
882	SMALL_023_PROC_02_08	SMALL_023_PROC_01_09	cell__02	cell__01	SMALL_023	0.428276	7.38752	57.2815
883	SMALL_023_PROC_02_08	SMALL_023_PROC_01_10	cell__02	cell__01	SMALL_023	0.569121	5.13752	52.9648
884	SMALL_023_PROC_02_08	SMALL_023_PROC_02_03	cell__02	cell__02	SMALL_023	0.518269	47.8875	32.5675
885	SMALL_023_PROC_02_08	SMALL_023_PROC_02_04	cell__02	cell__02	SMALL_023	0.477266	47.8875	35.7432
886	SMALL_023_PROC_02_08	SMALL_023_PROC_02_08	cell__02	cell__02	SMALL_023	1	0	0
887	SMALL_023_PROC_02_08	SMALL_023_PROC_02_09	cell__02	cell__02	SMALL_023	0.79626	64.9582	6.60839
888	SMALL_023_PROC_02_08	SMALL_023_PROC_03_02	cell__02	cell__03	SMALL_023	0.390022	1.61248	120.865
889	SMALL_023_PROC_02_08	SMALL_023_PROC_03_03	cell__02	cell__03	SMALL_023	0.486378	11.8625	123.566
890	SMALL_023_PROC_02_08	SMALL_023_PROC_04_01	cell__02	cell__04	SMALL_023	0.23577	26.3875	45.2136
891	SMALL_023_PROC_02_08	SMALL_023_PROC_05_04	cell__02	cell__05	SMALL_023	0.320206	93.1077	128.261
892	SMALL_023_PROC_02_08	SMALL_023_PROC_05_05	cell__02	cell__05	SMALL_023	0.454166	3.9405	137.517
893	SMALL_023_PROC_02_08	SMALL_023_PROC_06_01	cell__02	cell__06	SMALL_023	0.281985	44.3875	115.441
894	SMALL_023_PROC_02_08	SMALL_023_PROC_06_03	cell__02	cell__06	SMALL_023	0.37395	93.3625	123.368
895	SMALL_023_PROC_02_08	SMALL_023_SOMA_04	cell__02	cell__04	SMALL_023	0.518539	12.5717	33.1117
896	SMALL_023_PROC_02_09	SMALL_023_PROC_01_01	cell__02	cell__01	SMALL_023	0.591838	86.0701	38.8949
897	SMALL_023_PROC_02_09	SMALL_023_PROC_01_08	cell__02	cell__01	SMALL_023	0.50875	91.3458	51.0658
898	SMALL_023_PROC_02_09	SMALL_023_PROC_01_09	cell__02	cell__01	SMALL_023	0.413574	72.3458	50.7099
899	SMALL_023_PROC_02_09	SMALL_023_PROC_01_10	cell__02	cell__01	SMALL_023	0.579049	70.0958	46.3792
900	SMALL_023_PROC_02_09	SMALL_023_PROC_02_03	cell__02	cell__02	SMALL_023	0.577497	112.846	26.2798
901	SMALL_023_PROC_02_09	SMALL_023_PROC_02_04	cell__02	cell__02	SMALL_023	0.487253	112.846	29.9756
902	SMALL_023_PROC_02_09	SMALL_023_PROC_02_08	cell__02	cell__02	SMALL_023	0.79626	64.9582	6.60839
903	SMALL_023_PROC_02_09	SMALL_023_PROC_02_09	cell__02	cell__02	SMALL_023	1	0	0
904	SMALL_023_PROC_02_09	SMALL_023_PROC_03_02	cell__02	cell__03	SMALL_023	0.448261	63.3458	114.272
905	SMALL_023_PROC_02_09	SMALL_023_PROC_03_03	cell__02	cell__03	SMALL_023	0.460501	53.0958	117.053
906	SMALL_023_PROC_02_09	SMALL_023_PROC_04_01	cell__02	cell__04	SMALL_023	0.264584	91.3458	41.6899
907	SMALL_023_PROC_02_09	SMALL_023_PROC_05_04	cell__02	cell__05	SMALL_023	0.287915	28.1494	122.73
908	SMALL_023_PROC_02_09	SMALL_023_PROC_05_05	cell__02	cell__05	SMALL_023	0.422143	68.8987	131.927
909	SMALL_023_PROC_02_09	SMALL_023_PROC_06_01	cell__02	cell__06	SMALL_023	0.291797	109.346	111.822
910	SMALL_023_PROC_02_09	SMALL_023_PROC_06_03	cell__02	cell__06	SMALL_023	0.337253	28.4042	119.895
911	SMALL_023_PROC_02_09	SMALL_023_SOMA_04	cell__02	cell__04	SMALL_023	0.552928	77.5299	30.4826
912	SMALL_023_PROC_03_02	SMALL_023_PROC_01_01	cell__03	cell__01	SMALL_023	0.484056	22.7244	79.5863
913	SMALL_023_PROC_03_02	SMALL_023_PROC_01_08	cell__03	cell__01	SMALL_023	0.453251	28	63.5147
914	SMALL_023_PROC_03_02	SMALL_023_PROC_01_09	cell__03	cell__01	SMALL_023	0.348654	9	63.6407
915	SMALL_023_PROC_03_02	SMALL_023_PROC_01_10	cell__03	cell__01	SMALL_023	0.405267	6.75	67.9057
916	SMALL_023_PROC_03_02	SMALL_023_PROC_02_03	cell__03	cell__02	SMALL_023	0.447019	49.5	89.3007
917	SMALL_023_PROC_03_02	SMALL_023_PROC_02_04	cell__03	cell__02	SMALL_023	0.346106	49.5	88.9643
918	SMALL_023_PROC_03_02	SMALL_023_PROC_02_08	cell__03	cell__02	SMALL_023	0.390022	1.61248	120.865
919	SMALL_023_PROC_03_02	SMALL_023_PROC_02_09	cell__03	cell__02	SMALL_023	0.448261	63.3458	114.272
920	SMALL_023_PROC_03_02	SMALL_023_PROC_03_02	cell__03	cell__03	SMALL_023	1	0	0
921	SMALL_023_PROC_03_02	SMALL_023_PROC_03_03	cell__03	cell__03	SMALL_023	0.66553	10.25	12.3032
922	SMALL_023_PROC_03_02	SMALL_023_PROC_04_01	cell__03	cell__04	SMALL_023	0.193852	28	98.3712
923	SMALL_023_PROC_03_02	SMALL_023_PROC_05_04	cell__03	cell__05	SMALL_023	0.370133	91.4952	61.8198
924	SMALL_023_PROC_03_02	SMALL_023_PROC_05_05	cell__03	cell__05	SMALL_023	0.472378	5.55297	63.8602
925	SMALL_023_PROC_03_02	SMALL_023_PROC_06_01	cell__03	cell__06	SMALL_023	0.423603	46	102.946
926	SMALL_023_PROC_03_02	SMALL_023_PROC_06_03	cell__03	cell__06	SMALL_023	0.399699	91.75	109.316
927	SMALL_023_PROC_03_02	SMALL_023_SOMA_04	cell__03	cell__04	SMALL_023	0.507634	14.1842	106.72
928	SMALL_023_PROC_03_03	SMALL_023_PROC_01_01	cell__03	cell__01	SMALL_023	0.496718	32.9744	84.7137
929	SMALL_023_PROC_03_03	SMALL_023_PROC_01_08	cell__03	cell__01	SMALL_023	0.530606	38.25	67.5241
930	SMALL_023_PROC_03_03	SMALL_023_PROC_01_09	cell__03	cell__01	SMALL_023	0.397253	19.25	66.5147
931	SMALL_023_PROC_03_03	SMALL_023_PROC_01_10	cell__03	cell__01	SMALL_023	0.512806	17	70.9522
932	SMALL_023_PROC_03_03	SMALL_023_PROC_02_03	cell__03	cell__02	SMALL_023	0.377089	59.75	91.29
933	SMALL_023_PROC_03_03	SMALL_023_PROC_02_04	cell__03	cell__02	SMALL_023	0.405967	59.75	90.01
934	SMALL_023_PROC_03_03	SMALL_023_PROC_02_08	cell__03	cell__02	SMALL_023	0.486378	11.8625	123.566
935	SMALL_023_PROC_03_03	SMALL_023_PROC_02_09	cell__03	cell__02	SMALL_023	0.460501	53.0958	117.053
936	SMALL_023_PROC_03_03	SMALL_023_PROC_03_02	cell__03	cell__03	SMALL_023	0.66553	10.25	12.3032
937	SMALL_023_PROC_03_03	SMALL_023_PROC_03_03	cell__03	cell__03	SMALL_023	1	0	0
938	SMALL_023_PROC_03_03	SMALL_023_PROC_04_01	cell__03	cell__04	SMALL_023	0.236319	38.25	96.8084
939	SMALL_023_PROC_03_03	SMALL_023_PROC_05_04	cell__03	cell__05	SMALL_023	0.440231	81.2452	50.2196
940	SMALL_023_PROC_03_03	SMALL_023_PROC_05_05	cell__03	cell__05	SMALL_023	0.507771	15.803	51.7451
941	SMALL_023_PROC_03_03	SMALL_023_PROC_06_01	cell__03	cell__06	SMALL_023	0.50456	56.25	93.6118
942	SMALL_023_PROC_03_03	SMALL_023_PROC_06_03	cell__03	cell__06	SMALL_023	0.522272	81.5	99.5246
943	SMALL_023_PROC_03_03	SMALL_023_SOMA_04	cell__03	cell__04	SMALL_023	0.541292	24.4342	106.293
944	SMALL_023_PROC_04_01	SMALL_023_PROC_01_01	cell__04	cell__01	SMALL_023	0.254501	5.27564	51.6212
945	SMALL_023_PROC_04_01	SMALL_023_PROC_01_08	cell__04	cell__01	SMALL_023	0.325023	0	48.5751
946	SMALL_023_PROC_04_01	SMALL_023_PROC_01_09	cell__04	cell__01	SMALL_023	0.371547	19	43.4908
947	SMALL_023_PROC_04_01	SMALL_023_PROC_01_10	cell__04	cell__01	SMALL_023	0.349329	21.25	41.8554
948	SMALL_023_PROC_04_01	SMALL_023_PROC_02_03	cell__04	cell__02	SMALL_023	0.336579	21.5	28.074
949	SMALL_023_PROC_04_01	SMALL_023_PROC_02_04	cell__04	cell__02	SMALL_023	0.425081	21.5	21.416
950	SMALL_023_PROC_04_01	SMALL_023_PROC_02_08	cell__04	cell__02	SMALL_023	0.23577	26.3875	45.2136
951	SMALL_023_PROC_04_01	SMALL_023_PROC_02_09	cell__04	cell__02	SMALL_023	0.264584	91.3458	41.6899
952	SMALL_023_PROC_04_01	SMALL_023_PROC_03_02	cell__04	cell__03	SMALL_023	0.193852	28	98.3712
953	SMALL_023_PROC_04_01	SMALL_023_PROC_03_03	cell__04	cell__03	SMALL_023	0.236319	38.25	96.8084
954	SMALL_023_PROC_04_01	SMALL_023_PROC_04_01	cell__04	cell__04	SMALL_023	1	0	0
955	SMALL_023_PROC_04_01	SMALL_023_PROC_05_04	cell__04	cell__05	SMALL_023	0.202225	119.495	87.8999
956	SMALL_023_PROC_04_01	SMALL_023_PROC_05_05	cell__04	cell__05	SMALL_023	0.342364	22.447	97.3693
957	SMALL_023_PROC_04_01	SMALL_023_PROC_06_01	cell__04	cell__06	SMALL_023	0.228747	18	70.2454
958	SMALL_023_PROC_04_01	SMALL_023_PROC_06_03	cell__04	cell__06	SMALL_023	0.139821	119.75	78.2409
959	SMALL_023_PROC_04_01	SMALL_023_SOMA_04	cell__04	cell__04	SMALL_023	0.571649	13.8158	12.9995
960	SMALL_023_PROC_05_04	SMALL_023_PROC_01_01	cell__05	cell__01	SMALL_023	0.310409	114.22	103.464
961	SMALL_023_PROC_05_04	SMALL_023_PROC_01_08	cell__05	cell__01	SMALL_023	0.317218	119.495	85.7917
962	SMALL_023_PROC_05_04	SMALL_023_PROC_01_09	cell__05	cell__01	SMALL_023	0.301116	100.495	81.2511
963	SMALL_023_PROC_05_04	SMALL_023_PROC_01_10	cell__05	cell__01	SMALL_023	0.337721	98.2452	85.1398
964	SMALL_023_PROC_05_04	SMALL_023_PROC_02_03	cell__05	cell__02	SMALL_023	0.226431	140.995	97.4369
965	SMALL_023_PROC_05_04	SMALL_023_PROC_02_04	cell__05	cell__02	SMALL_023	0.258261	140.995	92.7747
966	SMALL_023_PROC_05_04	SMALL_023_PROC_02_08	cell__05	cell__02	SMALL_023	0.320206	93.1077	128.261
967	SMALL_023_PROC_05_04	SMALL_023_PROC_02_09	cell__05	cell__02	SMALL_023	0.287915	28.1494	122.73
968	SMALL_023_PROC_05_04	SMALL_023_PROC_03_02	cell__05	cell__03	SMALL_023	0.370133	91.4952	61.8198
969	SMALL_023_PROC_05_04	SMALL_023_PROC_03_03	cell__05	cell__03	SMALL_023	0.440231	81.2452	50.2196
970	SMALL_023_PROC_05_04	SMALL_023_PROC_04_01	cell__05	cell__04	SMALL_023	0.202225	119.495	87.8999
971	SMALL_023_PROC_05_04	SMALL_023_PROC_05_04	cell__05	cell__05	SMALL_023	1	0	0
972	SMALL_023_PROC_05_04	SMALL_023_PROC_05_05	cell__05	cell__05	SMALL_023	0.776537	97.0482	9.47322
973	SMALL_023_PROC_05_04	SMALL_023_PROC_06_01	cell__05	cell__06	SMALL_023	0.463447	137.495	50.2903
974	SMALL_023_PROC_05_04	SMALL_023_PROC_06_03	cell__05	cell__06	SMALL_023	0.575972	0.254802	53.8787
975	SMALL_023_PROC_05_04	SMALL_023_SOMA_04	cell__05	cell__04	SMALL_023	0.457009	105.679	100.531
976	SMALL_023_PROC_05_05	SMALL_023_PROC_01_01	cell__05	cell__01	SMALL_023	0.437386	17.1714	111.64
977	SMALL_023_PROC_05_05	SMALL_023_PROC_01_08	cell__05	cell__01	SMALL_023	0.481821	22.447	93.7795
978	SMALL_023_PROC_05_05	SMALL_023_PROC_01_09	cell__05	cell__01	SMALL_023	0.464765	3.44703	89.4892
979	SMALL_023_PROC_05_05	SMALL_023_PROC_01_10	cell__05	cell__01	SMALL_023	0.539578	1.19703	93.4888
980	SMALL_023_PROC_05_05	SMALL_023_PROC_02_03	cell__05	cell__02	SMALL_023	0.407364	43.947	106.48
981	SMALL_023_PROC_05_05	SMALL_023_PROC_02_04	cell__05	cell__02	SMALL_023	0.453843	43.947	101.955
982	SMALL_023_PROC_05_05	SMALL_023_PROC_02_08	cell__05	cell__02	SMALL_023	0.454166	3.9405	137.517
983	SMALL_023_PROC_05_05	SMALL_023_PROC_02_09	cell__05	cell__02	SMALL_023	0.422143	68.8987	131.927
984	SMALL_023_PROC_05_05	SMALL_023_PROC_03_02	cell__05	cell__03	SMALL_023	0.472378	5.55297	63.8602
985	SMALL_023_PROC_05_05	SMALL_023_PROC_03_03	cell__05	cell__03	SMALL_023	0.507771	15.803	51.7451
986	SMALL_023_PROC_05_05	SMALL_023_PROC_04_01	cell__05	cell__04	SMALL_023	0.342364	22.447	97.3693
987	SMALL_023_PROC_05_05	SMALL_023_PROC_05_04	cell__05	cell__05	SMALL_023	0.776537	97.0482	9.47322
988	SMALL_023_PROC_05_05	SMALL_023_PROC_05_05	cell__05	cell__05	SMALL_023	1	0	0
989	SMALL_023_PROC_05_05	SMALL_023_PROC_06_01	cell__05	cell__06	SMALL_023	0.552961	40.447	56.7015
990	SMALL_023_PROC_05_05	SMALL_023_PROC_06_03	cell__05	cell__06	SMALL_023	0.554629	97.303	59.2062
991	SMALL_023_PROC_05_05	SMALL_023_SOMA_04	cell__05	cell__04	SMALL_023	0.558201	8.63121	109.987
992	SMALL_023_PROC_06_01	SMALL_023_PROC_01_01	cell__06	cell__01	SMALL_023	0.369096	23.2756	109.31
993	SMALL_023_PROC_06_01	SMALL_023_PROC_01_08	cell__06	cell__01	SMALL_023	0.393103	18	95.9398
994	SMALL_023_PROC_06_01	SMALL_023_PROC_01_09	cell__06	cell__01	SMALL_023	0.356759	37	89.7684
995	SMALL_023_PROC_06_01	SMALL_023_PROC_01_10	cell__06	cell__01	SMALL_023	0.423797	39.25	91.8066
996	SMALL_023_PROC_06_01	SMALL_023_PROC_02_03	cell__06	cell__02	SMALL_023	0.2793	3.5	92.6006
997	SMALL_023_PROC_06_01	SMALL_023_PROC_02_04	cell__06	cell__02	SMALL_023	0.371148	3.5	85.9021
998	SMALL_023_PROC_06_01	SMALL_023_PROC_02_08	cell__06	cell__02	SMALL_023	0.281985	44.3875	115.441
999	SMALL_023_PROC_06_01	SMALL_023_PROC_02_09	cell__06	cell__02	SMALL_023	0.291797	109.346	111.822
1000	SMALL_023_PROC_06_01	SMALL_023_PROC_03_02	cell__06	cell__03	SMALL_023	0.423603	46	102.946
1001	SMALL_023_PROC_06_01	SMALL_023_PROC_03_03	cell__06	cell__03	SMALL_023	0.50456	56.25	93.6118
1002	SMALL_023_PROC_06_01	SMALL_023_PROC_04_01	cell__06	cell__04	SMALL_023	0.228747	18	70.2454
1003	SMALL_023_PROC_06_01	SMALL_023_PROC_05_04	cell__06	cell__05	SMALL_023	0.463447	137.495	50.2903
1004	SMALL_023_PROC_06_01	SMALL_023_PROC_05_05	cell__06	cell__05	SMALL_023	0.552961	40.447	56.7015
1005	SMALL_023_PROC_06_01	SMALL_023_PROC_06_01	cell__06	cell__06	SMALL_023	1	0	0
1006	SMALL_023_PROC_06_01	SMALL_023_PROC_06_03	cell__06	cell__06	SMALL_023	0.577763	137.75	8.57921
1007	SMALL_023_PROC_06_01	SMALL_023_SOMA_04	cell__06	cell__04	SMALL_023	0.412983	31.8158	82.5654
1008	SMALL_023_PROC_06_03	SMALL_023_PROC_01_01	cell__06	cell__01	SMALL_023	0.347078	114.474	117.889
1009	SMALL_023_PROC_06_03	SMALL_023_PROC_01_08	cell__06	cell__01	SMALL_023	0.356657	119.75	104.467
1010	SMALL_023_PROC_06_03	SMALL_023_PROC_01_09	cell__06	cell__01	SMALL_023	0.296733	100.75	98.307
1011	SMALL_023_PROC_06_03	SMALL_023_PROC_01_10	cell__06	cell__01	SMALL_023	0.419967	98.5	100.373
1012	SMALL_023_PROC_06_03	SMALL_023_PROC_02_03	cell__06	cell__02	SMALL_023	0.265265	141.25	101.051
1013	SMALL_023_PROC_06_03	SMALL_023_PROC_02_04	cell__06	cell__02	SMALL_023	0.30553	141.25	94.3192
1014	SMALL_023_PROC_06_03	SMALL_023_PROC_02_08	cell__06	cell__02	SMALL_023	0.37395	93.3625	123.368
1015	SMALL_023_PROC_06_03	SMALL_023_PROC_02_09	cell__06	cell__02	SMALL_023	0.337253	28.4042	119.895
1016	SMALL_023_PROC_06_03	SMALL_023_PROC_03_02	cell__06	cell__03	SMALL_023	0.399699	91.75	109.316
1017	SMALL_023_PROC_06_03	SMALL_023_PROC_03_03	cell__06	cell__03	SMALL_023	0.522272	81.5	99.5246
1018	SMALL_023_PROC_06_03	SMALL_023_PROC_04_01	cell__06	cell__04	SMALL_023	0.139821	119.75	78.2409
1019	SMALL_023_PROC_06_03	SMALL_023_PROC_05_04	cell__06	cell__05	SMALL_023	0.575972	0.254802	53.8787
1020	SMALL_023_PROC_06_03	SMALL_023_PROC_05_05	cell__06	cell__05	SMALL_023	0.554629	97.303	59.2062
1021	SMALL_023_PROC_06_03	SMALL_023_PROC_06_01	cell__06	cell__06	SMALL_023	0.577763	137.75	8.57921
1022	SMALL_023_PROC_06_03	SMALL_023_PROC_06_03	cell__06	cell__06	SMALL_023	1	0	0
1023	SMALL_023_PROC_06_03	SMALL_023_SOMA_04	cell__06	cell__04	SMALL_023	0.410582	105.934	90.3777
1024	SMALL_023_SOMA_04	SMALL_023_PROC_01_01	cell__04	cell__01	SMALL_023	0.571264	8.54018	49.4958
1025	SMALL_023_SOMA_04	SMALL_023_PROC_01_08	cell__04	cell__01	SMALL_023	0.527819	13.8158	51.1473
1026	SMALL_023_SOMA_04	SMALL_023_PROC_01_09	cell__04	cell__01	SMALL_023	0.488013	5.18418	47.2164
1027	SMALL_023_SOMA_04	SMALL_023_PROC_01_10	cell__04	cell__01	SMALL_023	0.535868	7.43418	44.472
1028	SMALL_023_SOMA_04	SMALL_023_PROC_02_03	cell__04	cell__02	SMALL_023	0.559337	35.3158	25.2227
1029	SMALL_023_SOMA_04	SMALL_023_PROC_02_04	cell__04	cell__02	SMALL_023	0.563351	35.3158	20.6734
1030	SMALL_023_SOMA_04	SMALL_023_PROC_02_08	cell__04	cell__02	SMALL_023	0.518539	12.5717	33.1117
1031	SMALL_023_SOMA_04	SMALL_023_PROC_02_09	cell__04	cell__02	SMALL_023	0.552928	77.5299	30.4826
1032	SMALL_023_SOMA_04	SMALL_023_PROC_03_02	cell__04	cell__03	SMALL_023	0.507634	14.1842	106.72
1033	SMALL_023_SOMA_04	SMALL_023_PROC_03_03	cell__04	cell__03	SMALL_023	0.541292	24.4342	106.293
1034	SMALL_023_SOMA_04	SMALL_023_PROC_04_01	cell__04	cell__04	SMALL_023	0.571649	13.8158	12.9995
1035	SMALL_023_SOMA_04	SMALL_023_PROC_05_04	cell__04	cell__05	SMALL_023	0.457009	105.679	100.531
1036	SMALL_023_SOMA_04	SMALL_023_PROC_05_05	cell__04	cell__05	SMALL_023	0.558201	8.63121	109.987
1037	SMALL_023_SOMA_04	SMALL_023_PROC_06_01	cell__04	cell__06	SMALL_023	0.412983	31.8158	82.5654
1038	SMALL_023_SOMA_04	SMALL_023_PROC_06_03	cell__04	cell__06	SMALL_023	0.410582	105.934	90.3777
1039	SMALL_023_SOMA_04	SMALL_023_SOMA_04	cell__04	cell__04	SMALL_023	1	0	0
1040	SMALL_027_PROC_01_02	SMALL_027_PROC_01_02	cell__01	cell__01	SMALL_027	1	0	0
1041	SMALL_027_PROC_01_02	SMALL_027_PROC_01_03	cell__01	cell__01	SMALL_027	0.441473	3.83746	11.3831
1042	SMALL_027_PROC_01_02	SMALL_027_PROC_02_01	cell__01	cell__02	SMALL_027	0.421462	19.8678	65.7437
1043	SMALL_027_PROC_01_02	SMALL_027_PROC_02_02	cell__01	cell__02	SMALL_027	0.436417	26.1273	56.9124
1044	SMALL_027_PROC_01_02	SMALL_027_PROC_02_03	cell__01	cell__02	SMALL_027	0.403018	29.1322	58.4926
1045	SMALL_027_PROC_01_02	SMALL_027_PROC_02_04	cell__01	cell__02	SMALL_027	0.43707	0.0625741	74.3943
1046	SMALL_027_PROC_01_02	SMALL_027_PROC_02_05	cell__01	cell__02	SMALL_027	0.382799	3.4205	74.6848
1047	SMALL_027_PROC_01_02	SMALL_027_PROC_02_06	cell__01	cell__02	SMALL_027	0.407217	24.1085	63.9943
1048	SMALL_027_PROC_01_02	SMALL_027_PROC_02_08	cell__01	cell__02	SMALL_027	0.302477	17.5703	68.8559
1049	SMALL_027_PROC_01_02	SMALL_027_PROC_02_11	cell__01	cell__02	SMALL_027	0.392361	5.11781	62.1972
1050	SMALL_027_PROC_01_02	SMALL_027_PROC_02_12	cell__01	cell__02	SMALL_027	0.408529	7.36781	45.5526
1051	SMALL_027_PROC_01_02	SMALL_027_PROC_02_14	cell__01	cell__02	SMALL_027	0.505295	106.287	35.708
1052	SMALL_027_PROC_01_02	SMALL_027_PROC_03_01	cell__01	cell__03	SMALL_027	0.377551	29.1322	135.355
1053	SMALL_027_PROC_01_02	SMALL_027_PROC_03_02	cell__01	cell__03	SMALL_027	0.481869	8.59839	128.768
1054	SMALL_027_PROC_01_02	SMALL_027_PROC_03_05	cell__01	cell__03	SMALL_027	0.407053	6.1961	114.997
1055	SMALL_027_PROC_01_02	SMALL_027_PROC_03_06	cell__01	cell__03	SMALL_027	0.338539	2.75093	114.855
1056	SMALL_027_PROC_01_02	SMALL_027_PROC_03_07	cell__01	cell__03	SMALL_027	0.383292	5.53145	109.576
1057	SMALL_027_PROC_01_02	SMALL_027_PROC_03_08	cell__01	cell__03	SMALL_027	0.346216	6.82034	122.278
1058	SMALL_027_PROC_01_02	SMALL_027_PROC_04_02	cell__01	cell__04	SMALL_027	0.171199	36.1966	74.5218
1059	SMALL_027_PROC_01_02	SMALL_027_PROC_05_01	cell__01	cell__05	SMALL_027	0.293821	42.3176	125.533
1060	SMALL_027_PROC_01_02	SMALL_027_PROC_06_02	cell__01	cell__06	SMALL_027	0.0655855	28.8188	146.366
1061	SMALL_027_PROC_01_02	SMALL_027_PROC_06_05	cell__01	cell__06	SMALL_027	0.180155	0.382192	146.342
1062	SMALL_027_PROC_01_02	SMALL_027_PROC_06_06	cell__01	cell__06	SMALL_027	0.236176	29.1322	141.257
1063	SMALL_027_PROC_01_02	SMALL_027_PROC_07_01	cell__01	cell__07	SMALL_027	0.331246	4.39464	97.0006
1064	SMALL_027_PROC_01_02	SMALL_027_PROC_07_03	cell__01	cell__07	SMALL_027	0.220366	0.270765	114.996
1065	SMALL_027_PROC_01_02	SMALL_027_PROC_07_04	cell__01	cell__07	SMALL_027	0.172468	28.7759	110.29
1066	SMALL_027_PROC_01_02	SMALL_027_PROC_07_05	cell__01	cell__07	SMALL_027	0.422956	23.7361	116.078
1067	SMALL_027_PROC_01_02	SMALL_027_PROC_07_06	cell__01	cell__07	SMALL_027	0.353464	8.56798	118.112
1068	SMALL_027_PROC_01_02	SMALL_027_PROC_07_09	cell__01	cell__07	SMALL_027	0.45948	7.13219	109.567
1069	SMALL_027_PROC_01_02	SMALL_027_PROC_07_10	cell__01	cell__07	SMALL_027	0.447627	2.84117	98.9008
1070	SMALL_027_PROC_01_02	SMALL_027_PROC_08_01	cell__01	cell__08	SMALL_027	0.048211	27.6386	118.365
1071	SMALL_027_PROC_01_02	SMALL_027_PROC_08_02	cell__01	cell__08	SMALL_027	0.00497205	25.5272	121.135
1072	SMALL_027_PROC_01_02	SMALL_027_PROC_08_04	cell__01	cell__08	SMALL_027	0.215966	29.1322	113.183
1073	SMALL_027_PROC_01_02	SMALL_027_PROC_08_05	cell__01	cell__08	SMALL_027	0.220377	29.1322	121.971
1074	SMALL_027_PROC_01_02	SMALL_027_SOMA_02	cell__01	cell__02	SMALL_027	0.453539	26.5139	54.7681
1075	SMALL_027_PROC_01_02	SMALL_027_SOMA_03	cell__01	cell__03	SMALL_027	0.350529	8.0818	120.383
1076	SMALL_027_PROC_01_02	SMALL_027_SOMA_07	cell__01	cell__07	SMALL_027	0.395809	5.68003	108.291
1077	SMALL_027_PROC_01_03	SMALL_027_PROC_01_02	cell__01	cell__01	SMALL_027	0.441473	3.83746	11.3831
1078	SMALL_027_PROC_01_03	SMALL_027_PROC_01_03	cell__01	cell__01	SMALL_027	1	0	0
1079	SMALL_027_PROC_01_03	SMALL_027_PROC_02_01	cell__01	cell__02	SMALL_027	0.63836	23.7053	56.4084
1080	SMALL_027_PROC_01_03	SMALL_027_PROC_02_02	cell__01	cell__02	SMALL_027	0.58528	29.9648	49.2549
1081	SMALL_027_PROC_01_03	SMALL_027_PROC_02_03	cell__01	cell__02	SMALL_027	0.579697	25.2947	48.6691
1082	SMALL_027_PROC_01_03	SMALL_027_PROC_02_04	cell__01	cell__02	SMALL_027	0.567423	3.77488	65.3195
1083	SMALL_027_PROC_01_03	SMALL_027_PROC_02_05	cell__01	cell__02	SMALL_027	0.615599	0.416954	64.6531
1084	SMALL_027_PROC_01_03	SMALL_027_PROC_02_06	cell__01	cell__02	SMALL_027	0.561815	27.9459	56.8316
1085	SMALL_027_PROC_01_03	SMALL_027_PROC_02_08	cell__01	cell__02	SMALL_027	0.351965	21.4077	62.6408
1086	SMALL_027_PROC_01_03	SMALL_027_PROC_02_11	cell__01	cell__02	SMALL_027	0.56527	8.95526	55.5085
1087	SMALL_027_PROC_01_03	SMALL_027_PROC_02_12	cell__01	cell__02	SMALL_027	0.586851	11.2053	34.742
1088	SMALL_027_PROC_01_03	SMALL_027_PROC_02_14	cell__01	cell__02	SMALL_027	0.714728	110.124	27.8319
1089	SMALL_027_PROC_01_03	SMALL_027_PROC_03_01	cell__01	cell__03	SMALL_027	0.345381	25.2947	129.07
1090	SMALL_027_PROC_01_03	SMALL_027_PROC_03_02	cell__01	cell__03	SMALL_027	0.504971	12.4358	123.564
1091	SMALL_027_PROC_01_03	SMALL_027_PROC_03_05	cell__01	cell__03	SMALL_027	0.639325	10.0336	110.198
1092	SMALL_027_PROC_01_03	SMALL_027_PROC_03_06	cell__01	cell__03	SMALL_027	0.534488	6.58839	107.806
1093	SMALL_027_PROC_01_03	SMALL_027_PROC_03_07	cell__01	cell__03	SMALL_027	0.663885	9.36891	102.857
1094	SMALL_027_PROC_01_03	SMALL_027_PROC_03_08	cell__01	cell__03	SMALL_027	0.488364	10.6578	115.746
1095	SMALL_027_PROC_01_03	SMALL_027_PROC_04_02	cell__01	cell__04	SMALL_027	0.177604	40.0341	63.4602
1096	SMALL_027_PROC_01_03	SMALL_027_PROC_05_01	cell__01	cell__05	SMALL_027	0.329561	46.155	114.566
1097	SMALL_027_PROC_01_03	SMALL_027_PROC_06_02	cell__01	cell__06	SMALL_027	0.0534175	24.9813	135.251
1098	SMALL_027_PROC_01_03	SMALL_027_PROC_06_05	cell__01	cell__06	SMALL_027	0.183581	3.45526	135.315
1099	SMALL_027_PROC_01_03	SMALL_027_PROC_06_06	cell__01	cell__06	SMALL_027	0.0914998	25.2947	130.568
1100	SMALL_027_PROC_01_03	SMALL_027_PROC_07_01	cell__01	cell__07	SMALL_027	0.548086	8.2321	86.8731
1101	SMALL_027_PROC_01_03	SMALL_027_PROC_07_03	cell__01	cell__07	SMALL_027	0.292413	4.10822	104.684
1102	SMALL_027_PROC_01_03	SMALL_027_PROC_07_04	cell__01	cell__07	SMALL_027	0.27281	24.9384	99.8725
1103	SMALL_027_PROC_01_03	SMALL_027_PROC_07_05	cell__01	cell__07	SMALL_027	0.608496	27.5736	107.156
1104	SMALL_027_PROC_01_03	SMALL_027_PROC_07_06	cell__01	cell__07	SMALL_027	0.48879	12.4054	108.706
1105	SMALL_027_PROC_01_03	SMALL_027_PROC_07_09	cell__01	cell__07	SMALL_027	0.660005	3.29474	100.703
1106	SMALL_027_PROC_01_03	SMALL_027_PROC_07_10	cell__01	cell__07	SMALL_027	0.688478	6.67863	89.4567
1107	SMALL_027_PROC_01_03	SMALL_027_PROC_08_01	cell__01	cell__08	SMALL_027	0.178121	23.8011	107.148
1108	SMALL_027_PROC_01_03	SMALL_027_PROC_08_02	cell__01	cell__08	SMALL_027	0.0425198	21.6897	109.865
1109	SMALL_027_PROC_01_03	SMALL_027_PROC_08_04	cell__01	cell__08	SMALL_027	0.125134	25.2947	101.802
1110	SMALL_027_PROC_01_03	SMALL_027_PROC_08_05	cell__01	cell__08	SMALL_027	0.169988	25.2947	110.607
1111	SMALL_027_PROC_01_03	SMALL_027_SOMA_02	cell__01	cell__02	SMALL_027	0.671339	30.3514	45.7954
1112	SMALL_027_PROC_01_03	SMALL_027_SOMA_03	cell__01	cell__03	SMALL_027	0.510258	11.9193	114.703
1113	SMALL_027_PROC_01_03	SMALL_027_SOMA_07	cell__01	cell__07	SMALL_027	0.554369	9.51749	98.635
1114	SMALL_027_PROC_02_01	SMALL_027_PROC_01_02	cell__02	cell__01	SMALL_027	0.421462	19.8678	65.7437
1115	SMALL_027_PROC_02_01	SMALL_027_PROC_01_03	cell__02	cell__01	SMALL_027	0.63836	23.7053	56.4084
1116	SMALL_027_PROC_02_01	SMALL_027_PROC_02_01	cell__02	cell__02	SMALL_027	1	0	0
1117	SMALL_027_PROC_02_01	SMALL_027_PROC_02_02	cell__02	cell__02	SMALL_027	0.714636	6.2595	14.9945
1118	SMALL_027_PROC_02_01	SMALL_027_PROC_02_03	cell__02	cell__02	SMALL_027	0.731343	49	8.77003
1119	SMALL_027_PROC_02_01	SMALL_027_PROC_02_04	cell__02	cell__02	SMALL_027	0.777428	19.9304	9.15044
1120	SMALL_027_PROC_02_01	SMALL_027_PROC_02_05	cell__02	cell__02	SMALL_027	0.771589	23.2883	11.4818
1121	SMALL_027_PROC_02_01	SMALL_027_PROC_02_06	cell__02	cell__02	SMALL_027	0.665063	4.24068	16.9865
1122	SMALL_027_PROC_02_01	SMALL_027_PROC_02_08	cell__02	cell__02	SMALL_027	0.500828	2.29754	24.5877
1123	SMALL_027_PROC_02_01	SMALL_027_PROC_02_11	cell__02	cell__02	SMALL_027	0.656002	14.75	19.9808
1124	SMALL_027_PROC_02_01	SMALL_027_PROC_02_12	cell__02	cell__02	SMALL_027	0.636537	12.5	25.3506
1125	SMALL_027_PROC_02_01	SMALL_027_PROC_02_14	cell__02	cell__02	SMALL_027	0.673692	86.4188	30.6523
1126	SMALL_027_PROC_02_01	SMALL_027_PROC_03_01	cell__02	cell__03	SMALL_027	0.43351	49	78.7415
1127	SMALL_027_PROC_02_01	SMALL_027_PROC_03_02	cell__02	cell__03	SMALL_027	0.505112	11.2694	77.6703
1128	SMALL_027_PROC_02_01	SMALL_027_PROC_03_05	cell__02	cell__03	SMALL_027	0.540298	13.6717	67.2275
1129	SMALL_027_PROC_02_01	SMALL_027_PROC_03_06	cell__02	cell__03	SMALL_027	0.554265	17.1169	55.7877
1130	SMALL_027_PROC_02_01	SMALL_027_PROC_03_07	cell__02	cell__03	SMALL_027	0.669091	14.3364	52.3603
1131	SMALL_027_PROC_02_01	SMALL_027_PROC_03_08	cell__02	cell__03	SMALL_027	0.469563	13.0475	65.1554
1132	SMALL_027_PROC_02_01	SMALL_027_PROC_04_02	cell__02	cell__04	SMALL_027	0.248941	16.3288	53.7658
1133	SMALL_027_PROC_02_01	SMALL_027_PROC_05_01	cell__02	cell__05	SMALL_027	0.375517	22.4498	93.6842
1134	SMALL_027_PROC_02_01	SMALL_027_PROC_06_02	cell__02	cell__06	SMALL_027	0.154892	48.6866	87.5172
1135	SMALL_027_PROC_02_01	SMALL_027_PROC_06_05	cell__02	cell__06	SMALL_027	0.279962	20.25	86.3375
1136	SMALL_027_PROC_02_01	SMALL_027_PROC_06_06	cell__02	cell__06	SMALL_027	0.178049	49	78.4451
1137	SMALL_027_PROC_02_01	SMALL_027_PROC_07_01	cell__02	cell__07	SMALL_027	0.664464	15.4732	32.4916
1138	SMALL_027_PROC_02_01	SMALL_027_PROC_07_03	cell__02	cell__07	SMALL_027	0.362029	19.597	50.7688
1139	SMALL_027_PROC_02_01	SMALL_027_PROC_07_04	cell__02	cell__07	SMALL_027	0.348596	48.6437	46.6864
1140	SMALL_027_PROC_02_01	SMALL_027_PROC_07_05	cell__02	cell__07	SMALL_027	0.651449	3.86834	50.831
1141	SMALL_027_PROC_02_01	SMALL_027_PROC_07_06	cell__02	cell__07	SMALL_027	0.524288	11.2998	52.3804
1142	SMALL_027_PROC_02_01	SMALL_027_PROC_07_09	cell__02	cell__07	SMALL_027	0.679546	27	44.4429
1143	SMALL_027_PROC_02_01	SMALL_027_PROC_07_10	cell__02	cell__07	SMALL_027	0.68535	17.0266	33.1574
1144	SMALL_027_PROC_02_01	SMALL_027_PROC_08_01	cell__02	cell__08	SMALL_027	0.126781	47.5064	62.9838
1145	SMALL_027_PROC_02_01	SMALL_027_PROC_08_02	cell__02	cell__08	SMALL_027	-0.0169887	45.395	66.9032
1146	SMALL_027_PROC_02_01	SMALL_027_PROC_08_04	cell__02	cell__08	SMALL_027	0.289478	49	66.0684
1147	SMALL_027_PROC_02_01	SMALL_027_PROC_08_05	cell__02	cell__08	SMALL_027	0.293636	49	71.6982
1148	SMALL_027_PROC_02_01	SMALL_027_SOMA_02	cell__02	cell__02	SMALL_027	0.794396	6.64612	11.2125
1149	SMALL_027_PROC_02_01	SMALL_027_SOMA_03	cell__02	cell__03	SMALL_027	0.478491	11.786	67.4908
1150	SMALL_027_PROC_02_01	SMALL_027_SOMA_07	cell__02	cell__07	SMALL_027	0.611728	14.1878	42.613
1151	SMALL_027_PROC_02_02	SMALL_027_PROC_01_02	cell__02	cell__01	SMALL_027	0.436417	26.1273	56.9124
1152	SMALL_027_PROC_02_02	SMALL_027_PROC_01_03	cell__02	cell__01	SMALL_027	0.58528	29.9648	49.2549
1153	SMALL_027_PROC_02_02	SMALL_027_PROC_02_01	cell__02	cell__02	SMALL_027	0.714636	6.2595	14.9945
1154	SMALL_027_PROC_02_02	SMALL_027_PROC_02_02	cell__02	cell__02	SMALL_027	1	0	0
1155	SMALL_027_PROC_02_02	SMALL_027_PROC_02_03	cell__02	cell__02	SMALL_027	0.673988	55.2595	16.0663
1156	SMALL_027_PROC_02_02	SMALL_027_PROC_02_04	cell__02	cell__02	SMALL_027	0.601126	26.1899	20.2028
1157	SMALL_027_PROC_02_02	SMALL_027_PROC_02_05	cell__02	cell__02	SMALL_027	0.517408	29.5478	26.434
1158	SMALL_027_PROC_02_02	SMALL_027_PROC_02_06	cell__02	cell__02	SMALL_027	0.835578	2.01882	8.03195
1159	SMALL_027_PROC_02_02	SMALL_027_PROC_02_08	cell__02	cell__02	SMALL_027	0.596681	8.55704	15.8271
1160	SMALL_027_PROC_02_02	SMALL_027_PROC_02_11	cell__02	cell__02	SMALL_027	0.841157	21.0095	8.42307
1161	SMALL_027_PROC_02_02	SMALL_027_PROC_02_12	cell__02	cell__02	SMALL_027	0.647565	18.7595	26.7151
1162	SMALL_027_PROC_02_02	SMALL_027_PROC_02_14	cell__02	cell__02	SMALL_027	0.713745	80.1593	21.452
1163	SMALL_027_PROC_02_02	SMALL_027_PROC_03_01	cell__02	cell__03	SMALL_027	0.487848	55.2595	80.2678
1164	SMALL_027_PROC_02_02	SMALL_027_PROC_03_02	cell__02	cell__03	SMALL_027	0.552605	17.5289	76.2771
1165	SMALL_027_PROC_02_02	SMALL_027_PROC_03_05	cell__02	cell__03	SMALL_027	0.642597	19.9312	64.0114
1166	SMALL_027_PROC_02_02	SMALL_027_PROC_03_06	cell__02	cell__03	SMALL_027	0.600027	23.3764	58.5876
1167	SMALL_027_PROC_02_02	SMALL_027_PROC_03_07	cell__02	cell__03	SMALL_027	0.638656	20.5959	53.82
1168	SMALL_027_PROC_02_02	SMALL_027_PROC_03_08	cell__02	cell__03	SMALL_027	0.517116	19.307	66.7925
1169	SMALL_027_PROC_02_02	SMALL_027_PROC_04_02	cell__02	cell__04	SMALL_027	0.210119	10.0693	63.5389
1170	SMALL_027_PROC_02_02	SMALL_027_PROC_05_01	cell__02	cell__05	SMALL_027	0.317883	16.1903	107.035
1171	SMALL_027_PROC_02_02	SMALL_027_PROC_06_02	cell__02	cell__06	SMALL_027	0.16647	54.9461	102.154
1172	SMALL_027_PROC_02_02	SMALL_027_PROC_06_05	cell__02	cell__06	SMALL_027	0.167646	26.5095	100.801
1173	SMALL_027_PROC_02_02	SMALL_027_PROC_06_06	cell__02	cell__06	SMALL_027	0.093004	55.2595	92.2339
1174	SMALL_027_PROC_02_02	SMALL_027_PROC_07_01	cell__02	cell__07	SMALL_027	0.581761	21.7327	46.1731
1175	SMALL_027_PROC_02_02	SMALL_027_PROC_07_03	cell__02	cell__07	SMALL_027	0.270018	25.8565	64.2175
1176	SMALL_027_PROC_02_02	SMALL_027_PROC_07_04	cell__02	cell__07	SMALL_027	0.291012	54.9032	60.5467
1177	SMALL_027_PROC_02_02	SMALL_027_PROC_07_05	cell__02	cell__07	SMALL_027	0.661549	2.39116	59.9277
1178	SMALL_027_PROC_02_02	SMALL_027_PROC_07_06	cell__02	cell__07	SMALL_027	0.523839	17.5593	63.0569
1179	SMALL_027_PROC_02_02	SMALL_027_PROC_07_09	cell__02	cell__07	SMALL_027	0.651334	33.2595	53.3815
1180	SMALL_027_PROC_02_02	SMALL_027_PROC_07_10	cell__02	cell__07	SMALL_027	0.641491	23.2861	44.5017
1181	SMALL_027_PROC_02_02	SMALL_027_PROC_08_01	cell__02	cell__08	SMALL_027	0.18179	53.7659	77.97
1182	SMALL_027_PROC_02_02	SMALL_027_PROC_08_02	cell__02	cell__08	SMALL_027	-0.0285501	51.6545	81.8975
1183	SMALL_027_PROC_02_02	SMALL_027_PROC_08_04	cell__02	cell__08	SMALL_027	0.162902	55.2595	80.7379
1184	SMALL_027_PROC_02_02	SMALL_027_PROC_08_05	cell__02	cell__08	SMALL_027	0.16277	55.2595	86.6126
1185	SMALL_027_PROC_02_02	SMALL_027_SOMA_02	cell__02	cell__02	SMALL_027	0.906801	0.38662	9.18902
1186	SMALL_027_PROC_02_02	SMALL_027_SOMA_03	cell__02	cell__03	SMALL_027	0.598854	18.0455	66.7589
1187	SMALL_027_PROC_02_02	SMALL_027_SOMA_07	cell__02	cell__07	SMALL_027	0.621432	20.4473	54.3568
1188	SMALL_027_PROC_02_03	SMALL_027_PROC_01_02	cell__02	cell__01	SMALL_027	0.403018	29.1322	58.4926
1189	SMALL_027_PROC_02_03	SMALL_027_PROC_01_03	cell__02	cell__01	SMALL_027	0.579697	25.2947	48.6691
1190	SMALL_027_PROC_02_03	SMALL_027_PROC_02_01	cell__02	cell__02	SMALL_027	0.731343	49	8.77003
1191	SMALL_027_PROC_02_03	SMALL_027_PROC_02_02	cell__02	cell__02	SMALL_027	0.673988	55.2595	16.0663
1192	SMALL_027_PROC_02_03	SMALL_027_PROC_02_03	cell__02	cell__02	SMALL_027	1	0	0
1193	SMALL_027_PROC_02_03	SMALL_027_PROC_02_04	cell__02	cell__02	SMALL_027	0.593932	29.0696	17.8267
1194	SMALL_027_PROC_02_03	SMALL_027_PROC_02_05	cell__02	cell__02	SMALL_027	0.620826	25.7117	16.2651
1195	SMALL_027_PROC_02_03	SMALL_027_PROC_02_06	cell__02	cell__02	SMALL_027	0.68489	53.2407	21.4672
1196	SMALL_027_PROC_02_03	SMALL_027_PROC_02_08	cell__02	cell__02	SMALL_027	0.633087	46.7025	29.8116
1197	SMALL_027_PROC_02_03	SMALL_027_PROC_02_11	cell__02	cell__02	SMALL_027	0.636006	34.25	23.567
1198	SMALL_027_PROC_02_03	SMALL_027_PROC_02_12	cell__02	cell__02	SMALL_027	0.602681	36.5	16.5898
1199	SMALL_027_PROC_02_03	SMALL_027_PROC_02_14	cell__02	cell__02	SMALL_027	0.635113	135.419	24.6451
1200	SMALL_027_PROC_02_03	SMALL_027_PROC_03_01	cell__02	cell__03	SMALL_027	0.477851	2.91208e-15	87.4119
1201	SMALL_027_PROC_02_03	SMALL_027_PROC_03_02	cell__02	cell__03	SMALL_027	0.490879	37.7306	85.9438
1202	SMALL_027_PROC_02_03	SMALL_027_PROC_03_05	cell__02	cell__03	SMALL_027	0.504317	35.3283	75.0669
1203	SMALL_027_PROC_02_03	SMALL_027_PROC_03_06	cell__02	cell__03	SMALL_027	0.555541	31.8831	64.5123
1204	SMALL_027_PROC_02_03	SMALL_027_PROC_03_07	cell__02	cell__03	SMALL_027	0.603343	34.6636	60.9633
1205	SMALL_027_PROC_02_03	SMALL_027_PROC_03_08	cell__02	cell__03	SMALL_027	0.477941	35.9525	73.8124
1206	SMALL_027_PROC_02_03	SMALL_027_PROC_04_02	cell__02	cell__04	SMALL_027	0.323023	65.3288	47.8954
1207	SMALL_027_PROC_02_03	SMALL_027_PROC_05_01	cell__02	cell__05	SMALL_027	0.298921	71.4498	91.1254
1208	SMALL_027_PROC_02_03	SMALL_027_PROC_06_02	cell__02	cell__06	SMALL_027	0.241839	0.313395	91.3171
1209	SMALL_027_PROC_02_03	SMALL_027_PROC_06_05	cell__02	cell__06	SMALL_027	0.29339	28.75	90.5392
1210	SMALL_027_PROC_02_03	SMALL_027_PROC_06_06	cell__02	cell__06	SMALL_027	0.273243	4.47138e-23	83.7541
1211	SMALL_027_PROC_02_03	SMALL_027_PROC_07_01	cell__02	cell__07	SMALL_027	0.578524	33.5268	38.5813
1212	SMALL_027_PROC_02_03	SMALL_027_PROC_07_03	cell__02	cell__07	SMALL_027	0.255559	29.403	56.7327
1213	SMALL_027_PROC_02_03	SMALL_027_PROC_07_04	cell__02	cell__07	SMALL_027	0.284042	0.35631	52.2422
1214	SMALL_027_PROC_02_03	SMALL_027_PROC_07_05	cell__02	cell__07	SMALL_027	0.609235	52.8683	59.0856
1215	SMALL_027_PROC_02_03	SMALL_027_PROC_07_06	cell__02	cell__07	SMALL_027	0.564126	37.7002	60.1119
1216	SMALL_027_PROC_02_03	SMALL_027_PROC_07_09	cell__02	cell__07	SMALL_027	0.658974	22	52.7859
1217	SMALL_027_PROC_02_03	SMALL_027_PROC_07_10	cell__02	cell__07	SMALL_027	0.604808	31.9734	40.8768
1218	SMALL_027_PROC_02_03	SMALL_027_PROC_08_01	cell__02	cell__08	SMALL_027	0.185066	1.49359	65.3261
1219	SMALL_027_PROC_02_03	SMALL_027_PROC_08_02	cell__02	cell__08	SMALL_027	0.0266101	3.60502	68.9527
1220	SMALL_027_PROC_02_03	SMALL_027_PROC_08_04	cell__02	cell__08	SMALL_027	0.286455	1.94644e-33	66.0874
1221	SMALL_027_PROC_02_03	SMALL_027_PROC_08_05	cell__02	cell__08	SMALL_027	0.273965	2.20513e-33	72.6917
1222	SMALL_027_PROC_02_03	SMALL_027_SOMA_02	cell__02	cell__02	SMALL_027	0.798263	55.6461	7.6332
1223	SMALL_027_PROC_02_03	SMALL_027_SOMA_03	cell__02	cell__03	SMALL_027	0.42483	37.214	75.8485
1224	SMALL_027_PROC_02_03	SMALL_027_SOMA_07	cell__02	cell__07	SMALL_027	0.548415	34.8122	49.9662
1225	SMALL_027_PROC_02_04	SMALL_027_PROC_01_02	cell__02	cell__01	SMALL_027	0.43707	0.0625741	74.3943
1226	SMALL_027_PROC_02_04	SMALL_027_PROC_01_03	cell__02	cell__01	SMALL_027	0.567423	3.77488	65.3195
1227	SMALL_027_PROC_02_04	SMALL_027_PROC_02_01	cell__02	cell__02	SMALL_027	0.777428	19.9304	9.15044
1228	SMALL_027_PROC_02_04	SMALL_027_PROC_02_02	cell__02	cell__02	SMALL_027	0.601126	26.1899	20.2028
1229	SMALL_027_PROC_02_04	SMALL_027_PROC_02_03	cell__02	cell__02	SMALL_027	0.593932	29.0696	17.8267
1230	SMALL_027_PROC_02_04	SMALL_027_PROC_02_04	cell__02	cell__02	SMALL_027	1	0	0
1231	SMALL_027_PROC_02_04	SMALL_027_PROC_02_05	cell__02	cell__02	SMALL_027	0.698435	3.35793	10.8397
1232	SMALL_027_PROC_02_04	SMALL_027_PROC_02_06	cell__02	cell__02	SMALL_027	0.603302	24.1711	18.2952
1233	SMALL_027_PROC_02_04	SMALL_027_PROC_02_08	cell__02	cell__02	SMALL_027	0.484876	17.6328	23.5964
1234	SMALL_027_PROC_02_04	SMALL_027_PROC_02_11	cell__02	cell__02	SMALL_027	0.618696	5.18038	21.7813
1235	SMALL_027_PROC_02_04	SMALL_027_PROC_02_12	cell__02	cell__02	SMALL_027	0.535183	7.43038	34.4066
1236	SMALL_027_PROC_02_04	SMALL_027_PROC_02_14	cell__02	cell__02	SMALL_027	0.628323	106.349	38.9259
1237	SMALL_027_PROC_02_04	SMALL_027_PROC_03_01	cell__02	cell__03	SMALL_027	0.334595	29.0696	70.2655
1238	SMALL_027_PROC_02_04	SMALL_027_PROC_03_02	cell__02	cell__03	SMALL_027	0.432952	8.66096	70.0925
1239	SMALL_027_PROC_02_04	SMALL_027_PROC_03_05	cell__02	cell__03	SMALL_027	0.448992	6.25868	60.5038
1240	SMALL_027_PROC_02_04	SMALL_027_PROC_03_06	cell__02	cell__03	SMALL_027	0.467199	2.81351	47.1706
1241	SMALL_027_PROC_02_04	SMALL_027_PROC_03_07	cell__02	cell__03	SMALL_027	0.613591	5.59403	44.145
1242	SMALL_027_PROC_02_04	SMALL_027_PROC_03_08	cell__02	cell__03	SMALL_027	0.422017	6.88291	56.7434
1243	SMALL_027_PROC_02_04	SMALL_027_PROC_04_02	cell__02	cell__04	SMALL_027	0.17572	36.2592	59.3525
1244	SMALL_027_PROC_02_04	SMALL_027_PROC_05_01	cell__02	cell__05	SMALL_027	0.325804	42.3802	95.3602
1245	SMALL_027_PROC_02_04	SMALL_027_PROC_06_02	cell__02	cell__06	SMALL_027	0.15331	28.7562	82.6306
1246	SMALL_027_PROC_02_04	SMALL_027_PROC_06_05	cell__02	cell__06	SMALL_027	0.293426	0.319618	81.0476
1247	SMALL_027_PROC_02_04	SMALL_027_PROC_06_06	cell__02	cell__06	SMALL_027	0.132408	29.0696	72.086
1248	SMALL_027_PROC_02_04	SMALL_027_PROC_07_01	cell__02	cell__07	SMALL_027	0.646449	4.45721	26.104
1249	SMALL_027_PROC_02_04	SMALL_027_PROC_07_03	cell__02	cell__07	SMALL_027	0.36561	0.333339	44.0301
1250	SMALL_027_PROC_02_04	SMALL_027_PROC_07_04	cell__02	cell__07	SMALL_027	0.278401	28.7133	40.4792
1251	SMALL_027_PROC_02_04	SMALL_027_PROC_07_05	cell__02	cell__07	SMALL_027	0.58284	23.7987	41.837
1252	SMALL_027_PROC_02_04	SMALL_027_PROC_07_06	cell__02	cell__07	SMALL_027	0.512704	8.63056	43.8065
1253	SMALL_027_PROC_02_04	SMALL_027_PROC_07_09	cell__02	cell__07	SMALL_027	0.625558	7.06962	35.4013
1254	SMALL_027_PROC_02_04	SMALL_027_PROC_07_10	cell__02	cell__07	SMALL_027	0.677196	2.90375	24.7582
1255	SMALL_027_PROC_02_04	SMALL_027_PROC_08_01	cell__02	cell__08	SMALL_027	0.0770028	27.576	59.9393
1256	SMALL_027_PROC_02_04	SMALL_027_PROC_08_02	cell__02	cell__08	SMALL_027	-0.0189548	25.4646	64.0986
1257	SMALL_027_PROC_02_04	SMALL_027_PROC_08_04	cell__02	cell__08	SMALL_027	0.22472	29.0696	65.4172
1258	SMALL_027_PROC_02_04	SMALL_027_PROC_08_05	cell__02	cell__08	SMALL_027	0.299451	29.0696	69.9281
1259	SMALL_027_PROC_02_04	SMALL_027_SOMA_02	cell__02	cell__02	SMALL_027	0.624848	26.5765	19.6283
1260	SMALL_027_PROC_02_04	SMALL_027_SOMA_03	cell__02	cell__03	SMALL_027	0.354883	8.14438	59.7839
1261	SMALL_027_PROC_02_04	SMALL_027_SOMA_07	cell__02	cell__07	SMALL_027	0.58214	5.74261	34.486
1262	SMALL_027_PROC_02_05	SMALL_027_PROC_01_02	cell__02	cell__01	SMALL_027	0.382799	3.4205	74.6848
1263	SMALL_027_PROC_02_05	SMALL_027_PROC_01_03	cell__02	cell__01	SMALL_027	0.615599	0.416954	64.6531
1264	SMALL_027_PROC_02_05	SMALL_027_PROC_02_01	cell__02	cell__02	SMALL_027	0.771589	23.2883	11.4818
1265	SMALL_027_PROC_02_05	SMALL_027_PROC_02_02	cell__02	cell__02	SMALL_027	0.517408	29.5478	26.434
1266	SMALL_027_PROC_02_05	SMALL_027_PROC_02_03	cell__02	cell__02	SMALL_027	0.620826	25.7117	16.2651
1267	SMALL_027_PROC_02_05	SMALL_027_PROC_02_04	cell__02	cell__02	SMALL_027	0.698435	3.35793	10.8397
1268	SMALL_027_PROC_02_05	SMALL_027_PROC_02_05	cell__02	cell__02	SMALL_027	1	0	0
1269	SMALL_027_PROC_02_05	SMALL_027_PROC_02_06	cell__02	cell__02	SMALL_027	0.537987	27.529	27.2184
1270	SMALL_027_PROC_02_05	SMALL_027_PROC_02_08	cell__02	cell__02	SMALL_027	0.458867	20.9908	33.7187
1271	SMALL_027_PROC_02_05	SMALL_027_PROC_02_11	cell__02	cell__02	SMALL_027	0.555566	8.53831	30.5247
1272	SMALL_027_PROC_02_05	SMALL_027_PROC_02_12	cell__02	cell__02	SMALL_027	0.606263	10.7883	30.926
1273	SMALL_027_PROC_02_05	SMALL_027_PROC_02_14	cell__02	cell__02	SMALL_027	0.575528	109.707	40.7266
1274	SMALL_027_PROC_02_05	SMALL_027_PROC_03_01	cell__02	cell__03	SMALL_027	0.346265	25.7117	78.1826
1275	SMALL_027_PROC_02_05	SMALL_027_PROC_03_02	cell__02	cell__03	SMALL_027	0.396209	12.0189	79.3676
1276	SMALL_027_PROC_02_05	SMALL_027_PROC_03_05	cell__02	cell__03	SMALL_027	0.497419	9.61661	70.5475
1277	SMALL_027_PROC_02_05	SMALL_027_PROC_03_06	cell__02	cell__03	SMALL_027	0.490871	6.17144	55.0077
1278	SMALL_027_PROC_02_05	SMALL_027_PROC_03_07	cell__02	cell__03	SMALL_027	0.621675	8.95195	52.8182
1279	SMALL_027_PROC_02_05	SMALL_027_PROC_03_08	cell__02	cell__03	SMALL_027	0.463072	10.2408	64.9103
1280	SMALL_027_PROC_02_05	SMALL_027_PROC_04_02	cell__02	cell__04	SMALL_027	0.177878	39.6171	49.3646
1281	SMALL_027_PROC_02_05	SMALL_027_PROC_05_01	cell__02	cell__05	SMALL_027	0.262624	45.7381	84.6171
1282	SMALL_027_PROC_02_05	SMALL_027_PROC_06_02	cell__02	cell__06	SMALL_027	0.100604	25.3983	76.1346
1283	SMALL_027_PROC_02_05	SMALL_027_PROC_06_05	cell__02	cell__06	SMALL_027	0.236016	3.03831	75.0572
1284	SMALL_027_PROC_02_05	SMALL_027_PROC_06_06	cell__02	cell__06	SMALL_027	0.163143	25.7117	67.6665
1285	SMALL_027_PROC_02_05	SMALL_027_PROC_07_01	cell__02	cell__07	SMALL_027	0.590165	7.81514	22.327
1286	SMALL_027_PROC_02_05	SMALL_027_PROC_07_03	cell__02	cell__07	SMALL_027	0.266639	3.69127	40.4719
1287	SMALL_027_PROC_02_05	SMALL_027_PROC_07_04	cell__02	cell__07	SMALL_027	0.300948	25.3554	36.0391
1288	SMALL_027_PROC_02_05	SMALL_027_PROC_07_05	cell__02	cell__07	SMALL_027	0.486637	27.1566	44.7894
1289	SMALL_027_PROC_02_05	SMALL_027_PROC_07_06	cell__02	cell__07	SMALL_027	0.387716	11.9885	44.7647
1290	SMALL_027_PROC_02_05	SMALL_027_PROC_07_09	cell__02	cell__07	SMALL_027	0.560838	3.71169	38.8758
1291	SMALL_027_PROC_02_05	SMALL_027_PROC_07_10	cell__02	cell__07	SMALL_027	0.588697	6.26167	25.8247
1292	SMALL_027_PROC_02_05	SMALL_027_PROC_08_01	cell__02	cell__08	SMALL_027	0.047811	24.2181	51.5435
1293	SMALL_027_PROC_02_05	SMALL_027_PROC_08_02	cell__02	cell__08	SMALL_027	-0.0162116	22.1067	55.5023
1294	SMALL_027_PROC_02_05	SMALL_027_PROC_08_04	cell__02	cell__08	SMALL_027	0.216913	25.7117	55.3995
1295	SMALL_027_PROC_02_05	SMALL_027_PROC_08_05	cell__02	cell__08	SMALL_027	0.29926	25.7117	60.5686
1296	SMALL_027_PROC_02_05	SMALL_027_SOMA_02	cell__02	cell__02	SMALL_027	0.602581	29.9344	21.8616
1297	SMALL_027_PROC_02_05	SMALL_027_SOMA_03	cell__02	cell__03	SMALL_027	0.417059	11.5023	68.9809
1298	SMALL_027_PROC_02_05	SMALL_027_SOMA_07	cell__02	cell__07	SMALL_027	0.451059	9.10053	34.2711
1299	SMALL_027_PROC_02_06	SMALL_027_PROC_01_02	cell__02	cell__01	SMALL_027	0.407217	24.1085	63.9943
1300	SMALL_027_PROC_02_06	SMALL_027_PROC_01_03	cell__02	cell__01	SMALL_027	0.561815	27.9459	56.8316
1301	SMALL_027_PROC_02_06	SMALL_027_PROC_02_01	cell__02	cell__02	SMALL_027	0.665063	4.24068	16.9865
1302	SMALL_027_PROC_02_06	SMALL_027_PROC_02_02	cell__02	cell__02	SMALL_027	0.835578	2.01882	8.03195
1303	SMALL_027_PROC_02_06	SMALL_027_PROC_02_03	cell__02	cell__02	SMALL_027	0.68489	53.2407	21.4672
1304	SMALL_027_PROC_02_06	SMALL_027_PROC_02_04	cell__02	cell__02	SMALL_027	0.603302	24.1711	18.2952
1305	SMALL_027_PROC_02_06	SMALL_027_PROC_02_05	cell__02	cell__02	SMALL_027	0.537987	27.529	27.2184
1306	SMALL_027_PROC_02_06	SMALL_027_PROC_02_06	cell__02	cell__02	SMALL_027	1	0	0
1307	SMALL_027_PROC_02_06	SMALL_027_PROC_02_08	cell__02	cell__02	SMALL_027	0.806236	6.53822	8.40247
1308	SMALL_027_PROC_02_06	SMALL_027_PROC_02_11	cell__02	cell__02	SMALL_027	0.880032	18.9907	3.4938
1309	SMALL_027_PROC_02_06	SMALL_027_PROC_02_12	cell__02	cell__02	SMALL_027	0.573904	16.7407	34.2999
1310	SMALL_027_PROC_02_06	SMALL_027_PROC_02_14	cell__02	cell__02	SMALL_027	0.658939	82.1781	29.011
1311	SMALL_027_PROC_02_06	SMALL_027_PROC_03_01	cell__02	cell__03	SMALL_027	0.489624	53.2407	72.3999
1312	SMALL_027_PROC_02_06	SMALL_027_PROC_03_02	cell__02	cell__03	SMALL_027	0.519048	15.5101	68.2452
1313	SMALL_027_PROC_02_06	SMALL_027_PROC_03_05	cell__02	cell__03	SMALL_027	0.625396	17.9124	56.0313
1314	SMALL_027_PROC_02_06	SMALL_027_PROC_03_06	cell__02	cell__03	SMALL_027	0.639571	21.3576	51.0033
1315	SMALL_027_PROC_02_06	SMALL_027_PROC_03_07	cell__02	cell__03	SMALL_027	0.623703	18.577	46.0451
1316	SMALL_027_PROC_02_06	SMALL_027_PROC_03_08	cell__02	cell__03	SMALL_027	0.509492	17.2881	58.9774
1317	SMALL_027_PROC_02_06	SMALL_027_PROC_04_02	cell__02	cell__04	SMALL_027	0.167497	12.0881	69.3394
1318	SMALL_027_PROC_02_06	SMALL_027_PROC_05_01	cell__02	cell__05	SMALL_027	0.310034	18.2091	110.669
1319	SMALL_027_PROC_02_06	SMALL_027_PROC_06_02	cell__02	cell__06	SMALL_027	0.147975	52.9273	100.82
1320	SMALL_027_PROC_02_06	SMALL_027_PROC_06_05	cell__02	cell__06	SMALL_027	0.211311	24.4907	99.1207
1321	SMALL_027_PROC_02_06	SMALL_027_PROC_06_06	cell__02	cell__06	SMALL_027	0.105409	53.2407	89.613
1322	SMALL_027_PROC_02_06	SMALL_027_PROC_07_01	cell__02	cell__07	SMALL_027	0.558558	19.7138	44.0491
1323	SMALL_027_PROC_02_06	SMALL_027_PROC_07_03	cell__02	cell__07	SMALL_027	0.294735	23.8377	61.4842
1324	SMALL_027_PROC_02_06	SMALL_027_PROC_07_04	cell__02	cell__07	SMALL_027	0.272991	52.8844	58.3266
1325	SMALL_027_PROC_02_06	SMALL_027_PROC_07_05	cell__02	cell__07	SMALL_027	0.651895	0.372337	54.3411
1326	SMALL_027_PROC_02_06	SMALL_027_PROC_07_06	cell__02	cell__07	SMALL_027	0.534883	15.5405	58.2457
1327	SMALL_027_PROC_02_06	SMALL_027_PROC_07_09	cell__02	cell__07	SMALL_027	0.650742	31.2407	47.8408
1328	SMALL_027_PROC_02_06	SMALL_027_PROC_07_10	cell__02	cell__07	SMALL_027	0.634472	21.2673	40.5306
1329	SMALL_027_PROC_02_06	SMALL_027_PROC_08_01	cell__02	cell__08	SMALL_027	0.153327	51.7471	78.1154
1330	SMALL_027_PROC_02_06	SMALL_027_PROC_08_02	cell__02	cell__08	SMALL_027	-0.0190819	49.6357	82.2247
1331	SMALL_027_PROC_02_06	SMALL_027_PROC_08_04	cell__02	cell__08	SMALL_027	0.223463	53.2407	82.5938
1332	SMALL_027_PROC_02_06	SMALL_027_PROC_08_05	cell__02	cell__08	SMALL_027	0.228602	53.2407	87.7057
1333	SMALL_027_PROC_02_06	SMALL_027_SOMA_02	cell__02	cell__02	SMALL_027	0.771685	2.40544	16.0848
1334	SMALL_027_PROC_02_06	SMALL_027_SOMA_03	cell__02	cell__03	SMALL_027	0.574121	16.0267	58.7433
1335	SMALL_027_PROC_02_06	SMALL_027_SOMA_07	cell__02	cell__07	SMALL_027	0.609477	18.4285	50.3815
1336	SMALL_027_PROC_02_08	SMALL_027_PROC_01_02	cell__02	cell__01	SMALL_027	0.302477	17.5703	68.8559
1337	SMALL_027_PROC_02_08	SMALL_027_PROC_01_03	cell__02	cell__01	SMALL_027	0.351965	21.4077	62.6408
1338	SMALL_027_PROC_02_08	SMALL_027_PROC_02_01	cell__02	cell__02	SMALL_027	0.500828	2.29754	24.5877
1339	SMALL_027_PROC_02_08	SMALL_027_PROC_02_02	cell__02	cell__02	SMALL_027	0.596681	8.55704	15.8271
1340	SMALL_027_PROC_02_08	SMALL_027_PROC_02_03	cell__02	cell__02	SMALL_027	0.633087	46.7025	29.8116
1341	SMALL_027_PROC_02_08	SMALL_027_PROC_02_04	cell__02	cell__02	SMALL_027	0.484876	17.6328	23.5964
1342	SMALL_027_PROC_02_08	SMALL_027_PROC_02_05	cell__02	cell__02	SMALL_027	0.458867	20.9908	33.7187
1343	SMALL_027_PROC_02_08	SMALL_027_PROC_02_06	cell__02	cell__02	SMALL_027	0.806236	6.53822	8.40247
1344	SMALL_027_PROC_02_08	SMALL_027_PROC_02_08	cell__02	cell__02	SMALL_027	1	0	0
1345	SMALL_027_PROC_02_08	SMALL_027_PROC_02_11	cell__02	cell__02	SMALL_027	0.715804	12.4525	7.59374
1346	SMALL_027_PROC_02_08	SMALL_027_PROC_02_12	cell__02	cell__02	SMALL_027	0.489033	10.2025	42.49
1347	SMALL_027_PROC_02_08	SMALL_027_PROC_02_14	cell__02	cell__02	SMALL_027	0.462989	88.7163	35.1797
1348	SMALL_027_PROC_02_08	SMALL_027_PROC_03_01	cell__02	cell__03	SMALL_027	0.521153	46.7025	66.5545
1349	SMALL_027_PROC_02_08	SMALL_027_PROC_03_02	cell__02	cell__03	SMALL_027	0.4474	8.97188	61.2242
1350	SMALL_027_PROC_02_08	SMALL_027_PROC_03_05	cell__02	cell__03	SMALL_027	0.443512	11.3742	48.4965
1351	SMALL_027_PROC_02_08	SMALL_027_PROC_03_06	cell__02	cell__03	SMALL_027	0.538521	14.8193	46.2947
1352	SMALL_027_PROC_02_08	SMALL_027_PROC_03_07	cell__02	cell__03	SMALL_027	0.488613	12.0388	40.7799
1353	SMALL_027_PROC_02_08	SMALL_027_PROC_03_08	cell__02	cell__03	SMALL_027	0.417304	10.7499	53.4221
1354	SMALL_027_PROC_02_08	SMALL_027_PROC_04_02	cell__02	cell__04	SMALL_027	0.19344	18.6264	77.6242
1355	SMALL_027_PROC_02_08	SMALL_027_PROC_05_01	cell__02	cell__05	SMALL_027	0.27677	24.7473	118.022
1356	SMALL_027_PROC_02_08	SMALL_027_PROC_06_02	cell__02	cell__06	SMALL_027	0.165794	46.3891	104.513
1357	SMALL_027_PROC_02_08	SMALL_027_PROC_06_05	cell__02	cell__06	SMALL_027	0.265157	17.9525	102.491
1358	SMALL_027_PROC_02_08	SMALL_027_PROC_06_06	cell__02	cell__06	SMALL_027	0.225264	46.7025	92.0938
1359	SMALL_027_PROC_02_08	SMALL_027_PROC_07_01	cell__02	cell__07	SMALL_027	0.4181	13.1756	47.6979
1360	SMALL_027_PROC_02_08	SMALL_027_PROC_07_03	cell__02	cell__07	SMALL_027	0.154376	17.2995	64.1532
1361	SMALL_027_PROC_02_08	SMALL_027_PROC_07_04	cell__02	cell__07	SMALL_027	0.215225	46.3461	61.5729
1362	SMALL_027_PROC_02_08	SMALL_027_PROC_07_05	cell__02	cell__07	SMALL_027	0.47429	6.16588	53.5484
1363	SMALL_027_PROC_02_08	SMALL_027_PROC_07_06	cell__02	cell__07	SMALL_027	0.412081	9.00228	58.4937
1364	SMALL_027_PROC_02_08	SMALL_027_PROC_07_09	cell__02	cell__07	SMALL_027	0.512166	24.7025	47.265
1365	SMALL_027_PROC_02_08	SMALL_027_PROC_07_10	cell__02	cell__07	SMALL_027	0.44964	14.7291	42.3067
1366	SMALL_027_PROC_02_08	SMALL_027_PROC_08_01	cell__02	cell__08	SMALL_027	0.15818	45.2089	83.2473
1367	SMALL_027_PROC_02_08	SMALL_027_PROC_08_02	cell__02	cell__08	SMALL_027	0.0406409	43.0974	87.472
1368	SMALL_027_PROC_02_08	SMALL_027_PROC_08_04	cell__02	cell__08	SMALL_027	0.274592	46.7025	88.9556
1369	SMALL_027_PROC_02_08	SMALL_027_PROC_08_05	cell__02	cell__08	SMALL_027	0.281568	46.7025	93.5047
1370	SMALL_027_PROC_02_08	SMALL_027_SOMA_02	cell__02	cell__02	SMALL_027	0.571796	8.94366	24.4222
1371	SMALL_027_PROC_02_08	SMALL_027_SOMA_03	cell__02	cell__03	SMALL_027	0.431217	9.48846	52.0991
1372	SMALL_027_PROC_02_08	SMALL_027_SOMA_07	cell__02	cell__07	SMALL_027	0.416923	11.8902	51.864
1373	SMALL_027_PROC_02_11	SMALL_027_PROC_01_02	cell__02	cell__01	SMALL_027	0.392361	5.11781	62.1972
1374	SMALL_027_PROC_02_11	SMALL_027_PROC_01_03	cell__02	cell__01	SMALL_027	0.56527	8.95526	55.5085
1375	SMALL_027_PROC_02_11	SMALL_027_PROC_02_01	cell__02	cell__02	SMALL_027	0.656002	14.75	19.9808
1376	SMALL_027_PROC_02_11	SMALL_027_PROC_02_02	cell__02	cell__02	SMALL_027	0.841157	21.0095	8.42307
1377	SMALL_027_PROC_02_11	SMALL_027_PROC_02_03	cell__02	cell__02	SMALL_027	0.636006	34.25	23.567
1378	SMALL_027_PROC_02_11	SMALL_027_PROC_02_04	cell__02	cell__02	SMALL_027	0.618696	5.18038	21.7813
1379	SMALL_027_PROC_02_11	SMALL_027_PROC_02_05	cell__02	cell__02	SMALL_027	0.555566	8.53831	30.5247
1380	SMALL_027_PROC_02_11	SMALL_027_PROC_02_06	cell__02	cell__02	SMALL_027	0.880032	18.9907	3.4938
1381	SMALL_027_PROC_02_11	SMALL_027_PROC_02_08	cell__02	cell__02	SMALL_027	0.715804	12.4525	7.59374
1382	SMALL_027_PROC_02_11	SMALL_027_PROC_02_11	cell__02	cell__02	SMALL_027	1	0	0
1383	SMALL_027_PROC_02_11	SMALL_027_PROC_02_12	cell__02	cell__02	SMALL_027	0.577752	2.25	35.132
1384	SMALL_027_PROC_02_11	SMALL_027_PROC_02_14	cell__02	cell__02	SMALL_027	0.6638	101.169	27.8453
1385	SMALL_027_PROC_02_11	SMALL_027_PROC_03_01	cell__02	cell__03	SMALL_027	0.406722	34.25	73.5617
1386	SMALL_027_PROC_02_11	SMALL_027_PROC_03_02	cell__02	cell__03	SMALL_027	0.450448	3.48058	68.6969
1387	SMALL_027_PROC_02_11	SMALL_027_PROC_03_05	cell__02	cell__03	SMALL_027	0.595692	1.07829	56.0757
1388	SMALL_027_PROC_02_11	SMALL_027_PROC_03_06	cell__02	cell__03	SMALL_027	0.601983	2.36687	52.658
1389	SMALL_027_PROC_02_11	SMALL_027_PROC_03_07	cell__02	cell__03	SMALL_027	0.613564	0.413644	47.4448
1390	SMALL_027_PROC_02_11	SMALL_027_PROC_03_08	cell__02	cell__03	SMALL_027	0.507585	1.70253	60.2684
1391	SMALL_027_PROC_02_11	SMALL_027_PROC_04_02	cell__02	cell__04	SMALL_027	0.159688	31.0788	71.4258
1392	SMALL_027_PROC_02_11	SMALL_027_PROC_05_01	cell__02	cell__05	SMALL_027	0.250799	37.1998	113.56
1393	SMALL_027_PROC_02_11	SMALL_027_PROC_06_02	cell__02	cell__06	SMALL_027	0.154518	33.9366	104.313
1394	SMALL_027_PROC_02_11	SMALL_027_PROC_06_05	cell__02	cell__06	SMALL_027	0.195897	5.5	102.607
1395	SMALL_027_PROC_02_11	SMALL_027_PROC_06_06	cell__02	cell__06	SMALL_027	0.112055	34.25	93.0479
1396	SMALL_027_PROC_02_11	SMALL_027_PROC_07_01	cell__02	cell__07	SMALL_027	0.537421	0.723168	47.5331
1397	SMALL_027_PROC_02_11	SMALL_027_PROC_07_03	cell__02	cell__07	SMALL_027	0.259532	4.84704	64.9226
1398	SMALL_027_PROC_02_11	SMALL_027_PROC_07_04	cell__02	cell__07	SMALL_027	0.234441	33.8937	61.8
1399	SMALL_027_PROC_02_11	SMALL_027_PROC_07_05	cell__02	cell__07	SMALL_027	0.616855	18.6183	57.2315
1400	SMALL_027_PROC_02_11	SMALL_027_PROC_07_06	cell__02	cell__07	SMALL_027	0.51181	3.45018	61.3581
1401	SMALL_027_PROC_02_11	SMALL_027_PROC_07_09	cell__02	cell__07	SMALL_027	0.629778	12.25	50.7644
1402	SMALL_027_PROC_02_11	SMALL_027_PROC_07_10	cell__02	cell__07	SMALL_027	0.621664	2.27664	43.8505
1403	SMALL_027_PROC_02_11	SMALL_027_PROC_08_01	cell__02	cell__08	SMALL_027	0.126583	32.7564	81.5595
1404	SMALL_027_PROC_02_11	SMALL_027_PROC_08_02	cell__02	cell__08	SMALL_027	-0.0386808	30.645	85.6565
1405	SMALL_027_PROC_02_11	SMALL_027_PROC_08_04	cell__02	cell__08	SMALL_027	0.175358	34.25	85.8434
1406	SMALL_027_PROC_02_11	SMALL_027_PROC_08_05	cell__02	cell__08	SMALL_027	0.245021	34.25	91.0638
1407	SMALL_027_PROC_02_11	SMALL_027_SOMA_02	cell__02	cell__02	SMALL_027	0.757328	21.3961	17.4054
1408	SMALL_027_PROC_02_11	SMALL_027_SOMA_03	cell__02	cell__03	SMALL_027	0.530367	2.964	59.438
1409	SMALL_027_PROC_02_11	SMALL_027_SOMA_07	cell__02	cell__07	SMALL_027	0.562203	0.562224	53.6805
1410	SMALL_027_PROC_02_12	SMALL_027_PROC_01_02	cell__02	cell__01	SMALL_027	0.408529	7.36781	45.5526
1411	SMALL_027_PROC_02_12	SMALL_027_PROC_01_03	cell__02	cell__01	SMALL_027	0.586851	11.2053	34.742
1412	SMALL_027_PROC_02_12	SMALL_027_PROC_02_01	cell__02	cell__02	SMALL_027	0.636537	12.5	25.3506
1413	SMALL_027_PROC_02_12	SMALL_027_PROC_02_02	cell__02	cell__02	SMALL_027	0.647565	18.7595	26.7151
1414	SMALL_027_PROC_02_12	SMALL_027_PROC_02_03	cell__02	cell__02	SMALL_027	0.602681	36.5	16.5898
1415	SMALL_027_PROC_02_12	SMALL_027_PROC_02_04	cell__02	cell__02	SMALL_027	0.535183	7.43038	34.4066
1416	SMALL_027_PROC_02_12	SMALL_027_PROC_02_05	cell__02	cell__02	SMALL_027	0.606263	10.7883	30.926
1417	SMALL_027_PROC_02_12	SMALL_027_PROC_02_06	cell__02	cell__02	SMALL_027	0.573904	16.7407	34.2999
1418	SMALL_027_PROC_02_12	SMALL_027_PROC_02_08	cell__02	cell__02	SMALL_027	0.489033	10.2025	42.49
1419	SMALL_027_PROC_02_12	SMALL_027_PROC_02_11	cell__02	cell__02	SMALL_027	0.577752	2.25	35.132
1420	SMALL_027_PROC_02_12	SMALL_027_PROC_02_12	cell__02	cell__02	SMALL_027	1	0	0
1421	SMALL_027_PROC_02_12	SMALL_027_PROC_02_14	cell__02	cell__02	SMALL_027	0.669746	98.9188	19.056
1422	SMALL_027_PROC_02_12	SMALL_027_PROC_03_01	cell__02	cell__03	SMALL_027	0.552364	36.5	103.724
1423	SMALL_027_PROC_02_12	SMALL_027_PROC_03_02	cell__02	cell__03	SMALL_027	0.602561	1.23058	101.55
1424	SMALL_027_PROC_02_12	SMALL_027_PROC_03_05	cell__02	cell__03	SMALL_027	0.612219	1.17171	90.0137
1425	SMALL_027_PROC_02_12	SMALL_027_PROC_03_06	cell__02	cell__03	SMALL_027	0.536332	4.61687	80.951
1426	SMALL_027_PROC_02_12	SMALL_027_PROC_03_07	cell__02	cell__03	SMALL_027	0.666324	1.83636	77.1858
1427	SMALL_027_PROC_02_12	SMALL_027_PROC_03_08	cell__02	cell__03	SMALL_027	0.566642	0.547468	90.111
1428	SMALL_027_PROC_02_12	SMALL_027_PROC_04_02	cell__02	cell__04	SMALL_027	0.262866	28.8288	40.7193
1429	SMALL_027_PROC_02_12	SMALL_027_PROC_05_01	cell__02	cell__05	SMALL_027	0.378026	34.9498	89.4267
1430	SMALL_027_PROC_02_12	SMALL_027_PROC_06_02	cell__02	cell__06	SMALL_027	0.115954	36.1866	100.965
1431	SMALL_027_PROC_02_12	SMALL_027_PROC_06_05	cell__02	cell__06	SMALL_027	0.216617	7.75	100.832
1432	SMALL_027_PROC_02_12	SMALL_027_PROC_06_06	cell__02	cell__06	SMALL_027	0.117777	36.5	95.826
1433	SMALL_027_PROC_02_12	SMALL_027_PROC_07_01	cell__02	cell__07	SMALL_027	0.539997	2.97317	52.6697
1434	SMALL_027_PROC_02_12	SMALL_027_PROC_07_03	cell__02	cell__07	SMALL_027	0.331091	7.09704	70.1692
1435	SMALL_027_PROC_02_12	SMALL_027_PROC_07_04	cell__02	cell__07	SMALL_027	0.404937	36.1437	65.264
1436	SMALL_027_PROC_02_12	SMALL_027_PROC_07_05	cell__02	cell__07	SMALL_027	0.561271	16.3683	75.2325
1437	SMALL_027_PROC_02_12	SMALL_027_PROC_07_06	cell__02	cell__07	SMALL_027	0.505613	1.20018	75.6719
1438	SMALL_027_PROC_02_12	SMALL_027_PROC_07_09	cell__02	cell__07	SMALL_027	0.581576	14.5	69.0425
1439	SMALL_027_PROC_02_12	SMALL_027_PROC_07_10	cell__02	cell__07	SMALL_027	0.589236	4.52664	56.5996
1440	SMALL_027_PROC_02_12	SMALL_027_PROC_08_01	cell__02	cell__08	SMALL_027	0.134551	35.0064	73.2904
1441	SMALL_027_PROC_02_12	SMALL_027_PROC_08_02	cell__02	cell__08	SMALL_027	0.0366422	32.895	76.3195
1442	SMALL_027_PROC_02_12	SMALL_027_PROC_08_04	cell__02	cell__08	SMALL_027	0.133271	36.5	70.1189
1443	SMALL_027_PROC_02_12	SMALL_027_PROC_08_05	cell__02	cell__08	SMALL_027	0.235715	36.5	78.1667
1444	SMALL_027_PROC_02_12	SMALL_027_SOMA_02	cell__02	cell__02	SMALL_027	0.663312	19.1461	18.3587
1445	SMALL_027_PROC_02_12	SMALL_027_SOMA_03	cell__02	cell__03	SMALL_027	0.598927	0.713996	91.6258
1446	SMALL_027_PROC_02_12	SMALL_027_SOMA_07	cell__02	cell__07	SMALL_027	0.551368	1.68778	65.1916
1447	SMALL_027_PROC_02_14	SMALL_027_PROC_01_02	cell__02	cell__01	SMALL_027	0.505295	106.287	35.708
1448	SMALL_027_PROC_02_14	SMALL_027_PROC_01_03	cell__02	cell__01	SMALL_027	0.714728	110.124	27.8319
1449	SMALL_027_PROC_02_14	SMALL_027_PROC_02_01	cell__02	cell__02	SMALL_027	0.673692	86.4188	30.6523
1450	SMALL_027_PROC_02_14	SMALL_027_PROC_02_02	cell__02	cell__02	SMALL_027	0.713745	80.1593	21.452
1451	SMALL_027_PROC_02_14	SMALL_027_PROC_02_03	cell__02	cell__02	SMALL_027	0.635113	135.419	24.6451
1452	SMALL_027_PROC_02_14	SMALL_027_PROC_02_04	cell__02	cell__02	SMALL_027	0.628323	106.349	38.9259
1453	SMALL_027_PROC_02_14	SMALL_027_PROC_02_05	cell__02	cell__02	SMALL_027	0.575528	109.707	40.7266
1454	SMALL_027_PROC_02_14	SMALL_027_PROC_02_06	cell__02	cell__02	SMALL_027	0.658939	82.1781	29.011
1455	SMALL_027_PROC_02_14	SMALL_027_PROC_02_08	cell__02	cell__02	SMALL_027	0.462989	88.7163	35.1797
1456	SMALL_027_PROC_02_14	SMALL_027_PROC_02_11	cell__02	cell__02	SMALL_027	0.6638	101.169	27.8453
1457	SMALL_027_PROC_02_14	SMALL_027_PROC_02_12	cell__02	cell__02	SMALL_027	0.669746	98.9188	19.056
1458	SMALL_027_PROC_02_14	SMALL_027_PROC_02_14	cell__02	cell__02	SMALL_027	1	0	0
1459	SMALL_027_PROC_02_14	SMALL_027_PROC_03_01	cell__02	cell__03	SMALL_027	0.358472	135.419	101.343
1460	SMALL_027_PROC_02_14	SMALL_027_PROC_03_02	cell__02	cell__03	SMALL_027	0.54207	97.6882	96.3833
1461	SMALL_027_PROC_02_14	SMALL_027_PROC_03_05	cell__02	cell__03	SMALL_027	0.665531	100.09	83.396
1462	SMALL_027_PROC_02_14	SMALL_027_PROC_03_06	cell__02	cell__03	SMALL_027	0.555366	103.536	79.9741
1463	SMALL_027_PROC_02_14	SMALL_027_PROC_03_07	cell__02	cell__03	SMALL_027	0.70272	100.755	75.0525
1464	SMALL_027_PROC_02_14	SMALL_027_PROC_03_08	cell__02	cell__03	SMALL_027	0.497509	99.4663	87.9674
1465	SMALL_027_PROC_02_14	SMALL_027_PROC_04_02	cell__02	cell__04	SMALL_027	0.195019	70.09	59.458
1466	SMALL_027_PROC_02_14	SMALL_027_PROC_05_01	cell__02	cell__05	SMALL_027	0.302053	63.969	108.471
1467	SMALL_027_PROC_02_14	SMALL_027_PROC_06_02	cell__02	cell__06	SMALL_027	0.137585	135.105	115.773
1468	SMALL_027_PROC_02_14	SMALL_027_PROC_06_05	cell__02	cell__06	SMALL_027	0.211847	106.669	115.108
1469	SMALL_027_PROC_02_14	SMALL_027_PROC_06_06	cell__02	cell__06	SMALL_027	0.03439	135.419	108.364
1470	SMALL_027_PROC_02_14	SMALL_027_PROC_07_01	cell__02	cell__07	SMALL_027	0.587909	101.892	62.8587
1471	SMALL_027_PROC_02_14	SMALL_027_PROC_07_03	cell__02	cell__07	SMALL_027	0.275345	106.016	81.1168
1472	SMALL_027_PROC_02_14	SMALL_027_PROC_07_04	cell__02	cell__07	SMALL_027	0.240556	135.062	76.7644
1473	SMALL_027_PROC_02_14	SMALL_027_PROC_07_05	cell__02	cell__07	SMALL_027	0.609071	82.5505	80.4227
1474	SMALL_027_PROC_02_14	SMALL_027_PROC_07_06	cell__02	cell__07	SMALL_027	0.508901	97.7186	82.7323
1475	SMALL_027_PROC_02_14	SMALL_027_PROC_07_09	cell__02	cell__07	SMALL_027	0.665686	113.419	73.8994
1476	SMALL_027_PROC_02_14	SMALL_027_PROC_07_10	cell__02	cell__07	SMALL_027	0.70245	103.445	63.6256
1477	SMALL_027_PROC_02_14	SMALL_027_PROC_08_01	cell__02	cell__08	SMALL_027	0.127928	133.925	89.1896
1478	SMALL_027_PROC_02_14	SMALL_027_PROC_08_02	cell__02	cell__08	SMALL_027	-0.0440539	131.814	92.5922
1479	SMALL_027_PROC_02_14	SMALL_027_PROC_08_04	cell__02	cell__08	SMALL_027	0.132427	135.419	87.917
1480	SMALL_027_PROC_02_14	SMALL_027_PROC_08_05	cell__02	cell__08	SMALL_027	0.151455	135.419	95.4212
1481	SMALL_027_PROC_02_14	SMALL_027_SOMA_02	cell__02	cell__02	SMALL_027	0.755019	79.7727	19.4542
1482	SMALL_027_PROC_02_14	SMALL_027_SOMA_03	cell__02	cell__03	SMALL_027	0.575901	98.2048	87.2571
1483	SMALL_027_PROC_02_14	SMALL_027_SOMA_07	cell__02	cell__07	SMALL_027	0.598798	100.607	73.2141
1484	SMALL_027_PROC_03_01	SMALL_027_PROC_01_02	cell__03	cell__01	SMALL_027	0.377551	29.1322	135.355
1485	SMALL_027_PROC_03_01	SMALL_027_PROC_01_03	cell__03	cell__01	SMALL_027	0.345381	25.2947	129.07
1486	SMALL_027_PROC_03_01	SMALL_027_PROC_02_01	cell__03	cell__02	SMALL_027	0.43351	49	78.7415
1487	SMALL_027_PROC_03_01	SMALL_027_PROC_02_02	cell__03	cell__02	SMALL_027	0.487848	55.2595	80.2678
1488	SMALL_027_PROC_03_01	SMALL_027_PROC_02_03	cell__03	cell__02	SMALL_027	0.477851	2.91208e-15	87.4119
1489	SMALL_027_PROC_03_01	SMALL_027_PROC_02_04	cell__03	cell__02	SMALL_027	0.334595	29.0696	70.2655
1490	SMALL_027_PROC_03_01	SMALL_027_PROC_02_05	cell__03	cell__02	SMALL_027	0.346265	25.7117	78.1826
1491	SMALL_027_PROC_03_01	SMALL_027_PROC_02_06	cell__03	cell__02	SMALL_027	0.489624	53.2407	72.3999
1492	SMALL_027_PROC_03_01	SMALL_027_PROC_02_08	cell__03	cell__02	SMALL_027	0.521153	46.7025	66.5545
1493	SMALL_027_PROC_03_01	SMALL_027_PROC_02_11	cell__03	cell__02	SMALL_027	0.406722	34.25	73.5617
1494	SMALL_027_PROC_03_01	SMALL_027_PROC_02_12	cell__03	cell__02	SMALL_027	0.552364	36.5	103.724
1495	SMALL_027_PROC_03_01	SMALL_027_PROC_02_14	cell__03	cell__02	SMALL_027	0.358472	135.419	101.343
1496	SMALL_027_PROC_03_01	SMALL_027_PROC_03_01	cell__03	cell__03	SMALL_027	1	0	0
1497	SMALL_027_PROC_03_01	SMALL_027_PROC_03_02	cell__03	cell__03	SMALL_027	0.772545	37.7306	15.4426
1498	SMALL_027_PROC_03_01	SMALL_027_PROC_03_05	cell__03	cell__03	SMALL_027	0.575074	35.3283	26.8024
1499	SMALL_027_PROC_03_01	SMALL_027_PROC_03_06	cell__03	cell__03	SMALL_027	0.64413	31.8831	23.1869
1500	SMALL_027_PROC_03_01	SMALL_027_PROC_03_07	cell__03	cell__03	SMALL_027	0.531875	34.6636	26.5921
1501	SMALL_027_PROC_03_01	SMALL_027_PROC_03_08	cell__03	cell__03	SMALL_027	0.609307	35.9525	13.6136
1502	SMALL_027_PROC_03_01	SMALL_027_PROC_04_02	cell__03	cell__04	SMALL_027	0.26276	65.3288	126.499
1503	SMALL_027_PROC_03_01	SMALL_027_PROC_05_01	cell__03	cell__05	SMALL_027	0.424489	71.4498	148.503
1504	SMALL_027_PROC_03_01	SMALL_027_PROC_06_02	cell__03	cell__06	SMALL_027	0.167063	0.313395	102.591
1505	SMALL_027_PROC_03_01	SMALL_027_PROC_06_05	cell__03	cell__06	SMALL_027	0.25034	28.75	98.3957
1506	SMALL_027_PROC_03_01	SMALL_027_PROC_06_06	cell__03	cell__06	SMALL_027	0.242207	2.91208e-15	83.7245
1507	SMALL_027_PROC_03_01	SMALL_027_PROC_07_01	cell__03	cell__07	SMALL_027	0.349972	33.5268	68.803
1508	SMALL_027_PROC_03_01	SMALL_027_PROC_07_03	cell__03	cell__07	SMALL_027	0.279663	29.403	68.9612
1509	SMALL_027_PROC_03_01	SMALL_027_PROC_07_04	cell__03	cell__07	SMALL_027	0.414296	0.35631	71.6946
1510	SMALL_027_PROC_03_01	SMALL_027_PROC_07_05	cell__03	cell__07	SMALL_027	0.536982	52.8683	43.4042
1511	SMALL_027_PROC_03_01	SMALL_027_PROC_07_06	cell__03	cell__07	SMALL_027	0.474007	37.7002	50.7523
1512	SMALL_027_PROC_03_01	SMALL_027_PROC_07_09	cell__03	cell__07	SMALL_027	0.50343	22	45.1478
1513	SMALL_027_PROC_03_01	SMALL_027_PROC_07_10	cell__03	cell__07	SMALL_027	0.441706	31.9734	57.881
1514	SMALL_027_PROC_03_01	SMALL_027_PROC_08_01	cell__03	cell__08	SMALL_027	0.242951	1.49359	98.607
1515	SMALL_027_PROC_03_01	SMALL_027_PROC_08_02	cell__03	cell__08	SMALL_027	0.110752	3.60502	102.634
1516	SMALL_027_PROC_03_01	SMALL_027_PROC_08_04	cell__03	cell__08	SMALL_027	0.257893	2.91208e-15	113.444
1517	SMALL_027_PROC_03_01	SMALL_027_PROC_08_05	cell__03	cell__08	SMALL_027	0.251061	2.91208e-15	111.968
1518	SMALL_027_PROC_03_01	SMALL_027_SOMA_02	cell__03	cell__02	SMALL_027	0.521512	55.6461	86.1153
1519	SMALL_027_PROC_03_01	SMALL_027_SOMA_03	cell__03	cell__03	SMALL_027	0.666876	37.214	16.6135
1520	SMALL_027_PROC_03_01	SMALL_027_SOMA_07	cell__03	cell__07	SMALL_027	0.469703	34.8122	57.3544
1521	SMALL_027_PROC_03_02	SMALL_027_PROC_01_02	cell__03	cell__01	SMALL_027	0.481869	8.59839	128.768
1522	SMALL_027_PROC_03_02	SMALL_027_PROC_01_03	cell__03	cell__01	SMALL_027	0.504971	12.4358	123.564
1523	SMALL_027_PROC_03_02	SMALL_027_PROC_02_01	cell__03	cell__02	SMALL_027	0.505112	11.2694	77.6703
1524	SMALL_027_PROC_03_02	SMALL_027_PROC_02_02	cell__03	cell__02	SMALL_027	0.552605	17.5289	76.2771
1525	SMALL_027_PROC_03_02	SMALL_027_PROC_02_03	cell__03	cell__02	SMALL_027	0.490879	37.7306	85.9438
1526	SMALL_027_PROC_03_02	SMALL_027_PROC_02_04	cell__03	cell__02	SMALL_027	0.432952	8.66096	70.0925
1527	SMALL_027_PROC_03_02	SMALL_027_PROC_02_05	cell__03	cell__02	SMALL_027	0.396209	12.0189	79.3676
1528	SMALL_027_PROC_03_02	SMALL_027_PROC_02_06	cell__03	cell__02	SMALL_027	0.519048	15.5101	68.2452
1529	SMALL_027_PROC_03_02	SMALL_027_PROC_02_08	cell__03	cell__02	SMALL_027	0.4474	8.97188	61.2242
1530	SMALL_027_PROC_03_02	SMALL_027_PROC_02_11	cell__03	cell__02	SMALL_027	0.450448	3.48058	68.6969
1531	SMALL_027_PROC_03_02	SMALL_027_PROC_02_12	cell__03	cell__02	SMALL_027	0.602561	1.23058	101.55
1532	SMALL_027_PROC_03_02	SMALL_027_PROC_02_14	cell__03	cell__02	SMALL_027	0.54207	97.6882	96.3833
1533	SMALL_027_PROC_03_02	SMALL_027_PROC_03_01	cell__03	cell__03	SMALL_027	0.772545	37.7306	15.4426
1534	SMALL_027_PROC_03_02	SMALL_027_PROC_03_02	cell__03	cell__03	SMALL_027	1	0	0
1535	SMALL_027_PROC_03_02	SMALL_027_PROC_03_05	cell__03	cell__03	SMALL_027	0.725877	2.40228	14.3793
1536	SMALL_027_PROC_03_02	SMALL_027_PROC_03_06	cell__03	cell__03	SMALL_027	0.670241	5.84745	27.2294
1537	SMALL_027_PROC_03_02	SMALL_027_PROC_03_07	cell__03	cell__03	SMALL_027	0.667601	3.06693	26.9488
1538	SMALL_027_PROC_03_02	SMALL_027_PROC_03_08	cell__03	cell__03	SMALL_027	0.681111	1.77805	18.1595
1539	SMALL_027_PROC_03_02	SMALL_027_PROC_04_02	cell__03	cell__04	SMALL_027	0.306172	27.5982	128.662
1540	SMALL_027_PROC_03_02	SMALL_027_PROC_05_01	cell__03	cell__05	SMALL_027	0.492747	33.7192	155.426
1541	SMALL_027_PROC_03_02	SMALL_027_PROC_06_02	cell__03	cell__06	SMALL_027	0.200341	37.4172	114.247
1542	SMALL_027_PROC_03_02	SMALL_027_PROC_06_05	cell__03	cell__06	SMALL_027	0.327239	8.98058	110.266
1543	SMALL_027_PROC_03_02	SMALL_027_PROC_06_06	cell__03	cell__06	SMALL_027	0.234677	37.7306	95.765
1544	SMALL_027_PROC_03_02	SMALL_027_PROC_07_01	cell__03	cell__07	SMALL_027	0.469925	4.20375	74.2279
1545	SMALL_027_PROC_03_02	SMALL_027_PROC_07_03	cell__03	cell__07	SMALL_027	0.340312	8.32762	77.8198
1546	SMALL_027_PROC_03_02	SMALL_027_PROC_07_04	cell__03	cell__07	SMALL_027	0.413671	37.3743	79.7174
1547	SMALL_027_PROC_03_02	SMALL_027_PROC_07_05	cell__03	cell__07	SMALL_027	0.61272	15.1378	52.2209
1548	SMALL_027_PROC_03_02	SMALL_027_PROC_07_06	cell__03	cell__07	SMALL_027	0.546414	0.0304014	60.2548
1549	SMALL_027_PROC_03_02	SMALL_027_PROC_07_09	cell__03	cell__07	SMALL_027	0.614312	15.7306	52.1764
1550	SMALL_027_PROC_03_02	SMALL_027_PROC_07_10	cell__03	cell__07	SMALL_027	0.634739	5.75721	63.0278
1551	SMALL_027_PROC_03_02	SMALL_027_PROC_08_01	cell__03	cell__08	SMALL_027	0.216598	36.237	107.174
1552	SMALL_027_PROC_03_02	SMALL_027_PROC_08_02	cell__03	cell__08	SMALL_027	0.113552	34.1256	111.391
1553	SMALL_027_PROC_03_02	SMALL_027_PROC_08_04	cell__03	cell__08	SMALL_027	0.213534	37.7306	120.783
1554	SMALL_027_PROC_03_02	SMALL_027_PROC_08_05	cell__03	cell__08	SMALL_027	0.258704	37.7306	120.421
1555	SMALL_027_PROC_03_02	SMALL_027_SOMA_02	cell__03	cell__02	SMALL_027	0.610276	17.9155	83.3306
1556	SMALL_027_PROC_03_02	SMALL_027_SOMA_03	cell__03	cell__03	SMALL_027	0.788003	0.516583	10.4001
1557	SMALL_027_PROC_03_02	SMALL_027_SOMA_07	cell__03	cell__07	SMALL_027	0.60017	2.91835	64.7913
1558	SMALL_027_PROC_03_05	SMALL_027_PROC_01_02	cell__03	cell__01	SMALL_027	0.407053	6.1961	114.997
1559	SMALL_027_PROC_03_05	SMALL_027_PROC_01_03	cell__03	cell__01	SMALL_027	0.639325	10.0336	110.198
1560	SMALL_027_PROC_03_05	SMALL_027_PROC_02_01	cell__03	cell__02	SMALL_027	0.540298	13.6717	67.2275
1561	SMALL_027_PROC_03_05	SMALL_027_PROC_02_02	cell__03	cell__02	SMALL_027	0.642597	19.9312	64.0114
1562	SMALL_027_PROC_03_05	SMALL_027_PROC_02_03	cell__03	cell__02	SMALL_027	0.504317	35.3283	75.0669
1563	SMALL_027_PROC_03_05	SMALL_027_PROC_02_04	cell__03	cell__02	SMALL_027	0.448992	6.25868	60.5038
1564	SMALL_027_PROC_03_05	SMALL_027_PROC_02_05	cell__03	cell__02	SMALL_027	0.497419	9.61661	70.5475
1565	SMALL_027_PROC_03_05	SMALL_027_PROC_02_06	cell__03	cell__02	SMALL_027	0.625396	17.9124	56.0313
1566	SMALL_027_PROC_03_05	SMALL_027_PROC_02_08	cell__03	cell__02	SMALL_027	0.443512	11.3742	48.4965
1567	SMALL_027_PROC_03_05	SMALL_027_PROC_02_11	cell__03	cell__02	SMALL_027	0.595692	1.07829	56.0757
1568	SMALL_027_PROC_03_05	SMALL_027_PROC_02_12	cell__03	cell__02	SMALL_027	0.612219	1.17171	90.0137
1569	SMALL_027_PROC_03_05	SMALL_027_PROC_02_14	cell__03	cell__02	SMALL_027	0.665531	100.09	83.396
1570	SMALL_027_PROC_03_05	SMALL_027_PROC_03_01	cell__03	cell__03	SMALL_027	0.575074	35.3283	26.8024
1571	SMALL_027_PROC_03_05	SMALL_027_PROC_03_02	cell__03	cell__03	SMALL_027	0.725877	2.40228	14.3793
1572	SMALL_027_PROC_03_05	SMALL_027_PROC_03_05	cell__03	cell__03	SMALL_027	1	0	0
1573	SMALL_027_PROC_03_05	SMALL_027_PROC_03_06	cell__03	cell__03	SMALL_027	0.776257	3.44517	26.0057
1574	SMALL_027_PROC_03_05	SMALL_027_PROC_03_07	cell__03	cell__03	SMALL_027	0.819023	0.664651	22.3473
1575	SMALL_027_PROC_03_05	SMALL_027_PROC_03_08	cell__03	cell__03	SMALL_027	0.763491	0.624238	21.3289
1576	SMALL_027_PROC_03_05	SMALL_027_PROC_04_02	cell__03	cell__04	SMALL_027	0.163316	30.0005	119.809
1577	SMALL_027_PROC_03_05	SMALL_027_PROC_05_01	cell__03	cell__05	SMALL_027	0.352881	36.1215	150.43
1578	SMALL_027_PROC_03_05	SMALL_027_PROC_06_02	cell__03	cell__06	SMALL_027	0.105521	35.0149	115.041
1579	SMALL_027_PROC_03_05	SMALL_027_PROC_06_05	cell__03	cell__06	SMALL_027	0.227221	6.57829	111.406
1580	SMALL_027_PROC_03_05	SMALL_027_PROC_06_06	cell__03	cell__06	SMALL_027	0.0641553	35.3283	97.3771
1581	SMALL_027_PROC_03_05	SMALL_027_PROC_07_01	cell__03	cell__07	SMALL_027	0.518767	1.80146	69.1951
1582	SMALL_027_PROC_03_05	SMALL_027_PROC_07_03	cell__03	cell__07	SMALL_027	0.298267	5.92534	76.0806
1583	SMALL_027_PROC_03_05	SMALL_027_PROC_07_04	cell__03	cell__07	SMALL_027	0.305142	34.972	77.0363
1584	SMALL_027_PROC_03_05	SMALL_027_PROC_07_05	cell__03	cell__07	SMALL_027	0.580373	17.54	51.7176
1585	SMALL_027_PROC_03_05	SMALL_027_PROC_07_06	cell__03	cell__07	SMALL_027	0.498764	2.37188	59.9631
1586	SMALL_027_PROC_03_05	SMALL_027_PROC_07_09	cell__03	cell__07	SMALL_027	0.612476	13.3283	49.8729
1587	SMALL_027_PROC_03_05	SMALL_027_PROC_07_10	cell__03	cell__07	SMALL_027	0.677433	3.35493	58.2259
1588	SMALL_027_PROC_03_05	SMALL_027_PROC_08_01	cell__03	cell__08	SMALL_027	0.0852824	33.8347	104.42
1589	SMALL_027_PROC_03_05	SMALL_027_PROC_08_02	cell__03	cell__08	SMALL_027	-0.0394063	31.7233	108.771
1590	SMALL_027_PROC_03_05	SMALL_027_PROC_08_04	cell__03	cell__08	SMALL_027	0.0697146	35.3283	116.553
1591	SMALL_027_PROC_03_05	SMALL_027_PROC_08_05	cell__03	cell__08	SMALL_027	0.118748	35.3283	117.343
1592	SMALL_027_PROC_03_05	SMALL_027_SOMA_02	cell__03	cell__02	SMALL_027	0.648691	20.3178	71.6605
1593	SMALL_027_PROC_03_05	SMALL_027_SOMA_03	cell__03	cell__03	SMALL_027	0.921742	1.8857	11.194
1594	SMALL_027_PROC_03_05	SMALL_027_SOMA_07	cell__03	cell__07	SMALL_027	0.587317	0.516071	62.1083
1595	SMALL_027_PROC_03_06	SMALL_027_PROC_01_02	cell__03	cell__01	SMALL_027	0.338539	2.75093	114.855
1596	SMALL_027_PROC_03_06	SMALL_027_PROC_01_03	cell__03	cell__01	SMALL_027	0.534488	6.58839	107.806
1597	SMALL_027_PROC_03_06	SMALL_027_PROC_02_01	cell__03	cell__02	SMALL_027	0.554265	17.1169	55.7877
1598	SMALL_027_PROC_03_06	SMALL_027_PROC_02_02	cell__03	cell__02	SMALL_027	0.600027	23.3764	58.5876
1599	SMALL_027_PROC_03_06	SMALL_027_PROC_02_03	cell__03	cell__02	SMALL_027	0.555541	31.8831	64.5123
1600	SMALL_027_PROC_03_06	SMALL_027_PROC_02_04	cell__03	cell__02	SMALL_027	0.467199	2.81351	47.1706
1601	SMALL_027_PROC_03_06	SMALL_027_PROC_02_05	cell__03	cell__02	SMALL_027	0.490871	6.17144	55.0077
1602	SMALL_027_PROC_03_06	SMALL_027_PROC_02_06	cell__03	cell__02	SMALL_027	0.639571	21.3576	51.0033
1603	SMALL_027_PROC_03_06	SMALL_027_PROC_02_08	cell__03	cell__02	SMALL_027	0.538521	14.8193	46.2947
1604	SMALL_027_PROC_03_06	SMALL_027_PROC_02_11	cell__03	cell__02	SMALL_027	0.601983	2.36687	52.658
1605	SMALL_027_PROC_03_06	SMALL_027_PROC_02_12	cell__03	cell__02	SMALL_027	0.536332	4.61687	80.951
1606	SMALL_027_PROC_03_06	SMALL_027_PROC_02_14	cell__03	cell__02	SMALL_027	0.555366	103.536	79.9741
1607	SMALL_027_PROC_03_06	SMALL_027_PROC_03_01	cell__03	cell__03	SMALL_027	0.64413	31.8831	23.1869
1608	SMALL_027_PROC_03_06	SMALL_027_PROC_03_02	cell__03	cell__03	SMALL_027	0.670241	5.84745	27.2294
1609	SMALL_027_PROC_03_06	SMALL_027_PROC_03_05	cell__03	cell__03	SMALL_027	0.776257	3.44517	26.0057
1610	SMALL_027_PROC_03_06	SMALL_027_PROC_03_06	cell__03	cell__03	SMALL_027	1	0	0
1611	SMALL_027_PROC_03_06	SMALL_027_PROC_03_07	cell__03	cell__03	SMALL_027	0.737733	2.78052	6.4689
1612	SMALL_027_PROC_03_06	SMALL_027_PROC_03_08	cell__03	cell__03	SMALL_027	0.790071	4.06941	10.076
1613	SMALL_027_PROC_03_06	SMALL_027_PROC_04_02	cell__03	cell__04	SMALL_027	0.223425	33.4457	103.547
1614	SMALL_027_PROC_03_06	SMALL_027_PROC_05_01	cell__03	cell__05	SMALL_027	0.381288	39.5667	128.229
1615	SMALL_027_PROC_03_06	SMALL_027_PROC_06_02	cell__03	cell__06	SMALL_027	0.114184	31.5697	89.1244
1616	SMALL_027_PROC_03_06	SMALL_027_PROC_06_05	cell__03	cell__06	SMALL_027	0.222928	3.13313	85.4371
1617	SMALL_027_PROC_03_06	SMALL_027_PROC_06_06	cell__03	cell__06	SMALL_027	0.137798	31.8831	71.3717
1618	SMALL_027_PROC_03_06	SMALL_027_PROC_07_01	cell__03	cell__07	SMALL_027	0.475731	1.64371	47.1937
1619	SMALL_027_PROC_03_06	SMALL_027_PROC_07_03	cell__03	cell__07	SMALL_027	0.297623	2.48017	51.0044
1620	SMALL_027_PROC_03_06	SMALL_027_PROC_07_04	cell__03	cell__07	SMALL_027	0.31036	31.5268	52.6122
1621	SMALL_027_PROC_03_06	SMALL_027_PROC_07_05	cell__03	cell__07	SMALL_027	0.651762	20.9852	25.9066
1622	SMALL_027_PROC_03_06	SMALL_027_PROC_07_06	cell__03	cell__07	SMALL_027	0.537293	5.81705	34.146
1623	SMALL_027_PROC_03_06	SMALL_027_PROC_07_09	cell__03	cell__07	SMALL_027	0.655292	9.88313	25.0352
1624	SMALL_027_PROC_03_06	SMALL_027_PROC_07_10	cell__03	cell__07	SMALL_027	0.612386	0.0902392	36.0173
1625	SMALL_027_PROC_03_06	SMALL_027_PROC_08_01	cell__03	cell__08	SMALL_027	0.140115	30.3895	80.1115
1626	SMALL_027_PROC_03_06	SMALL_027_PROC_08_02	cell__03	cell__08	SMALL_027	0.0100246	28.2781	84.3697
1627	SMALL_027_PROC_03_06	SMALL_027_PROC_08_04	cell__03	cell__08	SMALL_027	0.178098	31.8831	93.5532
1628	SMALL_027_PROC_03_06	SMALL_027_PROC_08_05	cell__03	cell__08	SMALL_027	0.171777	31.8831	93.3046
1629	SMALL_027_PROC_03_06	SMALL_027_SOMA_02	cell__03	cell__02	SMALL_027	0.612675	23.763	63.7019
1630	SMALL_027_PROC_03_06	SMALL_027_SOMA_03	cell__03	cell__03	SMALL_027	0.781669	5.33087	17.7248
1631	SMALL_027_PROC_03_06	SMALL_027_SOMA_07	cell__03	cell__07	SMALL_027	0.582178	2.9291	37.6369
1632	SMALL_027_PROC_03_07	SMALL_027_PROC_01_02	cell__03	cell__01	SMALL_027	0.383292	5.53145	109.576
1633	SMALL_027_PROC_03_07	SMALL_027_PROC_01_03	cell__03	cell__01	SMALL_027	0.663885	9.36891	102.857
1634	SMALL_027_PROC_03_07	SMALL_027_PROC_02_01	cell__03	cell__02	SMALL_027	0.669091	14.3364	52.3603
1635	SMALL_027_PROC_03_07	SMALL_027_PROC_02_02	cell__03	cell__02	SMALL_027	0.638656	20.5959	53.82
1636	SMALL_027_PROC_03_07	SMALL_027_PROC_02_03	cell__03	cell__02	SMALL_027	0.603343	34.6636	60.9633
1637	SMALL_027_PROC_03_07	SMALL_027_PROC_02_04	cell__03	cell__02	SMALL_027	0.613591	5.59403	44.145
1638	SMALL_027_PROC_03_07	SMALL_027_PROC_02_05	cell__03	cell__02	SMALL_027	0.621675	8.95195	52.8182
1639	SMALL_027_PROC_03_07	SMALL_027_PROC_02_06	cell__03	cell__02	SMALL_027	0.623703	18.577	46.0451
1640	SMALL_027_PROC_03_07	SMALL_027_PROC_02_08	cell__03	cell__02	SMALL_027	0.488613	12.0388	40.7799
1641	SMALL_027_PROC_03_07	SMALL_027_PROC_02_11	cell__03	cell__02	SMALL_027	0.613564	0.413644	47.4448
1642	SMALL_027_PROC_03_07	SMALL_027_PROC_02_12	cell__03	cell__02	SMALL_027	0.666324	1.83636	77.1858
1643	SMALL_027_PROC_03_07	SMALL_027_PROC_02_14	cell__03	cell__02	SMALL_027	0.70272	100.755	75.0525
1644	SMALL_027_PROC_03_07	SMALL_027_PROC_03_01	cell__03	cell__03	SMALL_027	0.531875	34.6636	26.5921
1645	SMALL_027_PROC_03_07	SMALL_027_PROC_03_02	cell__03	cell__03	SMALL_027	0.667601	3.06693	26.9488
1646	SMALL_027_PROC_03_07	SMALL_027_PROC_03_05	cell__03	cell__03	SMALL_027	0.819023	0.664651	22.3473
1647	SMALL_027_PROC_03_07	SMALL_027_PROC_03_06	cell__03	cell__03	SMALL_027	0.737733	2.78052	6.4689
1648	SMALL_027_PROC_03_07	SMALL_027_PROC_03_07	cell__03	cell__03	SMALL_027	1	0	0
1649	SMALL_027_PROC_03_07	SMALL_027_PROC_03_08	cell__03	cell__03	SMALL_027	0.756878	1.28889	13.0064
1650	SMALL_027_PROC_03_07	SMALL_027_PROC_04_02	cell__03	cell__04	SMALL_027	0.146382	30.6652	101.936
1651	SMALL_027_PROC_03_07	SMALL_027_PROC_05_01	cell__03	cell__05	SMALL_027	0.406059	36.7861	129.094
1652	SMALL_027_PROC_03_07	SMALL_027_PROC_06_02	cell__03	cell__06	SMALL_027	0.179333	34.3502	93.0012
1653	SMALL_027_PROC_03_07	SMALL_027_PROC_06_05	cell__03	cell__06	SMALL_027	0.270359	5.91364	89.4854
1654	SMALL_027_PROC_03_07	SMALL_027_PROC_06_06	cell__03	cell__06	SMALL_027	0.100788	34.6636	75.7091
1655	SMALL_027_PROC_03_07	SMALL_027_PROC_07_01	cell__03	cell__07	SMALL_027	0.641051	1.13681	47.7133
1656	SMALL_027_PROC_03_07	SMALL_027_PROC_07_03	cell__03	cell__07	SMALL_027	0.348661	5.26069	53.7335
1657	SMALL_027_PROC_03_07	SMALL_027_PROC_07_04	cell__03	cell__07	SMALL_027	0.316555	34.3073	54.7561
1658	SMALL_027_PROC_03_07	SMALL_027_PROC_07_05	cell__03	cell__07	SMALL_027	0.636349	18.2047	29.7276
1659	SMALL_027_PROC_03_07	SMALL_027_PROC_07_06	cell__03	cell__07	SMALL_027	0.578991	3.03653	37.9198
1660	SMALL_027_PROC_03_07	SMALL_027_PROC_07_09	cell__03	cell__07	SMALL_027	0.697728	12.6636	27.5284
1661	SMALL_027_PROC_03_07	SMALL_027_PROC_07_10	cell__03	cell__07	SMALL_027	0.749428	2.69028	36.5589
1662	SMALL_027_PROC_03_07	SMALL_027_PROC_08_01	cell__03	cell__08	SMALL_027	0.0752827	33.1701	82.1993
1663	SMALL_027_PROC_03_07	SMALL_027_PROC_08_02	cell__03	cell__08	SMALL_027	-0.0333941	31.0586	86.5309
1664	SMALL_027_PROC_03_07	SMALL_027_PROC_08_04	cell__03	cell__08	SMALL_027	0.107712	34.6636	94.8046
1665	SMALL_027_PROC_03_07	SMALL_027_PROC_08_05	cell__03	cell__08	SMALL_027	0.202054	34.6636	95.2105
1666	SMALL_027_PROC_03_07	SMALL_027_SOMA_02	cell__03	cell__02	SMALL_027	0.677667	20.9825	59.5233
1667	SMALL_027_PROC_03_07	SMALL_027_SOMA_03	cell__03	cell__03	SMALL_027	0.739845	2.55035	16.6217
1668	SMALL_027_PROC_03_07	SMALL_027_SOMA_07	cell__03	cell__07	SMALL_027	0.63642	0.14858	39.7943
1669	SMALL_027_PROC_03_08	SMALL_027_PROC_01_02	cell__03	cell__01	SMALL_027	0.346216	6.82034	122.278
1670	SMALL_027_PROC_03_08	SMALL_027_PROC_01_03	cell__03	cell__01	SMALL_027	0.488364	10.6578	115.746
1671	SMALL_027_PROC_03_08	SMALL_027_PROC_02_01	cell__03	cell__02	SMALL_027	0.469563	13.0475	65.1554
1672	SMALL_027_PROC_03_08	SMALL_027_PROC_02_02	cell__03	cell__02	SMALL_027	0.517116	19.307	66.7925
1673	SMALL_027_PROC_03_08	SMALL_027_PROC_02_03	cell__03	cell__02	SMALL_027	0.477941	35.9525	73.8124
1674	SMALL_027_PROC_03_08	SMALL_027_PROC_02_04	cell__03	cell__02	SMALL_027	0.422017	6.88291	56.7434
1675	SMALL_027_PROC_03_08	SMALL_027_PROC_02_05	cell__03	cell__02	SMALL_027	0.463072	10.2408	64.9103
1676	SMALL_027_PROC_03_08	SMALL_027_PROC_02_06	cell__03	cell__02	SMALL_027	0.509492	17.2881	58.9774
1677	SMALL_027_PROC_03_08	SMALL_027_PROC_02_08	cell__03	cell__02	SMALL_027	0.417304	10.7499	53.4221
1678	SMALL_027_PROC_03_08	SMALL_027_PROC_02_11	cell__03	cell__02	SMALL_027	0.507585	1.70253	60.2684
1679	SMALL_027_PROC_03_08	SMALL_027_PROC_02_12	cell__03	cell__02	SMALL_027	0.566642	0.547468	90.111
1680	SMALL_027_PROC_03_08	SMALL_027_PROC_02_14	cell__03	cell__02	SMALL_027	0.497509	99.4663	87.9674
1681	SMALL_027_PROC_03_08	SMALL_027_PROC_03_01	cell__03	cell__03	SMALL_027	0.609307	35.9525	13.6136
1682	SMALL_027_PROC_03_08	SMALL_027_PROC_03_02	cell__03	cell__03	SMALL_027	0.681111	1.77805	18.1595
1683	SMALL_027_PROC_03_08	SMALL_027_PROC_03_05	cell__03	cell__03	SMALL_027	0.763491	0.624238	21.3289
1684	SMALL_027_PROC_03_08	SMALL_027_PROC_03_06	cell__03	cell__03	SMALL_027	0.790071	4.06941	10.076
1685	SMALL_027_PROC_03_08	SMALL_027_PROC_03_07	cell__03	cell__03	SMALL_027	0.756878	1.28889	13.0064
1686	SMALL_027_PROC_03_08	SMALL_027_PROC_03_08	cell__03	cell__03	SMALL_027	1	0	0
1687	SMALL_027_PROC_03_08	SMALL_027_PROC_04_02	cell__03	cell__04	SMALL_027	0.218629	29.3763	113.591
1688	SMALL_027_PROC_03_08	SMALL_027_PROC_05_01	cell__03	cell__05	SMALL_027	0.347511	35.4973	137.863
1689	SMALL_027_PROC_03_08	SMALL_027_PROC_06_02	cell__03	cell__06	SMALL_027	0.230207	35.6391	96.3278
1690	SMALL_027_PROC_03_08	SMALL_027_PROC_06_05	cell__03	cell__06	SMALL_027	0.239161	7.20253	92.4246
1691	SMALL_027_PROC_03_08	SMALL_027_PROC_06_06	cell__03	cell__06	SMALL_027	0.177705	35.9525	78.0286
1692	SMALL_027_PROC_03_08	SMALL_027_PROC_07_01	cell__03	cell__07	SMALL_027	0.46155	2.4257	57.0846
1693	SMALL_027_PROC_03_08	SMALL_027_PROC_07_03	cell__03	cell__07	SMALL_027	0.268555	6.54958	59.6984
1694	SMALL_027_PROC_03_08	SMALL_027_PROC_07_04	cell__03	cell__07	SMALL_027	0.277198	35.5962	61.7271
1695	SMALL_027_PROC_03_08	SMALL_027_PROC_07_05	cell__03	cell__07	SMALL_027	0.578021	16.9158	34.0652
1696	SMALL_027_PROC_03_08	SMALL_027_PROC_07_06	cell__03	cell__07	SMALL_027	0.528775	1.74764	42.0991
1697	SMALL_027_PROC_03_08	SMALL_027_PROC_07_09	cell__03	cell__07	SMALL_027	0.57649	13.9525	34.2959
1698	SMALL_027_PROC_03_08	SMALL_027_PROC_07_10	cell__03	cell__07	SMALL_027	0.573195	3.97917	45.9458
1699	SMALL_027_PROC_03_08	SMALL_027_PROC_08_01	cell__03	cell__08	SMALL_027	0.118884	34.4589	89.1289
1700	SMALL_027_PROC_03_08	SMALL_027_PROC_08_02	cell__03	cell__08	SMALL_027	0.0126117	32.3475	93.3201
1701	SMALL_027_PROC_03_08	SMALL_027_PROC_08_04	cell__03	cell__08	SMALL_027	0.0512215	35.9525	103.044
1702	SMALL_027_PROC_03_08	SMALL_027_PROC_08_05	cell__03	cell__08	SMALL_027	0.206715	35.9525	102.409
1703	SMALL_027_PROC_03_08	SMALL_027_SOMA_02	cell__03	cell__02	SMALL_027	0.514468	19.6936	72.5179
1704	SMALL_027_PROC_03_08	SMALL_027_SOMA_03	cell__03	cell__03	SMALL_027	0.77322	1.26146	10.5825
1705	SMALL_027_PROC_03_08	SMALL_027_SOMA_07	cell__03	cell__07	SMALL_027	0.544775	1.14031	46.8822
1706	SMALL_027_PROC_04_02	SMALL_027_PROC_01_02	cell__04	cell__01	SMALL_027	0.171199	36.1966	74.5218
1707	SMALL_027_PROC_04_02	SMALL_027_PROC_01_03	cell__04	cell__01	SMALL_027	0.177604	40.0341	63.4602
1708	SMALL_027_PROC_04_02	SMALL_027_PROC_02_01	cell__04	cell__02	SMALL_027	0.248941	16.3288	53.7658
1709	SMALL_027_PROC_04_02	SMALL_027_PROC_02_02	cell__04	cell__02	SMALL_027	0.210119	10.0693	63.5389
1710	SMALL_027_PROC_04_02	SMALL_027_PROC_02_03	cell__04	cell__02	SMALL_027	0.323023	65.3288	47.8954
1711	SMALL_027_PROC_04_02	SMALL_027_PROC_02_04	cell__04	cell__02	SMALL_027	0.17572	36.2592	59.3525
1712	SMALL_027_PROC_04_02	SMALL_027_PROC_02_05	cell__04	cell__02	SMALL_027	0.177878	39.6171	49.3646
1713	SMALL_027_PROC_04_02	SMALL_027_PROC_02_06	cell__04	cell__02	SMALL_027	0.167497	12.0881	69.3394
1714	SMALL_027_PROC_04_02	SMALL_027_PROC_02_08	cell__04	cell__02	SMALL_027	0.19344	18.6264	77.6242
1715	SMALL_027_PROC_04_02	SMALL_027_PROC_02_11	cell__04	cell__02	SMALL_027	0.159688	31.0788	71.4258
1716	SMALL_027_PROC_04_02	SMALL_027_PROC_02_12	cell__04	cell__02	SMALL_027	0.262866	28.8288	40.7193
1717	SMALL_027_PROC_04_02	SMALL_027_PROC_02_14	cell__04	cell__02	SMALL_027	0.195019	70.09	59.458
1718	SMALL_027_PROC_04_02	SMALL_027_PROC_03_01	cell__04	cell__03	SMALL_027	0.26276	65.3288	126.499
1719	SMALL_027_PROC_04_02	SMALL_027_PROC_03_02	cell__04	cell__03	SMALL_027	0.306172	27.5982	128.662
1720	SMALL_027_PROC_04_02	SMALL_027_PROC_03_05	cell__04	cell__03	SMALL_027	0.163316	30.0005	119.809
1721	SMALL_027_PROC_04_02	SMALL_027_PROC_03_06	cell__04	cell__03	SMALL_027	0.223425	33.4457	103.547
1722	SMALL_027_PROC_04_02	SMALL_027_PROC_03_07	cell__04	cell__03	SMALL_027	0.146382	30.6652	101.936
1723	SMALL_027_PROC_04_02	SMALL_027_PROC_03_08	cell__04	cell__03	SMALL_027	0.218629	29.3763	113.591
1724	SMALL_027_PROC_04_02	SMALL_027_PROC_04_02	cell__04	cell__04	SMALL_027	1	0	0
1725	SMALL_027_PROC_04_02	SMALL_027_PROC_05_01	cell__04	cell__05	SMALL_027	0.506272	6.12098	51.1518
1726	SMALL_027_PROC_04_02	SMALL_027_PROC_06_02	cell__04	cell__06	SMALL_027	0.212271	65.0154	84.4551
1727	SMALL_027_PROC_04_02	SMALL_027_PROC_06_05	cell__04	cell__06	SMALL_027	0.306058	36.5788	86.1915
1728	SMALL_027_PROC_04_02	SMALL_027_PROC_06_06	cell__04	cell__06	SMALL_027	0.183479	65.3288	87.342
1729	SMALL_027_PROC_04_02	SMALL_027_PROC_07_01	cell__04	cell__07	SMALL_027	0.255871	31.802	59.9636
1730	SMALL_027_PROC_04_02	SMALL_027_PROC_07_03	cell__04	cell__07	SMALL_027	0.238137	35.9259	70.5956
1731	SMALL_027_PROC_04_02	SMALL_027_PROC_07_04	cell__04	cell__07	SMALL_027	0.21554	64.9725	65.3615
1732	SMALL_027_PROC_04_02	SMALL_027_PROC_07_05	cell__04	cell__07	SMALL_027	0.305183	12.4605	87.858
1733	SMALL_027_PROC_04_02	SMALL_027_PROC_07_06	cell__04	cell__07	SMALL_027	0.289909	27.6286	84.35
1734	SMALL_027_PROC_04_02	SMALL_027_PROC_07_09	cell__04	cell__07	SMALL_027	0.235324	43.3288	83.4189
1735	SMALL_027_PROC_04_02	SMALL_027_PROC_07_10	cell__04	cell__07	SMALL_027	0.21322	33.3554	69.5961
1736	SMALL_027_PROC_04_02	SMALL_027_PROC_08_01	cell__04	cell__08	SMALL_027	0.223778	63.8352	56.5323
1737	SMALL_027_PROC_04_02	SMALL_027_PROC_08_02	cell__04	cell__08	SMALL_027	0.117843	61.7238	57.3582
1738	SMALL_027_PROC_04_02	SMALL_027_PROC_08_04	cell__04	cell__08	SMALL_027	0.370912	65.3288	44.3711
1739	SMALL_027_PROC_04_02	SMALL_027_PROC_08_05	cell__04	cell__08	SMALL_027	0.270189	65.3288	54.1788
1740	SMALL_027_PROC_04_02	SMALL_027_SOMA_02	cell__04	cell__02	SMALL_027	0.287495	9.68269	54.3796
1741	SMALL_027_PROC_04_02	SMALL_027_SOMA_03	cell__04	cell__03	SMALL_027	0.166037	28.1148	118.265
1742	SMALL_027_PROC_04_02	SMALL_027_SOMA_07	cell__04	cell__07	SMALL_027	0.259155	30.5166	73.9012
1743	SMALL_027_PROC_05_01	SMALL_027_PROC_01_02	cell__05	cell__01	SMALL_027	0.293821	42.3176	125.533
1744	SMALL_027_PROC_05_01	SMALL_027_PROC_01_03	cell__05	cell__01	SMALL_027	0.329561	46.155	114.566
1745	SMALL_027_PROC_05_01	SMALL_027_PROC_02_01	cell__05	cell__02	SMALL_027	0.375517	22.4498	93.6842
1746	SMALL_027_PROC_05_01	SMALL_027_PROC_02_02	cell__05	cell__02	SMALL_027	0.317883	16.1903	107.035
1747	SMALL_027_PROC_05_01	SMALL_027_PROC_02_03	cell__05	cell__02	SMALL_027	0.298921	71.4498	91.1254
1748	SMALL_027_PROC_05_01	SMALL_027_PROC_02_04	cell__05	cell__02	SMALL_027	0.325804	42.3802	95.3602
1749	SMALL_027_PROC_05_01	SMALL_027_PROC_02_05	cell__05	cell__02	SMALL_027	0.262624	45.7381	84.6171
1750	SMALL_027_PROC_05_01	SMALL_027_PROC_02_06	cell__05	cell__02	SMALL_027	0.310034	18.2091	110.669
1751	SMALL_027_PROC_05_01	SMALL_027_PROC_02_08	cell__05	cell__02	SMALL_027	0.27677	24.7473	118.022
1752	SMALL_027_PROC_05_01	SMALL_027_PROC_02_11	cell__05	cell__02	SMALL_027	0.250799	37.1998	113.56
1753	SMALL_027_PROC_05_01	SMALL_027_PROC_02_12	cell__05	cell__02	SMALL_027	0.378026	34.9498	89.4267
1754	SMALL_027_PROC_05_01	SMALL_027_PROC_02_14	cell__05	cell__02	SMALL_027	0.302053	63.969	108.471
1755	SMALL_027_PROC_05_01	SMALL_027_PROC_03_01	cell__05	cell__03	SMALL_027	0.424489	71.4498	148.503
1756	SMALL_027_PROC_05_01	SMALL_027_PROC_03_02	cell__05	cell__03	SMALL_027	0.492747	33.7192	155.426
1757	SMALL_027_PROC_05_01	SMALL_027_PROC_03_05	cell__05	cell__03	SMALL_027	0.352881	36.1215	150.43
1758	SMALL_027_PROC_05_01	SMALL_027_PROC_03_06	cell__05	cell__03	SMALL_027	0.381288	39.5667	128.229
1759	SMALL_027_PROC_05_01	SMALL_027_PROC_03_07	cell__05	cell__03	SMALL_027	0.406059	36.7861	129.094
1760	SMALL_027_PROC_05_01	SMALL_027_PROC_03_08	cell__05	cell__03	SMALL_027	0.347511	35.4973	137.863
1761	SMALL_027_PROC_05_01	SMALL_027_PROC_04_02	cell__05	cell__04	SMALL_027	0.506272	6.12098	51.1518
1762	SMALL_027_PROC_05_01	SMALL_027_PROC_05_01	cell__05	cell__05	SMALL_027	1	0	0
1763	SMALL_027_PROC_05_01	SMALL_027_PROC_06_02	cell__05	cell__06	SMALL_027	0.153232	71.1364	66.1634
1764	SMALL_027_PROC_05_01	SMALL_027_PROC_06_05	cell__05	cell__06	SMALL_027	0.356547	42.6998	70.1603
1765	SMALL_027_PROC_05_01	SMALL_027_PROC_06_06	cell__05	cell__06	SMALL_027	0.122051	71.4498	79.6987
1766	SMALL_027_PROC_05_01	SMALL_027_PROC_07_01	cell__05	cell__07	SMALL_027	0.305847	37.923	81.3857
1767	SMALL_027_PROC_05_01	SMALL_027_PROC_07_03	cell__05	cell__07	SMALL_027	0.298606	42.0468	80.2215
1768	SMALL_027_PROC_05_01	SMALL_027_PROC_07_04	cell__05	cell__07	SMALL_027	0.252992	71.0935	76.907
1769	SMALL_027_PROC_05_01	SMALL_027_PROC_07_05	cell__05	cell__07	SMALL_027	0.435059	18.5814	105.173
1770	SMALL_027_PROC_05_01	SMALL_027_PROC_07_06	cell__05	cell__07	SMALL_027	0.338381	33.7496	98.3886
1771	SMALL_027_PROC_05_01	SMALL_027_PROC_07_09	cell__05	cell__07	SMALL_027	0.37585	49.4498	103.639
1772	SMALL_027_PROC_05_01	SMALL_027_PROC_07_10	cell__05	cell__07	SMALL_027	0.384882	39.4764	92.5401
1773	SMALL_027_PROC_05_01	SMALL_027_PROC_08_01	cell__05	cell__08	SMALL_027	0.121392	69.9562	51.4987
1774	SMALL_027_PROC_05_01	SMALL_027_PROC_08_02	cell__05	cell__08	SMALL_027	0.0465541	67.8448	48.3266
1775	SMALL_027_PROC_05_01	SMALL_027_PROC_08_04	cell__05	cell__08	SMALL_027	0.323226	71.4498	35.1316
1776	SMALL_027_PROC_05_01	SMALL_027_PROC_08_05	cell__05	cell__08	SMALL_027	0.150335	71.4498	38.8997
1777	SMALL_027_PROC_05_01	SMALL_027_SOMA_02	cell__05	cell__02	SMALL_027	0.366956	15.8037	98.6452
1778	SMALL_027_PROC_05_01	SMALL_027_SOMA_03	cell__05	cell__03	SMALL_027	0.318287	34.2358	145.484
1779	SMALL_027_PROC_05_01	SMALL_027_SOMA_07	cell__05	cell__07	SMALL_027	0.392518	36.6376	91.1938
1780	SMALL_027_PROC_06_02	SMALL_027_PROC_01_02	cell__06	cell__01	SMALL_027	0.0655855	28.8188	146.366
1781	SMALL_027_PROC_06_02	SMALL_027_PROC_01_03	cell__06	cell__01	SMALL_027	0.0534175	24.9813	135.251
1782	SMALL_027_PROC_06_02	SMALL_027_PROC_02_01	cell__06	cell__02	SMALL_027	0.154892	48.6866	87.5172
1783	SMALL_027_PROC_06_02	SMALL_027_PROC_02_02	cell__06	cell__02	SMALL_027	0.16647	54.9461	102.154
1784	SMALL_027_PROC_06_02	SMALL_027_PROC_02_03	cell__06	cell__02	SMALL_027	0.241839	0.313395	91.3171
1785	SMALL_027_PROC_06_02	SMALL_027_PROC_02_04	cell__06	cell__02	SMALL_027	0.15331	28.7562	82.6306
1786	SMALL_027_PROC_06_02	SMALL_027_PROC_02_05	cell__06	cell__02	SMALL_027	0.100604	25.3983	76.1346
1787	SMALL_027_PROC_06_02	SMALL_027_PROC_02_06	cell__06	cell__02	SMALL_027	0.147975	52.9273	100.82
1788	SMALL_027_PROC_06_02	SMALL_027_PROC_02_08	cell__06	cell__02	SMALL_027	0.165794	46.3891	104.513
1789	SMALL_027_PROC_06_02	SMALL_027_PROC_02_11	cell__06	cell__02	SMALL_027	0.154518	33.9366	104.313
1790	SMALL_027_PROC_06_02	SMALL_027_PROC_02_12	cell__06	cell__02	SMALL_027	0.115954	36.1866	100.965
1791	SMALL_027_PROC_06_02	SMALL_027_PROC_02_14	cell__06	cell__02	SMALL_027	0.137585	135.105	115.773
1792	SMALL_027_PROC_06_02	SMALL_027_PROC_03_01	cell__06	cell__03	SMALL_027	0.167063	0.313395	102.591
1793	SMALL_027_PROC_06_02	SMALL_027_PROC_03_02	cell__06	cell__03	SMALL_027	0.200341	37.4172	114.247
1794	SMALL_027_PROC_06_02	SMALL_027_PROC_03_05	cell__06	cell__03	SMALL_027	0.105521	35.0149	115.041
1795	SMALL_027_PROC_06_02	SMALL_027_PROC_03_06	cell__06	cell__03	SMALL_027	0.114184	31.5697	89.1244
1796	SMALL_027_PROC_06_02	SMALL_027_PROC_03_07	cell__06	cell__03	SMALL_027	0.179333	34.3502	93.0012
1797	SMALL_027_PROC_06_02	SMALL_027_PROC_03_08	cell__06	cell__03	SMALL_027	0.230207	35.6391	96.3278
1798	SMALL_027_PROC_06_02	SMALL_027_PROC_04_02	cell__06	cell__04	SMALL_027	0.212271	65.0154	84.4551
1799	SMALL_027_PROC_06_02	SMALL_027_PROC_05_01	cell__06	cell__05	SMALL_027	0.153232	71.1364	66.1634
1800	SMALL_027_PROC_06_02	SMALL_027_PROC_06_02	cell__06	cell__06	SMALL_027	1	0	0
1801	SMALL_027_PROC_06_02	SMALL_027_PROC_06_05	cell__06	cell__06	SMALL_027	0.479159	28.4366	4.68231
1802	SMALL_027_PROC_06_02	SMALL_027_PROC_06_06	cell__06	cell__06	SMALL_027	0.228672	0.313395	19.0843
1803	SMALL_027_PROC_06_02	SMALL_027_PROC_07_01	cell__06	cell__07	SMALL_027	0.169245	33.2134	56.8809
1804	SMALL_027_PROC_06_02	SMALL_027_PROC_07_03	cell__06	cell__07	SMALL_027	0.0130265	29.0896	41.2714
1805	SMALL_027_PROC_06_02	SMALL_027_PROC_07_04	cell__06	cell__07	SMALL_027	0.05196	0.0429148	43.0117
1806	SMALL_027_PROC_06_02	SMALL_027_PROC_07_05	cell__06	cell__07	SMALL_027	0.138153	52.5549	63.3328
1807	SMALL_027_PROC_06_02	SMALL_027_PROC_07_06	cell__06	cell__07	SMALL_027	0.203407	37.3868	55.0988
1808	SMALL_027_PROC_06_02	SMALL_027_PROC_07_09	cell__06	cell__07	SMALL_027	0.15163	21.6866	65.9949
1809	SMALL_027_PROC_06_02	SMALL_027_PROC_07_10	cell__06	cell__07	SMALL_027	0.146186	31.66	63.3467
1810	SMALL_027_PROC_06_02	SMALL_027_PROC_08_01	cell__06	cell__08	SMALL_027	0.031175	1.18019	28.6493
1811	SMALL_027_PROC_06_02	SMALL_027_PROC_08_02	cell__06	cell__08	SMALL_027	-0.00298478	3.29163	27.1217
1812	SMALL_027_PROC_06_02	SMALL_027_PROC_08_04	cell__06	cell__08	SMALL_027	0.0342435	0.313395	41.254
1813	SMALL_027_PROC_06_02	SMALL_027_PROC_08_05	cell__06	cell__08	SMALL_027	0.172931	0.313395	31.8316
1814	SMALL_027_PROC_06_02	SMALL_027_SOMA_02	cell__06	cell__02	SMALL_027	0.202893	55.3327	97.8586
1815	SMALL_027_PROC_06_02	SMALL_027_SOMA_03	cell__06	cell__03	SMALL_027	0.0678502	36.9006	106.356
1816	SMALL_027_PROC_06_02	SMALL_027_SOMA_07	cell__06	cell__07	SMALL_027	0.130526	34.4988	55.3766
1817	SMALL_027_PROC_06_05	SMALL_027_PROC_01_02	cell__06	cell__01	SMALL_027	0.180155	0.382192	146.342
1818	SMALL_027_PROC_06_05	SMALL_027_PROC_01_03	cell__06	cell__01	SMALL_027	0.183581	3.45526	135.315
1819	SMALL_027_PROC_06_05	SMALL_027_PROC_02_01	cell__06	cell__02	SMALL_027	0.279962	20.25	86.3375
1820	SMALL_027_PROC_06_05	SMALL_027_PROC_02_02	cell__06	cell__02	SMALL_027	0.167646	26.5095	100.801
1821	SMALL_027_PROC_06_05	SMALL_027_PROC_02_03	cell__06	cell__02	SMALL_027	0.29339	28.75	90.5392
1822	SMALL_027_PROC_06_05	SMALL_027_PROC_02_04	cell__06	cell__02	SMALL_027	0.293426	0.319618	81.0476
1823	SMALL_027_PROC_06_05	SMALL_027_PROC_02_05	cell__06	cell__02	SMALL_027	0.236016	3.03831	75.0572
1824	SMALL_027_PROC_06_05	SMALL_027_PROC_02_06	cell__06	cell__02	SMALL_027	0.211311	24.4907	99.1207
1825	SMALL_027_PROC_06_05	SMALL_027_PROC_02_08	cell__06	cell__02	SMALL_027	0.265157	17.9525	102.491
1826	SMALL_027_PROC_06_05	SMALL_027_PROC_02_11	cell__06	cell__02	SMALL_027	0.195897	5.5	102.607
1827	SMALL_027_PROC_06_05	SMALL_027_PROC_02_12	cell__06	cell__02	SMALL_027	0.216617	7.75	100.832
1828	SMALL_027_PROC_06_05	SMALL_027_PROC_02_14	cell__06	cell__02	SMALL_027	0.211847	106.669	115.108
1829	SMALL_027_PROC_06_05	SMALL_027_PROC_03_01	cell__06	cell__03	SMALL_027	0.25034	28.75	98.3957
1830	SMALL_027_PROC_06_05	SMALL_027_PROC_03_02	cell__06	cell__03	SMALL_027	0.327239	8.98058	110.266
1831	SMALL_027_PROC_06_05	SMALL_027_PROC_03_05	cell__06	cell__03	SMALL_027	0.227221	6.57829	111.406
1832	SMALL_027_PROC_06_05	SMALL_027_PROC_03_06	cell__06	cell__03	SMALL_027	0.222928	3.13313	85.4371
1833	SMALL_027_PROC_06_05	SMALL_027_PROC_03_07	cell__06	cell__03	SMALL_027	0.270359	5.91364	89.4854
1834	SMALL_027_PROC_06_05	SMALL_027_PROC_03_08	cell__06	cell__03	SMALL_027	0.239161	7.20253	92.4246
1835	SMALL_027_PROC_06_05	SMALL_027_PROC_04_02	cell__06	cell__04	SMALL_027	0.306058	36.5788	86.1915
1836	SMALL_027_PROC_06_05	SMALL_027_PROC_05_01	cell__06	cell__05	SMALL_027	0.356547	42.6998	70.1603
1837	SMALL_027_PROC_06_05	SMALL_027_PROC_06_02	cell__06	cell__06	SMALL_027	0.479159	28.4366	4.68231
1838	SMALL_027_PROC_06_05	SMALL_027_PROC_06_05	cell__06	cell__06	SMALL_027	1	0	0
1839	SMALL_027_PROC_06_05	SMALL_027_PROC_06_06	cell__06	cell__06	SMALL_027	0.372667	28.75	14.7011
1840	SMALL_027_PROC_06_05	SMALL_027_PROC_07_01	cell__06	cell__07	SMALL_027	0.222418	4.77683	55.0751
1841	SMALL_027_PROC_06_05	SMALL_027_PROC_07_03	cell__06	cell__07	SMALL_027	0.128637	0.652957	38.6941
1842	SMALL_027_PROC_06_05	SMALL_027_PROC_07_04	cell__06	cell__07	SMALL_027	0.156346	28.3937	40.9259
1843	SMALL_027_PROC_06_05	SMALL_027_PROC_07_05	cell__06	cell__07	SMALL_027	0.243662	24.1183	59.7651
1844	SMALL_027_PROC_06_05	SMALL_027_PROC_07_06	cell__06	cell__07	SMALL_027	0.232879	8.95018	51.5693
1845	SMALL_027_PROC_06_05	SMALL_027_PROC_07_09	cell__06	cell__07	SMALL_027	0.273493	6.75	62.7275
1846	SMALL_027_PROC_06_05	SMALL_027_PROC_07_10	cell__06	cell__07	SMALL_027	0.265189	3.22336	60.8795
1847	SMALL_027_PROC_06_05	SMALL_027_PROC_08_01	cell__06	cell__08	SMALL_027	0.124594	27.2564	29.8026
1848	SMALL_027_PROC_06_05	SMALL_027_PROC_08_02	cell__06	cell__08	SMALL_027	0.0950252	25.145	28.934
1849	SMALL_027_PROC_06_05	SMALL_027_PROC_08_04	cell__06	cell__08	SMALL_027	0.273516	28.75	43.7925
1850	SMALL_027_PROC_06_05	SMALL_027_PROC_08_05	cell__06	cell__08	SMALL_027	0.278581	28.75	34.7038
1851	SMALL_027_PROC_06_05	SMALL_027_SOMA_02	cell__06	cell__02	SMALL_027	0.234802	26.8961	96.8807
1852	SMALL_027_PROC_06_05	SMALL_027_SOMA_03	cell__06	cell__03	SMALL_027	0.187034	8.464	102.539
1853	SMALL_027_PROC_06_05	SMALL_027_SOMA_07	cell__06	cell__07	SMALL_027	0.245372	6.06222	52.5382
1854	SMALL_027_PROC_06_06	SMALL_027_PROC_01_02	cell__06	cell__01	SMALL_027	0.236176	29.1322	141.257
1855	SMALL_027_PROC_06_06	SMALL_027_PROC_01_03	cell__06	cell__01	SMALL_027	0.0914998	25.2947	130.568
1856	SMALL_027_PROC_06_06	SMALL_027_PROC_02_01	cell__06	cell__02	SMALL_027	0.178049	49	78.4451
1857	SMALL_027_PROC_06_06	SMALL_027_PROC_02_02	cell__06	cell__02	SMALL_027	0.093004	55.2595	92.2339
1858	SMALL_027_PROC_06_06	SMALL_027_PROC_02_03	cell__06	cell__02	SMALL_027	0.273243	4.47138e-23	83.7541
1859	SMALL_027_PROC_06_06	SMALL_027_PROC_02_04	cell__06	cell__02	SMALL_027	0.132408	29.0696	72.086
1860	SMALL_027_PROC_06_06	SMALL_027_PROC_02_05	cell__06	cell__02	SMALL_027	0.163143	25.7117	67.6665
1861	SMALL_027_PROC_06_06	SMALL_027_PROC_02_06	cell__06	cell__02	SMALL_027	0.105409	53.2407	89.613
1862	SMALL_027_PROC_06_06	SMALL_027_PROC_02_08	cell__06	cell__02	SMALL_027	0.225264	46.7025	92.0938
1863	SMALL_027_PROC_06_06	SMALL_027_PROC_02_11	cell__06	cell__02	SMALL_027	0.112055	34.25	93.0479
1864	SMALL_027_PROC_06_06	SMALL_027_PROC_02_12	cell__06	cell__02	SMALL_027	0.117777	36.5	95.826
1865	SMALL_027_PROC_06_06	SMALL_027_PROC_02_14	cell__06	cell__02	SMALL_027	0.03439	135.419	108.364
1866	SMALL_027_PROC_06_06	SMALL_027_PROC_03_01	cell__06	cell__03	SMALL_027	0.242207	2.91208e-15	83.7245
1867	SMALL_027_PROC_06_06	SMALL_027_PROC_03_02	cell__06	cell__03	SMALL_027	0.234677	37.7306	95.765
1868	SMALL_027_PROC_06_06	SMALL_027_PROC_03_05	cell__06	cell__03	SMALL_027	0.0641553	35.3283	97.3771
1869	SMALL_027_PROC_06_06	SMALL_027_PROC_03_06	cell__06	cell__03	SMALL_027	0.137798	31.8831	71.3717
1870	SMALL_027_PROC_06_06	SMALL_027_PROC_03_07	cell__06	cell__03	SMALL_027	0.100788	34.6636	75.7091
1871	SMALL_027_PROC_06_06	SMALL_027_PROC_03_08	cell__06	cell__03	SMALL_027	0.177705	35.9525	78.0286
1872	SMALL_027_PROC_06_06	SMALL_027_PROC_04_02	cell__06	cell__04	SMALL_027	0.183479	65.3288	87.342
1873	SMALL_027_PROC_06_06	SMALL_027_PROC_05_01	cell__06	cell__05	SMALL_027	0.122051	71.4498	79.6987
1874	SMALL_027_PROC_06_06	SMALL_027_PROC_06_02	cell__06	cell__06	SMALL_027	0.228672	0.313395	19.0843
1875	SMALL_027_PROC_06_06	SMALL_027_PROC_06_05	cell__06	cell__06	SMALL_027	0.372667	28.75	14.7011
1876	SMALL_027_PROC_06_06	SMALL_027_PROC_06_06	cell__06	cell__06	SMALL_027	1	0	0
1877	SMALL_027_PROC_06_06	SMALL_027_PROC_07_01	cell__06	cell__07	SMALL_027	0.0635803	33.5268	46.0817
1878	SMALL_027_PROC_06_06	SMALL_027_PROC_07_03	cell__06	cell__07	SMALL_027	-0.0367077	29.403	28.1302
1879	SMALL_027_PROC_06_06	SMALL_027_PROC_07_04	cell__06	cell__07	SMALL_027	0.0643209	0.35631	31.7634
1880	SMALL_027_PROC_06_06	SMALL_027_PROC_07_05	cell__06	cell__07	SMALL_027	0.13873	52.8683	46.0293
1881	SMALL_027_PROC_06_06	SMALL_027_PROC_07_06	cell__06	cell__07	SMALL_027	0.192767	37.7002	37.9912
1882	SMALL_027_PROC_06_06	SMALL_027_PROC_07_09	cell__06	cell__07	SMALL_027	0.146143	22	49.6151
1883	SMALL_027_PROC_06_06	SMALL_027_PROC_07_10	cell__06	cell__07	SMALL_027	0.0950586	31.9734	49.8281
1884	SMALL_027_PROC_06_06	SMALL_027_PROC_08_01	cell__06	cell__08	SMALL_027	0.205049	1.49359	32.0798
1885	SMALL_027_PROC_06_06	SMALL_027_PROC_08_02	cell__06	cell__08	SMALL_027	0.344356	3.60502	33.2508
1886	SMALL_027_PROC_06_06	SMALL_027_PROC_08_04	cell__06	cell__08	SMALL_027	0.310265	4.47138e-23	48.9726
1887	SMALL_027_PROC_06_06	SMALL_027_PROC_08_05	cell__06	cell__08	SMALL_027	0.313979	4.47138e-23	41.5332
1888	SMALL_027_PROC_06_06	SMALL_027_SOMA_02	cell__06	cell__02	SMALL_027	0.12185	55.6461	89.4254
1889	SMALL_027_PROC_06_06	SMALL_027_SOMA_03	cell__06	cell__03	SMALL_027	0.0445566	37.214	88.2481
1890	SMALL_027_PROC_06_06	SMALL_027_SOMA_07	cell__06	cell__07	SMALL_027	0.048274	34.8122	40.6647
1891	SMALL_027_PROC_07_01	SMALL_027_PROC_01_02	cell__07	cell__01	SMALL_027	0.331246	4.39464	97.0006
1892	SMALL_027_PROC_07_01	SMALL_027_PROC_01_03	cell__07	cell__01	SMALL_027	0.548086	8.2321	86.8731
1893	SMALL_027_PROC_07_01	SMALL_027_PROC_02_01	cell__07	cell__02	SMALL_027	0.664464	15.4732	32.4916
1894	SMALL_027_PROC_07_01	SMALL_027_PROC_02_02	cell__07	cell__02	SMALL_027	0.581761	21.7327	46.1731
1895	SMALL_027_PROC_07_01	SMALL_027_PROC_02_03	cell__07	cell__02	SMALL_027	0.578524	33.5268	38.5813
1896	SMALL_027_PROC_07_01	SMALL_027_PROC_02_04	cell__07	cell__02	SMALL_027	0.646449	4.45721	26.104
1897	SMALL_027_PROC_07_01	SMALL_027_PROC_02_05	cell__07	cell__02	SMALL_027	0.590165	7.81514	22.327
1898	SMALL_027_PROC_07_01	SMALL_027_PROC_02_06	cell__07	cell__02	SMALL_027	0.558558	19.7138	44.0491
1899	SMALL_027_PROC_07_01	SMALL_027_PROC_02_08	cell__07	cell__02	SMALL_027	0.4181	13.1756	47.6979
1900	SMALL_027_PROC_07_01	SMALL_027_PROC_02_11	cell__07	cell__02	SMALL_027	0.537421	0.723168	47.5331
1901	SMALL_027_PROC_07_01	SMALL_027_PROC_02_12	cell__07	cell__02	SMALL_027	0.539997	2.97317	52.6697
1902	SMALL_027_PROC_07_01	SMALL_027_PROC_02_14	cell__07	cell__02	SMALL_027	0.587909	101.892	62.8587
1903	SMALL_027_PROC_07_01	SMALL_027_PROC_03_01	cell__07	cell__03	SMALL_027	0.349972	33.5268	68.803
1904	SMALL_027_PROC_07_01	SMALL_027_PROC_03_02	cell__07	cell__03	SMALL_027	0.469925	4.20375	74.2279
1905	SMALL_027_PROC_07_01	SMALL_027_PROC_03_05	cell__07	cell__03	SMALL_027	0.518767	1.80146	69.1951
1906	SMALL_027_PROC_07_01	SMALL_027_PROC_03_06	cell__07	cell__03	SMALL_027	0.475731	1.64371	47.1937
1907	SMALL_027_PROC_07_01	SMALL_027_PROC_03_07	cell__07	cell__03	SMALL_027	0.641051	1.13681	47.7133
1908	SMALL_027_PROC_07_01	SMALL_027_PROC_03_08	cell__07	cell__03	SMALL_027	0.46155	2.4257	57.0846
1909	SMALL_027_PROC_07_01	SMALL_027_PROC_04_02	cell__07	cell__04	SMALL_027	0.255871	31.802	59.9636
1910	SMALL_027_PROC_07_01	SMALL_027_PROC_05_01	cell__07	cell__05	SMALL_027	0.305847	37.923	81.3857
1911	SMALL_027_PROC_07_01	SMALL_027_PROC_06_02	cell__07	cell__06	SMALL_027	0.169245	33.2134	56.8809
1912	SMALL_027_PROC_07_01	SMALL_027_PROC_06_05	cell__07	cell__06	SMALL_027	0.222418	4.77683	55.0751
1913	SMALL_027_PROC_07_01	SMALL_027_PROC_06_06	cell__07	cell__06	SMALL_027	0.0635803	33.5268	46.0817
1914	SMALL_027_PROC_07_01	SMALL_027_PROC_07_01	cell__07	cell__07	SMALL_027	1	0	0
1915	SMALL_027_PROC_07_01	SMALL_027_PROC_07_03	cell__07	cell__07	SMALL_027	0.547614	4.12387	18.2834
1916	SMALL_027_PROC_07_01	SMALL_027_PROC_07_04	cell__07	cell__07	SMALL_027	0.447442	33.1705	14.3801
1917	SMALL_027_PROC_07_01	SMALL_027_PROC_07_05	cell__07	cell__07	SMALL_027	0.603297	19.3415	27.9122
1918	SMALL_027_PROC_07_01	SMALL_027_PROC_07_06	cell__07	cell__07	SMALL_027	0.576721	4.17334	24.9336
1919	SMALL_027_PROC_07_01	SMALL_027_PROC_07_09	cell__07	cell__07	SMALL_027	0.630927	11.5268	23.9706
1920	SMALL_027_PROC_07_01	SMALL_027_PROC_07_10	cell__07	cell__07	SMALL_027	0.706843	1.55347	11.2001
1921	SMALL_027_PROC_07_01	SMALL_027_PROC_08_01	cell__07	cell__08	SMALL_027	0.106364	32.0332	37.078
1922	SMALL_027_PROC_07_01	SMALL_027_PROC_08_02	cell__07	cell__08	SMALL_027	-0.0172343	29.9218	41.4768
1923	SMALL_027_PROC_07_01	SMALL_027_PROC_08_04	cell__07	cell__08	SMALL_027	0.188756	33.5268	47.3978
1924	SMALL_027_PROC_07_01	SMALL_027_PROC_08_05	cell__07	cell__08	SMALL_027	0.210233	33.5268	49.0765
1925	SMALL_027_PROC_07_01	SMALL_027_SOMA_02	cell__07	cell__02	SMALL_027	0.645891	22.1193	43.6107
1926	SMALL_027_PROC_07_01	SMALL_027_SOMA_03	cell__07	cell__03	SMALL_027	0.438227	3.68716	64.164
1927	SMALL_027_PROC_07_01	SMALL_027_SOMA_07	cell__07	cell__07	SMALL_027	0.721038	1.28539	14.1376
1928	SMALL_027_PROC_07_03	SMALL_027_PROC_01_02	cell__07	cell__01	SMALL_027	0.220366	0.270765	114.996
1929	SMALL_027_PROC_07_03	SMALL_027_PROC_01_03	cell__07	cell__01	SMALL_027	0.292413	4.10822	104.684
1930	SMALL_027_PROC_07_03	SMALL_027_PROC_02_01	cell__07	cell__02	SMALL_027	0.362029	19.597	50.7688
1931	SMALL_027_PROC_07_03	SMALL_027_PROC_02_02	cell__07	cell__02	SMALL_027	0.270018	25.8565	64.2175
1932	SMALL_027_PROC_07_03	SMALL_027_PROC_02_03	cell__07	cell__02	SMALL_027	0.255559	29.403	56.7327
1933	SMALL_027_PROC_07_03	SMALL_027_PROC_02_04	cell__07	cell__02	SMALL_027	0.36561	0.333339	44.0301
1934	SMALL_027_PROC_07_03	SMALL_027_PROC_02_05	cell__07	cell__02	SMALL_027	0.266639	3.69127	40.4719
1935	SMALL_027_PROC_07_03	SMALL_027_PROC_02_06	cell__07	cell__02	SMALL_027	0.294735	23.8377	61.4842
1936	SMALL_027_PROC_07_03	SMALL_027_PROC_02_08	cell__07	cell__02	SMALL_027	0.154376	17.2995	64.1532
1937	SMALL_027_PROC_07_03	SMALL_027_PROC_02_11	cell__07	cell__02	SMALL_027	0.259532	4.84704	64.9226
1938	SMALL_027_PROC_07_03	SMALL_027_PROC_02_12	cell__07	cell__02	SMALL_027	0.331091	7.09704	70.1692
1939	SMALL_027_PROC_07_03	SMALL_027_PROC_02_14	cell__07	cell__02	SMALL_027	0.275345	106.016	81.1168
1940	SMALL_027_PROC_07_03	SMALL_027_PROC_03_01	cell__07	cell__03	SMALL_027	0.279663	29.403	68.9612
1941	SMALL_027_PROC_07_03	SMALL_027_PROC_03_02	cell__07	cell__03	SMALL_027	0.340312	8.32762	77.8198
1942	SMALL_027_PROC_07_03	SMALL_027_PROC_03_05	cell__07	cell__03	SMALL_027	0.298267	5.92534	76.0806
1943	SMALL_027_PROC_07_03	SMALL_027_PROC_03_06	cell__07	cell__03	SMALL_027	0.297623	2.48017	51.0044
1944	SMALL_027_PROC_07_03	SMALL_027_PROC_03_07	cell__07	cell__03	SMALL_027	0.348661	5.26069	53.7335
1945	SMALL_027_PROC_07_03	SMALL_027_PROC_03_08	cell__07	cell__03	SMALL_027	0.268555	6.54958	59.6984
1946	SMALL_027_PROC_07_03	SMALL_027_PROC_04_02	cell__07	cell__04	SMALL_027	0.238137	35.9259	70.5956
1947	SMALL_027_PROC_07_03	SMALL_027_PROC_05_01	cell__07	cell__05	SMALL_027	0.298606	42.0468	80.2215
1948	SMALL_027_PROC_07_03	SMALL_027_PROC_06_02	cell__07	cell__06	SMALL_027	0.0130265	29.0896	41.2714
1949	SMALL_027_PROC_07_03	SMALL_027_PROC_06_05	cell__07	cell__06	SMALL_027	0.128637	0.652957	38.6941
1950	SMALL_027_PROC_07_03	SMALL_027_PROC_06_06	cell__07	cell__06	SMALL_027	-0.0367077	29.403	28.1302
1951	SMALL_027_PROC_07_03	SMALL_027_PROC_07_01	cell__07	cell__07	SMALL_027	0.547614	4.12387	18.2834
1952	SMALL_027_PROC_07_03	SMALL_027_PROC_07_03	cell__07	cell__07	SMALL_027	1	0	0
1953	SMALL_027_PROC_07_03	SMALL_027_PROC_07_04	cell__07	cell__07	SMALL_027	0.732596	29.0466	5.34311
1954	SMALL_027_PROC_07_03	SMALL_027_PROC_07_05	cell__07	cell__07	SMALL_027	0.511197	23.4654	25.727
1955	SMALL_027_PROC_07_03	SMALL_027_PROC_07_06	cell__07	cell__07	SMALL_027	0.556276	8.29722	18.2733
1956	SMALL_027_PROC_07_03	SMALL_027_PROC_07_09	cell__07	cell__07	SMALL_027	0.425184	7.40296	26.2124
1957	SMALL_027_PROC_07_03	SMALL_027_PROC_07_10	cell__07	cell__07	SMALL_027	0.514505	2.57041	22.1912
1958	SMALL_027_PROC_07_03	SMALL_027_PROC_08_01	cell__07	cell__08	SMALL_027	0.130241	27.9094	29.6465
1959	SMALL_027_PROC_07_03	SMALL_027_PROC_08_02	cell__07	cell__08	SMALL_027	0.00364105	25.7979	33.7165
1960	SMALL_027_PROC_07_03	SMALL_027_PROC_08_04	cell__07	cell__08	SMALL_027	0.132869	29.403	45.1227
1961	SMALL_027_PROC_07_03	SMALL_027_PROC_08_05	cell__07	cell__08	SMALL_027	0.150749	29.403	43.0073
1962	SMALL_027_PROC_07_03	SMALL_027_SOMA_02	cell__07	cell__02	SMALL_027	0.314149	26.2432	61.8938
1963	SMALL_027_PROC_07_03	SMALL_027_SOMA_03	cell__07	cell__03	SMALL_027	0.287403	7.81104	68.7256
1964	SMALL_027_PROC_07_03	SMALL_027_SOMA_07	cell__07	cell__07	SMALL_027	0.640283	5.40927	14.3423
1965	SMALL_027_PROC_07_04	SMALL_027_PROC_01_02	cell__07	cell__01	SMALL_027	0.172468	28.7759	110.29
1966	SMALL_027_PROC_07_04	SMALL_027_PROC_01_03	cell__07	cell__01	SMALL_027	0.27281	24.9384	99.8725
1967	SMALL_027_PROC_07_04	SMALL_027_PROC_02_01	cell__07	cell__02	SMALL_027	0.348596	48.6437	46.6864
1968	SMALL_027_PROC_07_04	SMALL_027_PROC_02_02	cell__07	cell__02	SMALL_027	0.291012	54.9032	60.5467
1969	SMALL_027_PROC_07_04	SMALL_027_PROC_02_03	cell__07	cell__02	SMALL_027	0.284042	0.35631	52.2422
1970	SMALL_027_PROC_07_04	SMALL_027_PROC_02_04	cell__07	cell__02	SMALL_027	0.278401	28.7133	40.4792
1971	SMALL_027_PROC_07_04	SMALL_027_PROC_02_05	cell__07	cell__02	SMALL_027	0.300948	25.3554	36.0391
1972	SMALL_027_PROC_07_04	SMALL_027_PROC_02_06	cell__07	cell__02	SMALL_027	0.272991	52.8844	58.3266
1973	SMALL_027_PROC_07_04	SMALL_027_PROC_02_08	cell__07	cell__02	SMALL_027	0.215225	46.3461	61.5729
1974	SMALL_027_PROC_07_04	SMALL_027_PROC_02_11	cell__07	cell__02	SMALL_027	0.234441	33.8937	61.8
1975	SMALL_027_PROC_07_04	SMALL_027_PROC_02_12	cell__07	cell__02	SMALL_027	0.404937	36.1437	65.264
1976	SMALL_027_PROC_07_04	SMALL_027_PROC_02_14	cell__07	cell__02	SMALL_027	0.240556	135.062	76.7644
1977	SMALL_027_PROC_07_04	SMALL_027_PROC_03_01	cell__07	cell__03	SMALL_027	0.414296	0.35631	71.6946
1978	SMALL_027_PROC_07_04	SMALL_027_PROC_03_02	cell__07	cell__03	SMALL_027	0.413671	37.3743	79.7174
1979	SMALL_027_PROC_07_04	SMALL_027_PROC_03_05	cell__07	cell__03	SMALL_027	0.305142	34.972	77.0363
1980	SMALL_027_PROC_07_04	SMALL_027_PROC_03_06	cell__07	cell__03	SMALL_027	0.31036	31.5268	52.6122
1981	SMALL_027_PROC_07_04	SMALL_027_PROC_03_07	cell__07	cell__03	SMALL_027	0.316555	34.3073	54.7561
1982	SMALL_027_PROC_07_04	SMALL_027_PROC_03_08	cell__07	cell__03	SMALL_027	0.277198	35.5962	61.7271
1983	SMALL_027_PROC_07_04	SMALL_027_PROC_04_02	cell__07	cell__04	SMALL_027	0.21554	64.9725	65.3615
1984	SMALL_027_PROC_07_04	SMALL_027_PROC_05_01	cell__07	cell__05	SMALL_027	0.252992	71.0935	76.907
1985	SMALL_027_PROC_07_04	SMALL_027_PROC_06_02	cell__07	cell__06	SMALL_027	0.05196	0.0429148	43.0117
1986	SMALL_027_PROC_07_04	SMALL_027_PROC_06_05	cell__07	cell__06	SMALL_027	0.156346	28.3937	40.9259
1987	SMALL_027_PROC_07_04	SMALL_027_PROC_06_06	cell__07	cell__06	SMALL_027	0.0643209	0.35631	31.7634
1988	SMALL_027_PROC_07_04	SMALL_027_PROC_07_01	cell__07	cell__07	SMALL_027	0.447442	33.1705	14.3801
1989	SMALL_027_PROC_07_04	SMALL_027_PROC_07_03	cell__07	cell__07	SMALL_027	0.732596	29.0466	5.34311
1990	SMALL_027_PROC_07_04	SMALL_027_PROC_07_04	cell__07	cell__07	SMALL_027	1	0	0
1991	SMALL_027_PROC_07_04	SMALL_027_PROC_07_05	cell__07	cell__07	SMALL_027	0.457552	52.512	28.2974
1992	SMALL_027_PROC_07_04	SMALL_027_PROC_07_06	cell__07	cell__07	SMALL_027	0.448549	37.3439	21.6525
1993	SMALL_027_PROC_07_04	SMALL_027_PROC_07_09	cell__07	cell__07	SMALL_027	0.433976	21.6437	27.577
1994	SMALL_027_PROC_07_04	SMALL_027_PROC_07_10	cell__07	cell__07	SMALL_027	0.433613	31.6171	20.715
1995	SMALL_027_PROC_07_04	SMALL_027_PROC_08_01	cell__07	cell__08	SMALL_027	0.23691	1.13728	27.5074
1996	SMALL_027_PROC_07_04	SMALL_027_PROC_08_02	cell__07	cell__08	SMALL_027	0.138295	3.24871	31.799
1997	SMALL_027_PROC_07_04	SMALL_027_PROC_08_04	cell__07	cell__08	SMALL_027	0.177426	0.35631	41.7895
1998	SMALL_027_PROC_07_04	SMALL_027_PROC_08_05	cell__07	cell__08	SMALL_027	0.165242	0.35631	40.7046
[truncated: 2,180 more rows]
