# Supplementary material for: Complementary encoding of spatial information in hippocampal astrocytes
Source: PLoS Biol. 2022 Mar 3;20(3):e3001530. doi: 10.1371/journal.pbio.3001530 (PMC8893713; doi:10.1371/journal.pbio.3001530)
Supplement: S1 Data — (ZIP) [file pbio.3001530.s033.zip › S1_Data/Fig_3_err.xlsx]

## Sheet: FIG3C
	pos	cnt	bin
0	-3	169	4
1	-2	168	4
2	-1	497	4
3	0	4068	4
4	1	467	4
5	2	149	4
6	3	130	4
7	-7	58	8
8	-6	73	8
9	-5	69	8
10	-4	102	8
11	-3	146	8
12	-2	207	8
13	-1	681	8
14	0	3108	8
15	1	629	8
16	2	181	8
17	3	127	8
18	4	80	8
19	5	61	8
20	6	65	8
21	7	61	8
22	-11	30	12
23	-10	47	12
24	-9	68	12
25	-8	55	12
26	-7	51	12
27	-6	66	12
28	-5	86	12
29	-4	122	12
30	-3	147	12
31	-2	210	12
32	-1	811	12
33	0	2443	12
34	1	762	12
35	2	192	12
36	3	125	12
37	4	93	12
38	5	73	12
39	6	45	12
40	7	48	12
41	8	46	12
42	9	59	12
43	10	43	12
44	11	26	12
45	-15	25	16
46	-14	29	16
47	-13	41	16
48	-12	47	16
49	-11	40	16
50	-10	36	16
51	-9	59	16
52	-8	62	16
53	-7	68	16
54	-6	66	16
55	-5	90	16
56	-4	91	16
57	-3	137	16
58	-2	231	16
59	-1	846	16
60	0	2059	16
61	1	802	16
62	2	207	16
63	3	123	16
64	4	92	16
65	5	77	16
66	6	75	16
67	7	64	16
68	8	51	16
69	9	32	16
70	10	32	16
71	11	37	16
72	12	46	16
73	13	38	16
74	14	25	16
75	15	20	16
76	-19	18	20
77	-18	28	20
78	-17	37	20
79	-16	36	20
80	-15	34	20
81	-14	33	20
82	-13	35	20
83	-12	27	20
84	-11	49	20
85	-10	42	20
86	-9	54	20
87	-8	59	20
88	-7	72	20
89	-6	86	20
90	-5	86	20
91	-4	108	20
92	-3	139	20
93	-2	251	20
94	-1	855	20
95	0	1788	20
96	1	801	20
97	2	199	20
98	3	137	20
99	4	97	20
100	5	61	20
101	6	64	20
102	7	66	20
103	8	55	20
104	9	49	20
105	10	42	20
106	11	30	20
107	12	28	20
108	13	22	20
109	14	34	20
110	15	28	20
111	16	32	20
112	17	22	20
113	18	25	20
114	19	19	20
115	-23	11	24
116	-22	20	24
117	-21	34	24
118	-20	31	24
119	-19	30	24
120	-18	34	24
121	-17	24	24
122	-16	37	24
123	-15	27	24
124	-14	36	24
125	-13	45	24
126	-12	39	24
127	-11	55	24
128	-10	47	24
129	-9	61	24
130	-8	56	24
131	-7	64	24
132	-6	75	24
133	-5	81	24
134	-4	99	24
135	-3	153	24
136	-2	307	24
137	-1	868	24
138	0	1533	24
139	1	800	24
140	2	280	24
141	3	95	24
142	4	92	24
143	5	71	24
144	6	62	24
145	7	48	24
146	8	49	24
147	9	45	24
148	10	45	24
149	11	37	24
150	12	25	24
151	13	32	24
152	14	17	24
153	15	21	24
154	16	18	24
155	17	25	24
156	18	30	24
157	19	20	24
158	20	22	24
159	21	14	24
160	22	20	24
161	23	13	24
