# Supplementary material for: Complementary encoding of spatial information in hippocampal astrocytes
Source: PLoS Biol. 2022 Mar 3;20(3):e3001530. doi: 10.1371/journal.pbio.3001530 (PMC8893713; doi:10.1371/journal.pbio.3001530)
Supplement: S1 Data — (ZIP) [file pbio.3001530.s033.zip › S1_Data/Fig_4.xlsx]

## Sheet: Fig4 A
Bins	9	12	15	18
	0.75	0.333333	0.666667	0.864865
	0.5	0.642857	0.125	0.625
	0.837838	0.1875	0.5	0.333333
	0.571429	0.864865	0.810811	0.464286
	0.586207	0.625	0.551724	0.413793
	0.444444	0.586207	0.464286	0.392857
	0.5625	0.714286	0.625	0.3125

## Sheet: Fig4 B-C
	bin	MI	MI_visual_cue_sh	id	bin
	9	0.769488	0.403834	31	3
	9	1.45216	0.529767	39	3
	9	0.989816	0.467651	23	3
	9	1.51036	0.6856	27	3
	9	0.518491	0.292661	35	3
	9	0.598079	0.278381	43	3
	9	0.959249	0.410952	19	3
	12	0.656783	0.380864	31	4
	12	1.49018	0.428635	39	4
	12	0.973356	0.423847	23	4
	12	0.551797	0.282384	35	4
	12	0.611192	0.27652	43	4
	12	0.965173	0.419846	19	4
	12	1.63174	0.652743	27	4
	15	0.879508	0.366436	19	5
	15	1.7428	0.660724	27	5
	15	0.882465	0.393507	23	5
	15	1.45455	0.40108	39	5
	15	0.702879	0.374749	31	5
	15	0.529381	0.260734	35	5
	15	0.589972	0.255112	43	5
	18	0.54224	0.26353	35	6
	18	0.748737	0.347709	31	6
	18	0.602481	0.225725	43	6
	18	1.73734	0.644121	27	6
	18	1.51952	0.357404	39	6
	18	0.906777	0.336107	23	6
	18	0.928559	0.336195	19	6
