# Supplementary material for: Complementary encoding of spatial information in hippocampal astrocytes
Source: PLoS Biol. 2022 Mar 3;20(3):e3001530. doi: 10.1371/journal.pbio.3001530 (PMC8893713; doi:10.1371/journal.pbio.3001530)
Supplement: S1 Data — (ZIP) [file pbio.3001530.s033.zip › S1_Data/Fig_5.xlsx]

## Sheet: Fig_5_C_Astrocytes
	SMALL_065_PROC_03_09	SMALL_067_PROC_04_06	SMALL_057_PROC_02_02	SMALL_065_PROC_03_07	SMALL_065_PROC_01_05	SMALL_062_PROC_02_03	SMALL_058_PROC_02_06	SMALL_067_PROC_01_08	SMALL_067_PROC_01_03	SMALL_065_PROC_03_01	SMALL_062_PROC_02_05	SMALL_068_SOMA_03	SMALL_055_PROC_06_01	SMALL_068_PROC_01_01	SMALL_058_SOMA_02	SMALL_051_PROC_04_03	SMALL_058_PROC_02_07	SMALL_068_PROC_05_02	SMALL_065_PROC_01_02	SMALL_051_PROC_06_01	SMALL_057_PROC_05_04	SMALL_068_PROC_01_02	SMALL_068_PROC_03_02	SMALL_051_PROC_05_08	SMALL_055_PROC_03_11	SMALL_055_PROC_05_02	SMALL_062_SOMA_04	SMALL_068_PROC_03_01	SMALL_062_PROC_02_06	SMALL_068_PROC_03_06	SMALL_057_PROC_03_04	SMALL_067_PROC_01_06	SMALL_067_PROC_02_03	SMALL_062_SOMA_02	SMALL_067_PROC_04_04	SMALL_067_PROC_03_01	SMALL_057_PROC_01_02	SMALL_058_SOMA_03	SMALL_067_SOMA_02	SMALL_065_PROC_02_03	SMALL_051_PROC_05_04	SMALL_053_PROC_03_05	SMALL_068_PROC_01_04	SMALL_067_SOMA_04	SMALL_057_PROC_06_01	SMALL_068_PROC_06_02	SMALL_053_PROC_03_07	SMALL_065_SOMA_02	SMALL_053_SOMA_02
0	1	1	1	1	0.687824	0.942241	0.963935	0.606837	0.529713	0.647604	0.503799	0.728716	0.409589	0.477059	0.616526	0.58451	0.573664	0.67851	0.954438	0.260517	0.631868	0.701527	0.446719	0.324519	0.456815	0.601131	0.214039	0.629353	0.531664	0.689775	0.578879	0.429484	0.229051	0.33188	0.276974	0.31816	0.612007	0.488895	0.630301	0.5549	0.178865	0.298435	0.592107	0.221915	0.832665	0.265882	0.37982	0.563141	0.298096
2.25	0.97101	0.981457	0.995551	0.99232	0.685948	0.950127	0.970949	0.635304	0.556377	0.641605	0.509272	0.752406	0.422213	0.50817	0.625808	0.586079	0.58734	0.699721	0.963882	0.269933	0.633168	0.728521	0.462762	0.330695	0.460771	0.597055	0.225163	0.65797	0.533784	0.707937	0.57653	0.448078	0.246506	0.349238	0.286792	0.32642	0.603393	0.50199	0.633272	0.544018	0.187888	0.299868	0.61508	0.238217	0.831214	0.266044	0.376143	0.545728	0.308469
4.5	0.905131	0.933842	0.981757	0.970964	0.681052	0.970566	0.986202	0.708283	0.62499	0.628025	0.525486	0.805967	0.457419	0.582065	0.650534	0.590493	0.622397	0.747555	0.9828	0.296828	0.635338	0.790511	0.500705	0.348084	0.470904	0.58728	0.260472	0.722376	0.539996	0.74724	0.569928	0.494557	0.289315	0.402031	0.310089	0.347116	0.578242	0.534721	0.640243	0.52273	0.213978	0.305135	0.666821	0.278543	0.82599	0.264981	0.369132	0.505692	0.335294
6.75	0.832955	0.875058	0.957505	0.938145	0.673952	0.992975	0.998419	0.797883	0.710998	0.615393	0.550921	0.861236	0.509472	0.666912	0.684469	0.597285	0.666618	0.796756	0.996951	0.337605	0.634247	0.857139	0.543732	0.373591	0.483431	0.577192	0.323136	0.787645	0.549959	0.783554	0.560363	0.548722	0.337155	0.488648	0.334095	0.371729	0.538824	0.573954	0.647467	0.507071	0.254211	0.316316	0.719738	0.325269	0.814988	0.260489	0.367078	0.460785	0.369429
9	0.768045	0.820561	0.921718	0.89551	0.665102	1	1	0.878799	0.793234	0.611419	0.580432	0.904258	0.573451	0.74523	0.723065	0.606974	0.710136	0.835073	1	0.387108	0.625892	0.913259	0.582673	0.403138	0.494834	0.571765	0.410472	0.835939	0.563004	0.805011	0.549901	0.593165	0.373998	0.59611	0.349186	0.393574	0.489311	0.609716	0.652147	0.503684	0.303731	0.33514	0.759784	0.365434	0.796605	0.251859	0.376196	0.419493	0.40294
11.25	0.714015	0.777697	0.874659	0.845393	0.655282	0.977283	0.989439	0.938608	0.861618	0.622412	0.606444	0.932966	0.64608	0.811551	0.764367	0.621662	0.748043	0.860944	0.99117	0.440073	0.608971	0.955756	0.614781	0.433375	0.502891	0.57366	0.50853	0.863735	0.577804	0.810372	0.541336	0.620642	0.394563	0.697668	0.353047	0.410577	0.435742	0.637619	0.653462	0.51275	0.356633	0.362156	0.783943	0.395912	0.771176	0.239596	0.398086	0.385114	0.431666
13.5	0.671434	0.746966	0.819118	0.790823	0.645509	0.926214	0.96913	0.976018	0.914137	0.651939	0.624464	0.949298	0.724192	0.864496	0.807654	0.644306	0.779234	0.876622	0.972239	0.492553	0.585815	0.984565	0.6395	0.463398	0.506519	0.583121	0.599448	0.872826	0.592373	0.802313	0.537832	0.631942	0.401068	0.769264	0.348221	0.423828	0.384986	0.657105	0.651556	0.531711	0.407398	0.396513	0.792965	0.419436	0.741509	0.224463	0.430531	0.35967	0.455119
15.75	0.639434	0.725611	0.76033	0.735127	0.636832	0.861583	0.942921	0.994954	0.951616	0.699018	0.636121	0.956352	0.803228	0.90426	0.851926	0.676842	0.804816	0.885395	0.946181	0.543126	0.561374	0.999376	0.657273	0.494474	0.505296	0.598335	0.67421	0.86698	0.604492	0.78525	0.542262	0.631717	0.398193	0.805841	0.338564	0.435552	0.343051	0.669314	0.646489	0.556537	0.452739	0.436518	0.788647	0.439556	0.712111	0.207178	0.469375	0.344334	0.475684
18	0.615735	0.710071	0.704505	0.680813	0.629524	0.797972	0.914242	1	0.975047	0.757602	0.645616	0.958001	0.876863	0.932587	0.895294	0.718687	0.826909	0.890977	0.916356	0.592673	0.540952	1	0.670021	0.52744	0.499134	0.61616	0.734311	0.851585	0.612889	0.764818	0.556414	0.625436	0.390537	0.817449	0.327296	0.447939	0.313711	0.676152	0.638035	0.582486	0.492388	0.480671	0.773921	0.458225	0.687774	0.188475	0.510523	0.338756	0.497525
20.25	0.597591	0.69759	0.656779	0.629332	0.623071	0.743541	0.884952	0.994741	0.985556	0.817713	0.655545	0.958735	0.937932	0.952903	0.934878	0.767087	0.847735	0.896932	0.885669	0.642877	0.52845	0.987686	0.681516	0.560074	0.488084	0.632881	0.783998	0.833263	0.61781	0.747423	0.580467	0.618374	0.382292	0.816539	0.316626	0.462669	0.298658	0.679948	0.626132	0.604819	0.528056	0.528607	0.753584	0.475475	0.672421	0.169285	0.551371	0.341032	0.524899
22.5	0.582931	0.68703	0.620179	0.581344	0.616393	0.701717	0.855398	0.981634	0.985474	0.868353	0.666125	0.962511	0.980159	0.96914	0.967409	0.818627	0.868842	0.90558	0.856503	0.694557	0.525588	0.965944	0.696673	0.587253	0.472536	0.645126	0.82572	0.818427	0.62097	0.738721	0.612912	0.615236	0.377816	0.812477	0.308215	0.480775	0.298675	0.683406	0.611672	0.619473	0.561591	0.581108	0.733979	0.490234	0.668567	0.150885	0.59102	0.348258	0.560183
24.75	0.571179	0.679291	0.595842	0.537583	0.608767	0.673675	0.825228	0.962727	0.979214	0.900993	0.675942	0.971085	1	0.983567	0.989825	0.870144	0.890765	0.916792	0.831328	0.746752	0.531977	0.939409	0.719492	0.603728	0.453769	0.65057	0.860089	0.810992	0.625135	0.741504	0.650568	0.619652	0.381413	0.811662	0.303552	0.502274	0.314952	0.689379	0.596988	0.623705	0.593751	0.639145	0.721593	0.501316	0.677209	0.134676	0.629682	0.357546	0.602749
27	0.562922	0.676762	0.583733	0.499304	0.600292	0.658685	0.79482	0.940093	0.972715	0.913101	0.682734	0.982916	0.99783	0.995102	1	0.918401	0.912963	0.928061	0.813027	0.796997	0.545402	0.911531	0.750922	0.607542	0.43472	0.648303	0.88758	0.811016	0.632971	0.754095	0.688703	0.633507	0.395986	0.817694	0.304018	0.52621	0.349317	0.700238	0.585541	0.617085	0.624281	0.702383	0.720613	0.508384	0.697559	0.12173	0.667841	0.366939	0.648755
29.25	0.558814	0.681528	0.583195	0.468107	0.592098	0.653395	0.766359	0.915817	0.97113	0.909754	0.684348	0.99396	0.977785	1	0.997381	0.959222	0.934252	0.936211	0.804476	0.842151	0.562507	0.882998	0.78837	0.601615	0.420183	0.638645	0.90937	0.815534	0.645717	0.771191	0.721762	0.656344	0.420981	0.830821	0.310355	0.551231	0.402861	0.716795	0.580656	0.602315	0.652399	0.767865	0.731407	0.512161	0.7266	0.112409	0.705581	0.375948	0.692107
31.5	0.558565	0.693586	0.592746	0.445367	0.585768	0.651613	0.743526	0.891677	0.976364	0.901486	0.680129	1	0.946096	0.994648	0.983421	0.98779	0.953434	0.939559	0.807259	0.879287	0.580096	0.852725	0.827103	0.592879	0.416012	0.622896	0.927283	0.820996	0.662493	0.78659	0.744995	0.685646	0.451778	0.847703	0.322249	0.576543	0.473812	0.737689	0.584009	0.584953	0.677218	0.82955	0.750767	0.514113	0.759434	0.106371	0.742008	0.385342	0.726494
33.75	0.560941	0.710449	0.609875	0.43156	0.582751	0.646729	0.729619	0.868882	0.986123	0.899271	0.672569	0.999065	0.90854	0.978242	0.961555	1	0.969908	0.938958	0.820678	0.906104	0.596614	0.820281	0.862598	0.589278	0.427118	0.60303	0.942463	0.825651	0.68135	0.796518	0.756472	0.717743	0.481613	0.863354	0.338488	0.602229	0.556235	0.759935	0.594875	0.571668	0.697649	0.87914	0.774033	0.515787	0.790489	0.102924	0.774581	0.396239	0.747435
36	0.564722	0.728135	0.630954	0.426061	0.583929	0.634923	0.725326	0.84807	0.995513	0.909269	0.667515	0.992319	0.868562	0.953368	0.936264	0.994863	0.983579	0.937049	0.841491	0.921718	0.612751	0.787329	0.891886	0.596377	0.455773	0.582159	0.954553	0.830134	0.700905	0.80126	0.758046	0.748979	0.505196	0.874305	0.357986	0.628697	0.64075	0.780572	0.610647	0.567859	0.712739	0.908657	0.79751	0.518574	0.815239	0.101399	0.799125	0.409112	0.753699
38.25	0.569581	0.742937	0.652069	0.427294	0.589361	0.617036	0.728074	0.829251	1	0.930623	0.672107	0.983031	0.827257	0.924515	0.911567	0.975478	0.994093	0.936626	0.864608	0.92734	0.630516	0.757084	0.913702	0.615209	0.501106	0.564926	0.962251	0.836585	0.721579	0.804437	0.754685	0.77657	0.521451	0.880119	0.380733	0.65553	0.716912	0.798042	0.628129	0.57566	0.722165	0.913795	0.819973	0.523593	0.831227	0.10134	0.811125	0.423302	0.747384
40.5	0.576125	0.752486	0.669942	0.433113	0.598184	0.59765	0.733147	0.811828	0.997791	0.95704	0.692094	0.974789	0.785109	0.896058	0.889621	0.947852	1	0.93959	0.883919	0.92627	0.651393	0.732644	0.928152	0.642617	0.560038	0.557509	0.965163	0.84757	0.745003	0.81071	0.752554	0.79898	0.533815	0.882675	0.407984	0.680884	0.77627	0.812396	0.644831	0.593321	0.726862	0.896342	0.84261	0.53172	0.83818	0.102547	0.80801	0.437237	0.732818
42.75	0.58509	0.756031	0.682711	0.441392	0.608756	0.582637	0.735798	0.794764	0.990388	0.980611	0.728974	0.969824	0.743993	0.87097	0.870309	0.918044	0.998797	0.946576	0.893246	0.922739	0.674824	0.715777	0.936316	0.673584	0.628766	0.56622	0.965227	0.86506	0.772312	0.823261	0.756994	0.815874	0.547899	0.883961	0.441378	0.702047	0.814706	0.824394	0.659764	0.616008	0.728921	0.863882	0.867674	0.543361	0.837583	0.105384	0.790769	0.449251	0.71507
45	0.596272	0.754168	0.689901	0.450446	0.619232	0.57651	0.732861	0.777302	0.981545	0.995583	0.778882	0.968479	0.707749	0.850568	0.851816	0.889928	0.987643	0.957114	0.887331	0.919956	0.698036	0.706859	0.93984	0.703553	0.703615	0.595097	0.966328	0.889641	0.802642	0.84249	0.77076	0.827632	0.568355	0.884811	0.481628	0.716777	0.833466	0.834532	0.673447	0.637747	0.730926	0.826662	0.896716	0.558289	0.832179	0.111156	0.763833	0.458378	0.698335
47.25	0.608247	0.748673	0.691793	0.459365	0.628487	0.580443	0.723492	0.759719	0.975415	1	0.833644	0.969643	0.680859	0.834728	0.831915	0.864992	0.964609	0.969459	0.863341	0.918876	0.717122	0.705373	0.940396	0.729646	0.780541	0.643607	0.971997	0.919954	0.832825	0.866072	0.793242	0.83506	0.596684	0.884895	0.527528	0.724623	0.838076	0.842645	0.687409	0.653597	0.734894	0.793452	0.929184	0.575624	0.825514	0.122182	0.733602	0.464912	0.685034
49.5	0.619069	0.742074	0.688836	0.467918	0.636697	0.591766	0.70908	0.743705	0.974783	0.994812	0.884724	0.971217	0.66599	0.821976	0.809552	0.843649	0.929613	0.980181	0.822398	0.918444	0.728785	0.710071	0.938612	0.750662	0.854335	0.70621	0.982389	0.952051	0.859242	0.889827	0.820947	0.839239	0.630756	0.88406	0.575691	0.727512	0.835652	0.848204	0.703432	0.661432	0.741551	0.768587	0.96162	0.593949	0.821508	0.14169	0.706674	0.470577	0.675737
51.75	0.627755	0.737115	0.681878	0.47648	0.645288	0.604823	0.692362	0.731834	0.979813	0.981387	0.92691	0.970737	0.66237	0.809873	0.785701	0.826912	0.884864	0.984519	0.770414	0.917336	0.731857	0.718476	0.933308	0.766534	0.918566	0.774072	0.9935	0.979804	0.880294	0.909331	0.849177	0.841629	0.66601	0.883047	0.621267	0.729183	0.832384	0.851023	0.722715	0.662828	0.74985	0.751407	0.987776	0.61178	0.823988	0.172604	0.688401	0.478359	0.669869
54	0.635219	0.735713	0.673024	0.485846	0.655939	0.613021	0.675906	0.726037	0.987716	0.960024	0.959165	0.965717	0.666082	0.795715	0.763134	0.816924	0.834745	0.978167	0.716703	0.91638	0.72797	0.726339	0.921694	0.77754	0.966893	0.837908	0.999448	0.996861	0.897684	0.921832	0.873855	0.843866	0.697812	0.883332	0.659378	0.733693	0.83254	0.851722	0.745401	0.662673	0.757424	0.738513	1	0.628189	0.835755	0.216244	0.682099	0.49206	0.666723
56.25	0.64391	0.738297	0.666129	0.497128	0.669644	0.611282	0.660426	0.725975	0.993484	0.930922	0.982345	0.954551	0.671853	0.778068	0.744901	0.815785	0.784878	0.960431	0.670411	0.919332	0.721593	0.728385	0.901365	0.783478	0.994651	0.889814	0.996266	1	0.915114	0.928106	0.892995	0.847346	0.723774	0.885838	0.686831	0.744125	0.838545	0.851809	0.770609	0.667624	0.762253	0.726903	0.992194	0.643496	0.857267	0.271183	0.688562	0.515472	0.665871
58.5	0.655941	0.744074	0.665564	0.511394	0.68659	0.598224	0.64397	0.728248	0.991408	0.896864	0.996327	0.937056	0.675066	0.757628	0.732476	0.823297	0.740624	0.936043	0.636773	0.930166	0.718934	0.720285	0.872821	0.783641	1	0.924021	0.984557	0.991278	0.935401	0.932498	0.907173	0.852607	0.744864	0.889895	0.703274	0.762036	0.851167	0.853144	0.796987	0.683887	0.764688	0.716185	0.963065	0.659198	0.885424	0.33339	0.706092	0.550959	0.666776
60.75	0.671342	0.752385	0.673379	0.529168	0.706971	0.577246	0.622766	0.727387	0.976552	0.864182	1	0.914367	0.67333	0.736695	0.724954	0.836139	0.705775	0.913317	0.615694	0.949035	0.725821	0.701039	0.840335	0.777777	0.984412	0.937513	0.968858	0.976532	0.958087	0.94031	0.918879	0.859391	0.764711	0.893741	0.711678	0.787869	0.869103	0.85725	0.823508	0.714995	0.7679	0.708459	0.917343	0.677295	0.914071	0.398041	0.73105	0.598013	0.668002
63	0.687869	0.763771	0.686921	0.550213	0.731715	0.554859	0.593552	0.717998	0.945734	0.839513	0.993545	0.887696	0.667601	0.717337	0.720035	0.84956	0.682196	0.899593	0.603351	0.971122	0.745129	0.673489	0.810215	0.767267	0.952533	0.931427	0.954993	0.961276	0.979374	0.954151	0.93089	0.867136	0.787558	0.896378	0.717824	0.821241	0.888646	0.864892	0.849945	0.760308	0.776214	0.706706	0.863809	0.699157	0.936679	0.461432	0.758698	0.652686	0.667066
65.25	0.702289	0.779723	0.699545	0.573574	0.761879	0.537271	0.555693	0.697256	0.898148	0.824941	0.980462	0.857143	0.662088	0.700102	0.715676	0.859795	0.670213	0.897733	0.595093	0.989658	0.775691	0.642652	0.787815	0.755563	0.911099	0.912117	0.947374	0.947435	0.994445	0.972232	0.944597	0.875446	0.816054	0.898975	0.728505	0.860451	0.90517	0.875992	0.876824	0.814664	0.793159	0.713079	0.811709	0.724909	0.949785	0.521766	0.784408	0.70858	0.661427
67.5	0.712243	0.800894	0.704054	0.597791	0.797383	0.527466	0.511732	0.666052	0.835575	0.816558	0.966802	0.821189	0.662386	0.683947	0.71107	0.865188	0.668894	0.906036	0.587709	0.999659	0.813594	0.613191	0.775921	0.74737	0.866995	0.889725	0.94808	0.93359	1	0.989421	0.959461	0.88379	0.849863	0.904768	0.748705	0.901814	0.915773	0.889796	0.904548	0.869902	0.820102	0.728084	0.768059	0.753667	0.954424	0.578949	0.804977	0.759318	0.650574
69.75	0.717161	0.825645	0.696134	0.620946	0.836121	0.524621	0.466191	0.628494	0.76239	0.808135	0.958425	0.777347	0.672045	0.667135	0.706378	0.86586	0.675885	0.920696	0.579902	1	0.854656	0.587772	0.775077	0.747171	0.825093	0.873751	0.956884	0.917452	0.995599	1	0.973852	0.890894	0.885875	0.917086	0.779101	0.940249	0.921764	0.905021	0.932353	0.917508	0.855929	0.750923	0.737008	0.784383	0.955033	0.63383	0.819516	0.800533	0.637647
72	0.718118	0.850268	0.675662	0.640581	0.8745	0.525102	0.42349	0.589814	0.684979	0.796071	0.958198	0.723392	0.689859	0.648255	0.70148	0.862571	0.687274	0.938094	0.571586	0.993023	0.895799	0.566779	0.784489	0.757437	0.787603	0.868564	0.97142	0.898126	0.983353	0.999903	0.985863	0.894673	0.919558	0.937159	0.815652	0.970884	0.928332	0.920168	0.95803	0.951539	0.896812	0.780333	0.720503	0.816339	0.956813	0.687439	0.829632	0.830808	0.629428
74.25	0.717226	0.8706	0.646032	0.654104	0.908852	0.524307	0.386317	0.554524	0.61054	0.782008	0.964634	0.658607	0.70984	0.62707	0.694778	0.855581	0.698236	0.95562	0.562971	0.982736	0.934563	0.549081	0.802855	0.777665	0.754784	0.871963	0.987103	0.877102	0.966835	0.987836	0.993571	0.89332	0.94648	0.962263	0.85138	0.990835	0.941203	0.933685	0.978758	0.970409	0.936874	0.814828	0.719156	0.848902	0.963233	0.740771	0.838466	0.85135	0.634165
76.5	0.716914	0.883748	0.612995	0.659432	0.93678	0.518469	0.355308	0.525258	0.545763	0.771185	0.972549	0.584822	0.724186	0.605071	0.683187	0.844326	0.704334	0.971474	0.554259	0.972554	0.967743	0.533193	0.828468	0.804695	0.726307	0.87801	0.998176	0.857623	0.949498	0.965254	0.995022	0.886658	0.963769	0.985889	0.879338	0.999871	0.961913	0.944291	0.992508	0.976909	0.969786	0.852464	0.732555	0.881147	0.974442	0.794246	0.849284	0.865056	0.658371
78.75	0.719448	0.889013	0.583125	0.655872	0.957719	0.506132	0.329962	0.50302	0.495802	0.768651	0.975298	0.506481	0.727767	0.585415	0.663387	0.828272	0.703141	0.984275	0.545829	0.963861	0.990978	0.518191	0.859125	0.834568	0.70221	0.881625	1	0.843203	0.933151	0.93558	0.988525	0.876856	0.970983	1	0.895365	1	0.985057	0.951268	0.999061	0.97657	0.991078	0.890522	0.759063	0.91161	0.987296	0.846997	0.864315	0.875456	0.703709
81	0.726538	0.887554	0.562519	0.644475	0.972486	0.488636	0.309958	0.488029	0.463868	0.775877	0.967957	0.429352	0.720974	0.572055	0.633851	0.808572	0.694898	0.993215	0.538771	0.955935	1	0.504054	0.892112	0.864522	0.683042	0.881364	0.991241	0.836094	0.917432	0.902893	0.973756	0.867871	0.970393	0.998859	0.899897	0.99441	1	0.954735	1	0.975202	1	0.925776	0.795384	0.93862	0.997007	0.8966	0.884103	0.885784	0.765205
83.25	0.738894	0.881755	0.555708	0.627847	0.982574	0.469361	0.295644	0.480501	0.451167	0.789623	0.949534	0.358592	0.709622	0.568182	0.595942	0.78925	0.681948	0.998219	0.535139	0.94687	0.993211	0.491252	0.924479	0.893771	0.669686	0.879408	0.974272	0.836296	0.900598	0.870596	0.952962	0.863953	0.966353	0.981505	0.898172	0.986471	0.99682	0.955565	0.997817	0.976743	0.999694	0.955498	0.836601	0.960773	1	0.93943	0.907688	0.898369	0.832325
85.5	0.755823	0.874377	0.565352	0.609372	0.989444	0.452114	0.287668	0.48076	0.456581	0.803424	0.923192	0.297224	0.702089	0.574902	0.55348	0.776884	0.667483	1	0.537469	0.934983	0.973552	0.480048	0.953527	0.922628	0.662899	0.879243	0.953689	0.841912	0.880913	0.840691	0.931172	0.867888	0.963798	0.951556	0.898245	0.978929	0.972168	0.954993	0.994464	0.982093	0.995392	0.978244	0.87675	0.977566	0.996017	0.971995	0.933168	0.914188	0.89332
87.75	0.775031	0.868303	0.592268	0.592079	0.994359	0.439638	0.286236	0.488551	0.476074	0.811095	0.894903	0.246055	0.706163	0.590592	0.511187	0.778454	0.654276	0.999465	0.547355	0.920192	0.948503	0.469913	0.977064	0.950702	0.662915	0.883882	0.93407	0.850003	0.8576	0.813647	0.915025	0.880543	0.966444	0.914801	0.907479	0.973231	0.931486	0.953872	0.990651	0.989578	0.991607	0.993434	0.909806	0.989418	0.988118	0.992238	0.958128	0.932904	0.940302
90	0.793068	0.866227	0.635624	0.577641	0.997973	0.432542	0.290852	0.502412	0.502817	0.810092	0.870861	0.204415	0.726825	0.611078	0.473182	0.798102	0.644029	0.9969	0.563994	0.904587	0.928003	0.459469	0.993216	0.975521	0.669251	0.895057	0.918632	0.857343	0.831224	0.788726	0.910529	0.901132	0.975173	0.876546	0.928671	0.96899	0.886635	0.952136	0.985735	0.996372	0.989999	1	0.930611	0.996986	0.980561	1	0.979758	0.953145	0.971648
92.25	0.806161	0.87024	0.69276	0.566114	1	0.429127	0.30075	0.519767	0.528178	0.802772	0.854533	0.17153	0.765274	0.630479	0.442257	0.834047	0.637234	0.9913	0.583728	0.891747	0.92086	0.446957	1	0.993061	0.680541	0.913103	0.908594	0.860506	0.803687	0.764443	0.920511	0.927813	0.987497	0.839682	0.957983	0.963725	0.850473	0.948659	0.978445	1	0.989353	0.99544	0.935629	1	0.975865	0.99641	0.994794	0.972959	0.990077
94.5	0.810891	0.880621	0.758683	0.556573	0.998774	0.42615	0.315593	0.537641	0.543705	0.795029	0.844301	0.147364	0.818638	0.642448	0.419801	0.877933	0.633229	0.980144	0.600934	0.884693	0.930511	0.430897	0.994909	1	0.694541	0.936882	0.902645	0.855502	0.777841	0.738999	0.942751	0.957202	0.998007	0.804175	0.985704	0.95332	0.830529	0.941504	0.967688	0.998685	0.987469	0.976508	0.923503	0.996347	0.972271	0.982667	1	0.989835	0.99898
96.75	0.804184	0.894637	0.826084	0.547965	0.9909	0.420386	0.335851	0.553528	0.543928	0.79381	0.83344	0.132929	0.879861	0.641741	0.405989	0.917668	0.630437	0.959931	0.609496	0.884047	0.952145	0.410883	0.975289	0.996242	0.708185	0.963255	0.896376	0.837851	0.756547	0.710893	0.969942	0.983568	1	0.767983	1	0.933682	0.82431	0.928537	0.953092	0.990318	0.983398	0.941353	0.895446	0.982536	0.963123	0.958961	0.99338	1	1
99	0.783475	0.906639	0.886412	0.539741	0.971277	0.410327	0.362459	0.56589	0.529046	0.804939	0.813907	0.129977	0.938019	0.626002	0.399966	0.942519	0.626615	0.927764	0.604215	0.887677	0.973505	0.38812	0.93998	0.985158	0.717611	0.986688	0.882788	0.804261	0.741067	0.679828	0.991938	0.99961	0.988554	0.729314	0.992888	0.903319	0.819711	0.908213	0.935091	0.971358	0.977957	0.891517	0.855406	0.956096	0.938996	0.924431	0.975402	0.997689	0.992697
101.25	0.747928	0.910893	0.932538	0.531978	0.934295	0.396767	0.395903	0.574149	0.504956	0.831259	0.780995	0.139908	0.980584	0.597198	0.400089	0.947051	0.619434	0.883613	0.582563	0.892055	0.980641	0.365425	0.89145	0.971568	0.718758	1	0.854675	0.755405	0.729946	0.647486	1	1	0.963319	0.687941	0.964678	0.864937	0.802029	0.88036	0.914571	0.93732	0.972002	0.8324	0.809754	0.918126	0.893055	0.878561	0.949279	0.976007	0.975934
103.5	0.700316	0.904761	0.961638	0.52509	0.876623	0.381859	0.435303	0.578535	0.479515	0.870595	0.735464	0.162367	0.998198	0.561109	0.404422	0.932015	0.607	0.831284	0.546322	0.893754	0.965913	0.346069	0.835819	0.95887	0.70919	0.997466	0.807989	0.696913	0.719509	0.616957	0.990521	0.9842	0.928075	0.645146	0.922348	0.823698	0.764216	0.846574	0.892065	0.88539	0.964234	0.771362	0.76541	0.872935	0.826767	0.822779	0.919661	0.930161	0.94928
105.75	0.647279	0.888918	0.975881	0.51931	0.799984	0.367623	0.478268	0.57972	0.458156	0.915284	0.681599	0.19488	0.989467	0.524547	0.41119	0.903115	0.588357	0.776697	0.501488	0.890124	0.931734	0.332221	0.779862	0.94735	0.689935	0.978426	0.743938	0.636675	0.705373	0.590888	0.965616	0.955376	0.887259	0.60243	0.873533	0.78375	0.711834	0.809681	0.867127	0.817327	0.950223	0.714636	0.727403	0.824923	0.750514	0.760357	0.89037	0.861209	0.913376
108	0.596528	0.865038	0.980045	0.514337	0.711009	0.354962	0.521399	0.57862	0.442705	0.954837	0.623977	0.233782	0.961125	0.492233	0.419332	0.868956	0.56381	0.724766	0.45523	0.879336	0.88685	0.324115	0.727464	0.934035	0.665522	0.947962	0.668026	0.580577	0.68387	0.569864	0.930153	0.91706	0.843209	0.560516	0.822317	0.746407	0.657762	0.772734	0.8383	0.739349	0.923808	0.665393	0.697729	0.776115	0.677545	0.694898	0.862794	0.776327	0.869415
110.25	0.553142	0.833789	0.977903	0.509365	0.617831	0.343552	0.560794	0.57632	0.432629	0.979948	0.565329	0.275476	0.923564	0.465827	0.428619	0.838639	0.535083	0.677883	0.41229	0.860475	0.839522	0.320473	0.678724	0.914175	0.641591	0.913427	0.587478	0.530661	0.652462	0.552344	0.888197	0.871004	0.795675	0.518903	0.768956	0.710486	0.612812	0.738058	0.803323	0.658747	0.880395	0.623596	0.676235	0.725895	0.616959	0.628904	0.835573	0.684738	0.818405
112.5	0.518223	0.794176	0.970492	0.503363	0.526745	0.33221	0.59238	0.574142	0.426573	0.984629	0.506527	0.316929	0.886156	0.444764	0.439392	0.819008	0.505547	0.636365	0.373778	0.833937	0.794079	0.319341	0.63119	0.883961	0.622442	0.880518	0.509089	0.485926	0.609694	0.535595	0.841623	0.816968	0.742648	0.476033	0.711425	0.673317	0.580882	0.707034	0.759369	0.580691	0.820751	0.587474	0.662127	0.671895	0.571337	0.563584	0.805682	0.593509	0.761128
114.75	0.490086	0.744012	0.956473	0.495301	0.441233	0.319363	0.611949	0.573819	0.423243	0.965843	0.447847	0.355522	0.855094	0.427524	0.452049	0.812632	0.480473	0.59969	0.338398	0.801692	0.751632	0.318675	0.581642	0.843076	0.609773	0.851173	0.438207	0.444033	0.555351	0.516698	0.790949	0.753732	0.681398	0.429874	0.647132	0.631653	0.559796	0.680763	0.703428	0.507622	0.752501	0.555176	0.654823	0.611176	0.538783	0.499453	0.770225	0.50636	0.698858
117	0.466065	0.681328	0.933737	0.484218	0.362744	0.303383	0.615878	0.57743	0.421779	0.922528	0.390568	0.388821	0.833504	0.412537	0.46647	0.817568	0.466567	0.567523	0.304229	0.766907	0.712484	0.316648	0.527567	0.795639	0.602881	0.823978	0.378681	0.402713	0.491301	0.493403	0.736844	0.680943	0.609743	0.378919	0.574671	0.582536	0.54454	0.660924	0.633379	0.4405	0.687915	0.526158	0.65383	0.541655	0.515868	0.436991	0.728588	0.424774	0.634383
119.25	0.44381	0.60689	0.901239	0.469209	0.2918	0.283014	0.602645	0.586784	0.421926	0.855649	0.338093	0.414769	0.822296	0.39869	0.481813	0.82892	0.470198	0.540225	0.270024	0.733156	0.67799	0.311986	0.468389	0.748815	0.599636	0.796212	0.33267	0.360706	0.422537	0.464948	0.681444	0.601825	0.528058	0.323728	0.495963	0.52483	0.530364	0.650422	0.550269	0.380385	0.639039	0.501341	0.657772	0.464247	0.499795	0.377235	0.68389	0.349675	0.572394
121.5	0.422103	0.526912	0.86046	0.449536	0.228856	0.257884	0.574598	0.601877	0.424024	0.76941	0.295336	0.432371	0.820852	0.385619	0.496943	0.841153	0.494247	0.518806	0.235926	0.703444	0.650972	0.304502	0.406574	0.709782	0.597798	0.766695	0.300139	0.318533	0.357112	0.432827	0.628966	0.52559	0.441556	0.268168	0.417893	0.461288	0.514718	0.652587	0.460966	0.329462	0.612775	0.481901	0.663324	0.384869	0.489112	0.322031	0.642121	0.28266	0.51824
123.75	0.401159	0.452515	0.815622	0.424978	0.174704	0.229073	0.538676	0.619491	0.428614	0.672892	0.266107	0.442551	0.827562	0.373766	0.511206	0.850184	0.535748	0.504229	0.20369	0.679684	0.634564	0.295621	0.347625	0.682737	0.596311	0.73785	0.27879	0.278599	0.303859	0.40078	0.585106	0.465935	0.360459	0.218656	0.350674	0.39926	0.497958	0.669314	0.377958	0.290965	0.608725	0.467376	0.66525	0.313697	0.483483	0.273595	0.608568	0.226358	0.475467
126	0.382623	0.393624	0.771871	0.396502	0.130588	0.199312	0.504613	0.633993	0.435709	0.580014	0.25028	0.448203	0.839944	0.364116	0.524699	0.85449	0.586626	0.49633	0.176445	0.66268	0.630212	0.288277	0.298103	0.667312	0.595648	0.715023	0.265306	0.244342	0.269159	0.373201	0.554915	0.4339	0.295656	0.18129	0.302032	0.347573	0.482081	0.699244	0.313584	0.267876	0.620593	0.455029	0.658857	0.259935	0.48263	0.23355	0.584487	0.183951	0.444405
128.25	0.368738	0.352517	0.73273	0.366901	0.0976129	0.172586	0.481824	0.640869	0.444466	0.505963	0.243409	0.452893	0.854493	0.35768	0.537669	0.855325	0.637144	0.493336	0.157548	0.652462	0.636436	0.2858	0.262438	0.659576	0.596985	0.703026	0.25697	0.218577	0.255014	0.352685	0.540493	0.430835	0.252722	0.158536	0.272292	0.311584	0.468556	0.737606	0.272949	0.260499	0.640376	0.4414	0.643554	0.22649	0.485605	0.202066	0.567233	0.157589	0.422943
130.5	0.36113	0.324654	0.698689	0.340532	0.0760397	0.15297	0.476154	0.639193	0.453766	0.460711	0.23941	0.459195	0.866682	0.355076	0.549634	0.855902	0.679456	0.492376	0.149132	0.648705	0.649017	0.290413	0.240884	0.65451	0.601135	0.702497	0.252308	0.202201	0.259278	0.338698	0.539737	0.448799	0.230409	0.148714	0.255863	0.291321	0.456836	0.777735	0.252924	0.265035	0.66194	0.424977	0.623986	0.210247	0.490549	0.177684	0.553521	0.14697	0.408475
132.75	0.360169	0.304401	0.668024	0.322021	0.0650033	0.142989	0.487766	0.631128	0.462884	0.445024	0.233455	0.468013	0.871597	0.356395	0.559323	0.859877	0.709606	0.490404	0.151279	0.651132	0.662118	0.302268	0.230236	0.648908	0.607822	0.70878	0.250396	0.194389	0.276443	0.32847	0.547332	0.476108	0.223411	0.147752	0.246164	0.283531	0.444847	0.813566	0.246362	0.274885	0.682583	0.40756	0.607223	0.206028	0.495422	0.158327	0.5423	0.149317	0.398879
135	0.365241	0.288822	0.638982	0.314328	0.0629358	0.142488	0.51085	0.619818	0.471797	0.451566	0.223508	0.479028	0.864967	0.361325	0.565477	0.869534	0.727268	0.484784	0.162322	0.659384	0.669726	0.319275	0.225801	0.642361	0.615563	0.714027	0.250313	0.193382	0.298788	0.318921	0.557571	0.502077	0.225633	0.151847	0.238759	0.28414	0.431096	0.841576	0.246089	0.283822	0.702173	0.393546	0.598271	0.209491	0.499203	0.142279	0.535174	0.160622	0.392537
137.25	0.375246	0.277376	0.611427	0.317553	0.0683335	0.148833	0.535973	0.608039	0.480918	0.469586	0.209866	0.491443	0.844453	0.369166	0.567868	0.884135	0.734094	0.473402	0.179718	0.672819	0.667414	0.337376	0.223235	0.636977	0.62187	0.711444	0.251425	0.197127	0.318006	0.308132	0.567581	0.519303	0.23201	0.158726	0.231722	0.289495	0.416217	0.861419	0.24668	0.288881	0.72191	0.387161	0.596935	0.217586	0.502892	0.128598	0.534269	0.177021	0.387844
139.5	0.388589	0.269952	0.58724	0.328601	0.0799988	0.158351	0.554176	0.597942	0.490497	0.489036	0.194243	0.504258	0.81003	0.378799	0.567693	0.899546	0.731536	0.455168	0.200781	0.690077	0.654244	0.351524	0.219816	0.635573	0.62338	0.698722	0.253875	0.203634	0.327811	0.295895	0.578978	0.524519	0.239173	0.167612	0.225026	0.296587	0.402775	0.874825	0.244996	0.291098	0.743056	0.389701	0.597835	0.228298	0.509274	0.117204	0.539704	0.195234	0.383181
141.75	0.40288	0.266218	0.569479	0.34245	0.0971811	0.168101	0.560585	0.591161	0.500411	0.502855	0.179049	0.516295	0.764056	0.388468	0.567064	0.909569	0.719567	0.430571	0.223342	0.709077	0.633704	0.35748	0.215131	0.639765	0.616606	0.679258	0.258408	0.211029	0.326137	0.283118	0.596414	0.518876	0.245639	0.17815	0.220073	0.303316	0.393697	0.883698	0.240689	0.294495	0.765822	0.398838	0.593601	0.240428	0.521192	0.108359	0.548804	0.212754	0.377376
144	0.41513	0.265482	0.561205	0.354509	0.119096	0.176788	0.555439	0.58889	0.51023	0.507363	0.166646	0.526376	0.71067	0.395882	0.568124	0.908848	0.697561	0.402258	0.246178	0.727381	0.612659	0.353822	0.210652	0.648797	0.599021	0.659786	0.265421	0.217776	0.315586	0.270864	0.623928	0.506607	0.250765	0.189409	0.218518	0.308297	0.390756	0.889029	0.2354	0.303222	0.788537	0.410438	0.579272	0.253113	0.5395	0.101808	0.557726	0.227697	0.370409
146.25	0.422841	0.268047	0.564305	0.362886	0.144812	0.184731	0.542574	0.591404	0.519418	0.501766	0.158856	0.53368	0.655196	0.398752	0.572398	0.895345	0.666464	0.374696	0.268854	0.743029	0.598545	0.342678	0.208199	0.659859	0.570571	0.646613	0.27419	0.222869	0.301644	0.259461	0.661853	0.493569	0.254397	0.199551	0.221752	0.31122	0.394209	0.891163	0.232258	0.31937	0.807565	0.42108	0.554897	0.265721	0.562328	0.0966843	0.563794	0.239151	0.363459
148.5	0.425277	0.275562	0.578876	0.368797	0.172934	0.192858	0.526773	0.597794	0.527453	0.487416	0.156483	0.537598	0.603005	0.395763	0.580692	0.871205	0.630798	0.352964	0.291232	0.7553	0.596332	0.32858	0.208225	0.669368	0.534397	0.641993	0.283002	0.226064	0.28971	0.248469	0.706481	0.484934	0.256321	0.206529	0.230034	0.312868	0.403424	0.891187	0.234239	0.342232	0.818294	0.429358	0.524661	0.277546	0.586131	0.0917683	0.566784	0.247308	0.358342
150.75	0.423657	0.290454	0.603071	0.375208	0.201508	0.201734	0.511644	0.606631	0.533711	0.467097	0.159291	0.537736	0.558252	0.387418	0.593218	0.841349	0.598242	0.341018	0.31274	0.765074	0.606819	0.316482	0.209139	0.674639	0.496104	0.643128	0.290324	0.227702	0.282736	0.237188	0.752189	0.483678	0.256246	0.208899	0.242334	0.314829	0.417628	0.891773	0.242716	0.369198	0.817145	0.435535	0.494078	0.28785	0.607837	0.0861348	0.568413	0.253196	0.35653
153	0.420375	0.314626	0.633277	0.384922	0.228377	0.211205	0.499051	0.617175	0.537419	0.444388	0.166421	0.533606	0.5229	0.376215	0.60975	0.810832	0.576529	0.340244	0.332284	0.774192	0.627017	0.310163	0.208114	0.674829	0.461681	0.644209	0.296151	0.228382	0.280801	0.225217	0.794148	0.490165	0.254116	0.206566	0.256982	0.318956	0.436157	0.896491	0.256929	0.397432	0.803365	0.440313	0.467701	0.296189	0.62644	0.0796604	0.570711	0.258148	0.358501
155.25	0.417491	0.348218	0.66463	0.399015	0.251816	0.220617	0.489723	0.630267	0.537887	0.422503	0.176864	0.524639	0.496803	0.36598	0.629639	0.782535	0.569679	0.349009	0.348668	0.784211	0.65212	0.311724	0.20265	0.670819	0.435485	0.640179	0.302555	0.228525	0.282137	0.212681	0.829663	0.502862	0.250368	0.200825	0.272552	0.326724	0.45809	0.907948	0.274571	0.425026	0.779408	0.444001	0.448244	0.302744	0.643075	0.0730537	0.574638	0.263039	0.363771
157.5	0.415679	0.38903	0.691918	0.416505	0.270927	0.229254	0.483968	0.64783	0.535015	0.402995	0.189711	0.510366	0.478347	0.360512	0.651815	0.756739	0.576207	0.363206	0.361143	0.795445	0.67767	0.321812	0.191706	0.664205	0.419218	0.629527	0.313052	0.228035	0.284537	0.200047	0.857714	0.519271	0.245893	0.193974	0.288309	0.338733	0.482011	0.926134	0.293021	0.451122	0.749606	0.446492	0.436648	0.308269	0.659829	0.0674962	0.579861	0.267719	0.371293
159.75	0.414109	0.433086	0.710971	0.434843	0.285592	0.23664	0.481692	0.671431	0.529571	0.385394	0.204079	0.490777	0.465393	0.362484	0.674763	0.732334	0.5906	0.377886	0.369682	0.806934	0.700825	0.340252	0.175977	0.656374	0.412109	0.614553	0.330708	0.226417	0.28639	0.187927	0.877828	0.536663	0.241721	0.188533	0.304009	0.354522	0.506227	0.948246	0.310456	0.475293	0.718238	0.44768	0.432948	0.31367	0.678413	0.0642066	0.585371	0.271025	0.379851
162	0.411257	0.47597	0.719787	0.451039	0.296087	0.2425	0.482112	0.701179	0.523014	0.367931	0.218897	0.466434	0.456007	0.37275	0.696844	0.708291	0.606522	0.388864	0.3748	0.817239	0.720401	0.366402	0.157196	0.648154	0.411904	0.599484	0.356039	0.223024	0.287107	0.176805	0.889465	0.552529	0.238654	0.18635	0.319477	0.372719	0.529233	0.970083	0.326234	0.496837	0.688356	0.447778	0.436758	0.319569	0.699467	0.0640265	0.590203	0.271399	0.388233
164.25	0.40583	0.514203	0.718895	0.46264	0.302642	0.246709	0.483794	0.735583	0.516903	0.348893	0.232879	0.438361	0.448791	0.390584	0.716483	0.684208	0.619332	0.393848	0.377145	0.825268	0.736322	0.399579	0.137275	0.639934	0.415902	0.588116	0.386247	0.217461	0.286888	0.166934	0.892174	0.564947	0.237064	0.188008	0.334412	0.39148	0.550163	0.987587	0.340666	0.514562	0.661566	0.447261	0.447836	0.326062	0.722676	0.0673482	0.59374	0.267609	0.395236
166.5	0.397303	0.545967	0.710729	0.468346	0.305302	0.249224	0.485079	0.772481	0.512419	0.327582	0.244914	0.40779	0.442937	0.41434	0.73246	0.660168	0.626917	0.392614	0.377236	0.830605	0.749019	0.439219	0.117708	0.631867	0.421706	0.582514	0.416833	0.209784	0.286332	0.158422	0.886101	0.572785	0.236951	0.19299	0.348518	0.409009	0.568804	0.998015	0.354476	0.527082	0.638454	0.446793	0.466286	0.332868	0.747356	0.0742302	0.595842	0.259202	0.399753
168.75	0.385876	0.571056	0.698438	0.467992	0.30399	0.250139	0.484517	0.810058	0.510248	0.304346	0.254267	0.375761	0.438017	0.442207	0.743994	0.636236	0.629078	0.386284	0.37533	0.833476	0.759059	0.485113	0.0992936	0.624008	0.427585	0.582942	0.443699	0.200379	0.285884	0.151192	0.871987	0.575712	0.238089	0.200275	0.361653	0.423986	0.58544	1	0.368461	0.533352	0.618927	0.447035	0.492629	0.339533	0.772988	0.0845535	0.596622	0.246454	0.40081
171	0.372088	0.590375	0.684949	0.462014	0.298563	0.249661	0.481214	0.847295	0.510592	0.27999	0.260721	0.342748	0.433886	0.472849	0.75073	0.612094	0.626437	0.376514	0.37146	0.834378	0.767134	0.537775	0.0821936	0.616246	0.432494	0.588877	0.464466	0.189835	0.285864	0.145044	0.85095	0.573898	0.240218	0.208971	0.373946	0.435638	0.600673	0.993058	0.383345	0.53283	0.602472	0.448635	0.527951	0.345657	0.799423	0.098309	0.596411	0.229878	0.397577
173.25	0.356694	0.605135	0.672402	0.451423	0.289198	0.248104	0.474847	0.883611	0.513321	0.255634	0.264394	0.309146	0.43048	0.505235	0.752756	0.587366	0.620123	0.365134	0.365742	0.833991	0.773766	0.597459	0.0663853	0.60856	0.435869	0.599434	0.478439	0.17886	0.286263	0.13983	0.8246	0.567982	0.243094	0.218347	0.385584	0.443781	0.614897	0.977892	0.399483	0.525856	0.588596	0.452076	0.572974	0.350943	0.826514	0.115374	0.595514	0.210374	0.389567
175.5	0.342256	0.615683	0.662762	0.439242	0.278164	0.246182	0.46682	0.915069	0.51735	0.234456	0.265835	0.278569	0.427906	0.535267	0.751213	0.564583	0.612293	0.354562	0.359321	0.832974	0.778936	0.656457	0.0529866	0.601641	0.437598	0.611956	0.486087	0.169045	0.286922	0.13568	0.798077	0.560254	0.246094	0.226843	0.395569	0.448461	0.627012	0.958571	0.414809	0.515288	0.57772	0.45687	0.620923	0.354891	0.850977	0.133078	0.594444	0.191342	0.378512
177.75	0.335605	0.619831	0.658924	0.433231	0.272605	0.245193	0.462783	0.928946	0.519501	0.225161	0.266058	0.264582	0.426891	0.549094	0.749719	0.554077	0.608295	0.349776	0.356131	0.832367	0.781118	0.684642	0.0471009	0.59847	0.438104	0.618313	0.488403	0.164602	0.287227	0.13398	0.785618	0.556232	0.247515	0.230583	0.399959	0.449977	0.632294	0.948623	0.42189	0.509563	0.573133	0.459526	0.644558	0.356498	0.862029	0.141717	0.593939	0.182459	0.372464
[truncated: 27 more columns]

## Sheet: Fig_5_C_Neurons
	SMALL_057_ROI_008	SMALL_057_ROI_032	SMALL_065_ROI_021	SMALL_053_ROI_066	SMALL_063_ROI_014	SMALL_065_ROI_050	SMALL_065_ROI_022	SMALL_068_ROI_043	SMALL_068_ROI_057	SMALL_063_ROI_022	SMALL_053_ROI_036	SMALL_053_ROI_075	SMALL_065_ROI_051	SMALL_058_ROI_011	SMALL_068_ROI_042	SMALL_058_ROI_014	SMALL_053_ROI_053	SMALL_051_ROI_079	SMALL_068_ROI_059	SMALL_068_ROI_062	SMALL_068_ROI_045	SMALL_067_ROI_098	SMALL_063_ROI_042	SMALL_065_ROI_060	SMALL_068_ROI_019	SMALL_058_ROI_041	SMALL_057_ROI_010	SMALL_058_ROI_013	SMALL_068_ROI_021	SMALL_065_ROI_039	SMALL_067_ROI_070	SMALL_067_ROI_067	SMALL_060_ROI_010	SMALL_065_ROI_036	SMALL_065_ROI_054	SMALL_058_ROI_010	SMALL_058_ROI_044	SMALL_068_ROI_035	SMALL_065_ROI_024	SMALL_057_ROI_047	SMALL_067_ROI_065	SMALL_060_ROI_043	SMALL_067_ROI_053	SMALL_062_ROI_069	SMALL_068_ROI_051	SMALL_062_ROI_018	SMALL_067_ROI_064	SMALL_067_ROI_034	SMALL_065_ROI_017
0	1	1	1	1	1	0.998746	1	0.947991	1	1	1	1	1	1	1	0.996403	0.875412	0.808559	0.997566	0.985371	0.979389	0.858341	0.945253	0.956377	0.967039	0.864829	0.977608	0.874019	0.953847	0.587402	0.735955	0.691836	0.716792	0.651503	0.640708	0.825728	0.749398	0.63242	1	0.618881	0.84905	0.612134	0.745484	0.555014	0.796472	0.646415	0.54344	0.447286	0.331417
2.25	0.998145	0.986576	0.95439	0.977248	0.994084	1	0.983469	0.917082	0.970049	0.995146	0.998112	0.97536	0.964425	0.998927	0.995422	0.998647	0.869387	0.801046	1	0.991164	0.986659	0.889803	0.957339	0.967848	0.975464	0.885739	0.981785	0.891769	0.964105	0.631532	0.741852	0.733862	0.735296	0.677168	0.683164	0.840066	0.773503	0.652078	0.979087	0.640069	0.865542	0.627395	0.773655	0.568619	0.812989	0.658886	0.578195	0.494559	0.370977
4.5	0.991472	0.949644	0.849051	0.913829	0.973797	0.997267	0.947969	0.844309	0.902429	0.977857	0.989972	0.908736	0.879374	0.990213	0.980372	1	0.84812	0.776232	0.9988	1	0.998673	0.955529	0.983219	0.988822	0.991396	0.933466	0.991452	0.933159	0.984292	0.73085	0.755361	0.833433	0.784915	0.738578	0.77709	0.875495	0.832432	0.696904	0.937462	0.699479	0.90568	0.670284	0.84042	0.612121	0.851028	0.697584	0.667421	0.61282	0.465373
6.75	0.976717	0.89789	0.730357	0.821	0.935578	0.983272	0.912943	0.762173	0.832279	0.943622	0.969399	0.8165	0.776375	0.963967	0.953876	0.990396	0.805526	0.729062	0.981208	0.999115	1	1	1	1	1	0.978558	0.999754	0.974725	0.998386	0.835223	0.769395	0.935056	0.850314	0.811212	0.872367	0.917141	0.899493	0.744019	0.905186	0.784981	0.949445	0.733361	0.910309	0.689275	0.892206	0.763161	0.777276	0.75137	0.578005
9	0.949295	0.841828	0.620108	0.711414	0.881838	0.959442	0.884602	0.687079	0.774626	0.892992	0.929715	0.715658	0.671063	0.915571	0.918188	0.963389	0.738725	0.656134	0.94232	0.983279	0.983435	0.991241	0.988373	0.994007	0.99428	1	1	0.999123	1	0.920128	0.779861	0.9952	0.913498	0.881182	0.944985	0.954285	0.954356	0.781581	0.893598	0.877802	0.981292	0.807257	0.95969	0.793218	0.927797	0.847328	0.876388	0.868105	0.690463
11.25	0.905694	0.789659	0.525737	0.597478	0.822134	0.931943	0.861252	0.622114	0.729188	0.833255	0.867005	0.620372	0.570477	0.848022	0.877753	0.918424	0.651641	0.561172	0.884195	0.952835	0.948921	0.934593	0.942448	0.970847	0.973783	0.991551	0.989567	1	0.990458	0.976357	0.78642	1	0.960207	0.939651	0.987904	0.982056	0.988259	0.806843	0.901367	0.955925	0.996907	0.882142	0.985567	0.89772	0.956495	0.928122	0.948001	0.946172	0.794041
13.5	0.846798	0.744538	0.451256	0.491249	0.768056	0.906827	0.8397	0.565803	0.691374	0.774224	0.783378	0.541973	0.480713	0.769036	0.837334	0.858897	0.555298	0.457904	0.812352	0.909191	0.899384	0.854407	0.868301	0.933399	0.940313	0.957272	0.970799	0.978524	0.973386	1	0.789429	0.95687	0.984059	0.979179	1	0.998123	1	0.819758	0.920604	1	1	0.947332	0.996036	0.97115	0.978679	0.981775	0.988305	0.987386	0.881456
15.75	0.779657	0.704669	0.398067	0.403158	0.727547	0.88624	0.817828	0.516207	0.657122	0.723651	0.688383	0.488143	0.406938	0.687323	0.800799	0.789723	0.464803	0.366974	0.733909	0.852947	0.839074	0.774467	0.777171	0.885369	0.896128	0.905919	0.948683	0.939232	0.951761	0.991364	0.787992	0.880825	0.987006	0.995555	0.984407	1	0.991598	0.820392	0.940688	0.99928	0.996734	0.990656	0.999533	1	0.993799	1	1	1	0.946377
18	0.715554	0.665942	0.363937	0.339497	0.702669	0.867421	0.795184	0.47259	0.624229	0.685328	0.596413	0.461666	0.352247	0.609907	0.770232	0.715762	0.393842	0.30746	0.656635	0.784317	0.772888	0.710282	0.679666	0.83035	0.843409	0.847085	0.926992	0.88727	0.926803	0.955154	0.780626	0.786638	0.977179	0.991133	0.946969	0.984756	0.965834	0.8081	0.950718	0.954347	0.991657	1	1	0.991244	1	0.989691	0.987323	0.991503	0.985678
20.25	0.665242	0.625166	0.343354	0.301288	0.690577	0.84432	0.772431	0.436023	0.592074	0.659878	0.521094	0.46024	0.317231	0.540823	0.745185	0.640818	0.350174	0.289455	0.58752	0.704539	0.704979	0.668416	0.583359	0.771756	0.78378	0.788583	0.905479	0.826856	0.897386	0.899086	0.766333	0.686617	0.965198	0.974733	0.894328	0.949852	0.925188	0.781347	0.943337	0.874883	0.986069	0.967571	0.996679	0.958916	0.994647	0.962401	0.954253	0.966577	1
22.5	0.634355	0.581971	0.329578	0.285499	0.68599	0.811137	0.750148	0.408687	0.561246	0.646335	0.469582	0.478104	0.301028	0.481248	0.72286	0.567582	0.334092	0.312752	0.531391	0.617388	0.637286	0.648524	0.493237	0.713268	0.718048	0.734966	0.879778	0.760811	0.860638	0.831264	0.745055	0.590343	0.959905	0.958942	0.831905	0.894171	0.871638	0.738188	0.917413	0.775021	0.97789	0.894719	0.985396	0.914705	0.975838	0.927049	0.904399	0.927975	0.994084
24.75	0.621502	0.539097	0.317116	0.287374	0.683629	0.766099	0.727699	0.3917	0.532677	0.643014	0.440434	0.508054	0.302236	0.430711	0.699213	0.498162	0.340111	0.370111	0.490683	0.529431	0.568965	0.64588	0.413138	0.659427	0.646683	0.687168	0.843306	0.691045	0.813726	0.758234	0.7171	0.504688	0.965085	0.954467	0.764059	0.818764	0.807263	0.677629	0.879403	0.668985	0.962667	0.793657	0.96136	0.866173	0.943812	0.888052	0.841685	0.878023	0.975967
27	0.619072	0.501776	0.303362	0.302072	0.679901	0.712871	0.703231	0.382585	0.50713	0.647203	0.425247	0.542647	0.318931	0.38824	0.671338	0.434564	0.359323	0.451265	0.46606	0.448411	0.4982	0.65402	0.346815	0.615625	0.570756	0.643148	0.790813	0.619285	0.756097	0.684018	0.682052	0.433505	0.978346	0.964882	0.695607	0.72717	0.73516	0.601494	0.841362	0.568528	0.935852	0.684166	0.921905	0.817989	0.901441	0.845454	0.770691	0.819519	0.955795
29.25	0.616469	0.475983	0.288879	0.325348	0.673471	0.658839	0.674952	0.374914	0.485033	0.654599	0.412903	0.57546	0.348317	0.353207	0.639078	0.379039	0.381938	0.545349	0.457693	0.380494	0.425066	0.667777	0.297575	0.586503	0.493041	0.599746	0.721765	0.547856	0.690275	0.610702	0.638806	0.377564	0.992734	0.984258	0.633361	0.625611	0.660225	0.515348	0.816078	0.481555	0.895718	0.586392	0.868778	0.773651	0.85298	0.79646	0.696239	0.755622	0.943264
31.5	0.604346	0.46612	0.276332	0.35313	0.664647	0.61134	0.642593	0.360918	0.467001	0.659455	0.39496	0.602619	0.386524	0.325266	0.604781	0.333772	0.400007	0.641951	0.465473	0.328435	0.353113	0.685074	0.266887	0.573669	0.41792	0.555176	0.641745	0.479911	0.620819	0.539684	0.587489	0.334939	1	1	0.585247	0.522312	0.588797	0.427605	0.811464	0.411231	0.845139	0.514102	0.807851	0.736177	0.802228	0.73827	0.62242	0.689311	0.944156
33.75	0.578112	0.472934	0.268891	0.380974	0.654113	0.574457	0.60775	0.335674	0.453767	0.656336	0.369738	0.623964	0.429136	0.303858	0.571109	0.30003	0.409909	0.73217	0.488117	0.291436	0.2882	0.706092	0.253156	0.574504	0.350381	0.510523	0.560667	0.418851	0.552218	0.472813	0.531557	0.302206	0.994169	0.999274	0.55743	0.425664	0.526882	0.346795	0.827374	0.356326	0.790868	0.472088	0.7467	0.707757	0.751162	0.671513	0.551831	0.623161	0.957885
36	0.538541	0.493006	0.268967	0.403685	0.641705	0.548456	0.573076	0.300281	0.44545	0.642237	0.342762	0.642209	0.471599	0.287742	0.538803	0.277363	0.412805	0.809778	0.521893	0.266397	0.235703	0.730525	0.252062	0.58307	0.294677	0.468924	0.489006	0.367247	0.487585	0.412744	0.478113	0.275864	0.973376	0.975165	0.551269	0.341941	0.47786	0.278729	0.856755	0.312991	0.740495	0.457847	0.69147	0.688452	0.700032	0.601061	0.485678	0.559631	0.977498
38.25	0.4903	0.520158	0.277623	0.416335	0.626152	0.531393	0.540911	0.261852	0.440369	0.617835	0.323319	0.659665	0.509276	0.275085	0.506068	0.263528	0.41227	0.871998	0.560352	0.24941	0.19816	0.754928	0.258113	0.592492	0.253775	0.433003	0.434508	0.325914	0.428641	0.362162	0.435292	0.253655	0.939955	0.92905	0.562374	0.274063	0.44137	0.22514	0.889583	0.277215	0.698934	0.465335	0.645054	0.676159	0.648408	0.533899	0.424322	0.500961	0.99223
40.5	0.439889	0.54768	0.294223	0.415737	0.605846	0.521011	0.512661	0.230169	0.43487	0.586374	0.319404	0.674521	0.537352	0.263881	0.469852	0.255191	0.410405	0.919367	0.595387	0.236964	0.174699	0.772571	0.26638	0.59749	0.229417	0.402675	0.400893	0.293682	0.376451	0.322642	0.408875	0.235197	0.8988	0.869076	0.582272	0.221804	0.413852	0.184352	0.916902	0.24675	0.666829	0.487929	0.6071	0.667862	0.596294	0.475784	0.367886	0.448536	0.991157
42.75	0.394296	0.56996	0.316726	0.40222	0.579933	0.515555	0.489157	0.213059	0.424399	0.551359	0.334442	0.680389	0.551597	0.252667	0.427807	0.249129	0.40619	0.954189	0.619201	0.226502	0.161976	0.775785	0.273494	0.595761	0.222523	0.374953	0.387506	0.268104	0.331928	0.293905	0.400379	0.221962	0.854885	0.806193	0.601521	0.183167	0.390454	0.153245	0.933242	0.221495	0.64159	0.519773	0.575586	0.661637	0.544542	0.429121	0.316578	0.402248	0.966849
45	0.359816	0.583132	0.342398	0.379835	0.549103	0.513495	0.471721	0.213068	0.405436	0.514337	0.366483	0.669525	0.550319	0.240855	0.38005	0.243152	0.396625	0.978765	0.626055	0.216488	0.155913	0.759187	0.278045	0.587778	0.232863	0.345405	0.389774	0.24633	0.295593	0.273882	0.407468	0.216585	0.81154	0.750483	0.612303	0.155492	0.36678	0.129041	0.937056	0.202773	0.619858	0.556149	0.54842	0.657868	0.494553	0.392497	0.270872	0.360698	0.917764
47.25	0.340911	0.584851	0.369004	0.355222	0.515692	0.512798	0.462891	0.226663	0.376874	0.474518	0.409887	0.637707	0.536306	0.228798	0.329427	0.236492	0.379586	0.994157	0.613323	0.206011	0.1529	0.721843	0.280444	0.575446	0.258106	0.31054	0.399768	0.226006	0.266988	0.260123	0.425664	0.221799	0.769317	0.708723	0.609886	0.13599	0.340218	0.109989	0.929551	0.191851	0.599533	0.593341	0.524331	0.658982	0.447557	0.361961	0.231444	0.322135	0.848989
49.5	0.339066	0.573846	0.396002	0.335302	0.483451	0.510371	0.465955	0.245789	0.340396	0.430253	0.457097	0.587297	0.517515	0.217535	0.28092	0.229711	0.355521	1	0.581937	0.194364	0.150367	0.66761	0.28287	0.560615	0.292907	0.269616	0.407917	0.205817	0.244291	0.251194	0.449975	0.239377	0.726225	0.683837	0.592605	0.122065	0.310402	0.095174	0.912663	0.188831	0.580176	0.628247	0.502844	0.667079	0.404146	0.333135	0.19877	0.285611	0.771125
51.75	0.352162	0.550123	0.425087	0.324919	0.457341	0.502425	0.482944	0.260903	0.299798	0.381617	0.500789	0.526067	0.504733	0.208396	0.240398	0.223935	0.327276	0.995141	0.535962	0.180913	0.14668	0.603976	0.2891	0.54422	0.329083	0.22534	0.405164	0.18555	0.224698	0.247572	0.476001	0.269249	0.678561	0.674863	0.562063	0.111461	0.278908	0.0840205	0.887494	0.192591	0.562142	0.657889	0.483776	0.681374	0.364117	0.303316	0.172952	0.251632	0.697342
54	0.374869	0.515841	0.459594	0.324982	0.442354	0.485531	0.511926	0.264368	0.259803	0.332426	0.536107	0.462708	0.507039	0.202872	0.212909	0.220049	0.298448	0.979689	0.48164	0.165308	0.140733	0.539639	0.303578	0.526566	0.357736	0.183067	0.385578	0.16588	0.20557	0.25061	0.501219	0.309151	0.623061	0.677463	0.523089	0.102745	0.248428	0.0759957	0.853348	0.201745	0.545237	0.679211	0.466833	0.697131	0.326679	0.272403	0.153437	0.22187	0.639121
56.25	0.400164	0.476018	0.502783	0.332487	0.441208	0.45794	0.545113	0.253006	0.224877	0.290787	0.561908	0.402254	0.527024	0.202452	0.200908	0.218003	0.272391	0.956601	0.425686	0.147967	0.131707	0.481791	0.329517	0.508106	0.372954	0.148798	0.348725	0.147709	0.186152	0.260476	0.525961	0.354822	0.558689	0.684478	0.483254	0.0953405	0.221487	0.0709513	0.809031	0.215816	0.528483	0.689761	0.451981	0.707134	0.290998	0.242578	0.139287	0.198246	0.602678
58.5	0.421833	0.437627	0.555515	0.342368	0.451851	0.420553	0.569894	0.228427	0.198208	0.267204	0.580761	0.345026	0.559407	0.208224	0.203273	0.216838	0.252211	0.9319	0.3735	0.130261	0.119205	0.434341	0.36637	0.490396	0.374472	0.12705	0.300986	0.131688	0.168341	0.274315	0.553385	0.400497	0.488309	0.687421	0.450736	0.089324	0.199419	0.0697187	0.754733	0.23595	0.510994	0.689572	0.440301	0.7053	0.256762	0.217079	0.129778	0.181829	0.587834
60.75	0.43692	0.406436	0.614466	0.350407	0.466577	0.376783	0.573476	0.195452	0.181448	0.270175	0.597385	0.289176	0.593737	0.220068	0.215595	0.215348	0.241509	0.912471	0.328409	0.114156	0.103514	0.397713	0.408604	0.476263	0.366806	0.119485	0.254431	0.117865	0.155917	0.286312	0.588034	0.439758	0.418111	0.678451	0.430972	0.0846812	0.181956	0.0742991	0.693345	0.264439	0.493276	0.68236	0.434404	0.690002	0.224332	0.198651	0.12477	0.172231	0.589601
63	0.446161	0.383623	0.672244	0.355185	0.47565	0.331201	0.549173	0.160031	0.174713	0.301947	0.616387	0.234421	0.619593	0.236124	0.232002	0.212852	0.244373	0.903494	0.291953	0.101395	0.085883	0.369913	0.447127	0.468999	0.355811	0.12483	0.222344	0.105865	0.152327	0.290045	0.633042	0.466837	0.356487	0.652422	0.423928	0.0809488	0.167792	0.0880187	0.629755	0.303054	0.477516	0.67436	0.437384	0.664961	0.194543	0.188276	0.124834	0.167473	0.601321
65.25	0.451623	0.365181	0.719819	0.358136	0.473014	0.287828	0.500135	0.128075	0.17686	0.356102	0.639826	0.183757	0.63055	0.252997	0.247165	0.209848	0.263959	0.907046	0.264677	0.0928484	0.0682825	0.347802	0.473953	0.47062	0.345367	0.139508	0.213384	0.0953041	0.158775	0.281184	0.688385	0.478677	0.312002	0.607776	0.423895	0.0772685	0.155445	0.114731	0.568678	0.351272	0.466393	0.670684	0.450276	0.63663	0.16811	0.185026	0.130855	0.164627	0.61726
67.5	0.453299	0.344899	0.74969	0.361669	0.460257	0.248874	0.437315	0.105358	0.185835	0.420181	0.665704	0.142276	0.625143	0.266781	0.257552	0.207869	0.300821	0.921818	0.24641	0.0883994	0.0528124	0.328164	0.486703	0.480295	0.336402	0.158517	0.228321	0.0860495	0.173896	0.259046	0.750641	0.476466	0.291432	0.546379	0.422142	0.0728925	0.143872	0.157854	0.512843	0.405308	0.461464	0.671955	0.470289	0.610303	0.145211	0.186871	0.143424	0.160995	0.633701
69.75	0.44795	0.31839	0.757832	0.366944	0.445286	0.214683	0.37357	0.097506	0.199131	0.482221	0.688079	0.114187	0.605296	0.274256	0.261938	0.209028	0.352297	0.943338	0.235914	0.0873783	0.0413372	0.308374	0.489649	0.493781	0.328055	0.176611	0.260917	0.0782529	0.194688	0.226288	0.814567	0.464687	0.29685	0.473023	0.410843	0.0675079	0.132684	0.219427	0.462939	0.458614	0.462777	0.673687	0.49127	0.58719	0.125413	0.191519	0.162322	0.155258	0.648454
72	0.431063	0.285277	0.74409	0.372941	0.43742	0.184383	0.318055	0.109642	0.214094	0.535552	0.698966	0.100614	0.574605	0.27375	0.261285	0.215182	0.41369	0.965143	0.230593	0.0891699	0.0353695	0.28667	0.490451	0.504377	0.319204	0.189742	0.300847	0.0721448	0.217714	0.187721	0.874662	0.448816	0.323815	0.394407	0.385778	0.0613303	0.12201	0.299168	0.41796	0.503489	0.46968	0.669048	0.506686	0.564017	0.107901	0.19677	0.186625	0.148008	0.659539
74.25	0.400245	0.248724	0.711168	0.377458	0.443379	0.156744	0.274029	0.145404	0.228131	0.579446	0.691184	0.0993031	0.537031	0.265211	0.258222	0.227161	0.480204	0.981032	0.226696	0.0936541	0.0361347	0.262074	0.495964	0.505177	0.309716	0.196387	0.337356	0.067839	0.239821	0.14885	0.926101	0.433137	0.361959	0.317841	0.347152	0.0549015	0.112332	0.393927	0.375991	0.533149	0.48182	0.653816	0.512493	0.53515	0.0918226	0.200372	0.21496	0.141143	0.66401
76.5	0.357586	0.213434	0.663638	0.37872	0.465914	0.130872	0.239988	0.205415	0.238904	0.615634	0.661188	0.106022	0.496493	0.249837	0.255934	0.244421	0.547872	0.987381	0.220381	0.10126	0.0447108	0.234647	0.509403	0.491553	0.301104	0.198076	0.362037	0.0651914	0.25843	0.114587	0.965156	0.420774	0.397738	0.249597	0.298735	0.0487975	0.104324	0.497599	0.334989	0.543832	0.499027	0.629785	0.508076	0.496477	0.0766036	0.200082	0.246294	0.136918	0.657864
78.75	0.309461	0.183408	0.607087	0.376347	0.503779	0.106556	0.212514	0.286002	0.244536	0.644469	0.611006	0.116018	0.456457	0.229518	0.256775	0.265194	0.613522	0.983619	0.209281	0.112562	0.0617833	0.205598	0.529289	0.462921	0.296383	0.198754	0.371028	0.0638155	0.271669	0.0882011	0.989699	0.415572	0.419001	0.193448	0.246082	0.0434171	0.0987435	0.602178	0.294104	0.53638	0.520453	0.604823	0.495328	0.448746	0.0620895	0.194084	0.280236	0.137071	0.636694
81	0.26378	0.160669	0.547634	0.370992	0.552234	0.0844164	0.189029	0.379234	0.244168	0.663074	0.548306	0.125266	0.419899	0.206428	0.261053	0.287136	0.674269	0.970786	0.193569	0.127637	0.0873691	0.177276	0.550016	0.422863	0.299139	0.203124	0.365684	0.0632363	0.278694	0.0708031	1	0.423454	0.419096	0.150309	0.194842	0.0389533	0.0963471	0.699808	0.254795	0.516646	0.543935	0.589599	0.476813	0.397619	0.0485234	0.181587	0.316943	0.142511	0.597437
83.25	0.226722	0.145537	0.491453	0.363007	0.604003	0.0659456	0.16911	0.474892	0.238416	0.666911	0.48367	0.131571	0.389239	0.182708	0.266867	0.308046	0.727523	0.949275	0.175868	0.145542	0.120659	0.152892	0.563853	0.377507	0.311917	0.214682	0.35171	0.0631497	0.280021	0.061509	0.999207	0.451766	0.399762	0.118707	0.14973	0.0355046	0.0977472	0.784868	0.221068	0.49423	0.566509	0.591841	0.454565	0.350406	0.0363682	0.163119	0.356621	0.153335	0.540392
85.5	0.200946	0.137856	0.444025	0.351545	0.651124	0.0531731	0.154075	0.562987	0.229523	0.653749	0.426162	0.135503	0.366243	0.160205	0.271173	0.326197	0.771623	0.917812	0.159838	0.164276	0.160189	0.135246	0.564197	0.333142	0.334741	0.234484	0.336923	0.0636792	0.277418	0.05808	0.992871	0.505164	0.370349	0.0959289	0.114099	0.0331656	0.103298	0.855081	0.197964	0.479741	0.585877	0.611203	0.430192	0.312344	0.0260578	0.14036	0.398808	0.169057	0.470885
87.75	0.186092	0.138034	0.408895	0.33477	0.686874	0.0478611	0.145415	0.635769	0.220699	0.626822	0.380067	0.140654	0.351622	0.140309	0.271627	0.34014	0.805984	0.874754	0.148507	0.181189	0.204366	0.126283	0.548668	0.293995	0.36444	0.260945	0.329004	0.0655031	0.273188	0.0578462	0.986999	0.582205	0.342837	0.0792002	0.0897233	0.0320595	0.112895	0.910891	0.188758	0.481712	0.60206	0.637908	0.405415	0.284838	0.0178776	0.115858	0.442219	0.189118	0.398985
90	0.180384	0.147067	0.386658	0.311288	0.707169	0.0509581	0.14327	0.689031	0.215088	0.594509	0.345588	0.152526	0.344494	0.123926	0.268203	0.348332	0.830876	0.820126	0.143051	0.193774	0.252063	0.127128	0.520328	0.261622	0.395284	0.290535	0.333049	0.0696528	0.269024	0.0586191	0.985564	0.674041	0.324891	0.0669067	0.0767885	0.0322658	0.125664	0.953786	0.192916	0.50355	0.617358	0.656841	0.382366	0.265955	0.0119354	0.0928153	0.484885	0.213129	0.336358
92.25	0.181654	0.165543	0.375004	0.2814	0.710895	0.0623077	0.146093	0.722708	0.214458	0.566241	0.32268	0.176207	0.342265	0.111576	0.263864	0.349082	0.846791	0.757377	0.14258	0.200365	0.302653	0.13907	0.486494	0.23599	0.420701	0.31865	0.349683	0.0769474	0.265028	0.0590944	0.988545	0.767361	0.316179	0.0588836	0.0741286	0.0338753	0.139701	0.984172	0.206123	0.541537	0.634829	0.655093	0.363343	0.25202	0.00820888	0.0747214	0.524439	0.240809	0.291931
94.5	0.187285	0.192686	0.369819	0.247361	0.699634	0.081046	0.15191	0.741723	0.218442	0.547355	0.313912	0.213545	0.341204	0.103452	0.264035	0.341095	0.854633	0.693179	0.144638	0.200642	0.355329	0.163952	0.455772	0.21779	0.435832	0.340513	0.374831	0.0872647	0.259512	0.0588846	0.991421	0.848893	0.310337	0.0564068	0.0801173	0.0371236	0.152218	1	0.222439	0.585072	0.655857	0.627496	0.350163	0.239449	0.00657876	0.0643383	0.558141	0.271241	0.269078
96.75	0.193648	0.226217	0.366476	0.212742	0.677363	0.1061	0.159985	0.75591	0.224632	0.536531	0.323867	0.261398	0.337435	0.0993692	0.274744	0.324291	0.856384	0.635638	0.14623	0.195661	0.407767	0.202448	0.434886	0.210043	0.439603	0.352329	0.401636	0.0990673	0.24985	0.0583229	0.986773	0.909363	0.300271	0.0616261	0.0937297	0.0425028	0.16044	0.997126	0.23645	0.619876	0.678136	0.578034	0.34341	0.226299	0.00683721	0.0622892	0.582901	0.301781	0.265728
99	0.196718	0.263154	0.360675	0.18132	0.64981	0.136007	0.171405	0.777178	0.229671	0.527361	0.355392	0.311881	0.328012	0.0986351	0.299434	0.300312	0.855492	0.592117	0.145013	0.187389	0.45519	0.250968	0.426471	0.217798	0.435118	0.352698	0.424585	0.109667	0.234213	0.0584692	0.968365	0.945636	0.282315	0.0771198	0.115008	0.0505029	0.162954	0.9719	0.24464	0.633524	0.695898	0.517556	0.341814	0.212861	0.00862613	0.066275	0.596006	0.327943	0.275782
101.25	0.194447	0.300649	0.349351	0.156213	0.622696	0.168282	0.188117	0.813562	0.230872	0.512825	0.405858	0.355494	0.311949	0.100042	0.335859	0.272246	0.856481	0.567654	0.140189	0.177941	0.491471	0.301047	0.429089	0.245392	0.427662	0.343525	0.442708	0.116376	0.213265	0.0610565	0.935372	0.960503	0.257178	0.104866	0.144447	0.061057	0.160632	0.924979	0.246021	0.621056	0.703233	0.459953	0.342563	0.201371	0.0114225	0.0720527	0.59659	0.34525	0.290804
103.5	0.188951	0.335957	0.331762	0.139409	0.599454	0.199174	0.210713	0.86376	0.227367	0.48934	0.46676	0.385767	0.290921	0.102126	0.375901	0.243667	0.863901	0.564009	0.132566	0.168839	0.512156	0.343458	0.438895	0.292376	0.421369	0.329605	0.459374	0.11777	0.190224	0.0677802	0.892602	0.959862	0.228427	0.144764	0.181387	0.0730497	0.15621	0.862665	0.242532	0.587145	0.697734	0.417886	0.342733	0.194858	0.0146266	0.0757745	0.586251	0.351748	0.302148
105.75	0.185801	0.366318	0.309876	0.131814	0.579932	0.224773	0.236953	0.917865	0.219988	0.458021	0.527665	0.40262	0.268566	0.10363	0.409508	0.217768	0.88098	0.578467	0.123753	0.160721	0.516894	0.372926	0.451941	0.351429	0.41735	0.316812	0.4787	0.114181	0.169019	0.0791326	0.846453	0.949183	0.200145	0.19368	0.222823	0.0844307	0.152799	0.793835	0.238279	0.54338	0.680892	0.399401	0.340671	0.196103	0.0177855	0.0758985	0.567826	0.348395	0.304065
108	0.190464	0.389557	0.287105	0.133431	0.56071	0.242876	0.26273	0.96366	0.21015	0.423087	0.581412	0.412418	0.248534	0.103815	0.429369	0.197044	0.908414	0.602764	0.115274	0.153553	0.508812	0.388927	0.465565	0.411408	0.41441	0.309946	0.502587	0.107134	0.15222	0.0937355	0.801233	0.931798	0.17528	0.246535	0.264136	0.0929401	0.152454	0.725324	0.237574	0.50261	0.655707	0.406792	0.336239	0.206896	0.0207583	0.0737045	0.543608	0.337478	0.295848
110.25	0.205205	0.404954	0.266274	0.143563	0.536601	0.253985	0.28471	0.992286	0.198963	0.389647	0.62689	0.425342	0.232581	0.102529	0.432631	0.183491	0.943332	0.623578	0.108165	0.147045	0.492067	0.393686	0.47853	0.463007	0.41088	0.3116	0.530257	0.0985111	0.140478	0.109003	0.758427	0.909033	0.155172	0.298735	0.301088	0.0968998	0.155622	0.660194	0.243006	0.474586	0.624501	0.438166	0.330194	0.228053	0.0236955	0.072632	0.514432	0.32112	0.281208
112.5	0.228798	0.413317	0.248656	0.160522	0.502291	0.26068	0.302041	1	0.187116	0.362132	0.668391	0.451586	0.220364	0.100106	0.419883	0.178828	0.978079	0.626464	0.103209	0.140999	0.470126	0.390289	0.490435	0.501704	0.405712	0.32219	0.55948	0.090088	0.133126	0.122528	0.71779	0.881054	0.140146	0.347638	0.331156	0.0956833	0.161425	0.599087	0.254834	0.465349	0.588154	0.490059	0.323639	0.259425	0.0269741	0.0773661	0.479714	0.300841	0.265563
114.75	0.257787	0.416305	0.234582	0.181015	0.454311	0.266599	0.316132	0.987643	0.175294	0.343733	0.712124	0.497167	0.210262	0.0972385	0.393752	0.184228	1	0.601703	0.101264	0.135543	0.445548	0.382006	0.500828	0.526671	0.398585	0.34052	0.587247	0.0835679	0.128965	0.133227	0.67877	0.847607	0.130028	0.392314	0.353406	0.0898374	0.168253	0.542516	0.271566	0.478227	0.546506	0.558965	0.317802	0.299723	0.0311351	0.093125	0.438013	0.277878	0.253969
117	0.287785	0.415442	0.224678	0.199628	0.393314	0.275759	0.3293	0.959991	0.1647	0.336517	0.761015	0.559702	0.200258	0.0950026	0.358323	0.199399	0.993696	0.548902	0.103424	0.13134	0.420578	0.372357	0.508336	0.53825	0.38952	0.364255	0.610015	0.0807837	0.126659	0.142015	0.64176	0.808658	0.124494	0.43235	0.367834	0.0810122	0.174435	0.492413	0.290533	0.514434	0.49953	0.641039	0.313973	0.345947	0.0368695	0.12447	0.388188	0.253813	0.250437
119.25	0.314349	0.41126	0.220796	0.209697	0.325608	0.29195	0.343328	0.925472	0.157557	0.341688	0.810112	0.626776	0.188363	0.0948393	0.319251	0.22158	0.947688	0.477473	0.111043	0.129765	0.397755	0.365047	0.510306	0.53628	0.378529	0.389975	0.624113	0.0835504	0.124986	0.152127	0.608951	0.765073	0.122714	0.466823	0.37484	0.0716448	0.178804	0.452316	0.308228	0.572291	0.449171	0.730068	0.313241	0.392936	0.044947	0.173235	0.331361	0.231063	0.257967
121.5	0.333547	0.402882	0.22613	0.206193	0.262597	0.31756	0.358286	0.894663	0.157165	0.359828	0.846703	0.681	0.17296	0.0985399	0.283434	0.245465	0.862566	0.402832	0.125399	0.132742	0.379856	0.362807	0.50303	0.520123	0.365509	0.413172	0.626849	0.0929331	0.123111	0.168856	0.583857	0.719028	0.122808	0.493888	0.374952	0.0642768	0.181049	0.425895	0.320771	0.645899	0.401047	0.815242	0.315754	0.434065	0.0559639	0.235923	0.273156	0.212515	0.278461
123.75	0.342809	0.388228	0.244017	0.188738	0.217277	0.351615	0.372008	0.876284	0.167081	0.390037	0.857308	0.711125	0.15331	0.107958	0.257378	0.264884	0.752973	0.340193	0.147127	0.142008	0.368875	0.365304	0.483338	0.490364	0.350623	0.428758	0.617616	0.108367	0.120987	0.197967	0.568722	0.673497	0.121697	0.511325	0.36864	0.0607274	0.181494	0.413997	0.325005	0.724937	0.363632	0.881082	0.3196	0.463402	0.0699061	0.303	0.22356	0.200001	0.311899
126	0.341565	0.364974	0.275517	0.162241	0.199365	0.388124	0.380623	0.871996	0.189305	0.427614	0.836548	0.720201	0.130336	0.124677	0.244381	0.274997	0.639156	0.298782	0.175722	0.157802	0.36453	0.36851	0.450908	0.451043	0.334882	0.432354	0.597787	0.127355	0.119612	0.242442	0.561469	0.630879	0.116116	0.517596	0.35614	0.0616482	0.180532	0.412335	0.320103	0.797289	0.343509	0.911353	0.320692	0.478014	0.0857761	0.362226	0.192207	0.192785	0.355151
128.25	0.331504	0.331789	0.317056	0.134446	0.211037	0.417277	0.380289	0.874692	0.222525	0.462142	0.7904	0.722892	0.106972	0.149656	0.24287	0.273738	0.535504	0.279386	0.209686	0.178052	0.363767	0.367675	0.410506	0.410383	0.32054	0.421914	0.569349	0.146077	0.120648	0.299026	0.556211	0.592141	0.104185	0.512838	0.337696	0.0665421	0.178282	0.412705	0.308725	0.853532	0.340829	0.895445	0.314416	0.478294	0.101694	0.404324	0.182332	0.188083	0.40169
130.5	0.316255	0.289182	0.360841	0.113207	0.245161	0.430189	0.369084	0.872829	0.261731	0.479223	0.73272	0.735052	0.0875382	0.183077	0.247716	0.261945	0.446108	0.276709	0.247168	0.198812	0.362195	0.36114	0.371634	0.378288	0.310534	0.398748	0.533385	0.160518	0.125417	0.357743	0.547378	0.557817	0.086426	0.498775	0.314273	0.0741219	0.174718	0.407313	0.296098	0.89023	0.349863	0.832779	0.298007	0.466471	0.115504	0.426767	0.18952	0.18323	0.443893
132.75	0.300736	0.239836	0.397915	0.105092	0.288253	0.424111	0.347654	0.856892	0.29939	0.467838	0.679113	0.76418	0.0762219	0.224454	0.253178	0.243049	0.368585	0.284223	0.286315	0.215613	0.356196	0.351036	0.344683	0.362014	0.307486	0.367298	0.490403	0.167616	0.13392	0.405683	0.533044	0.529153	0.0656292	0.477878	0.288232	0.0826583	0.169944	0.392503	0.287199	0.910231	0.36322	0.733812	0.272053	0.445151	0.125403	0.433434	0.204978	0.17688	0.477026
135	0.289943	0.188349	0.42163	0.114752	0.326904	0.403766	0.318512	0.823144	0.327497	0.426977	0.642221	0.805672	0.0762727	0.273005	0.25489	0.222442	0.300621	0.297785	0.324817	0.224763	0.344491	0.340989	0.336149	0.363451	0.312986	0.333455	0.441451	0.166067	0.144446	0.432291	0.514758	0.507961	0.0453381	0.452863	0.263051	0.0904918	0.164157	0.369272	0.284006	0.919971	0.375073	0.616651	0.240573	0.416876	0.130309	0.431235	0.219387	0.168669	0.501654
137.25	0.287385	0.140365	0.428969	0.143826	0.352806	0.378262	0.285244	0.774007	0.340035	0.365793	0.62853	0.845947	0.0897806	0.328029	0.250383	0.206164	0.243777	0.316186	0.35911	0.224202	0.328412	0.333473	0.346861	0.379096	0.327452	0.302322	0.388877	0.156495	0.153881	0.433481	0.49504	0.495246	0.0285642	0.426806	0.242114	0.0966161	0.157361	0.34146	0.284671	0.92567	0.382376	0.500866	0.209865	0.384213	0.130048	0.426362	0.225318	0.158523	0.522607
139.5	0.294019	0.101187	0.420306	0.189652	0.363472	0.356582	0.252066	0.716337	0.335449	0.298229	0.637409	0.869912	0.117677	0.388602	0.238988	0.198963	0.2026	0.339666	0.384251	0.213991	0.311231	0.328446	0.373346	0.401791	0.350415	0.276684	0.335804	0.14093	0.158745	0.413457	0.474951	0.489527	0.0168523	0.402719	0.227112	0.101057	0.149228	0.313394	0.284777	0.930672	0.384921	0.401467	0.186423	0.349992	0.125424	0.422068	0.218658	0.146585	0.545309
141.75	0.308658	0.0747249	0.398691	0.244627	0.360495	0.343881	0.223022	0.658669	0.317504	0.237999	0.662944	0.868809	0.159268	0.45268	0.222046	0.202587	0.181222	0.368469	0.395282	0.19614	0.296497	0.324073	0.409317	0.423092	0.380382	0.256982	0.285261	0.122002	0.156661	0.383708	0.453469	0.486504	0.0105247	0.382325	0.21711	0.104715	0.139431	0.28803	0.279953	0.935201	0.385187	0.326034	0.17462	0.317581	0.117933	0.418309	0.199174	0.133549	0.572014
144	0.329424	0.0629046	0.368942	0.297484	0.348408	0.340403	0.200524	0.607532	0.293325	0.195726	0.697323	0.843613	0.21182	0.516195	0.203015	0.215289	0.181008	0.40232	0.389554	0.173755	0.286011	0.318136	0.446048	0.43616	0.414738	0.242355	0.239315	0.102375	0.147309	0.358876	0.42847	0.479775	0.00931982	0.365092	0.2094	0.108753	0.128286	0.26625	0.268189	0.937895	0.387197	0.275653	0.175311	0.290994	0.109151	0.412858	0.169869	0.120783	0.600398
146.25	0.354907	0.0656015	0.336186	0.336136	0.334378	0.342676	0.184313	0.564622	0.269254	0.177566	0.733754	0.802867	0.270721	0.573331	0.1868	0.232654	0.200209	0.439999	0.368058	0.149719	0.27868	0.309917	0.472745	0.437625	0.449519	0.231578	0.198889	0.0845086	0.132296	0.350568	0.399164	0.464112	0.0131599	0.348795	0.201273	0.113927	0.117159	0.247412	0.250693	0.93752	0.395164	0.247737	0.185993	0.274276	0.100094	0.402741	0.135751	0.110145	0.625414
148.5	0.384105	0.0804064	0.304408	0.351909	0.327786	0.346474	0.171875	0.52755	0.248224	0.184301	0.767189	0.757106	0.330181	0.618662	0.178111	0.249341	0.234655	0.478309	0.334688	0.126038	0.271488	0.300586	0.47857	0.42786	0.48051	0.223529	0.163753	0.0704473	0.1142	0.363328	0.367609	0.438319	0.0222604	0.331567	0.192078	0.120125	0.108235	0.230552	0.231146	0.933351	0.411792	0.238054	0.202413	0.270207	0.091153	0.385471	0.102204	0.103145	0.642724
150.75	0.414917	0.102439	0.275657	0.343253	0.337926	0.349229	0.160106	0.492669	0.229921	0.211233	0.79386	0.713089	0.383992	0.649919	0.17937	0.26097	0.277894	0.511786	0.294454	0.103875	0.261568	0.292139	0.456783	0.409421	0.504561	0.217242	0.132711	0.0613353	0.095656	0.3946	0.338388	0.405991	0.0368054	0.313264	0.183836	0.12643	0.103555	0.215028	0.21425	0.924835	0.437754	0.24204	0.220596	0.278607	0.0824894	0.359657	0.0737872	0.100175	0.651419
153	0.442891	0.125003	0.250261	0.316455	0.369728	0.350959	0.147008	0.458163	0.212877	0.249449	0.810716	0.671126	0.426528	0.66911	0.189473	0.265456	0.321748	0.534125	0.252103	0.0839436	0.247972	0.2854	0.408827	0.385552	0.520809	0.211885	0.104652	0.0569231	0.0790513	0.437565	0.316422	0.372935	0.0566079	0.295623	0.180437	0.131585	0.103891	0.200521	0.204551	0.911304	0.47229	0.255141	0.238253	0.295346	0.0744553	0.325103	0.0536385	0.100359	0.654302
155.25	0.461348	0.141206	0.227712	0.282016	0.420474	0.353849	0.132762	0.424989	0.1962	0.288721	0.815658	0.627286	0.453755	0.680797	0.204175	0.26318	0.357908	0.541317	0.211602	0.0667533	0.231949	0.278959	0.344858	0.359401	0.530507	0.206862	0.0791411	0.0555882	0.0664368	0.484549	0.304694	0.343429	0.0810098	0.281028	0.18588	0.13461	0.108151	0.186763	0.205119	0.892556	0.513929	0.273379	0.254758	0.312643	0.06765	0.282791	0.0433656	0.102148	0.656066
157.5	0.463646	0.14623	0.207698	0.249344	0.480836	0.360783	0.119442	0.395635	0.179943	0.320722	0.80805	0.577725	0.464055	0.688742	0.217832	0.256272	0.380307	0.533989	0.175958	0.0525659	0.215695	0.270004	0.279049	0.333891	0.535977	0.202053	0.0566985	0.055034	0.0592967	0.529267	0.303388	0.318306	0.10923	0.271441	0.202366	0.135113	0.11387	0.173216	0.216511	0.869443	0.560567	0.293669	0.270147	0.321045	0.0626652	0.235055	0.0431458	0.104276	0.66042
159.75	0.446283	0.138992	0.19064	0.223591	0.540011	0.373847	0.109997	0.372477	0.164558	0.341091	0.78892	0.521638	0.458507	0.693875	0.225692	0.247632	0.386422	0.516863	0.14698	0.0413096	0.201049	0.25647	0.223374	0.311515	0.539426	0.197718	0.0381921	0.0533457	0.0583342	0.567511	0.310593	0.295801	0.140708	0.267842	0.22924	0.133275	0.118366	0.159295	0.236114	0.844169	0.609188	0.313963	0.284191	0.313167	0.0597957	0.185531	0.0519113	0.106294	0.667929
162	0.410607	0.121977	0.177543	0.205662	0.590631	0.393342	0.106794	0.356682	0.150246	0.349517	0.760629	0.46135	0.440412	0.694746	0.225376	0.239928	0.37721	0.496141	0.125106	0.032578	0.188632	0.238359	0.183684	0.29407	0.542149	0.194323	0.0241351	0.0496525	0.0633464	0.596879	0.323754	0.273882	0.175142	0.270166	0.263276	0.129555	0.119889	0.144494	0.258827	0.819602	0.656118	0.333038	0.296127	0.28732	0.0589315	0.138658	0.0676717	0.108512	0.675764
164.25	0.361975	0.0996818	0.169316	0.193915	0.630342	0.417665	0.110794	0.348508	0.136817	0.348318	0.726298	0.400734	0.414297	0.68948	0.217053	0.235129	0.355919	0.476757	0.109544	0.0257882	0.178066	0.217673	0.159959	0.282146	0.544471	0.1923	0.0143434	0.0441474	0.0734245	0.616061	0.340751	0.251653	0.212455	0.277656	0.299704	0.12443	0.11803	0.128696	0.278681	0.798278	0.69788	0.350242	0.304981	0.248227	0.0596083	0.098299	0.0880322	0.111495	0.679287
166.5	0.307259	0.0765119	0.166235	0.185977	0.66039	0.444087	0.121478	0.347997	0.123856	0.340596	0.689055	0.343296	0.384709	0.677108	0.20265	0.234371	0.326537	0.461186	0.098884	0.0204219	0.168677	0.197096	0.148997	0.275044	0.546033	0.191898	0.00805203	0.0375777	0.0873677	0.624564	0.360117	0.229468	0.252705	0.289096	0.333793	0.118229	0.113402	0.112152	0.290713	0.781952	0.732078	0.365237	0.310031	0.203838	0.0612509	0.0665041	0.110798	0.115643	0.674065
168.75	0.252306	0.0555202	0.167789	0.179695	0.683483	0.469782	0.137479	0.355394	0.110919	0.329035	0.651559	0.2912	0.35519	0.657844	0.184637	0.23818	0.292646	0.449647	0.091491	0.0160281	0.159892	0.178838	0.146811	0.271112	0.546037	0.193207	0.00426151	0.0307324	0.103987	0.622461	0.381129	0.208003	0.296182	0.303408	0.361948	0.111107	0.107032	0.0952731	0.292096	0.771227	0.757862	0.377975	0.311047	0.161101	0.0632553	0.0432018	0.134363	0.121036	0.657333
171	0.200664	0.0381038	0.173082	0.173542	0.702396	0.492597	0.157301	0.371438	0.0976114	0.315359	0.615629	0.244775	0.327902	0.632424	0.165001	0.246777	0.256625	0.440835	0.0858699	0.0123073	0.151546	0.164071	0.150048	0.26837	0.543354	0.196295	0.00214749	0.0241565	0.122509	0.609912	0.403651	0.187662	0.343536	0.319853	0.382011	0.103077	0.0998689	0.0784335	0.282054	0.766044	0.775634	0.388603	0.308147	0.123731	0.0651391	0.0269451	0.157871	0.127594	0.627923
173.25	0.154128	0.0244842	0.180853	0.166603	0.719316	0.511187	0.179496	0.396702	0.0838171	0.300539	0.582184	0.203472	0.303819	0.602088	0.145266	0.259967	0.219778	0.433103	0.0811062	0.0091033	0.143761	0.153078	0.15633	0.265128	0.537049	0.201059	0.000990381	0.0181471	0.142288	0.587888	0.427414	0.168585	0.39489	0.337824	0.393297	0.0941904	0.0926293	0.0620329	0.261703	0.765816	0.786485	0.39741	0.30187	0.092787	0.0665416	0.015945	0.180757	0.135025	0.586854
175.5	0.116664	0.0149105	0.189013	0.159447	0.733945	0.524234	0.200318	0.426448	0.0710073	0.286542	0.554224	0.169159	0.284949	0.572096	0.127939	0.274924	0.186138	0.426012	0.0769219	0.00649715	0.13735	0.145943	0.163252	0.261179	0.528155	0.206506	0.000399476	0.0132666	0.160739	0.56196	0.449368	0.152471	0.443642	0.354662	0.396962	0.085657	0.0864233	0.0476954	0.237143	0.768771	0.791803	0.404053	0.294181	0.0698983	0.067287	0.00907944	0.200477	0.142094	0.542824
177.75	0.100862	0.0111848	0.192864	0.155814	0.74061	0.529249	0.209814	0.441833	0.0650989	0.280031	0.542018	0.153959	0.27715	0.557949	0.12023	0.28241	0.170643	0.42265	0.0750613	0.0054177	0.134606	0.143367	0.166772	0.259096	0.523334	0.209239	0.000248389	0.0111909	0.169283	0.548964	0.45935	0.145495	0.466286	0.362442	0.397112	0.0816583	0.0837092	0.0413686	0.224764	0.770767	0.793248	0.406759	0.29027	0.0607354	0.067492	0.00658381	0.20915	0.145343	0.521462
[truncated: 286 more columns]

## Sheet: Fig_5_D
	FOV	ROI_name	Center
0	SMALL_051	SMALL_051_PROC_01_02	97.5849
1	SMALL_051	SMALL_051_PROC_04_02	33.25
2	SMALL_051	SMALL_051_PROC_04_03	34.9112
3	SMALL_051	SMALL_051_PROC_05_04	81.9345
4	SMALL_051	SMALL_051_PROC_05_08	53.5
5	SMALL_051	SMALL_051_PROC_06_01	38.5318
6	SMALL_051	SMALL_051_PROC_06_02	113.53
7	SMALL_051	SMALL_051_PROC_06_03	144.5
8	SMALL_051	SMALL_051_SOMA_06	69.2809
9	SMALL_053	SMALL_053_PROC_02_07	113.159
10	SMALL_053	SMALL_053_PROC_02_09	104.34
11	SMALL_053	SMALL_053_PROC_03_05	38.0403
12	SMALL_053	SMALL_053_PROC_03_07	94.978
13	SMALL_053	SMALL_053_SOMA_02	97.15
14	SMALL_055	SMALL_055_PROC_01_02	104.282
15	SMALL_055	SMALL_055_PROC_03_02	99.3861
16	SMALL_055	SMALL_055_PROC_03_11	57.8081
17	SMALL_055	SMALL_055_PROC_05_02	103.081
18	SMALL_055	SMALL_055_PROC_06_01	26.6715
19	SMALL_055	SMALL_055_SOMA_02	177.069
20	SMALL_057	SMALL_057_PROC_01_02	78.1483
21	SMALL_057	SMALL_057_PROC_01_06	92.75
22	SMALL_057	SMALL_057_PROC_02_02	1.20918
23	SMALL_057	SMALL_057_PROC_02_03	2.10496
24	SMALL_057	SMALL_057_PROC_03_04	167.375
25	SMALL_057	SMALL_057_PROC_05_04	103.093
26	SMALL_057	SMALL_057_PROC_06_01	88.25
27	SMALL_057	SMALL_057_SOMA_05	161.944
28	SMALL_058	SMALL_058_PROC_02_03	169.173
29	SMALL_058	SMALL_058_PROC_02_06	4
30	SMALL_058	SMALL_058_PROC_02_07	35.5
31	SMALL_058	SMALL_058_PROC_02_09	32.1179
32	SMALL_058	SMALL_058_SOMA_02	32
33	SMALL_058	SMALL_058_SOMA_03	78.25
34	SMALL_062	SMALL_062_PROC_02_03	4
35	SMALL_062	SMALL_062_PROC_02_05	83.75
36	SMALL_062	SMALL_062_PROC_02_06	62.5
37	SMALL_062	SMALL_062_SOMA_02	80.2497
38	SMALL_062	SMALL_062_SOMA_03	118.882
39	SMALL_062	SMALL_062_SOMA_04	49
40	SMALL_063	SMALL_063_PROC_01_01	97.887
41	SMALL_063	SMALL_063_PROC_03_04	98.9528
42	SMALL_065	SMALL_065_PROC_01_02	4
43	SMALL_065	SMALL_065_PROC_01_05	89.5921
44	SMALL_065	SMALL_065_PROC_02_03	95.4327
45	SMALL_065	SMALL_065_PROC_03_01	46.4291
46	SMALL_065	SMALL_065_PROC_03_07	7.73884e-17
47	SMALL_065	SMALL_065_PROC_03_09	4.39696e-27
48	SMALL_065	SMALL_065_SOMA_02	91.75
49	SMALL_067	SMALL_067_PROC_01_03	19.855
50	SMALL_067	SMALL_067_PROC_01_05	93.5714
51	SMALL_067	SMALL_067_PROC_01_06	67.8427
52	SMALL_067	SMALL_067_PROC_01_08	18.4347
53	SMALL_067	SMALL_067_PROC_02_03	73.75
54	SMALL_067	SMALL_067_PROC_03_01	74.5021
55	SMALL_067	SMALL_067_PROC_04_04	77.0996
56	SMALL_067	SMALL_067_PROC_04_06	3.80686e-20
57	SMALL_067	SMALL_067_SOMA_02	86
58	SMALL_067	SMALL_067_SOMA_04	87.25
59	SMALL_068	SMALL_068_PROC_01_01	26.5412
60	SMALL_068	SMALL_068_PROC_01_02	13
61	SMALL_068	SMALL_068_PROC_01_04	52.9132
62	SMALL_068	SMALL_068_PROC_02_01	148.585
63	SMALL_068	SMALL_068_PROC_03_01	56.2717
64	SMALL_068	SMALL_068_PROC_03_02	52.25
65	SMALL_068	SMALL_068_PROC_03_06	64.75
66	SMALL_068	SMALL_068_PROC_03_09	93.4965
67	SMALL_068	SMALL_068_PROC_04_01	94.2682
68	SMALL_068	SMALL_068_PROC_04_04	99.1581
69	SMALL_068	SMALL_068_PROC_05_01	94.3901
70	SMALL_068	SMALL_068_PROC_05_02	36.5
71	SMALL_068	SMALL_068_PROC_05_04	94.3999
72	SMALL_068	SMALL_068_PROC_06_02	89.9204
73	SMALL_068	SMALL_068_SOMA_01	18.2635
74	SMALL_068	SMALL_068_SOMA_03	26.5
75	SMALL_068	SMALL_068_SOMA_04	94
76	SMALL_051	SMALL_051_ROI_002	20.735
77	SMALL_051	SMALL_051_ROI_003	78.4131
78	SMALL_051	SMALL_051_ROI_005	164.381
79	SMALL_051	SMALL_051_ROI_006	150.96
80	SMALL_051	SMALL_051_ROI_013	89.3043
81	SMALL_051	SMALL_051_ROI_016	162.262
82	SMALL_051	SMALL_051_ROI_018	92.9659
83	SMALL_051	SMALL_051_ROI_019	87.1392
84	SMALL_051	SMALL_051_ROI_020	55.75
85	SMALL_051	SMALL_051_ROI_022	68
86	SMALL_051	SMALL_051_ROI_033	92.7598
87	SMALL_051	SMALL_051_ROI_034	29.813
88	SMALL_051	SMALL_051_ROI_035	177.15
89	SMALL_051	SMALL_051_ROI_036	68.8935
90	SMALL_051	SMALL_051_ROI_038	35.2415
91	SMALL_051	SMALL_051_ROI_039	96.9002
92	SMALL_051	SMALL_051_ROI_041	162.916
93	SMALL_051	SMALL_051_ROI_045	112.939
94	SMALL_051	SMALL_051_ROI_050	95.8145
95	SMALL_051	SMALL_051_ROI_052	98.0475
96	SMALL_051	SMALL_051_ROI_057	107.215
97	SMALL_051	SMALL_051_ROI_063	166.724
98	SMALL_051	SMALL_051_ROI_065	103.46
99	SMALL_051	SMALL_051_ROI_066	30.8278
100	SMALL_051	SMALL_051_ROI_067	99.8926
101	SMALL_051	SMALL_051_ROI_068	98.555
102	SMALL_051	SMALL_051_ROI_069	43.25
103	SMALL_051	SMALL_051_ROI_071	47.8895
104	SMALL_051	SMALL_051_ROI_072	151.25
105	SMALL_051	SMALL_051_ROI_075	38.4594
106	SMALL_051	SMALL_051_ROI_079	80.8866
107	SMALL_051	SMALL_051_ROI_088	98.5
108	SMALL_051	SMALL_051_ROI_091	94.0219
109	SMALL_051	SMALL_051_ROI_093	103.644
110	SMALL_051	SMALL_051_ROI_094	93.6668
111	SMALL_051	SMALL_051_ROI_097	165.786
112	SMALL_053	SMALL_053_ROI_002	73.7011
113	SMALL_053	SMALL_053_ROI_007	112.348
114	SMALL_053	SMALL_053_ROI_012	20.8144
115	SMALL_053	SMALL_053_ROI_014	36.2456
116	SMALL_053	SMALL_053_ROI_019	37.1518
117	SMALL_053	SMALL_053_ROI_028	21.8484
118	SMALL_053	SMALL_053_ROI_032	29.322
119	SMALL_053	SMALL_053_ROI_035	71.5
120	SMALL_053	SMALL_053_ROI_036	2.32978e-22
121	SMALL_053	SMALL_053_ROI_041	106.993
122	SMALL_053	SMALL_053_ROI_046	91.2428
123	SMALL_053	SMALL_053_ROI_049	180
124	SMALL_053	SMALL_053_ROI_053	1.85538
125	SMALL_053	SMALL_053_ROI_064	67.7672
126	SMALL_053	SMALL_053_ROI_066	1.93069e-20
127	SMALL_053	SMALL_053_ROI_075	8.08705e-16
128	SMALL_053	SMALL_053_ROI_076	38.4324
129	SMALL_055	SMALL_055_ROI_004	50.582
130	SMALL_055	SMALL_055_ROI_005	92.4973
131	SMALL_055	SMALL_055_ROI_013	119.363
132	SMALL_055	SMALL_055_ROI_015	172.485
133	SMALL_055	SMALL_055_ROI_017	149
134	SMALL_055	SMALL_055_ROI_018	150.647
135	SMALL_055	SMALL_055_ROI_019	167.029
136	SMALL_055	SMALL_055_ROI_026	140.996
137	SMALL_055	SMALL_055_ROI_036	142.25
138	SMALL_055	SMALL_055_ROI_037	141.033
139	SMALL_055	SMALL_055_ROI_039	105.785
140	SMALL_057	SMALL_057_ROI_002	122.468
141	SMALL_057	SMALL_057_ROI_006	120.285
142	SMALL_057	SMALL_057_ROI_008	2.01458e-36
143	SMALL_057	SMALL_057_ROI_010	9.11675
144	SMALL_057	SMALL_057_ROI_014	179.791
145	SMALL_057	SMALL_057_ROI_018	162.717
146	SMALL_057	SMALL_057_ROI_020	119.688
147	SMALL_057	SMALL_057_ROI_025	29.5228
148	SMALL_057	SMALL_057_ROI_031	26.5
149	SMALL_057	SMALL_057_ROI_032	4.74474e-21
150	SMALL_057	SMALL_057_ROI_039	112.896
151	SMALL_057	SMALL_057_ROI_041	29.0452
152	SMALL_057	SMALL_057_ROI_045	174.99
153	SMALL_057	SMALL_057_ROI_046	180
154	SMALL_057	SMALL_057_ROI_047	14.0511
155	SMALL_057	SMALL_057_ROI_049	172.75
156	SMALL_057	SMALL_057_ROI_053	121.084
157	SMALL_057	SMALL_057_ROI_057	180
158	SMALL_057	SMALL_057_ROI_058	178.25
159	SMALL_057	SMALL_057_ROI_062	124.25
160	SMALL_057	SMALL_057_ROI_065	125.26
161	SMALL_058	SMALL_058_ROI_000	134.046
162	SMALL_058	SMALL_058_ROI_001	103
163	SMALL_058	SMALL_058_ROI_002	57.9482
164	SMALL_058	SMALL_058_ROI_003	46.43
165	SMALL_058	SMALL_058_ROI_007	116.496
166	SMALL_058	SMALL_058_ROI_008	125.211
167	SMALL_058	SMALL_058_ROI_010	12.6069
168	SMALL_058	SMALL_058_ROI_011	8.82653e-14
169	SMALL_058	SMALL_058_ROI_012	164.752
170	SMALL_058	SMALL_058_ROI_013	8.34673
171	SMALL_058	SMALL_058_ROI_014	0.428207
172	SMALL_058	SMALL_058_ROI_016	162.896
173	SMALL_058	SMALL_058_ROI_024	78.5405
174	SMALL_058	SMALL_058_ROI_025	23.1603
175	SMALL_058	SMALL_058_ROI_026	158
176	SMALL_058	SMALL_058_ROI_039	173.251
177	SMALL_058	SMALL_058_ROI_040	29.2973
178	SMALL_058	SMALL_058_ROI_041	6.87056
179	SMALL_058	SMALL_058_ROI_043	3.9472
180	SMALL_058	SMALL_058_ROI_044	12.9218
181	SMALL_058	SMALL_058_ROI_045	143.865
182	SMALL_058	SMALL_058_ROI_047	131
183	SMALL_058	SMALL_058_ROI_048	180
184	SMALL_058	SMALL_058_ROI_049	122.411
185	SMALL_060	SMALL_060_ROI_000	170.799
186	SMALL_060	SMALL_060_ROI_002	80.7775
187	SMALL_060	SMALL_060_ROI_004	170.619
188	SMALL_060	SMALL_060_ROI_005	172.75
189	SMALL_060	SMALL_060_ROI_006	78.25
190	SMALL_060	SMALL_060_ROI_007	89.2648
191	SMALL_060	SMALL_060_ROI_010	10.75
192	SMALL_060	SMALL_060_ROI_014	125.925
193	SMALL_060	SMALL_060_ROI_017	107.5
194	SMALL_060	SMALL_060_ROI_021	49.5287
195	SMALL_060	SMALL_060_ROI_022	42.25
196	SMALL_060	SMALL_060_ROI_023	120.535
197	SMALL_060	SMALL_060_ROI_024	122.415
198	SMALL_060	SMALL_060_ROI_025	60.5198
199	SMALL_060	SMALL_060_ROI_032	124.758
200	SMALL_060	SMALL_060_ROI_033	137.75
201	SMALL_060	SMALL_060_ROI_034	130.348
202	SMALL_060	SMALL_060_ROI_041	180
203	SMALL_060	SMALL_060_ROI_043	14.6282
204	SMALL_060	SMALL_060_ROI_045	64.2033
205	SMALL_060	SMALL_060_ROI_058	80.5
206	SMALL_060	SMALL_060_ROI_067	109.75
207	SMALL_060	SMALL_060_ROI_069	101.382
208	SMALL_060	SMALL_060_ROI_072	124.758
209	SMALL_060	SMALL_060_ROI_075	122.108
210	SMALL_060	SMALL_060_ROI_076	137.903
211	SMALL_060	SMALL_060_ROI_080	99.6868
212	SMALL_060	SMALL_060_ROI_082	99.8965
213	SMALL_062	SMALL_062_ROI_000	41
214	SMALL_062	SMALL_062_ROI_007	55.75
215	SMALL_062	SMALL_062_ROI_008	28.5382
216	SMALL_062	SMALL_062_ROI_009	44.8012
217	SMALL_062	SMALL_062_ROI_010	149.697
218	SMALL_062	SMALL_062_ROI_011	54.4843
219	SMALL_062	SMALL_062_ROI_015	176.032
220	SMALL_062	SMALL_062_ROI_018	17.8806
221	SMALL_062	SMALL_062_ROI_021	135.507
222	SMALL_062	SMALL_062_ROI_025	47.0939
223	SMALL_062	SMALL_062_ROI_026	53.9003
224	SMALL_062	SMALL_062_ROI_042	55.4613
225	SMALL_062	SMALL_062_ROI_052	47.75
226	SMALL_062	SMALL_062_ROI_062	44.5
227	SMALL_062	SMALL_062_ROI_064	103.066
228	SMALL_062	SMALL_062_ROI_065	82.7935
229	SMALL_062	SMALL_062_ROI_068	92.2414
230	SMALL_062	SMALL_062_ROI_069	14.5257
231	SMALL_062	SMALL_062_ROI_074	89.3191
232	SMALL_062	SMALL_062_ROI_077	85.507
233	SMALL_062	SMALL_062_ROI_080	180
234	SMALL_062	SMALL_062_ROI_082	27.6819
235	SMALL_062	SMALL_062_ROI_083	83.866
236	SMALL_062	SMALL_062_ROI_087	90.9559
237	SMALL_062	SMALL_062_ROI_093	169.08
238	SMALL_063	SMALL_063_ROI_000	86.0259
239	SMALL_063	SMALL_063_ROI_008	97.1734
240	SMALL_063	SMALL_063_ROI_012	176.973
241	SMALL_063	SMALL_063_ROI_013	103.287
242	SMALL_063	SMALL_063_ROI_014	2.07468e-22
243	SMALL_063	SMALL_063_ROI_015	103.753
244	SMALL_063	SMALL_063_ROI_017	99.7517
245	SMALL_063	SMALL_063_ROI_021	88.1823
246	SMALL_063	SMALL_063_ROI_022	0.073489
247	SMALL_063	SMALL_063_ROI_023	180
248	SMALL_063	SMALL_063_ROI_026	98.6981
249	SMALL_063	SMALL_063_ROI_031	122.523
250	SMALL_063	SMALL_063_ROI_035	56.386
251	SMALL_063	SMALL_063_ROI_036	94.3246
252	SMALL_063	SMALL_063_ROI_037	27.1411
253	SMALL_063	SMALL_063_ROI_038	110.322
254	SMALL_063	SMALL_063_ROI_039	173.679
255	SMALL_063	SMALL_063_ROI_040	96.2259
256	SMALL_063	SMALL_063_ROI_042	5.23397
257	SMALL_063	SMALL_063_ROI_043	96.1944
258	SMALL_063	SMALL_063_ROI_049	94.882
259	SMALL_063	SMALL_063_ROI_053	99.8572
260	SMALL_063	SMALL_063_ROI_055	104.514
261	SMALL_063	SMALL_063_ROI_058	102.614
262	SMALL_063	SMALL_063_ROI_062	100.227
263	SMALL_065	SMALL_065_ROI_002	162.236
264	SMALL_065	SMALL_065_ROI_003	160.623
265	SMALL_065	SMALL_065_ROI_004	68.7856
266	SMALL_065	SMALL_065_ROI_008	180
267	SMALL_065	SMALL_065_ROI_009	166.143
268	SMALL_065	SMALL_065_ROI_012	143.556
269	SMALL_065	SMALL_065_ROI_014	165.931
270	SMALL_065	SMALL_065_ROI_015	180
271	SMALL_065	SMALL_065_ROI_016	149.15
272	SMALL_065	SMALL_065_ROI_017	19.6182
273	SMALL_065	SMALL_065_ROI_021	1.51514e-25
274	SMALL_065	SMALL_065_ROI_022	8.50276e-30
275	SMALL_065	SMALL_065_ROI_024	44.8292
276	SMALL_065	SMALL_065_ROI_028	172.75
277	SMALL_065	SMALL_065_ROI_032	48.6005
278	SMALL_065	SMALL_065_ROI_033	172.75
279	SMALL_065	SMALL_065_ROI_036	16.3886
280	SMALL_065	SMALL_065_ROI_037	94.6095
281	SMALL_065	SMALL_065_ROI_039	14.5556
282	SMALL_065	SMALL_065_ROI_041	98.9903
283	SMALL_065	SMALL_065_ROI_042	44.3552
284	SMALL_065	SMALL_065_ROI_043	141.853
285	SMALL_065	SMALL_065_ROI_048	133.074
286	SMALL_065	SMALL_065_ROI_049	20.151
287	SMALL_065	SMALL_065_ROI_050	5.24232e-12
288	SMALL_065	SMALL_065_ROI_051	4.05957e-14
289	SMALL_065	SMALL_065_ROI_052	28.7828
290	SMALL_065	SMALL_065_ROI_053	53.1238
291	SMALL_065	SMALL_065_ROI_054	11.3638
292	SMALL_065	SMALL_065_ROI_055	180
293	SMALL_065	SMALL_065_ROI_057	81.5
294	SMALL_065	SMALL_065_ROI_060	6.35178
295	SMALL_065	SMALL_065_ROI_061	160.25
296	SMALL_065	SMALL_065_ROI_068	43.1162
297	SMALL_065	SMALL_065_ROI_072	146.75
298	SMALL_065	SMALL_065_ROI_078	29.75
299	SMALL_065	SMALL_065_ROI_082	179.376
300	SMALL_065	SMALL_065_ROI_084	39.1398
301	SMALL_065	SMALL_065_ROI_085	135.712
302	SMALL_065	SMALL_065_ROI_086	31.285
303	SMALL_065	SMALL_065_ROI_088	33.25
304	SMALL_065	SMALL_065_ROI_089	30.9876
305	SMALL_065	SMALL_065_ROI_091	159.301
306	SMALL_065	SMALL_065_ROI_092	68.0082
307	SMALL_065	SMALL_065_ROI_093	72.4027
308	SMALL_065	SMALL_065_ROI_094	19.591
309	SMALL_065	SMALL_065_ROI_095	47.149
310	SMALL_065	SMALL_065_ROI_096	136.072
311	SMALL_065	SMALL_065_ROI_098	155.75
312	SMALL_067	SMALL_067_ROI_002	83.1412
313	SMALL_067	SMALL_067_ROI_006	92.2106
314	SMALL_067	SMALL_067_ROI_007	43.25
315	SMALL_067	SMALL_067_ROI_009	104.249
316	SMALL_067	SMALL_067_ROI_012	115.779
317	SMALL_067	SMALL_067_ROI_013	39.0983
318	SMALL_067	SMALL_067_ROI_014	109.705
319	SMALL_067	SMALL_067_ROI_015	101.75
320	SMALL_067	SMALL_067_ROI_022	23
321	SMALL_067	SMALL_067_ROI_024	88.9717
322	SMALL_067	SMALL_067_ROI_026	173.701
323	SMALL_067	SMALL_067_ROI_027	49.9119
324	SMALL_067	SMALL_067_ROI_029	43.25
325	SMALL_067	SMALL_067_ROI_031	93.7148
326	SMALL_067	SMALL_067_ROI_032	113.849
327	SMALL_067	SMALL_067_ROI_034	18.9254
328	SMALL_067	SMALL_067_ROI_038	89.9838
329	SMALL_067	SMALL_067_ROI_039	96.4144
330	SMALL_067	SMALL_067_ROI_041	176
331	SMALL_067	SMALL_067_ROI_042	89.5
332	SMALL_067	SMALL_067_ROI_044	102.556
333	SMALL_067	SMALL_067_ROI_045	172.75
334	SMALL_067	SMALL_067_ROI_046	100.957
335	SMALL_067	SMALL_067_ROI_047	89.5139
336	SMALL_067	SMALL_067_ROI_049	109.289
337	SMALL_067	SMALL_067_ROI_051	101.161
338	SMALL_067	SMALL_067_ROI_052	135.909
339	SMALL_067	SMALL_067_ROI_053	16.4813
340	SMALL_067	SMALL_067_ROI_058	157.018
341	SMALL_067	SMALL_067_ROI_060	98.2416
342	SMALL_067	SMALL_067_ROI_063	92.0289
343	SMALL_067	SMALL_067_ROI_064	17.2342
344	SMALL_067	SMALL_067_ROI_065	15.1379
345	SMALL_067	SMALL_067_ROI_067	10.0559
346	SMALL_067	SMALL_067_ROI_068	91.75
347	SMALL_067	SMALL_067_ROI_070	9.98468
348	SMALL_067	SMALL_067_ROI_071	120.076
349	SMALL_067	SMALL_067_ROI_072	27.0307
350	SMALL_067	SMALL_067_ROI_074	92.6543
351	SMALL_067	SMALL_067_ROI_075	180
352	SMALL_067	SMALL_067_ROI_076	148.985
353	SMALL_067	SMALL_067_ROI_077	110.218
354	SMALL_067	SMALL_067_ROI_078	128.043
355	SMALL_067	SMALL_067_ROI_079	105.868
356	SMALL_067	SMALL_067_ROI_080	126.1
357	SMALL_067	SMALL_067_ROI_082	46.338
358	SMALL_067	SMALL_067_ROI_085	108.5
359	SMALL_067	SMALL_067_ROI_086	172.996
360	SMALL_067	SMALL_067_ROI_087	175.09
361	SMALL_067	SMALL_067_ROI_088	180
362	SMALL_067	SMALL_067_ROI_095	178.856
363	SMALL_067	SMALL_067_ROI_098	4.88139
364	SMALL_068	SMALL_068_ROI_000	100.099
365	SMALL_068	SMALL_068_ROI_003	93.0482
366	SMALL_068	SMALL_068_ROI_005	87.2507
367	SMALL_068	SMALL_068_ROI_006	91.0891
368	SMALL_068	SMALL_068_ROI_007	71.638
369	SMALL_068	SMALL_068_ROI_010	95.7982
370	SMALL_068	SMALL_068_ROI_011	95.0313
371	SMALL_068	SMALL_068_ROI_013	94.9272
372	SMALL_068	SMALL_068_ROI_016	100.138
373	SMALL_068	SMALL_068_ROI_018	100.406
374	SMALL_068	SMALL_068_ROI_019	6.97795
375	SMALL_068	SMALL_068_ROI_021	9.03625
376	SMALL_068	SMALL_068_ROI_024	99.5
377	SMALL_068	SMALL_068_ROI_025	98.785
378	SMALL_068	SMALL_068_ROI_029	97.583
379	SMALL_068	SMALL_068_ROI_031	96.2482
380	SMALL_068	SMALL_068_ROI_032	96.7562
381	SMALL_068	SMALL_068_ROI_033	99.7748
382	SMALL_068	SMALL_068_ROI_035	13.4487
383	SMALL_068	SMALL_068_ROI_036	94.3932
384	SMALL_068	SMALL_068_ROI_037	103
385	SMALL_068	SMALL_068_ROI_039	97.2452
386	SMALL_068	SMALL_068_ROI_040	95.2663
387	SMALL_068	SMALL_068_ROI_041	97.4333
388	SMALL_068	SMALL_068_ROI_042	3.35189e-22
389	SMALL_068	SMALL_068_ROI_043	5.49839e-27
390	SMALL_068	SMALL_068_ROI_044	96.238
391	SMALL_068	SMALL_068_ROI_045	4.50161
392	SMALL_068	SMALL_068_ROI_046	54.8458
393	SMALL_068	SMALL_068_ROI_049	101.75
394	SMALL_068	SMALL_068_ROI_050	92.3146
395	SMALL_068	SMALL_068_ROI_051	16.2779
396	SMALL_068	SMALL_068_ROI_053	29.75
397	SMALL_068	SMALL_068_ROI_055	93.5898
398	SMALL_068	SMALL_068_ROI_056	136.445
399	SMALL_068	SMALL_068_ROI_057	1.43232e-21
400	SMALL_068	SMALL_068_ROI_058	97.8398
401	SMALL_068	SMALL_068_ROI_059	3.49876
402	SMALL_068	SMALL_068_ROI_060	83.2241
403	SMALL_068	SMALL_068_ROI_061	94.926
404	SMALL_068	SMALL_068_ROI_062	3.23738
405	SMALL_068	SMALL_068_ROI_068	145.175
406	SMALL_068	SMALL_068_ROI_069	141.682
407	SMALL_068	SMALL_068_ROI_070	94.5279
408	SMALL_068	SMALL_068_ROI_071	96.9469
409	SMALL_068	SMALL_068_ROI_072	93.2645
410	SMALL_068	SMALL_068_ROI_075	26.9557

## Sheet: Fig_5_E
	FOV	ROI_name	Response_field_width	Group
0	SMALL_051	SMALL_051_PROC_01_02	35.7748	Astrocytes
1	SMALL_051	SMALL_051_PROC_04_02	164.451	Astrocytes
2	SMALL_051	SMALL_051_PROC_04_03	60.9427	Astrocytes
3	SMALL_051	SMALL_051_PROC_05_04	106.607	Astrocytes
4	SMALL_051	SMALL_051_PROC_05_08	82.9271	Astrocytes
5	SMALL_051	SMALL_051_PROC_06_01	45.9315	Astrocytes
6	SMALL_051	SMALL_051_PROC_06_02	72.4682	Astrocytes
7	SMALL_051	SMALL_051_PROC_06_03	120.418	Astrocytes
8	SMALL_051	SMALL_051_SOMA_06	109.448	Astrocytes
9	SMALL_053	SMALL_053_PROC_02_07	44.3692	Astrocytes
10	SMALL_053	SMALL_053_PROC_02_09	34.4169	Astrocytes
11	SMALL_053	SMALL_053_PROC_03_05	38.7472	Astrocytes
12	SMALL_053	SMALL_053_PROC_03_07	39.9398	Astrocytes
13	SMALL_053	SMALL_053_SOMA_02	30.6781	Astrocytes
14	SMALL_055	SMALL_055_PROC_01_02	39.2324	Astrocytes
15	SMALL_055	SMALL_055_PROC_03_02	40.6698	Astrocytes
16	SMALL_055	SMALL_055_PROC_03_11	28.581	Astrocytes
17	SMALL_055	SMALL_055_PROC_05_02	31.9192	Astrocytes
18	SMALL_055	SMALL_055_PROC_06_01	36.4218	Astrocytes
19	SMALL_055	SMALL_055_SOMA_02	37.6929	Astrocytes
20	SMALL_057	SMALL_057_PROC_01_02	68.8674	Astrocytes
21	SMALL_057	SMALL_057_PROC_01_06	79.7193	Astrocytes
22	SMALL_057	SMALL_057_PROC_02_02	32.7305	Astrocytes
23	SMALL_057	SMALL_057_PROC_02_03	27.9178	Astrocytes
24	SMALL_057	SMALL_057_PROC_03_04	37.0277	Astrocytes
25	SMALL_057	SMALL_057_PROC_05_04	28.7959	Astrocytes
26	SMALL_057	SMALL_057_PROC_06_01	42.0519	Astrocytes
27	SMALL_057	SMALL_057_SOMA_05	50.8364	Astrocytes
28	SMALL_058	SMALL_058_PROC_02_03	34.0927	Astrocytes
29	SMALL_058	SMALL_058_PROC_02_06	31.8121	Astrocytes
30	SMALL_058	SMALL_058_PROC_02_07	66.0658	Astrocytes
31	SMALL_058	SMALL_058_PROC_02_09	52.832	Astrocytes
32	SMALL_058	SMALL_058_SOMA_02	72.5371	Astrocytes
33	SMALL_058	SMALL_058_SOMA_03	144.436	Astrocytes
34	SMALL_062	SMALL_062_PROC_02_03	36.659	Astrocytes
35	SMALL_062	SMALL_062_PROC_02_05	49.8233	Astrocytes
36	SMALL_062	SMALL_062_PROC_02_06	89.4279	Astrocytes
37	SMALL_062	SMALL_062_SOMA_02	49.5959	Astrocytes
38	SMALL_062	SMALL_062_SOMA_03	22.37	Astrocytes
39	SMALL_062	SMALL_062_SOMA_04	79.1331	Astrocytes
40	SMALL_063	SMALL_063_PROC_01_01	31.2282	Astrocytes
41	SMALL_063	SMALL_063_PROC_03_04	33.3173	Astrocytes
42	SMALL_065	SMALL_065_PROC_01_02	27.451	Astrocytes
43	SMALL_065	SMALL_065_PROC_01_05	39.4197	Astrocytes
44	SMALL_065	SMALL_065_PROC_02_03	30.8434	Astrocytes
45	SMALL_065	SMALL_065_PROC_03_01	41.9709	Astrocytes
46	SMALL_065	SMALL_065_PROC_03_07	32.0364	Astrocytes
47	SMALL_065	SMALL_065_PROC_03_09	34.5743	Astrocytes
48	SMALL_065	SMALL_065_SOMA_02	41.5628	Astrocytes
49	SMALL_067	SMALL_067_PROC_01_03	34.1733	Astrocytes
50	SMALL_067	SMALL_067_PROC_01_05	49.3687	Astrocytes
51	SMALL_067	SMALL_067_PROC_01_06	61.0716	Astrocytes
52	SMALL_067	SMALL_067_PROC_01_08	36.7664	Astrocytes
53	SMALL_067	SMALL_067_PROC_02_03	44.4847	Astrocytes
54	SMALL_067	SMALL_067_PROC_03_01	87.1177	Astrocytes
55	SMALL_067	SMALL_067_PROC_04_04	64.5451	Astrocytes
56	SMALL_067	SMALL_067_PROC_04_06	29.8251	Astrocytes
57	SMALL_067	SMALL_067_SOMA_02	58.4923	Astrocytes
58	SMALL_067	SMALL_067_SOMA_04	88.5253	Astrocytes
59	SMALL_068	SMALL_068_PROC_01_01	48.2173	Astrocytes
60	SMALL_068	SMALL_068_PROC_01_02	31.6828	Astrocytes
61	SMALL_068	SMALL_068_PROC_01_04	30.6613	Astrocytes
62	SMALL_068	SMALL_068_PROC_02_01	44.8439	Astrocytes
63	SMALL_068	SMALL_068_PROC_03_01	39.304	Astrocytes
64	SMALL_068	SMALL_068_PROC_03_02	104.717	Astrocytes
65	SMALL_068	SMALL_068_PROC_03_06	96.935	Astrocytes
66	SMALL_068	SMALL_068_PROC_03_09	36.7516	Astrocytes
67	SMALL_068	SMALL_068_PROC_04_01	42.085	Astrocytes
68	SMALL_068	SMALL_068_PROC_04_04	30.8851	Astrocytes
69	SMALL_068	SMALL_068_PROC_05_01	28.2269	Astrocytes
70	SMALL_068	SMALL_068_PROC_05_02	114.612	Astrocytes
71	SMALL_068	SMALL_068_PROC_05_04	53.8967	Astrocytes
72	SMALL_068	SMALL_068_PROC_06_02	41.6527	Astrocytes
73	SMALL_068	SMALL_068_SOMA_01	59.8348	Astrocytes
74	SMALL_068	SMALL_068_SOMA_03	77.1415	Astrocytes
75	SMALL_068	SMALL_068_SOMA_04	66.3308	Astrocytes
76	SMALL_051	SMALL_051_ROI_002	27.1488	Neurons
77	SMALL_051	SMALL_051_ROI_003	68.3119	Neurons
78	SMALL_051	SMALL_051_ROI_005	27.5302	Neurons
79	SMALL_051	SMALL_051_ROI_006	33.874	Neurons
80	SMALL_051	SMALL_051_ROI_013	36.7773	Neurons
81	SMALL_051	SMALL_051_ROI_016	36.8114	Neurons
82	SMALL_051	SMALL_051_ROI_018	38.285	Neurons
83	SMALL_051	SMALL_051_ROI_019	49.2226	Neurons
84	SMALL_051	SMALL_051_ROI_020	52.5212	Neurons
85	SMALL_051	SMALL_051_ROI_022	49.4011	Neurons
86	SMALL_051	SMALL_051_ROI_033	37.3475	Neurons
87	SMALL_051	SMALL_051_ROI_034	37.0992	Neurons
88	SMALL_051	SMALL_051_ROI_035	54.7104	Neurons
89	SMALL_051	SMALL_051_ROI_036	41.3037	Neurons
90	SMALL_051	SMALL_051_ROI_038	49.4065	Neurons
91	SMALL_051	SMALL_051_ROI_039	30.2051	Neurons
92	SMALL_051	SMALL_051_ROI_041	36.3581	Neurons
93	SMALL_051	SMALL_051_ROI_045	25.0967	Neurons
94	SMALL_051	SMALL_051_ROI_050	38.6982	Neurons
95	SMALL_051	SMALL_051_ROI_052	29.4855	Neurons
96	SMALL_051	SMALL_051_ROI_057	19.6629	Neurons
97	SMALL_051	SMALL_051_ROI_063	32.4538	Neurons
98	SMALL_051	SMALL_051_ROI_065	31.5933	Neurons
99	SMALL_051	SMALL_051_ROI_066	37.5939	Neurons
100	SMALL_051	SMALL_051_ROI_067	31.0574	Neurons
101	SMALL_051	SMALL_051_ROI_068	36.2062	Neurons
102	SMALL_051	SMALL_051_ROI_069	48.1727	Neurons
103	SMALL_051	SMALL_051_ROI_071	65.7713	Neurons
104	SMALL_051	SMALL_051_ROI_072	47.4775	Neurons
105	SMALL_051	SMALL_051_ROI_075	33.6959	Neurons
106	SMALL_051	SMALL_051_ROI_079	32.2694	Neurons
107	SMALL_051	SMALL_051_ROI_088	42.065	Neurons
108	SMALL_051	SMALL_051_ROI_091	34.4994	Neurons
109	SMALL_051	SMALL_051_ROI_093	31.1229	Neurons
110	SMALL_051	SMALL_051_ROI_094	29.6383	Neurons
111	SMALL_051	SMALL_051_ROI_097	29.0839	Neurons
112	SMALL_053	SMALL_053_ROI_002	38.3919	Neurons
113	SMALL_053	SMALL_053_ROI_007	26.95	Neurons
114	SMALL_053	SMALL_053_ROI_012	38.0474	Neurons
115	SMALL_053	SMALL_053_ROI_014	33.4653	Neurons
116	SMALL_053	SMALL_053_ROI_019	33.9748	Neurons
117	SMALL_053	SMALL_053_ROI_028	36.6911	Neurons
118	SMALL_053	SMALL_053_ROI_032	37.5332	Neurons
119	SMALL_053	SMALL_053_ROI_035	61.9446	Neurons
120	SMALL_053	SMALL_053_ROI_036	36.6845	Neurons
121	SMALL_053	SMALL_053_ROI_041	34.5503	Neurons
122	SMALL_053	SMALL_053_ROI_046	26.3377	Neurons
123	SMALL_053	SMALL_053_ROI_049	45.6601	Neurons
124	SMALL_053	SMALL_053_ROI_053	20.856	Neurons
125	SMALL_053	SMALL_053_ROI_064	43.2799	Neurons
126	SMALL_053	SMALL_053_ROI_066	20.9893	Neurons
127	SMALL_053	SMALL_053_ROI_075	19.0501	Neurons
128	SMALL_053	SMALL_053_ROI_076	42.2535	Neurons
129	SMALL_055	SMALL_055_ROI_004	51.6549	Neurons
130	SMALL_055	SMALL_055_ROI_005	46.6571	Neurons
131	SMALL_055	SMALL_055_ROI_013	23.2913	Neurons
132	SMALL_055	SMALL_055_ROI_015	47.4345	Neurons
133	SMALL_055	SMALL_055_ROI_017	40.1003	Neurons
134	SMALL_055	SMALL_055_ROI_018	34.3938	Neurons
135	SMALL_055	SMALL_055_ROI_019	46.2409	Neurons
136	SMALL_055	SMALL_055_ROI_026	31.652	Neurons
137	SMALL_055	SMALL_055_ROI_036	48.0923	Neurons
138	SMALL_055	SMALL_055_ROI_037	21.229	Neurons
139	SMALL_055	SMALL_055_ROI_039	43.348	Neurons
140	SMALL_057	SMALL_057_ROI_002	40.2084	Neurons
141	SMALL_057	SMALL_057_ROI_006	24.2757	Neurons
142	SMALL_057	SMALL_057_ROI_008	60.007	Neurons
143	SMALL_057	SMALL_057_ROI_010	46.4462	Neurons
144	SMALL_057	SMALL_057_ROI_014	26.0464	Neurons
145	SMALL_057	SMALL_057_ROI_018	59.9962	Neurons
146	SMALL_057	SMALL_057_ROI_020	24.4407	Neurons
147	SMALL_057	SMALL_057_ROI_025	65.1259	Neurons
148	SMALL_057	SMALL_057_ROI_031	63.4682	Neurons
149	SMALL_057	SMALL_057_ROI_032	30.8666	Neurons
150	SMALL_057	SMALL_057_ROI_039	33.4981	Neurons
151	SMALL_057	SMALL_057_ROI_041	45.7464	Neurons
152	SMALL_057	SMALL_057_ROI_045	53.0826	Neurons
153	SMALL_057	SMALL_057_ROI_046	76.1901	Neurons
154	SMALL_057	SMALL_057_ROI_047	27.5103	Neurons
155	SMALL_057	SMALL_057_ROI_049	59.0377	Neurons
156	SMALL_057	SMALL_057_ROI_053	26.0332	Neurons
157	SMALL_057	SMALL_057_ROI_057	53.7137	Neurons
158	SMALL_057	SMALL_057_ROI_058	74.8837	Neurons
159	SMALL_057	SMALL_057_ROI_062	53.8685	Neurons
160	SMALL_057	SMALL_057_ROI_065	40.1673	Neurons
161	SMALL_058	SMALL_058_ROI_000	22.2401	Neurons
162	SMALL_058	SMALL_058_ROI_001	49.7636	Neurons
163	SMALL_058	SMALL_058_ROI_002	47.1789	Neurons
164	SMALL_058	SMALL_058_ROI_003	30.4396	Neurons
165	SMALL_058	SMALL_058_ROI_007	19.0516	Neurons
166	SMALL_058	SMALL_058_ROI_008	31.1968	Neurons
167	SMALL_058	SMALL_058_ROI_010	31.6628	Neurons
168	SMALL_058	SMALL_058_ROI_011	35.2866	Neurons
169	SMALL_058	SMALL_058_ROI_012	29.3077	Neurons
170	SMALL_058	SMALL_058_ROI_013	38.9194	Neurons
171	SMALL_058	SMALL_058_ROI_014	40.0738	Neurons
172	SMALL_058	SMALL_058_ROI_016	54.6143	Neurons
173	SMALL_058	SMALL_058_ROI_024	41.5685	Neurons
174	SMALL_058	SMALL_058_ROI_025	41.8922	Neurons
175	SMALL_058	SMALL_058_ROI_026	49.726	Neurons
176	SMALL_058	SMALL_058_ROI_039	29.8692	Neurons
177	SMALL_058	SMALL_058_ROI_040	44.0414	Neurons
178	SMALL_058	SMALL_058_ROI_041	45.7465	Neurons
179	SMALL_058	SMALL_058_ROI_043	20.4455	Neurons
180	SMALL_058	SMALL_058_ROI_044	38.14	Neurons
181	SMALL_058	SMALL_058_ROI_045	39.4684	Neurons
182	SMALL_058	SMALL_058_ROI_047	49.5607	Neurons
183	SMALL_058	SMALL_058_ROI_048	45.7136	Neurons
184	SMALL_058	SMALL_058_ROI_049	23.4186	Neurons
185	SMALL_060	SMALL_060_ROI_000	39.3787	Neurons
186	SMALL_060	SMALL_060_ROI_002	16.4785	Neurons
187	SMALL_060	SMALL_060_ROI_004	33.3704	Neurons
188	SMALL_060	SMALL_060_ROI_005	39.9683	Neurons
189	SMALL_060	SMALL_060_ROI_006	63.7858	Neurons
190	SMALL_060	SMALL_060_ROI_007	69.8859	Neurons
191	SMALL_060	SMALL_060_ROI_010	24.9815	Neurons
192	SMALL_060	SMALL_060_ROI_014	32.2594	Neurons
193	SMALL_060	SMALL_060_ROI_017	40.9486	Neurons
194	SMALL_060	SMALL_060_ROI_021	60.4814	Neurons
195	SMALL_060	SMALL_060_ROI_022	54.1203	Neurons
196	SMALL_060	SMALL_060_ROI_023	37.5034	Neurons
197	SMALL_060	SMALL_060_ROI_024	23.2635	Neurons
198	SMALL_060	SMALL_060_ROI_025	54.4015	Neurons
199	SMALL_060	SMALL_060_ROI_032	33.585	Neurons
200	SMALL_060	SMALL_060_ROI_033	38.7279	Neurons
201	SMALL_060	SMALL_060_ROI_034	35.1614	Neurons
202	SMALL_060	SMALL_060_ROI_041	47.5069	Neurons
203	SMALL_060	SMALL_060_ROI_043	25.552	Neurons
204	SMALL_060	SMALL_060_ROI_045	27.1474	Neurons
205	SMALL_060	SMALL_060_ROI_058	59.6577	Neurons
206	SMALL_060	SMALL_060_ROI_067	44.2162	Neurons
207	SMALL_060	SMALL_060_ROI_069	24.9627	Neurons
208	SMALL_060	SMALL_060_ROI_072	33.585	Neurons
209	SMALL_060	SMALL_060_ROI_075	32.0453	Neurons
210	SMALL_060	SMALL_060_ROI_076	29.6046	Neurons
211	SMALL_060	SMALL_060_ROI_080	34.5326	Neurons
212	SMALL_060	SMALL_060_ROI_082	40.7819	Neurons
213	SMALL_062	SMALL_062_ROI_000	33.9475	Neurons
214	SMALL_062	SMALL_062_ROI_007	64.1705	Neurons
215	SMALL_062	SMALL_062_ROI_008	38.3012	Neurons
216	SMALL_062	SMALL_062_ROI_009	32.6948	Neurons
217	SMALL_062	SMALL_062_ROI_010	21.5705	Neurons
218	SMALL_062	SMALL_062_ROI_011	35.1151	Neurons
219	SMALL_062	SMALL_062_ROI_015	37.0088	Neurons
220	SMALL_062	SMALL_062_ROI_018	36.6831	Neurons
221	SMALL_062	SMALL_062_ROI_021	22.8507	Neurons
222	SMALL_062	SMALL_062_ROI_025	27.512	Neurons
223	SMALL_062	SMALL_062_ROI_026	41.4457	Neurons
224	SMALL_062	SMALL_062_ROI_042	30.5106	Neurons
225	SMALL_062	SMALL_062_ROI_052	47.1747	Neurons
226	SMALL_062	SMALL_062_ROI_062	38.8255	Neurons
227	SMALL_062	SMALL_062_ROI_064	22.1445	Neurons
228	SMALL_062	SMALL_062_ROI_065	49.2781	Neurons
229	SMALL_062	SMALL_062_ROI_068	27.903	Neurons
230	SMALL_062	SMALL_062_ROI_069	26.0355	Neurons
231	SMALL_062	SMALL_062_ROI_074	30.4639	Neurons
232	SMALL_062	SMALL_062_ROI_077	32.6472	Neurons
233	SMALL_062	SMALL_062_ROI_080	53.7598	Neurons
234	SMALL_062	SMALL_062_ROI_082	38.1398	Neurons
235	SMALL_062	SMALL_062_ROI_083	37.6894	Neurons
236	SMALL_062	SMALL_062_ROI_087	45.486	Neurons
237	SMALL_062	SMALL_062_ROI_093	44.5113	Neurons
238	SMALL_063	SMALL_063_ROI_000	47.7161	Neurons
239	SMALL_063	SMALL_063_ROI_008	33.7994	Neurons
240	SMALL_063	SMALL_063_ROI_012	45.9899	Neurons
241	SMALL_063	SMALL_063_ROI_013	23.6692	Neurons
242	SMALL_063	SMALL_063_ROI_014	59.4375	Neurons
243	SMALL_063	SMALL_063_ROI_015	23.5536	Neurons
244	SMALL_063	SMALL_063_ROI_017	26.5708	Neurons
245	SMALL_063	SMALL_063_ROI_021	41.1529	Neurons
246	SMALL_063	SMALL_063_ROI_022	33.3106	Neurons
247	SMALL_063	SMALL_063_ROI_023	47.6551	Neurons
248	SMALL_063	SMALL_063_ROI_026	27.8649	Neurons
249	SMALL_063	SMALL_063_ROI_031	21.2935	Neurons
250	SMALL_063	SMALL_063_ROI_035	28.3286	Neurons
251	SMALL_063	SMALL_063_ROI_036	28.1621	Neurons
252	SMALL_063	SMALL_063_ROI_037	42.4702	Neurons
253	SMALL_063	SMALL_063_ROI_038	34.2756	Neurons
254	SMALL_063	SMALL_063_ROI_039	37.2623	Neurons
255	SMALL_063	SMALL_063_ROI_040	26.5465	Neurons
256	SMALL_063	SMALL_063_ROI_042	27.0833	Neurons
257	SMALL_063	SMALL_063_ROI_043	29.1658	Neurons
258	SMALL_063	SMALL_063_ROI_049	34.5407	Neurons
259	SMALL_063	SMALL_063_ROI_053	29.3849	Neurons
260	SMALL_063	SMALL_063_ROI_055	28.6309	Neurons
261	SMALL_063	SMALL_063_ROI_058	34.9958	Neurons
262	SMALL_063	SMALL_063_ROI_062	40.0254	Neurons
263	SMALL_065	SMALL_065_ROI_002	46.1513	Neurons
264	SMALL_065	SMALL_065_ROI_003	79.1449	Neurons
265	SMALL_065	SMALL_065_ROI_004	27.1191	Neurons
266	SMALL_065	SMALL_065_ROI_008	72.831	Neurons
267	SMALL_065	SMALL_065_ROI_009	36.7985	Neurons
268	SMALL_065	SMALL_065_ROI_012	25.2572	Neurons
269	SMALL_065	SMALL_065_ROI_014	45.29	Neurons
270	SMALL_065	SMALL_065_ROI_015	23.0256	Neurons
271	SMALL_065	SMALL_065_ROI_016	43.4193	Neurons
272	SMALL_065	SMALL_065_ROI_017	25.4494	Neurons
273	SMALL_065	SMALL_065_ROI_021	26.7912	Neurons
274	SMALL_065	SMALL_065_ROI_022	71.2189	Neurons
275	SMALL_065	SMALL_065_ROI_024	42.3148	Neurons
276	SMALL_065	SMALL_065_ROI_028	45.7973	Neurons
277	SMALL_065	SMALL_065_ROI_032	33.3754	Neurons
278	SMALL_065	SMALL_065_ROI_033	37.87	Neurons
279	SMALL_065	SMALL_065_ROI_036	34.4003	Neurons
280	SMALL_065	SMALL_065_ROI_037	23.958	Neurons
281	SMALL_065	SMALL_065_ROI_039	28.0357	Neurons
282	SMALL_065	SMALL_065_ROI_041	27.5067	Neurons
283	SMALL_065	SMALL_065_ROI_042	54.1977	Neurons
284	SMALL_065	SMALL_065_ROI_043	45.5878	Neurons
285	SMALL_065	SMALL_065_ROI_048	25.9885	Neurons
286	SMALL_065	SMALL_065_ROI_049	32.0229	Neurons
287	SMALL_065	SMALL_065_ROI_050	80.4859	Neurons
288	SMALL_065	SMALL_065_ROI_051	17.3702	Neurons
289	SMALL_065	SMALL_065_ROI_052	45.808	Neurons
290	SMALL_065	SMALL_065_ROI_053	32.2795	Neurons
291	SMALL_065	SMALL_065_ROI_054	23.7489	Neurons
292	SMALL_065	SMALL_065_ROI_055	63.4041	Neurons
293	SMALL_065	SMALL_065_ROI_057	40.4439	Neurons
294	SMALL_065	SMALL_065_ROI_060	33.8226	Neurons
295	SMALL_065	SMALL_065_ROI_061	31.1784	Neurons
296	SMALL_065	SMALL_065_ROI_068	39.2894	Neurons
297	SMALL_065	SMALL_065_ROI_072	34.7381	Neurons
298	SMALL_065	SMALL_065_ROI_078	33.7504	Neurons
299	SMALL_065	SMALL_065_ROI_082	42.3018	Neurons
300	SMALL_065	SMALL_065_ROI_084	40.9358	Neurons
301	SMALL_065	SMALL_065_ROI_085	20.8914	Neurons
302	SMALL_065	SMALL_065_ROI_086	31.4137	Neurons
303	SMALL_065	SMALL_065_ROI_088	53.0489	Neurons
304	SMALL_065	SMALL_065_ROI_089	30.6381	Neurons
305	SMALL_065	SMALL_065_ROI_091	42.3554	Neurons
306	SMALL_065	SMALL_065_ROI_092	26.5404	Neurons
307	SMALL_065	SMALL_065_ROI_093	50.9243	Neurons
308	SMALL_065	SMALL_065_ROI_094	38.4486	Neurons
309	SMALL_065	SMALL_065_ROI_095	29.7321	Neurons
310	SMALL_065	SMALL_065_ROI_096	20.0043	Neurons
311	SMALL_065	SMALL_065_ROI_098	36.1868	Neurons
312	SMALL_067	SMALL_067_ROI_002	40.7017	Neurons
313	SMALL_067	SMALL_067_ROI_006	49.3273	Neurons
314	SMALL_067	SMALL_067_ROI_007	59.7822	Neurons
315	SMALL_067	SMALL_067_ROI_009	34.7068	Neurons
316	SMALL_067	SMALL_067_ROI_012	64.1489	Neurons
317	SMALL_067	SMALL_067_ROI_013	54.8013	Neurons
318	SMALL_067	SMALL_067_ROI_014	34.369	Neurons
319	SMALL_067	SMALL_067_ROI_015	31.2128	Neurons
320	SMALL_067	SMALL_067_ROI_022	59.0358	Neurons
321	SMALL_067	SMALL_067_ROI_024	43.1245	Neurons
322	SMALL_067	SMALL_067_ROI_026	46.2437	Neurons
323	SMALL_067	SMALL_067_ROI_027	42.5864	Neurons
324	SMALL_067	SMALL_067_ROI_029	45.9321	Neurons
325	SMALL_067	SMALL_067_ROI_031	58.39	Neurons
326	SMALL_067	SMALL_067_ROI_032	66.8115	Neurons
327	SMALL_067	SMALL_067_ROI_034	34.2414	Neurons
328	SMALL_067	SMALL_067_ROI_038	34.6061	Neurons
329	SMALL_067	SMALL_067_ROI_039	48.5467	Neurons
330	SMALL_067	SMALL_067_ROI_041	47.2615	Neurons
331	SMALL_067	SMALL_067_ROI_042	47.8712	Neurons
332	SMALL_067	SMALL_067_ROI_044	24.9272	Neurons
333	SMALL_067	SMALL_067_ROI_045	56.8212	Neurons
334	SMALL_067	SMALL_067_ROI_046	60.0346	Neurons
335	SMALL_067	SMALL_067_ROI_047	55.425	Neurons
336	SMALL_067	SMALL_067_ROI_049	26.2284	Neurons
337	SMALL_067	SMALL_067_ROI_051	28.6794	Neurons
338	SMALL_067	SMALL_067_ROI_052	39.7048	Neurons
339	SMALL_067	SMALL_067_ROI_053	42.2367	Neurons
340	SMALL_067	SMALL_067_ROI_058	46.3382	Neurons
341	SMALL_067	SMALL_067_ROI_060	45.8773	Neurons
342	SMALL_067	SMALL_067_ROI_063	81.777	Neurons
343	SMALL_067	SMALL_067_ROI_064	33.4902	Neurons
344	SMALL_067	SMALL_067_ROI_065	60.867	Neurons
345	SMALL_067	SMALL_067_ROI_067	26.1153	Neurons
346	SMALL_067	SMALL_067_ROI_068	60.9603	Neurons
347	SMALL_067	SMALL_067_ROI_070	35.4893	Neurons
348	SMALL_067	SMALL_067_ROI_071	35.4802	Neurons
349	SMALL_067	SMALL_067_ROI_072	50.3278	Neurons
350	SMALL_067	SMALL_067_ROI_074	29.1344	Neurons
351	SMALL_067	SMALL_067_ROI_075	56.0664	Neurons
352	SMALL_067	SMALL_067_ROI_076	44.1067	Neurons
353	SMALL_067	SMALL_067_ROI_077	17.5289	Neurons
354	SMALL_067	SMALL_067_ROI_078	35.2911	Neurons
355	SMALL_067	SMALL_067_ROI_079	25.469	Neurons
356	SMALL_067	SMALL_067_ROI_080	46.8289	Neurons
357	SMALL_067	SMALL_067_ROI_082	30.7169	Neurons
358	SMALL_067	SMALL_067_ROI_085	56.6515	Neurons
359	SMALL_067	SMALL_067_ROI_086	47.788	Neurons
360	SMALL_067	SMALL_067_ROI_087	40.2036	Neurons
361	SMALL_067	SMALL_067_ROI_088	58.9825	Neurons
362	SMALL_067	SMALL_067_ROI_095	27.8767	Neurons
363	SMALL_067	SMALL_067_ROI_098	18.9735	Neurons
364	SMALL_068	SMALL_068_ROI_000	27.8199	Neurons
365	SMALL_068	SMALL_068_ROI_003	32.091	Neurons
366	SMALL_068	SMALL_068_ROI_005	32.8011	Neurons
367	SMALL_068	SMALL_068_ROI_006	33.0989	Neurons
368	SMALL_068	SMALL_068_ROI_007	54.1015	Neurons
369	SMALL_068	SMALL_068_ROI_010	27.6586	Neurons
370	SMALL_068	SMALL_068_ROI_011	22.1339	Neurons
371	SMALL_068	SMALL_068_ROI_013	27.5609	Neurons
372	SMALL_068	SMALL_068_ROI_016	24.9749	Neurons
373	SMALL_068	SMALL_068_ROI_018	56.8851	Neurons
374	SMALL_068	SMALL_068_ROI_019	36.5865	Neurons
375	SMALL_068	SMALL_068_ROI_021	45.5327	Neurons
376	SMALL_068	SMALL_068_ROI_024	56.5214	Neurons
377	SMALL_068	SMALL_068_ROI_025	31.0516	Neurons
378	SMALL_068	SMALL_068_ROI_029	40.9973	Neurons
379	SMALL_068	SMALL_068_ROI_031	30.7396	Neurons
380	SMALL_068	SMALL_068_ROI_032	54.3164	Neurons
381	SMALL_068	SMALL_068_ROI_033	29.2219	Neurons
382	SMALL_068	SMALL_068_ROI_035	31.8943	Neurons
383	SMALL_068	SMALL_068_ROI_036	40.661	Neurons
384	SMALL_068	SMALL_068_ROI_037	34.2839	Neurons
385	SMALL_068	SMALL_068_ROI_039	33.3784	Neurons
386	SMALL_068	SMALL_068_ROI_040	27.154	Neurons
387	SMALL_068	SMALL_068_ROI_041	33.3646	Neurons
388	SMALL_068	SMALL_068_ROI_042	64.9622	Neurons
389	SMALL_068	SMALL_068_ROI_043	38.0164	Neurons
390	SMALL_068	SMALL_068_ROI_044	20.8402	Neurons
391	SMALL_068	SMALL_068_ROI_045	37.2229	Neurons
392	SMALL_068	SMALL_068_ROI_046	27.3434	Neurons
393	SMALL_068	SMALL_068_ROI_049	43.1842	Neurons
394	SMALL_068	SMALL_068_ROI_050	17.378	Neurons
395	SMALL_068	SMALL_068_ROI_051	50.716	Neurons
396	SMALL_068	SMALL_068_ROI_053	80.0752	Neurons
397	SMALL_068	SMALL_068_ROI_055	41.2689	Neurons
398	SMALL_068	SMALL_068_ROI_056	31.2052	Neurons
399	SMALL_068	SMALL_068_ROI_057	55.1136	Neurons
400	SMALL_068	SMALL_068_ROI_058	27.05	Neurons
401	SMALL_068	SMALL_068_ROI_059	25.6863	Neurons
402	SMALL_068	SMALL_068_ROI_060	31.5065	Neurons
403	SMALL_068	SMALL_068_ROI_061	26.7576	Neurons
404	SMALL_068	SMALL_068_ROI_062	37.7979	Neurons
405	SMALL_068	SMALL_068_ROI_068	32.0739	Neurons
406	SMALL_068	SMALL_068_ROI_069	52.8978	Neurons
407	SMALL_068	SMALL_068_ROI_070	53.9907	Neurons
408	SMALL_068	SMALL_068_ROI_071	25.9487	Neurons
409	SMALL_068	SMALL_068_ROI_072	28.0815	Neurons
410	SMALL_068	SMALL_068_ROI_075	27.8765	Neurons

## Sheet: Fig_5_F_G
	ROI_name	vs_ROI_name	FOV	Pear_Corr	center_displacement	distance
0	SMALL_051_ROI_002	SMALL_051_PROC_01_02	SMALL_051	-0.0615343	76.8499	57.2307
1	SMALL_051_ROI_002	SMALL_051_PROC_04_02	SMALL_051	-0.0316048	12.515	78.764
2	SMALL_051_ROI_002	SMALL_051_PROC_04_03	SMALL_051	0.00435315	14.1762	86.8068
3	SMALL_051_ROI_002	SMALL_051_PROC_05_04	SMALL_051	-0.00240802	61.1995	132.576
4	SMALL_051_ROI_002	SMALL_051_PROC_05_08	SMALL_051	-0.0323523	32.765	121.492
5	SMALL_051_ROI_002	SMALL_051_PROC_06_01	SMALL_051	-0.0245282	17.7968	117.375
6	SMALL_051_ROI_002	SMALL_051_PROC_06_02	SMALL_051	-0.00955958	92.7951	114.099
7	SMALL_051_ROI_002	SMALL_051_PROC_06_03	SMALL_051	0.0206245	123.765	123.181
8	SMALL_051_ROI_002	SMALL_051_SOMA_06	SMALL_051	-0.016953	48.5459	124.347
9	SMALL_051_ROI_003	SMALL_051_PROC_01_02	SMALL_051	0.0342838	19.1718	53.248
10	SMALL_051_ROI_003	SMALL_051_PROC_04_02	SMALL_051	0.0150152	45.1631	70.3229
11	SMALL_051_ROI_003	SMALL_051_PROC_04_03	SMALL_051	0.0161389	43.5019	78.357
12	SMALL_051_ROI_003	SMALL_051_PROC_05_04	SMALL_051	0.0242232	3.52138	124.118
13	SMALL_051_ROI_003	SMALL_051_PROC_05_08	SMALL_051	0.0200189	24.9131	113.172
14	SMALL_051_ROI_003	SMALL_051_PROC_06_01	SMALL_051	0.0807274	39.8814	109.143
15	SMALL_051_ROI_003	SMALL_051_PROC_06_02	SMALL_051	0.0669576	35.1169	105.759
16	SMALL_051_ROI_003	SMALL_051_PROC_06_03	SMALL_051	0.022953	66.0869	114.782
17	SMALL_051_ROI_003	SMALL_051_SOMA_06	SMALL_051	0.0866027	9.1322	116.046
18	SMALL_051_ROI_005	SMALL_051_PROC_01_02	SMALL_051	-0.00582349	66.7964	35.7573
19	SMALL_051_ROI_005	SMALL_051_PROC_04_02	SMALL_051	0.0273033	131.131	74.4468
20	SMALL_051_ROI_005	SMALL_051_PROC_04_03	SMALL_051	-0.0411228	129.47	81.8087
21	SMALL_051_ROI_005	SMALL_051_PROC_05_04	SMALL_051	0.0552493	82.4468	125.777
22	SMALL_051_ROI_005	SMALL_051_PROC_05_08	SMALL_051	0.0336369	110.881	111.178
23	SMALL_051_ROI_005	SMALL_051_PROC_06_01	SMALL_051	0.0263494	125.85	115.627
24	SMALL_051_ROI_005	SMALL_051_PROC_06_02	SMALL_051	-0.0275547	50.8512	111.038
25	SMALL_051_ROI_005	SMALL_051_PROC_06_03	SMALL_051	0.0310806	19.8813	118.941
26	SMALL_051_ROI_005	SMALL_051_SOMA_06	SMALL_051	-2.79451e-05	95.1004	121.668
27	SMALL_051_ROI_006	SMALL_051_PROC_01_02	SMALL_051	0.0381298	53.3751	24.5931
28	SMALL_051_ROI_006	SMALL_051_PROC_04_02	SMALL_051	0.0608184	117.71	71.8831
29	SMALL_051_ROI_006	SMALL_051_PROC_04_03	SMALL_051	0.0564138	116.049	78.6706
30	SMALL_051_ROI_006	SMALL_051_PROC_05_04	SMALL_051	0.0316685	69.0256	120.992
31	SMALL_051_ROI_006	SMALL_051_PROC_05_08	SMALL_051	0.0345169	97.4601	104.756
32	SMALL_051_ROI_006	SMALL_051_PROC_06_01	SMALL_051	-0.0549579	112.428	113.542
33	SMALL_051_ROI_006	SMALL_051_PROC_06_02	SMALL_051	-0.0855198	37.43	108.344
34	SMALL_051_ROI_006	SMALL_051_PROC_06_03	SMALL_051	0.0663087	6.46008	115.537
35	SMALL_051_ROI_006	SMALL_051_SOMA_06	SMALL_051	0.0381576	81.6791	119.029
36	SMALL_051_ROI_013	SMALL_051_PROC_01_02	SMALL_051	0.303209	8.28063	14.7802
37	SMALL_051_ROI_013	SMALL_051_PROC_04_02	SMALL_051	0.20284	56.0543	58.7379
38	SMALL_051_ROI_013	SMALL_051_PROC_04_03	SMALL_051	0.00160305	54.3931	63.0863
39	SMALL_051_ROI_013	SMALL_051_PROC_05_04	SMALL_051	0.126766	7.3698	98.5962
40	SMALL_051_ROI_013	SMALL_051_PROC_05_08	SMALL_051	0.113402	35.8043	78.8766
41	SMALL_051_ROI_013	SMALL_051_PROC_06_01	SMALL_051	0.140655	50.7725	98.4921
42	SMALL_051_ROI_013	SMALL_051_PROC_06_02	SMALL_051	0.0160737	24.2258	91.892
43	SMALL_051_ROI_013	SMALL_051_PROC_06_03	SMALL_051	0.0956489	55.1957	96.8658
44	SMALL_051_ROI_013	SMALL_051_SOMA_06	SMALL_051	0.216513	20.0234	102.249
45	SMALL_051_ROI_016	SMALL_051_PROC_01_02	SMALL_051	0.0289572	64.6775	30.1715
46	SMALL_051_ROI_016	SMALL_051_PROC_04_02	SMALL_051	0.00657115	129.012	53.6227
47	SMALL_051_ROI_016	SMALL_051_PROC_04_03	SMALL_051	0.0743983	127.351	55.9488
48	SMALL_051_ROI_016	SMALL_051_PROC_05_04	SMALL_051	0.0127666	80.3279	85.6423
49	SMALL_051_ROI_016	SMALL_051_PROC_05_08	SMALL_051	0.0732223	108.762	64.2588
50	SMALL_051_ROI_016	SMALL_051_PROC_06_01	SMALL_051	-0.023705	123.731	89.8558
51	SMALL_051_ROI_016	SMALL_051_PROC_06_02	SMALL_051	-0.0209694	48.7323	82.6423
52	SMALL_051_ROI_016	SMALL_051_PROC_06_03	SMALL_051	0.0864205	17.7624	86.1362
53	SMALL_051_ROI_016	SMALL_051_SOMA_06	SMALL_051	0.0408971	92.9815	92.4861
54	SMALL_051_ROI_018	SMALL_051_PROC_01_02	SMALL_051	0.25396	4.61908	51.5997
55	SMALL_051_ROI_018	SMALL_051_PROC_04_02	SMALL_051	0.181071	59.7159	106.482
56	SMALL_051_ROI_018	SMALL_051_PROC_04_03	SMALL_051	0.0533117	58.0546	108.105
57	SMALL_051_ROI_018	SMALL_051_PROC_05_04	SMALL_051	0.13963	11.0314	129.24
58	SMALL_051_ROI_018	SMALL_051_PROC_05_08	SMALL_051	0.165936	39.4659	104.763
59	SMALL_051_ROI_018	SMALL_051_PROC_06_01	SMALL_051	0.0968623	54.4341	140.132
60	SMALL_051_ROI_018	SMALL_051_PROC_06_02	SMALL_051	0.0476425	20.5642	132.476
61	SMALL_051_ROI_018	SMALL_051_PROC_06_03	SMALL_051	0.134417	51.5341	133.97
62	SMALL_051_ROI_018	SMALL_051_SOMA_06	SMALL_051	0.246112	23.6849	141.441
63	SMALL_051_ROI_019	SMALL_051_PROC_01_02	SMALL_051	0.24342	10.4458	43.6176
64	SMALL_051_ROI_019	SMALL_051_PROC_04_02	SMALL_051	0.132447	53.8892	92.1051
65	SMALL_051_ROI_019	SMALL_051_PROC_04_03	SMALL_051	0.00719214	52.2279	93.4713
66	SMALL_051_ROI_019	SMALL_051_PROC_05_04	SMALL_051	0.0520732	5.20467	114.66
67	SMALL_051_ROI_019	SMALL_051_PROC_05_08	SMALL_051	0.150211	33.6392	90.3341
68	SMALL_051_ROI_019	SMALL_051_PROC_06_01	SMALL_051	0.103133	48.6074	125.281
69	SMALL_051_ROI_019	SMALL_051_PROC_06_02	SMALL_051	0.056249	26.3909	117.617
70	SMALL_051_ROI_019	SMALL_051_PROC_06_03	SMALL_051	0.0826913	57.3608	119.136
71	SMALL_051_ROI_019	SMALL_051_SOMA_06	SMALL_051	0.158508	17.8582	126.582
72	SMALL_051_ROI_020	SMALL_051_PROC_01_02	SMALL_051	0.0752406	41.8349	38.8346
73	SMALL_051_ROI_020	SMALL_051_PROC_04_02	SMALL_051	0.0194288	22.5	80.6792
74	SMALL_051_ROI_020	SMALL_051_PROC_04_03	SMALL_051	0.0193837	20.8388	81.9178
75	SMALL_051_ROI_020	SMALL_051_PROC_05_04	SMALL_051	0.0748324	26.1845	103.765
76	SMALL_051_ROI_020	SMALL_051_PROC_05_08	SMALL_051	0.0480662	2.25	79.7061
77	SMALL_051_ROI_020	SMALL_051_PROC_06_01	SMALL_051	0.0678552	17.2182	113.739
78	SMALL_051_ROI_020	SMALL_051_PROC_06_02	SMALL_051	0.0872191	57.7801	106.096
79	SMALL_051_ROI_020	SMALL_051_PROC_06_03	SMALL_051	0.0236516	88.75	107.777
80	SMALL_051_ROI_020	SMALL_051_SOMA_06	SMALL_051	0.043335	13.5309	115.134
81	SMALL_051_ROI_022	SMALL_051_PROC_01_02	SMALL_051	0.101499	29.5849	26.6338
82	SMALL_051_ROI_022	SMALL_051_PROC_04_02	SMALL_051	0.0961302	34.75	90.8219
83	SMALL_051_ROI_022	SMALL_051_PROC_04_03	SMALL_051	0.00486146	33.0888	94.0954
84	SMALL_051_ROI_022	SMALL_051_PROC_05_04	SMALL_051	0.0834521	13.9345	123.29
85	SMALL_051_ROI_022	SMALL_051_PROC_05_08	SMALL_051	0.0607372	14.5	100.463
86	SMALL_051_ROI_022	SMALL_051_PROC_06_01	SMALL_051	0.0534058	29.4682	128.52
87	SMALL_051_ROI_022	SMALL_051_PROC_06_02	SMALL_051	0.069041	45.5301	121.362
88	SMALL_051_ROI_022	SMALL_051_PROC_06_03	SMALL_051	0.0538824	76.5	124.772
89	SMALL_051_ROI_022	SMALL_051_SOMA_06	SMALL_051	0.145937	1.28094	131.218
90	SMALL_051_ROI_033	SMALL_051_PROC_01_02	SMALL_051	0.259941	4.82518	51.5392
91	SMALL_051_ROI_033	SMALL_051_PROC_04_02	SMALL_051	0.110005	59.5098	98.9564
92	SMALL_051_ROI_033	SMALL_051_PROC_04_03	SMALL_051	0.0457317	57.8485	99.9241
93	SMALL_051_ROI_033	SMALL_051_PROC_05_04	SMALL_051	0.142225	10.8253	118.71
94	SMALL_051_ROI_033	SMALL_051_PROC_05_08	SMALL_051	0.183069	39.2598	94.0638
95	SMALL_051_ROI_033	SMALL_051_PROC_06_01	SMALL_051	0.173584	54.228	130.904
96	SMALL_051_ROI_033	SMALL_051_PROC_06_02	SMALL_051	0.0950098	20.7703	123.148
97	SMALL_051_ROI_033	SMALL_051_PROC_06_03	SMALL_051	0.144187	51.7402	124.122
98	SMALL_051_ROI_033	SMALL_051_SOMA_06	SMALL_051	0.205354	23.4788	131.816
99	SMALL_051_ROI_034	SMALL_051_PROC_01_02	SMALL_051	0.038759	67.7719	28.0987
100	SMALL_051_ROI_034	SMALL_051_PROC_04_02	SMALL_051	0.0303812	3.43698	72.4147
101	SMALL_051_ROI_034	SMALL_051_PROC_04_03	SMALL_051	0.111678	5.09823	74.5682
102	SMALL_051_ROI_034	SMALL_051_PROC_05_04	SMALL_051	0.0852828	52.1215	101.051
103	SMALL_051_ROI_034	SMALL_051_PROC_05_08	SMALL_051	0.0247334	23.687	78.0342
104	SMALL_051_ROI_034	SMALL_051_PROC_06_01	SMALL_051	0.0942533	8.71874	107.896
105	SMALL_051_ROI_034	SMALL_051_PROC_06_02	SMALL_051	0.0711459	83.7171	100.499
106	SMALL_051_ROI_034	SMALL_051_PROC_06_03	SMALL_051	0.0377433	114.687	103.243
107	SMALL_051_ROI_034	SMALL_051_SOMA_06	SMALL_051	0.143123	39.4679	110.049
108	SMALL_051_ROI_035	SMALL_051_PROC_01_02	SMALL_051	0.0503521	79.5654	49.2571
109	SMALL_051_ROI_035	SMALL_051_PROC_04_02	SMALL_051	0.00548208	143.9	72.3185
110	SMALL_051_ROI_035	SMALL_051_PROC_04_03	SMALL_051	0.0233045	142.239	72.0224
111	SMALL_051_ROI_035	SMALL_051_PROC_05_04	SMALL_051	-0.077282	95.2158	88.4841
112	SMALL_051_ROI_035	SMALL_051_PROC_05_08	SMALL_051	-0.00924726	123.65	63.9552
113	SMALL_051_ROI_035	SMALL_051_PROC_06_01	SMALL_051	0.0459957	138.619	101.266
114	SMALL_051_ROI_035	SMALL_051_PROC_06_02	SMALL_051	-0.0163727	63.6202	93.4275
115	SMALL_051_ROI_035	SMALL_051_PROC_06_03	SMALL_051	0.0238459	32.6503	93.9744
116	SMALL_051_ROI_035	SMALL_051_SOMA_06	SMALL_051	-0.0172058	107.869	101.81
117	SMALL_051_ROI_036	SMALL_051_PROC_01_02	SMALL_051	0.102545	28.6915	46.9452
118	SMALL_051_ROI_036	SMALL_051_PROC_04_02	SMALL_051	0.0522315	35.6435	45.9269
119	SMALL_051_ROI_036	SMALL_051_PROC_04_03	SMALL_051	-0.00948942	33.9822	45.926
120	SMALL_051_ROI_036	SMALL_051_PROC_05_04	SMALL_051	0.140353	13.041	69.6215
121	SMALL_051_ROI_036	SMALL_051_PROC_05_08	SMALL_051	0.14757	15.3935	47.4974
122	SMALL_051_ROI_036	SMALL_051_PROC_06_01	SMALL_051	0.0488231	30.3617	77.1097
123	SMALL_051_ROI_036	SMALL_051_PROC_06_02	SMALL_051	0.0396961	44.6366	69.5062
124	SMALL_051_ROI_036	SMALL_051_PROC_06_03	SMALL_051	0.0592464	75.6065	71.6986
125	SMALL_051_ROI_036	SMALL_051_SOMA_06	SMALL_051	0.105649	0.387476	78.7382
126	SMALL_051_ROI_038	SMALL_051_PROC_01_02	SMALL_051	-0.0142888	62.3435	35.5855
127	SMALL_051_ROI_038	SMALL_051_PROC_04_02	SMALL_051	-0.0163246	1.99146	36.5948
128	SMALL_051_ROI_038	SMALL_051_PROC_04_03	SMALL_051	0.0137593	0.330219	42.2208
129	SMALL_051_ROI_038	SMALL_051_PROC_05_04	SMALL_051	-0.060183	46.693	83.1498
130	SMALL_051_ROI_038	SMALL_051_PROC_05_08	SMALL_051	-0.00489778	18.2585	67.6133
131	SMALL_051_ROI_038	SMALL_051_PROC_06_01	SMALL_051	0.025346	3.2903	77.8051
132	SMALL_051_ROI_038	SMALL_051_PROC_06_02	SMALL_051	-0.0248644	78.2886	71.9001
133	SMALL_051_ROI_038	SMALL_051_PROC_06_03	SMALL_051	-0.0431422	109.259	78.3278
134	SMALL_051_ROI_038	SMALL_051_SOMA_06	SMALL_051	-0.00818185	34.0395	82.5319
135	SMALL_051_ROI_039	SMALL_051_PROC_01_02	SMALL_051	0.211796	0.684746	30.1346
136	SMALL_051_ROI_039	SMALL_051_PROC_04_02	SMALL_051	0.174642	63.6502	42.006
137	SMALL_051_ROI_039	SMALL_051_PROC_04_03	SMALL_051	0.0779451	61.989	46.7726
138	SMALL_051_ROI_039	SMALL_051_PROC_05_04	SMALL_051	0.0551455	14.9657	85.1247
139	SMALL_051_ROI_039	SMALL_051_PROC_05_08	SMALL_051	0.137979	43.4002	67.7301
140	SMALL_051_ROI_039	SMALL_051_PROC_06_01	SMALL_051	0.160507	58.3684	82.3675
141	SMALL_051_ROI_039	SMALL_051_PROC_06_02	SMALL_051	0.0894773	16.6299	76.054
142	SMALL_051_ROI_039	SMALL_051_PROC_06_03	SMALL_051	0.121014	47.5998	81.7361
143	SMALL_051_ROI_039	SMALL_051_SOMA_06	SMALL_051	0.214454	27.6193	86.565
144	SMALL_051_ROI_041	SMALL_051_PROC_01_02	SMALL_051	-0.0340764	65.3308	41.8709
145	SMALL_051_ROI_041	SMALL_051_PROC_04_02	SMALL_051	-0.0115037	129.666	31.3407
146	SMALL_051_ROI_041	SMALL_051_PROC_04_03	SMALL_051	-0.000520698	128.004	35.2723
147	SMALL_051_ROI_041	SMALL_051_PROC_05_04	SMALL_051	-0.0384103	80.9812	73.2125
148	SMALL_051_ROI_041	SMALL_051_PROC_05_08	SMALL_051	0.00135135	109.416	56.7003
149	SMALL_051_ROI_041	SMALL_051_PROC_06_01	SMALL_051	0.0781804	124.384	70.7025
150	SMALL_051_ROI_041	SMALL_051_PROC_06_02	SMALL_051	0.0404115	49.3857	64.2176
151	SMALL_051_ROI_041	SMALL_051_PROC_06_03	SMALL_051	0.0219456	18.4157	69.7087
152	SMALL_051_ROI_041	SMALL_051_SOMA_06	SMALL_051	-0.0299032	93.6348	74.6703
153	SMALL_051_ROI_045	SMALL_051_PROC_01_02	SMALL_051	0.0577373	15.3542	51.9105
154	SMALL_051_ROI_045	SMALL_051_PROC_04_02	SMALL_051	-0.016271	79.6891	25.366
155	SMALL_051_ROI_045	SMALL_051_PROC_04_03	SMALL_051	0.00253724	78.0279	32.9918
156	SMALL_051_ROI_045	SMALL_051_PROC_05_04	SMALL_051	0.0366472	31.0046	78.2971
157	SMALL_051_ROI_045	SMALL_051_PROC_05_08	SMALL_051	0.00131133	59.4391	67.8861
158	SMALL_051_ROI_045	SMALL_051_PROC_06_01	SMALL_051	-0.0414582	74.4074	66.5823
159	SMALL_051_ROI_045	SMALL_051_PROC_06_02	SMALL_051	-0.0164365	0.590939	61.9174
160	SMALL_051_ROI_045	SMALL_051_PROC_06_03	SMALL_051	0.0831988	31.5609	70.0481
161	SMALL_051_ROI_045	SMALL_051_SOMA_06	SMALL_051	0.0701166	43.6582	72.5404
162	SMALL_051_ROI_050	SMALL_051_PROC_01_02	SMALL_051	0.277193	1.77042	60.1493
163	SMALL_051_ROI_050	SMALL_051_PROC_04_02	SMALL_051	0.155661	62.5645	34.3863
164	SMALL_051_ROI_050	SMALL_051_PROC_04_03	SMALL_051	-0.0109318	60.9033	32.2652
165	SMALL_051_ROI_050	SMALL_051_PROC_05_04	SMALL_051	0.0977261	13.88	53.9537
166	SMALL_051_ROI_050	SMALL_051_PROC_05_08	SMALL_051	0.131037	42.3145	33.5099
167	SMALL_051_ROI_050	SMALL_051_PROC_06_01	SMALL_051	0.132064	57.2828	61.1586
168	SMALL_051_ROI_050	SMALL_051_PROC_06_02	SMALL_051	0.087568	17.7156	53.456
169	SMALL_051_ROI_050	SMALL_051_PROC_06_03	SMALL_051	0.0323364	48.6855	55.4179
170	SMALL_051_ROI_050	SMALL_051_SOMA_06	SMALL_051	0.218391	26.5336	62.5148
171	SMALL_051_ROI_052	SMALL_051_PROC_01_02	SMALL_051	0.221945	0.462527	68.8366
172	SMALL_051_ROI_052	SMALL_051_PROC_04_02	SMALL_051	0.155578	64.7975	58.0466
173	SMALL_051_ROI_052	SMALL_051_PROC_04_03	SMALL_051	0.0603601	63.1362	54.6499
174	SMALL_051_ROI_052	SMALL_051_PROC_05_04	SMALL_051	0.110684	16.113	60.0596
175	SMALL_051_ROI_052	SMALL_051_PROC_05_08	SMALL_051	0.14477	44.5475	35.173
176	SMALL_051_ROI_052	SMALL_051_PROC_06_01	SMALL_051	0.0899124	59.5157	77.1688
177	SMALL_051_ROI_052	SMALL_051_PROC_06_02	SMALL_051	0.0237001	15.4826	69.2242
178	SMALL_051_ROI_052	SMALL_051_PROC_06_03	SMALL_051	0.0878442	46.4525	67.759
179	SMALL_051_ROI_052	SMALL_051_SOMA_06	SMALL_051	0.146306	28.7665	76.2277
180	SMALL_051_ROI_057	SMALL_051_PROC_01_02	SMALL_051	0.171268	9.63043	81.7942
181	SMALL_051_ROI_057	SMALL_051_PROC_04_02	SMALL_051	0.00377522	73.9654	66.699
182	SMALL_051_ROI_057	SMALL_051_PROC_04_03	SMALL_051	-0.0148498	72.3041	62.05
183	SMALL_051_ROI_057	SMALL_051_PROC_05_04	SMALL_051	0.0826454	25.2809	57.1829
184	SMALL_051_ROI_057	SMALL_051_PROC_05_08	SMALL_051	0.0195906	53.7154	32.9228
185	SMALL_051_ROI_057	SMALL_051_PROC_06_01	SMALL_051	0.0208594	68.6836	79.132
186	SMALL_051_ROI_057	SMALL_051_PROC_06_02	SMALL_051	-0.00884851	6.31471	71.3596
187	SMALL_051_ROI_057	SMALL_051_PROC_06_03	SMALL_051	-0.027696	37.2846	67.9073
188	SMALL_051_ROI_057	SMALL_051_SOMA_06	SMALL_051	0.0585605	37.9344	76.7987
189	SMALL_051_ROI_063	SMALL_051_PROC_01_02	SMALL_051	0.0854078	69.1392	71.3867
190	SMALL_051_ROI_063	SMALL_051_PROC_04_02	SMALL_051	0.127363	133.474	13.6306
191	SMALL_051_ROI_063	SMALL_051_PROC_04_03	SMALL_051	0.0247847	131.813	9.3935
192	SMALL_051_ROI_063	SMALL_051_PROC_05_04	SMALL_051	0.0265918	84.7896	45.6047
193	SMALL_051_ROI_063	SMALL_051_PROC_05_08	SMALL_051	0.000346691	113.224	35.7377
194	SMALL_051_ROI_063	SMALL_051_PROC_06_01	SMALL_051	0.14509	128.192	41.7438
195	SMALL_051_ROI_063	SMALL_051_PROC_06_02	SMALL_051	0.0718849	53.194	34.8597
196	SMALL_051_ROI_063	SMALL_051_PROC_06_03	SMALL_051	0.0617939	22.2241	40.2083
197	SMALL_051_ROI_063	SMALL_051_SOMA_06	SMALL_051	0.140607	97.4432	45.18
198	SMALL_051_ROI_065	SMALL_051_PROC_01_02	SMALL_051	0.0578926	5.87526	100.979
199	SMALL_051_ROI_065	SMALL_051_PROC_04_02	SMALL_051	0.0104925	70.2102	33.667
200	SMALL_051_ROI_065	SMALL_051_PROC_04_03	SMALL_051	0.0908584	68.549	26.0494
201	SMALL_051_ROI_065	SMALL_051_PROC_05_04	SMALL_051	-0.00765183	21.5257	23.5893
202	SMALL_051_ROI_065	SMALL_051_PROC_05_08	SMALL_051	0.0657957	49.9602	33.2139
203	SMALL_051_ROI_065	SMALL_051_PROC_06_01	SMALL_051	-0.0784912	64.9284	15.1075
204	SMALL_051_ROI_065	SMALL_051_PROC_06_02	SMALL_051	-0.0334005	10.0699	7.17654
205	SMALL_051_ROI_065	SMALL_051_PROC_06_03	SMALL_051	0.0708404	41.0398	11.0888
206	SMALL_051_ROI_065	SMALL_051_SOMA_06	SMALL_051	0.0673834	34.1793	15.8641
207	SMALL_051_ROI_066	SMALL_051_PROC_01_02	SMALL_051	0.0472275	66.7571	98.2861
208	SMALL_051_ROI_066	SMALL_051_PROC_04_02	SMALL_051	0.0301996	2.4222	40.3129
209	SMALL_051_ROI_066	SMALL_051_PROC_04_03	SMALL_051	0.0852576	4.08345	32.1734
210	SMALL_051_ROI_066	SMALL_051_PROC_05_04	SMALL_051	-0.0013476	51.1067	15.2868
211	SMALL_051_ROI_066	SMALL_051_PROC_05_08	SMALL_051	0.0434844	22.6722	16.9804
212	SMALL_051_ROI_066	SMALL_051_PROC_06_01	SMALL_051	0.144315	7.70396	30.3936
213	SMALL_051_ROI_066	SMALL_051_PROC_06_02	SMALL_051	0.0811791	82.7023	23.0785
214	SMALL_051_ROI_066	SMALL_051_PROC_06_03	SMALL_051	0.100019	113.672	18.7324
215	SMALL_051_ROI_066	SMALL_051_SOMA_06	SMALL_051	0.176068	38.4531	27.5407
216	SMALL_051_ROI_067	SMALL_051_PROC_01_02	SMALL_051	0.310034	2.3077	105.291
217	SMALL_051_ROI_067	SMALL_051_PROC_04_02	SMALL_051	0.138312	66.6426	43.2324
218	SMALL_051_ROI_067	SMALL_051_PROC_04_03	SMALL_051	0.0562608	64.9814	35.1047
219	SMALL_051_ROI_067	SMALL_051_PROC_05_04	SMALL_051	0.108789	17.9581	11.1882
220	SMALL_051_ROI_067	SMALL_051_PROC_05_08	SMALL_051	0.210419	46.3926	24.5514
221	SMALL_051_ROI_067	SMALL_051_PROC_06_01	SMALL_051	0.153654	61.3609	23.8057
222	SMALL_051_ROI_067	SMALL_051_PROC_06_02	SMALL_051	0.0253177	13.6374	17.5145
223	SMALL_051_ROI_067	SMALL_051_PROC_06_03	SMALL_051	0.137281	44.6074	10.6536
224	SMALL_051_ROI_067	SMALL_051_SOMA_06	SMALL_051	0.271656	30.6117	19.6541
225	SMALL_051_ROI_068	SMALL_051_PROC_01_02	SMALL_051	0.267264	0.970051	113.084
226	SMALL_051_ROI_068	SMALL_051_PROC_04_02	SMALL_051	0.0631999	65.305	51.7511
227	SMALL_051_ROI_068	SMALL_051_PROC_04_03	SMALL_051	0.0596011	63.6438	43.64
228	SMALL_051_ROI_068	SMALL_051_PROC_05_04	SMALL_051	-0.00930756	16.6205	4.36116
229	SMALL_051_ROI_068	SMALL_051_PROC_05_08	SMALL_051	0.150992	45.055	27.2773
230	SMALL_051_ROI_068	SMALL_051_PROC_06_01	SMALL_051	0.160863	60.0232	27.1557
231	SMALL_051_ROI_068	SMALL_051_PROC_06_02	SMALL_051	0.0131457	14.9751	22.7696
232	SMALL_051_ROI_068	SMALL_051_PROC_06_03	SMALL_051	0.117644	45.945	12.8077
233	SMALL_051_ROI_068	SMALL_051_SOMA_06	SMALL_051	0.149225	29.2741	20.7038
234	SMALL_051_ROI_069	SMALL_051_PROC_01_02	SMALL_051	0.147129	54.3349	98.6596
235	SMALL_051_ROI_069	SMALL_051_PROC_04_02	SMALL_051	0.0295727	10	48.7861
236	SMALL_051_ROI_069	SMALL_051_PROC_04_03	SMALL_051	0.0915118	8.33876	41.0116
237	SMALL_051_ROI_069	SMALL_051_PROC_05_04	SMALL_051	-0.0284928	38.6845	18.1733
238	SMALL_051_ROI_069	SMALL_051_PROC_05_08	SMALL_051	0.0349834	10.25	6.75939
239	SMALL_051_ROI_069	SMALL_051_PROC_06_01	SMALL_051	0.0322292	4.71824	42.191
240	SMALL_051_ROI_069	SMALL_051_PROC_06_02	SMALL_051	-0.0112628	70.2801	35.1598
241	SMALL_051_ROI_069	SMALL_051_PROC_06_03	SMALL_051	0.01467	101.25	29.3063
242	SMALL_051_ROI_069	SMALL_051_SOMA_06	SMALL_051	0.0228581	26.0309	38.3193
243	SMALL_051_ROI_071	SMALL_051_PROC_01_02	SMALL_051	0.274776	49.6954	81.4746
244	SMALL_051_ROI_071	SMALL_051_PROC_04_02	SMALL_051	0.157225	14.6395	11.6507
245	SMALL_051_ROI_071	SMALL_051_PROC_04_03	SMALL_051	0.102364	12.9783	14.6146
246	SMALL_051_ROI_071	SMALL_051_PROC_05_04	SMALL_051	0.0810038	34.045	55.4546
247	SMALL_051_ROI_071	SMALL_051_PROC_05_08	SMALL_051	0.146744	5.61048	54.8693
248	SMALL_051_ROI_071	SMALL_051_PROC_06_01	SMALL_051	0.122272	9.35776	36.2696
249	SMALL_051_ROI_071	SMALL_051_PROC_06_02	SMALL_051	0.092318	65.6406	33.1792
250	SMALL_051_ROI_071	SMALL_051_PROC_06_03	SMALL_051	0.0724291	96.6105	42.9391
251	SMALL_051_ROI_071	SMALL_051_SOMA_06	SMALL_051	0.237009	21.3914	43.2152
252	SMALL_051_ROI_072	SMALL_051_PROC_01_02	SMALL_051	-0.0586765	53.6651	99.7423
253	SMALL_051_ROI_072	SMALL_051_PROC_04_02	SMALL_051	-0.0342835	118	29.7697
254	SMALL_051_ROI_072	SMALL_051_PROC_04_03	SMALL_051	0.00782448	116.339	29.5282
255	SMALL_051_ROI_072	SMALL_051_PROC_05_04	SMALL_051	0.0487085	69.3155	55.8541
256	SMALL_051_ROI_072	SMALL_051_PROC_05_08	SMALL_051	-0.0348421	97.75	63.0661
257	SMALL_051_ROI_072	SMALL_051_PROC_06_01	SMALL_051	-0.003982	112.718	27.9433
258	SMALL_051_ROI_072	SMALL_051_PROC_06_02	SMALL_051	0.0463812	37.7199	29.2478
259	SMALL_051_ROI_072	SMALL_051_PROC_06_03	SMALL_051	-0.010424	6.75	39.8341
260	SMALL_051_ROI_072	SMALL_051_SOMA_06	SMALL_051	-0.068055	81.9691	36.1993
261	SMALL_051_ROI_075	SMALL_051_PROC_01_02	SMALL_051	0.013889	59.1256	116.354
262	SMALL_051_ROI_075	SMALL_051_PROC_04_02	SMALL_051	-0.0419278	5.20937	46.3868
263	SMALL_051_ROI_075	SMALL_051_PROC_04_03	SMALL_051	0.0434507	3.54813	45.2536
264	SMALL_051_ROI_075	SMALL_051_PROC_05_04	SMALL_051	0.0230791	43.4751	60.8845
265	SMALL_051_ROI_075	SMALL_051_PROC_05_08	SMALL_051	0.0400246	15.0406	73.4699
266	SMALL_051_ROI_075	SMALL_051_PROC_06_01	SMALL_051	0.1642	0.0723871	29.4764
267	SMALL_051_ROI_075	SMALL_051_PROC_06_02	SMALL_051	0.0894267	75.0707	34.6807
268	SMALL_051_ROI_075	SMALL_051_PROC_06_03	SMALL_051	0.0359584	106.041	43.7587
269	SMALL_051_ROI_075	SMALL_051_SOMA_06	SMALL_051	0.122081	30.8216	37.0308
270	SMALL_051_ROI_079	SMALL_051_PROC_01_02	SMALL_051	0.02972	16.6983	110.236
271	SMALL_051_ROI_079	SMALL_051_PROC_04_02	SMALL_051	0.0217325	47.6366	38.6081
272	SMALL_051_ROI_079	SMALL_051_PROC_04_03	SMALL_051	0.0432631	45.9754	33.4469
273	SMALL_051_ROI_079	SMALL_051_PROC_05_04	SMALL_051	-0.0420774	1.04787	37.0047
274	SMALL_051_ROI_079	SMALL_051_PROC_05_08	SMALL_051	0.0510702	27.3866	50.9028
275	SMALL_051_ROI_079	SMALL_051_PROC_06_01	SMALL_051	0.0153844	42.3549	6.17086
276	SMALL_051_ROI_079	SMALL_051_PROC_06_02	SMALL_051	0.0032711	32.6434	11.0511
277	SMALL_051_ROI_079	SMALL_051_PROC_06_03	SMALL_051	0.0582026	63.6134	19.9215
278	SMALL_051_ROI_079	SMALL_051_SOMA_06	SMALL_051	0.0414681	11.6057	14.4543
279	SMALL_051_ROI_088	SMALL_051_PROC_01_02	SMALL_051	0.25523	0.915056	109.563
280	SMALL_051_ROI_088	SMALL_051_PROC_04_02	SMALL_051	0.129042	65.25	63.0222
281	SMALL_051_ROI_088	SMALL_051_PROC_04_03	SMALL_051	0.0040856	63.5888	55.2171
282	SMALL_051_ROI_088	SMALL_051_PROC_05_04	SMALL_051	0.112822	16.5655	21.3801
283	SMALL_051_ROI_088	SMALL_051_PROC_05_08	SMALL_051	0.0731575	45	16.5959
284	SMALL_051_ROI_088	SMALL_051_PROC_06_01	SMALL_051	0.11138	59.9682	51.65
285	SMALL_051_ROI_088	SMALL_051_PROC_06_02	SMALL_051	0.0569665	15.0301	45.6748
286	SMALL_051_ROI_088	SMALL_051_PROC_06_03	SMALL_051	0.108381	46	37.4931
287	SMALL_051_ROI_088	SMALL_051_SOMA_06	SMALL_051	0.190574	29.2191	46.0426
288	SMALL_051_ROI_091	SMALL_051_PROC_01_02	SMALL_051	0.183939	3.56309	114.987
289	SMALL_051_ROI_091	SMALL_051_PROC_04_02	SMALL_051	0.150363	60.7719	73.8903
290	SMALL_051_ROI_091	SMALL_051_PROC_04_03	SMALL_051	0.0693745	59.1106	66.2926
291	SMALL_051_ROI_091	SMALL_051_PROC_05_04	SMALL_051	0.121735	12.0873	32.4097
292	SMALL_051_ROI_091	SMALL_051_PROC_05_08	SMALL_051	0.138642	40.5219	25.7706
293	SMALL_051_ROI_091	SMALL_051_PROC_06_01	SMALL_051	0.10504	55.4901	63.3682
294	SMALL_051_ROI_091	SMALL_051_PROC_06_02	SMALL_051	0.0943311	19.5082	57.5915
295	SMALL_051_ROI_091	SMALL_051_PROC_06_03	SMALL_051	0.164832	50.4781	49.0916
296	SMALL_051_ROI_091	SMALL_051_SOMA_06	SMALL_051	0.180192	24.7409	57.4069
297	SMALL_051_ROI_093	SMALL_051_PROC_01_02	SMALL_051	0.139435	6.05876	100.833
298	SMALL_051_ROI_093	SMALL_051_PROC_04_02	SMALL_051	0.0576057	70.3937	65.4123
299	SMALL_051_ROI_093	SMALL_051_PROC_04_03	SMALL_051	0.106446	68.7325	58.4939
300	SMALL_051_ROI_093	SMALL_051_PROC_05_04	SMALL_051	0.164073	21.7092	35.7995
301	SMALL_051_ROI_093	SMALL_051_PROC_05_08	SMALL_051	0.11729	50.1437	17.8735
302	SMALL_051_ROI_093	SMALL_051_PROC_06_01	SMALL_051	0.0984549	65.1119	63.4818
303	SMALL_051_ROI_093	SMALL_051_PROC_06_02	SMALL_051	0.0950879	9.88638	56.5649
304	SMALL_051_ROI_093	SMALL_051_PROC_06_03	SMALL_051	0.126583	40.8563	50.1152
305	SMALL_051_ROI_093	SMALL_051_SOMA_06	SMALL_051	0.151872	34.3628	59.0568
306	SMALL_051_ROI_094	SMALL_051_PROC_01_02	SMALL_051	0.124547	3.91819	43.2622
307	SMALL_051_ROI_094	SMALL_051_PROC_04_02	SMALL_051	0.0478008	60.4168	78.3225
308	SMALL_051_ROI_094	SMALL_051_PROC_04_03	SMALL_051	0.0673069	58.7555	78.9595
309	SMALL_051_ROI_094	SMALL_051_PROC_05_04	SMALL_051	0.0168322	11.7322	98.554
310	SMALL_051_ROI_094	SMALL_051_PROC_05_08	SMALL_051	0.0549997	40.1668	74.2425
311	SMALL_051_ROI_094	SMALL_051_PROC_06_01	SMALL_051	0.0727836	55.135	109.799
312	SMALL_051_ROI_094	SMALL_051_PROC_06_02	SMALL_051	0.0259024	19.8633	102.061
313	SMALL_051_ROI_094	SMALL_051_PROC_06_03	SMALL_051	0.0204315	50.8332	103.252
314	SMALL_051_ROI_094	SMALL_051_SOMA_06	SMALL_051	0.0499073	24.3858	110.828
315	SMALL_051_ROI_097	SMALL_051_PROC_01_02	SMALL_051	-0.0346998	68.201	71.5003
316	SMALL_051_ROI_097	SMALL_051_PROC_04_02	SMALL_051	-0.0136671	132.536	42.2219
317	SMALL_051_ROI_097	SMALL_051_PROC_04_03	SMALL_051	0.0504857	130.875	37.7808
318	SMALL_051_ROI_097	SMALL_051_PROC_05_04	SMALL_051	0.054674	83.8515	45.8849
319	SMALL_051_ROI_097	SMALL_051_PROC_05_08	SMALL_051	0.0840795	112.286	22.606
320	SMALL_051_ROI_097	SMALL_051_PROC_06_01	SMALL_051	0.0820306	127.254	59.6828
321	SMALL_051_ROI_097	SMALL_051_PROC_06_02	SMALL_051	0.0606604	52.2559	51.7349
322	SMALL_051_ROI_097	SMALL_051_PROC_06_03	SMALL_051	0.0762665	21.286	51.1258
323	SMALL_051_ROI_097	SMALL_051_SOMA_06	SMALL_051	0.0636682	96.505	59.2716
324	SMALL_053_ROI_002	SMALL_053_PROC_02_07	SMALL_053	-0.0807453	39.4583	94.9683
325	SMALL_053_ROI_002	SMALL_053_PROC_02_09	SMALL_053	0.0899151	30.6384	97.8355
326	SMALL_053_ROI_002	SMALL_053_PROC_03_05	SMALL_053	0.158995	35.6609	118.032
327	SMALL_053_ROI_002	SMALL_053_PROC_03_07	SMALL_053	0.0794345	21.2768	118.454
328	SMALL_053_ROI_002	SMALL_053_SOMA_02	SMALL_053	0.103239	23.4488	90.9578
329	SMALL_053_ROI_007	SMALL_053_PROC_02_07	SMALL_053	-0.0751492	0.811221	49.4475
330	SMALL_053_ROI_007	SMALL_053_PROC_02_09	SMALL_053	0.0156967	8.00865	46.9895
331	SMALL_053_ROI_007	SMALL_053_PROC_03_05	SMALL_053	0.0736726	74.3079	68.765
332	SMALL_053_ROI_007	SMALL_053_PROC_03_07	SMALL_053	0.0800305	17.3702	70.3429
333	SMALL_053_ROI_007	SMALL_053_SOMA_02	SMALL_053	-0.00257551	15.1983	41.568
334	SMALL_053_ROI_012	SMALL_053_PROC_02_07	SMALL_053	0.128475	92.3451	95.7443
335	SMALL_053_ROI_012	SMALL_053_PROC_02_09	SMALL_053	-0.0185151	83.5252	93.8351
336	SMALL_053_ROI_012	SMALL_053_PROC_03_05	SMALL_053	-0.00887788	17.2259	98.6942
337	SMALL_053_ROI_012	SMALL_053_PROC_03_07	SMALL_053	0.0228183	74.1636	98.1759
338	SMALL_053_ROI_012	SMALL_053_SOMA_02	SMALL_053	0.0430134	76.3356	88.4929
339	SMALL_053_ROI_014	SMALL_053_PROC_02_07	SMALL_053	0.0554213	76.9139	38.2637
340	SMALL_053_ROI_014	SMALL_053_PROC_02_09	SMALL_053	0.0749359	68.094	50.9088
341	SMALL_053_ROI_014	SMALL_053_PROC_03_05	SMALL_053	0.120811	1.79472	103.676
342	SMALL_053_ROI_014	SMALL_053_PROC_03_07	SMALL_053	0.0965109	58.7324	106.808
343	SMALL_053_ROI_014	SMALL_053_SOMA_02	SMALL_053	0.0117666	60.9044	43.3812
344	SMALL_053_ROI_019	SMALL_053_PROC_02_07	SMALL_053	0.00518028	76.0077	13.653
345	SMALL_053_ROI_019	SMALL_053_PROC_02_09	SMALL_053	0.15014	67.1878	6.42673
346	SMALL_053_ROI_019	SMALL_053_PROC_03_05	SMALL_053	0.218982	0.888513	64.5064
347	SMALL_053_ROI_019	SMALL_053_PROC_03_07	SMALL_053	0.0881028	57.8262	68.7824
348	SMALL_053_ROI_019	SMALL_053_SOMA_02	SMALL_053	0.115954	59.9982	11.5344
349	SMALL_053_ROI_028	SMALL_053_PROC_02_07	SMALL_053	0.0785074	91.3111	20.1036
350	SMALL_053_ROI_028	SMALL_053_PROC_02_09	SMALL_053	0.0160435	82.4912	31.5846
351	SMALL_053_ROI_028	SMALL_053_PROC_03_05	SMALL_053	0.0799571	16.1919	85.8085
352	SMALL_053_ROI_028	SMALL_053_PROC_03_07	SMALL_053	0.0262198	73.1296	89.2153
353	SMALL_053_ROI_028	SMALL_053_SOMA_02	SMALL_053	0.0911187	75.3016	24.0313
354	SMALL_053_ROI_032	SMALL_053_PROC_02_07	SMALL_053	0.0387328	83.8374	30.0215
355	SMALL_053_ROI_032	SMALL_053_PROC_02_09	SMALL_053	-0.00810742	75.0176	40.9883
356	SMALL_053_ROI_032	SMALL_053_PROC_03_05	SMALL_053	0.0832994	8.71827	92.4802
357	SMALL_053_ROI_032	SMALL_053_PROC_03_07	SMALL_053	0.0493657	65.656	95.6065
358	SMALL_053_ROI_032	SMALL_053_SOMA_02	SMALL_053	0.0456131	67.8279	33.2314
359	SMALL_053_ROI_035	SMALL_053_PROC_02_07	SMALL_053	0.0183795	41.6595	38.6805
360	SMALL_053_ROI_035	SMALL_053_PROC_02_09	SMALL_053	-0.0361528	32.8396	42.3291
361	SMALL_053_ROI_035	SMALL_053_PROC_03_05	SMALL_053	0.0197704	33.4597	80.7135
362	SMALL_053_ROI_035	SMALL_053_PROC_03_07	SMALL_053	-0.0206137	23.478	83.1051
363	SMALL_053_ROI_035	SMALL_053_SOMA_02	SMALL_053	-0.042814	25.65	34.9742
364	SMALL_053_ROI_036	SMALL_053_PROC_02_07	SMALL_053	0.0397324	113.159	62.195
365	SMALL_053_ROI_036	SMALL_053_PROC_02_09	SMALL_053	0.0132735	104.34	53.7169
366	SMALL_053_ROI_036	SMALL_053_PROC_03_05	SMALL_053	0.0275221	38.0403	50.7005
367	SMALL_053_ROI_036	SMALL_053_PROC_03_07	SMALL_053	0.0257285	94.978	51.1273
368	SMALL_053_ROI_036	SMALL_053_SOMA_02	SMALL_053	0.0364402	97.15	51.4639
369	SMALL_053_ROI_041	SMALL_053_PROC_02_07	SMALL_053	-0.065136	6.16654	61.9409
370	SMALL_053_ROI_041	SMALL_053_PROC_02_09	SMALL_053	0.0783829	2.65333	51.727
371	SMALL_053_ROI_041	SMALL_053_PROC_03_05	SMALL_053	0.00983626	68.9526	42.7073
372	SMALL_053_ROI_041	SMALL_053_PROC_03_07	SMALL_053	-0.0143101	12.0149	43.1558
373	SMALL_053_ROI_041	SMALL_053_SOMA_02	SMALL_053	0.0646422	9.84297	50.6443
374	SMALL_053_ROI_046	SMALL_053_PROC_02_07	SMALL_053	-0.0348681	21.9167	43.4575
375	SMALL_053_ROI_046	SMALL_053_PROC_02_09	SMALL_053	0.0323878	13.0968	28.8049
376	SMALL_053_ROI_046	SMALL_053_PROC_03_05	SMALL_053	0.257014	53.2025	40.9374
377	SMALL_053_ROI_046	SMALL_053_PROC_03_07	SMALL_053	0.124518	3.73522	45.6398
378	SMALL_053_ROI_046	SMALL_053_SOMA_02	SMALL_053	0.0891732	5.90717	36.2798
379	SMALL_053_ROI_049	SMALL_053_PROC_02_07	SMALL_053	0.0279204	66.8405	87.8426
380	SMALL_053_ROI_049	SMALL_053_PROC_02_09	SMALL_053	-0.0065598	75.6604	75.2113
381	SMALL_053_ROI_049	SMALL_053_PROC_03_05	SMALL_053	-0.0214764	141.96	36.0406
382	SMALL_053_ROI_049	SMALL_053_PROC_03_07	SMALL_053	-0.00176111	85.022	33.1947
383	SMALL_053_ROI_049	SMALL_053_SOMA_02	SMALL_053	-0.0278859	82.85	76.1317
384	SMALL_053_ROI_053	SMALL_053_PROC_02_07	SMALL_053	0.230807	111.304	35.5501
385	SMALL_053_ROI_053	SMALL_053_PROC_02_09	SMALL_053	0.0616624	102.484	33.8429
386	SMALL_053_ROI_053	SMALL_053_PROC_03_05	SMALL_053	-0.0034277	36.1849	66.5671
387	SMALL_053_ROI_053	SMALL_053_PROC_03_07	SMALL_053	0.0444982	93.1226	69.0027
388	SMALL_053_ROI_053	SMALL_053_SOMA_02	SMALL_053	0.0537858	95.2946	27.892
389	SMALL_053_ROI_064	SMALL_053_PROC_02_07	SMALL_053	-0.0358329	45.3922	110.986
390	SMALL_053_ROI_064	SMALL_053_PROC_02_09	SMALL_053	-0.0314326	36.5724	99.6655
391	SMALL_053_ROI_064	SMALL_053_PROC_03_05	SMALL_053	-0.00386511	29.7269	61.3633
392	SMALL_053_ROI_064	SMALL_053_PROC_03_07	SMALL_053	0.0141468	27.2108	57.7999
393	SMALL_053_ROI_064	SMALL_053_SOMA_02	SMALL_053	0.0334679	29.3827	99.5109
394	SMALL_053_ROI_066	SMALL_053_PROC_02_07	SMALL_053	0.0403132	113.159	124.07
395	SMALL_053_ROI_066	SMALL_053_PROC_02_09	SMALL_053	-0.0636212	104.34	112.819
396	SMALL_053_ROI_066	SMALL_053_PROC_03_05	SMALL_053	-0.0352683	38.0403	72.6294
397	SMALL_053_ROI_066	SMALL_053_PROC_03_07	SMALL_053	-0.00535134	94.978	68.7517
398	SMALL_053_ROI_066	SMALL_053_SOMA_02	SMALL_053	-0.0448934	97.15	112.622
399	SMALL_053_ROI_075	SMALL_053_PROC_02_07	SMALL_053	0.0836782	113.159	90.6509
400	SMALL_053_ROI_075	SMALL_053_PROC_02_09	SMALL_053	-0.0266111	104.34	96.3503
401	SMALL_053_ROI_075	SMALL_053_PROC_03_05	SMALL_053	-0.0620755	38.0403	125.522
402	SMALL_053_ROI_075	SMALL_053_PROC_03_07	SMALL_053	-0.0811306	94.978	126.567
403	SMALL_053_ROI_075	SMALL_053_SOMA_02	SMALL_053	-0.0446564	97.15	88.8574
404	SMALL_053_ROI_076	SMALL_053_PROC_02_07	SMALL_053	-0.0409503	74.7271	6.85866
405	SMALL_053_ROI_076	SMALL_053_PROC_02_09	SMALL_053	0.0415921	65.9072	14.528
406	SMALL_053_ROI_076	SMALL_053_PROC_03_05	SMALL_053	0.184381	0.392088	74.2433
407	SMALL_053_ROI_076	SMALL_053_PROC_03_07	SMALL_053	0.10966	56.5456	78.4633
408	SMALL_053_ROI_076	SMALL_053_SOMA_02	SMALL_053	0.103511	58.7176	14.3096
409	SMALL_055_ROI_004	SMALL_055_PROC_01_02	SMALL_055	-0.0491651	53.6997	96.1397
410	SMALL_055_ROI_004	SMALL_055_PROC_03_02	SMALL_055	-0.0178608	48.8041	53.3797
411	SMALL_055_ROI_004	SMALL_055_PROC_03_11	SMALL_055	0.122741	7.22614	49.3602
412	SMALL_055_ROI_004	SMALL_055_PROC_05_02	SMALL_055	0.0732455	52.4994	125.613
413	SMALL_055_ROI_004	SMALL_055_PROC_06_01	SMALL_055	0.0583491	23.9105	95.4167
414	SMALL_055_ROI_004	SMALL_055_SOMA_02	SMALL_055	0.0834962	126.487	53.2532
415	SMALL_055_ROI_005	SMALL_055_PROC_01_02	SMALL_055	0.00431811	11.7844	99.3632
416	SMALL_055_ROI_005	SMALL_055_PROC_03_02	SMALL_055	0.0677271	6.8888	23.6319
417	SMALL_055_ROI_005	SMALL_055_PROC_03_11	SMALL_055	0.00988869	34.6891	26.0214
418	SMALL_055_ROI_005	SMALL_055_PROC_05_02	SMALL_055	0.0735221	10.5842	107.963
419	SMALL_055_ROI_005	SMALL_055_PROC_06_01	SMALL_055	0.021251	65.8258	70.5703
420	SMALL_055_ROI_005	SMALL_055_SOMA_02	SMALL_055	0.00097594	84.5719	45.6986
421	SMALL_055_ROI_013	SMALL_055_PROC_01_02	SMALL_055	-0.0566135	15.0815	96.5869
422	SMALL_055_ROI_013	SMALL_055_PROC_03_02	SMALL_055	0.0301557	19.9772	73.3357
423	SMALL_055_ROI_013	SMALL_055_PROC_03_11	SMALL_055	0.0240652	61.5551	65.9883
424	SMALL_055_ROI_013	SMALL_055_PROC_05_02	SMALL_055	-0.0187859	16.2818	32.0709
425	SMALL_055_ROI_013	SMALL_055_PROC_06_01	SMALL_055	0.0232824	92.6918	21.4328
426	SMALL_055_ROI_013	SMALL_055_SOMA_02	SMALL_055	-0.0491159	57.7059	70.2179
427	SMALL_055_ROI_015	SMALL_055_PROC_01_02	SMALL_055	0.024776	68.2035	60.6571
428	SMALL_055_ROI_015	SMALL_055_PROC_03_02	SMALL_055	0.0451619	73.0991	92.7423
429	SMALL_055_ROI_015	SMALL_055_PROC_03_11	SMALL_055	-0.0315712	114.677	76.6757
430	SMALL_055_ROI_015	SMALL_055_PROC_05_02	SMALL_055	0.0287832	69.4037	18.9513
431	SMALL_055_ROI_015	SMALL_055_PROC_06_01	SMALL_055	0.0220791	145.814	53.509
432	SMALL_055_ROI_015	SMALL_055_SOMA_02	SMALL_055	0.101205	4.58404	62.4191
433	SMALL_055_ROI_017	SMALL_055_PROC_01_02	SMALL_055	-0.0564602	44.7183	20.7928
434	SMALL_055_ROI_017	SMALL_055_PROC_03_02	SMALL_055	-0.0509087	49.6139	104.46
435	SMALL_055_ROI_017	SMALL_055_PROC_03_11	SMALL_055	-0.121772	91.1919	84.8971
436	SMALL_055_ROI_017	SMALL_055_PROC_05_02	SMALL_055	-0.102126	45.9186	97.1405
437	SMALL_055_ROI_017	SMALL_055_PROC_06_01	SMALL_055	-0.0859509	122.329	104.301
438	SMALL_055_ROI_017	SMALL_055_SOMA_02	SMALL_055	-0.0380001	28.0692	55.8667
439	SMALL_055_ROI_018	SMALL_055_PROC_01_02	SMALL_055	-0.0748106	46.3652	43.611
440	SMALL_055_ROI_018	SMALL_055_PROC_03_02	SMALL_055	-0.0287723	51.2609	75.4922
441	SMALL_055_ROI_018	SMALL_055_PROC_03_11	SMALL_055	-0.0447854	92.8388	57.3798
442	SMALL_055_ROI_018	SMALL_055_PROC_05_02	SMALL_055	-0.0652384	47.5655	96.3091
443	SMALL_055_ROI_018	SMALL_055_PROC_06_01	SMALL_055	-0.0611318	123.975	87.8359
444	SMALL_055_ROI_018	SMALL_055_SOMA_02	SMALL_055	-0.0428103	26.4223	31.9078
445	SMALL_055_ROI_019	SMALL_055_PROC_01_02	SMALL_055	-0.0455223	62.7469	59.1289
446	SMALL_055_ROI_019	SMALL_055_PROC_03_02	SMALL_055	-0.0131459	67.6425	70.4639
447	SMALL_055_ROI_019	SMALL_055_PROC_03_11	SMALL_055	-0.0455752	109.22	54.9664
448	SMALL_055_ROI_019	SMALL_055_PROC_05_02	SMALL_055	-0.0607383	63.9471	107.253
449	SMALL_055_ROI_019	SMALL_055_PROC_06_01	SMALL_055	-0.037802	140.357	92.2324
450	SMALL_055_ROI_019	SMALL_055_SOMA_02	SMALL_055	-0.0351859	10.0406	36.2355
451	SMALL_055_ROI_026	SMALL_055_PROC_01_02	SMALL_055	0.0258609	36.7141	94.5172
452	SMALL_055_ROI_026	SMALL_055_PROC_03_02	SMALL_055	0.0856994	41.6097	11.7706
453	SMALL_055_ROI_026	SMALL_055_PROC_03_11	SMALL_055	0.149519	83.1876	11.6854
454	SMALL_055_ROI_026	SMALL_055_PROC_05_02	SMALL_055	0.147082	37.9143	92.7905
455	SMALL_055_ROI_026	SMALL_055_PROC_06_01	SMALL_055	0.0952967	114.324	53.7804
456	SMALL_055_ROI_026	SMALL_055_SOMA_02	SMALL_055	0.118582	36.0734	39.0934
457	SMALL_055_ROI_036	SMALL_055_PROC_01_02	SMALL_055	0.114541	37.9683	89.8219
458	SMALL_055_ROI_036	SMALL_055_PROC_03_02	SMALL_055	0.0799646	42.8639	61.0498
459	SMALL_055_ROI_036	SMALL_055_PROC_03_11	SMALL_055	0.10667	84.4419	52.8639
460	SMALL_055_ROI_036	SMALL_055_PROC_05_02	SMALL_055	0.109419	39.1686	37.6933
461	SMALL_055_ROI_036	SMALL_055_PROC_06_01	SMALL_055	0.0461666	115.579	10.4409
462	SMALL_055_ROI_036	SMALL_055_SOMA_02	SMALL_055	0.0752273	34.8192	58.1498
463	SMALL_055_ROI_037	SMALL_055_PROC_01_02	SMALL_055	-0.0530752	36.7517	21.0599
464	SMALL_055_ROI_037	SMALL_055_PROC_03_02	SMALL_055	0.0160848	41.6474	123.282
465	SMALL_055_ROI_037	SMALL_055_PROC_03_11	SMALL_055	-0.0452092	83.2253	103.231
466	SMALL_055_ROI_037	SMALL_055_PROC_05_02	SMALL_055	-0.0381515	37.952	98.382
467	SMALL_055_ROI_037	SMALL_055_PROC_06_01	SMALL_055	-0.0643577	114.362	115.351
468	SMALL_055_ROI_037	SMALL_055_SOMA_02	SMALL_055	0.0167382	36.0358	73.8572
469	SMALL_055_ROI_039	SMALL_055_PROC_01_02	SMALL_055	0.102339	1.50335	76.3159
470	SMALL_055_ROI_039	SMALL_055_PROC_03_02	SMALL_055	0.129663	6.39898	47.4821
471	SMALL_055_ROI_039	SMALL_055_PROC_03_11	SMALL_055	0.0994071	47.9769	35.7176
472	SMALL_055_ROI_039	SMALL_055_PROC_05_02	SMALL_055	0.0850563	2.70359	105.252
473	SMALL_055_ROI_039	SMALL_055_PROC_06_01	SMALL_055	0.113469	79.1136	79.4486
474	SMALL_055_ROI_039	SMALL_055_SOMA_02	SMALL_055	0.00990122	71.2841	31.8842
475	SMALL_057_ROI_002	SMALL_057_PROC_01_02	SMALL_057	0.00776976	44.32	75.0993
476	SMALL_057_ROI_002	SMALL_057_PROC_01_06	SMALL_057	0.0885035	29.7183	72.336
477	SMALL_057_ROI_002	SMALL_057_PROC_02_02	SMALL_057	0.0722374	121.259	110.764
478	SMALL_057_ROI_002	SMALL_057_PROC_02_03	SMALL_057	0.0613984	120.363	116.821
479	SMALL_057_ROI_002	SMALL_057_PROC_03_04	SMALL_057	0.0122658	44.9072	124.444
480	SMALL_057_ROI_002	SMALL_057_PROC_05_04	SMALL_057	-0.010768	19.3753	106.769
481	SMALL_057_ROI_002	SMALL_057_PROC_06_01	SMALL_057	-0.0628332	34.2183	97.9582
482	SMALL_057_ROI_002	SMALL_057_SOMA_05	SMALL_057	-0.0607148	39.4761	103.422
483	SMALL_057_ROI_006	SMALL_057_PROC_01_02	SMALL_057	-0.0188492	42.1362	52.6536
484	SMALL_057_ROI_006	SMALL_057_PROC_01_06	SMALL_057	0.0299694	27.5345	50.2644
485	SMALL_057_ROI_006	SMALL_057_PROC_02_02	SMALL_057	0.046577	119.075	89.6641
486	SMALL_057_ROI_006	SMALL_057_PROC_02_03	SMALL_057	-0.0175708	118.18	95.781
487	SMALL_057_ROI_006	SMALL_057_PROC_03_04	SMALL_057	-0.0256393	47.0909	107.348
488	SMALL_057_ROI_006	SMALL_057_PROC_05_04	SMALL_057	-0.046542	17.1915	96.8105
489	SMALL_057_ROI_006	SMALL_057_PROC_06_01	SMALL_057	-0.0648271	32.0345	83.8602
490	SMALL_057_ROI_006	SMALL_057_SOMA_05	SMALL_057	-0.0926234	41.6598	96.3582
491	SMALL_057_ROI_008	SMALL_057_PROC_01_02	SMALL_057	-0.00207232	78.1483	45.6559
492	SMALL_057_ROI_008	SMALL_057_PROC_01_06	SMALL_057	0.0270294	92.75	40.2371
493	SMALL_057_ROI_008	SMALL_057_PROC_02_02	SMALL_057	0.106395	1.20918	77.067
494	SMALL_057_ROI_008	SMALL_057_PROC_02_03	SMALL_057	0.0267176	2.10496	83.0893
495	SMALL_057_ROI_008	SMALL_057_PROC_03_04	SMALL_057	-0.0538257	167.375	92.0869
496	SMALL_057_ROI_008	SMALL_057_PROC_05_04	SMALL_057	-0.0177714	103.093	81.7529
497	SMALL_057_ROI_008	SMALL_057_PROC_06_01	SMALL_057	0.0482713	88.25	68.2523
498	SMALL_057_ROI_008	SMALL_057_SOMA_05	SMALL_057	-0.0016297	161.944	82.1476
499	SMALL_057_ROI_010	SMALL_057_PROC_01_02	SMALL_057	0.0708078	69.0316	55.0149
500	SMALL_057_ROI_010	SMALL_057_PROC_01_06	SMALL_057	0.0509107	83.6333	47.3649
501	SMALL_057_ROI_010	SMALL_057_PROC_02_02	SMALL_057	0.0479101	7.90757	79.3719
502	SMALL_057_ROI_010	SMALL_057_PROC_02_03	SMALL_057	0.0770476	7.01179	85.1086
503	SMALL_057_ROI_010	SMALL_057_PROC_03_04	SMALL_057	0.0235538	158.259	87.953
504	SMALL_057_ROI_010	SMALL_057_PROC_05_04	SMALL_057	0.0220377	93.9763	71.5172
505	SMALL_057_ROI_010	SMALL_057_PROC_06_01	SMALL_057	0.0209448	79.1333	61.0772
506	SMALL_057_ROI_010	SMALL_057_SOMA_05	SMALL_057	-0.00360724	152.828	70.3989
507	SMALL_057_ROI_014	SMALL_057_PROC_01_02	SMALL_057	-0.0471945	101.643	105.32
508	SMALL_057_ROI_014	SMALL_057_PROC_01_06	SMALL_057	-0.0281305	87.0415	94.3869
509	SMALL_057_ROI_014	SMALL_057_PROC_02_02	SMALL_057	-0.0171346	178.582	105.815
510	SMALL_057_ROI_014	SMALL_057_PROC_02_03	SMALL_057	-0.00611274	177.687	109.339
511	SMALL_057_ROI_014	SMALL_057_PROC_03_04	SMALL_057	-0.0523995	12.416	87.5015
512	SMALL_057_ROI_014	SMALL_057_PROC_05_04	SMALL_057	-0.0886148	76.6985	44.2319
513	SMALL_057_ROI_014	SMALL_057_PROC_06_01	SMALL_057	-0.00136243	91.5415	57.6133
514	SMALL_057_ROI_014	SMALL_057_SOMA_05	SMALL_057	0.00504757	17.8471	31.5768
515	SMALL_057_ROI_018	SMALL_057_PROC_01_02	SMALL_057	-0.0331811	84.5685	76.6032
516	SMALL_057_ROI_018	SMALL_057_PROC_01_06	SMALL_057	0.00326629	69.9668	65.1634
517	SMALL_057_ROI_018	SMALL_057_PROC_02_02	SMALL_057	0.0350083	161.508	59.7492
518	SMALL_057_ROI_018	SMALL_057_PROC_02_03	SMALL_057	0.0354818	160.612	61.9492
519	SMALL_057_ROI_018	SMALL_057_PROC_03_04	SMALL_057	0.0544314	4.65866	37.0296
520	SMALL_057_ROI_018	SMALL_057_PROC_05_04	SMALL_057	-0.00165664	59.6238	16.351
521	SMALL_057_ROI_018	SMALL_057_PROC_06_01	SMALL_057	0.0718263	74.4668	7.88985
522	SMALL_057_ROI_018	SMALL_057_SOMA_05	SMALL_057	0.0830319	0.772452	27.258
523	SMALL_057_ROI_020	SMALL_057_PROC_01_02	SMALL_057	-0.0242753	41.5399	74.397
524	SMALL_057_ROI_020	SMALL_057_PROC_01_06	SMALL_057	0.0308638	26.9382	64.7885
525	SMALL_057_ROI_020	SMALL_057_PROC_02_02	SMALL_057	0.0301412	118.479	88.0813
526	SMALL_057_ROI_020	SMALL_057_PROC_02_03	SMALL_057	0.00949928	117.583	93.0587
527	SMALL_057_ROI_020	SMALL_057_PROC_03_04	SMALL_057	-0.0118757	47.6872	85.2121
528	SMALL_057_ROI_020	SMALL_057_PROC_05_04	SMALL_057	-0.0646979	16.5952	56.8742
529	SMALL_057_ROI_020	SMALL_057_PROC_06_01	SMALL_057	-0.069105	31.4382	54.4381
530	SMALL_057_ROI_020	SMALL_057_SOMA_05	SMALL_057	-0.115224	42.2561	51.9344
531	SMALL_057_ROI_025	SMALL_057_PROC_01_02	SMALL_057	-0.097401	48.6255	14.0754
532	SMALL_057_ROI_025	SMALL_057_PROC_01_06	SMALL_057	-0.0319432	63.2272	19.2135
533	SMALL_057_ROI_025	SMALL_057_PROC_02_02	SMALL_057	-0.0583679	28.3136	58.7378
534	SMALL_057_ROI_025	SMALL_057_PROC_02_03	SMALL_057	-0.0815661	27.4179	64.6899
535	SMALL_057_ROI_025	SMALL_057_PROC_03_04	SMALL_057	-0.0223922	137.853	88.8191
536	SMALL_057_ROI_025	SMALL_057_PROC_05_04	SMALL_057	-0.114668	73.5702	96.7542
537	SMALL_057_ROI_025	SMALL_057_PROC_06_01	SMALL_057	-0.0563203	58.7272	76.3432
538	SMALL_057_ROI_025	SMALL_057_SOMA_05	SMALL_057	-0.139215	132.422	102.027
539	SMALL_057_ROI_031	SMALL_057_PROC_01_02	SMALL_057	-0.0468529	51.6483	32.8215
540	SMALL_057_ROI_031	SMALL_057_PROC_01_06	SMALL_057	0.0067614	66.25	35.9447
541	SMALL_057_ROI_031	SMALL_057_PROC_02_02	SMALL_057	0.00498423	25.2908	27.2488
542	SMALL_057_ROI_031	SMALL_057_PROC_02_03	SMALL_057	-0.00456672	24.395	30.27
543	SMALL_057_ROI_031	SMALL_057_PROC_03_04	SMALL_057	0.0126714	140.875	68.4109
544	SMALL_057_ROI_031	SMALL_057_PROC_05_04	SMALL_057	-0.0895598	76.593	98.0866
545	SMALL_057_ROI_031	SMALL_057_PROC_06_01	SMALL_057	0.0418102	61.75	74.3944
546	SMALL_057_ROI_031	SMALL_057_SOMA_05	SMALL_057	-0.0665263	135.444	108.681
547	SMALL_057_ROI_032	SMALL_057_PROC_01_02	SMALL_057	0.0365908	78.1483	40.4248
548	SMALL_057_ROI_032	SMALL_057_PROC_01_06	SMALL_057	0.108539	92.75	34.5443
549	SMALL_057_ROI_032	SMALL_057_PROC_02_02	SMALL_057	0.0939367	1.20918	7.70864
550	SMALL_057_ROI_032	SMALL_057_PROC_02_03	SMALL_057	0.0424984	2.10496	13.5595
551	SMALL_057_ROI_032	SMALL_057_PROC_03_04	SMALL_057	0.0227082	167.375	41.3567
552	SMALL_057_ROI_032	SMALL_057_PROC_05_04	SMALL_057	0.000767671	103.093	70.6163
553	SMALL_057_ROI_032	SMALL_057_PROC_06_01	SMALL_057	0.0189163	88.25	47.0893
554	SMALL_057_ROI_032	SMALL_057_SOMA_05	SMALL_057	-0.0162153	161.944	82.0277
555	SMALL_057_ROI_039	SMALL_057_PROC_01_02	SMALL_057	-0.0642408	34.7481	62.7564
556	SMALL_057_ROI_039	SMALL_057_PROC_01_06	SMALL_057	-0.047964	20.1464	51.6259
557	SMALL_057_ROI_039	SMALL_057_PROC_02_02	SMALL_057	-0.00456249	111.687	44.4784
558	SMALL_057_ROI_039	SMALL_057_PROC_02_03	SMALL_057	-0.0787535	110.791	47.1477
559	SMALL_057_ROI_039	SMALL_057_PROC_03_04	SMALL_057	0.0209435	54.4791	30.6313
560	SMALL_057_ROI_039	SMALL_057_PROC_05_04	SMALL_057	-0.0472365	9.8034	31.8383
561	SMALL_057_ROI_039	SMALL_057_PROC_06_01	SMALL_057	-0.0110947	24.6464	8.20678
562	SMALL_057_ROI_039	SMALL_057_SOMA_05	SMALL_057	-0.0735518	49.0479	42.7247
563	SMALL_057_ROI_041	SMALL_057_PROC_01_02	SMALL_057	-0.0428719	49.1031	48.1251
564	SMALL_057_ROI_041	SMALL_057_PROC_01_06	SMALL_057	-0.0702495	63.7048	36.813
565	SMALL_057_ROI_041	SMALL_057_PROC_02_02	SMALL_057	-0.0839744	27.836	38.7554
566	SMALL_057_ROI_041	SMALL_057_PROC_02_03	SMALL_057	-0.0398448	26.9402	43.0748
567	SMALL_057_ROI_041	SMALL_057_PROC_03_04	SMALL_057	-0.00432684	138.33	40.6213
568	SMALL_057_ROI_041	SMALL_057_PROC_05_04	SMALL_057	-0.057375	74.0478	44.837
569	SMALL_057_ROI_041	SMALL_057_PROC_06_01	SMALL_057	-0.0317144	59.2048	22.5173
570	SMALL_057_ROI_041	SMALL_057_SOMA_05	SMALL_057	0.00300918	132.899	53.5488
571	SMALL_057_ROI_045	SMALL_057_PROC_01_02	SMALL_057	-0.0318302	96.8422	98.0052
572	SMALL_057_ROI_045	SMALL_057_PROC_01_06	SMALL_057	-0.0485265	82.2405	86.7514
573	SMALL_057_ROI_045	SMALL_057_PROC_02_02	SMALL_057	-0.0304525	173.781	74.564
574	SMALL_057_ROI_045	SMALL_057_PROC_02_03	SMALL_057	-0.0404414	172.885	75.2164
575	SMALL_057_ROI_045	SMALL_057_PROC_03_04	SMALL_057	0.0224451	7.61501	40.1061
576	SMALL_057_ROI_045	SMALL_057_PROC_05_04	SMALL_057	0.00011524	71.8975	12.2554
577	SMALL_057_ROI_045	SMALL_057_PROC_06_01	SMALL_057	0.0222018	86.7405	27.4267
578	SMALL_057_ROI_045	SMALL_057_SOMA_05	SMALL_057	0.0873605	13.0461	24.086
579	SMALL_057_ROI_046	SMALL_057_PROC_01_02	SMALL_057	-0.0517842	101.852	99.2972
580	SMALL_057_ROI_046	SMALL_057_PROC_01_06	SMALL_057	-0.0477486	87.25	88.7725
581	SMALL_057_ROI_046	SMALL_057_PROC_02_02	SMALL_057	-0.0908463	178.791	68.2339
582	SMALL_057_ROI_046	SMALL_057_PROC_02_03	SMALL_057	-0.0481215	177.895	67.4825
583	SMALL_057_ROI_046	SMALL_057_PROC_03_04	SMALL_057	-0.0380698	12.6245	28.5086
584	SMALL_057_ROI_046	SMALL_057_PROC_05_04	SMALL_057	-0.0833392	76.907	29
585	SMALL_057_ROI_046	SMALL_057_PROC_06_01	SMALL_057	-0.0145454	91.75	32.7332
586	SMALL_057_ROI_046	SMALL_057_SOMA_05	SMALL_057	0.0174144	18.0557	41.8079
587	SMALL_057_ROI_047	SMALL_057_PROC_01_02	SMALL_057	-0.0250466	64.0973	98.7128
588	SMALL_057_ROI_047	SMALL_057_PROC_01_06	SMALL_057	-0.0686717	78.6989	89.3385
589	SMALL_057_ROI_047	SMALL_057_PROC_02_02	SMALL_057	0.00539769	12.8419	60.9834
590	SMALL_057_ROI_047	SMALL_057_PROC_02_03	SMALL_057	-0.00701207	11.9461	58.6864
591	SMALL_057_ROI_047	SMALL_057_PROC_03_04	SMALL_057	0.0231649	153.324	20.2926
592	SMALL_057_ROI_047	SMALL_057_PROC_05_04	SMALL_057	0.00137812	89.0419	45.9978
593	SMALL_057_ROI_047	SMALL_057_PROC_06_01	SMALL_057	0.0232897	74.1989	41.8943
594	SMALL_057_ROI_047	SMALL_057_SOMA_05	SMALL_057	-0.00633664	147.893	59.532
595	SMALL_057_ROI_049	SMALL_057_PROC_01_02	SMALL_057	-0.0176158	94.6017	109.611
596	SMALL_057_ROI_049	SMALL_057_PROC_01_06	SMALL_057	-0.05423	80	99.3382
597	SMALL_057_ROI_049	SMALL_057_PROC_02_02	SMALL_057	-0.0742274	171.541	75.971
598	SMALL_057_ROI_049	SMALL_057_PROC_02_03	SMALL_057	-0.0840291	170.645	74.4709
599	SMALL_057_ROI_049	SMALL_057_PROC_03_04	SMALL_057	-0.0185367	5.37455	34.8833
600	SMALL_057_ROI_049	SMALL_057_PROC_05_04	SMALL_057	0.0018401	69.657	38.4984
601	SMALL_057_ROI_049	SMALL_057_PROC_06_01	SMALL_057	0.0574739	84.5	44.234
602	SMALL_057_ROI_049	SMALL_057_SOMA_05	SMALL_057	0.141206	10.8057	49.9379
603	SMALL_057_ROI_053	SMALL_057_PROC_01_02	SMALL_057	0.0171138	42.9361	61.3431
604	SMALL_057_ROI_053	SMALL_057_PROC_01_06	SMALL_057	0.0268771	28.3344	52.0094
605	SMALL_057_ROI_053	SMALL_057_PROC_02_02	SMALL_057	0.0802385	119.875	78.2077
606	SMALL_057_ROI_053	SMALL_057_PROC_02_03	SMALL_057	0.0315972	118.979	83.5334
607	SMALL_057_ROI_053	SMALL_057_PROC_03_04	SMALL_057	-0.0237409	46.291	80.7628
608	SMALL_057_ROI_053	SMALL_057_PROC_05_04	SMALL_057	-0.0322767	17.9914	59.749
609	SMALL_057_ROI_053	SMALL_057_PROC_06_01	SMALL_057	-0.0748775	32.8344	51.8361
610	SMALL_057_ROI_053	SMALL_057_SOMA_05	SMALL_057	-0.0747161	40.8599	57.8312
611	SMALL_057_ROI_057	SMALL_057_PROC_01_02	SMALL_057	-0.00427654	101.852	80.95
612	SMALL_057_ROI_057	SMALL_057_PROC_01_06	SMALL_057	-0.000338695	87.25	72.2026
613	SMALL_057_ROI_057	SMALL_057_PROC_02_02	SMALL_057	0.018084	178.791	42.0339
614	SMALL_057_ROI_057	SMALL_057_PROC_02_03	SMALL_057	-0.016946	177.895	39.8909
615	SMALL_057_ROI_057	SMALL_057_PROC_03_04	SMALL_057	-0.0170736	12.6245	3.69976
616	SMALL_057_ROI_057	SMALL_057_PROC_05_04	SMALL_057	0.0448431	76.907	48.8934
617	SMALL_057_ROI_057	SMALL_057_PROC_06_01	SMALL_057	0.0260542	91.75	35.1485
618	SMALL_057_ROI_057	SMALL_057_SOMA_05	SMALL_057	0.0748764	18.0557	63.0509
619	SMALL_057_ROI_058	SMALL_057_PROC_01_02	SMALL_057	0.00447013	100.102	89.9796
620	SMALL_057_ROI_058	SMALL_057_PROC_01_06	SMALL_057	0.00781642	85.5	81.5664
621	SMALL_057_ROI_058	SMALL_057_PROC_02_02	SMALL_057	-0.0621056	177.041	49.1392
622	SMALL_057_ROI_058	SMALL_057_PROC_02_03	SMALL_057	-0.0275587	176.145	46.0837
623	SMALL_057_ROI_058	SMALL_057_PROC_03_04	SMALL_057	-0.056202	10.8745	13.2545
624	SMALL_057_ROI_058	SMALL_057_PROC_05_04	SMALL_057	-0.0358589	75.157	54.1284
625	SMALL_057_ROI_058	SMALL_057_PROC_06_01	SMALL_057	0.0470237	90	43.5202
626	SMALL_057_ROI_058	SMALL_057_SOMA_05	SMALL_057	0.0642436	16.3057	68.235
627	SMALL_057_ROI_062	SMALL_057_PROC_01_02	SMALL_057	0.00307371	46.1017	21.271
628	SMALL_057_ROI_062	SMALL_057_PROC_01_06	SMALL_057	-0.00779053	31.5	12.7969
629	SMALL_057_ROI_062	SMALL_057_PROC_02_02	SMALL_057	-0.00773177	123.041	50.5402
630	SMALL_057_ROI_062	SMALL_057_PROC_02_03	SMALL_057	0.000594692	122.145	56.6676
631	SMALL_057_ROI_062	SMALL_057_PROC_03_04	SMALL_057	-0.00536093	43.1255	73.0725
632	SMALL_057_ROI_062	SMALL_057_PROC_05_04	SMALL_057	-0.0345795	21.157	76.8221
633	SMALL_057_ROI_062	SMALL_057_PROC_06_01	SMALL_057	-0.0159675	36	57.0665
634	SMALL_057_ROI_062	SMALL_057_SOMA_05	SMALL_057	-0.0133514	37.6943	81.9766
635	SMALL_057_ROI_065	SMALL_057_PROC_01_02	SMALL_057	0.0226784	47.1121	60.6136
636	SMALL_057_ROI_065	SMALL_057_PROC_01_06	SMALL_057	0.0318221	32.5104	54.2133
637	SMALL_057_ROI_065	SMALL_057_PROC_02_02	SMALL_057	0.0573513	124.051	16.7283
638	SMALL_057_ROI_065	SMALL_057_PROC_02_03	SMALL_057	0.0348414	123.155	13.7085
639	SMALL_057_ROI_065	SMALL_057_PROC_03_04	SMALL_057	0.00756789	42.115	26.079
640	SMALL_057_ROI_065	SMALL_057_PROC_05_04	SMALL_057	0.0107732	22.1674	66.0722
641	SMALL_057_ROI_065	SMALL_057_PROC_06_01	SMALL_057	0.00507299	37.0104	45.0204
642	SMALL_057_ROI_065	SMALL_057_SOMA_05	SMALL_057	-0.0103862	36.6839	79.304
643	SMALL_058_ROI_000	SMALL_058_PROC_02_03	SMALL_058	0.0522278	35.1268	60.931
644	SMALL_058_ROI_000	SMALL_058_PROC_02_06	SMALL_058	0.0179478	130.046	65.2093
645	SMALL_058_ROI_000	SMALL_058_PROC_02_07	SMALL_058	0.0748948	98.5461	49.6309
646	SMALL_058_ROI_000	SMALL_058_PROC_02_09	SMALL_058	0.0578557	101.928	46.2371
647	SMALL_058_ROI_000	SMALL_058_SOMA_02	SMALL_058	0.060945	102.046	55.6849
648	SMALL_058_ROI_000	SMALL_058_SOMA_03	SMALL_058	0.0509779	55.7961	54.1234
649	SMALL_058_ROI_001	SMALL_058_PROC_02_03	SMALL_058	0.0335743	66.1729	52.9663
650	SMALL_058_ROI_001	SMALL_058_PROC_02_06	SMALL_058	-0.0793404	99	53.8653
651	SMALL_058_ROI_001	SMALL_058_PROC_02_07	SMALL_058	0.0286187	67.5	38.4233
652	SMALL_058_ROI_001	SMALL_058_PROC_02_09	SMALL_058	-0.0203313	70.8821	35.2876
653	SMALL_058_ROI_001	SMALL_058_SOMA_02	SMALL_058	0.0395829	71	45.5746
654	SMALL_058_ROI_001	SMALL_058_SOMA_03	SMALL_058	0.0476581	24.75	32.5439
655	SMALL_058_ROI_002	SMALL_058_PROC_02_03	SMALL_058	0.0050053	111.225	30.6605
656	SMALL_058_ROI_002	SMALL_058_PROC_02_06	SMALL_058	-0.0836827	53.9482	36.7438
657	SMALL_058_ROI_002	SMALL_058_PROC_02_07	SMALL_058	0.0118173	22.4482	22.9032
658	SMALL_058_ROI_002	SMALL_058_PROC_02_09	SMALL_058	0.0312941	25.8303	20.0147
659	SMALL_058_ROI_002	SMALL_058_SOMA_02	SMALL_058	-0.026225	25.9482	27.042
660	SMALL_058_ROI_002	SMALL_058_SOMA_03	SMALL_058	0.0452756	20.3018	48.2952
661	SMALL_058_ROI_003	SMALL_058_PROC_02_03	SMALL_058	-0.0592751	122.743	23.5966
662	SMALL_058_ROI_003	SMALL_058_PROC_02_06	SMALL_058	-3.05872e-05	42.43	30.1495
663	SMALL_058_ROI_003	SMALL_058_PROC_02_07	SMALL_058	-0.0115526	10.93	17.5298
664	SMALL_058_ROI_003	SMALL_058_PROC_02_09	SMALL_058	-0.0514773	14.312	15.2115
665	SMALL_058_ROI_003	SMALL_058_SOMA_02	SMALL_058	-0.0402409	14.43	20.5607
666	SMALL_058_ROI_003	SMALL_058_SOMA_03	SMALL_058	-0.0631169	31.82	48.2621
667	SMALL_058_ROI_007	SMALL_058_PROC_02_03	SMALL_058	-0.0481584	52.6771	20.5803
668	SMALL_058_ROI_007	SMALL_058_PROC_02_06	SMALL_058	0.0177259	112.496	29.2641
669	SMALL_058_ROI_007	SMALL_058_PROC_02_07	SMALL_058	-0.0307407	80.9958	20.4612
670	SMALL_058_ROI_007	SMALL_058_PROC_02_09	SMALL_058	-0.0309019	84.3779	19.2953
671	SMALL_058_ROI_007	SMALL_058_SOMA_02	SMALL_058	-0.0518049	84.4958	20.6889
672	SMALL_058_ROI_007	SMALL_058_SOMA_03	SMALL_058	-0.0400455	38.2458	55.0519
673	SMALL_058_ROI_008	SMALL_058_PROC_02_03	SMALL_058	-0.0713027	43.9622	26.0987
674	SMALL_058_ROI_008	SMALL_058_PROC_02_06	SMALL_058	-0.0551425	121.211	16.6434
675	SMALL_058_ROI_008	SMALL_058_PROC_02_07	SMALL_058	-0.00243847	89.7107	20.5433
676	SMALL_058_ROI_008	SMALL_058_PROC_02_09	SMALL_058	0.0284317	93.0928	23.0729
677	SMALL_058_ROI_008	SMALL_058_SOMA_02	SMALL_058	0.00941327	93.2107	20.3143
678	SMALL_058_ROI_008	SMALL_058_SOMA_03	SMALL_058	-0.0422442	46.9607	34.2586
679	SMALL_058_ROI_010	SMALL_058_PROC_02_03	SMALL_058	-0.0190877	156.566	125.445
680	SMALL_058_ROI_010	SMALL_058_PROC_02_06	SMALL_058	0.158472	8.60694	124.416
681	SMALL_058_ROI_010	SMALL_058_PROC_02_07	SMALL_058	0.0300575	22.8931	110.158
682	SMALL_058_ROI_010	SMALL_058_PROC_02_09	SMALL_058	0.017696	19.511	107.381
683	SMALL_058_ROI_010	SMALL_058_SOMA_02	SMALL_058	0.101524	19.3931	117.426
684	SMALL_058_ROI_010	SMALL_058_SOMA_03	SMALL_058	-0.0147618	65.6431	83.009
685	SMALL_058_ROI_011	SMALL_058_PROC_02_03	SMALL_058	0.0732705	169.173	134.339
686	SMALL_058_ROI_011	SMALL_058_PROC_02_06	SMALL_058	0.0711119	4	130.467
687	SMALL_058_ROI_011	SMALL_058_PROC_02_07	SMALL_058	0.0349959	35.5	118.84
688	SMALL_058_ROI_011	SMALL_058_PROC_02_09	SMALL_058	-0.0305944	32.1179	116.81
689	SMALL_058_ROI_011	SMALL_058_SOMA_02	SMALL_058	0.13062	32	125.712
690	SMALL_058_ROI_011	SMALL_058_SOMA_03	SMALL_058	0.0237077	78.25	83.7018
691	SMALL_058_ROI_012	SMALL_058_PROC_02_03	SMALL_058	-0.0266001	4.42096	124.276
692	SMALL_058_ROI_012	SMALL_058_PROC_02_06	SMALL_058	-0.0245673	160.752	119.977
693	SMALL_058_ROI_012	SMALL_058_PROC_02_07	SMALL_058	0.0305477	129.252	108.876
694	SMALL_058_ROI_012	SMALL_058_PROC_02_09	SMALL_058	0.00266907	132.634	107.002
695	SMALL_058_ROI_012	SMALL_058_SOMA_02	SMALL_058	0.0383573	132.752	115.615
696	SMALL_058_ROI_012	SMALL_058_SOMA_03	SMALL_058	-0.0226168	86.502	72.9269
697	SMALL_058_ROI_013	SMALL_058_PROC_02_03	SMALL_058	-0.0177788	160.826	78.5263
698	SMALL_058_ROI_013	SMALL_058_PROC_02_06	SMALL_058	0.115589	4.34673	72.6625
699	SMALL_058_ROI_013	SMALL_058_PROC_02_07	SMALL_058	0.0272931	27.1533	63.995
700	SMALL_058_ROI_013	SMALL_058_PROC_02_09	SMALL_058	0.0130577	23.7712	62.9143
701	SMALL_058_ROI_013	SMALL_058_SOMA_02	SMALL_058	0.0827548	23.6533	69.9387
702	SMALL_058_ROI_013	SMALL_058_SOMA_03	SMALL_058	0.0257974	69.9033	25.8119
703	SMALL_058_ROI_014	SMALL_058_PROC_02_03	SMALL_058	0.016463	168.745	87.4284
704	SMALL_058_ROI_014	SMALL_058_PROC_02_06	SMALL_058	0.0175827	3.57179	80.9484
705	SMALL_058_ROI_014	SMALL_058_PROC_02_07	SMALL_058	0.0226035	35.0718	73.302
706	SMALL_058_ROI_014	SMALL_058_PROC_02_09	SMALL_058	0.0456362	31.6897	72.4324
707	SMALL_058_ROI_014	SMALL_058_SOMA_02	SMALL_058	0.0734254	31.5718	78.943
708	SMALL_058_ROI_014	SMALL_058_SOMA_03	SMALL_058	0.0777371	77.8218	35.1137
709	SMALL_058_ROI_016	SMALL_058_PROC_02_03	SMALL_058	0.00945601	6.27698	89.8083
710	SMALL_058_ROI_016	SMALL_058_PROC_02_06	SMALL_058	0.0880803	158.896	85.7525
711	SMALL_058_ROI_016	SMALL_058_PROC_02_07	SMALL_058	0.0809593	127.396	74.3939
712	SMALL_058_ROI_016	SMALL_058_PROC_02_09	SMALL_058	0.0713162	130.778	72.5298
713	SMALL_058_ROI_016	SMALL_058_SOMA_02	SMALL_058	0.119369	130.896	81.1534
714	SMALL_058_ROI_016	SMALL_058_SOMA_03	SMALL_058	0.0253369	84.646	39.1867
715	SMALL_058_ROI_024	SMALL_058_PROC_02_03	SMALL_058	-0.055483	90.6324	95.1846
716	SMALL_058_ROI_024	SMALL_058_PROC_02_06	SMALL_058	-0.0128745	74.5405	94.6005
717	SMALL_058_ROI_024	SMALL_058_PROC_02_07	SMALL_058	-0.0334565	43.0405	80.017
718	SMALL_058_ROI_024	SMALL_058_PROC_02_09	SMALL_058	-0.00248239	46.4226	77.1597
719	SMALL_058_ROI_024	SMALL_058_SOMA_02	SMALL_058	-0.0372415	46.5405	87.2868
720	SMALL_058_ROI_024	SMALL_058_SOMA_03	SMALL_058	-0.0227635	0.290537	56.2457
721	SMALL_058_ROI_025	SMALL_058_PROC_02_03	SMALL_058	-0.0891371	146.013	71.8961
722	SMALL_058_ROI_025	SMALL_058_PROC_02_06	SMALL_058	0.0234703	19.1603	70.3304
723	SMALL_058_ROI_025	SMALL_058_PROC_02_07	SMALL_058	0.081725	12.3397	56.4149
724	SMALL_058_ROI_025	SMALL_058_PROC_02_09	SMALL_058	-0.00133002	8.95765	53.8282
725	SMALL_058_ROI_025	SMALL_058_SOMA_02	SMALL_058	0.0692042	8.83971	63.6468
726	SMALL_058_ROI_025	SMALL_058_SOMA_03	SMALL_058	-0.0759162	55.0897	31.7918
727	SMALL_058_ROI_026	SMALL_058_PROC_02_03	SMALL_058	0.0675314	11.1729	109.971
728	SMALL_058_ROI_026	SMALL_058_PROC_02_06	SMALL_058	0.0934166	154	107.928
729	SMALL_058_ROI_026	SMALL_058_PROC_02_07	SMALL_058	-0.0109018	122.5	94.4476
730	SMALL_058_ROI_026	SMALL_058_PROC_02_09	SMALL_058	0.0170612	125.882	91.9228
731	SMALL_058_ROI_026	SMALL_058_SOMA_02	SMALL_058	0.0490339	126	101.647
732	SMALL_058_ROI_026	SMALL_058_SOMA_03	SMALL_058	0.0709727	79.75	64.5373
733	SMALL_058_ROI_039	SMALL_058_PROC_02_03	SMALL_058	0.0367216	4.078	89.6251
734	SMALL_058_ROI_039	SMALL_058_PROC_02_06	SMALL_058	-0.012193	169.251	93.7191
735	SMALL_058_ROI_039	SMALL_058_PROC_02_07	SMALL_058	0.0109503	137.751	78.03
736	SMALL_058_ROI_039	SMALL_058_PROC_02_09	SMALL_058	0.0198432	141.133	74.6321
737	SMALL_058_ROI_039	SMALL_058_SOMA_02	SMALL_058	0.0694641	141.251	84.2783
738	SMALL_058_ROI_039	SMALL_058_SOMA_03	SMALL_058	-0.0444023	95.0009	74.8839
739	SMALL_058_ROI_040	SMALL_058_PROC_02_03	SMALL_058	-0.0208407	139.876	44.8567
740	SMALL_058_ROI_040	SMALL_058_PROC_02_06	SMALL_058	0.0597335	25.2973	48.8322
741	SMALL_058_ROI_040	SMALL_058_PROC_02_07	SMALL_058	0.0457037	6.20269	33.2624
742	SMALL_058_ROI_040	SMALL_058_PROC_02_09	SMALL_058	0.0211718	2.82062	29.872
743	SMALL_058_ROI_040	SMALL_058_SOMA_02	SMALL_058	0.0286342	2.70269	39.331
744	SMALL_058_ROI_040	SMALL_058_SOMA_03	SMALL_058	0.0947308	48.9527	44.0115
745	SMALL_058_ROI_041	SMALL_058_PROC_02_03	SMALL_058	0.00136844	162.302	123.437
746	SMALL_058_ROI_041	SMALL_058_PROC_02_06	SMALL_058	0.0108112	2.87056	123.606
747	SMALL_058_ROI_041	SMALL_058_PROC_02_07	SMALL_058	0.026836	28.6294	108.628
748	SMALL_058_ROI_041	SMALL_058_PROC_02_09	SMALL_058	0.00225715	25.2474	105.617
749	SMALL_058_ROI_041	SMALL_058_SOMA_02	SMALL_058	0.016583	25.1294	115.864
750	SMALL_058_ROI_041	SMALL_058_SOMA_03	SMALL_058	0.0131902	71.3794	85.7858
751	SMALL_058_ROI_043	SMALL_058_PROC_02_03	SMALL_058	-0.0213933	165.226	15.8531
752	SMALL_058_ROI_043	SMALL_058_PROC_02_06	SMALL_058	0.0315576	0.052797	11.8988
753	SMALL_058_ROI_043	SMALL_058_PROC_02_07	SMALL_058	0.0367819	31.5528	6.25887
754	SMALL_058_ROI_043	SMALL_058_PROC_02_09	SMALL_058	0.00347713	28.1707	9.26193
755	SMALL_058_ROI_043	SMALL_058_SOMA_02	SMALL_058	0.029146	28.0528	7.56378
756	SMALL_058_ROI_043	SMALL_058_SOMA_03	SMALL_058	-0.0113861	74.3028	36.9587
757	SMALL_058_ROI_044	SMALL_058_PROC_02_03	SMALL_058	-0.0184804	156.251	116.338
758	SMALL_058_ROI_044	SMALL_058_PROC_02_06	SMALL_058	0.112166	8.92183	117.297
759	SMALL_058_ROI_044	SMALL_058_PROC_02_07	SMALL_058	0.091446	22.5782	101.962
760	SMALL_058_ROI_044	SMALL_058_PROC_02_09	SMALL_058	0.0663745	19.1961	98.8242
761	SMALL_058_ROI_044	SMALL_058_SOMA_02	SMALL_058	0.12248	19.0782	109.112
762	SMALL_058_ROI_044	SMALL_058_SOMA_03	SMALL_058	0.000142804	65.3282	82.5478
763	SMALL_058_ROI_045	SMALL_058_PROC_02_03	SMALL_058	-0.0201269	25.3076	86.0143
764	SMALL_058_ROI_045	SMALL_058_PROC_02_06	SMALL_058	-0.0454002	139.865	86.1555
765	SMALL_058_ROI_045	SMALL_058_PROC_02_07	SMALL_058	-0.0101652	108.365	71.1435
766	SMALL_058_ROI_045	SMALL_058_PROC_02_09	SMALL_058	0.0361666	111.747	68.1443
767	SMALL_058_ROI_045	SMALL_058_SOMA_02	SMALL_058	0.0363053	111.865	78.3825
768	SMALL_058_ROI_045	SMALL_058_SOMA_03	SMALL_058	0.0177982	65.6153	51.4191
769	SMALL_058_ROI_047	SMALL_058_PROC_02_03	SMALL_058	0.0100036	38.1729	95.5372
770	SMALL_058_ROI_047	SMALL_058_PROC_02_06	SMALL_058	0.0123693	127	96.4033
771	SMALL_058_ROI_047	SMALL_058_PROC_02_07	SMALL_058	-0.013673	95.5	81.0801
772	SMALL_058_ROI_047	SMALL_058_PROC_02_09	SMALL_058	-0.0276734	98.8821	77.9554
773	SMALL_058_ROI_047	SMALL_058_SOMA_02	SMALL_058	-0.0186232	99	88.2424
774	SMALL_058_ROI_047	SMALL_058_SOMA_03	SMALL_058	-0.0401363	52.75	63.1492
775	SMALL_058_ROI_048	SMALL_058_PROC_02_03	SMALL_058	0.000302058	10.8271	101.251
776	SMALL_058_ROI_048	SMALL_058_PROC_02_06	SMALL_058	0.0214502	176	99.8114
777	SMALL_058_ROI_048	SMALL_058_PROC_02_07	SMALL_058	-0.0212115	144.5	85.8326
778	SMALL_058_ROI_048	SMALL_058_PROC_02_09	SMALL_058	0.00609742	147.882	83.1656
779	SMALL_058_ROI_048	SMALL_058_SOMA_02	SMALL_058	0.00133932	148	93.0819
780	SMALL_058_ROI_048	SMALL_058_SOMA_03	SMALL_058	-0.0509282	101.75	58.3826
781	SMALL_058_ROI_049	SMALL_058_PROC_02_03	SMALL_058	-0.0109327	46.7621	101.605
782	SMALL_058_ROI_049	SMALL_058_PROC_02_06	SMALL_058	0.0190496	118.411	104.722
783	SMALL_058_ROI_049	SMALL_058_PROC_02_07	SMALL_058	0.0216257	86.9108	88.9444
784	SMALL_058_ROI_049	SMALL_058_PROC_02_09	SMALL_058	-0.0504196	90.2928	85.5808
785	SMALL_058_ROI_049	SMALL_058_SOMA_02	SMALL_058	-0.00222239	90.4108	95.5849
786	SMALL_058_ROI_049	SMALL_058_SOMA_03	SMALL_058	-0.0261291	44.1608	79.8606
787	SMALL_062_ROI_000	SMALL_062_PROC_02_03	SMALL_062	0.0405358	37	62.0127
788	SMALL_062_ROI_000	SMALL_062_PROC_02_05	SMALL_062	0.0595043	42.75	36.9503
789	SMALL_062_ROI_000	SMALL_062_PROC_02_06	SMALL_062	0.0643441	21.5	31.0429
790	SMALL_062_ROI_000	SMALL_062_SOMA_02	SMALL_062	0.026635	39.2497	43.2351
791	SMALL_062_ROI_000	SMALL_062_SOMA_03	SMALL_062	-0.119302	77.8821	101.151
792	SMALL_062_ROI_000	SMALL_062_SOMA_04	SMALL_062	0.175381	8	148.113
793	SMALL_062_ROI_007	SMALL_062_PROC_02_03	SMALL_062	-0.0531489	51.75	65.6776
794	SMALL_062_ROI_007	SMALL_062_PROC_02_05	SMALL_062	0.0204937	28	29.1594
795	SMALL_062_ROI_007	SMALL_062_PROC_02_06	SMALL_062	-0.090338	6.75	32.9914
796	SMALL_062_ROI_007	SMALL_062_SOMA_02	SMALL_062	0.00583851	24.4997	41.8223
797	SMALL_062_ROI_007	SMALL_062_SOMA_03	SMALL_062	0.0387528	63.1321	64.0326
798	SMALL_062_ROI_007	SMALL_062_SOMA_04	SMALL_062	-0.0760685	6.75	154.537
799	SMALL_062_ROI_008	SMALL_062_PROC_02_03	SMALL_062	-0.0669011	24.5382	50.6734
800	SMALL_062_ROI_008	SMALL_062_PROC_02_05	SMALL_062	-0.104058	55.2118	23.9766
801	SMALL_062_ROI_008	SMALL_062_PROC_02_06	SMALL_062	-0.0784215	33.9618	18.0332
802	SMALL_062_ROI_008	SMALL_062_SOMA_02	SMALL_062	-0.114945	51.7114	30.4556
803	SMALL_062_ROI_008	SMALL_062_SOMA_03	SMALL_062	-0.062649	90.3439	91.2491
804	SMALL_062_ROI_008	SMALL_062_SOMA_04	SMALL_062	0.0685151	20.4618	138.559
805	SMALL_062_ROI_009	SMALL_062_PROC_02_03	SMALL_062	-0.0922983	40.8012	66.4197
806	SMALL_062_ROI_009	SMALL_062_PROC_02_05	SMALL_062	0.0938893	38.9488	69.5272
807	SMALL_062_ROI_009	SMALL_062_PROC_02_06	SMALL_062	-0.036448	17.6988	61.2491
808	SMALL_062_ROI_009	SMALL_062_SOMA_02	SMALL_062	0.100147	35.4485	65.4715
809	SMALL_062_ROI_009	SMALL_062_SOMA_03	SMALL_062	-0.0870453	74.0809	142.276
810	SMALL_062_ROI_009	SMALL_062_SOMA_04	SMALL_062	0.0139722	4.19876	127.539
811	SMALL_062_ROI_010	SMALL_062_PROC_02_03	SMALL_062	-0.0751936	145.697	55.5902
812	SMALL_062_ROI_010	SMALL_062_PROC_02_05	SMALL_062	-0.102288	65.9465	19.3791
813	SMALL_062_ROI_010	SMALL_062_PROC_02_06	SMALL_062	-0.0140729	87.1965	21.2246
814	SMALL_062_ROI_010	SMALL_062_SOMA_02	SMALL_062	-0.070381	69.4468	31.6922
815	SMALL_062_ROI_010	SMALL_062_SOMA_03	SMALL_062	-0.0450758	30.8144	72.1783
816	SMALL_062_ROI_010	SMALL_062_SOMA_04	SMALL_062	-0.00830441	100.697	145.02
817	SMALL_062_ROI_011	SMALL_062_PROC_02_03	SMALL_062	-0.0120707	50.4843	92.6545
818	SMALL_062_ROI_011	SMALL_062_PROC_02_05	SMALL_062	-0.00858465	29.2657	61.0247
819	SMALL_062_ROI_011	SMALL_062_PROC_02_06	SMALL_062	0.120657	8.01572	67.8494
820	SMALL_062_ROI_011	SMALL_062_SOMA_02	SMALL_062	-0.0414593	25.7654	71.8249
821	SMALL_062_ROI_011	SMALL_062_SOMA_03	SMALL_062	-0.0257752	64.3978	34.9069
822	SMALL_062_ROI_011	SMALL_062_SOMA_04	SMALL_062	0.128572	5.48428	175.126
823	SMALL_062_ROI_015	SMALL_062_PROC_02_03	SMALL_062	-0.0130484	172.032	83.747
824	SMALL_062_ROI_015	SMALL_062_PROC_02_05	SMALL_062	0.0618467	92.2818	53.4975
825	SMALL_062_ROI_015	SMALL_062_PROC_02_06	SMALL_062	0.0686393	113.532	60.7846
826	SMALL_062_ROI_015	SMALL_062_SOMA_02	SMALL_062	-0.0318065	95.7821	63.649
827	SMALL_062_ROI_015	SMALL_062_SOMA_03	SMALL_062	0.113504	57.1497	30.9978
828	SMALL_062_ROI_015	SMALL_062_SOMA_04	SMALL_062	-0.0343897	127.032	165.492
829	SMALL_062_ROI_018	SMALL_062_PROC_02_03	SMALL_062	-0.0070551	13.8806	48.2064
830	SMALL_062_ROI_018	SMALL_062_PROC_02_05	SMALL_062	0.102608	65.8694	56.4477
831	SMALL_062_ROI_018	SMALL_062_PROC_02_06	SMALL_062	0.0105993	44.6194	48.5632
832	SMALL_062_ROI_018	SMALL_062_SOMA_02	SMALL_062	0.0795594	62.3691	50.1333
833	SMALL_062_ROI_018	SMALL_062_SOMA_03	SMALL_062	-0.0943368	101.002	128.89
834	SMALL_062_ROI_018	SMALL_062_SOMA_04	SMALL_062	0.0283177	31.1194	112.591
835	SMALL_062_ROI_021	SMALL_062_PROC_02_03	SMALL_062	-0.123778	131.507	55.2332
836	SMALL_062_ROI_021	SMALL_062_PROC_02_05	SMALL_062	-0.0565981	51.7567	69.6279
837	SMALL_062_ROI_021	SMALL_062_PROC_02_06	SMALL_062	-0.0728342	73.0067	62.0542
838	SMALL_062_ROI_021	SMALL_062_SOMA_02	SMALL_062	-0.105542	55.257	61.9769
839	SMALL_062_ROI_021	SMALL_062_SOMA_03	SMALL_062	0.168648	16.6246	141.302
840	SMALL_062_ROI_021	SMALL_062_SOMA_04	SMALL_062	-0.180057	86.5067	106.383
841	SMALL_062_ROI_025	SMALL_062_PROC_02_03	SMALL_062	0.0558834	43.0939	31.2869
842	SMALL_062_ROI_025	SMALL_062_PROC_02_05	SMALL_062	0.132125	36.6561	6.23857
843	SMALL_062_ROI_025	SMALL_062_PROC_02_06	SMALL_062	-0.00445385	15.4061	11.5484
844	SMALL_062_ROI_025	SMALL_062_SOMA_02	SMALL_062	0.139094	33.1558	8.13576
845	SMALL_062_ROI_025	SMALL_062_SOMA_03	SMALL_062	-0.162615	71.7882	72.4645
846	SMALL_062_ROI_025	SMALL_062_SOMA_04	SMALL_062	0.080122	1.9061	120.119
847	SMALL_062_ROI_026	SMALL_062_PROC_02_03	SMALL_062	-0.0192837	49.9003	34.9133
848	SMALL_062_ROI_026	SMALL_062_PROC_02_05	SMALL_062	-0.107475	29.8497	11.5682
849	SMALL_062_ROI_026	SMALL_062_PROC_02_06	SMALL_062	-0.00705871	8.59974	19.1143
850	SMALL_062_ROI_026	SMALL_062_SOMA_02	SMALL_062	-0.0432502	26.3494	14.9481
851	SMALL_062_ROI_026	SMALL_062_SOMA_03	SMALL_062	-0.0670757	64.9819	64.5179
852	SMALL_062_ROI_026	SMALL_062_SOMA_04	SMALL_062	-0.0435168	4.90026	121.739
853	SMALL_062_ROI_042	SMALL_062_PROC_02_03	SMALL_062	-0.0905813	51.4613	80.2772
854	SMALL_062_ROI_042	SMALL_062_PROC_02_05	SMALL_062	0.018103	28.2887	64.8627
855	SMALL_062_ROI_042	SMALL_062_PROC_02_06	SMALL_062	-0.0631204	7.03871	73.1609
856	SMALL_062_ROI_042	SMALL_062_SOMA_02	SMALL_062	-0.0880937	24.7884	69.1024
857	SMALL_062_ROI_042	SMALL_062_SOMA_03	SMALL_062	-0.00252551	63.4208	17.0609
858	SMALL_062_ROI_042	SMALL_062_SOMA_04	SMALL_062	-0.072859	6.46129	146.703
859	SMALL_062_ROI_052	SMALL_062_PROC_02_03	SMALL_062	0.0154159	43.75	70.305
860	SMALL_062_ROI_052	SMALL_062_PROC_02_05	SMALL_062	0.120853	36	64.1542
861	SMALL_062_ROI_052	SMALL_062_PROC_02_06	SMALL_062	0.11465	14.75	71.9673
862	SMALL_062_ROI_052	SMALL_062_SOMA_02	SMALL_062	0.161856	32.4997	64.7803
863	SMALL_062_ROI_052	SMALL_062_SOMA_03	SMALL_062	-0.135505	71.1321	36.1775
864	SMALL_062_ROI_052	SMALL_062_SOMA_04	SMALL_062	0.0872761	1.25	128.852
865	SMALL_062_ROI_062	SMALL_062_PROC_02_03	SMALL_062	0.127064	40.5	69.4938
866	SMALL_062_ROI_062	SMALL_062_PROC_02_05	SMALL_062	0.23626	39.25	72.3232
867	SMALL_062_ROI_062	SMALL_062_PROC_02_06	SMALL_062	0.271598	18	79.3382
868	SMALL_062_ROI_062	SMALL_062_SOMA_02	SMALL_062	0.217299	35.7497	69.9556
869	SMALL_062_ROI_062	SMALL_062_SOMA_03	SMALL_062	-0.107563	74.3821	52.8619
870	SMALL_062_ROI_062	SMALL_062_SOMA_04	SMALL_062	0.222515	4.5	115.766
871	SMALL_062_ROI_064	SMALL_062_PROC_02_03	SMALL_062	-0.0350141	99.0664	84.209
872	SMALL_062_ROI_064	SMALL_062_PROC_02_05	SMALL_062	-0.0432525	19.3164	84.0208
873	SMALL_062_ROI_064	SMALL_062_PROC_02_06	SMALL_062	0.0413656	40.5664	91.491
874	SMALL_062_ROI_064	SMALL_062_SOMA_02	SMALL_062	0.0369544	22.8167	83.0257
875	SMALL_062_ROI_064	SMALL_062_SOMA_03	SMALL_062	0.0710956	15.8158	49.3689
876	SMALL_062_ROI_064	SMALL_062_SOMA_04	SMALL_062	0.10542	54.0664	127.935
877	SMALL_062_ROI_065	SMALL_062_PROC_02_03	SMALL_062	-0.0505594	78.7935	49.6801
878	SMALL_062_ROI_065	SMALL_062_PROC_02_05	SMALL_062	0.0345923	0.956511	85.98
879	SMALL_062_ROI_065	SMALL_062_PROC_02_06	SMALL_062	0.00452759	20.2935	83.4317
880	SMALL_062_ROI_065	SMALL_062_SOMA_02	SMALL_062	-0.00761491	2.54379	73.3215
881	SMALL_062_ROI_065	SMALL_062_SOMA_03	SMALL_062	-0.0217059	36.0886	136.975
882	SMALL_062_ROI_065	SMALL_062_SOMA_04	SMALL_062	0.195615	33.7935	44.6809
883	SMALL_062_ROI_068	SMALL_062_PROC_02_03	SMALL_062	0.0124465	88.2414	66.4218
884	SMALL_062_ROI_068	SMALL_062_PROC_02_05	SMALL_062	0.124888	8.4914	75.0768
885	SMALL_062_ROI_068	SMALL_062_PROC_02_06	SMALL_062	0.134266	29.7414	81.3719
886	SMALL_062_ROI_068	SMALL_062_SOMA_02	SMALL_062	0.103621	11.9917	70.797
887	SMALL_062_ROI_068	SMALL_062_SOMA_03	SMALL_062	-0.0941888	26.6407	64.0924
888	SMALL_062_ROI_068	SMALL_062_SOMA_04	SMALL_062	0.285904	43.2414	105.06
889	SMALL_062_ROI_069	SMALL_062_PROC_02_03	SMALL_062	0.0191388	10.5257	40.1527
890	SMALL_062_ROI_069	SMALL_062_PROC_02_05	SMALL_062	-0.0688966	69.2243	74.6821
891	SMALL_062_ROI_069	SMALL_062_PROC_02_06	SMALL_062	0.00834184	47.9743	74.9876
892	SMALL_062_ROI_069	SMALL_062_SOMA_02	SMALL_062	-0.0288215	65.724	62.7081
893	SMALL_062_ROI_069	SMALL_062_SOMA_03	SMALL_062	-0.0791225	104.356	112.638
894	SMALL_062_ROI_069	SMALL_062_SOMA_04	SMALL_062	0.113682	34.4743	53.0055
895	SMALL_062_ROI_074	SMALL_062_PROC_02_03	SMALL_062	-0.0487604	85.3191	74.387
896	SMALL_062_ROI_074	SMALL_062_PROC_02_05	SMALL_062	0.0560359	5.56907	82.734
897	SMALL_062_ROI_074	SMALL_062_PROC_02_06	SMALL_062	0.0610079	26.8191	89.179
898	SMALL_062_ROI_074	SMALL_062_SOMA_02	SMALL_062	0.0997005	9.06937	78.7576
899	SMALL_062_ROI_074	SMALL_062_SOMA_03	SMALL_062	-0.106954	29.5631	65.7224
900	SMALL_062_ROI_074	SMALL_062_SOMA_04	SMALL_062	0.166998	40.3191	108.396
901	SMALL_062_ROI_077	SMALL_062_PROC_02_03	SMALL_062	0.0874834	81.507	81.2551
902	SMALL_062_ROI_077	SMALL_062_PROC_02_05	SMALL_062	0.00283242	1.757	90.1159
903	SMALL_062_ROI_077	SMALL_062_PROC_02_06	SMALL_062	0.0404163	23.007	96.5733
904	SMALL_062_ROI_077	SMALL_062_SOMA_02	SMALL_062	0.121992	5.25731	86.1254
905	SMALL_062_ROI_077	SMALL_062_SOMA_03	SMALL_062	-0.0532978	33.3751	69.6252
906	SMALL_062_ROI_077	SMALL_062_SOMA_04	SMALL_062	0.0876333	36.507	110.212
907	SMALL_062_ROI_080	SMALL_062_PROC_02_03	SMALL_062	0.0997678	176	65.0685
908	SMALL_062_ROI_080	SMALL_062_PROC_02_05	SMALL_062	0.020079	96.25	101.628
909	SMALL_062_ROI_080	SMALL_062_PROC_02_06	SMALL_062	0.180714	117.5	100.058
910	SMALL_062_ROI_080	SMALL_062_SOMA_02	SMALL_062	-0.0270299	99.7503	89.0219
911	SMALL_062_ROI_080	SMALL_062_SOMA_03	SMALL_062	-0.111741	61.1179	145.254
912	SMALL_062_ROI_080	SMALL_062_SOMA_04	SMALL_062	-0.0389631	131	25.3596
913	SMALL_062_ROI_082	SMALL_062_PROC_02_03	SMALL_062	0.148538	23.6819	72.0899
914	SMALL_062_ROI_082	SMALL_062_PROC_02_05	SMALL_062	0.11825	56.0681	108.62
915	SMALL_062_ROI_082	SMALL_062_PROC_02_06	SMALL_062	0.0926016	34.8181	106.389
916	SMALL_062_ROI_082	SMALL_062_SOMA_02	SMALL_062	0.180829	52.5678	95.9535
917	SMALL_062_ROI_082	SMALL_062_SOMA_03	SMALL_062	-0.0757514	91.2003	155.168
918	SMALL_062_ROI_082	SMALL_062_SOMA_04	SMALL_062	0.123308	21.3181	24.1933
919	SMALL_062_ROI_083	SMALL_062_PROC_02_03	SMALL_062	0.0346405	79.866	77.5598
920	SMALL_062_ROI_083	SMALL_062_PROC_02_05	SMALL_062	0.057166	0.115965	90.2799
921	SMALL_062_ROI_083	SMALL_062_PROC_02_06	SMALL_062	0.0208211	21.366	96.1695
922	SMALL_062_ROI_083	SMALL_062_SOMA_02	SMALL_062	0.117076	3.61627	85.014
923	SMALL_062_ROI_083	SMALL_062_SOMA_03	SMALL_062	-0.112955	35.0162	77.1859
924	SMALL_062_ROI_083	SMALL_062_SOMA_04	SMALL_062	-0.00966134	34.866	100.884
925	SMALL_062_ROI_087	SMALL_062_PROC_02_03	SMALL_062	0.00751879	86.9559	67.7116
926	SMALL_062_ROI_087	SMALL_062_PROC_02_05	SMALL_062	-0.015128	7.20588	103.857
927	SMALL_062_ROI_087	SMALL_062_PROC_02_06	SMALL_062	0.09417	28.4559	103.053
928	SMALL_062_ROI_087	SMALL_062_SOMA_02	SMALL_062	-0.000326716	10.7062	91.4373
929	SMALL_062_ROI_087	SMALL_062_SOMA_03	SMALL_062	-0.148245	27.9262	142.617
930	SMALL_062_ROI_087	SMALL_062_SOMA_04	SMALL_062	0.145401	41.9559	22.1635
931	SMALL_062_ROI_093	SMALL_062_PROC_02_03	SMALL_062	0.0480941	165.08	69.7502
932	SMALL_062_ROI_093	SMALL_062_PROC_02_05	SMALL_062	0.0299305	85.3304	99.158
933	SMALL_062_ROI_093	SMALL_062_PROC_02_06	SMALL_062	-0.0128562	106.58	101.577
934	SMALL_062_ROI_093	SMALL_062_SOMA_02	SMALL_062	0.0269719	88.8307	88.8155
935	SMALL_062_ROI_093	SMALL_062_SOMA_03	SMALL_062	-0.0500914	50.1983	116.586
936	SMALL_062_ROI_093	SMALL_062_SOMA_04	SMALL_062	0.0877181	120.08	53.4841
937	SMALL_063_ROI_000	SMALL_063_PROC_01_01	SMALL_063	0.0206503	11.8611	104.809
938	SMALL_063_ROI_000	SMALL_063_PROC_03_04	SMALL_063	0.0523747	12.9269	129.637
939	SMALL_063_ROI_008	SMALL_063_PROC_01_01	SMALL_063	0.228996	0.7136	131.912
940	SMALL_063_ROI_008	SMALL_063_PROC_03_04	SMALL_063	0.198729	1.77937	104.861
941	SMALL_063_ROI_012	SMALL_063_PROC_01_01	SMALL_063	0.0456375	79.0857	85.7396
942	SMALL_063_ROI_012	SMALL_063_PROC_03_04	SMALL_063	-0.00703172	78.0199	108.93
943	SMALL_063_ROI_013	SMALL_063_PROC_01_01	SMALL_063	0.0508569	5.39953	126.743
944	SMALL_063_ROI_013	SMALL_063_PROC_03_04	SMALL_063	0.0768912	4.33376	95.5491
945	SMALL_063_ROI_014	SMALL_063_PROC_01_01	SMALL_063	0.158634	97.887	96.821
946	SMALL_063_ROI_014	SMALL_063_PROC_03_04	SMALL_063	0.0856331	98.9528	93.104
947	SMALL_063_ROI_015	SMALL_063_PROC_01_01	SMALL_063	0.0427423	5.86566	88.3544
948	SMALL_063_ROI_015	SMALL_063_PROC_03_04	SMALL_063	0.0950936	4.79989	94.0713
949	SMALL_063_ROI_017	SMALL_063_PROC_01_01	SMALL_063	0.232118	1.8646	108.109
950	SMALL_063_ROI_017	SMALL_063_PROC_03_04	SMALL_063	0.257358	0.798838	86.4592
951	SMALL_063_ROI_021	SMALL_063_PROC_01_01	SMALL_063	-0.0315285	9.70471	62.0862
952	SMALL_063_ROI_021	SMALL_063_PROC_03_04	SMALL_063	0.0562562	10.7705	82.1589
953	SMALL_063_ROI_022	SMALL_063_PROC_01_01	SMALL_063	-0.0181526	97.8136	70.968
954	SMALL_063_ROI_022	SMALL_063_PROC_03_04	SMALL_063	-0.00743053	98.8793	74.8349
955	SMALL_063_ROI_023	SMALL_063_PROC_01_01	SMALL_063	0.111911	82.113	110.733
956	SMALL_063_ROI_023	SMALL_063_PROC_03_04	SMALL_063	0.0940257	81.0472	66.0738
957	SMALL_063_ROI_026	SMALL_063_PROC_01_01	SMALL_063	0.151966	0.811041	84.4119
958	SMALL_063_ROI_026	SMALL_063_PROC_03_04	SMALL_063	0.144727	0.254724	60.8601
959	SMALL_063_ROI_031	SMALL_063_PROC_01_01	SMALL_063	-0.0287157	24.6362	98.6538
960	SMALL_063_ROI_031	SMALL_063_PROC_03_04	SMALL_063	-0.0916674	23.5704	48.5246
961	SMALL_063_ROI_035	SMALL_063_PROC_01_01	SMALL_063	0.164726	41.5011	35.6496
962	SMALL_063_ROI_035	SMALL_063_PROC_03_04	SMALL_063	0.112408	42.5668	82.2563
963	SMALL_063_ROI_036	SMALL_063_PROC_01_01	SMALL_063	0.361208	3.5625	70.0983
964	SMALL_063_ROI_036	SMALL_063_PROC_03_04	SMALL_063	0.387515	4.62826	50.2405
965	SMALL_063_ROI_037	SMALL_063_PROC_01_01	SMALL_063	-0.0380965	70.746	40.5923
966	SMALL_063_ROI_037	SMALL_063_PROC_03_04	SMALL_063	-0.129136	71.8118	70.9336
967	SMALL_063_ROI_038	SMALL_063_PROC_01_01	SMALL_063	0.186226	12.4348	100.003
968	SMALL_063_ROI_038	SMALL_063_PROC_03_04	SMALL_063	0.204152	11.369	42.2387
969	SMALL_063_ROI_039	SMALL_063_PROC_01_01	SMALL_063	0.2793	75.792	78.52
970	SMALL_063_ROI_039	SMALL_063_PROC_03_04	SMALL_063	0.218111	74.7263	42.6443
971	SMALL_063_ROI_040	SMALL_063_PROC_01_01	SMALL_063	0.196797	1.66114	66.9529
972	SMALL_063_ROI_040	SMALL_063_PROC_03_04	SMALL_063	0.216193	2.7269	38.9252
973	SMALL_063_ROI_042	SMALL_063_PROC_01_01	SMALL_063	0.128227	92.6531	105.016
974	SMALL_063_ROI_042	SMALL_063_PROC_03_04	SMALL_063	0.181258	93.7188	34.0859
975	SMALL_063_ROI_043	SMALL_063_PROC_01_01	SMALL_063	0.28424	1.69261	75.0239
976	SMALL_063_ROI_043	SMALL_063_PROC_03_04	SMALL_063	0.226396	2.75837	31.6644
977	SMALL_063_ROI_049	SMALL_063_PROC_01_01	SMALL_063	0.142566	3.00508	84.6573
978	SMALL_063_ROI_049	SMALL_063_PROC_03_04	SMALL_063	0.211871	4.07084	10.9855
979	SMALL_063_ROI_053	SMALL_063_PROC_01_01	SMALL_063	0.135498	1.97011	87.7715
980	SMALL_063_ROI_053	SMALL_063_PROC_03_04	SMALL_063	0.196029	0.90434	2.0346
981	SMALL_063_ROI_055	SMALL_063_PROC_01_01	SMALL_063	0.121738	6.62705	24.5436
982	SMALL_063_ROI_055	SMALL_063_PROC_03_04	SMALL_063	0.164981	5.56129	79.5818
983	SMALL_063_ROI_058	SMALL_063_PROC_01_01	SMALL_063	0.251953	4.7274	56.8901
984	SMALL_063_ROI_058	SMALL_063_PROC_03_04	SMALL_063	0.33072	3.66163	41.7503
985	SMALL_063_ROI_062	SMALL_063_PROC_01_01	SMALL_063	0.234317	2.33998	67.8179
986	SMALL_063_ROI_062	SMALL_063_PROC_03_04	SMALL_063	0.288578	1.27421	47.6726
987	SMALL_065_ROI_002	SMALL_065_PROC_01_02	SMALL_065	0.065312	158.236	40.9532
988	SMALL_065_ROI_002	SMALL_065_PROC_01_05	SMALL_065	0.0867614	72.6435	62.3977
989	SMALL_065_ROI_002	SMALL_065_PROC_02_03	SMALL_065	0.0908376	66.8029	134.442
990	SMALL_065_ROI_002	SMALL_065_PROC_03_01	SMALL_065	0.0693815	115.806	156.809
991	SMALL_065_ROI_002	SMALL_065_PROC_03_07	SMALL_065	0.138793	162.236	137.063
992	SMALL_065_ROI_002	SMALL_065_PROC_03_09	SMALL_065	0.0897757	162.236	157.101
993	SMALL_065_ROI_002	SMALL_065_SOMA_02	SMALL_065	0.103707	70.4856	126.331
994	SMALL_065_ROI_003	SMALL_065_PROC_01_02	SMALL_065	-0.0738128	156.623	135.484
995	SMALL_065_ROI_003	SMALL_065_PROC_01_05	SMALL_065	-0.106493	71.0309	127.807
996	SMALL_065_ROI_003	SMALL_065_PROC_02_03	SMALL_065	-0.0420745	65.1903	141.28
997	SMALL_065_ROI_003	SMALL_065_PROC_03_01	SMALL_065	-0.0455275	114.194	99.6462
998	SMALL_065_ROI_003	SMALL_065_PROC_03_07	SMALL_065	-0.0184237	160.623	92.6446
999	SMALL_065_ROI_003	SMALL_065_PROC_03_09	SMALL_065	-0.0586998	160.623	115.884
1000	SMALL_065_ROI_003	SMALL_065_SOMA_02	SMALL_065	-0.0842863	68.873	128.989
1001	SMALL_065_ROI_004	SMALL_065_PROC_01_02	SMALL_065	0.043902	64.7856	103.837
1002	SMALL_065_ROI_004	SMALL_065_PROC_01_05	SMALL_065	-0.0165017	20.8065	98.8574
1003	SMALL_065_ROI_004	SMALL_065_PROC_02_03	SMALL_065	-0.041399	26.6471	126.042
1004	SMALL_065_ROI_004	SMALL_065_PROC_03_01	SMALL_065	0.00370453	22.3565	99.9677
1005	SMALL_065_ROI_004	SMALL_065_PROC_03_07	SMALL_065	-0.00342895	68.7856	86.9852
1006	SMALL_065_ROI_004	SMALL_065_PROC_03_09	SMALL_065	-0.0664726	68.7856	112.343
1007	SMALL_065_ROI_004	SMALL_065_SOMA_02	SMALL_065	-0.0633734	22.9644	113.52
1008	SMALL_065_ROI_008	SMALL_065_PROC_01_02	SMALL_065	0.0815327	176	78.9081
1009	SMALL_065_ROI_008	SMALL_065_PROC_01_05	SMALL_065	0.0511004	90.4079	75.6359
1010	SMALL_065_ROI_008	SMALL_065_PROC_02_03	SMALL_065	0.0555461	84.5673	113.403
1011	SMALL_065_ROI_008	SMALL_065_PROC_03_01	SMALL_065	-0.0339927	133.571	101.172
1012	SMALL_065_ROI_008	SMALL_065_PROC_03_07	SMALL_065	0.0543168	180	84.6399
1013	SMALL_065_ROI_008	SMALL_065_PROC_03_09	SMALL_065	-0.0237463	180	109.778
1014	SMALL_065_ROI_008	SMALL_065_SOMA_02	SMALL_065	0.00784396	88.25	101.203
1015	SMALL_065_ROI_009	SMALL_065_PROC_01_02	SMALL_065	-0.00237908	162.143	55.5171
1016	SMALL_065_ROI_009	SMALL_065_PROC_01_05	SMALL_065	-0.0143392	76.5507	58.3279
1017	SMALL_065_ROI_009	SMALL_065_PROC_02_03	SMALL_065	0.0463422	70.7101	112.187
1018	SMALL_065_ROI_009	SMALL_065_PROC_03_01	SMALL_065	-0.0553747	119.714	115.135
1019	SMALL_065_ROI_009	SMALL_065_PROC_03_07	SMALL_065	0.00258679	166.143	96.4863
1020	SMALL_065_ROI_009	SMALL_065_PROC_03_09	SMALL_065	-0.00509483	166.143	119.939
1021	SMALL_065_ROI_009	SMALL_065_SOMA_02	SMALL_065	0.0361324	74.3928	101.073
1022	SMALL_065_ROI_012	SMALL_065_PROC_01_02	SMALL_065	0.0312292	139.556	101.562
1023	SMALL_065_ROI_012	SMALL_065_PROC_01_05	SMALL_065	0.107443	53.9634	94.023
1024	SMALL_065_ROI_012	SMALL_065_PROC_02_03	SMALL_065	0.174608	48.1228	115.865
1025	SMALL_065_ROI_012	SMALL_065_PROC_03_01	SMALL_065	-0.0259723	97.1264	88.4577
1026	SMALL_065_ROI_012	SMALL_065_PROC_03_07	SMALL_065	0.0327722	143.556	75.5004
1027	SMALL_065_ROI_012	SMALL_065_PROC_03_09	SMALL_065	0.0414705	143.556	100.832
1028	SMALL_065_ROI_012	SMALL_065_SOMA_02	SMALL_065	0.104584	51.8055	103.336
1029	SMALL_065_ROI_014	SMALL_065_PROC_01_02	SMALL_065	-0.0471465	161.931	132.34
1030	SMALL_065_ROI_014	SMALL_065_PROC_01_05	SMALL_065	-0.0850174	76.3386	121.493
1031	SMALL_065_ROI_014	SMALL_065_PROC_02_03	SMALL_065	0.0277979	70.498	126.279
1032	SMALL_065_ROI_014	SMALL_065_PROC_03_01	SMALL_065	-0.00989573	119.502	81.0366
1033	SMALL_065_ROI_014	SMALL_065_PROC_03_07	SMALL_065	-0.0365795	165.931	75.3656
1034	SMALL_065_ROI_014	SMALL_065_PROC_03_09	SMALL_065	-0.0654723	165.931	97.7669
1035	SMALL_065_ROI_014	SMALL_065_SOMA_02	SMALL_065	-0.0210862	74.1807	114.27
1036	SMALL_065_ROI_015	SMALL_065_PROC_01_02	SMALL_065	-0.0840813	176	20.6661
1037	SMALL_065_ROI_015	SMALL_065_PROC_01_05	SMALL_065	-0.0967519	90.4079	43.516
1038	SMALL_065_ROI_015	SMALL_065_PROC_02_03	SMALL_065	-0.069013	84.5673	116.359
1039	SMALL_065_ROI_015	SMALL_065_PROC_03_01	SMALL_065	-0.0272427	133.571	144.666
1040	SMALL_065_ROI_015	SMALL_065_PROC_03_07	SMALL_065	-0.0375058	180	124.811
1041	SMALL_065_ROI_015	SMALL_065_PROC_03_09	SMALL_065	-0.016819	180	142.949
1042	SMALL_065_ROI_015	SMALL_065_SOMA_02	SMALL_065	-0.0161408	88.25	109.114
1043	SMALL_065_ROI_016	SMALL_065_PROC_01_02	SMALL_065	0.0405665	145.15	115.533
1044	SMALL_065_ROI_016	SMALL_065_PROC_01_05	SMALL_065	-0.039051	59.5578	105.245
1045	SMALL_065_ROI_016	SMALL_065_PROC_02_03	SMALL_065	0.0188164	53.7172	115.843
1046	SMALL_065_ROI_016	SMALL_065_PROC_03_01	SMALL_065	-0.0857261	102.721	78.5371
1047	SMALL_065_ROI_016	SMALL_065_PROC_03_07	SMALL_065	-0.0767676	149.15	68.9383
1048	SMALL_065_ROI_016	SMALL_065_PROC_03_09	SMALL_065	0.0106863	149.15	93.247
1049	SMALL_065_ROI_016	SMALL_065_SOMA_02	SMALL_065	-0.0528606	57.3999	103.504
1050	SMALL_065_ROI_017	SMALL_065_PROC_01_02	SMALL_065	0.221214	15.6182	69.6057
1051	SMALL_065_ROI_017	SMALL_065_PROC_01_05	SMALL_065	0.0769906	69.9739	63.4482
1052	SMALL_065_ROI_017	SMALL_065_PROC_02_03	SMALL_065	0.0654985	75.8145	99.8073
1053	SMALL_065_ROI_017	SMALL_065_PROC_03_01	SMALL_065	0.0070587	26.8109	92.2929
1054	SMALL_065_ROI_017	SMALL_065_PROC_03_07	SMALL_065	0.122891	19.6182	74.5862
1055	SMALL_065_ROI_017	SMALL_065_PROC_03_09	SMALL_065	0.0967412	19.6182	99.165
1056	SMALL_065_ROI_017	SMALL_065_SOMA_02	SMALL_065	0.0273008	72.1318	87.7144
1057	SMALL_065_ROI_021	SMALL_065_PROC_01_02	SMALL_065	-0.0266688	4	90.3732
1058	SMALL_065_ROI_021	SMALL_065_PROC_01_05	SMALL_065	0.0335421	89.5921	80.6256
1059	SMALL_065_ROI_021	SMALL_065_PROC_02_03	SMALL_065	0.105439	95.4327	100.965
1060	SMALL_065_ROI_021	SMALL_065_PROC_03_01	SMALL_065	0.0241619	46.4291	78.6626
1061	SMALL_065_ROI_021	SMALL_065_PROC_03_07	SMALL_065	0.0367389	7.73884e-17	63.7041
1062	SMALL_065_ROI_021	SMALL_065_PROC_03_09	SMALL_065	-0.00572869	1.47117e-25	89.173
1063	SMALL_065_ROI_021	SMALL_065_SOMA_02	SMALL_065	0.143175	91.75	88.439
1064	SMALL_065_ROI_022	SMALL_065_PROC_01_02	SMALL_065	0.0106908	4	56.7549
1065	SMALL_065_ROI_022	SMALL_065_PROC_01_05	SMALL_065	-0.087759	89.5921	50.5135
1066	SMALL_065_ROI_022	SMALL_065_PROC_02_03	SMALL_065	-0.0662725	95.4327	93.0879
1067	SMALL_065_ROI_022	SMALL_065_PROC_03_01	SMALL_065	-0.0220378	46.4291	94.4331
1068	SMALL_065_ROI_022	SMALL_065_PROC_03_07	SMALL_065	-0.0481859	7.73884e-17	75.5445
1069	SMALL_065_ROI_022	SMALL_065_PROC_03_09	SMALL_065	-0.0447929	4.38846e-27	98.8209
1070	SMALL_065_ROI_022	SMALL_065_SOMA_02	SMALL_065	-0.157207	91.75	81.5074
1071	SMALL_065_ROI_024	SMALL_065_PROC_01_02	SMALL_065	0.061487	40.8292	15.9981
1072	SMALL_065_ROI_024	SMALL_065_PROC_01_05	SMALL_065	-0.0635935	44.7629	28.952
1073	SMALL_065_ROI_024	SMALL_065_PROC_02_03	SMALL_065	0.0078598	50.6035	99.8727
1074	SMALL_065_ROI_024	SMALL_065_PROC_03_01	SMALL_065	0.0267201	1.59992	125.132
1075	SMALL_065_ROI_024	SMALL_065_PROC_03_07	SMALL_065	-0.0377636	44.8292	105.275
1076	SMALL_065_ROI_024	SMALL_065_PROC_03_09	SMALL_065	-0.0259317	44.8292	123.811
1077	SMALL_065_ROI_024	SMALL_065_SOMA_02	SMALL_065	0.000616142	46.9208	91.6979
1078	SMALL_065_ROI_028	SMALL_065_PROC_01_02	SMALL_065	-0.0624632	168.75	27.7807
1079	SMALL_065_ROI_028	SMALL_065_PROC_01_05	SMALL_065	-0.130772	83.1579	26.286
1080	SMALL_065_ROI_028	SMALL_065_PROC_02_03	SMALL_065	-0.124212	77.3173	89.5076
1081	SMALL_065_ROI_028	SMALL_065_PROC_03_01	SMALL_065	-0.0532096	126.321	109.724
1082	SMALL_065_ROI_028	SMALL_065_PROC_03_07	SMALL_065	-0.0589536	172.75	89.8831
1083	SMALL_065_ROI_028	SMALL_065_PROC_03_09	SMALL_065	-0.0185297	172.75	109.326
1084	SMALL_065_ROI_028	SMALL_065_SOMA_02	SMALL_065	-0.184706	81	80.171
1085	SMALL_065_ROI_032	SMALL_065_PROC_01_02	SMALL_065	-0.0532853	44.6005	99.5409
1086	SMALL_065_ROI_032	SMALL_065_PROC_01_05	SMALL_065	0.0689342	40.9916	85.7846
1087	SMALL_065_ROI_032	SMALL_065_PROC_02_03	SMALL_065	-0.0394952	46.8322	91.4428
1088	SMALL_065_ROI_032	SMALL_065_PROC_03_01	SMALL_065	0.0120873	2.17139	60.9279
1089	SMALL_065_ROI_032	SMALL_065_PROC_03_07	SMALL_065	-0.0784192	48.6005	47.5699
1090	SMALL_065_ROI_032	SMALL_065_PROC_03_09	SMALL_065	-0.0335849	48.6005	72.8697
1091	SMALL_065_ROI_032	SMALL_065_SOMA_02	SMALL_065	-0.08233	43.1495	79.0589
1092	SMALL_065_ROI_033	SMALL_065_PROC_01_02	SMALL_065	-0.0849689	168.75	34.8448
1093	SMALL_065_ROI_033	SMALL_065_PROC_01_05	SMALL_065	0.000365598	83.1579	26.2003
1094	SMALL_065_ROI_033	SMALL_065_PROC_02_03	SMALL_065	-0.0500084	77.3173	81.91
1095	SMALL_065_ROI_033	SMALL_065_PROC_03_01	SMALL_065	-0.0446904	126.321	100.218
1096	SMALL_065_ROI_033	SMALL_065_PROC_03_07	SMALL_065	-0.00406241	172.75	80.3753
1097	SMALL_065_ROI_033	SMALL_065_PROC_03_09	SMALL_065	-0.0213474	172.75	99.9354
1098	SMALL_065_ROI_033	SMALL_065_SOMA_02	SMALL_065	0.00571932	81	72.0417
1099	SMALL_065_ROI_036	SMALL_065_PROC_01_02	SMALL_065	0.0516978	12.3886	129.335
1100	SMALL_065_ROI_036	SMALL_065_PROC_01_05	SMALL_065	-0.121991	73.2035	114.769
1101	SMALL_065_ROI_036	SMALL_065_PROC_02_03	SMALL_065	-0.0170179	79.0441	107.741
1102	SMALL_065_ROI_036	SMALL_065_PROC_03_01	SMALL_065	0.0236636	30.0405	58.0674
1103	SMALL_065_ROI_036	SMALL_065_PROC_03_07	SMALL_065	-0.0913271	16.3886	54.3181
1104	SMALL_065_ROI_036	SMALL_065_PROC_03_09	SMALL_065	-0.0401426	16.3886	75.3127
1105	SMALL_065_ROI_036	SMALL_065_SOMA_02	SMALL_065	-0.122726	75.3614	96.2949
1106	SMALL_065_ROI_037	SMALL_065_PROC_01_02	SMALL_065	-0.0615505	90.6095	87.2608
1107	SMALL_065_ROI_037	SMALL_065_PROC_01_05	SMALL_065	0.223574	5.01736	72.9066
1108	SMALL_065_ROI_037	SMALL_065_PROC_02_03	SMALL_065	0.258909	0.823243	82.5687
1109	SMALL_065_ROI_037	SMALL_065_PROC_03_01	SMALL_065	-0.0718013	48.1804	62.0642
1110	SMALL_065_ROI_037	SMALL_065_PROC_03_07	SMALL_065	0.0340038	94.6095	45.5731
1111	SMALL_065_ROI_037	SMALL_065_PROC_03_09	SMALL_065	0.0675264	94.6095	70.9052
1112	SMALL_065_ROI_037	SMALL_065_SOMA_02	SMALL_065	0.350614	2.85947	70.0471
1113	SMALL_065_ROI_039	SMALL_065_PROC_01_02	SMALL_065	0.0423724	10.5556	26.6598
1114	SMALL_065_ROI_039	SMALL_065_PROC_01_05	SMALL_065	0.0488246	75.0365	14.7765
1115	SMALL_065_ROI_039	SMALL_065_PROC_02_03	SMALL_065	0.0363606	80.8771	78.1182
1116	SMALL_065_ROI_039	SMALL_065_PROC_03_01	SMALL_065	-0.0737353	31.8735	104.234
1117	SMALL_065_ROI_039	SMALL_065_PROC_03_07	SMALL_065	0.0969422	14.5556	84.4401
1118	SMALL_065_ROI_039	SMALL_065_PROC_03_09	SMALL_065	0.0282447	14.5556	101.865
1119	SMALL_065_ROI_039	SMALL_065_SOMA_02	SMALL_065	-0.0504487	77.1944	69.4921
1120	SMALL_065_ROI_041	SMALL_065_PROC_01_02	SMALL_065	-0.037629	94.9903	62.9703
1121	SMALL_065_ROI_041	SMALL_065_PROC_01_05	SMALL_065	0.0559985	9.39823	47.7709
1122	SMALL_065_ROI_041	SMALL_065_PROC_02_03	SMALL_065	0.129072	3.55763	71.9171
1123	SMALL_065_ROI_041	SMALL_065_PROC_03_01	SMALL_065	-0.0618709	52.5612	73.7832
1124	SMALL_065_ROI_041	SMALL_065_PROC_03_07	SMALL_065	-7.66071e-05	98.9903	54.2915
1125	SMALL_065_ROI_041	SMALL_065_PROC_03_09	SMALL_065	-0.0294569	98.9903	76.5757
1126	SMALL_065_ROI_041	SMALL_065_SOMA_02	SMALL_065	0.198242	7.24035	59.906
1127	SMALL_065_ROI_042	SMALL_065_PROC_01_02	SMALL_065	-0.0132796	40.3552	96.0994
1128	SMALL_065_ROI_042	SMALL_065_PROC_01_05	SMALL_065	-0.011912	45.237	80.584
1129	SMALL_065_ROI_042	SMALL_065_PROC_02_03	SMALL_065	-0.0335167	51.0776	82.0993
1130	SMALL_065_ROI_042	SMALL_065_PROC_03_01	SMALL_065	0.101582	2.07396	54.0867
1131	SMALL_065_ROI_042	SMALL_065_PROC_03_07	SMALL_065	-0.0373638	44.3552	39.2146
1132	SMALL_065_ROI_042	SMALL_065_PROC_03_09	SMALL_065	-0.033929	44.3552	64.6712
1133	SMALL_065_ROI_042	SMALL_065_SOMA_02	SMALL_065	-0.0311301	47.3948	69.7408
1134	SMALL_065_ROI_043	SMALL_065_PROC_01_02	SMALL_065	-0.0774554	137.853	55.2065
1135	SMALL_065_ROI_043	SMALL_065_PROC_01_05	SMALL_065	0.0299929	52.2605	38.6695
1136	SMALL_065_ROI_043	SMALL_065_PROC_02_03	SMALL_065	-0.0210409	46.4199	67.7318
1137	SMALL_065_ROI_043	SMALL_065_PROC_03_01	SMALL_065	-0.110757	95.4235	77.9296
1138	SMALL_065_ROI_043	SMALL_065_PROC_03_07	SMALL_065	-0.00971431	141.853	58.1115
1139	SMALL_065_ROI_043	SMALL_065_PROC_03_09	SMALL_065	-0.0782061	141.853	78.5365
1140	SMALL_065_ROI_043	SMALL_065_SOMA_02	SMALL_065	0.0156374	50.1026	56.303
1141	SMALL_065_ROI_048	SMALL_065_PROC_01_02	SMALL_065	-0.0963584	129.074	63.3463
1142	SMALL_065_ROI_048	SMALL_065_PROC_01_05	SMALL_065	-0.18395	43.4822	44.8189
1143	SMALL_065_ROI_048	SMALL_065_PROC_02_03	SMALL_065	-0.13576	37.6416	61.3228
1144	SMALL_065_ROI_048	SMALL_065_PROC_03_01	SMALL_065	-0.0687932	86.6452	68.6308
1145	SMALL_065_ROI_048	SMALL_065_PROC_03_07	SMALL_065	-0.0728154	133.074	48.7898
1146	SMALL_065_ROI_048	SMALL_065_PROC_03_09	SMALL_065	-0.0786424	133.074	69.1711
1147	SMALL_065_ROI_048	SMALL_065_SOMA_02	SMALL_065	-0.208805	41.3244	49.3836
1148	SMALL_065_ROI_049	SMALL_065_PROC_01_02	SMALL_065	0.00679143	16.151	118.056
1149	SMALL_065_ROI_049	SMALL_065_PROC_01_05	SMALL_065	-0.0595554	69.4411	100.367
1150	SMALL_065_ROI_049	SMALL_065_PROC_02_03	SMALL_065	-0.100027	75.2817	84.2294
1151	SMALL_065_ROI_049	SMALL_065_PROC_03_01	SMALL_065	0.0579614	26.2781	36.6622
1152	SMALL_065_ROI_049	SMALL_065_PROC_03_07	SMALL_065	-0.0927315	20.151	30.3386
1153	SMALL_065_ROI_049	SMALL_065_PROC_03_09	SMALL_065	-0.0803631	20.151	52.3355
1154	SMALL_065_ROI_049	SMALL_065_SOMA_02	SMALL_065	-0.180951	71.599	73.1148
1155	SMALL_065_ROI_050	SMALL_065_PROC_01_02	SMALL_065	-0.00908721	4	34.5049
1156	SMALL_065_ROI_050	SMALL_065_PROC_01_05	SMALL_065	-0.0356944	89.5921	10.9507
1157	SMALL_065_ROI_050	SMALL_065_PROC_02_03	SMALL_065	-0.0847231	95.4327	63.5595
1158	SMALL_065_ROI_050	SMALL_065_PROC_03_01	SMALL_065	0.0231202	46.4291	97.6021
1159	SMALL_065_ROI_050	SMALL_065_PROC_03_07	SMALL_065	-0.0628694	5.24224e-12	78.3324
1160	SMALL_065_ROI_050	SMALL_065_PROC_03_09	SMALL_065	-0.0285926	5.24232e-12	92.5795
1161	SMALL_065_ROI_050	SMALL_065_SOMA_02	SMALL_065	-0.14572	91.75	56.0983
1162	SMALL_065_ROI_051	SMALL_065_PROC_01_02	SMALL_065	-0.0190722	4	26.6463
1163	SMALL_065_ROI_051	SMALL_065_PROC_01_05	SMALL_065	0.0772097	89.5921	21.736
1164	SMALL_065_ROI_051	SMALL_065_PROC_02_03	SMALL_065	0.0409431	95.4327	79.8289
1165	SMALL_065_ROI_051	SMALL_065_PROC_03_01	SMALL_065	0.0409876	46.4291	125.107
1166	SMALL_065_ROI_051	SMALL_065_PROC_03_07	SMALL_065	0.0542213	4.05183e-14	106.479
1167	SMALL_065_ROI_051	SMALL_065_PROC_03_09	SMALL_065	0.0252714	4.05957e-14	117.719
1168	SMALL_065_ROI_051	SMALL_065_SOMA_02	SMALL_065	0.0726555	91.75	76.2616
1169	SMALL_065_ROI_052	SMALL_065_PROC_01_02	SMALL_065	0.00472749	24.7828	63.6751
1170	SMALL_065_ROI_052	SMALL_065_PROC_01_05	SMALL_065	0.00557972	60.8093	43.0516
1171	SMALL_065_ROI_052	SMALL_065_PROC_02_03	SMALL_065	0.0431757	66.6499	53.5522
1172	SMALL_065_ROI_052	SMALL_065_PROC_03_01	SMALL_065	-0.0299842	17.6463	66.7195
1173	SMALL_065_ROI_052	SMALL_065_PROC_03_07	SMALL_065	-0.00861592	28.7828	46.956
1174	SMALL_065_ROI_052	SMALL_065_PROC_03_09	SMALL_065	0.0127727	28.7828	65.1594
1175	SMALL_065_ROI_052	SMALL_065_SOMA_02	SMALL_065	0.000214257	62.9672	41.7918
1176	SMALL_065_ROI_053	SMALL_065_PROC_01_02	SMALL_065	0.00278829	49.1238	29.8331
1177	SMALL_065_ROI_053	SMALL_065_PROC_01_05	SMALL_065	0.0940858	36.4683	11.6053
1178	SMALL_065_ROI_053	SMALL_065_PROC_02_03	SMALL_065	0.0404062	42.3089	68.4432
1179	SMALL_065_ROI_053	SMALL_065_PROC_03_01	SMALL_065	-0.0410261	6.69467	110.85
1180	SMALL_065_ROI_053	SMALL_065_PROC_03_07	SMALL_065	0.0570084	53.1238	92.1278
1181	SMALL_065_ROI_053	SMALL_065_PROC_03_09	SMALL_065	0.0565665	53.1238	103.933
1182	SMALL_065_ROI_053	SMALL_065_SOMA_02	SMALL_065	0.0446361	38.6262	63.5878
1183	SMALL_065_ROI_054	SMALL_065_PROC_01_02	SMALL_065	0.0980812	7.36376	128.705
1184	SMALL_065_ROI_054	SMALL_065_PROC_01_05	SMALL_065	0.120811	78.2284	110.272
1185	SMALL_065_ROI_054	SMALL_065_PROC_02_03	SMALL_065	0.0446092	84.069	87.2734
1186	SMALL_065_ROI_054	SMALL_065_PROC_03_01	SMALL_065	0.014329	35.0654	31.3236
1187	SMALL_065_ROI_054	SMALL_065_PROC_03_07	SMALL_065	-0.00392875	11.3638	31.9081
1188	SMALL_065_ROI_054	SMALL_065_PROC_03_09	SMALL_065	0.0546502	11.3638	49.2684
1189	SMALL_065_ROI_054	SMALL_065_SOMA_02	SMALL_065	-0.033553	80.3862	77.0605
1190	SMALL_065_ROI_055	SMALL_065_PROC_01_02	SMALL_065	0.0599579	176	115.625
1191	SMALL_065_ROI_055	SMALL_065_PROC_01_05	SMALL_065	0.136553	90.4079	96.798
1192	SMALL_065_ROI_055	SMALL_065_PROC_02_03	SMALL_065	0.080534	84.5673	76.2644
1193	SMALL_065_ROI_055	SMALL_065_PROC_03_01	SMALL_065	-0.0972356	133.571	29.7159
1194	SMALL_065_ROI_055	SMALL_065_PROC_03_07	SMALL_065	0.0299817	180	21.9757
1195	SMALL_065_ROI_055	SMALL_065_PROC_03_09	SMALL_065	0.0698473	180	44.3391
1196	SMALL_065_ROI_055	SMALL_065_SOMA_02	SMALL_065	0.135407	88.25	65.3842
1197	SMALL_065_ROI_057	SMALL_065_PROC_01_02	SMALL_065	-0.0490268	77.5	83.1054
1198	SMALL_065_ROI_057	SMALL_065_PROC_01_05	SMALL_065	0.113514	8.09212	62.119
1199	SMALL_065_ROI_057	SMALL_065_PROC_02_03	SMALL_065	0.109467	13.9327	50.0784
1200	SMALL_065_ROI_057	SMALL_065_PROC_03_01	SMALL_065	-0.0324446	35.0709	47.3825
1201	SMALL_065_ROI_057	SMALL_065_PROC_03_07	SMALL_065	0.104639	81.5	27.5642
1202	SMALL_065_ROI_057	SMALL_065_PROC_03_09	SMALL_065	0.0652746	81.5	47.5829
1203	SMALL_065_ROI_057	SMALL_065_SOMA_02	SMALL_065	0.237068	10.25	37.5803
1204	SMALL_065_ROI_060	SMALL_065_PROC_01_02	SMALL_065	-0.0314446	2.35178	73.467
1205	SMALL_065_ROI_060	SMALL_065_PROC_01_05	SMALL_065	0.0299581	83.2403	51.5989
1206	SMALL_065_ROI_060	SMALL_065_PROC_02_03	SMALL_065	-0.00555062	89.0809	45.2692
1207	SMALL_065_ROI_060	SMALL_065_PROC_03_01	SMALL_065	-0.0142135	40.0773	56.9481
1208	SMALL_065_ROI_060	SMALL_065_PROC_03_07	SMALL_065	0.0331698	6.35178	37.5237
1209	SMALL_065_ROI_060	SMALL_065_PROC_03_09	SMALL_065	0.0638988	6.35178	54.194
1210	SMALL_065_ROI_060	SMALL_065_SOMA_02	SMALL_065	-0.0326149	85.3982	32.9518
1211	SMALL_065_ROI_061	SMALL_065_PROC_01_02	SMALL_065	0.192036	156.25	58.2362
1212	SMALL_065_ROI_061	SMALL_065_PROC_01_05	SMALL_065	-0.0147413	70.6579	34.9712
1213	SMALL_065_ROI_061	SMALL_065_PROC_02_03	SMALL_065	0.0173122	64.8173	44.8195
1214	SMALL_065_ROI_061	SMALL_065_PROC_03_01	SMALL_065	0.0239225	113.821	74.0512
1215	SMALL_065_ROI_061	SMALL_065_PROC_03_07	SMALL_065	0.0210695	160.25	55.1965
1216	SMALL_065_ROI_061	SMALL_065_PROC_03_09	SMALL_065	0.00179113	160.25	68.5583
1217	SMALL_065_ROI_061	SMALL_065_SOMA_02	SMALL_065	-0.0634862	68.5	34.9182
1218	SMALL_065_ROI_068	SMALL_065_PROC_01_02	SMALL_065	0.0575186	39.1162	52.5564
1219	SMALL_065_ROI_068	SMALL_065_PROC_01_05	SMALL_065	0.0465186	46.4759	29.9352
1220	SMALL_065_ROI_068	SMALL_065_PROC_02_03	SMALL_065	-0.0256475	52.3165	45.4265
1221	SMALL_065_ROI_068	SMALL_065_PROC_03_01	SMALL_065	0.107697	3.31295	93.992
1222	SMALL_065_ROI_068	SMALL_065_PROC_03_07	SMALL_065	0.0325273	43.1162	76.7625
1223	SMALL_065_ROI_068	SMALL_065_PROC_03_09	SMALL_065	0.0597941	43.1162	84.5379
1224	SMALL_065_ROI_068	SMALL_065_SOMA_02	SMALL_065	-0.0219463	48.6338	41.7964
1225	SMALL_065_ROI_072	SMALL_065_PROC_01_02	SMALL_065	-0.0559989	142.75	52.6206
1226	SMALL_065_ROI_072	SMALL_065_PROC_01_05	SMALL_065	-0.0762026	57.1579	32.9157
1227	SMALL_065_ROI_072	SMALL_065_PROC_02_03	SMALL_065	-0.0602517	51.3173	50.7636
1228	SMALL_065_ROI_072	SMALL_065_PROC_03_01	SMALL_065	-0.053886	100.321	103.719
1229	SMALL_065_ROI_072	SMALL_065_PROC_03_07	SMALL_065	-0.106946	146.75	86.9672
1230	SMALL_065_ROI_072	SMALL_065_PROC_03_09	SMALL_065	-0.0711457	146.75	93.2963
1231	SMALL_065_ROI_072	SMALL_065_SOMA_02	SMALL_065	-0.0910562	55	49.4021
1232	SMALL_065_ROI_078	SMALL_065_PROC_01_02	SMALL_065	0.0776473	25.75	58.6223
1233	SMALL_065_ROI_078	SMALL_065_PROC_01_05	SMALL_065	-0.0994942	59.8421	43.8493
1234	SMALL_065_ROI_078	SMALL_065_PROC_02_03	SMALL_065	-0.0540506	65.6827	59.9666
1235	SMALL_065_ROI_078	SMALL_065_PROC_03_01	SMALL_065	0.0625761	16.6791	117.72
1236	SMALL_065_ROI_078	SMALL_065_PROC_03_07	SMALL_065	-0.0283163	29.75	101.776
1237	SMALL_065_ROI_078	SMALL_065_PROC_03_09	SMALL_065	-0.0563163	29.75	105.95
1238	SMALL_065_ROI_078	SMALL_065_SOMA_02	SMALL_065	-0.0864128	62	61.3718
1239	SMALL_065_ROI_082	SMALL_065_PROC_01_02	SMALL_065	0.103828	175.376	100.205
1240	SMALL_065_ROI_082	SMALL_065_PROC_01_05	SMALL_065	-0.0294985	89.7842	76.8535
1241	SMALL_065_ROI_082	SMALL_065_PROC_02_03	SMALL_065	0.0136417	83.9436	31.5633
1242	SMALL_065_ROI_082	SMALL_065_PROC_03_01	SMALL_065	0.0405337	132.947	36.6054
1243	SMALL_065_ROI_082	SMALL_065_PROC_03_07	SMALL_065	-0.0489014	179.376	23.8469
1244	SMALL_065_ROI_082	SMALL_065_PROC_03_09	SMALL_065	0.0533974	179.376	26.7769
1245	SMALL_065_ROI_082	SMALL_065_SOMA_02	SMALL_065	-0.00137151	87.6264	21.8616
1246	SMALL_065_ROI_084	SMALL_065_PROC_01_02	SMALL_065	0.0214941	35.1398	90.1007
1247	SMALL_065_ROI_084	SMALL_065_PROC_01_05	SMALL_065	-0.00269199	50.4523	66.2138
1248	SMALL_065_ROI_084	SMALL_065_PROC_02_03	SMALL_065	-0.0445621	56.2929	20.4773
1249	SMALL_065_ROI_084	SMALL_065_PROC_03_01	SMALL_065	0.0672555	7.28931	51.2758
1250	SMALL_065_ROI_084	SMALL_065_PROC_03_07	SMALL_065	0.0119337	39.1398	37.5477
1251	SMALL_065_ROI_084	SMALL_065_PROC_03_09	SMALL_065	-0.0472437	39.1398	39.871
1252	SMALL_065_ROI_084	SMALL_065_SOMA_02	SMALL_065	-0.0526304	52.6102	8.38162
1253	SMALL_065_ROI_085	SMALL_065_PROC_01_02	SMALL_065	-0.0460784	131.712	139.306
1254	SMALL_065_ROI_085	SMALL_065_PROC_01_05	SMALL_065	-0.0432648	46.12	117.063
1255	SMALL_065_ROI_085	SMALL_065_PROC_02_03	SMALL_065	-0.0616149	40.2794	68.3802
1256	SMALL_065_ROI_085	SMALL_065_PROC_03_01	SMALL_065	-0.0333592	89.283	10.3302
1257	SMALL_065_ROI_085	SMALL_065_PROC_03_07	SMALL_065	-0.0110085	135.712	29.6197
1258	SMALL_065_ROI_085	SMALL_065_PROC_03_09	SMALL_065	-0.0777405	135.712	19.1552
1259	SMALL_065_ROI_085	SMALL_065_SOMA_02	SMALL_065	-0.0625213	43.9621	62.7062
1260	SMALL_065_ROI_086	SMALL_065_PROC_01_02	SMALL_065	0.232668	27.285	77.6095
1261	SMALL_065_ROI_086	SMALL_065_PROC_01_05	SMALL_065	0.100257	58.3071	54.2272
1262	SMALL_065_ROI_086	SMALL_065_PROC_02_03	SMALL_065	0.0892598	64.1477	20.5358
1263	SMALL_065_ROI_086	SMALL_065_PROC_03_01	SMALL_065	-0.0311234	15.1441	78.5918
1264	SMALL_065_ROI_086	SMALL_065_PROC_03_07	SMALL_065	0.0717593	31.285	64.6822
1265	SMALL_065_ROI_086	SMALL_065_PROC_03_09	SMALL_065	0.042251	31.285	65.5747
1266	SMALL_065_ROI_086	SMALL_065_SOMA_02	SMALL_065	0.0310465	60.465	21.0088
1267	SMALL_065_ROI_088	SMALL_065_PROC_01_02	SMALL_065	-0.0352822	29.25	97.5278
1268	SMALL_065_ROI_088	SMALL_065_PROC_01_05	SMALL_065	-0.123985	56.3421	73.5081
1269	SMALL_065_ROI_088	SMALL_065_PROC_02_03	SMALL_065	-0.0343866	62.1827	14.4308
1270	SMALL_065_ROI_088	SMALL_065_PROC_03_01	SMALL_065	0.0699689	13.1791	51.4926
1271	SMALL_065_ROI_088	SMALL_065_PROC_03_07	SMALL_065	0.027052	33.25	40.9376
1272	SMALL_065_ROI_088	SMALL_065_PROC_03_09	SMALL_065	-0.143648	33.25	37.1915
1273	SMALL_065_ROI_088	SMALL_065_SOMA_02	SMALL_065	-0.101179	58.5	7.9044
1274	SMALL_065_ROI_089	SMALL_065_PROC_01_02	SMALL_065	0.126855	26.9876	72.8249
1275	SMALL_065_ROI_089	SMALL_065_PROC_01_05	SMALL_065	0.0900133	58.6045	58.6655
1276	SMALL_065_ROI_089	SMALL_065_PROC_02_03	SMALL_065	0.06845	64.4451	61.6101
1277	SMALL_065_ROI_089	SMALL_065_PROC_03_01	SMALL_065	0.0930978	15.4415	123.585
1278	SMALL_065_ROI_089	SMALL_065_PROC_03_07	SMALL_065	0.00830039	30.9876	109.142
1279	SMALL_065_ROI_089	SMALL_065_PROC_03_09	SMALL_065	0.0493414	30.9876	110.072
1280	SMALL_065_ROI_089	SMALL_065_SOMA_02	SMALL_065	0.0451606	60.7624	65.8626
1281	SMALL_065_ROI_091	SMALL_065_PROC_01_02	SMALL_065	0.00674596	155.301	129.576
1282	SMALL_065_ROI_091	SMALL_065_PROC_01_05	SMALL_065	0.0746933	69.7089	106.529
1283	SMALL_065_ROI_091	SMALL_065_PROC_02_03	SMALL_065	0.170138	63.8683	52.7668
1284	SMALL_065_ROI_091	SMALL_065_PROC_03_01	SMALL_065	-0.0419336	112.872	17.0994
1285	SMALL_065_ROI_091	SMALL_065_PROC_03_07	SMALL_065	0.0333372	159.301	26.3637
1286	SMALL_065_ROI_091	SMALL_065_PROC_03_09	SMALL_065	0.100374	159.301	3.44165
1287	SMALL_065_ROI_091	SMALL_065_SOMA_02	SMALL_065	0.308186	67.551	48.0457
1288	SMALL_065_ROI_092	SMALL_065_PROC_01_02	SMALL_065	0.0689295	64.0082	77.4547
1289	SMALL_065_ROI_092	SMALL_065_PROC_01_05	SMALL_065	0.018896	21.584	55.9989
1290	SMALL_065_ROI_092	SMALL_065_PROC_02_03	SMALL_065	0.0844842	27.4246	31.0831
1291	SMALL_065_ROI_092	SMALL_065_PROC_03_01	SMALL_065	-0.0149396	21.579	93.269
1292	SMALL_065_ROI_092	SMALL_065_PROC_03_07	SMALL_065	0.0290081	68.0082	79.8523
1293	SMALL_065_ROI_092	SMALL_065_PROC_03_09	SMALL_065	0.025424	68.0082	79.3437
1294	SMALL_065_ROI_092	SMALL_065_SOMA_02	SMALL_065	0.0815744	23.7418	35.4028
1295	SMALL_065_ROI_093	SMALL_065_PROC_01_02	SMALL_065	0.0573562	68.4027	149.143
1296	SMALL_065_ROI_093	SMALL_065_PROC_01_05	SMALL_065	0.218397	17.1894	126.778
1297	SMALL_065_ROI_093	SMALL_065_PROC_02_03	SMALL_065	0.177812	23.03	75.3746
1298	SMALL_065_ROI_093	SMALL_065_PROC_03_01	SMALL_065	-0.000573707	25.9736	19.9867
1299	SMALL_065_ROI_093	SMALL_065_PROC_03_07	SMALL_065	0.0962693	72.4027	39.5485
1300	SMALL_065_ROI_093	SMALL_065_PROC_03_09	SMALL_065	0.0963277	72.4027	26.219
1301	SMALL_065_ROI_093	SMALL_065_SOMA_02	SMALL_065	0.211518	19.3473	70.7693
1302	SMALL_065_ROI_094	SMALL_065_PROC_01_02	SMALL_065	-0.0467306	15.591	137.837
1303	SMALL_065_ROI_094	SMALL_065_PROC_01_05	SMALL_065	-0.138425	70.0011	114.917
1304	SMALL_065_ROI_094	SMALL_065_PROC_02_03	SMALL_065	0.0746038	75.8417	60.6957
1305	SMALL_065_ROI_094	SMALL_065_PROC_03_01	SMALL_065	-0.045233	26.8381	16.9547
1306	SMALL_065_ROI_094	SMALL_065_PROC_03_07	SMALL_065	-0.0395441	19.591	31.9125
1307	SMALL_065_ROI_094	SMALL_065_PROC_03_09	SMALL_065	-0.0410612	19.591	11.9735
1308	SMALL_065_ROI_094	SMALL_065_SOMA_02	SMALL_065	-0.0634065	72.159	56.5108
1309	SMALL_065_ROI_095	SMALL_065_PROC_01_02	SMALL_065	0.033674	43.149	90.4198
1310	SMALL_065_ROI_095	SMALL_065_PROC_01_05	SMALL_065	-0.0585965	42.4431	66.8312
1311	SMALL_065_ROI_095	SMALL_065_PROC_02_03	SMALL_065	-0.0411743	48.2837	8.28521
1312	SMALL_065_ROI_095	SMALL_065_PROC_03_01	SMALL_065	0.0476422	0.719853	72.0153
1313	SMALL_065_ROI_095	SMALL_065_PROC_03_07	SMALL_065	0.00619459	47.149	60.7645
1314	SMALL_065_ROI_095	SMALL_065_PROC_03_09	SMALL_065	-0.0406494	47.149	56.9909
1315	SMALL_065_ROI_095	SMALL_065_SOMA_02	SMALL_065	0.0105477	44.601	15.5135
1316	SMALL_065_ROI_096	SMALL_065_PROC_01_02	SMALL_065	0.0199757	132.072	78.2071
1317	SMALL_065_ROI_096	SMALL_065_PROC_01_05	SMALL_065	0.00350099	46.4802	59.7624
1318	SMALL_065_ROI_096	SMALL_065_PROC_02_03	SMALL_065	-0.0694894	40.6396	45.3977
1319	SMALL_065_ROI_096	SMALL_065_PROC_03_01	SMALL_065	-0.0141763	89.6432	108.64
1320	SMALL_065_ROI_096	SMALL_065_PROC_03_07	SMALL_065	-0.0675238	136.072	95.2752
1321	SMALL_065_ROI_096	SMALL_065_PROC_03_09	SMALL_065	-0.0225966	136.072	94.3593
1322	SMALL_065_ROI_096	SMALL_065_SOMA_02	SMALL_065	-0.0443695	44.3223	50.7813
1323	SMALL_065_ROI_098	SMALL_065_PROC_01_02	SMALL_065	0.0743383	151.75	106.796
1324	SMALL_065_ROI_098	SMALL_065_PROC_01_05	SMALL_065	-0.0702229	66.1579	82.7605
1325	SMALL_065_ROI_098	SMALL_065_PROC_02_03	SMALL_065	0.124147	60.3173	16.8002
1326	SMALL_065_ROI_098	SMALL_065_PROC_03_01	SMALL_065	-0.00358128	109.321	49.3601
1327	SMALL_065_ROI_098	SMALL_065_PROC_03_07	SMALL_065	-0.021248	155.75	42.4581
1328	SMALL_065_ROI_098	SMALL_065_PROC_03_09	SMALL_065	0.0641472	155.75	32.7429
1329	SMALL_065_ROI_098	SMALL_065_SOMA_02	SMALL_065	0.00852713	64	16.6068
1330	SMALL_067_ROI_002	SMALL_067_PROC_01_03	SMALL_067	-0.0412042	63.2862	102.104
1331	SMALL_067_ROI_002	SMALL_067_PROC_01_05	SMALL_067	0.144644	10.4303	85.9171
1332	SMALL_067_ROI_002	SMALL_067_PROC_01_06	SMALL_067	0.102687	15.2984	95.285
1333	SMALL_067_ROI_002	SMALL_067_PROC_01_08	SMALL_067	-0.0560248	64.7064	98.2067
1334	SMALL_067_ROI_002	SMALL_067_PROC_02_03	SMALL_067	0.153255	9.39117	51.9797
1335	SMALL_067_ROI_002	SMALL_067_PROC_03_01	SMALL_067	0.112339	8.63912	97.6946
1336	SMALL_067_ROI_002	SMALL_067_PROC_04_04	SMALL_067	0.123232	6.04154	126.496
1337	SMALL_067_ROI_002	SMALL_067_PROC_04_06	SMALL_067	0.0338457	83.1412	124.696
1338	SMALL_067_ROI_002	SMALL_067_SOMA_02	SMALL_067	0.169123	2.85883	60.3026
1339	SMALL_067_ROI_002	SMALL_067_SOMA_04	SMALL_067	0.183499	4.10883	133.491
1340	SMALL_067_ROI_006	SMALL_067_PROC_01_03	SMALL_067	-0.0860341	72.3556	91.174
1341	SMALL_067_ROI_006	SMALL_067_PROC_01_05	SMALL_067	0.230098	1.36085	74.5807
1342	SMALL_067_ROI_006	SMALL_067_PROC_01_06	SMALL_067	0.158138	24.3678	83.7814
1343	SMALL_067_ROI_006	SMALL_067_PROC_01_08	SMALL_067	-0.00411184	73.7758	86.6325
1344	SMALL_067_ROI_006	SMALL_067_PROC_02_03	SMALL_067	0.196432	18.4606	48.9902
1345	SMALL_067_ROI_006	SMALL_067_PROC_03_01	SMALL_067	0.25204	17.7085	95.7157
1346	SMALL_067_ROI_006	SMALL_067_PROC_04_04	SMALL_067	0.300932	15.1109	117.365
1347	SMALL_067_ROI_006	SMALL_067_PROC_04_06	SMALL_067	0.0408011	92.2106	115.947
1348	SMALL_067_ROI_006	SMALL_067_SOMA_02	SMALL_067	0.238596	6.21058	56.9038
1349	SMALL_067_ROI_006	SMALL_067_SOMA_04	SMALL_067	0.252054	4.96058	124.249
1350	SMALL_067_ROI_007	SMALL_067_PROC_01_03	SMALL_067	0.139397	23.395	85.204
1351	SMALL_067_ROI_007	SMALL_067_PROC_01_05	SMALL_067	0.172326	50.3214	70.0237
1352	SMALL_067_ROI_007	SMALL_067_PROC_01_06	SMALL_067	0.154572	24.5927	79.9137
1353	SMALL_067_ROI_007	SMALL_067_PROC_01_08	SMALL_067	0.120867	24.8153	83.1527
1354	SMALL_067_ROI_007	SMALL_067_PROC_02_03	SMALL_067	0.0986577	30.5	37.0589
1355	SMALL_067_ROI_007	SMALL_067_PROC_03_01	SMALL_067	0.144812	31.2521	83.8099
1356	SMALL_067_ROI_007	SMALL_067_PROC_04_04	SMALL_067	0.206383	33.8496	108.298
1357	SMALL_067_ROI_007	SMALL_067_PROC_04_06	SMALL_067	0.131772	43.25	106.471
1358	SMALL_067_ROI_007	SMALL_067_SOMA_02	SMALL_067	0.204781	42.75	44.9591
1359	SMALL_067_ROI_007	SMALL_067_SOMA_04	SMALL_067	0.187766	44	115.309
1360	SMALL_067_ROI_009	SMALL_067_PROC_01_03	SMALL_067	-0.0548421	84.3941	81.4342
1361	SMALL_067_ROI_009	SMALL_067_PROC_01_05	SMALL_067	0.148271	10.6777	69.5702
1362	SMALL_067_ROI_009	SMALL_067_PROC_01_06	SMALL_067	0.148789	36.4064	80.1584
1363	SMALL_067_ROI_009	SMALL_067_PROC_01_08	SMALL_067	-0.0301064	85.8144	83.9178
1364	SMALL_067_ROI_009	SMALL_067_PROC_02_03	SMALL_067	0.258926	30.4991	18.2006
1365	SMALL_067_ROI_009	SMALL_067_PROC_03_01	SMALL_067	0.166417	29.7471	64.8213
1366	SMALL_067_ROI_009	SMALL_067_PROC_04_04	SMALL_067	0.243965	27.1495	97.5663
1367	SMALL_067_ROI_009	SMALL_067_PROC_04_06	SMALL_067	0.100598	104.249	94.8477
1368	SMALL_067_ROI_009	SMALL_067_SOMA_02	SMALL_067	0.298936	18.2491	26.3722
1369	SMALL_067_ROI_009	SMALL_067_SOMA_04	SMALL_067	0.18826	16.9991	104.742
1370	SMALL_067_ROI_012	SMALL_067_PROC_01_03	SMALL_067	-0.0340294	95.9236	78.2131
1371	SMALL_067_ROI_012	SMALL_067_PROC_01_05	SMALL_067	0.111991	22.2072	70.9236
1372	SMALL_067_ROI_012	SMALL_067_PROC_01_06	SMALL_067	0.0707593	47.9359	81.4922
1373	SMALL_067_ROI_012	SMALL_067_PROC_01_08	SMALL_067	0.00938513	97.3439	85.5839
1374	SMALL_067_ROI_012	SMALL_067_PROC_02_03	SMALL_067	0.0906891	42.0286	2.6388
1375	SMALL_067_ROI_012	SMALL_067_PROC_03_01	SMALL_067	0.00625498	41.2765	44.174
1376	SMALL_067_ROI_012	SMALL_067_PROC_04_04	SMALL_067	0.0341109	38.679	85.3197
1377	SMALL_067_ROI_012	SMALL_067_PROC_04_06	SMALL_067	0.0241322	115.779	81.6053
1378	SMALL_067_ROI_012	SMALL_067_SOMA_02	SMALL_067	0.0180095	29.7786	5.91938
1379	SMALL_067_ROI_012	SMALL_067_SOMA_04	SMALL_067	0.0374906	28.5286	92.484
1380	SMALL_067_ROI_013	SMALL_067_PROC_01_03	SMALL_067	0.110294	19.2433	74.3442
1381	SMALL_067_ROI_013	SMALL_067_PROC_01_05	SMALL_067	0.0973908	54.4731	60.2408
1382	SMALL_067_ROI_013	SMALL_067_PROC_01_06	SMALL_067	0.104548	28.7444	70.5035
1383	SMALL_067_ROI_013	SMALL_067_PROC_01_08	SMALL_067	0.0973885	20.6636	73.9935
1384	SMALL_067_ROI_013	SMALL_067_PROC_02_03	SMALL_067	0.158099	34.6517	29.1846
1385	SMALL_067_ROI_013	SMALL_067_PROC_03_01	SMALL_067	0.0573275	35.4038	75.509
1386	SMALL_067_ROI_013	SMALL_067_PROC_04_04	SMALL_067	0.121154	38.0013	96.1877
1387	SMALL_067_ROI_013	SMALL_067_PROC_04_06	SMALL_067	0.00842081	39.0983	94.3301
1388	SMALL_067_ROI_013	SMALL_067_SOMA_02	SMALL_067	0.0866948	46.9017	36.1689
1389	SMALL_067_ROI_013	SMALL_067_SOMA_04	SMALL_067	0.140241	48.1517	103.213
1390	SMALL_067_ROI_014	SMALL_067_PROC_01_03	SMALL_067	-0.0383378	89.8501	72.1252
1391	SMALL_067_ROI_014	SMALL_067_PROC_01_05	SMALL_067	0.0167034	16.1337	61.3117
1392	SMALL_067_ROI_014	SMALL_067_PROC_01_06	SMALL_067	0.076345	41.8624	71.9797
1393	SMALL_067_ROI_014	SMALL_067_PROC_01_08	SMALL_067	-0.10227	91.2704	75.8667
1394	SMALL_067_ROI_014	SMALL_067_PROC_02_03	SMALL_067	0.171322	35.9552	14.489
1395	SMALL_067_ROI_014	SMALL_067_PROC_03_01	SMALL_067	0.0768071	35.2031	60.2683
1396	SMALL_067_ROI_014	SMALL_067_PROC_04_04	SMALL_067	0.146963	32.6055	87.5149
1397	SMALL_067_ROI_014	SMALL_067_PROC_04_06	SMALL_067	0.0935776	109.705	84.8601
1398	SMALL_067_ROI_014	SMALL_067_SOMA_02	SMALL_067	0.303333	23.7052	20.9323
1399	SMALL_067_ROI_014	SMALL_067_SOMA_04	SMALL_067	0.0923599	22.4552	94.6863
1400	SMALL_067_ROI_015	SMALL_067_PROC_01_03	SMALL_067	-0.0419776	81.895	74.1944
1401	SMALL_067_ROI_015	SMALL_067_PROC_01_05	SMALL_067	0.227095	8.17857	58.3394
1402	SMALL_067_ROI_015	SMALL_067_PROC_01_06	SMALL_067	0.0658055	33.9073	68.039
1403	SMALL_067_ROI_015	SMALL_067_PROC_01_08	SMALL_067	0.00981264	83.3153	71.1893
1404	SMALL_067_ROI_015	SMALL_067_PROC_02_03	SMALL_067	0.108376	28	39.0383
1405	SMALL_067_ROI_015	SMALL_067_PROC_03_01	SMALL_067	0.27663	27.2479	85.0955
1406	SMALL_067_ROI_015	SMALL_067_PROC_04_04	SMALL_067	0.18417	24.6504	99.9437
1407	SMALL_067_ROI_015	SMALL_067_PROC_04_06	SMALL_067	0.0379139	101.75	98.655
1408	SMALL_067_ROI_015	SMALL_067_SOMA_02	SMALL_067	0.270645	15.75	45.7838
1409	SMALL_067_ROI_015	SMALL_067_SOMA_04	SMALL_067	0.225353	14.5	106.798
1410	SMALL_067_ROI_022	SMALL_067_PROC_01_03	SMALL_067	0.15418	3.14498	58.6005
1411	SMALL_067_ROI_022	SMALL_067_PROC_01_05	SMALL_067	-0.0256005	70.5714	55.1335
1412	SMALL_067_ROI_022	SMALL_067_PROC_01_06	SMALL_067	0.025723	44.8427	65.0626
1413	SMALL_067_ROI_022	SMALL_067_PROC_01_08	SMALL_067	0.146897	4.56526	69.2347
1414	SMALL_067_ROI_022	SMALL_067_PROC_02_03	SMALL_067	-0.0350005	50.75	23.7166
1415	SMALL_067_ROI_022	SMALL_067_PROC_03_01	SMALL_067	0.0993394	51.5021	43.3802
1416	SMALL_067_ROI_022	SMALL_067_PROC_04_04	SMALL_067	-0.0292348	54.0996	62.949
1417	SMALL_067_ROI_022	SMALL_067_PROC_04_06	SMALL_067	0.0742582	23	59.4333
1418	SMALL_067_ROI_022	SMALL_067_SOMA_02	SMALL_067	0.0516287	63	18.337
1419	SMALL_067_ROI_022	SMALL_067_SOMA_04	SMALL_067	0.0324146	64.25	70.1294
1420	SMALL_067_ROI_024	SMALL_067_PROC_01_03	SMALL_067	-0.0157974	69.1167	55.4047
1421	SMALL_067_ROI_024	SMALL_067_PROC_01_05	SMALL_067	0.299339	4.59975	38.7972
1422	SMALL_067_ROI_024	SMALL_067_PROC_01_06	SMALL_067	0.0888093	21.1289	48.3625
1423	SMALL_067_ROI_024	SMALL_067_PROC_01_08	SMALL_067	0.030897	70.5369	51.5037
1424	SMALL_067_ROI_024	SMALL_067_PROC_02_03	SMALL_067	0.0911089	15.2217	45.5244
1425	SMALL_067_ROI_024	SMALL_067_PROC_03_01	SMALL_067	0.247111	14.4696	86.6169
1426	SMALL_067_ROI_024	SMALL_067_PROC_04_04	SMALL_067	0.162492	11.872	85.0162
1427	SMALL_067_ROI_024	SMALL_067_PROC_04_06	SMALL_067	0.0651774	88.9717	84.6354
1428	SMALL_067_ROI_024	SMALL_067_SOMA_02	SMALL_067	0.182412	2.97168	49.5925
1429	SMALL_067_ROI_024	SMALL_067_SOMA_04	SMALL_067	0.245486	1.72168	91.5198
1430	SMALL_067_ROI_026	SMALL_067_PROC_01_03	SMALL_067	0.0716926	153.846	51.6304
1431	SMALL_067_ROI_026	SMALL_067_PROC_01_05	SMALL_067	0.0205513	80.1293	36.5258
1432	SMALL_067_ROI_026	SMALL_067_PROC_01_06	SMALL_067	0.0502875	105.858	46.7288
1433	SMALL_067_ROI_026	SMALL_067_PROC_01_08	SMALL_067	0.0228983	155.266	50.2244
1434	SMALL_067_ROI_026	SMALL_067_PROC_02_03	SMALL_067	-0.0494135	99.9507	40.9973
1435	SMALL_067_ROI_026	SMALL_067_PROC_03_01	SMALL_067	0.0448033	99.1987	80.3301
1436	SMALL_067_ROI_026	SMALL_067_PROC_04_04	SMALL_067	-0.0273704	96.6011	78.9661
1437	SMALL_067_ROI_026	SMALL_067_PROC_04_06	SMALL_067	-0.0212265	173.701	78.3216
1438	SMALL_067_ROI_026	SMALL_067_SOMA_02	SMALL_067	-0.0600715	87.7007	44.219
1439	SMALL_067_ROI_026	SMALL_067_SOMA_04	SMALL_067	-0.018817	86.4507	85.5998
1440	SMALL_067_ROI_027	SMALL_067_PROC_01_03	SMALL_067	0.149224	30.0569	66.7785
1441	SMALL_067_ROI_027	SMALL_067_PROC_01_05	SMALL_067	-0.0909043	43.6595	70.2077
1442	SMALL_067_ROI_027	SMALL_067_PROC_01_06	SMALL_067	0.0055947	17.9308	78.411
1443	SMALL_067_ROI_027	SMALL_067_PROC_01_08	SMALL_067	0.0581304	31.4772	82.3904
1444	SMALL_067_ROI_027	SMALL_067_PROC_02_03	SMALL_067	-0.0514797	23.8381	43.1134
1445	SMALL_067_ROI_027	SMALL_067_PROC_03_01	SMALL_067	0.0241678	24.5901	28.8288
1446	SMALL_067_ROI_027	SMALL_067_PROC_04_04	SMALL_067	-0.0336774	27.1877	53.7075
1447	SMALL_067_ROI_027	SMALL_067_PROC_04_06	SMALL_067	0.0207311	49.9119	48.3617
1448	SMALL_067_ROI_027	SMALL_067_SOMA_02	SMALL_067	-0.0267563	36.0881	34.9446
1449	SMALL_067_ROI_027	SMALL_067_SOMA_04	SMALL_067	-0.0155034	37.3381	60.1674
1450	SMALL_067_ROI_029	SMALL_067_PROC_01_03	SMALL_067	0.0949974	23.395	58.8477
1451	SMALL_067_ROI_029	SMALL_067_PROC_01_05	SMALL_067	-0.0498045	50.3214	61.0804
1452	SMALL_067_ROI_029	SMALL_067_PROC_01_06	SMALL_067	-0.0702051	24.5927	69.5878
1453	SMALL_067_ROI_029	SMALL_067_PROC_01_08	SMALL_067	0.0457906	24.8153	73.6233
1454	SMALL_067_ROI_029	SMALL_067_PROC_02_03	SMALL_067	-0.0115691	30.5	38.7211
1455	SMALL_067_ROI_029	SMALL_067_PROC_03_01	SMALL_067	0.0371064	31.2521	36.2153
1456	SMALL_067_ROI_029	SMALL_067_PROC_04_04	SMALL_067	-0.0844964	33.8496	51.2237
1457	SMALL_067_ROI_029	SMALL_067_PROC_04_06	SMALL_067	0.00442744	43.25	46.5899
1458	SMALL_067_ROI_029	SMALL_067_SOMA_02	SMALL_067	-0.019386	42.75	31.2308
1459	SMALL_067_ROI_029	SMALL_067_SOMA_04	SMALL_067	-0.0633103	44	58.1206
1460	SMALL_067_ROI_031	SMALL_067_PROC_01_03	SMALL_067	-0.0639513	73.8598	45.2134
1461	SMALL_067_ROI_031	SMALL_067_PROC_01_05	SMALL_067	0.173213	0.143355	43.2884
1462	SMALL_067_ROI_031	SMALL_067_PROC_01_06	SMALL_067	0.0720141	25.872	52.7201
1463	SMALL_067_ROI_031	SMALL_067_PROC_01_08	SMALL_067	0.0523374	75.28	56.8724
1464	SMALL_067_ROI_031	SMALL_067_PROC_02_03	SMALL_067	0.089691	19.9648	35.7085
1465	SMALL_067_ROI_031	SMALL_067_PROC_03_01	SMALL_067	0.105543	19.2127	53.2114
1466	SMALL_067_ROI_031	SMALL_067_PROC_04_04	SMALL_067	0.148998	16.6151	52.3047
1467	SMALL_067_ROI_031	SMALL_067_PROC_04_06	SMALL_067	0.0784499	93.7148	49.6537
1468	SMALL_067_ROI_031	SMALL_067_SOMA_02	SMALL_067	0.132727	7.71478	31.5127
1469	SMALL_067_ROI_031	SMALL_067_SOMA_04	SMALL_067	0.186319	6.46478	59.4885
1470	SMALL_067_ROI_032	SMALL_067_PROC_01_03	SMALL_067	0.0419075	93.9943	65.1803
1471	SMALL_067_ROI_032	SMALL_067_PROC_01_05	SMALL_067	0.0739104	20.2779	71.272
1472	SMALL_067_ROI_032	SMALL_067_PROC_01_06	SMALL_067	-0.0232185	46.0066	78.5033
1473	SMALL_067_ROI_032	SMALL_067_PROC_01_08	SMALL_067	0.031232	95.4146	82.2995
1474	SMALL_067_ROI_032	SMALL_067_PROC_02_03	SMALL_067	-0.0649946	40.0993	52.6714
1475	SMALL_067_ROI_032	SMALL_067_PROC_03_01	SMALL_067	0.0259672	39.3473	34.441
1476	SMALL_067_ROI_032	SMALL_067_PROC_04_04	SMALL_067	-0.00848165	36.7497	46.3326
1477	SMALL_067_ROI_032	SMALL_067_PROC_04_06	SMALL_067	0.00225985	113.849	40.5888
1478	SMALL_067_ROI_032	SMALL_067_SOMA_02	SMALL_067	-0.0449206	27.8493	44.6079
1479	SMALL_067_ROI_032	SMALL_067_SOMA_04	SMALL_067	0.032142	26.5993	52.3712
1480	SMALL_067_ROI_034	SMALL_067_PROC_01_03	SMALL_067	0.063544	0.929657	49.7295
1481	SMALL_067_ROI_034	SMALL_067_PROC_01_05	SMALL_067	0.140483	74.6461	31.0033
1482	SMALL_067_ROI_034	SMALL_067_PROC_01_06	SMALL_067	0.105576	48.9174	38.5735
1483	SMALL_067_ROI_034	SMALL_067_PROC_01_08	SMALL_067	0.101261	0.490618	40.9222
1484	SMALL_067_ROI_034	SMALL_067_PROC_02_03	SMALL_067	0.0738088	54.8246	60.1743
1485	SMALL_067_ROI_034	SMALL_067_PROC_03_01	SMALL_067	0.00809592	55.5767	98.9616
1486	SMALL_067_ROI_034	SMALL_067_PROC_04_04	SMALL_067	0.117208	58.1743	85.1158
1487	SMALL_067_ROI_034	SMALL_067_PROC_04_06	SMALL_067	0.0124339	18.9254	85.8601
1488	SMALL_067_ROI_034	SMALL_067_SOMA_02	SMALL_067	0.0439132	67.0746	63.53
1489	SMALL_067_ROI_034	SMALL_067_SOMA_04	SMALL_067	0.0955434	68.3246	90.9913
1490	SMALL_067_ROI_038	SMALL_067_PROC_01_03	SMALL_067	-0.122671	70.1287	41.7658
1491	SMALL_067_ROI_038	SMALL_067_PROC_01_05	SMALL_067	0.244042	3.58767	43.7371
1492	SMALL_067_ROI_038	SMALL_067_PROC_01_06	SMALL_067	0.147549	22.141	52.059
1493	SMALL_067_ROI_038	SMALL_067_PROC_01_08	SMALL_067	-0.0543876	71.549	56.0878
1494	SMALL_067_ROI_038	SMALL_067_PROC_02_03	SMALL_067	0.200529	16.2338	43.5696
1495	SMALL_067_ROI_038	SMALL_067_PROC_03_01	SMALL_067	0.152486	15.4817	53.6082
1496	SMALL_067_ROI_038	SMALL_067_PROC_04_04	SMALL_067	0.22554	12.8841	43.5375
1497	SMALL_067_ROI_038	SMALL_067_PROC_04_06	SMALL_067	0.0873085	89.9838	40.6974
1498	SMALL_067_ROI_038	SMALL_067_SOMA_02	SMALL_067	0.199782	3.98375	38.4099
1499	SMALL_067_ROI_038	SMALL_067_SOMA_04	SMALL_067	0.275352	2.73375	50.7343
1500	SMALL_067_ROI_039	SMALL_067_PROC_01_03	SMALL_067	-0.03085	76.5594	35.9854
1501	SMALL_067_ROI_039	SMALL_067_PROC_01_05	SMALL_067	0.188486	2.84296	33.2487
1502	SMALL_067_ROI_039	SMALL_067_PROC_01_06	SMALL_067	0.088398	28.5717	42.6588
1503	SMALL_067_ROI_039	SMALL_067_PROC_01_08	SMALL_067	0.0546646	77.9796	46.8147
1504	SMALL_067_ROI_039	SMALL_067_PROC_02_03	SMALL_067	0.117576	22.6644	42.8376
1505	SMALL_067_ROI_039	SMALL_067_PROC_03_01	SMALL_067	0.147147	21.9123	63.1697
1506	SMALL_067_ROI_039	SMALL_067_PROC_04_04	SMALL_067	0.163592	19.3148	49.9132
1507	SMALL_067_ROI_039	SMALL_067_PROC_04_06	SMALL_067	0.0477215	96.4144	48.4404
1508	SMALL_067_ROI_039	SMALL_067_SOMA_02	SMALL_067	0.0694433	10.4144	39.9375
1509	SMALL_067_ROI_039	SMALL_067_SOMA_04	SMALL_067	0.190461	9.16439	56.8991
1510	SMALL_067_ROI_041	SMALL_067_PROC_01_03	SMALL_067	-0.0581024	156.145	83.6692
1511	SMALL_067_ROI_041	SMALL_067_PROC_01_05	SMALL_067	0.0776957	82.4286	93.5686
1512	SMALL_067_ROI_041	SMALL_067_PROC_01_06	SMALL_067	-0.0486798	108.157	99.2196
1513	SMALL_067_ROI_041	SMALL_067_PROC_01_08	SMALL_067	-0.0229143	157.565	102.621
1514	SMALL_067_ROI_041	SMALL_067_PROC_02_03	SMALL_067	-0.0708857	102.25	77.2108
1515	SMALL_067_ROI_041	SMALL_067_PROC_03_01	SMALL_067	-0.0245522	101.498	43.8865
1516	SMALL_067_ROI_041	SMALL_067_PROC_04_04	SMALL_067	-0.041311	98.9004	51.9794
1517	SMALL_067_ROI_041	SMALL_067_PROC_04_06	SMALL_067	0.0156566	176	45.7483
1518	SMALL_067_ROI_041	SMALL_067_SOMA_02	SMALL_067	0.0378504	90	68.8558
1519	SMALL_067_ROI_041	SMALL_067_SOMA_04	SMALL_067	0.0193856	88.75	55.2813
1520	SMALL_067_ROI_042	SMALL_067_PROC_01_03	SMALL_067	0.0272228	69.645	99.5986
1521	SMALL_067_ROI_042	SMALL_067_PROC_01_05	SMALL_067	0.30201	4.07143	110.311
1522	SMALL_067_ROI_042	SMALL_067_PROC_01_06	SMALL_067	0.175666	21.6573	115.59
1523	SMALL_067_ROI_042	SMALL_067_PROC_01_08	SMALL_067	-0.00951493	71.0653	118.874
1524	SMALL_067_ROI_042	SMALL_067_PROC_02_03	SMALL_067	0.2327	15.75	91.789
1525	SMALL_067_ROI_042	SMALL_067_PROC_03_01	SMALL_067	0.27004	14.9979	52.8568
1526	SMALL_067_ROI_042	SMALL_067_PROC_04_04	SMALL_067	0.334472	12.4004	64.8521
1527	SMALL_067_ROI_042	SMALL_067_PROC_04_06	SMALL_067	0.17522	89.5	58.9392
1528	SMALL_067_ROI_042	SMALL_067_SOMA_02	SMALL_067	0.112272	3.5	83.3926
1529	SMALL_067_ROI_042	SMALL_067_SOMA_04	SMALL_067	0.311778	2.25	66.8049
1530	SMALL_067_ROI_044	SMALL_067_PROC_01_03	SMALL_067	-0.0565519	82.7013	43.1243
1531	SMALL_067_ROI_044	SMALL_067_PROC_01_05	SMALL_067	0.0851841	8.98489	51.0337
1532	SMALL_067_ROI_044	SMALL_067_PROC_01_06	SMALL_067	0.0830697	34.7136	57.2561
1533	SMALL_067_ROI_044	SMALL_067_PROC_01_08	SMALL_067	-0.102439	84.1216	60.885
1534	SMALL_067_ROI_044	SMALL_067_PROC_02_03	SMALL_067	0.146157	28.8063	56.2475
1535	SMALL_067_ROI_044	SMALL_067_PROC_03_01	SMALL_067	0.0688531	28.0543	54.5666
1536	SMALL_067_ROI_044	SMALL_067_PROC_04_04	SMALL_067	0.136122	25.4567	30.7581
1537	SMALL_067_ROI_044	SMALL_067_PROC_04_06	SMALL_067	0.122169	102.556	26.8413
1538	SMALL_067_ROI_044	SMALL_067_SOMA_02	SMALL_067	0.154118	16.5563	49.9069
1539	SMALL_067_ROI_044	SMALL_067_SOMA_04	SMALL_067	0.188264	15.3063	37.8459
1540	SMALL_067_ROI_045	SMALL_067_PROC_01_03	SMALL_067	-0.0987475	152.895	39.4678
1541	SMALL_067_ROI_045	SMALL_067_PROC_01_05	SMALL_067	-0.063294	79.1786	20.4015
1542	SMALL_067_ROI_045	SMALL_067_PROC_01_06	SMALL_067	-0.0723962	104.907	26.1833
1543	SMALL_067_ROI_045	SMALL_067_PROC_01_08	SMALL_067	0.0618784	154.315	28.1374
1544	SMALL_067_ROI_045	SMALL_067_PROC_02_03	SMALL_067	-0.111383	99	68.361
1545	SMALL_067_ROI_045	SMALL_067_PROC_03_01	SMALL_067	-0.177339	98.2479	103.004
1546	SMALL_067_ROI_045	SMALL_067_PROC_04_04	SMALL_067	-0.0861417	95.6504	77.9299
1547	SMALL_067_ROI_045	SMALL_067_PROC_04_06	SMALL_067	-0.0881201	172.75	79.5227
1548	SMALL_067_ROI_045	SMALL_067_SOMA_02	SMALL_067	-0.169016	86.75	70.4153
1549	SMALL_067_ROI_045	SMALL_067_SOMA_04	SMALL_067	-0.0985738	85.5	83.226
1550	SMALL_067_ROI_046	SMALL_067_PROC_01_03	SMALL_067	-0.0333749	81.1018	50.9604
1551	SMALL_067_ROI_046	SMALL_067_PROC_01_05	SMALL_067	0.246935	7.38537	60.4078
1552	SMALL_067_ROI_046	SMALL_067_PROC_01_06	SMALL_067	0.0610433	33.1141	66.0526
1553	SMALL_067_ROI_046	SMALL_067_PROC_01_08	SMALL_067	0.0166372	82.5221	69.521
1554	SMALL_067_ROI_046	SMALL_067_PROC_02_03	SMALL_067	0.0743511	27.2068	61.5186
1555	SMALL_067_ROI_046	SMALL_067_PROC_03_01	SMALL_067	0.0784887	26.4547	51.7177
1556	SMALL_067_ROI_046	SMALL_067_PROC_04_04	SMALL_067	0.195814	23.8572	29.3395
1557	SMALL_067_ROI_046	SMALL_067_PROC_04_06	SMALL_067	-0.0113593	100.957	23.9638
1558	SMALL_067_ROI_046	SMALL_067_SOMA_02	SMALL_067	0.0348329	14.9568	54.4037
1559	SMALL_067_ROI_046	SMALL_067_SOMA_04	SMALL_067	0.202078	13.7068	35.7606
1560	SMALL_067_ROI_047	SMALL_067_PROC_01_03	SMALL_067	-0.102412	69.6589	23.3087
1561	SMALL_067_ROI_047	SMALL_067_PROC_01_05	SMALL_067	0.0458058	4.05756	17.0985
1562	SMALL_067_ROI_047	SMALL_067_PROC_01_06	SMALL_067	0.0793336	21.6711	26.6046
1563	SMALL_067_ROI_047	SMALL_067_PROC_01_08	SMALL_067	0.00772677	71.0791	30.7747
1564	SMALL_067_ROI_047	SMALL_067_PROC_02_03	SMALL_067	0.106616	15.7639	55.7951
1565	SMALL_067_ROI_047	SMALL_067_PROC_03_01	SMALL_067	-0.0325287	15.0118	79.2948
1566	SMALL_067_ROI_047	SMALL_067_PROC_04_04	SMALL_067	0.0994353	12.4142	51.0225
1567	SMALL_067_ROI_047	SMALL_067_PROC_04_06	SMALL_067	-0.0312598	89.5139	51.5566
1568	SMALL_067_ROI_047	SMALL_067_SOMA_02	SMALL_067	-0.0681402	3.51387	54.3464
1569	SMALL_067_ROI_047	SMALL_067_SOMA_04	SMALL_067	0.0420689	2.26387	57.1739
1570	SMALL_067_ROI_049	SMALL_067_PROC_01_03	SMALL_067	-0.0927585	89.4343	25.9505
1571	SMALL_067_ROI_049	SMALL_067_PROC_01_05	SMALL_067	0.1333	15.7179	29.7361
1572	SMALL_067_ROI_049	SMALL_067_PROC_01_06	SMALL_067	0.048284	41.4466	36.9333
1573	SMALL_067_ROI_049	SMALL_067_PROC_01_08	SMALL_067	0.0723413	90.8546	40.8352
1574	SMALL_067_ROI_049	SMALL_067_PROC_02_03	SMALL_067	-0.0102362	35.5393	55.1243
1575	SMALL_067_ROI_049	SMALL_067_PROC_03_01	SMALL_067	0.022115	34.7873	69.3811
1576	SMALL_067_ROI_049	SMALL_067_PROC_04_04	SMALL_067	0.123954	32.1897	38.5702
1577	SMALL_067_ROI_049	SMALL_067_PROC_04_06	SMALL_067	-0.0140233	109.289	38.0545
1578	SMALL_067_ROI_049	SMALL_067_SOMA_02	SMALL_067	-0.00121141	23.2893	51.4834
1579	SMALL_067_ROI_049	SMALL_067_SOMA_04	SMALL_067	0.0557484	22.0393	45.3001
1580	SMALL_067_ROI_051	SMALL_067_PROC_01_03	SMALL_067	0.0596569	81.3061	93.4927
1581	SMALL_067_ROI_051	SMALL_067_PROC_01_05	SMALL_067	0.123905	7.5897	105.675
1582	SMALL_067_ROI_051	SMALL_067_PROC_01_06	SMALL_067	0.103618	33.3184	110.093
1583	SMALL_067_ROI_051	SMALL_067_PROC_01_08	SMALL_067	-0.0677987	82.7264	113.146
1584	SMALL_067_ROI_051	SMALL_067_PROC_02_03	SMALL_067	0.165501	27.4111	94.8206
1585	SMALL_067_ROI_051	SMALL_067_PROC_03_01	SMALL_067	0.177042	26.6591	59.8258
1586	SMALL_067_ROI_051	SMALL_067_PROC_04_04	SMALL_067	0.200777	24.0615	56.4137
1587	SMALL_067_ROI_051	SMALL_067_PROC_04_06	SMALL_067	0.26872	101.161	50.8388
1588	SMALL_067_ROI_051	SMALL_067_SOMA_02	SMALL_067	0.155427	15.1611	86.4733
1589	SMALL_067_ROI_051	SMALL_067_SOMA_04	SMALL_067	0.216786	13.9111	57.576
1590	SMALL_067_ROI_052	SMALL_067_PROC_01_03	SMALL_067	-0.0513236	116.054	52.7869
1591	SMALL_067_ROI_052	SMALL_067_PROC_01_05	SMALL_067	-0.0190572	42.3377	35.0371
1592	SMALL_067_ROI_052	SMALL_067_PROC_01_06	SMALL_067	-0.0518832	68.0663	36.2149
1593	SMALL_067_ROI_052	SMALL_067_PROC_01_08	SMALL_067	-0.016665	117.474	36.1289
1594	SMALL_067_ROI_052	SMALL_067_PROC_02_03	SMALL_067	-0.102682	62.1591	83.454
1595	SMALL_067_ROI_052	SMALL_067_PROC_03_01	SMALL_067	-0.0928632	61.407	120.546
1596	SMALL_067_ROI_052	SMALL_067_PROC_04_04	SMALL_067	-0.0900495	58.8094	93.4544
1597	SMALL_067_ROI_052	SMALL_067_PROC_04_06	SMALL_067	-0.0392968	135.909	95.6648
1598	SMALL_067_ROI_052	SMALL_067_SOMA_02	SMALL_067	-0.11847	49.9091	86.4767
1599	SMALL_067_ROI_052	SMALL_067_SOMA_04	SMALL_067	-0.0870051	48.6591	98.1702
1600	SMALL_067_ROI_053	SMALL_067_PROC_01_03	SMALL_067	0.135281	3.3737	33.5291
1601	SMALL_067_ROI_053	SMALL_067_PROC_01_05	SMALL_067	-0.0559148	77.0901	42.128
1602	SMALL_067_ROI_053	SMALL_067_PROC_01_06	SMALL_067	-0.0396623	51.3614	47.8529
1603	SMALL_067_ROI_053	SMALL_067_PROC_01_08	SMALL_067	-0.000886245	1.95343	51.4135
1604	SMALL_067_ROI_053	SMALL_067_PROC_02_03	SMALL_067	-0.10309	57.2687	58.9418
1605	SMALL_067_ROI_053	SMALL_067_PROC_03_01	SMALL_067	-0.0338328	58.0207	63.1742
1606	SMALL_067_ROI_053	SMALL_067_PROC_04_04	SMALL_067	-0.0890441	60.6183	28.5402
1607	SMALL_067_ROI_053	SMALL_067_PROC_04_06	SMALL_067	-0.00514469	16.4813	26.4951
1608	SMALL_067_ROI_053	SMALL_067_SOMA_02	SMALL_067	-0.0205892	69.5187	53.5984
1609	SMALL_067_ROI_053	SMALL_067_SOMA_04	SMALL_067	-0.130923	70.7687	35.6966
1610	SMALL_067_ROI_058	SMALL_067_PROC_01_03	SMALL_067	0.052849	137.163	54.7282
1611	SMALL_067_ROI_058	SMALL_067_PROC_01_05	SMALL_067	-0.0541195	63.4468	68.562
1612	SMALL_067_ROI_058	SMALL_067_PROC_01_06	SMALL_067	-0.100699	89.1755	71.7802
1613	SMALL_067_ROI_058	SMALL_067_PROC_01_08	SMALL_067	-0.0163125	138.583	74.582
1614	SMALL_067_ROI_058	SMALL_067_PROC_02_03	SMALL_067	-0.072933	83.2682	79.5652
1615	SMALL_067_ROI_058	SMALL_067_PROC_03_01	SMALL_067	-0.0259877	82.5161	65.2236
1616	SMALL_067_ROI_058	SMALL_067_PROC_04_04	SMALL_067	-0.0799246	79.9186	18.5858
1617	SMALL_067_ROI_058	SMALL_067_PROC_04_06	SMALL_067	-0.066436	157.018	12.3756
1618	SMALL_067_ROI_058	SMALL_067_SOMA_02	SMALL_067	-0.0914133	71.0182	72.4107
1619	SMALL_067_ROI_058	SMALL_067_SOMA_04	SMALL_067	-0.0449952	69.7682	22.491
1620	SMALL_067_ROI_060	SMALL_067_PROC_01_03	SMALL_067	-0.118346	78.3866	7.27989
1621	SMALL_067_ROI_060	SMALL_067_PROC_01_05	SMALL_067	0.35229	4.67018	12.0899
1622	SMALL_067_ROI_060	SMALL_067_PROC_01_06	SMALL_067	0.130387	30.3989	13.6243
1623	SMALL_067_ROI_060	SMALL_067_PROC_01_08	SMALL_067	0.0834742	79.8069	17.0755
1624	SMALL_067_ROI_060	SMALL_067_PROC_02_03	SMALL_067	0.0513679	24.4916	73.4514
1625	SMALL_067_ROI_060	SMALL_067_PROC_03_01	SMALL_067	0.17997	23.7396	93.5056
1626	SMALL_067_ROI_060	SMALL_067_PROC_04_04	SMALL_067	0.224681	21.142	46.9448
1627	SMALL_067_ROI_060	SMALL_067_PROC_04_06	SMALL_067	-0.0781501	98.2416	49.6144
1628	SMALL_067_ROI_060	SMALL_067_SOMA_02	SMALL_067	0.0249438	12.2416	71.6822
1629	SMALL_067_ROI_060	SMALL_067_SOMA_04	SMALL_067	0.196706	10.9916	51.5425
1630	SMALL_067_ROI_063	SMALL_067_PROC_01_03	SMALL_067	-0.0310352	72.1739	22.6463
1631	SMALL_067_ROI_063	SMALL_067_PROC_01_05	SMALL_067	0.133346	1.54248	38.9675
1632	SMALL_067_ROI_063	SMALL_067_PROC_01_06	SMALL_067	0.0678094	24.1862	40.139
1633	SMALL_067_ROI_063	SMALL_067_PROC_01_08	SMALL_067	-0.0731249	73.5942	42.5708
1634	SMALL_067_ROI_063	SMALL_067_PROC_02_03	SMALL_067	0.0588567	18.2789	77.2097
1635	SMALL_067_ROI_063	SMALL_067_PROC_03_01	SMALL_067	0.0776477	17.5269	82.197
1636	SMALL_067_ROI_063	SMALL_067_PROC_04_04	SMALL_067	0.105357	14.9293	19.4901
1637	SMALL_067_ROI_063	SMALL_067_PROC_04_06	SMALL_067	0.0737588	92.0289	22.3382
1638	SMALL_067_ROI_063	SMALL_067_SOMA_02	SMALL_067	0.150575	6.02895	72.5647
1639	SMALL_067_ROI_063	SMALL_067_SOMA_04	SMALL_067	0.157243	4.77895	24.6754
1640	SMALL_067_ROI_064	SMALL_067_PROC_01_03	SMALL_067	0.00265944	2.62085	11.2398
1641	SMALL_067_ROI_064	SMALL_067_PROC_01_05	SMALL_067	0.186891	76.3373	28.608
1642	SMALL_067_ROI_064	SMALL_067_PROC_01_06	SMALL_067	0.0699462	50.6086	28.7971
1643	SMALL_067_ROI_064	SMALL_067_PROC_01_08	SMALL_067	0.0775529	1.20057	31.1538
1644	SMALL_067_ROI_064	SMALL_067_PROC_02_03	SMALL_067	-0.0051115	56.5158	77.3082
1645	SMALL_067_ROI_064	SMALL_067_PROC_03_01	SMALL_067	0.0177711	57.2679	88.4939
1646	SMALL_067_ROI_064	SMALL_067_PROC_04_04	SMALL_067	0.0684972	59.8655	30.5092
1647	SMALL_067_ROI_064	SMALL_067_PROC_04_06	SMALL_067	-0.0205905	17.2342	33.7421
1648	SMALL_067_ROI_064	SMALL_067_SOMA_02	SMALL_067	0.0331975	68.7658	73.7742
1649	SMALL_067_ROI_064	SMALL_067_SOMA_04	SMALL_067	0.0966246	70.0158	34.8731
1650	SMALL_067_ROI_065	SMALL_067_PROC_01_03	SMALL_067	-0.0341435	4.71707	3.71164
1651	SMALL_067_ROI_065	SMALL_067_PROC_01_05	SMALL_067	0.0953698	78.4335	22.4076
1652	SMALL_067_ROI_065	SMALL_067_PROC_01_06	SMALL_067	0.113232	52.7048	21.3046
1653	SMALL_067_ROI_065	SMALL_067_PROC_01_08	SMALL_067	0.0845114	3.2968	23.5319
1654	SMALL_067_ROI_065	SMALL_067_PROC_02_03	SMALL_067	0.0527377	58.6121	78.5223
1655	SMALL_067_ROI_065	SMALL_067_PROC_03_01	SMALL_067	0.0546658	59.3641	93.4127
1656	SMALL_067_ROI_065	SMALL_067_PROC_04_04	SMALL_067	0.108745	61.9617	37.9697
1657	SMALL_067_ROI_065	SMALL_067_PROC_04_06	SMALL_067	0.0492874	15.1379	41.3616
1658	SMALL_067_ROI_065	SMALL_067_SOMA_02	SMALL_067	-0.0471978	70.8621	75.7495
1659	SMALL_067_ROI_065	SMALL_067_SOMA_04	SMALL_067	0.119124	72.1121	41.9727
1660	SMALL_067_ROI_067	SMALL_067_PROC_01_03	SMALL_067	-0.0143452	9.7991	45.1706
1661	SMALL_067_ROI_067	SMALL_067_PROC_01_05	SMALL_067	0.113528	83.5155	61.3738
1662	SMALL_067_ROI_067	SMALL_067_PROC_01_06	SMALL_067	0.0442117	57.7868	62.7385
1663	SMALL_067_ROI_067	SMALL_067_PROC_01_08	SMALL_067	-0.0289091	8.37883	65.0174
1664	SMALL_067_ROI_067	SMALL_067_PROC_02_03	SMALL_067	0.0121057	63.6941	85.6372
1665	SMALL_067_ROI_067	SMALL_067_PROC_03_01	SMALL_067	0.0135798	64.4461	77.5401
1666	SMALL_067_ROI_067	SMALL_067_PROC_04_04	SMALL_067	0.0157211	67.0437	4.47573
1667	SMALL_067_ROI_067	SMALL_067_PROC_04_06	SMALL_067	-0.0235763	10.0559	2.70216
1668	SMALL_067_ROI_067	SMALL_067_SOMA_02	SMALL_067	0.115973	75.9441	79.2801
1669	SMALL_067_ROI_067	SMALL_067_SOMA_04	SMALL_067	0.0798601	77.1941	9.1372
1670	SMALL_067_ROI_068	SMALL_067_PROC_01_03	SMALL_067	-0.0275558	71.895	46.0507
1671	SMALL_067_ROI_068	SMALL_067_PROC_01_05	SMALL_067	0.26294	1.82143	35.5046
1672	SMALL_067_ROI_068	SMALL_067_PROC_01_06	SMALL_067	0.223474	23.9073	29.0953
1673	SMALL_067_ROI_068	SMALL_067_PROC_01_08	SMALL_067	0.105076	73.3153	26.135
1674	SMALL_067_ROI_068	SMALL_067_PROC_02_03	SMALL_067	0.271744	18	100.481
1675	SMALL_067_ROI_068	SMALL_067_PROC_03_01	SMALL_067	0.228407	17.2479	131.354
1676	SMALL_067_ROI_068	SMALL_067_PROC_04_04	SMALL_067	0.409535	14.6504	87.2582
1677	SMALL_067_ROI_068	SMALL_067_PROC_04_06	SMALL_067	0.127284	91.75	90.9563
1678	SMALL_067_ROI_068	SMALL_067_SOMA_02	SMALL_067	0.213385	5.75	101.818
1679	SMALL_067_ROI_068	SMALL_067_SOMA_04	SMALL_067	0.348283	4.5	90.3973
1680	SMALL_067_ROI_070	SMALL_067_PROC_01_03	SMALL_067	-0.0427933	9.87033	28.6461
1681	SMALL_067_ROI_070	SMALL_067_PROC_01_05	SMALL_067	0.163474	83.5867	25.0411
1682	SMALL_067_ROI_070	SMALL_067_PROC_01_06	SMALL_067	0.0235527	57.8581	14.9121
1683	SMALL_067_ROI_070	SMALL_067_PROC_01_08	SMALL_067	0.00747312	8.45006	10.7608
1684	SMALL_067_ROI_070	SMALL_067_PROC_02_03	SMALL_067	0.116652	63.7653	95.2776
1685	SMALL_067_ROI_070	SMALL_067_PROC_03_01	SMALL_067	0.0977847	64.5174	120.228
1686	SMALL_067_ROI_070	SMALL_067_PROC_04_04	SMALL_067	0.126192	67.115	68.6769
1687	SMALL_067_ROI_070	SMALL_067_PROC_04_06	SMALL_067	0.0301489	9.98468	72.7553
1688	SMALL_067_ROI_070	SMALL_067_SOMA_02	SMALL_067	0.146736	76.0153	95.0405
1689	SMALL_067_ROI_070	SMALL_067_SOMA_04	SMALL_067	0.0943305	77.2653	71.4223
1690	SMALL_067_ROI_071	SMALL_067_PROC_01_03	SMALL_067	-0.00780581	100.221	19.7915
1691	SMALL_067_ROI_071	SMALL_067_PROC_01_05	SMALL_067	0.112216	26.5042	23.2333
1692	SMALL_067_ROI_071	SMALL_067_PROC_01_06	SMALL_067	0.0765234	52.2329	12.9032
1693	SMALL_067_ROI_071	SMALL_067_PROC_01_08	SMALL_067	0.00289745	101.641	10.0225
1694	SMALL_067_ROI_071	SMALL_067_PROC_02_03	SMALL_067	0.0959887	46.3256	92.7882
1695	SMALL_067_ROI_071	SMALL_067_PROC_03_01	SMALL_067	0.0198876	45.5735	114.008
1696	SMALL_067_ROI_071	SMALL_067_PROC_04_04	SMALL_067	0.0773255	42.976	58.3523
1697	SMALL_067_ROI_071	SMALL_067_PROC_04_06	SMALL_067	0.00124903	120.076	62.6299
1698	SMALL_067_ROI_071	SMALL_067_SOMA_02	SMALL_067	0.0271172	34.0756	91.6418
1699	SMALL_067_ROI_071	SMALL_067_SOMA_04	SMALL_067	0.0581091	32.8256	60.906
1700	SMALL_067_ROI_072	SMALL_067_PROC_01_03	SMALL_067	0.21014	7.17573	11.3697
1701	SMALL_067_ROI_072	SMALL_067_PROC_01_05	SMALL_067	-0.0140815	66.5407	26.0524
1702	SMALL_067_ROI_072	SMALL_067_PROC_01_06	SMALL_067	0.0553949	40.812	19.5322
1703	SMALL_067_ROI_072	SMALL_067_PROC_01_08	SMALL_067	0.148043	8.596	19.4894
1704	SMALL_067_ROI_072	SMALL_067_PROC_02_03	SMALL_067	-0.0820039	46.7193	89.6142
1705	SMALL_067_ROI_072	SMALL_067_PROC_03_01	SMALL_067	0.052407	47.4713	105.568
1706	SMALL_067_ROI_072	SMALL_067_PROC_04_04	SMALL_067	-0.0723699	50.0689	44.8479
1707	SMALL_067_ROI_072	SMALL_067_PROC_04_06	SMALL_067	0.0380369	27.0307	49.3348
1708	SMALL_067_ROI_072	SMALL_067_SOMA_02	SMALL_067	-0.0127938	58.9693	87.276
1709	SMALL_067_ROI_072	SMALL_067_SOMA_04	SMALL_067	0.00103259	60.2193	47.2706
1710	SMALL_067_ROI_074	SMALL_067_PROC_01_03	SMALL_067	0.0344718	72.7992	42.7628
1711	SMALL_067_ROI_074	SMALL_067_PROC_01_05	SMALL_067	0.168262	0.917164	60.9164
1712	SMALL_067_ROI_074	SMALL_067_PROC_01_06	SMALL_067	0.165576	24.8115	60.0944
1713	SMALL_067_ROI_074	SMALL_067_PROC_01_08	SMALL_067	-0.072456	74.2195	61.6438
1714	SMALL_067_ROI_074	SMALL_067_PROC_02_03	SMALL_067	0.27588	18.9043	95.1713
1715	SMALL_067_ROI_074	SMALL_067_PROC_03_01	SMALL_067	0.173945	18.1522	89.9885
1716	SMALL_067_ROI_074	SMALL_067_PROC_04_04	SMALL_067	0.257739	15.5546	9.30276
1717	SMALL_067_ROI_074	SMALL_067_PROC_04_06	SMALL_067	0.119824	92.6543	15.1421
1718	SMALL_067_ROI_074	SMALL_067_SOMA_02	SMALL_067	0.359363	6.65426	89.343
1719	SMALL_067_ROI_074	SMALL_067_SOMA_04	SMALL_067	0.26754	5.40426	4.66001
1720	SMALL_067_ROI_075	SMALL_067_PROC_01_03	SMALL_067	-0.0925407	160.145	97.5939
1721	SMALL_067_ROI_075	SMALL_067_PROC_01_05	SMALL_067	0.039521	86.4286	114.202
1722	SMALL_067_ROI_075	SMALL_067_PROC_01_06	SMALL_067	0.0186115	112.157	115.193
1723	SMALL_067_ROI_075	SMALL_067_PROC_01_08	SMALL_067	-0.051756	161.565	117.164
1724	SMALL_067_ROI_075	SMALL_067_PROC_02_03	SMALL_067	-0.0134446	106.25	123.887
1725	SMALL_067_ROI_075	SMALL_067_PROC_03_01	SMALL_067	0.0266619	105.498	95.6474
1726	SMALL_067_ROI_075	SMALL_067_PROC_04_04	SMALL_067	-0.0159958	102.9	55.9728
1727	SMALL_067_ROI_075	SMALL_067_PROC_04_06	SMALL_067	-0.0210288	180	53.6478
1728	SMALL_067_ROI_075	SMALL_067_SOMA_02	SMALL_067	0.0321648	94	115.957
1729	SMALL_067_ROI_075	SMALL_067_SOMA_04	SMALL_067	-0.0248727	92.75	52.3638
1730	SMALL_067_ROI_076	SMALL_067_PROC_01_03	SMALL_067	-0.0589057	129.13	20.8293
1731	SMALL_067_ROI_076	SMALL_067_PROC_01_05	SMALL_067	-0.0941522	55.4139	39.8682
1732	SMALL_067_ROI_076	SMALL_067_PROC_01_06	SMALL_067	-0.104929	81.1426	36.2376
1733	SMALL_067_ROI_076	SMALL_067_PROC_01_08	SMALL_067	-0.0667392	130.551	36.9939
1734	SMALL_067_ROI_076	SMALL_067_PROC_02_03	SMALL_067	-0.0658453	75.2354	92.2261
1735	SMALL_067_ROI_076	SMALL_067_PROC_03_01	SMALL_067	-0.0984001	74.4833	99.824
1736	SMALL_067_ROI_076	SMALL_067_PROC_04_04	SMALL_067	-0.0643499	71.8857	28.8699
1737	SMALL_067_ROI_076	SMALL_067_PROC_04_06	SMALL_067	-0.0421506	148.985	34.253
1738	SMALL_067_ROI_076	SMALL_067_SOMA_02	SMALL_067	-0.123545	62.9854	88.3343
1739	SMALL_067_ROI_076	SMALL_067_SOMA_04	SMALL_067	-0.0952067	61.7354	30.0545
1740	SMALL_067_ROI_077	SMALL_067_PROC_01_03	SMALL_067	-0.0455903	90.3632	30.1497
1741	SMALL_067_ROI_077	SMALL_067_PROC_01_05	SMALL_067	0.209021	16.6468	49.023
1742	SMALL_067_ROI_077	SMALL_067_PROC_01_06	SMALL_067	0.191903	42.3755	46.8892
1743	SMALL_067_ROI_077	SMALL_067_PROC_01_08	SMALL_067	-0.0205786	91.7834	48.0779
1744	SMALL_067_ROI_077	SMALL_067_PROC_02_03	SMALL_067	0.160351	36.4682	93.0711
1745	SMALL_067_ROI_077	SMALL_067_PROC_03_01	SMALL_067	0.176837	35.7161	94.9994
1746	SMALL_067_ROI_077	SMALL_067_PROC_04_04	SMALL_067	0.197547	33.1186	18.3367
1747	SMALL_067_ROI_077	SMALL_067_PROC_04_06	SMALL_067	0.270022	110.218	24.313
1748	SMALL_067_ROI_077	SMALL_067_SOMA_02	SMALL_067	0.265766	24.2182	88.2478
1749	SMALL_067_ROI_077	SMALL_067_SOMA_04	SMALL_067	0.227539	22.9682	18.4336
1750	SMALL_067_ROI_078	SMALL_067_PROC_01_03	SMALL_067	-0.0405093	108.188	18.9046
1751	SMALL_067_ROI_078	SMALL_067_PROC_01_05	SMALL_067	0.0251917	34.4715	28.8486
1752	SMALL_067_ROI_078	SMALL_067_PROC_01_06	SMALL_067	-0.0323647	60.2002	19.7203
1753	SMALL_067_ROI_078	SMALL_067_PROC_01_08	SMALL_067	0.0282935	109.608	17.8567
1754	SMALL_067_ROI_078	SMALL_067_PROC_02_03	SMALL_067	-0.0706408	54.293	96.0635
1755	SMALL_067_ROI_078	SMALL_067_PROC_03_01	SMALL_067	-0.0637263	53.5409	113.832
1756	SMALL_067_ROI_078	SMALL_067_PROC_04_04	SMALL_067	-0.0534987	50.9433	52.6022
1757	SMALL_067_ROI_078	SMALL_067_PROC_04_06	SMALL_067	-0.046152	128.043	57.3785
1758	SMALL_067_ROI_078	SMALL_067_SOMA_02	SMALL_067	-0.112736	42.043	94.2069
1759	SMALL_067_ROI_078	SMALL_067_SOMA_04	SMALL_067	-0.0220591	40.793	54.429
1760	SMALL_067_ROI_079	SMALL_067_PROC_01_03	SMALL_067	-0.0769374	86.0134	52.9609
1761	SMALL_067_ROI_079	SMALL_067_PROC_01_05	SMALL_067	0.160099	12.2969	71.2587
1762	SMALL_067_ROI_079	SMALL_067_PROC_01_06	SMALL_067	0.055453	38.0256	70.153
1763	SMALL_067_ROI_079	SMALL_067_PROC_01_08	SMALL_067	-0.0218979	87.4336	71.5318
1764	SMALL_067_ROI_079	SMALL_067_PROC_02_03	SMALL_067	0.0907212	32.1184	103.097
1765	SMALL_067_ROI_079	SMALL_067_PROC_03_01	SMALL_067	0.104237	31.3663	93.8318
1766	SMALL_067_ROI_079	SMALL_067_PROC_04_04	SMALL_067	0.236249	28.7687	16.617
1767	SMALL_067_ROI_079	SMALL_067_PROC_04_06	SMALL_067	0.0761202	105.868	20.269
1768	SMALL_067_ROI_079	SMALL_067_SOMA_02	SMALL_067	0.0819313	19.8684	96.8467
1769	SMALL_067_ROI_079	SMALL_067_SOMA_04	SMALL_067	0.177282	18.6184	9.46709
1770	SMALL_067_ROI_080	SMALL_067_PROC_01_03	SMALL_067	-0.0367235	106.245	67.1381
1771	SMALL_067_ROI_080	SMALL_067_PROC_01_05	SMALL_067	-0.0341335	32.5283	84.9617
1772	SMALL_067_ROI_080	SMALL_067_PROC_01_06	SMALL_067	-0.00264712	58.257	84.5354
1773	SMALL_067_ROI_080	SMALL_067_PROC_01_08	SMALL_067	0.0111313	107.665	86.0947
1774	SMALL_067_ROI_080	SMALL_067_PROC_02_03	SMALL_067	-0.0287706	52.3497	109.448
1775	SMALL_067_ROI_080	SMALL_067_PROC_03_01	SMALL_067	0.0597376	51.5977	93.598
1776	SMALL_067_ROI_080	SMALL_067_PROC_04_04	SMALL_067	0.00166499	49.0001	27.2342
1777	SMALL_067_ROI_080	SMALL_067_PROC_04_06	SMALL_067	-0.0383704	126.1	27.787
1778	SMALL_067_ROI_080	SMALL_067_SOMA_02	SMALL_067	-0.0386363	40.0997	102.51
1779	SMALL_067_ROI_080	SMALL_067_SOMA_04	SMALL_067	0.0217247	38.8497	21.6041
1780	SMALL_067_ROI_082	SMALL_067_PROC_01_03	SMALL_067	0.0479723	26.483	76.6153
1781	SMALL_067_ROI_082	SMALL_067_PROC_01_05	SMALL_067	0.0311191	47.2334	94.2711
1782	SMALL_067_ROI_082	SMALL_067_PROC_01_06	SMALL_067	0.0147444	21.5047	94.0553
1783	SMALL_067_ROI_082	SMALL_067_PROC_01_08	SMALL_067	-0.00698198	27.9032	95.6571
1784	SMALL_067_ROI_082	SMALL_067_PROC_02_03	SMALL_067	0.0612666	27.412	115.248
1785	SMALL_067_ROI_082	SMALL_067_PROC_03_01	SMALL_067	0.0677422	28.1641	95.7476
1786	SMALL_067_ROI_082	SMALL_067_PROC_04_04	SMALL_067	0.102646	30.7616	36.1203
1787	SMALL_067_ROI_082	SMALL_067_PROC_04_06	SMALL_067	0.0277826	46.338	35.7731
1788	SMALL_067_ROI_082	SMALL_067_SOMA_02	SMALL_067	0.0307304	39.662	107.99
1789	SMALL_067_ROI_082	SMALL_067_SOMA_04	SMALL_067	0.0997822	40.912	30.9689
1790	SMALL_067_ROI_085	SMALL_067_PROC_01_03	SMALL_067	0.0217126	88.645	32.681
1791	SMALL_067_ROI_085	SMALL_067_PROC_01_05	SMALL_067	0.125885	14.9286	51.5646
1792	SMALL_067_ROI_085	SMALL_067_PROC_01_06	SMALL_067	0.0422033	40.6573	46.9603
1793	SMALL_067_ROI_085	SMALL_067_PROC_01_08	SMALL_067	-0.0378841	90.0653	47.111
1794	SMALL_067_ROI_085	SMALL_067_PROC_02_03	SMALL_067	0.0516627	34.75	102.903
1795	SMALL_067_ROI_085	SMALL_067_PROC_03_01	SMALL_067	0.0912643	33.9979	106.827
1796	SMALL_067_ROI_085	SMALL_067_PROC_04_04	SMALL_067	0.137241	31.4004	29.4201
1797	SMALL_067_ROI_085	SMALL_067_PROC_04_06	SMALL_067	0.0859206	108.5	35.6351
1798	SMALL_067_ROI_085	SMALL_067_SOMA_02	SMALL_067	0.0876076	22.5	98.5489
1799	SMALL_067_ROI_085	SMALL_067_SOMA_04	SMALL_067	0.165347	21.25	27.6206
1800	SMALL_067_ROI_086	SMALL_067_PROC_01_03	SMALL_067	-0.0715206	153.141	95.536
1801	SMALL_067_ROI_086	SMALL_067_PROC_01_05	SMALL_067	-0.124529	79.4246	113.075
1802	SMALL_067_ROI_086	SMALL_067_PROC_01_06	SMALL_067	-0.177553	105.153	112.989
1803	SMALL_067_ROI_086	SMALL_067_PROC_01_08	SMALL_067	-0.0457424	154.561	114.587
1804	SMALL_067_ROI_086	SMALL_067_PROC_02_03	SMALL_067	-0.224059	99.246	129.33
1805	SMALL_067_ROI_086	SMALL_067_PROC_03_01	SMALL_067	-0.192025	98.494	104.226
1806	SMALL_067_ROI_086	SMALL_067_PROC_04_04	SMALL_067	-0.20093	95.8964	54.7261
1807	SMALL_067_ROI_086	SMALL_067_PROC_04_06	SMALL_067	-0.153306	172.996	53.6934
1808	SMALL_067_ROI_086	SMALL_067_SOMA_02	SMALL_067	-0.237207	86.996	121.657
1809	SMALL_067_ROI_086	SMALL_067_SOMA_04	SMALL_067	-0.197025	85.746	49.8666
1810	SMALL_067_ROI_087	SMALL_067_PROC_01_03	SMALL_067	-0.124278	155.235	104.31
1811	SMALL_067_ROI_087	SMALL_067_PROC_01_05	SMALL_067	0.0736798	81.5184	121.795
1812	SMALL_067_ROI_087	SMALL_067_PROC_01_06	SMALL_067	0.0514389	107.247	121.77
1813	SMALL_067_ROI_087	SMALL_067_PROC_01_08	SMALL_067	-0.075244	156.655	123.373
1814	SMALL_067_ROI_087	SMALL_067_PROC_02_03	SMALL_067	0.0670912	101.34	136.16
1815	SMALL_067_ROI_087	SMALL_067_PROC_03_01	SMALL_067	-0.0134582	100.588	108.916
1816	SMALL_067_ROI_087	SMALL_067_PROC_04_04	SMALL_067	0.076722	97.9902	63.4015
1817	SMALL_067_ROI_087	SMALL_067_PROC_04_06	SMALL_067	0.0732803	175.09	62.1723
1818	SMALL_067_ROI_087	SMALL_067_SOMA_02	SMALL_067	0.0973771	89.0898	128.346
1819	SMALL_067_ROI_087	SMALL_067_SOMA_04	SMALL_067	0.12027	87.8398	58.6345
1820	SMALL_067_ROI_088	SMALL_067_PROC_01_03	SMALL_067	-0.0227959	160.145	88.6794
1821	SMALL_067_ROI_088	SMALL_067_PROC_01_05	SMALL_067	-0.0912691	86.4286	106.571
1822	SMALL_067_ROI_088	SMALL_067_PROC_01_06	SMALL_067	-0.127659	112.157	106.006
1823	SMALL_067_ROI_088	SMALL_067_PROC_01_08	SMALL_067	-0.0182755	161.565	107.448
1824	SMALL_067_ROI_088	SMALL_067_PROC_02_03	SMALL_067	-0.192413	106.25	126.771
1825	SMALL_067_ROI_088	SMALL_067_PROC_03_01	SMALL_067	-0.145889	105.498	104.554
1826	SMALL_067_ROI_088	SMALL_067_PROC_04_04	SMALL_067	-0.171301	102.9	48.6263
1827	SMALL_067_ROI_088	SMALL_067_PROC_04_06	SMALL_067	-0.0273157	180	48.3348
1828	SMALL_067_ROI_088	SMALL_067_SOMA_02	SMALL_067	-0.0774152	94	119.332
1829	SMALL_067_ROI_088	SMALL_067_SOMA_04	SMALL_067	-0.110646	92.75	43.2132
1830	SMALL_067_ROI_095	SMALL_067_PROC_01_03	SMALL_067	-0.0761519	159.001	41.353
1831	SMALL_067_ROI_095	SMALL_067_PROC_01_05	SMALL_067	0.0490496	85.2844	49.604
1832	SMALL_067_ROI_095	SMALL_067_PROC_01_06	SMALL_067	-0.0226216	111.013	39.2032
1833	SMALL_067_ROI_095	SMALL_067_PROC_01_08	SMALL_067	-0.015601	160.421	35.8263
1834	SMALL_067_ROI_095	SMALL_067_PROC_02_03	SMALL_067	-0.0255192	105.106	118.479
1835	SMALL_067_ROI_095	SMALL_067_PROC_03_01	SMALL_067	-0.106835	104.354	135.72
1836	SMALL_067_ROI_095	SMALL_067_PROC_04_04	SMALL_067	-0.0153744	101.756	67.9932
1837	SMALL_067_ROI_095	SMALL_067_PROC_04_06	SMALL_067	-0.0305622	178.856	73.6643
1838	SMALL_067_ROI_095	SMALL_067_SOMA_02	SMALL_067	-0.0520881	92.8558	116.778
1839	SMALL_067_ROI_095	SMALL_067_SOMA_04	SMALL_067	0.00184791	91.6058	67.7505
1840	SMALL_067_ROI_098	SMALL_067_PROC_01_03	SMALL_067	0.00739177	14.9736	54.3058
1841	SMALL_067_ROI_098	SMALL_067_PROC_01_05	SMALL_067	0.091887	88.69	73.2778
1842	SMALL_067_ROI_098	SMALL_067_PROC_01_06	SMALL_067	0.0169156	62.9613	68.6032
1843	SMALL_067_ROI_098	SMALL_067_PROC_01_08	SMALL_067	0.0515877	13.5533	68.5339
1844	SMALL_067_ROI_098	SMALL_067_PROC_02_03	SMALL_067	-0.055469	68.8686	119.777
1845	SMALL_067_ROI_098	SMALL_067_PROC_03_01	SMALL_067	0.0549106	69.6207	116.568
1846	SMALL_067_ROI_098	SMALL_067_PROC_04_04	SMALL_067	-0.0029555	72.2182	35.9197
1847	SMALL_067_ROI_098	SMALL_067_PROC_04_06	SMALL_067	0.0161665	4.88139	41.6504
1848	SMALL_067_ROI_098	SMALL_067_SOMA_02	SMALL_067	0.0617986	81.1186	114.52
1849	SMALL_067_ROI_098	SMALL_067_SOMA_04	SMALL_067	0.0393439	82.3686	30.008
1850	SMALL_068_ROI_000	SMALL_068_PROC_01_01	SMALL_068	0.124321	73.5578	21.7963
1851	SMALL_068_ROI_000	SMALL_068_PROC_01_02	SMALL_068	0.220822	87.0989	14.4083
1852	SMALL_068_ROI_000	SMALL_068_PROC_01_04	SMALL_068	0.188578	47.1857	26.6716
1853	SMALL_068_ROI_000	SMALL_068_PROC_02_01	SMALL_068	0.127922	48.4862	67.2931
1854	SMALL_068_ROI_000	SMALL_068_PROC_03_01	SMALL_068	0.100996	43.8272	83.3873
1855	SMALL_068_ROI_000	SMALL_068_PROC_03_02	SMALL_068	0.173225	47.8489	89.5932
1856	SMALL_068_ROI_000	SMALL_068_PROC_03_06	SMALL_068	0.122729	35.3489	80.2678
1857	SMALL_068_ROI_000	SMALL_068_PROC_03_09	SMALL_068	0.16987	6.60246	74.8442
1858	SMALL_068_ROI_000	SMALL_068_PROC_04_01	SMALL_068	0.0167583	5.83069	123.551
1859	SMALL_068_ROI_000	SMALL_068_PROC_04_04	SMALL_068	0.0981865	0.940835	116.232
1860	SMALL_068_ROI_000	SMALL_068_PROC_05_01	SMALL_068	0.205606	5.70885	115.684
1861	SMALL_068_ROI_000	SMALL_068_PROC_05_02	SMALL_068	0.161701	63.5989	106.729
1862	SMALL_068_ROI_000	SMALL_068_PROC_05_04	SMALL_068	0.213034	5.699	118.859
1863	SMALL_068_ROI_000	SMALL_068_PROC_06_02	SMALL_068	0.0324537	10.1785	151.435
1864	SMALL_068_ROI_000	SMALL_068_SOMA_01	SMALL_068	0.206377	81.8354	22.9171
1865	SMALL_068_ROI_000	SMALL_068_SOMA_03	SMALL_068	0.0588328	73.5989	85.9162
1866	SMALL_068_ROI_000	SMALL_068_SOMA_04	SMALL_068	-0.0171514	6.09891	131.778
1867	SMALL_068_ROI_003	SMALL_068_PROC_01_01	SMALL_068	0.13108	66.5071	10.0512
1868	SMALL_068_ROI_003	SMALL_068_PROC_01_02	SMALL_068	0.150637	80.0482	5.27597
1869	SMALL_068_ROI_003	SMALL_068_PROC_01_04	SMALL_068	0.203739	40.135	14.3637
1870	SMALL_068_ROI_003	SMALL_068_PROC_02_01	SMALL_068	0.104004	55.5369	69.2456
1871	SMALL_068_ROI_003	SMALL_068_PROC_03_01	SMALL_068	0.107581	36.7765	73.1983
1872	SMALL_068_ROI_003	SMALL_068_PROC_03_02	SMALL_068	0.155592	40.7982	79.308
1873	SMALL_068_ROI_003	SMALL_068_PROC_03_06	SMALL_068	0.151094	28.2982	69.0767
1874	SMALL_068_ROI_003	SMALL_068_PROC_03_09	SMALL_068	0.196297	0.448248	63.8148
1875	SMALL_068_ROI_003	SMALL_068_PROC_04_01	SMALL_068	0.0944846	1.22002	118.043
1876	SMALL_068_ROI_003	SMALL_068_PROC_04_04	SMALL_068	0.206744	6.10987	110.339
1877	SMALL_068_ROI_003	SMALL_068_PROC_05_01	SMALL_068	0.319267	1.34185	104.372
1878	SMALL_068_ROI_003	SMALL_068_PROC_05_02	SMALL_068	0.201746	56.5482	95.2696
1879	SMALL_068_ROI_003	SMALL_068_PROC_05_04	SMALL_068	0.362963	1.3517	107.975
1880	SMALL_068_ROI_003	SMALL_068_PROC_06_02	SMALL_068	0.0968864	3.1278	144.616
1881	SMALL_068_ROI_003	SMALL_068_SOMA_01	SMALL_068	0.175518	74.7847	11.3505
1882	SMALL_068_ROI_003	SMALL_068_SOMA_03	SMALL_068	-0.0597031	66.5482	75.0419
1883	SMALL_068_ROI_003	SMALL_068_SOMA_04	SMALL_068	0.0408987	0.951793	126.109
1884	SMALL_068_ROI_005	SMALL_068_PROC_01_01	SMALL_068	0.151723	60.7095	16.3
1885	SMALL_068_ROI_005	SMALL_068_PROC_01_02	SMALL_068	0.180478	74.2507	7.61491
1886	SMALL_068_ROI_005	SMALL_068_PROC_01_04	SMALL_068	0.235429	34.3375	14.9644
1887	SMALL_068_ROI_005	SMALL_068_PROC_02_01	SMALL_068	0.145046	61.3345	59.9744
1888	SMALL_068_ROI_005	SMALL_068_PROC_03_01	SMALL_068	0.129885	30.9789	62.3065
1889	SMALL_068_ROI_005	SMALL_068_PROC_03_02	SMALL_068	0.148939	35.0007	68.5199
1890	SMALL_068_ROI_005	SMALL_068_PROC_03_06	SMALL_068	0.202054	22.5007	59.6345
1891	SMALL_068_ROI_005	SMALL_068_PROC_03_09	SMALL_068	0.162764	6.24576	54.099
1892	SMALL_068_ROI_005	SMALL_068_PROC_04_01	SMALL_068	0.0195828	7.01753	105.369
1893	SMALL_068_ROI_005	SMALL_068_PROC_04_04	SMALL_068	0.0766203	11.9074	97.663
1894	SMALL_068_ROI_005	SMALL_068_PROC_05_01	SMALL_068	0.197697	7.13936	95.0654
1895	SMALL_068_ROI_005	SMALL_068_PROC_05_02	SMALL_068	0.26728	50.7507	86.2893
1896	SMALL_068_ROI_005	SMALL_068_PROC_05_04	SMALL_068	0.308383	7.14922	97.9376
1897	SMALL_068_ROI_005	SMALL_068_PROC_06_02	SMALL_068	0.0325056	2.66971	132.029
1898	SMALL_068_ROI_005	SMALL_068_SOMA_01	SMALL_068	0.240962	68.9872	7.54027
1899	SMALL_068_ROI_005	SMALL_068_SOMA_03	SMALL_068	0.0948905	60.7507	65.0369
1900	SMALL_068_ROI_005	SMALL_068_SOMA_04	SMALL_068	0.0165831	6.74931	113.431
1901	SMALL_068_ROI_006	SMALL_068_PROC_01_01	SMALL_068	0.0364659	64.5479	35.0639
1902	SMALL_068_ROI_006	SMALL_068_PROC_01_02	SMALL_068	-0.0417138	78.0891	25.2269
1903	SMALL_068_ROI_006	SMALL_068_PROC_01_04	SMALL_068	0.10822	38.1759	32.5408
1904	SMALL_068_ROI_006	SMALL_068_PROC_02_01	SMALL_068	-0.296153	57.4961	42.2764
1905	SMALL_068_ROI_006	SMALL_068_PROC_03_01	SMALL_068	0.109064	34.8173	56.6048
1906	SMALL_068_ROI_006	SMALL_068_PROC_03_02	SMALL_068	0.19531	38.8391	62.796
1907	SMALL_068_ROI_006	SMALL_068_PROC_03_06	SMALL_068	0.128442	26.3391	58.0421
1908	SMALL_068_ROI_006	SMALL_068_PROC_03_09	SMALL_068	0.317199	2.4074	52.2717
1909	SMALL_068_ROI_006	SMALL_068_PROC_04_01	SMALL_068	0.266348	3.17917	89.3459
1910	SMALL_068_ROI_006	SMALL_068_PROC_04_04	SMALL_068	0.395392	8.06902	82.1008
1911	SMALL_068_ROI_006	SMALL_068_PROC_05_01	SMALL_068	0.350318	3.301	92.1894
1912	SMALL_068_ROI_006	SMALL_068_PROC_05_02	SMALL_068	0.172754	54.5891	84.426
1913	SMALL_068_ROI_006	SMALL_068_PROC_05_04	SMALL_068	0.451353	3.31085	93.2289
1914	SMALL_068_ROI_006	SMALL_068_PROC_06_02	SMALL_068	0.229307	1.16865	117.619
1915	SMALL_068_ROI_006	SMALL_068_SOMA_01	SMALL_068	0.0369886	72.8256	25.5495
1916	SMALL_068_ROI_006	SMALL_068_SOMA_03	SMALL_068	-0.207996	64.5891	61.6874
1917	SMALL_068_ROI_006	SMALL_068_SOMA_04	SMALL_068	0.184325	2.91094	97.587
1918	SMALL_068_ROI_007	SMALL_068_PROC_01_01	SMALL_068	0.271709	45.0968	56.6191
1919	SMALL_068_ROI_007	SMALL_068_PROC_01_02	SMALL_068	0.290318	58.638	46.3359
1920	SMALL_068_ROI_007	SMALL_068_PROC_01_04	SMALL_068	0.345425	18.7248	53.9413
1921	SMALL_068_ROI_007	SMALL_068_PROC_02_01	SMALL_068	0.142824	76.9472	23.0074
1922	SMALL_068_ROI_007	SMALL_068_PROC_03_01	SMALL_068	0.171499	15.3662	59.2639
1923	SMALL_068_ROI_007	SMALL_068_PROC_03_02	SMALL_068	0.187773	19.388	64.7302
1924	SMALL_068_ROI_007	SMALL_068_PROC_03_06	SMALL_068	0.201395	6.88798	65.1409
1925	SMALL_068_ROI_007	SMALL_068_PROC_03_09	SMALL_068	0.2708	21.8585	59.8082
1926	SMALL_068_ROI_007	SMALL_068_PROC_04_01	SMALL_068	0.213094	22.6303	74.0898
1927	SMALL_068_ROI_007	SMALL_068_PROC_04_04	SMALL_068	0.251177	27.5201	67.9136
1928	SMALL_068_ROI_007	SMALL_068_PROC_05_01	SMALL_068	0.278426	22.7521	95.4057
1929	SMALL_068_ROI_007	SMALL_068_PROC_05_02	SMALL_068	0.354667	35.138	89.1823
1930	SMALL_068_ROI_007	SMALL_068_PROC_05_04	SMALL_068	0.346167	22.7619	94.2499
1931	SMALL_068_ROI_007	SMALL_068_PROC_06_02	SMALL_068	0.188101	18.2824	104.435
1932	SMALL_068_ROI_007	SMALL_068_SOMA_01	SMALL_068	0.342784	53.3745	47.0802
1933	SMALL_068_ROI_007	SMALL_068_SOMA_03	SMALL_068	0.0484755	45.138	66.5126
1934	SMALL_068_ROI_007	SMALL_068_SOMA_04	SMALL_068	0.216347	22.362	82.4452
1935	SMALL_068_ROI_010	SMALL_068_PROC_01_01	SMALL_068	0.00554093	69.2571	49.1768
1936	SMALL_068_ROI_010	SMALL_068_PROC_01_02	SMALL_068	-0.0688056	82.7982	41.2671
1937	SMALL_068_ROI_010	SMALL_068_PROC_01_04	SMALL_068	0.0170891	42.8851	45.0923
1938	SMALL_068_ROI_010	SMALL_068_PROC_02_01	SMALL_068	-0.0489674	52.7869	37.7474
1939	SMALL_068_ROI_010	SMALL_068_PROC_03_01	SMALL_068	-0.0134938	39.5265	45.3504
1940	SMALL_068_ROI_010	SMALL_068_PROC_03_02	SMALL_068	0.0343497	43.5482	51.128
1941	SMALL_068_ROI_010	SMALL_068_PROC_03_06	SMALL_068	0.0025524	31.0482	50.2895
1942	SMALL_068_ROI_010	SMALL_068_PROC_03_09	SMALL_068	0.111589	2.30179	44.8659
1943	SMALL_068_ROI_010	SMALL_068_PROC_04_01	SMALL_068	0.122879	1.53002	72.1401
1944	SMALL_068_ROI_010	SMALL_068_PROC_04_04	SMALL_068	0.179838	3.35983	64.8423
1945	SMALL_068_ROI_010	SMALL_068_PROC_05_01	SMALL_068	0.200548	1.40819	81.6472
1946	SMALL_068_ROI_010	SMALL_068_PROC_05_02	SMALL_068	0.0756987	59.2982	74.9537
1947	SMALL_068_ROI_010	SMALL_068_PROC_05_04	SMALL_068	0.224921	1.39833	81.2447
1948	SMALL_068_ROI_010	SMALL_068_PROC_06_02	SMALL_068	0.131153	5.87784	100.405
1949	SMALL_068_ROI_010	SMALL_068_SOMA_01	SMALL_068	0.0358987	77.5348	39.2537
1950	SMALL_068_ROI_010	SMALL_068_SOMA_03	SMALL_068	-0.102862	69.2982	52.0999
1951	SMALL_068_ROI_010	SMALL_068_SOMA_04	SMALL_068	0.081773	1.79824	80.3598
1952	SMALL_068_ROI_011	SMALL_068_PROC_01_01	SMALL_068	0.115896	68.4902	17.2411
1953	SMALL_068_ROI_011	SMALL_068_PROC_01_02	SMALL_068	0.10156	82.0313	26.3304
1954	SMALL_068_ROI_011	SMALL_068_PROC_01_04	SMALL_068	0.181703	42.1181	12.0999
1955	SMALL_068_ROI_011	SMALL_068_PROC_02_01	SMALL_068	0.0167459	53.5538	82.2877
1956	SMALL_068_ROI_011	SMALL_068_PROC_03_01	SMALL_068	0.0475997	38.7596	56.8718
1957	SMALL_068_ROI_011	SMALL_068_PROC_03_02	SMALL_068	0.0871681	42.7813	62.2806
1958	SMALL_068_ROI_011	SMALL_068_PROC_03_06	SMALL_068	0.095029	30.2813	49.1129
1959	SMALL_068_ROI_011	SMALL_068_PROC_03_09	SMALL_068	0.217371	1.53486	44.8685
1960	SMALL_068_ROI_011	SMALL_068_PROC_04_01	SMALL_068	0.0871072	0.763086	112.903
1961	SMALL_068_ROI_011	SMALL_068_PROC_04_04	SMALL_068	0.207154	4.12677	104.54
1962	SMALL_068_ROI_011	SMALL_068_PROC_05_01	SMALL_068	0.212759	0.641254	82.8542
1963	SMALL_068_ROI_011	SMALL_068_PROC_05_02	SMALL_068	0.160563	58.5313	73.3552
1964	SMALL_068_ROI_011	SMALL_068_PROC_05_04	SMALL_068	0.262679	0.631403	87.9123
1965	SMALL_068_ROI_011	SMALL_068_PROC_06_02	SMALL_068	0.107909	5.11091	135.464
1966	SMALL_068_ROI_011	SMALL_068_SOMA_01	SMALL_068	0.140103	76.7678	18.3047
1967	SMALL_068_ROI_011	SMALL_068_SOMA_03	SMALL_068	-0.061255	68.5313	56.0538
1968	SMALL_068_ROI_011	SMALL_068_SOMA_04	SMALL_068	0.0351671	1.03131	120.31
1969	SMALL_068_ROI_013	SMALL_068_PROC_01_01	SMALL_068	0.131602	68.386	40.8188
1970	SMALL_068_ROI_013	SMALL_068_PROC_01_02	SMALL_068	0.0630812	81.9272	37.3014
1971	SMALL_068_ROI_013	SMALL_068_PROC_01_04	SMALL_068	0.22836	42.014	35.1423
1972	SMALL_068_ROI_013	SMALL_068_PROC_02_01	SMALL_068	-0.0764191	53.658	55.6393
1973	SMALL_068_ROI_013	SMALL_068_PROC_03_01	SMALL_068	0.129185	38.6554	34.0417
1974	SMALL_068_ROI_013	SMALL_068_PROC_03_02	SMALL_068	0.217242	42.6772	40.2977
1975	SMALL_068_ROI_013	SMALL_068_PROC_03_06	SMALL_068	0.0967277	30.1772	35.2075
1976	SMALL_068_ROI_013	SMALL_068_PROC_03_09	SMALL_068	0.328889	1.43072	29.4646
1977	SMALL_068_ROI_013	SMALL_068_PROC_04_01	SMALL_068	0.186937	0.658952	78.3856
1978	SMALL_068_ROI_013	SMALL_068_PROC_04_04	SMALL_068	0.337856	4.2309	70.2301
1979	SMALL_068_ROI_013	SMALL_068_PROC_05_01	SMALL_068	0.362165	0.53712	69.2548
1980	SMALL_068_ROI_013	SMALL_068_PROC_05_02	SMALL_068	0.260305	58.4272	61.4644
1981	SMALL_068_ROI_013	SMALL_068_PROC_05_04	SMALL_068	0.483628	0.527269	70.5985
1982	SMALL_068_ROI_013	SMALL_068_PROC_06_02	SMALL_068	0.171186	5.00677	103.201
1983	SMALL_068_ROI_013	SMALL_068_SOMA_01	SMALL_068	0.113548	76.6637	31.6884
1984	SMALL_068_ROI_013	SMALL_068_SOMA_03	SMALL_068	-0.179607	68.4272	38.7301
1985	SMALL_068_ROI_013	SMALL_068_SOMA_04	SMALL_068	0.126348	0.927178	86.097
1986	SMALL_068_ROI_016	SMALL_068_PROC_01_01	SMALL_068	0.143618	73.5966	58.8913
1987	SMALL_068_ROI_016	SMALL_068_PROC_01_02	SMALL_068	0.0756928	87.1378	54.8449
1988	SMALL_068_ROI_016	SMALL_068_PROC_01_04	SMALL_068	0.217562	47.2246	53.1566
1989	SMALL_068_ROI_016	SMALL_068_PROC_02_01	SMALL_068	0.0218311	48.4474	54.6404
1990	SMALL_068_ROI_016	SMALL_068_PROC_03_01	SMALL_068	0.0235012	43.866	24.6692
1991	SMALL_068_ROI_016	SMALL_068_PROC_03_02	SMALL_068	0.147183	47.8878	30.0306
1992	SMALL_068_ROI_016	SMALL_068_PROC_03_06	SMALL_068	0.0811342	35.3878	32.4979
1993	SMALL_068_ROI_016	SMALL_068_PROC_03_09	SMALL_068	0.312247	6.64133	28.0522
1994	SMALL_068_ROI_016	SMALL_068_PROC_04_01	SMALL_068	0.147693	5.86955	60.6815
1995	SMALL_068_ROI_016	SMALL_068_PROC_04_04	SMALL_068	0.259212	0.979702	52.4017
1996	SMALL_068_ROI_016	SMALL_068_PROC_05_01	SMALL_068	0.374378	5.74772	60.7069
1997	SMALL_068_ROI_016	SMALL_068_PROC_05_02	SMALL_068	0.289305	63.6378	54.6878
1998	SMALL_068_ROI_016	SMALL_068_PROC_05_04	SMALL_068	0.453916	5.73787	59.7972
[truncated: 650 more rows]
