# Supplementary material for: Complementary encoding of spatial information in hippocampal astrocytes
Source: PLoS Biol. 2022 Mar 3;20(3):e3001530. doi: 10.1371/journal.pbio.3001530 (PMC8893713; doi:10.1371/journal.pbio.3001530)
Supplement: S1 Data — (ZIP) [file pbio.3001530.s033.zip › S1_Data/Fig_6.xlsx]

## Sheet: FIG6D_NN
	MI	Score	id	bin
0	0.656912	0.705404	053	4
1	0.844475	0.759321	065	4
2	0.287657	0.547497	055	4
3	1.05092	0.822766	067	4
4	0.678768	0.718326	060	4
5	0.654975	0.709377	063	4
6	0.486408	0.636074	057	4
7	0.957487	0.790756	062	4
8	0.449694	0.614213	051	4
9	0.720881	0.717222	058	4
10	0.879292	0.788261	068	4
11	0.546112	0.460709	057	8
12	1.46044	0.656074	067	8
13	1.20758	0.619855	068	8
14	1.16865	0.583117	065	8
15	1.1375	0.581916	062	8
16	0.911868	0.550377	060	8
17	0.966705	0.577042	063	8
18	0.407973	0.413278	055	8
19	0.912383	0.546524	058	8
20	0.479325	0.384805	051	8
21	0.896908	0.560088	053	8
22	0.911134	0.423762	058	12
23	0.469162	0.336893	055	12
24	1.55437	0.525509	067	12
25	0.987326	0.458386	053	12
26	1.24	0.443792	062	12
27	0.54002	0.346605	057	12
28	1.22625	0.429336	065	12
29	0.985594	0.446267	060	12
30	0.578758	0.291822	051	12
31	1.0238	0.442952	063	12
32	1.48792	0.55381	068	12
33	1.43444	0.431304	068	16
34	0.97373	0.350578	058	16
35	1.5719	0.388532	067	16
36	0.831294	0.291931	060	16
37	0.458521	0.244822	055	16
38	1.03606	0.373789	053	16
39	1.20947	0.316188	065	16
40	0.999151	0.33291	063	16
41	0.565722	0.276302	057	16
42	0.5514	0.19024	051	16
43	1.02756	0.318354	062	16
44	0.969684	0.298797	058	20
45	0.946015	0.245626	060	20
46	1.03273	0.317123	053	20
47	0.486871	0.134603	051	20
48	0.590806	0.238258	057	20
49	1.08885	0.226914	065	20
50	1.59409	0.323354	067	20
51	0.417538	0.201742	055	20
52	0.998194	0.24224	062	20
53	0.974451	0.287508	063	20
54	1.447	0.360849	068	20
55	0.829092	0.230097	063	24
56	0.568342	0.201846	057	24
57	0.482492	0.104228	051	24
58	1.37823	0.266004	068	24
59	0.854583	0.202753	060	24
60	0.998366	0.257561	053	24
61	0.988746	0.17375	065	24
62	1.39529	0.285658	067	24
63	0.820913	0.164238	062	24
64	0.369816	0.175271	055	24
65	0.898893	0.230182	058	24

## Sheet: FIG6D_AA
	MI	Score	id	bin
0	0.296193	0.558179	065	4
1	0.144229	0.442219	051	4
2	0.520786	0.673375	068	4
3	0.354066	0.581193	053	4
4	0.121763	0.432655	060	4
5	0.264243	0.534467	058	4
6	0.225199	0.508319	055	4
7	0.298923	0.536721	063	4
8	0.242769	0.528485	057	4
9	0.262102	0.539394	067	4
10	0.480342	0.618691	062	4
11	0.39075	0.386691	063	8
12	0.587478	0.396761	062	8
13	0.487387	0.435947	053	8
14	0.431367	0.423907	058	8
15	0.156552	0.270172	051	8
16	0.304045	0.345259	067	8
17	0.357	0.386233	057	8
18	0.246069	0.318627	060	8
19	0.715334	0.519193	068	8
20	0.436183	0.377083	065	8
21	0.346837	0.380992	055	8
22	0.807331	0.422857	068	12
23	0.383538	0.280016	067	12
24	0.334508	0.278117	055	12
25	0.431232	0.314076	058	12
26	0.181482	0.187631	051	12
27	0.407682	0.289171	063	12
28	0.518245	0.346018	053	12
29	0.217165	0.212481	060	12
30	0.418426	0.299421	057	12
31	0.510038	0.274136	065	12
32	0.760975	0.315587	062	12
33	0.32881	0.222225	055	16
34	0.353318	0.215935	067	16
35	0.219753	0.133409	060	16
36	0.508707	0.187377	065	16
37	0.348117	0.209044	063	16
38	0.447908	0.245489	058	16
39	0.746159	0.306273	068	16
40	0.371953	0.222472	057	16
41	0.144337	0.122474	051	16
42	0.609824	0.187922	062	16
43	0.554825	0.287982	053	16
44	0.541542	0.148853	062	20
45	0.815177	0.267598	068	20
46	0.385846	0.172384	063	20
47	0.158973	0.121644	060	20
48	0.168048	0.0955547	051	20
49	0.503309	0.23907	053	20
50	0.538252	0.158781	065	20
51	0.366336	0.192846	058	20
52	0.309688	0.186037	055	20
53	0.317478	0.186181	067	20
54	0.348513	0.174545	057	20
55	0.363432	0.151512	063	24
56	0.476491	0.114845	062	24
57	0.451701	0.196965	053	24
58	0.486614	0.116512	065	24
59	0.0952314	0.0642654	051	24
60	0.396542	0.172241	058	24
61	0.292552	0.137065	055	24
62	0.614246	0.205507	068	24
63	0.201984	0.175875	067	24
64	0.344675	0.170406	057	24
65	0.182581	0.112066	060	24

## Sheet: FIG6D_AN
	MI	Score	id	bin
0	0.701044	0.718781	057	4
1	1.11809	0.840987	067	4
2	0.984644	0.79034	065	4
3	0.881324	0.775931	058	4
4	0.737726	0.735693	063	4
5	0.812757	0.754246	053	4
6	0.839626	0.766591	060	4
7	0.648714	0.700295	055	4
8	0.596216	0.671559	051	4
9	1.26383	0.866667	062	4
10	1.02324	0.831718	068	4
11	1.15815	0.615198	058	8
12	0.927938	0.565771	057	8
13	1.29779	0.615355	065	8
14	1.16676	0.634453	063	8
15	1.31288	0.657825	053	8
16	1.03985	0.587029	060	8
17	1.49644	0.675405	067	8
18	0.78318	0.539625	055	8
19	1.25312	0.615655	062	8
20	0.730162	0.437804	051	8
21	1.45922	0.699193	068	8
22	1.15621	0.488763	060	12
23	1.4673	0.477665	062	12
24	0.765808	0.315322	051	12
25	1.63609	0.582547	068	12
26	1.43451	0.543018	053	12
27	1.3031	0.442948	065	12
28	1.20106	0.495385	058	12
29	1.52693	0.527795	067	12
30	1.03336	0.459876	057	12
31	0.810063	0.423101	055	12
32	1.14682	0.496642	063	12
33	1.0485	0.360654	057	16
34	1.2607	0.328627	065	16
35	1.59959	0.402168	067	16
36	1.19325	0.400937	058	16
37	1.27983	0.339136	062	16
38	0.71871	0.207601	051	16
39	1.02175	0.305505	060	16
40	1.16051	0.378221	063	16
41	1.38191	0.45314	053	16
42	0.834941	0.333943	055	16
43	1.61518	0.448571	068	16
44	1.38349	0.367263	053	20
45	0.747636	0.162406	051	20
46	0.82604	0.275252	055	20
47	1.68572	0.359524	068	20
48	1.29857	0.257932	065	20
49	1.21385	0.331216	063	20
50	1.10984	0.25054	062	20
51	1.04864	0.319318	057	20
52	1.0083	0.249434	060	20
53	1.56195	0.319828	067	20
54	1.22943	0.34295	058	20
55	0.842534	0.177328	062	24
56	1.22994	0.288856	058	24
57	0.561501	0.100787	051	24
58	1.11549	0.182454	065	24
59	1.40159	0.326246	053	24
60	1.55294	0.306315	068	24
61	1.36077	0.282184	067	24
62	0.82118	0.23795	055	24
63	1.02565	0.250938	063	24
64	0.983157	0.20675	060	24
65	0.973043	0.269635	057	24

## Sheet: FIG6E_sh_NN
	bin_4	bin_8	bin_12	bin_16	bin_20	bin_24
0	0.00236397	-0.00915417	0.00887251	-0.0164891	-0.000205969	0.0203092
1	0.00197748	0.00674532	0.0092971	0.00260719	0.00375558	0.00228926
2	0.000825616	0.00467287	0.00201981	-0.00201872	0.0129091	-0.00525575
3	0.00211102	-0.00330997	-0.00452768	-0.00393965	-0.0102947	0.00638606
4	-0.00286416	-0.00165361	0.00345955	-0.00659074	0.00832673	0.00186114
5	0.00640467	0.00724385	0.00849055	0.0118801	-0.00600632	0.0142875
6	0.00162335	0.0057726	-0.00536889	-0.00491271	0.00551448	0.00867133
7	-0.00136664	0.00371697	0.0187814	0.0134923	-0.000749418	0.00621674
8	0.000269099	0.00300491	-0.00430073	-0.0049346	-0.000267903	0.0141303
9	0.00292938	0.000776177	0.0108121	0.0136835	0.00755496	0.00650163
10	0.00218389	-0.00201021	-0.00221828	0.0111303	-0.00392681	-0.01937
11	0.00282876	0.00453725	0.00367075	0.0101184	-0.00844764	0.000252588
12	-0.000612424	0.00470151	-0.0109251	0.00368952	0.013617	0.0216202
13	-0.000431063	0.00162141	0.00290289	0.000539746	0.00530427	-0.000782431
14	0.00193869	0.00129953	0.00324389	-0.0119386	0.0126034	0.00913877
15	0.00465779	0.0133866	0.0122683	0.00594105	-0.011845	0.0138899
16	0.00303251	-0.00626045	0.0022999	0.00545372	-0.00412635	0.01341
17	0.00135451	0.0136326	0.00956158	0.00260545	0.00574174	-0.00241832
18	-0.00149383	0.00299953	-0.00353798	0.00636648	0.00936015	-0.0100224
19	0.00198643	0.0103552	0.00735971	-0.00244732	0.0144409	-0.00194651
20	0.00202285	0.00438091	0.00865126	0.00398545	-0.00273241	0.00594647
21	0.00588567	0.00139791	-0.00277072	0.00947458	-0.00999435	0.00263852
22	0.0021143	-0.00196571	0.00185784	0.00157415	-0.00998447	-0.00649838
23	-0.00104215	-0.000586861	-0.000210689	-0.00397921	0.0180159	-0.0067486
24	0.00195551	0.00909044	0.00616965	0.00495726	0.0117974	0.0179045
25	0.000471435	0.00176469	-0.00576226	-0.00375001	0.00761337	0.00705256
26	0.000873703	0.00141007	0.00255977	0.00427274	-0.00138885	-0.00103719
27	-0.000323707	-0.00362052	0.00500043	0.0126612	0.0126619	0.0115259
28	-0.000250577	0.00602812	0.00896398	0.0079553	-0.000413514	-0.00829417
29	-0.00146823	0.00100453	-0.000667568	0.0142366	-0.00884362	-0.00361182
30	0.000707743	0.00221368	0.00622921	-0.000338578	-0.0108502	0.00311433
31	0.00152921	-0.00357383	-0.00715738	0.00357492	-0.00693631	0.00316364
32	0.00265092	0.000373176	-0.000137534	0.016853	0.00472251	0.00934855
33	-0.00171311	0.00638275	0.00909007	0.00701581	0.00136007	0.0152174
34	0.00162592	0.00774818	0.00159362	-0.00712339	0.00701028	-0.00460877
35	0.000525195	0.000949061	0.0116766	0.0147073	0.0014834	0.00338456
36	-0.00101707	-0.0012778	0.00236472	0.00437437	0.00692403	-0.00375419
37	0.000125261	-0.00163427	0.00556313	0.00280673	-0.00434714	0.0172127
38	0.00030955	0.00401294	0.00889426	-0.00111776	-0.0104887	0.00645774
39	-0.000201556	-0.00220674	0.00190576	-0.00530353	0.00342177	-0.00428027
40	-0.00066915	0.00125395	0.00144074	0.015679	0.00166251	0.00876367
41	0.00168802	-0.00075166	0.011125	-1.62337e-05	0.00756152	-0.00542262
42	0.00111352	0.00242148	-0.000704592	0.00744987	-0.00212934	0.00587074
43	0.000721742	-7.99349e-05	0.00761117	0.00586459	0.0154052	0.0142777
44	-0.000559874	0.00200597	0.00906206	0.00589282	0.00877025	0.00362849
45	0.00198292	-0.000818787	-0.0016378	-0.0116441	-0.00333576	0.0218008
46	-0.00050693	0.000153103	-0.0151257	0.00232678	0.007198	-0.0055695
47	-0.000441632	0.00685073	0.011813	0.00206984	0.00147594	0.0143077
48	0.00164913	0.000135011	0.0124884	0.00979456	0.0180068	0.00268987
49	0.00521834	0.00545915	0.00428779	0.00091923	0.000224417	0.00911673
50	-0.000942811	-0.00037364	-0.00277051	-0.00429513	0.014066	0.0037831
51	-0.000294164	0.00549813	0.00668583	0.00802101	-0.00232808	0.0317097
52	0.00251934	0.000585676	-0.0023899	-0.00370633	-0.00836016	-0.00018226
53	-0.000365291	0.00124169	0.0025744	-0.0160987	0.000449306	0.00262174
54	0.000788964	-0.000589851	0.000100299	0.00716254	-0.0211309	0.00733887
55	6.86453e-05	0.00732256	0.00596919	0.0103736	0.00527431	0.00166731
56	0.000778787	0.00578284	0.00295633	-0.00330661	-0.00425243	0.000988736
57	-0.00155527	0.00290777	0.00817367	-0.00296071	0.00938328	0.00483755
58	8.79346e-05	0.00500266	0.000578052	0.00662231	0.00816141	0.000865168
59	0.00152615	0.00399273	0.00230183	0.0115577	0.00321124	-0.00428443
60	-0.000275152	0.000507264	0.0112719	0.00835025	0.00298568	0.015911
61	0.000882069	0.00294698	-0.00015229	0.00425127	0.00241742	0.00775741
62	0.00104319	0.00130876	0.0154932	-0.0061833	0.00966253	0.00356088
63	-0.000805441	0.00522137	0.0106539	-0.00235454	0.00357423	-0.0111936
64	0.00109507	5.01491e-05	0.0106074	0.00763329	-0.00254856	-0.00138601
65	0.00206579	-0.00571346	0.00676047	-0.00648525	-0.00304529	0.00302183
66	-0.000197209	0.00107851	0.00730049	0.00215018	-0.00330551	-0.00825227
67	0.000760333	0.00190031	0.0023659	0.000298309	0.0126787	-0.00317978
68	0.00121953	-0.00311333	0.00262797	0.00684959	-0.0118419	0.0115582
69	0.000231837	-0.00158987	0.000125979	0.00961723	0.0249131	0.00861336
70	0.00283233	0.00441248	-0.000327539	0.00515288	0.00277406	-0.00584454
71	0.00210865	0.00345227	0.00873725	-0.00993796	0.00520985	0.00242057
72	0.00158769	0.00535859	0.00281865	-0.0048745	0.0130095	0.0267799
73	0.0033058	0.00475077	0.00861824	-0.000763699	-0.000347215	0.0142072
74	0.00290409	2.30754e-05	0.00995608	0.00580735	0.0183501	-0.0119388
75	0.00182356	0.00261562	0.00810886	0.0145973	0.00736106	0.00217867
76	0.00118876	0.00949873	0.00335656	0.010306	-0.00654941	0.0116701
77	0.00203577	0.00619421	0.00526864	-0.00168976	0.010403	0.0140236
78	0.00274596	0.00359027	-0.00076817	0.00902353	-0.00441764	-0.00367005
79	0.000286679	-0.00180801	0.00531107	0.0109406	0.00278858	-0.00166533
80	0.00252171	0.00566498	0.0109339	0.00240589	0.0154714	0.0196418
81	0.0025251	0.00132706	0.00573725	0.0123209	0.00175252	0.00990118
82	0.00156842	0.00286793	0.00637693	0.00391566	0.00249578	-0.00895352
83	0.00181722	-0.0037428	-0.00620575	0.00595268	-0.00518365	-0.0083775
84	0.00133422	-0.00191223	0.00263045	0.00331175	-0.00487263	-0.000457257
85	0.00361419	0.00627092	0.00637275	-0.0047726	-0.005438	-0.00519675
86	0.000942577	-0.00233492	0.00417954	0.00578122	0.00923666	0.00387315
87	0.00152344	0.0017306	0.000726743	0.00396158	-0.00464001	-0.00512392
88	0.000473206	-0.003304	0.00193319	-0.00362368	0.00196822	0.0169186
89	0.000663083	-0.000981433	-5.73277e-05	0.00067931	0.0045523	0.00439335
90	-0.00226162	0.000381935	0.0104217	-0.000922385	-0.0044349	0.00480354
91	0.00107358	0.00147976	0.00212302	0.0106781	0.0154231	0.00725056
92	0.00235071	0.00355015	0.00517453	0.0077558	-0.00766643	-0.00850952
93	-0.000150537	0.000829153	0.00103984	0.0129773	-0.00367386	0.000384962
94	0.00388881	0.0108983	0.00942351	0.00749085	0.00950442	0.00686163
95	0.000750108	0.00558826	0.00075727	-0.00490055	-0.00237864	0.00532346
96	-0.000491661	0.00570611	0.00334576	0.011774	0.00514758	0.00769335
97	-0.000269889	0.00200928	0.00775786	0.00983482	0.000533996	-0.00569847
98	0.000828281	-0.00464376	0.00293933	0.0053361	-0.00105145	0.00603725
99	-0.00117369	-0.00200335	0.000327641	-0.00810101	0.00589046	-0.0152902
100	0.00225204	0.00375887	0.00620185	-0.000521989	0.00268871	-0.0032377
101	0.00215718	0.00483331	-0.00634366	-0.0134561	0.0115689	0.00778571
102	-0.000630988	0.000237098	0.00821767	0.00489319	0.00737106	0.0153149
103	0.000159858	0.0019999	0.00695768	0.0114015	-0.00905087	0.00069894
104	0.00046422	-0.00169452	0.0160592	0.00659782	0.00859275	-0.00789787
105	-0.000705335	0.0019227	0.000344882	-0.00303703	0.0136069	0.016135
106	-0.000374399	0.00498775	0.00365848	-0.00867455	0.00301536	-0.000866494
107	0.00145195	0.00115469	0.00050966	0.00830426	0.00500765	-0.00766534
108	-3.38193e-05	0.00556	0.00738187	0.000963088	-0.00670253	-0.00404347
109	0.00160114	0.00748978	0.00776454	0.018597	0.00120924	0.00665673
110	0.00164293	0.00225505	0.00424181	0.00357307	0.00324732	0.0142052
111	-0.000426897	0.0035623	-0.0029298	0.0188821	0.0022946	-0.00398644
112	0.00102888	0.00284616	0.00968138	0.000582787	0.00114509	0.00950137
113	-0.000606309	-0.00736153	-0.000470274	0.000809808	-0.0038675	0.00771972
114	-0.00177567	0.00287224	-0.00106796	0.00919331	-0.000297381	0.00929425
115	0.00296818	-0.00143101	0.000346062	-0.00177898	-0.00805654	-0.00300546
116	0.000115899	0.000526018	0.00613991	-0.00626701	-0.00422814	-0.00323697
117	-0.000342218	-0.00129748	-0.00393619	-0.00102314	0.00565213	-0.00467597
118	0.000467542	0.0018379	0.0152365	-0.00858661	0.000397289	-0.00206232
119	0.00057215	-0.00192797	0.0108429	0.00781616	-0.00781303	0.00770516
120	-0.000375394	0.00628844	0.00548481	0.00684914	0.0109147	0.00651671
121	0.000290146	8.9475e-05	-0.00391388	-0.0037188	0.000433627	0.00847548
122	0.000619818	0.00358202	0.0106025	0.00760233	-0.0112268	-0.000299336
123	0.00056541	0.0111597	0.000672247	0.0077665	0.0118218	0.00457908
124	0.00161215	0.00914668	0.00927772	0.00247122	0.00255993	-0.0145021
125	-0.000447592	0.00520894	0.0107116	0.00382943	0.00536843	0.00778629
126	0.000283707	0.00272795	-2.73709e-05	0.00470327	0.00225138	0.0102843
127	-0.000541244	0.00395604	0.00181505	0.00318522	0.0108674	-0.000512133
128	0.000577071	0.000540502	0.00275982	0.00916887	-0.0124447	0.00548376
129	0.00128182	0.000822303	-0.00152692	0.00756115	0.00791198	-0.00713788
130	0.000930159	-0.00153174	0.0133481	0.00687156	0.00175502	0.0198418
131	-0.00185407	0.0013038	0.00550928	0.0172607	0.0110911	-0.0092948
132	0.00167666	0.00544651	0.00553003	0.0212547	0.0200911	0.00979932
133	0.00068656	0.00402789	0.000693547	0.00170434	0.00271214	-0.00192332
134	0.00178696	0.00915062	0.00415561	0.00465907	0.00451849	0.0180584
135	0.00167709	0.00773246	0.0113075	0.000287274	0.010524	0.00247506
136	0.00253032	0.00023485	0.00792766	0.00586685	0.00313241	0.00730788
137	0.0023369	0.00134579	-0.00140532	0.00856375	-0.00618654	-0.0103776
138	0.00540714	0.0118017	0.0037142	0.013034	0.00608362	0.00430705
139	0.000898576	-0.00408027	0.0120697	-0.00577283	-0.0038738	0.00896171
140	0.00409058	-0.00367458	-0.00402549	0.00235154	0.00458895	0.000110196
141	0.00196404	-0.00482193	0.0032214	0.00470952	0.00452756	-0.00791559
142	-0.00155636	0.00685733	0.00315949	0.00392305	-0.00328677	0.00915911
143	0.00242024	0.00117599	0.00086342	-0.00650931	-0.0030611	0.00196702
144	-0.000164009	0.000402414	-0.00158843	0.00488598	-0.00020513	0.00529597
145	-0.000665806	0.000369555	-0.0040646	0.00226113	-0.0136386	-0.0097364
146	0.00179146	-0.00335159	0.00108893	-0.000874337	0.00181916	0.0237432
147	-0.00208312	0.000823566	0.00533808	-0.00124108	0.0165415	0.00830391
148	0.00282258	-0.0032995	-0.00784535	-0.00212908	0.00687932	0.00453274
149	0.0023606	0.00147063	-0.000614935	0.00140367	-0.00319847	0.00769423
150	0.00260293	0.00781661	0.00126286	0.0237539	0.0115695	0.00915461
151	0.000296955	0.00477261	0.012876	0.00759039	0.00970031	0.0128168
152	0.00381948	0.0101284	0.00380714	0.0110414	0.00693835	0.00203418
153	0.000919096	0.00490512	-0.00819741	0.00243884	0.00871775	0.00615712
154	0.000448837	0.00211027	0.00304149	0.0217472	0.0051304	0.00414371
155	0.00273278	0.0059724	0.00427806	0.000481833	0.0125777	0.0136778
156	0.00106515	0.00260857	-0.0025194	0.00699392	0.00666005	-0.0093499
157	0.00563569	0.000398649	0.00997699	0.0174374	-0.0126353	0.00545381
158	0.0040266	0.00636937	0.0115545	-0.00847023	0.00996273	-0.00147461
159	0.000907172	0.00388526	0.00173477	0.00334146	-0.00914924	-0.00473371
160	-0.00158741	0.00118913	-0.00278938	0.0218566	-0.00704222	0.00931784
161	0.000246176	0.0043368	0.00705546	-0.00459017	0.00124859	0.00313008
162	-0.00117598	0.000574668	-0.00285999	0.000330743	-0.00581786	0.00513042
163	0.00240695	-0.000781503	-0.00164659	-0.0148729	-0.00245737	0.0131292
164	0.00286089	0.00925685	-0.00178583	0.0171563	-0.00665421	0.000978816
165	0.00199469	-0.00280033	-0.00343872	-0.00521631	0.00527021	-0.00510901
166	0.00124785	0.007601	0.00335442	0.012698	0.000613691	-0.0100095
167	0.00483854	0.00327859	-0.000209906	0.0114777	0.00510165	0.00622768
168	-0.000190007	0.00453566	0.0030857	-0.00491722	-0.0127305	-0.00319257
169	0.00123372	0.00183593	0.00797891	0.01396	0.0101765	0.00864922
170	3.3098e-05	-0.00308174	-0.00291725	0.00626483	-0.000775588	-0.00577587
171	0.00207048	-0.0011362	0.00260547	-0.00205074	0.00258463	0.00423263
172	-0.000410538	0.00447116	0.0070624	-0.00182338	0.00858278	0.0172712
173	0.00188916	0.000586592	0.006928	0.00788317	0.0117386	0.0133484
174	-0.000949799	-0.00562505	0.00362435	-0.00438871	0.00365543	0.00872802
175	0.00239599	0.004633	-0.00241577	0.0029589	-0.0160951	0.00345379
176	0.00264684	0.00510752	-0.00323604	0.0032177	-0.00328363	-0.00691737
177	0.000563998	0.000928405	0.005728	-0.00180688	-0.000670089	0.00023977
178	0.00206747	0.00493435	0.0077424	0.00490816	0.0027435	-0.00975314
179	0.0018195	0.0118903	0.000698011	0.00357245	-0.000828313	0.012053
180	-0.000617649	-0.00175655	0.00205894	0.00353509	0.00760676	0.0125046
181	0.00149562	0.00384419	0.0139444	0.00865216	0.00663628	0.0145548
182	0.000438307	0.000920235	0.0114404	-0.00116831	0.00839474	0.00374977
183	0.000323796	-0.0029523	-0.00285102	-0.00907493	0.0119228	0.0020002
184	-0.00257383	0.00283812	-0.00521608	0.00462557	-0.00275526	0.00118136
185	0.000865454	0.000374556	0.00665435	0.00520382	0.00760161	-0.00327898
186	0.000435528	0.000658236	0.00663873	-0.00127642	0.00475994	-0.012298
187	0.000604372	0.00545884	0.01416	0.000248834	0.00868979	0.0053026
188	0.000925082	-0.00124769	-0.00712667	0.00460269	-0.00859734	0.00864305
189	0.00302657	0.00887846	0.00721731	0.00249231	0.00572516	0.00363996
190	0.000981774	0.00135186	0.0108226	0.000178621	-0.00376899	-0.00425621
191	0.0034093	0.000650108	0.00283192	0.00874662	0.00536942	0.00389642
192	-5.73869e-05	-0.00183174	0.00572533	-0.0026695	0.00345196	0.00375762
193	0.000939431	0.0019577	0.00298741	0.0114095	-0.00123061	0.0021907
194	0.0010225	0.00434686	0.00418059	0.0109756	-0.00737592	-0.0041684
195	0.000648405	0.000373525	-0.00277468	-0.00836478	-0.00363239	0.00860176
196	0.00137658	0.00561759	-0.00598534	0.00847307	-0.00553511	0.00286265
197	0.000176469	-0.00226856	0.00762495	-0.00801235	-0.00701996	-0.00422522
198	0.00168326	0.00205034	0.00586108	0.00109598	0.000674853	0.00483971
199	0.00310886	0.0043454	0.00429303	-0.00676307	0.00436935	-0.00364874
200	0.000450328	0.000975745	-0.00205958	0.00239848	0.00363485	0.000685413
201	0.00418287	0.0082791	-0.000531729	0.00475464	0.00233546	0.00578118
202	0.00165523	0.00776327	0.00950839	0.0133326	0.0071826	0.020514
203	7.01336e-05	0.00389771	-0.00241808	0.00551516	0.00926854	0.00238284
204	0.00403554	-0.00145395	-0.00172918	0.00558603	-0.0021251	0.00964948
205	0.000742499	-0.00304532	-0.00290882	0.00572244	-0.00521627	-0.0123265
206	0.00168091	0.000496685	-0.00237122	0.00540376	-0.00171705	0.00156326
207	0.000372703	0.00273074	-0.00031712	-0.000439818	0.0108142	0.00316208
208	-0.000304277	0.0014873	-0.00112733	0.0087885	0.00255128	0.00373315
209	0.000614554	0.00377861	0.00490246	0.00839495	0.00365061	0.00650574
210	0.00276965	0.00582147	-0.00427727	0.0130405	-0.0125975	-0.00344026
211	-0.000627037	0.000196931	-0.00168631	-0.00101414	0.00771742	0.0136327
212	-0.000164133	0.00214455	-0.0102353	0.00622805	0.00984331	0.00292466
213	0.00176116	0.00270547	0.00167569	0.00285052	-0.00563776	-0.00371208
214	0.00111872	0.00968941	0.0150979	0.0197833	0.0143679	0.0196266
215	0.00125193	-1.75409e-05	0.00225871	0.00321869	-0.000404744	0.00938761
216	0.000735775	0.00165026	0.00370664	0.00637791	-0.00865313	0.0112212
217	0.00222161	-0.00238483	-0.00359587	-0.00410409	0.0101815	0.00105262
218	-0.00187081	8.29004e-05	0.0126687	0.0138607	-0.0138959	0.00289339
219	0.00133462	0.00213892	0.0016797	-0.00266245	-0.00527734	0.0038381
220	0.000519293	0.00396315	0.00029547	-0.0070246	0.00864781	-0.0122178
221	0.00117985	0.00620935	-0.00494798	0.00628359	0.00401442	0.000946494
222	0.00231204	0.00246418	0.000832221	0.00499896	0.00044983	0.0204769
223	0.0022233	0.00220565	-0.00792073	0.00145724	-0.00898401	-0.0019848
224	0.00230819	0.00436021	0.00527599	0.00930827	0.0113246	0.00731998
225	0.00521616	-0.000757608	0.0142936	0.000601146	0.000573914	0.00548023
226	-0.000955311	0.0012067	0.00169084	-0.0127563	0.0046127	0.0168566
227	-3.84827e-05	0.000422306	0.00604627	0.00936473	-0.00349402	-0.00797369
228	0.00097689	0.000627318	0.00622176	-0.0103313	0.00573001	0.0101824
229	0.00422039	0.00470207	-0.00170477	0.0162574	0.00459629	0.000182407
230	-0.00132401	0.00724708	-0.00179577	-0.00081424	0.00611661	0.00173787
231	-0.000641482	0.00176399	0.00114002	0.0180357	0.00156584	0.00375491
232	0.00318303	0.00333851	-0.00611296	-0.00806087	-0.00304089	-0.013963
233	0.00102806	-0.000628695	0.00576355	-0.0119644	0.00072723	0.000996536
234	0.0016395	0.00288616	0.00153092	0.0122856	-0.00695899	0.00745153
235	0.00404491	0.0054323	0.0022942	0.00979873	0.0044228	0.00473566
236	0.00262463	0.00315643	0.00217814	0.00828726	0.014775	0.00660862
237	-0.000802191	0.00176677	-0.00479853	0.000687068	0.00291345	0.00141209
238	0.000231508	-0.00215231	0.0112232	0.00300659	0.00339086	0.00280473
239	-8.58541e-05	0.00180579	0.000912943	-0.00364129	0.0133403	0.00501725
240	0.00254273	-0.00666242	0.00115652	-0.0064073	-0.000157193	-0.00307274
241	-0.00169171	0.000250779	0.00324501	0.00684439	0.000530531	-2.5486e-05
242	0.000161753	0.00233427	0.00373927	0.000274735	-8.24897e-05	-0.000422088
243	-0.000687311	0.00703255	0.00564571	0.0243598	0.013267	0.00409959
244	-0.00211144	0.00363163	0.00206557	-0.0054467	-0.00533982	-0.00647735
245	0.000141384	0.00779816	0.0105947	0.00604951	0.0115733	-0.00996188
246	0.00139568	0.00913481	0.00907562	0.00850064	0.001095	0.00252819
247	0.000431309	0.00375596	0.000116496	0.0119435	0.000198349	0.00300596
248	0.00151235	-0.00226733	-0.0105347	0.000242663	-0.0111137	-0.00185759
249	-0.000579684	-0.00387029	-0.00256824	0.00541357	0.00183434	0.0138009
250	0.000440769	0.00125979	0.00264049	-0.00399898	0.00504795	0.00373091
251	-0.00044144	0.00780458	0.00423812	0.0029715	-0.0128532	0.0114381
252	0.000612427	0.00643652	0.00609234	0.0119373	0.00452391	0.000930089
253	0.000913874	0.00187041	-0.00473315	0.00291728	-0.00453228	-0.00790494
254	0.00174747	0.00521436	0.00293352	0.0145748	-0.00288064	0.0101309
255	0.0050011	0.00723873	0.00654844	0.000393307	0.0178275	-0.000404059
256	0.00356019	0.00524264	-0.000168371	0.00272526	-0.00591888	0.00647103
257	0.00162178	-0.00146068	0.00548904	0.000518826	0.00189128	0.00412163
258	-0.00240775	0.00271518	-0.00064583	0.00948887	0.0102407	-0.000936304
259	0.00385146	0.00869315	0.0101761	0.0125073	0.0054058	0.0123547
260	0.00171341	0.00854875	-0.00145644	-0.00262021	-0.00653024	0.00458075
261	-0.00204112	0.00150429	0.00178664	0.00344905	0.000491096	0.00636537
262	0.000472531	-0.00546155	0.00223505	0.00564925	-0.0111383	0.00980354
263	-0.000552568	0.00533842	-0.00384838	0.00485994	-0.00590429	0.00641711
264	0.00382027	0.00792092	0.00839472	0.00864337	0.000489075	-0.00132836
265	0.00233823	0.00384363	0.00543566	0.0105229	0.0142287	0.00910604
266	-0.00125839	0.00285523	0.0151183	0.00471791	0.0069432	0.0124209
267	0.00091115	0.00586772	0.00443335	-0.00215338	-0.00610132	-0.00750387
268	3.49162e-05	0.00407583	0.00159354	0.00539051	0.00121776	0.00680099
269	-0.00228215	0.000374312	0.00612518	-0.00255442	-0.00116362	0.00998099
270	-0.000393472	0.00260685	0.00303496	-0.00183398	-0.0070053	0.015387
271	0.00194913	0.00184686	0.000597482	-0.00411522	-0.00502972	0.00549105
272	0.000961097	0.00490836	0.00559984	-0.000168974	0.0119913	0.00517022
273	2.92526e-05	0.0012055	-0.00061291	0.0084743	-0.00178607	0.00500169
274	-0.000402423	-0.00129401	-0.00380089	0.00994803	0.00607533	0.00503078
275	0.00243755	0.00126134	-0.00535425	0.0206379	0.000190579	0.0175384
276	0.00188435	-0.00147467	0.00218025	0.00931505	0.00894594	-0.00157745
277	0.000949187	0.00441662	0.00804581	0.00660712	0.0122134	0.0098393
278	0.0018534	0.00148107	0.00343103	-0.00525555	0.00246658	0.00803268
279	0.00136838	0.00217157	-0.00167674	0.012028	-0.0127103	-0.00699881
280	0.000891863	0.00221372	-0.00326492	0.00699329	0.00434197	0.0185881
281	0.000213985	-0.00353808	-0.0086984	-0.00334194	-0.00489853	0.0179498
282	0.00287961	-0.00136442	-0.00118143	0.0135894	0.00897122	0.00490072
283	0.000412717	0.00267808	0.00940129	-0.00431221	0.0108432	-0.00287525
284	0.00102413	0.00170489	-0.000338075	0.00933206	0.0123055	0.00150276
285	0.00076964	0.00484838	0.00890721	0.00172324	0.00539687	0.00860332
286	0.00213006	-0.000593269	0.00548969	-0.00336048	0.0173894	-0.0029521
287	0.00255914	0.00108333	0.0089761	0.00644235	0.0112485	0.0124984
288	0.00159287	0.00636839	0.00173885	0.00718919	0.00718301	0.00436427
289	-0.000234099	0.00129909	0.0110494	0.00363987	0.00605366	-0.00427721
290	-0.000916492	-0.00377517	0.0022517	0.0101741	0.00379009	0.00939888
291	0.000843472	0.000867455	-0.00348348	-0.0105338	0.00880993	0.00525062
292	0.00258863	0.00402779	0.0125556	0.0124814	0.0030101	0.00891981
293	0.00171065	0.000456594	0.00102003	0.00323737	0.00445307	0.00849821
294	0.00105784	-0.00112933	0.00639917	-0.00399742	0.00868878	0.00307678
295	0.00288719	0.00214282	-0.00290925	0.00803347	0.0069232	-0.0141598
296	8.74189e-05	0.000821611	-0.000522241	0.00616923	-0.00101625	-0.00117965
297	-0.000596721	-0.000845549	-0.00828541	0.0128139	-0.00720576	0.00115008
298	0.00347553	0.00390629	0.00415621	0.0029549	-0.0130409	0.00139538
299	0.000973967	0.00196101	-0.00414361	0.00143564	0.0139614	-0.0186914
300	0.000346751	0.000436772	0.00760962	0.0119545	0.00186235	-0.0127623
301	0.000864476	0.00243322	0.00409711	-0.003232	-0.00314112	0.0183384
302	0.00139646	0.0030088	0.00269447	0.00986479	0.0187427	0.00138101
303	9.69182e-05	0.0004623	0.0026461	-0.00827912	0.00291952	-0.00754284
304	-0.000338011	0.0014622	-0.00117832	-0.00625128	0.00714119	-0.00327398
305	0.00105674	-0.00528474	0.00662326	0.00876054	-0.00828957	0.00724213
306	0.0018619	0.00341583	0.0066533	-0.00246516	0.00582117	0.00498838
307	0.000564258	0.00252447	0.00492366	0.000106017	0.0100337	0.00378651
308	-0.00101621	0.00101274	0.00436335	-0.00640385	0.00499227	0.00219777
309	0.00100704	-0.000619091	0.00946251	0.00176939	0.00398782	0.00491728
310	-0.000349641	0.00304884	0.00573116	0.00525619	0.00546744	0.00912873
311	0.00391112	0.00699408	0.00903154	0.00549352	0.00649112	0.0010417
312	0.000169051	0.00229791	-0.00251943	0.0103433	-0.0122595	0.0136557
313	0.00173822	0.00103307	0.000796781	0.00273822	-0.00679376	-0.00356775
314	0.000838956	0.00798253	0.0134915	0.00842816	0.0147462	9.75881e-05
315	0.00526647	0.00500096	0.000506798	0.00922977	-0.00246191	0.00809988
316	-0.000319969	0.000598228	-0.000587994	-0.000367418	0.0161393	0.00668149
317	0.000925777	-0.00392884	0.00333734	-0.00838375	0.000242013	0.0106123
318	0.00166964	-0.00180398	-0.00679626	0.0106337	0.00288517	0.0021356
319	0.000844595	0.00211684	0.0119517	0.00207895	-0.0189911	0.0149789
320	-0.000268097	-0.00035573	0.0044214	-0.00606863	0.00701082	-0.00739085
321	0.00278647	-0.00191984	0.00522198	0.00417388	0.0063189	-0.00257422
322	0.00103364	0.00427038	0.0197724	0.00771593	0.00484865	-0.00601251
323	0.00160369	0.00175396	0.0237084	0.0154566	0.00690816	0.0196531
324	0.00186381	0.00430845	-0.00493601	-0.00669151	0.00311598	0.00451312
325	0.00122547	0.00647949	0.00467362	-0.00281391	-0.00569532	-0.00363465
326	0.00383308	0.000972924	0.00624533	0.00991365	0.00673393	0.000983315
327	-0.000244111	-0.000245678	0.00878796	0.00427562	-0.00281153	0.0039868
328	0.000947631	-0.0003888	0.00345362	0.00118661	-0.00375659	-0.00180286
329	0.000827054	0.00656073	0.000706291	0.0047708	0.0160667	0.00911488
330	0.000826463	0.000848478	0.00550094	0.010895	-0.00497309	-0.00132641
331	0.0010445	0.008651	0.00017069	-0.00261407	0.0113301	-7.20695e-05
332	0.00209951	0.00365194	0.00631597	0.0077453	-0.0051469	0.000427247
333	0.00141939	-0.00169446	-0.00105436	-0.00733641	0.000233813	0.00104976
334	0.000362201	0.00113866	0.00591889	0.0152059	-0.00912738	0.00388808
335	0.00217259	0.00712879	0.001499	0.00388928	0.00661225	0.0230268
336	-0.00152121	0.00171462	0.00353783	-0.00188893	0.0243538	0.00276196
337	0.000352369	0.00187079	0.0062246	0.00202376	-0.0024166	-0.00121493
338	0.00112671	0.00405137	0.00636746	-0.00464888	0.00159345	0.0085856
339	-0.000248536	0.00107581	-0.00248975	-0.00217396	0.00384851	-0.00432481
340	-0.00149848	0.00229533	0.00251164	0.0102341	-0.011965	-0.0108097
341	-0.00163844	0.00261877	0.0086908	0.00143995	0.00702508	-0.0108904
342	0.0031755	-0.00518018	-0.00260465	-0.0103788	-0.0056927	-0.00239415
343	0.00260518	0.000846586	0.00139642	0.00180001	0.0118212	0.00303716
344	0.00125686	-0.00117689	-0.00787338	0.00971337	-0.00573755	-0.0050911
345	-0.000125235	0.00161123	-0.000400785	0.00810749	0.00352491	-0.00288957
346	0.00148707	0.0051108	0.0165763	0.00581515	0.0192729	-0.00113328
347	0.00424364	0.00377458	0.00727016	-0.00207435	0.00668601	0.0122723
348	0.00225444	0.00126413	0.00922864	-0.00774407	-0.00347815	-0.00636789
349	-0.000112751	-0.000603751	0.00951959	0.0074783	0.00535142	-0.0102904
350	0.00131424	0.00122412	0.0122985	0.00201096	0.0103527	0.00140684
351	0.000573589	-0.0041654	0.000626785	0.00620708	0.0115431	0.00803364
352	0.00247429	0.00827225	0.00743225	0.000339911	0.0147182	-0.00334364
353	0.000369652	0.00461064	0.0150056	0.0122849	0.00845739	0.00526045
354	0.00310696	0.00667621	0.00681741	0.00887518	0.0010619	0.00618867
355	0.00358377	0.00451169	0.00986222	-0.00114612	0.00114035	-0.00827875
356	-0.000955604	-0.000657984	-0.00878469	0.013145	0.0024078	0.00815753
357	0.00270571	0.0056497	0.00224207	0.0012058	0.0145019	-0.00553444
358	0.00286351	0.0034893	0.00451546	0.00774647	0.00178957	0.00678313
359	0.000295086	-0.0031298	-0.001702	-0.0081924	-0.00345423	-0.00621569
360	0.000224565	0.00044266	-0.00161947	0.0100975	0.0197084	-0.00414057
361	0.000476842	0.000406839	-0.00150702	0.000766264	0.00888577	0.00200139
362	0.00181933	0.00393863	-0.00333133	0.00693097	0.0040118	0.00388414
363	-0.0002686	0.00540643	-0.000174336	0.0103707	-0.00323615	0.0103775
364	0.00168718	0.000293431	0.00596944	-0.0062149	0.0174925	0.00560461
365	0.00411561	0.00591208	0.00574771	0.00753478	0.00150435	-0.00265902
366	0.004809	-0.000817867	0.005649	-0.00186138	0.0104158	0.0188397
367	0.00133792	-0.00106543	0.00686848	-0.00223818	-0.00105466	-0.00457595
368	-0.0016883	-0.000725181	-0.00544565	-0.00702571	-0.00379668	-0.0102058
369	-0.00091192	0.00549947	0.0110746	0.00889548	0.0107896	0.0264682
370	0.000407431	-0.00547822	-0.00339331	0.00224164	0.0105632	0.0052639
371	0.000675155	0.00522823	0.00118515	0.00382874	-0.00675457	-0.000879005
372	0.00376947	0.00315677	-0.000196055	-0.00464826	-0.00307816	-0.00367749
373	-0.000248097	0.00655378	0.00525906	0.0061912	0.000140951	0.0112152
374	0.00125004	0.0007369	0.00612478	-0.00634894	0.00202701	0.000226113
375	0.000163477	0.00167346	0.00285018	0.00740472	-9.67646e-05	-2.50098e-05
376	0.000959892	0.00282139	0.0146951	0.00163823	-0.00741035	0.00979033
377	0.000193963	0.00278988	0.00109301	0.00442149	0.00527344	-0.000114731
378	0.00277614	0.00326991	0.00101125	0.00494347	-0.00388802	-0.00267406
379	0.000556926	0.00418899	0.00915053	-0.00539773	0.00391971	-0.00437058
380	0.0012088	0.00338842	-0.0067431	0.00468985	0.0158864	0.000816758
381	0.00182514	0.00459416	0.00179187	0.0136263	0.00859863	0.000518886
382	-0.000783753	0.000990837	0.0120592	-0.00451049	0.000692819	0.00789256
383	0.000837202	-0.000867017	0.00327381	-0.00208676	0.00439536	-0.00406091
384	0.000280766	-0.0028827	-0.00400635	0.00268875	0.00950517	0.00636572
385	-0.000644758	0.000783112	0.0043808	0.00580051	0.00714586	0.00295756
386	-0.000641549	-0.00033618	-0.0104754	-0.00404368	-0.00302475	0.0121507
387	0.00361252	0.00159239	0.00308265	0.0209614	0.00186442	0.00581816
388	-2.34962e-05	0.00139994	-0.00356605	0.000739203	0.0032364	-0.00737222
389	0.0015227	0.0023861	-0.00457259	0.00578749	0.00585372	0.00239413
390	0.00309277	-0.000469036	0.00753708	0.0164106	0.00685416	-0.0068966
391	0.000317004	0.000859547	0.00507405	0.000266395	0.0052633	-0.00229572
392	-6.18226e-05	0.00273948	0.00603028	0.00289459	0.0215448	0.00305837
393	0.0010637	0.00478343	0.00760284	0.0102088	0.0191002	0.00650093
394	0.00128038	-0.00421387	0.00605321	-0.000140262	0.0111542	-0.00220952
395	0.00281252	0.00726241	-0.00274362	0.00700629	0.00306139	0.0119128
396	0.00291173	0.00759165	0.011335	0.00667271	0.0242329	0.0166002
397	0.00392767	0.00677357	0.00711201	0.0113171	0.00640173	0.00365172
398	-0.00105418	-0.00116233	0.0104322	0.0090719	-0.000372488	0.0211813
399	0.000694146	0.00344644	0.0109405	0.0060189	0.00263805	0.00520164
400	0.000946964	0.00504021	0.00298845	-0.00303608	0.00602611	0.00416844
401	0.000885628	-0.00582816	0.00252314	-0.00221138	-0.00101368	0.0138099
402	0.00280849	0.00440633	-0.000373299	0.00316064	0.00669452	0.00442088
403	-0.000178533	0.000684397	-0.000291875	0.00420521	0.00437428	-0.00392433
404	0.00249128	-0.00145935	0.00760023	0.00279632	0.00308652	0.000157721
405	-0.000893669	0.00297155	-0.000206805	0.00495628	0.000700265	0.00367062
406	0.00090338	0.00161833	0.00150612	-0.00563622	-0.00192449	0.0031801
407	0.00201335	-0.00241081	-0.00275166	0.0100033	0.00410376	-0.00447108
408	0.00208401	-0.001061	0.000399042	0.000866235	0.000882341	0.00600508
409	0.0015719	-0.000423621	0.00809888	-0.000830866	0.00722502	0.00621157
410	0.000896326	0.00248467	-0.00245513	0.00744826	0.0042282	0.00284999
411	-0.00150968	-0.00302971	-0.000395678	-6.38808e-05	-0.0127076	0.00494725
412	0.00265517	0.0050944	0.00378362	0.0056456	0.00571383	0.00109158
413	1.41915e-05	-0.000424534	0.00455294	0.00390563	-0.00508542	-0.0139037
414	0.000738221	0.00225154	0.00351198	-0.0116412	-0.00606754	0.00455843
415	0.000677598	0.00417305	0.0190534	0.0066648	0.00433863	0.00502239
416	0.000315303	-0.000638553	0.00671371	0.00345182	0.00828443	0.00722241
417	0.00205447	-0.00152024	-0.00945169	0.00816772	-0.00396674	-0.0101581
418	0.00476262	-0.00175142	0.00154011	0.00316063	0.0098853	-0.00985214
419	0.000560827	0.00229666	0.0132225	0.0107911	-0.00103339	-0.00587525
420	0.00187273	0.000961256	0.00279498	0.000632372	-0.00145064	0.00729012
421	0.00295517	-0.00132574	-0.000462398	0.00238242	0.0171783	0.000156321
422	0.00113252	0.00613318	0.00385514	0.00311248	-0.00851589	0.00496456
423	0.00114843	-0.000494952	0.00997419	0.0141239	0.0021117	-0.000384536
424	0.00142398	-0.0014311	0.00537485	0.00131796	-0.000603684	0.00216068
425	0.000808756	0.00365222	0.00950893	0.00981446	-0.0121741	0.0136072
426	0.000571024	-0.00455304	-0.00310365	0.000468333	0.00814586	0.0141069
427	0.00138953	-0.000225969	0.00227762	0.00167329	0.0137143	-0.00537115
428	-0.000511322	-0.00580883	0.00159983	-0.00355606	-0.00467151	0.0149962
429	0.00168216	-0.00383154	0.00756631	0.0139895	0.00964471	-0.00785249
430	0.00167409	0.00131172	0.00691509	0.0125559	-0.00321995	0.00765974
431	0.00178264	5.5066e-05	-0.00396923	-0.00982674	0.00481438	0.00336971
432	-0.00015422	0.0141005	0.00211942	0.0117354	0.000462823	0.00148269
433	0.00114514	0.00477546	0.00490359	-0.00643549	0.00445119	0.0209995
434	0.00125561	0.00672558	0.00856737	0.0130062	-0.00906549	-0.00335288
435	0.000572325	0.0019355	0.00714526	0.00718269	0.00498513	-0.00723509
436	0.000363723	0.00143927	0.0185775	0.0171347	0.010559	0.0135083
437	0.00265422	0.0056428	-0.00383347	0.00613233	0.00829659	-0.00181838
438	0.00148337	0.00344008	0.00390279	0.00328945	0.0148857	0.00504992
439	0.00152483	0.000652703	-0.00357474	-0.011958	-0.00321357	-0.0151001
440	0.00394626	0.00475109	0.00476268	-0.00462042	-0.000537129	-0.00100651
441	0.00365906	0.00455819	0.00712815	0.0108367	0.00975589	-0.00293845
442	0.00107556	0.0010045	0.00577502	0.00531285	0.0044247	0.00564442
443	0.00212018	0.00835866	0.00789238	0.00133745	0.00250259	0.0103122
444	0.0037056	0.00182312	0.00592421	0.00360726	0.00560761	0.0136167
445	0.000587116	-0.00122892	0.0074284	-0.00890837	0.0165902	0.00985855
446	0.00311043	0.0034819	-0.00333065	0.00275089	0.00712888	0.0107216
447	-0.000114489	-0.00114786	-0.00160623	-0.00683421	0.00498212	0.0157893
448	-0.000725719	-0.00525922	-0.00444886	-0.00109598	-0.00171849	0.00710899
449	-0.0004575	0.00314932	-0.00134328	0.00101915	-0.0127127	0.000140497
450	0.00289216	-0.00019867	0.00530676	0.0126499	0.00992172	0.0189573
451	0.000524639	0.0048009	0.00355737	0.012448	-0.00586839	0.00400037
452	-0.000414182	-0.00197459	0.0139087	9.43114e-05	0.00536181	0.012409
453	-0.00129187	0.00112675	0.0061284	-0.000759982	0.00960976	0.00878818
454	0.0027086	-0.00331618	-0.000542924	0.00642586	0.0143358	-0.0132127
455	-0.000163389	-0.00199065	0.00678111	0.00115481	-0.00674199	-0.00321903
456	0.00153303	-0.000483302	0.00885789	0.000960582	-0.0110831	-0.00575122
457	0.0050931	-0.000241568	0.000667252	0.0115646	0.00375519	-0.00110044
458	-0.000527659	0.00463481	0.00570053	0.00536671	0.0109932	0.0137521
459	-0.00126151	-0.00320158	-0.00337638	-0.0048294	-0.0116852	0.00407101
460	0.00201977	-0.00202255	0.00307145	-0.00379628	-0.00254542	-0.0113213
461	-0.002412	0.00291651	0.0113811	-0.000551381	-0.00406668	0.0115369
462	0.00161879	-0.00497818	0.000115511	0.00192552	-0.00430079	-1.00399e-05
463	-0.000472597	-0.00167555	0.00201227	0.0103392	0.011598	-0.00730383
464	0.000737561	0.00328744	0.0127975	0.00434582	0.00329849	-0.00566653
465	-0.00105873	0.00270734	0.000600472	0.00487974	0.00813661	0.00724861
466	0.00082589	0.00254738	0.000460986	0.00329556	0.0118955	0.00841916
467	0.00512101	0.0082188	0.000283872	0.00636053	-0.00797092	0.0104467
468	0.00193312	0.00219587	0.00952357	0.0205302	0.013627	0.0149124
469	-0.00125417	-0.00244239	0.00652593	0.00783613	0.00257419	0.0234675
470	0.00292548	0.00858052	-0.00616102	0.00495012	0.00422222	0.00724998
471	0.00067641	0.00707694	0.000969019	0.000711376	-0.00198169	0.0151816
472	0.00175082	0.00532625	0.00989514	-0.0088925	-0.0109471	0.0180854
473	-0.00116284	0.00380797	0.00707921	0.00436257	0.00424786	-0.00744328
474	0.00328517	0.00212914	0.00706491	0.00402879	-0.00718456	0.00139666
475	-6.10599e-05	0.00261347	0.00778261	-0.00525022	0.00420469	0.00407821
476	-0.000455988	0.00225731	0.0123105	0.00977736	0.00797447	0.00498367
477	0.000483379	0.00889905	0.00674778	0.0154616	0.0159165	0.00135717
478	-0.00124732	0.00371023	0.00369636	0.00923539	0.00174878	0.00796916
479	-0.000796658	0.0105795	0.00455568	0.010648	-0.00311916	0.0035515
480	0.00172243	0.00074748	-0.00413714	0.00136721	0.0156744	0.00255661
481	0.0015508	0.00122682	0.0128346	0.00445134	9.48227e-05	0.00861606
482	0.00500918	0.00398423	0.0069954	0.00874042	0.00309287	-0.00218794
483	0.00260682	-0.00146139	0.0045752	0.00671891	-0.0032384	0.0117111
484	0.00124198	0.000526725	0.00223335	0.00703138	-0.00334371	-0.00047823
485	0.000818424	0.00833272	0.00859461	-0.00364989	0.00922659	0.0244133
486	0.00321548	0.000213354	0.00191522	0.00444845	-0.0036958	0.00753139
487	-0.000259723	0.00583424	-0.00216081	-0.00739382	0.00110842	-0.0115064
488	-0.00166217	-0.00510328	0.0095743	-0.0092297	0.000976932	-0.0175697
489	0.00184532	0.00606095	0.000457667	0.00656611	0.00776295	-0.000744729
490	-7.9384e-05	0.00187459	-0.000230975	0.000425335	-0.00536489	0.000948869
491	-0.00162689	0.000379064	0.00224547	-0.00379843	0.0147789	0.0129532
492	0.000429067	0.000763667	0.00423099	0.0118347	-0.00067339	0.00676783
493	-0.00162691	-0.00330176	0.00298346	-0.00884887	-0.00442885	0.00278944
494	0.000392101	-0.000790604	0.00606749	0.00719635	-0.00652909	-0.000959182
495	0.00323912	0.00517357	0.00529314	0.00490142	0.00698239	0.0025839
496	0.00420165	0.00281443	0.00858518	-0.00384848	0.00426873	0.018522
497	-0.000332226	0.00429823	0.00484924	0.0190958	-0.00456406	0.0137372
498	0.000854127	0.00792187	-0.00253891	-0.00653638	-0.00375144	-0.00587789
499	0.000601606	0.00146834	0.00447594	0.000810699	0.000819629	-0.00755627
500	0.000901755	0.0005269	0.00107512	-0.00020153	0.00311744	0.011641
501	0.0021631	0.00157652	0.0021141	0.00200903	0.0071357	0.00459181
502	0.00149837	-0.00361188	0.00152083	-0.00665803	0.00191609	-0.00836138
503	0.000756604	-0.000892763	0.00906848	0.00520715	-0.0092622	0.00827679
504	0.0002922	-0.000151307	0.00430501	0.0131801	-0.000699245	0.00143301
505	0.000888394	0.000598828	-0.00536944	0.0066283	0.00631477	-0.00309332
506	0.00066298	0.00361357	0.00735786	0.0122969	0.014101	0.00149308
507	0.00109304	0.00393096	0.0114129	0.00628951	0.00420359	0.0216112
508	0.000101467	0.00359332	0.00863823	0.00888248	0.00199391	-8.53392e-05
509	-0.00183434	0.00617295	0.00329382	0.0144051	0.00653431	0.0131313
510	0.00068069	0.00232052	-0.00733438	-0.000147198	-0.00701568	-0.00132268
511	0.00319843	0.00188466	0.00570742	0.000454473	0.00103787	0.0167278
512	0.00218728	0.00235374	0.0145479	0.00690262	0.00650448	-0.0134801
513	0.00203564	0.00842903	0.00752649	0.0128693	0.0105736	0.0267554
514	0.0031383	0.00155427	0.00140388	0.000900772	-0.0095884	0.00347972
515	-0.00117603	-0.00156508	-0.00437267	0.00282003	0.00342818	0.00228847
516	0.00216334	-3.37002e-05	0.00412818	0.00896944	0.00235383	0.00995019
517	0.00295796	-0.000901046	0.00737803	-0.018077	0.00499004	-0.00720102
518	0.00157343	-0.00136664	0.00848538	0.00228303	-0.00327659	-0.00773476
519	-0.00148643	-0.00499211	0.00135227	-0.00213143	-0.00454201	0.0131111
520	0.00162165	0.00102877	0.00234925	0.0152598	0.000312602	0.00823224
521	0.00218466	0.000634896	-0.00489503	0.00222395	-0.00150107	0.00163527
522	7.93687e-05	0.00174295	-0.00112785	0.00970975	0.000459223	0.00232675
523	0.00148081	0.00358893	-0.00227063	-0.000528385	0.00209499	-0.00760533
524	-0.000785237	0.000844388	-0.00173474	-0.0031966	0.00415415	0.00912604
525	-0.0018333	0.000375415	0.00951034	0.00905017	-0.00069001	0.0130194
526	-0.00170525	-0.00462858	-0.000109939	0.00461007	0.00260967	0.0179606
527	-0.00120876	-0.00206183	0.00537869	-0.00207985	0.00736987	-0.00976341
528	0.00174671	-0.000148832	0.00293734	0.016118	0.00516074	0.0113686
529	-0.000463139	0.0049409	0.000124121	0.0124335	-0.00106077	0.00669568
530	0.000984219	0.00106547	0.00350594	0.00669489	-0.00404561	-0.00101923
531	0.00217259	0.00249738	0.000816348	-0.0115725	0.00271019	0.0142263
532	-0.0012378	0.000450954	-0.00293622	0.00700246	-0.00711927	-0.00620997
533	0.00213277	0.00406603	0.00989054	-0.00121905	-0.00836422	0.000943797
534	0.00109287	0.00436138	0.00770724	0.00512343	0.0122943	0.01595
535	0.00136587	0.00144852	0.0130965	0.00124469	0.00507754	0.0165702
536	0.000797168	0.00140733	0.0110978	0.0110966	0.00820504	0.00532886
537	-0.00163176	0.00370024	-0.00761896	0.000460493	0.0103692	-0.00957933
538	0.00100344	0.000852396	0.00934359	0.0049783	0.0150409	0.0148002
539	0.00111308	0.001595	0.000347249	-0.00279118	0.0056301	0.00425631
540	0.00164195	0.00537387	0.00186579	0.00925774	0.0122325	0.00321393
541	-0.00180908	0.00296459	0.00618112	-0.00745591	0.00151591	0.00201099
542	0.00136379	-0.000383377	0.00259909	0.0158472	0.00397217	0.00863632
543	0.00348215	-6.09929e-05	0.00836824	0.00290696	0.00355448	-0.00972773
544	0.000555624	-0.0016233	0.00244193	-0.00602205	0.00759179	0.00534485
545	0.00169041	0.00457986	0.00101009	0.00399035	-0.00862525	0.0198984
546	0.0025816	0.00886792	0.00925032	0.00175176	0.0128975	0.00333022
547	-0.000278017	0.00449188	0.010497	-0.000660082	0.0135659	0.00371854
548	-0.00112597	-6.2112e-05	0.00411144	-0.00204568	-0.00453078	0.00133219
549	0.00120059	0.00177019	-0.000653281	-0.0053384	-0.00590251	-0.00900548
550	0.000412478	0.00398864	0.00593969	0.00398999	-0.00144616	0.00442396
551	0.000961149	0.00371838	-0.0037778	0.0120028	0.0183311	0.00750325
552	-0.0014794	0.000850393	0.00870396	0.00793353	-0.00209468	0.00421681
553	0.00020555	0.000194853	0.0136816	0.0167438	0.00197664	0.00479389
554	0.0018325	0.00646202	-0.00481557	0.00253372	0.00156733	0.0163301
555	0.0048149	0.00739647	0.00675851	-0.00323327	0.00515827	0.0075959
556	0.00436469	0.000549521	-0.00277613	0.00565919	-0.000618849	0.00113485
557	-0.0014172	0.00723929	0.00164868	0.00523369	0.00824637	0.00152322
558	0.00174495	-0.00223932	0.00441676	-0.000693374	0.00718553	0.0200774
559	0.000436561	-0.00239622	0.00235904	0.00304701	-0.00451063	-0.0181043
560	0.00236233	0.00573838	0.00453267	-0.0047114	0.00558258	-0.00279382
561	-0.000506835	0.00463954	0.00294039	0.0117772	0.0154512	-0.00294345
562	0.000707461	0.00884833	0.00149774	0.0154208	0.000192128	-0.00115178
563	0.000250772	-0.00237768	0.00393911	0.00988177	0.000369317	0.000245971
564	0.00131273	-0.00129364	-0.0009811	-0.00319399	-0.00940139	-0.010183
565	-0.000498642	0.00239565	0.00706011	0.00644092	0.0130465	0.00225531
566	0.00138686	-0.00106003	0.00037289	0.00821327	0.0045542	0.0105493
567	-0.00109263	0.000641691	-0.00867488	0.00891905	0.015708	0.00993839
568	0.00176008	0.000414689	0.00470671	0.00978768	-0.0026367	0.00277304
569	-0.000675228	0.00256011	0.00211438	0.00111617	-0.00238337	-0.00635588
570	-0.00030193	0.000967356	0.00253799	0.00600335	-0.00827157	-0.00169984
571	0.00171239	0.00119208	0.0152139	0.0046735	-0.00312831	-0.00167992
572	6.0656e-05	0.00303351	-0.00638493	0.00149901	-0.00533436	0.00855227
573	0.00161751	0.00174434	0.00375504	0.000673171	0.000522909	0.00455471
574	0.00275322	-0.0010633	0.000303439	-0.0051486	0.022654	0.00348005
575	0.000509228	0.00355798	0.00301791	0.0126629	-0.00400249	0.00415927
576	0.00039517	-0.00185491	0.0117241	0.00617316	0.000497325	0.0206228
577	0.00253045	0.0107558	0.00702966	0.00595797	-0.00600097	-0.0107215
578	0.00150891	0.00111798	0.00845361	-0.00844397	-0.0120173	-0.0119417
579	0.000649799	0.00268537	0.00163626	-0.00327486	0.0123464	0.00841835
580	0.00189899	3.7142e-05	0.00910723	0.00921516	-0.00221119	0.00342268
581	0.00281404	0.0039774	0.00360464	0.00744333	0.000661895	0.00813181
582	0.000522837	0.0061774	0.00630403	0.00894679	0.0060957	0.0151757
583	0.00135869	0.00117391	0.0102935	0.00992332	0.0101614	0.00596148
584	-0.00155853	0.00628096	0.0101577	0.0126257	-0.00566301	0.000203867
585	-0.000534698	-6.15189e-06	0.000724036	0.0054374	0.021134	0.00667784
586	0.000281281	0.00235787	0.00189378	0.00183944	-0.00697339	0.00867179
587	0.00133734	0.00416879	0.00218275	0.00253671	0.0077886	0.01438
588	-0.000724194	0.000420968	-0.00250936	-0.00337175	-0.000123331	0.00673989
589	0.00168631	-0.00277872	-0.00370563	0.0140169	-0.0130874	-0.000493523
590	0.00155807	-0.000816746	0.00175882	0.013176	0.0100783	-0.000789151
591	-0.00167204	0.00166995	0.0126356	0.00526153	0.000253138	0.00296173
592	0.000376045	0.00835995	0.00239845	-0.000195658	0.0107919	0.00861013
593	0.00175549	0.0109634	-0.00729731	0.00300102	0.00486168	0.00188749
594	0.00188071	0.00110345	0.00805351	0.00617009	0.00199489	-0.0146209
595	0.00444748	0.00314325	1.31303e-05	0.0133072	0.00846711	0.0127734
596	0.00255855	-0.000430908	-0.00800943	0.00406525	0.00741641	0.00460818
597	-0.00113759	0.00689545	0.0026091	0.00698363	0.0179766	0.00413431
598	-0.00044336	0.00379551	0.00332164	-0.00537383	-0.00281454	0.0143332
599	0.00131695	0.000805232	-0.0100791	-0.00602069	0.000692484	-0.000555412
600	-0.00086006	0.00499112	0.00673374	-0.0021117	0.00379827	0.0189716
601	-0.000814725	0.00682858	-0.00576315	0.0082066	0.00443893	-0.000519738
602	0.00150055	0.00272562	-0.00734716	0.0085882	0.00310367	0.00242675
603	0.00550784	0.00306486	0.00533429	0.00270465	0.00739993	0.0108545
604	0.000756423	0.00765573	0.0044268	0.00229396	0.000179752	0.0204593
605	0.000408909	0.00285714	0.00410853	0.0108297	-0.0145268	-0.00926764
606	0.000929205	0.00217982	0.00915615	0.00595186	0.0041503	0.00908809
607	0.00297138	-0.00829344	0.00762089	-0.00365954	0.0102391	0.0119339
608	0.00163178	0.00408594	0.0106834	0.00308174	0.00897869	0.00481923
609	0.00116258	-0.00124794	0.00834623	0.00169335	-0.00575188	0.00545511
610	-0.000563069	0.0011176	0.0162232	0.015592	0.00566871	0.0166502
611	-0.000156021	0.00195757	-0.00200727	0.00963451	-0.010644	-0.00668041
612	0.00122601	-0.0103574	0.00299925	-0.00296558	-0.00227078	-0.013746
613	0.00456777	0.00687092	0.00872857	0.00577555	0.0076274	0.0111234
614	0.00137092	-0.00159858	0.00847443	0.0192636	0.0123501	0.0121888
615	0.000139557	0.00693287	-0.00161174	0.0015784	0.00956329	0.00818656
616	0.00165401	0.00686903	0.0141114	0.0168112	0.0151082	0.00953449
617	0.00175901	-0.000844649	0.011141	-0.00305457	-0.00496507	0.0124051
618	0.00204403	0.00368847	0.00532541	0.00471297	0.0109518	0.00457118
619	0.00423821	0.00522886	0.00814366	-0.00235295	0.0120504	-0.00823667
620	0.00055167	-0.00684991	-0.000531284	0.005722	0.000437291	0.000640686
621	0.00166327	0.000381771	0.00948259	0.0121671	0.0085491	-0.00031402
622	0.000171749	0.0024224	0.00534554	-0.00397982	0.0032012	0.00968158
623	0.00402467	0.00548446	0.00822248	0.0130897	0.0182498	-0.0088894
624	0.000251485	0.00246298	-0.010248	0.0184693	0.0022999	0.00354345
625	0.00261742	-0.00152363	0.00578596	0.00520525	0.00355906	-0.00266077
626	0.00289867	0.0061733	0.0123013	0.0153327	0.00214408	0.00717224
627	0.00184877	-0.000454713	0.00105679	0.00751137	-0.00369634	-0.00518284
628	0.00121488	0.000782119	0.00302259	0.00271974	-0.00841778	-0.000900287
629	0.00233182	0.00117053	-0.00297786	0.00924104	0.0114036	0.00100864
630	0.00162443	0.000917192	0.000979531	0.0049148	0.0127326	-0.00127742
631	0.00200839	-0.00561066	0.00547569	-0.00812011	0.00812669	0.00410409
632	-0.000414784	0.001288	0.00606163	-0.00279396	-0.000273681	0.00678639
633	0.00125848	0.00111363	0.00355202	0.0115879	-0.0158903	0.000232214
634	-0.000375183	0.0001206	0.00552214	-0.0188118	0.0177204	0.00845459
635	0.00252951	-0.00500346	-0.00109612	-0.00391999	-0.00236781	0.00654119
636	0.00222593	0.00578877	0.0155345	0.0127399	0.000330264	-0.00240705
637	0.000850703	-0.00371308	-0.00394001	0.00248453	0.00145781	0.0183747
638	0.00426281	0.00143396	0.0108569	0.00393437	-0.0144488	0.0107146
639	-0.00105565	0.00795013	-0.000402928	-0.000638129	0.018412	0.00405718
640	0.00255017	0.00113934	0.00504469	-0.0101976	-0.00588002	-0.0151657
641	-0.000503637	0.00711424	0.00514691	-0.00550226	-0.000180894	0.000903616
642	0.000661747	-0.00203031	-0.00195765	-0.000273158	-0.00867383	0.00157269
643	0.00199328	0.00232848	0.0102721	0.00702065	0.000815797	-0.000250906
644	0.000249921	0.00276113	0.00920121	0.0134339	-0.00375934	0.0119049
645	6.35907e-05	0.00126163	0.00178587	0.010228	0.000668078	0.000280637
646	-0.000355025	0.00332081	-0.00415509	0.00537169	0.00910724	-0.00500717
647	0.00189797	0.0103852	0.00254244	0.0168181	-0.00065147	-0.00286615
648	0.00169384	0.00575915	0.00492402	0.00636892	-0.00121136	0.00355067
649	0.00214735	-0.0019227	-0.00343018	0.00526065	0.0150029	0.0150995
650	-0.000586277	0.00657884	-0.00503622	0.015106	0.0111275	0.0188316
651	0.0012512	0.0033931	-0.00244905	0.0139652	0.00765427	-0.0126237
652	-0.000796381	-0.00119728	-0.00461364	0.00695527	0.014127	0.00747265
653	-0.000804015	0.00671167	0.00125383	0.00958509	0.0085634	0.00126236
654	7.48046e-05	0.00225473	-0.0013108	0.0182036	-0.0157869	-0.00567803
655	0.00150805	-0.00123685	-0.00863424	-0.000480671	-0.00213269	-0.000160689
656	9.79047e-05	0.00226751	0.0138081	0.00690321	0.00773578	-0.00955625
657	-0.000450137	0.00776087	0.00089949	0.0176933	0.00409372	0.00220931
658	-0.00114208	-0.00277541	-0.00140696	0.0144685	0.00731712	0.012127
659	-0.000302174	0.00262854	0.00407637	0.0163761	0.00907306	0.00874666
660	0.000497999	0.00296047	-0.000424585	0.00359873	0.00382185	0.0134776
661	0.00215823	0.000925587	0.00583106	0.0114054	-0.00176448	0.00607886
662	0.00224659	0.00672349	0.00510665	0.00924962	0.0233969	0.00507258
663	0.0040665	0.00246669	0.00595081	0.0162269	0.00946003	-0.00182254
664	-0.000582113	0.0126083	0.00258581	0.00842808	-0.00249573	0.00186798
665	0.00167987	0.00235946	-0.000792565	0.00742172	0.00154667	0.0045847
666	-0.000809732	-0.0038199	-0.00733986	-0.00655986	0.00492432	0.00902536
667	0.00289781	0.00159851	0.0094885	0.00224741	0.0080297	0.00795361
668	-0.00017037	-0.00018359	-0.00266861	0.00792325	-0.00439561	0.0112738
669	0.000109794	-0.0055071	0.00302418	0.0107725	0.00634016	0.021961
670	0.000106084	0.00188557	0.00496413	0.00947934	0.00626339	0.00596444
671	-0.000487795	0.00672728	0.00618906	-0.0015221	-0.00142651	-0.00593885
672	-0.00108688	-0.00418677	-0.000412442	0.0112904	0.0150827	-4.59258e-05
673	-0.000699049	0.000530952	-0.0014485	-0.00684766	-0.00236224	-0.00515217
674	-0.000430038	-0.0006746	0.0116836	-0.00365278	-0.00371719	-0.00242977
675	0.00247362	0.00393381	0.00647609	-0.00588679	-0.000546142	-0.000384323
676	0.00090844	0.00449052	-0.0026364	-0.00246001	0.00417855	-0.00695086
677	0.00172131	-0.0034735	0.00636238	-0.0024245	0.00228173	-0.00407109
678	-0.000986842	-0.00485918	-0.00993439	-0.00620382	0.0014634	-0.0107783
679	0.000825896	0.00470416	-0.00299733	-0.00497846	-0.0101658	0.00423135
680	0.000845769	0.00232095	0.000646505	-0.00265618	0.0064648	0.0188311
681	0.00342141	-0.000247452	0.00144931	0.0164551	0.0135596	0.00684282
682	3.0464e-05	0.000476327	-0.00403496	-0.00256675	-0.00795597	-0.00571839
683	0.00123161	0.00126774	0.00214039	-0.00325865	0.00406476	0.00201613
684	0.000989493	0.00321655	0.00697187	0.00431763	0.00137294	-0.0102053
685	0.000958216	0.000703845	0.00577096	-0.00681774	-0.00308934	-0.000353856
686	0.000664979	0.00335672	0.000989279	0.0123639	-0.0127186	0.0119591
687	-0.00106508	-0.000224851	0.0162514	0.0118619	0.00507007	-0.00229945
688	0.00132595	-0.00189879	0.00592777	0.00831161	0.00327183	0.00113973
689	-0.0020759	-0.00142253	0.0101841	0.000349921	0.0133291	-0.00291881
690	0.0016385	0.00185732	-0.00492082	-0.000551175	-0.00534536	0.00940219
691	-0.00109746	0.000450241	-0.00458983	0.000399182	-0.0104881	0.000744097
692	-0.000495785	0.0021689	0.00591464	0.000931589	-0.0020963	-0.00863283
693	-0.0012125	-0.000802692	-0.00618572	-0.00317658	-0.00121777	-0.00583751
694	0.000801805	-0.000301493	-0.00210046	-0.00126893	0.0200203	0.0155705
695	0.000858793	0.000436804	-0.00207463	0.000293488	-0.00900757	-0.0048093
696	0.00229444	0.00215454	-0.00541393	0.00133824	-0.0021233	-0.0139023
697	0.00162853	0.00341042	-0.00147113	-0.00077639	0.016395	-0.0096012
698	0.00229431	0.000811608	0.0166327	-0.00599176	0.0175661	0.015633
699	0.00204952	0.00801529	0.00804976	0.00798106	-0.00329375	0.0118975
700	0.00171408	-3.59663e-05	-0.00798655	-0.00076245	0.0126578	-0.0146626
701	0.00244624	-0.0065718	0.0070296	-0.000788357	-0.00663367	0.00930215
702	0.000461375	0.0025394	0.00133457	0.00617467	0.012209	0.00520619
703	0.000341156	0.00106764	0.00233612	0.00070621	0.00843316	-0.0100577
704	0.0017946	0.00208033	0.00183506	0.00186659	0.00885784	0.0037502
705	0.00183928	-0.00370395	-0.000206855	0.0142788	-0.00804879	0.00700527
706	0.00166776	0.00374739	0.00092287	0.00471472	0.00411801	0.00034
707	0.00288723	0.00503014	0.00520223	0.00435611	0.0147656	0.0103737
708	0.000304547	-0.000108504	-0.00482091	-0.00557001	0.00713244	0.00387168
709	1.82728e-05	0.00265087	0.00871689	0.00178816	-5.79912e-05	-0.00464852
710	0.000574354	0.00231423	0.00500234	0.00889634	-0.00751569	0.0062447
711	0.00306803	0.00521161	0.0150524	7.48548e-05	0.00969275	-0.00858325
712	-0.000754848	0.000483944	0.00537647	0.0106982	-0.00607062	0.0113588
713	0.00022199	0.0013524	-0.000586449	0.0100731	-0.00645683	0.00234983
714	0.000994055	0.00640877	0.00139502	0.00345411	-0.00115707	0.0120852
715	-0.00132328	-0.000627889	0.00339534	0.00949789	0.000823628	0.00875531
716	0.0014882	0.00600074	0.00743415	-0.000861036	0.00551596	0.00734805
717	0.000410014	0.00302623	0.00713747	-0.000702423	0.000681823	0.000206901
718	0.000497264	-0.00154796	0.00345067	-0.00467093	0.00702747	0.00970505
719	-0.001997	-0.00606531	0.00675323	0.000218718	0.00385323	0.00361576
720	-0.00129503	0.00414418	0.00611937	-0.00454737	0.00817195	0.00617542
721	1.30664e-05	0.000116089	0.00106925	0.00346618	-0.00294626	-0.00356061
722	0.00203942	0.00515261	0.00139111	0.00442787	0.0219823	0.0160144
723	0.00166898	0.00324301	0.0101044	0.0055289	-0.00846634	0.0129325
724	0.00284559	-2.85587e-06	-0.000490011	-0.00367417	0.00200463	-0.00193129
725	-3.36714e-05	-0.0021145	-0.00394269	0.0144952	-0.00248137	-0.0174182
726	0.00578925	0.00397897	0.00608331	0.0120997	0.00905716	-0.00151794
727	0.00333974	0.00258469	0.00351718	-0.007121	0.00266864	0.00541596
728	-0.0003161	0.00152996	0.000581409	0.0130234	0.00121464	0.00364239
729	0.00102981	0.00548187	0.00364475	0.00243362	-0.00551089	0.0131131
730	0.00180415	0.00660064	0.00910687	0.00733812	-0.00104409	0.00439581
731	0.00307181	0.0005932	0.00684453	0.00560933	-0.0053183	0.0061635
732	0.000894884	0.00241659	5.81477e-05	0.00455833	0.00950328	-9.57261e-05
733	-0.00040577	0.00485762	-0.00164766	0.0110842	0.0107705	0.00299653
734	0.00181123	0.00199901	-0.00135428	0.00422306	0.0161842	0.00291914
735	0.0019474	-0.00120782	0.00925508	0.00844093	0.00290752	-0.00451887
736	-0.00179398	0.00376433	0.000532163	0.00439971	0.00148575	-0.00521016
737	0.00259801	0.00564741	0.00695598	0.00760299	0.00360978	0.00337248
738	7.22443e-05	0.000115609	0.00176313	0.00851674	0.00207416	-0.00110981
739	0.0015276	0.000647433	0.000651159	0.00932648	0.00290799	-0.00514439
740	0.00293851	-0.00645245	0.00627711	-0.0125091	-0.00522161	0.00247295
741	0.00185498	-0.00496616	0.00800342	0.00532693	0.001962	-0.0024109
742	-0.000290286	0.00149149	0.00389265	-0.00312301	0.00346862	0.00408653
743	0.00342952	0.00237969	0.00657319	0.0146264	0.00089142	-0.000457406
744	5.65431e-05	0.00508686	0.00604454	0.0044883	-0.00838392	0.00414081
745	0.00276474	0.00306479	0.00138014	0.0128922	0.0100671	0.00574683
746	0.00189347	0.000484273	0.00443125	0.00601664	0.00381348	-0.00787312
747	0.00278885	0.00276534	-0.00334931	0.00667276	0.00381433	-0.000700237
748	0.00335267	0.00127886	0.00341082	0.00402654	-0.0108596	0.0117176
749	0.000642602	0.00248286	-0.00313981	-0.00454704	-0.00753837	-0.00148112
750	0.00306304	-0.00438343	0.00181248	-0.00434835	0.0127273	0.000587039
751	0.00186162	0.00433016	0.00241763	0.00297955	0.00998458	0.0195234
752	-0.00158254	0.00362063	0.00047295	0.00211567	0.00445887	-0.00475774
753	-4.08862e-05	-5.11429e-05	0.00892035	-0.00145512	0.00785628	0.00426143
754	0.00175725	0.00595484	0.00342548	0.00902728	0.0142683	0.00367916
755	-0.000350074	0.00431931	-0.00294961	-0.00182042	0.00568405	0.00922596
756	0.00176906	-0.00450219	-0.0044563	-0.00935004	0.0078861	-0.0102773
757	-0.000426272	0.00234592	0.00671258	0.00775186	0.00140501	-0.00266474
758	0.00102713	0.00025319	-0.00594389	0.00581788	-0.00311575	-0.00042082
759	0.00258457	0.00174533	0.00683165	0.0128064	-4.93935e-05	0.0151203
760	0.00173273	0.00324338	-0.0052423	-0.0224331	0.0156339	-0.012091
761	0.00273503	0.00515234	0.00504615	0.000829666	0.00285147	-0.00317777
762	0.00303968	0.00582025	0.00347434	0.0104657	0.000676023	-0.00896
763	-0.000397617	0.00124837	-0.00217745	0.00365615	-0.00906683	-0.0180327
764	-0.000234478	0.000414101	-0.00167397	-0.00137891	-0.00573176	-0.0147471
765	-0.00069932	-0.00178473	-0.00435674	-0.00488476	-0.00712521	-0.0141445
766	0.00495242	0.00378868	0.0122471	0.00983297	0.0154343	0.00798093
767	0.000257503	-0.00310461	0.00600479	0.00453729	0.0104603	0.0192856
768	0.00282728	0.00445902	-0.000332248	0.00775147	-0.00698606	0.00848049
769	-0.00229327	0.00878055	-0.00329	0.0115587	0.0154004	0.00801958
770	-0.000960354	-0.00247098	-0.00433277	0.00481115	-0.00765671	0.0064589
771	-0.000774979	0.000795535	0.011699	0.0114042	-0.00502983	0.018361
772	0.00511651	0.00566065	0.00146412	0.0049505	-0.00658227	-0.00618458
773	0.00170021	0.00133448	0.00342486	-0.00868376	-0.00579988	0.00127637
774	0.00127224	0.00014186	-0.00255786	-0.00287685	0.00878507	-0.0072656
775	0.00142271	0.00190298	-0.00922614	0.00117299	0.00744023	0.00711103
776	0.000377796	0.00526108	-0.00249129	0.00853122	0.0105058	-0.000232963
777	0.00272079	0.00454185	-0.00530744	0.00952745	0.00132271	0.0118657
778	0.00221827	0.00837739	-0.0001538	0.00392976	0.00614103	0.00797153
779	0.00262687	0.00356069	0.00173621	0.0158631	0.00752415	-0.00226506
780	0.00113428	0.00397291	-0.00382902	-0.0041927	0.00347221	-0.00279462
781	0.0010925	-0.00542314	0.011192	0.00842883	-0.0062515	0.00205427
782	0.000898449	-0.000385422	0.0100896	0.00864833	0.00433192	0.00672368
783	0.00181872	0.00242026	0.00983428	0.00485919	0.0027602	0.00983773
784	-0.00127483	0.000932733	0.00338717	-0.00048205	-0.00216204	0.0177191
785	0.000401547	0.00996555	0.00138887	0.00182173	-0.00229263	0.00134207
786	0.002348	-0.00145087	0.0144499	0.00946004	0.00352354	0.00588413
787	0.000246398	0.00314625	0.00280831	0.00532066	-0.00395946	0.00238265
788	0.00125294	-0.000328148	-0.000624469	0.00288248	0.0074765	0.0017887
789	0.00648791	0.0105108	0.00503478	0.00309701	0.0035916	0.000159846
790	0.00161912	0.00688392	-0.00150293	0.00194929	0.00125758	0.000775097
791	-0.00165516	0.00357894	0.00912062	0.004778	0.00866489	-0.00346856
792	-0.00119533	0.00405404	0.00936578	0.00253008	0.000144773	0.000830966
793	0.00112975	0.00640074	0.0103773	-0.0055454	-0.000393674	0.0133191
794	0.00506732	0.00341094	0.00221044	-0.000451705	-0.00201893	0.00908525
795	-0.00116166	0.00578182	0.00213364	0.00561731	0.00605727	0.010964
796	0.000992602	0.00390381	-0.00116866	-0.000215689	0.011867	-0.0152258
797	0.00167876	0.000609902	-0.00491674	0.0123365	-0.0156093	0.00121588
798	0.00159095	0.00126242	0.0135422	0.00160245	-0.00738888	0.0059709
799	0.00213689	0.00516317	0.00250629	-0.000905923	0.00775496	0.0111891
800	0.000333153	0.000340868	0.00117278	0.00476914	0.00227563	0.00294355
801	-0.000686057	0.00337066	0.00485457	-0.00510032	-0.000226971	0.00384093
802	-0.00108291	0.00399652	0.00252607	0.00797382	0.00096201	0.0280005
803	0.000465277	0.00432007	-0.00193524	0.0112546	0.0025861	0.00484221
804	0.000407448	0.00237675	0.0072965	0.00129637	-0.00845419	-0.00920003
805	-0.000173143	-0.00285294	-0.0077856	0.00683009	0.0248261	-0.00645123
806	0.000831471	-0.000320767	-0.0104894	-0.00544618	0.0111035	0.00329459
807	0.00653363	-0.000537283	0.00546848	0.00208365	0.0118315	-0.0200715
808	0.000768106	0.00766038	0.0117731	0.0241636	0.00107605	-0.00174788
809	0.00431221	0.0067274	0.00504231	-0.00349165	0.0163092	8.49043e-05
810	0.00188816	-0.00083989	-0.000215146	-0.00954111	0.0211542	0.0038885
811	-0.000727633	0.00553998	0.00848892	0.00593233	-0.00239921	-0.000474589
812	-0.00102432	0.00114975	-0.00305384	-5.1626e-05	0.0076266	0.00315071
813	-0.000143294	-0.00112096	-0.00163795	-0.0165207	0.00407138	0.0029788
814	-0.000745224	0.00221098	0.0128497	0.0083747	0.00580642	0.00368491
815	0.000707863	3.77256e-05	0.00519683	0.00558933	0.00578281	0.0207978
816	0.000339056	0.0112585	0.00573111	-0.00857394	0.00133016	0.000728523
817	0.0025775	-0.00212367	0.0113708	0.0158876	-0.000826481	0.00437247
818	0.00101479	0.00423995	-0.00229825	0.0149737	0.0104676	-0.0129925
819	-0.00100895	-0.00520116	0.00466819	-0.000712006	0.00373205	0.000619358
820	0.00123824	0.00278818	0.00695828	0.00167343	0.00707604	0.0108164
821	0.000570156	0.00342681	-0.000183243	0.00691618	-0.00368252	0.00412882
822	0.00228211	0.00472779	-0.0020807	0.00961572	0.0219675	0.0114849
823	0.00163366	0.00134092	0.0106209	-0.00262362	0.00434716	-0.00267939
824	0.00178223	-0.00166781	0.00625241	0.0170265	0.000964579	0.00739277
825	0.00205971	0.000344923	0.00698985	-0.000237795	-0.0101167	0.0134339
826	0.00117473	0.00444871	0.00105645	0.00826509	-0.00154408	0.0102035
827	0.00217722	0.00153358	0.00309916	0.00420286	0.00608131	0.00719321
828	0.00361124	0.00839565	0.0022752	0.0142442	0.00483656	-0.000946492
829	-0.000206634	-0.00259554	-8.88479e-05	0.00203606	0.0110153	-0.00453301
830	0.00170753	0.00146012	0.00970004	0.00822403	0.0114268	0.00894809
831	-3.78592e-05	-0.00044946	-0.00608644	0.00176983	0.00670263	0.00425831
832	0.002032	0.00332524	0.000486665	-0.00436218	0.0134139	0.0135656
833	0.00152214	0.00492517	0.0109413	0.00514963	0.0134545	0.0200433
834	0.00170104	0.00177824	0.0116332	-0.0031779	0.00292543	5.57987e-05
835	0.0027111	0.00248935	0.012549	0.00141403	0.0106877	0.023737
836	-0.000583155	0.00224712	-0.00526583	-0.00535445	-0.00743639	0.0178819
837	0.000222978	0.00343334	0.00810573	0.0132655	0.00300639	-0.00319621
838	0.0019967	0.00064407	0.00534966	-0.00273235	0.0193314	0.0185551
839	0.00260372	-0.000488312	0.00183466	0.0104253	-0.00741197	0.00196973
840	0.000809443	0.00173211	-0.00540811	0.0119998	-0.00632782	0.00679244
841	0.00380126	0.00355284	0.00246742	0.0163758	0.0141463	0.0044226
842	0.00198462	0.00488856	-0.00284117	-0.00195904	0.00964941	-0.000643461
843	0.00188041	0.00428135	0.00448105	0.00596684	0.00443088	-0.00404641
844	0.00411677	0.00393625	0.00440639	0.011581	-0.00482671	-0.000917507
845	0.000677961	0.00779987	-0.00216197	-0.0014542	-0.00372526	-9.04376e-05
846	0.00198956	-0.00339619	-0.0049239	-0.00761802	-0.0051611	-0.00594566
847	0.000549948	0.00319517	6.50431e-05	-0.000129342	-0.000793296	-0.00374223
848	0.000849367	-0.00439786	0.00580199	0.0146069	0.0125696	0.000992338
849	0.000996733	0.0010412	0.0036661	0.00457875	-0.00251548	0.00429085
850	0.00256988	0.00398688	-0.00265345	0.00457688	0.000203514	0.00478449
851	-0.000519969	0.00335491	0.00453313	0.00482619	-0.00312382	-0.00442919
852	-1.75405e-05	-0.00272872	0.0017492	-0.00385557	-0.013071	-0.00495918
853	0.00127829	-0.00128481	0.00421309	-0.000719041	0.0105734	-0.000796831
854	0.000165993	-0.00307525	0.00650051	-7.60151e-05	-0.0151531	0.00388519
855	-3.23213e-05	0.00326102	-0.00828786	0.000741885	0.00531403	0.000495266
856	0.00137859	0.0110626	-0.00064826	0.00330827	0.0105781	-0.0117097
857	0.00301437	-0.00358763	-0.00110337	0.00562084	0.00461381	0.00508924
858	0.00273963	0.00232769	0.00274918	0.00874837	0.00843411	0.0157167
859	-0.00130845	-0.000392547	0.00745474	0.0131713	-0.00960954	-0.00144406
860	0.00254792	-0.000511922	0.000755551	0.0111289	0.00468605	0.00221522
861	0.00242231	-0.000429653	0.0021663	-0.00346399	0.0179264	0.010398
862	0.00395054	0.0106854	0.00403468	0.00507158	0.0182038	-0.00320907
863	0.00363861	0.00322831	0.0019094	0.0116727	0.00366754	0.00532825
864	0.00226619	-0.00278074	-0.00274746	0.0165446	-0.00340627	0.00102958
865	0.00177669	0.00281257	0.0041724	0.0104452	0.0101397	0.00562951
866	1.39803e-05	0.00265949	-0.00274593	0.00586372	0.0091713	-0.00459635
867	0.00351847	0.00290499	0.00544706	0.00821088	-0.00520908	-0.00101838
868	0.000725425	0.00400253	0.0142179	0.013402	0.0230389	0.0158272
869	0.00411075	-0.00030681	0.00743276	0.00403451	0.00474085	0.00322444
870	-2.90359e-05	0.00512675	0.0116492	0.0152677	0.00414042	0.000736838
871	0.00217406	0.00181882	0.00625775	-0.0108083	0.010258	0.00800286
872	0.000419975	0.00225315	-0.00266571	-0.000769585	-0.00447754	0.0133245
873	6.45213e-05	0.00530909	0.0153943	-0.00145238	-0.00540363	0.0141134
874	0.000525887	0.00323083	0.0029546	0.00741231	0.00103131	0.00888648
875	0.00228755	0.00581791	0.00831272	0.0120442	-0.00501989	0.00626978
876	0.000472617	0.00477765	-0.00489721	-0.00810039	0.00215415	-0.00520758
877	0.00133122	0.00177445	-0.00498709	0.00693114	-0.005772	-0.00488497
878	0.00241097	0.00225495	0.00209601	-0.0136995	0.0164579	-0.00218474
879	0.00246781	0.00672841	0.00275418	0.00387059	-0.00862735	0.00494471
880	0.00104294	0.00539919	0.0063648	0.0105993	0.0270472	0.00379467
881	0.00197873	0.00274467	0.00116676	0.00801595	0.00112604	0.0089568
882	0.00129607	-0.00113828	0.00832412	0.00424229	0.00482097	0.0103078
883	-0.000772542	0.000753632	0.0087263	0.00101246	0.00574541	0.0107724
884	0.00122082	-0.00099235	0.00211042	0.00673532	-0.000651925	0.0110814
885	0.00159522	-0.001054	0.000351362	0.00127804	0.00521342	-0.000212343
886	0.00106127	0.00805549	-0.00555378	-0.00296413	-0.00578715	0.00362874
887	-2.25003e-05	-0.00278151	-0.00150887	0.000761167	0.00134689	0.00598151
888	-0.00011227	-0.000627557	-0.00388903	0.00124501	0.00678378	-0.000161446
889	4.93463e-05	0.00512999	-0.00923391	0.014845	-0.016079	-0.0195652
890	0.000812978	0.000298428	-0.00153268	0.00289086	0.00273632	-0.00139171
891	0.000980037	0.0096356	-0.00446901	0.0137635	0.0096593	-0.0107426
892	0.00205729	0.00314195	0.00576942	0.00287727	0.00101296	-0.00695906
893	0.00186969	-0.00180574	0.012869	-0.00224722	-0.00261013	-0.00216582
894	0.000544994	0.00659609	0.0063597	0.00774145	0.0109774	-0.00572394
895	0.00289471	0.00559119	0.00976363	-0.00479066	-0.00369858	0.00889082
896	0.000490977	0.00212123	-0.0018733	0.0113845	0.013195	-0.000470038
897	0.000372696	0.0016713	0.0108998	-0.00132086	-0.00125554	-0.00495708
898	0.00141287	0.00305765	-0.00133982	0.00275451	0.0151796	-0.001136
899	0.00330086	-0.00128204	0.00182066	0.00759896	-0.000685402	0.0060422
900	0.00373056	0.00333897	0.00390123	0.00797117	0.0117477	-0.00403533
901	0.00177478	0.00453793	0.00726059	0.0111274	0.0017374	-0.00129379
902	0.00253824	0.00388428	0.0103969	0.00866842	0.0136085	0.00577852
903	0.000954065	-0.00168791	-0.00279478	0.0145664	0.00999918	-0.000764641
904	0.00187241	0.00100267	0.00522461	0.00107247	-0.00529166	-0.000793028
905	0.00341445	0.00443972	-0.000972908	-0.00540883	-0.00333144	0.00307216
906	0.000475704	0.00317625	0.00628147	0.00699858	2.69216e-05	0.00492832
907	0.000673676	0.00325376	-0.00128338	0.00609693	-0.00548719	0.00266695
908	0.0032568	0.00327781	0.00957999	0.0100042	0.00444639	0.0093704
909	0.00289913	0.000663431	0.00178494	0.0234316	0.000821071	0.00212813
910	0.00244619	-0.000676864	-0.00193815	0.0143808	-0.0035099	0.0035375
911	-0.000804901	0.00932208	0.0093932	-0.00998235	0.00255617	0.0051554
912	0.00204054	0.0016085	0.00379095	0.00841979	0.00405967	0.0237925
913	0.0010266	-0.00201852	0.00532539	-0.000133442	0.00231369	0.0136713
914	9.20809e-05	0.00228549	0.0108303	0.0105281	0.0252402	0.00314448
915	-0.00156629	-2.56629e-06	0.0026812	0.000742708	-0.00378388	-0.0157301
916	0.00202092	0.00703089	0.00201708	0.0131038	0.0131559	0.00739944
917	0.00211695	0.00356424	0.00594898	0.0114836	0.00878139	0.00460081
918	0.00169675	0.00579943	0.00479135	0.00518085	0.0127871	0.011013
919	4.16948e-06	0.000407862	0.00330836	0.000206307	-0.00182437	0.00835891
920	-0.000404956	-0.000524703	0.00807572	0.00426018	0.00602771	0.00922367
921	0.000455972	-0.00455046	-0.00883135	-0.0102689	-0.00621387	-0.0126358
922	0.0019229	0.00784454	-0.00231912	0.0118589	-0.00160403	-0.0073337
923	-0.00046067	0.000132989	0.00418582	0.00422955	-0.00547083	0.00387537
924	-0.0010423	-0.00368811	0.00644968	-0.000997362	0.0126516	0.00259537
925	0.000286523	0.000995372	-0.00861512	-0.00212002	0.00742943	0.00646027
926	0.0001093	0.00343387	-0.00319855	0.00869716	0.0119149	0.00350256
927	0.00125899	0.00315007	0.000453665	0.00718645	0.0315397	0.00654484
928	0.00267568	0.00460783	-0.00513587	-0.00597962	0.0031868	0.00311434
929	-8.92791e-05	0.00421467	0.00510056	0.00832556	-0.00197258	-0.00110811
930	0.0011338	0.00686488	-0.00310593	0.00719271	-0.00372278	3.53927e-05
931	0.000229683	0.00658087	0.00395302	0.0125535	-0.00897241	0.00975979
932	0.00501998	0.00518635	0.00844609	0.0108062	0.0135361	0.0170334
933	-0.000843482	-0.000675817	-0.00170385	-0.00771986	0.00344071	0.0064752
934	3.35175e-05	0.0039531	0.00909633	0.00385239	0.00571183	-0.00414144
935	0.00105186	-0.000686109	0.00510848	0.0226871	0.00430191	0.00557786
936	0.00226247	-0.000722503	0.00181469	0.00702301	0.0103469	-0.00375108
937	0.00316941	0.0082547	0.00729321	0.0101947	0.00605776	-0.00230349
938	0.00183933	0.000676681	0.00182064	0.00591963	0.000288294	0.00773074
939	0.00306046	0.00585541	0.000347977	0.00241058	0.00584564	0.0138322
940	-0.00181768	0.00253887	0.0028829	-0.000722833	0.00563003	0.00895567
941	9.58219e-05	2.25677e-06	0.00219766	0.00338111	0.00146701	-0.00192012
942	0.000885703	0.00403171	0.000190928	0.00420057	-0.00670257	0.00470834
943	-0.000966461	-0.000727516	-0.00351901	0.0016945	0.0133163	0.0125649
944	0.00256694	0.00130694	-0.000152394	-0.00196941	0.00695426	0.00446244
945	-0.000184763	-0.00250631	-0.00767491	0.0106655	0.00361813	0.00680643
946	-0.000713253	0.00506775	0.00735778	0.0178711	0.0105443	0.0229204
947	-0.000271182	0.00636628	0.00390017	0.0053926	0.00157526	0.00743424
948	6.5185e-05	0.000941291	0.000485737	-0.00172733	-0.00096427	0.00420722
949	-0.00186612	0.00192339	0.0176172	0.0250255	0.0154688	0.00565601
950	-0.000787712	0.000134655	0.00220304	0.0099131	0.00380367	0.00319234
951	0.000384679	0.00125526	0.0136091	0.00830371	0.0092643	0.0239831
952	2.27764e-06	-0.00334122	0.00620311	0.00280912	0.00782193	-0.00842195
953	0.000735043	-0.000869994	0.007925	0.00926499	0.00619585	0.00282146
954	0.000429363	0.00032007	-0.000781274	-0.000690711	0.00416358	0.00845246
955	0.00329699	-0.000835093	-0.00814679	0.00194496	-0.00211867	0.00267498
956	-0.00103832	0.00535064	0.00781934	0.00950363	0.0090683	0.00711199
957	0.00211016	0.00445628	-0.00436029	-0.00104241	-0.00147273	0.00105421
958	0.00093082	-0.00279541	0.008321	-0.00178871	0.00790696	0.0230772
959	-8.03751e-05	0.00519666	0.00278402	0.00470413	0.0029162	0.0100356
960	0.00212287	0.00151989	0.00344828	0.00631942	0.00190221	0.0145344
961	0.00176318	0.0108311	0.00110917	-0.00366356	0.0146658	0.00313335
962	-0.000525836	0.00466912	-0.00417497	0.0077728	-0.00135682	0.0146641
963	0.000244193	-0.000726214	-0.00366336	0.00506516	-0.00687231	-0.00627089
964	-0.000258272	-0.000201734	0.00661386	0.00345116	0.00848498	0.00857896
965	1.0746e-05	0.000103552	-0.011475	-0.00265076	-0.00231144	0.00115862
966	0.00189033	0.00189528	0.00634038	0.00341888	-0.00545178	-0.000282168
967	0.000177746	-0.00183338	-0.00203696	-0.00751123	0.0014528	-0.000174726
968	-0.00139561	0.00407373	-0.00213149	-0.00681745	0.00597012	0.00761175
969	0.00280387	0.00811535	-0.00166524	0.00595771	0.00362444	0.00510489
970	-0.000449874	0.00567276	0.00338775	0.0131013	-0.00142503	0.0083512
971	0.00185013	0.00226037	-0.000524637	0.00936559	0.00806864	0.00549836
972	0.00209464	0.00992793	0.00931992	0.00321665	0.00389899	0.00319956
973	-0.00258444	0.0107842	-0.001054	0.0193471	0.0159952	0.00567349
974	0.00316505	-0.00128198	0.0102581	0.00715393	0.0092983	0.0164894
975	0.00306923	0.00579563	0.00966077	0.00105606	0.0100224	0.00460485
976	0.000131939	0.00491791	0.00637427	0.0210771	-0.0173141	0.00720571
977	0.000895588	0.001766	-0.00167961	0.00411055	-0.00571058	0.0107366
978	0.0019592	0.00521561	0.00428701	0.011119	0.0259853	0.00230782
979	0.00351653	0.0055764	-0.00111726	0.0130922	0.00692655	-0.00101772
980	-0.000441096	0.0029009	-0.00151256	0.00138681	-0.00580049	-0.000308699
981	0.00250083	0.00376603	0.00852211	0.00479522	0.0056033	-0.00628972
982	0.000436793	0.00742225	0.00375488	0.0118663	0.0108657	0.00085698
983	0.00204667	0.00135651	0.00354664	0.0116704	0.0103091	0.00175769
984	-0.000455903	0.000624403	0.0092976	0.000497087	0.00855106	1.5588e-05
985	0.00110161	0.00490028	0.00502762	0.00278107	0.0113815	-0.00706584
986	0.00201171	0.0105382	0.00885059	-0.0102413	-0.00810818	-0.00232328
987	0.000941464	0.00267132	0.00803261	0.00500989	0.0024156	0.00118935
988	-0.000802724	0.00454048	0.000732117	-0.00171091	-0.00422021	-0.00156815
989	0.00448218	0.000261842	0.00307475	0.00630544	0.00248995	-0.00398622
990	0.000655101	0.00193529	0.0059016	0.00737561	0.00468054	0.00245207
991	-0.000320467	0.00566709	0.00368556	0.000180391	0.0124175	0.00311779
992	-0.000831458	0.00566728	0.00596056	0.00641119	-0.00720076	0.00900053
993	-0.0032715	0.00225469	0.00562798	-0.00238966	0.00723029	0.00790745
994	-0.000706199	-0.000262488	0.00325216	-0.00536647	0.00198998	0.000561304
995	0.00200101	0.00155394	0.00174315	-0.00543462	0.00328188	0.0163644
996	0.00518512	0.000116176	0.00220365	0.00739949	-0.0115695	0.0181036
997	0.00346221	0.0101776	0.00216842	0.00873213	0.00627274	0.00944375
998	0.00212969	-0.000994674	0.0103245	0.00972226	0.000132294	-0.000839933
999	0.00207955	0.00588255	0.000638707	0.00187086	0.0110099	-2.27502e-06

## Sheet: FIG6E_sh_AA
	bin_4	bin_8	bin_12	bin_16	bin_20	bin_24
0	0.00134025	0.00297184	0.00463798	-0.00601975	-0.0153761	-0.000218834
1	0.0030546	0.00614181	0.0027366	0.00680831	-0.00950053	0.0159823
2	-0.000605541	-0.000978566	0.00619419	-0.00431279	-0.0054612	-0.00409044
3	0.00259779	-0.00164283	0.00523853	0.011259	0.0199164	0.00958476
4	0.00116108	0.00112878	-0.00487113	0.00465143	-0.00153945	-0.0149006
5	0.000968084	-0.00228408	0.00209736	0.00887858	0.0174833	-0.00309449
6	-0.00100119	-0.00433706	0.00375078	-0.00751806	0.00834828	0.00472321
7	0.000339259	7.18047e-05	0.00826611	0.00719823	0.0179772	0.0162707
8	-0.00018038	-0.00241178	0.0107847	-0.00359705	0.00542376	0.00379671
9	0.00138732	0.00601927	0.0124686	0.0190574	0.013533	0.0125129
10	0.00125512	0.00388109	-0.00456853	0.00385098	0.0029623	0.00723405
11	-0.000182283	0.00382324	0.00879574	0.00619002	0.00191584	0.00581228
12	0.00248868	0.00229892	0.0101691	0.0166381	-0.00232828	-0.00529582
13	0.00102554	-0.00359691	-0.00616415	0.00811655	0.0100927	0.0089245
14	0.001274	0.0032538	0.00528877	-0.00399265	0.000843651	0.0104098
15	0.00468079	0.00514769	0.00559937	-0.00719249	0.00455005	-0.000629151
16	0.00075626	-0.000165074	0.0133816	-0.000917077	0.00888027	0.0139038
17	-0.00173951	0.000342115	0.00145918	0.00503995	0.0171028	0.00281539
18	0.000390213	0.00439624	-0.00394892	0.00695989	-0.00268993	0.0039938
19	0.00326403	-0.000579456	-0.00161429	0.0115307	0.0124987	0.00472935
20	0.00234179	0.00201099	-0.00286997	0.00242717	0.0206506	0.00589301
21	0.00165664	0.00137583	0.00232097	0.00643995	0.000771411	0.0149575
22	0.000736847	0.0023234	-0.00225864	-0.00109029	-0.00415257	-0.00500305
23	0.000435707	0.00212048	0.00259984	0.00113656	-0.000851973	0.0137602
24	0.00715224	0.0108116	0.0120769	0.00806473	0.0125124	0.016358
25	0.00400183	0.00309788	0.0107173	0.0119772	-0.000130505	0.00522603
26	-0.000242041	0.00515122	-0.0070976	0.00172867	0.00310573	0.0037798
27	0.0015896	-0.00131298	0.00057559	0.0132637	0.00558234	0.000578715
28	0.000614967	0.00709289	0.00724019	0.00161596	0.000802039	0.00390251
29	0.000845125	0.000764887	0.0147686	0.00235498	0.0049915	0.0127106
30	0.000420035	0.00177632	0.00649751	-0.00202237	0.012801	0.0130426
31	0.00206822	0.00422109	0.00627129	0.00703196	0.0140759	-0.0105567
32	-0.00131251	0.00405238	0.00839834	0.00110748	0.00734139	0.0193575
33	0.000968549	0.004484	0.00913922	0.00364254	0.0220427	0.0171723
34	0.00158807	0.00316337	0.00310963	-0.0112241	0.0106665	0.0112605
35	0.00309657	-0.0028174	0.00352417	0.00690867	0.00122762	0.00435143
36	0.00328238	0.00445962	0.00426845	0.0150462	0.0127976	0.0162698
37	0.00228476	0.00509674	-0.000451291	-8.49235e-05	0.0116711	0.00410728
38	0.00195009	0.00493397	0.00637364	0.00259557	0.0239689	0.00947055
39	0.00106663	0.00467576	-0.00252126	0.0053908	0.00401558	0.00827381
40	-0.00102811	0.00325416	0.00436408	0.00339116	-0.00774601	-0.000117826
41	-0.000141712	0.00735368	0.00924032	0.0140026	0.0123671	0.0162687
42	0.00125908	-0.000748069	0.00122835	0.00135254	-0.0021797	-0.000157769
43	0.00060101	-0.00412564	0.00561474	-0.00390243	-0.00215757	-0.00320527
44	0.000716286	0.0058544	0.00176978	0.014677	0.0135132	0.0195401
45	0.00218789	0.00842774	0.00994635	0.00131401	0.00241279	0.0087974
46	-0.00159081	0.00415915	-0.00853963	0.00268023	0.00134413	0.00471386
47	0.000541465	-0.00115296	0.0007725	-0.00894046	0.00294583	-0.000273991
48	0.00431735	0.00342252	0.00143453	0.00154975	0.00996528	0.010582
49	-0.00175766	0.00278403	0.00376561	-0.00706173	0.00283553	0.0226233
50	0.00179626	0.00392963	-0.00357702	0.0104635	0.00369964	0.00589803
51	0.000544084	0.00123435	-0.00322333	0.00153809	0.0071372	0.00531821
52	0.00392658	0.00221917	0.0103013	0.00391192	0.0118457	0.00694161
53	0.000862995	0.0011628	-0.000358774	0.00748868	0.00371871	0.0141665
54	-0.000257109	0.00218817	0.00729352	0.00168056	0.00576251	0.00041782
55	0.00164067	0.00359753	0.0104907	0.0159433	0.0264303	0.0101819
56	0.00401827	0.00599091	0.00971388	0.00277461	0.00898287	0.0079602
57	0.000943156	0.00620976	0.0151901	-0.00117322	0.0147424	0.00266074
58	0.000572114	-0.00218768	0.0135802	0.0113337	-0.000674239	0.000677688
59	-0.000833699	0.000557757	0.000358842	0.000451421	-0.000483691	0.00282417
60	0.00160211	0.000124146	0.0030722	0.00104539	0.0141343	0.00224011
61	-0.000614536	0.00285905	0.00242025	-0.00337301	0.00542298	-0.00398207
62	0.000950474	0.00465295	0.00491812	0.0172863	0.00920085	0.0225528
63	0.000121277	-0.00069035	-0.000531047	0.00348169	0.0104049	-0.00425408
64	0.00071703	-0.00512934	-0.00291448	0.00416234	-0.00282508	-0.00217924
65	0.003317	-0.000358681	0.00491823	0.00250546	0.00047717	0.0122282
66	0.000735812	-0.00104328	0.00385207	-0.0060108	-0.00263146	-0.00256515
67	-0.0010148	0.00447996	0.000445446	0.00703733	-0.000286376	0.00165612
68	0.000699892	0.0100191	0.00221217	0.00881308	0.0133779	0.00257224
69	0.00174121	0.00522014	0.00189177	0.0106272	-0.00253342	0.00432216
70	0.00522318	-0.00133567	0.00859946	0.0176865	0.0177998	0.0128451
71	-0.00193978	0.00531757	0.000474222	0.0048134	0.0125175	0.0115162
72	0.00161001	0.00233687	0.00299538	-0.000847251	0.00859582	-0.00421466
73	-0.000254452	0.00126028	0.0123995	0.00313747	0.0144043	0.0164251
74	0.00477222	0.00738737	0.00523927	0.00882688	0.0149025	0.000236255
75	0.00208533	0.00671562	0.00120808	0.00797624	0.00442995	0.000743143
76	0.00321143	0.00123019	-0.00383716	0.00126122	0.00451818	0.0152467
77	0.000966986	0.00248281	0.00258847	0.00747053	0.00899639	0.00366175
78	0.000222266	0.000859107	0.00697512	0.00882623	0.00636856	0.00499124
79	0.00198885	0.00195473	-0.000853927	0.0107723	0.0139229	0.00469766
80	-0.000794577	0.00738041	0.000438785	-0.000800235	0.0167692	0.0074024
81	-0.00124433	-0.00173628	0.00549901	0.00382802	0.00281389	-0.0109159
82	0.000654683	0.0005976	0.00476875	0.0131725	-0.000466489	0.00637482
83	-0.000926476	0.00424497	0.0137162	-0.00539923	0.00340252	0.0119627
84	0.00104775	0.00120554	0.00467042	0.0142238	0.0060229	-0.00665441
85	0.00161045	0.00386833	0.00979112	0.00671706	-0.00351431	0.00997531
86	0.0013529	0.000544777	-0.00157789	0.0144994	0.0113825	9.99351e-05
87	0.00012784	0.00377968	-0.00879518	0.0137973	0.0167441	0.00679165
88	0.00134939	0.00459693	-0.00310754	0.00584879	0.00249749	0.000632827
89	0.00333252	0.00813469	0.011047	0.00981654	0.0151776	0.0152904
90	0.002539	0.00437481	0.00335592	-0.0023321	-0.00916194	0.00491077
91	0.000583766	-1.67908e-05	0.000681629	0.000875337	-0.0077316	-0.00187415
92	-0.000271916	0.0124838	-0.000711238	0.00779805	0.00840076	0.000449257
93	0.00034926	0.00420933	0.00323997	0.00671871	0.0136871	-0.00800005
94	0.000927177	-0.00394068	-0.000376626	0.00651072	0.0261873	0.0091587
95	-0.00139023	0.00128249	0.000618157	0.000621829	0.0171687	0.0116971
96	-0.00137991	0.000676978	-0.000188052	-0.00028274	0.00976127	0.00460406
97	0.000588779	0.00113281	-0.00704148	-0.00412719	-0.000813364	0.0166978
98	3.12153e-05	0.00150966	-0.00115816	0.00839927	0.000305748	0.0103214
99	0.00159656	0.00222581	0.0031335	0.00282864	0.00294824	0.0100676
100	0.0020348	0.00162933	-0.000470635	0.00203162	-0.00595831	0.0103502
101	-0.000350292	-0.00725028	0.00335304	-0.00498025	0.000537192	-0.00670674
102	4.20131e-05	0.00796457	0.00805803	0.0108416	0.019941	0.0124471
103	0.00177642	0.00190278	0.0127432	0.000460083	0.0165844	0.000982087
104	-0.00139416	0.00233015	0.0146442	0.00700383	0.0115364	0.00486416
105	0.0037811	0.00426747	0.00488376	0.00480948	0.00424607	4.92123e-05
106	0.000734495	-0.00121592	0.0104524	-0.00570832	0.00526837	0.00624907
107	0.00228208	0.00349613	0.00989898	0.00577764	0.0128113	0.010953
108	0.00151207	-0.00062344	0.00318987	0.00121469	-0.000545253	0.00122107
109	-0.00132485	0.0087465	0.00860661	0.00711035	-0.00369293	0.00635154
110	0.00254015	-0.000633426	-0.00294877	0.00327343	0.00410116	0.00824585
111	0.00178118	-0.0011001	0.00738191	0.0081802	0.00626427	0.00418399
112	-0.000734017	-0.00202194	0.00314322	0.01534	-6.89928e-05	0.00981155
113	0.000203434	-0.000535105	0.0069186	0.00482133	0.00112647	0.000794883
114	0.00157194	0.00913577	0.0103296	-0.00110618	0.00693769	0.00862702
115	0.00112557	0.00501791	0.0013104	0.00596305	0.00648195	0.00826732
116	0.000570843	0.0122193	0.00402884	0.000635954	-0.00345838	0.00271854
117	0.00337466	0.000382424	0.00900361	-0.0054781	0.0187207	-0.00599133
118	-0.000618747	-0.00382555	0.00911566	0.00319083	0.0119226	0.003274
119	-0.00172025	0.00868867	0.00812059	0.00703992	0.00210347	-0.00685181
120	0.000300218	0.000334711	0.00286399	0.00348891	0.0176935	0.0140459
121	0.000985904	0.00409785	0.00606911	0.00244072	0.0034542	0.00179996
122	0.000176934	0.00398791	-0.00354496	-0.00824555	0.0186405	-0.00108898
123	-0.000389772	0.00129293	0.0052508	-7.17295e-05	0.00826307	-0.00532712
124	1.2481e-05	0.00458597	0.0135453	0.0260366	0.0134134	0.0117283
125	0.00168515	0.00222323	-0.00578364	0.00431722	0.00369831	0.000765418
126	0.00496189	0.00560597	-0.00216171	-0.0148049	0.00498028	0.00590308
127	0.00236361	0.00303748	0.0110343	-0.00133972	-0.00248819	0.00573582
128	0.00529206	0.000961332	0.00300335	0.000668077	-0.00268249	-0.00229989
129	0.0009587	0.00377151	-0.00393841	-0.00234858	0.00599354	0.00405833
130	-0.000451218	0.0016854	0.00707788	0.0115041	-0.00416934	-0.00142496
131	-0.000802483	0.00171953	0.0138826	-0.00319668	0.000273795	-0.00830046
132	0.002191	0.0067026	-0.00323282	0.00754926	0.000415863	0.000806857
133	0.000780266	0.00491728	0.0017758	0.00818242	0.0078183	-0.00128743
134	0.000437908	0.00931482	0.00807764	0.0131288	-0.00371316	0.00161039
135	0.00289363	0.00420241	0.00149689	0.00704147	-0.00298754	-0.00392924
136	0.00200471	0.00690743	0.00456918	-0.000226936	0.00237445	0.00748196
137	0.00033736	-0.00301814	-0.00501174	0.0135225	0.00742568	0.00716917
138	-0.00105141	0.00611132	0.00317649	0.00873828	0.0105709	-0.00684357
139	0.00237943	0.00530683	0.00298698	3.29168e-05	0.0105024	0.00952809
140	0.000215207	0.00630546	0.00606421	0.0150408	0.0169656	0.0116229
141	-0.00139773	0.0106219	0.0103679	-0.00570646	0.0095233	0.0144439
142	0.000243788	0.00981472	-0.00264413	0.00279281	0.00554373	-0.00503849
143	0.00291217	-0.00153375	0.00163927	0.00479812	0.0176607	0.00924622
144	0.000901243	-0.000223525	0.00988279	-0.00574461	0.00264719	-0.00433086
145	0.0014573	0.00479211	0.00991453	-0.000943185	0.000327426	0.00870721
146	0.000905265	0.00440892	-0.00149646	0.00402356	-0.00244387	0.00114198
147	0.000843421	0.00518828	-0.00306104	-0.00193602	0.0107524	0.000379329
148	0.000293018	0.00560091	0.00274109	0.00355194	0.0109633	0.00868653
149	0.000538489	0.00353333	0.00617367	-0.00172686	-0.00562099	0.0064918
150	0.00305357	0.00170247	0.00413231	0.00640667	7.1712e-05	-0.00695848
151	0.00375327	0.00453452	0.00576165	-0.00186263	0.00537286	0.0137741
152	-0.000271542	0.00261583	0.0101136	0.0105619	0.00864985	0.00152984
153	0.00115816	-0.00339908	0.00425142	-0.007961	-0.00514544	-0.000912857
154	-0.00108755	0.00116438	0.00343257	0.00936282	0.00733521	-0.00106337
155	0.00192858	-6.00923e-05	-0.000111012	-0.00282723	-0.00761423	0.0103582
156	0.0024974	0.00125418	0.0105765	0.0038253	0.00482551	-0.00680372
157	0.000850573	-0.000519985	-0.00743784	-9.04967e-07	0.00130084	0.00279733
158	0.0031772	0.00324741	0.0051662	0.0168484	0.0135004	0.00194755
159	0.00358711	0.00183421	0.014183	0.00615988	0.00526042	-0.00168878
160	-0.000676647	0.00989472	0.00453601	0.0180556	0.00414949	0.00451311
161	-0.00108425	-0.00100865	-0.00172788	0.0042712	-0.00493469	0.00352787
162	0.00153324	0.00331693	0.00370361	-0.00624009	0.0246323	0.0293621
163	-0.00158003	0.00587741	-0.00263203	0.00369115	0.00890604	-0.000259892
164	0.000808855	0.00207742	0.00203155	0.0158545	0.0190326	0.00453985
165	0.00288499	-0.00218021	0.00932704	-0.00156941	-0.00903826	-0.00051221
166	0.00493003	0.00344496	0.00784967	-0.00896412	0.00432508	0.0115979
167	-0.00150084	0.000435499	0.00277884	-0.00287431	0.00854046	0.0164116
168	0.00152816	-0.00263246	0.0067659	-0.0033474	-0.0114813	0.00883494
169	0.000923347	-0.000352469	0.00365109	0.00225397	0.0018661	0.00239298
170	0.00447943	0.00412429	0.00929854	-0.0113313	-0.00294838	0.00268908
171	0.00119949	0.00254443	0.0129993	-0.00545203	0.00841735	0.00592967
172	0.000835294	-0.00126675	0.00259188	0.0182859	0.00176602	-0.00866282
173	0.00275622	0.00710569	0.00510579	0.00571057	0.00669713	0.0164524
174	0.000636365	0.00449398	0.00395685	-0.00404565	0.00581728	0.0156075
175	-0.000327906	0.00151156	0.00459397	-0.00365473	0.0166311	-0.001666
176	0.00215567	0.00312115	-0.00368235	0.00326127	-0.0083825	-0.00164866
177	0.00105837	0.00510519	0.00580255	7.6569e-05	0.00333647	0.0123022
178	0.000201837	0.00157095	-0.00102796	0.0114027	0.0136828	0.00280633
179	0.00112147	0.00239782	-0.00593313	0.00603496	0.00280817	-0.000730225
180	0.0027764	0.00539767	0.00659197	0.00119983	0.0148949	0.00453892
181	0.00204326	0.00710357	0.00808168	0.000707399	0.00754959	0.0105337
182	0.00268141	-0.00238079	0.00568838	0.00531096	0.00936666	-0.00328078
183	0.00513449	0.00450352	-0.000906467	0.00124749	-0.00125275	0.00134727
184	0.00129509	-0.00138117	0.0113322	0.00387806	0.0027878	0.00644657
185	0.000620781	0.00375225	-0.000851445	0.0104628	0.00169457	0.00688687
186	0.00311552	0.00406097	0.00571003	0.0160794	0.000426141	0.0104481
187	0.00339939	0.000131091	0.00782908	0.00188587	0.00259318	0.00847307
188	0.000462208	0.0049494	-0.00463241	0.00178986	0.00335487	0.0126067
189	0.00224241	0.00268732	0.00737706	0.00484026	0.00584426	-0.00150197
190	0.00233382	-0.00182932	6.30937e-05	0.0135941	-0.00314481	0.0109246
191	0.000409495	-0.000321207	0.00593769	0.0112886	-0.00575664	0.000345179
192	0.000620838	0.00961525	-0.00306778	0.0103278	0.0143142	0.00682098
193	0.00118538	0.00485676	-0.00402663	-0.0144272	0.00279943	0.0112511
194	-0.000220573	0.00486943	-0.00446496	0.00271015	0.00444196	0.0149943
195	-0.00162635	0.00427346	0.00444649	0.0114336	0.0159142	0.0090198
196	-0.000402595	-0.00553222	0.00340742	-0.00754905	-0.00381277	-0.00526415
197	0.000614717	0.00795383	0.00447806	0.00933629	-0.00189304	0.0138451
198	0.00220922	0.00757378	-0.000700138	0.00491978	0.0136121	0.0116293
199	-0.000626408	0.00455923	-0.000515884	-0.0052374	0.00287299	-0.00445252
200	-0.000735508	0.00375095	0.00956907	0.00389678	0.00626235	0.0121964
201	0.00211972	0.00470312	-0.00271697	0.0138016	0.0070053	0.0088546
202	0.00102946	0.00180571	0.00858577	0.00120974	0.00239891	0.00480014
203	0.000477339	0.00348482	0.00107843	0.00870751	0.000903037	0.0109487
204	-0.000789277	0.000456642	-0.00208992	0.0112852	0.00470274	-0.0072406
205	0.000346442	0.000640871	0.00663035	-0.00201984	0.00727751	-0.0011659
206	-0.000946374	0.000716179	0.00451762	0.00434328	0.00458619	0.00888077
207	0.00147435	0.00713524	0.005701	-0.0041412	0.000302987	-0.00316359
208	0.0025876	0.000272817	0.00326707	0.00380245	0.00830311	0.0158636
209	1.69843e-06	0.00815713	0.000554772	-0.00221684	0.0115762	-0.00196815
210	7.94212e-05	-2.37792e-05	0.0157499	0.00395741	0.01449	0.00276068
211	0.00306602	0.00190387	0.00326344	0.00813021	0.00336033	0.00282352
212	0.0017119	-0.00370292	-0.000530263	-0.00206618	-0.00535311	-0.000607435
213	-6.31364e-05	0.00905379	0.00436644	0.00898811	0.0100273	0.0119175
214	0.00108792	0.00736511	0.000703172	0.00281773	-0.00283224	0.00214515
215	0.000459222	-0.00391072	0.0141883	0.00259523	0.00966085	0.00979148
216	-0.000108628	0.00113367	-0.00360849	0.00532246	0.00804959	0.0145376
217	0.000499666	-0.0025714	-0.00172667	0.0117985	-0.00230689	0.000549656
218	0.00364526	-0.00282562	-0.000915458	-0.00639537	0.00518319	-0.00166301
219	0.00162278	0.00271402	0.0157127	0.0138213	0.0107001	0.00482282
220	0.000537068	0.0040293	0.00754248	0.014545	0.0074681	-0.00114266
221	0.00197216	0.000707875	0.00266212	0.000720949	-0.00165798	0.012275
222	0.0025484	0.00240332	0.00645199	0.00689389	0.00325103	-0.000642403
223	0.00202786	-0.00418075	0.00423689	0.00943902	0.00697536	0.0100621
224	0.00041712	0.00467098	-0.00103635	0.00168106	-0.00287221	0.00205117
225	0.00195478	0.00411542	0.00402475	-0.00784972	-0.000817181	0.00476231
226	-0.000709939	0.0062714	0.00268542	0.0223188	-0.000531796	0.0175224
227	0.00234735	0.00387699	0.00107226	0.0124657	0.00767775	0.0177406
228	0.0044014	0.0060582	0.0175887	0.00306691	0.0151532	0.00285129
229	0.00219079	0.00935183	-0.00395461	0.0183061	0.0033907	0.0127463
230	0.00282371	0.00454711	0.000262247	0.00503446	0.0133027	-0.000153315
231	0.00239541	-7.88369e-05	0.00448292	-0.00224986	0.00612738	-0.00421207
232	-0.000347305	0.00595495	0.0049232	0.00306755	0.00624385	0.0172348
233	0.00222715	-0.000242779	0.000300468	0.00577737	0.00933889	0.0104669
234	0.0023088	-0.00174453	-8.5373e-05	-0.0112261	-0.00181045	-0.00230468
235	0.000863096	0.0021449	0.0108384	0.0136146	0.00857377	0.012587
236	-0.000171031	-0.00270191	0.0171067	0.00215816	0.0065599	0.00469168
237	-0.000687883	-0.00235344	-0.00257919	-0.00657946	0.00269213	-0.00360716
238	0.000903526	0.00549188	0.000423619	0.00533997	-0.00109171	0.0147236
239	-0.000473052	0.00585507	0.00147711	0.0123339	-0.0078501	-0.00120229
240	0.00315217	0.00836637	0.000974592	0.00526649	0.0139103	-0.00607938
241	0.0028692	0.00902588	-0.000797884	0.00114674	0.00755241	-0.00350633
242	-0.00182115	-0.00403105	0.00128668	-4.43118e-06	0.00342344	0.00573239
243	0.00439923	0.00622509	-0.00171432	0.0164249	0.0124826	0.00400284
244	-0.00252622	-0.00512491	0.00292567	0.00179453	0.00737046	0.0158105
245	0.000638358	0.00385582	0.0147469	0.0136671	-0.00182875	-0.00349723
246	0.00122223	0.00349493	0.000876112	0.0141993	0.0101746	0.01415
247	0.00165296	0.00429996	0.0147382	-0.00148545	0.00291415	8.54882e-05
248	-0.00165795	0.0050932	-0.00067549	0.00239484	0.0148788	0.00508239
249	0.000470009	-0.00254256	0.0109702	0.00890384	0.00831076	0.00562484
250	-0.000946418	0.0033239	0.0027432	0.00114127	0.00722978	0.00149434
251	0.000914165	0.0046165	0.017724	0.00381639	0.00825322	0.0189386
252	-0.00190609	0.00134425	0.00559238	0.00505153	0.00480195	0.0034977
253	0.000279123	0.00535375	0.00191987	-0.000812785	0.00205662	0.0004678
254	0.0025885	0.00647515	0.00804517	0.00253797	0.00419939	0.000737299
255	-0.000228103	0.00279402	0.00418928	0.00724575	0.0138295	0.00164729
256	0.00178713	0.00831889	-0.0010232	-0.00987946	0.00375599	0.00307929
257	8.77131e-05	0.0035425	0.00541925	0.00263464	0.000560158	0.00792142
258	-0.0010706	-0.000876876	0.00676539	0.0147657	0.0127565	0.0146002
259	0.00314621	0.00453001	-0.000690354	0.000850721	-0.00518291	-0.000325737
260	0.00226778	0.00461258	0.0141474	0.00383184	0.0114246	-0.00392826
261	0.00147891	0.00340321	0.00431735	-0.00294077	0.0144942	0.0109982
262	0.00255672	0.00231317	0.00492892	0.00570047	0.01679	0.000352506
263	0.0027137	0.000790839	-0.00075983	-0.00023276	0.00325881	0.00717084
264	0.0012864	0.00126931	0.0129766	0.0108512	0.0106605	-0.00699485
265	0.000149976	0.000195428	0.0015576	0.00858359	-0.00361718	0.00383688
266	1.98223e-05	0.00335637	0.00816514	0.0112373	0.015509	0.00742465
267	0.00120279	0.00371302	0.0137881	0.0145123	0.00698232	0.00390047
268	0.000230039	0.00353522	-0.00156845	0.00617154	-0.0017261	-0.00195959
269	5.95053e-05	0.00789938	-0.00446015	0.00115931	0.00623922	-0.000257274
270	0.00262441	-0.00287975	-0.00102372	0.0030762	-0.00728291	0.00422417
271	0.00107897	-0.00214036	0.000416983	-0.00339744	0.00881766	-0.000589364
272	0.00111822	0.00385384	0.00538708	0.00769886	0.00992343	-0.00234736
273	-0.000185483	0.00815603	0.00493314	-1.27212e-05	0.00892888	0.0104884
274	0.00390913	0.0015736	0.00145662	0.00347579	0.00790169	0.00165746
275	-0.000790062	-0.00502394	0.00480821	0.0133895	0.00588358	0.0141282
276	0.000127115	-0.00168671	0.00212041	0.00552634	0.00667489	0.00433022
277	0.00261004	0.00309426	-0.00373532	-4.74831e-06	0.00561408	0.00223407
278	-0.000518173	-0.00152968	0.0216931	0.00193749	0.00162086	0.0125064
279	0.00225838	0.00839073	-0.00582204	-0.00369819	0.00426348	0.00530809
280	0.00276577	0.00393326	0.00192843	0.00546258	0.00278294	-0.00184362
281	0.00267231	0.00432897	0.00131208	0.0120061	-0.00010949	0.00626289
282	0.00108058	-0.000324515	0.00890988	0.00425361	0.00584322	0.00346902
283	0.00187501	0.00211427	0.00307399	-0.00116251	-0.000102612	0.0116134
284	0.00297284	0.00137867	0.00912316	0.00383714	0.000395256	0.00597593
285	0.00178831	-0.00154076	-0.00388952	0.00497907	0.0130153	0.00468279
286	-0.000401337	0.000787882	0.00668743	0.00245804	0.000115206	0.0105642
287	0.00206181	0.00990591	0.00789094	0.0159833	0.0186027	0.019914
288	0.00245949	0.0029026	0.010153	0.00716725	0.00918184	0.0102389
289	0.00270936	0.00768248	0.00789744	0.000129244	0.011797	0.00682907
290	0.000566164	-0.00144666	0.012532	0.00474237	0.00983692	0.00627014
291	0.00118162	0.00274648	0.00166123	-0.000661231	0.0120775	-0.00125057
292	0.00203579	0.000298368	-0.001795	0.00125638	-0.00485512	-0.00812269
293	0.00111893	-0.000195366	0.00630747	-0.00175441	0.00287938	-0.00192962
294	0.000658363	0.00293533	0.0138015	0.00900672	0.00823665	0.00789129
295	0.000176683	0.000848312	0.010793	0.00185653	-0.00486577	3.62714e-05
296	0.00142666	-0.0016612	-0.00381157	0.0073891	0.000443151	0.00902813
297	0.0036807	0.000452062	0.00983283	0.0023829	0.016972	0.000717698
298	-0.00191188	-2.2206e-05	-0.0057307	0.00226811	0.00294164	-0.00170427
299	0.000907389	0.00939032	0.00931005	0.00999608	0.00668285	0.00125213
300	0.0028966	0.0039185	0.0161403	-0.00501813	0.00274222	0.0141085
301	0.000640457	0.000324708	0.00771667	0.0131715	0.00685912	0.00538779
302	0.00185271	0.0011879	0.00948247	-0.00257996	0.0025671	0.00707144
303	0.000995519	-0.00286959	0.00302685	0.00412025	-7.11272e-05	0.00594286
304	-0.00048115	-0.00279693	0.0106117	-0.00321526	0.00203358	0.0123967
305	0.00135425	0.00533646	-0.00513328	0.00395922	0.000109395	0.00928573
306	0.0028941	0.0030208	0.000982435	-0.0139574	-6.17682e-05	-0.00299747
307	0.000626632	0.00717554	0.0161226	0.00150191	0.0144655	0.00384011
308	0.00322729	0.00157149	-0.0103094	0.0127582	0.00884018	0.0104039
309	0.000436686	-0.000411107	0.0198577	0.0046577	-0.00781186	-0.00727131
310	0.00119627	0.000495509	0.0100762	0.00366544	0.00726182	0.0225628
311	0.000344235	0.0012331	0.00136599	-0.00611271	0.00972055	-0.000350473
312	0.00290409	0.00680181	-0.00136664	-0.00254799	0.00148298	-0.000478912
313	0.00133067	0.00132215	-0.00342599	-0.00909286	0.0142074	0.00362011
314	0.000751591	0.0069727	0.0054285	0.00494686	0.0123582	0.0148286
315	0.000332034	0.00448297	-0.00317454	0.0116034	0.0145941	0.0164676
316	0.003916	0.000976268	0.00647865	0.00291889	0.00266829	-0.00085111
317	0.000759818	0.00308624	0.0144756	0.000310437	0.00347266	0.018925
318	0.00361932	0.00289044	0.012218	-0.0012089	-0.00138166	0.0202929
319	0.00366124	0.00381838	0.00377584	0.0135498	-0.00312017	0.00699595
320	-0.000836879	-0.000418032	0.00987639	0.0125444	0.0113912	0.0177815
321	0.00185476	0.0043399	-0.0011196	0.00612929	0.0149616	0.0158084
322	0.000704271	-0.00298185	0.00244551	0.00524189	0.016396	0.0083984
323	-0.00101982	0.00467744	0.00105542	-0.00274201	0.00322886	0.0160929
324	-0.00107203	-0.00308306	0.00371666	-0.00682657	0.0134068	-0.000366132
325	0.00268072	0.00100027	0.00444174	0.0128409	0.0179009	0.0124791
326	0.000751838	0.00416686	0.0121102	0.00267246	0.00270033	-0.000866956
327	-0.00116556	0.000298059	-0.0015877	0.00121971	-0.00646025	-0.00303066
328	0.0017253	0.00356083	0.00512092	0.00757856	-0.002561	-0.00428167
329	0.00174793	0.00280416	0.0118633	0.00642183	0.00164951	0.0204871
330	0.00553888	-0.00514389	0.00375713	0.00341443	-0.00183197	0.000878573
331	0.00277006	0.00444518	0.00723781	0.00119786	-0.000627993	0.00103731
332	0.0017268	0.00291743	-0.00648923	-0.00514074	0.000482993	0.0114283
333	-0.000246888	0.00137341	-0.00297867	0.000831612	0.00816049	0.00448
334	0.000875847	0.000835696	0.0145573	0.0107178	0.00716498	0.00935182
335	-0.000875044	0.00505815	0.000457264	0.00766974	0.00402507	0.013733
336	0.00346873	0.00622195	0.00584236	0.00109337	0.0056919	0.03033
337	-0.00178298	0.00875565	0.000975389	0.0125706	0.00897426	0.00776866
338	0.00332198	0.00482671	-0.00472603	0.00964993	-0.00164423	0.00794877
339	0.00226159	0.00221114	-0.00189447	0.0151203	0.0089011	-0.00445189
340	0.00108026	0.00617754	-0.00118152	-0.000681688	0.00756144	-0.000675088
341	0.00385679	0.00731427	0.00392142	-0.00214268	-0.00623536	-0.00976108
342	-0.0003478	0.00807052	0.00150084	0.0115199	0.00688394	-0.00423802
343	-0.00085865	0.000439217	-0.00209718	0.00102058	-0.000347105	0.0063421
344	0.000744711	-0.0026787	0.00116279	-0.0014712	0.0122129	-0.0146419
345	0.00255646	0.0137088	-0.00153603	0.0118978	0.0195368	0.00118488
346	-8.11059e-05	-0.0022348	-0.00451539	0.0123807	-0.00499129	0.0218378
347	0.00133364	0.009557	0.00921043	0.0116834	0.0122501	0.00755802
348	-0.00038455	-0.00193449	-0.00379819	-0.00996435	0.0139498	-0.000881345
349	0.000684818	0.00569046	0.0114374	0.000556818	0.0102975	0.00942522
350	0.00156571	0.00869194	0.00909421	0.00117423	0.0188929	0.00379651
351	0.00138409	0.00342807	0.00140061	-0.00083207	0.0121091	0.0124543
352	0.0042247	0.0106309	0.00178494	0.0176271	0.00635122	0.00457268
353	0.00251468	-0.00177617	0.000192292	0.00410024	-0.00763387	0.0228357
354	-3.57974e-05	0.00509851	0.00884604	0.00693244	0.00850342	-0.0064248
355	-0.00111839	0.00240544	0.0087754	0.00804847	0.00755705	0.0013949
356	0.00144311	0.00212743	0.00311918	0.00658815	0.0204899	0.00738732
357	0.00276543	0.00786762	0.00935536	0.011985	-0.00227146	0.0104171
358	0.0017129	0.00366699	-0.00209582	0.00976032	0.0105759	0.0108225
359	0.000973348	0.00682588	0.00516235	0.0030005	0.0095835	-0.000707516
360	-0.000484305	-0.00119212	0.00438807	0.0106487	0.00696698	0.00101903
361	0.00146656	0.00387259	0.00257804	0.00382222	0.00536561	0.00949025
362	0.00427246	0.00596209	0.0103931	0.00728991	0.0117261	0.0135404
363	-0.000481882	0.000317535	-0.00424081	-0.000242059	0.000861615	-0.00157515
364	0.00372872	0.00049877	0.00488659	0.00765337	0.0129497	0.0135002
365	0.00135144	0.00165418	-0.000674552	0.00568438	-0.00600498	0.00482017
366	0.000465828	0.00196389	0.00241539	-0.0011841	0.00684898	-0.0112812
367	0.00322996	-0.000953351	0.0121706	0.00643885	0.00288975	-0.00241077
368	0.00161902	0.00374418	0.00386132	0.00837489	0.00222993	0.00596512
369	0.00152506	-5.51699e-05	-0.000970511	0.00789944	-0.00546011	0.0122285
370	0.0024104	0.00708757	0.00418109	0.0107144	0.00955673	0.0012585
371	0.00526265	0.00856898	0.00803562	0.00229139	0.00233198	0.00225555
372	0.0012022	0.0038584	0.00774251	0.0120238	0.0147427	-0.00153145
373	-0.00088565	0.00032126	-0.00119268	-0.000486058	-0.00277505	0.00252649
374	0.00227437	0.000644149	-0.00626065	0.0125409	0.000331962	-0.00409211
375	0.000854175	0.00596412	0.00495558	0.0125481	0.00381944	0.0104631
376	0.000466351	0.00318996	0.00731273	0.000785131	0.0230697	0.00653194
377	0.000337925	0.00199433	-0.00276751	-0.0118242	0.0100957	-0.00846555
378	0.00160749	0.0051117	0.00445788	0.00678281	0.0129115	0.0074512
379	0.000977815	0.00617449	0.000621825	0.00341369	-0.00190436	0.0170382
380	-0.000498184	0.00273972	0.00446386	0.00116366	0.0143656	-0.000798587
381	0.00223103	0.00309148	0.00410419	0.00660036	0.00142339	-0.000287526
382	0.00095823	0.000652114	0.0051804	0.00571468	0.00717569	0.00471135
383	-0.000721122	0.000828288	-0.00568136	0.0156241	0.00884577	0.00829597
384	0.00109316	0.00399574	-0.00132753	0.00771112	0.00423341	0.0128907
385	0.00113358	0.00249784	0.00420786	0.0158631	0.00301429	0.00330178
386	-0.00150682	-0.00771817	0.0100753	-0.00484579	-0.0059427	0.00382189
387	0.00202595	0.00436612	-0.00204611	-0.00105951	0.0076029	0.00942084
388	0.00184963	-0.00120192	0.00345971	-0.00323591	-0.00705614	-7.15531e-05
389	0.00284563	0.00826744	9.70471e-05	0.00773853	-0.00266007	0.00311597
390	0.00111541	0.00151411	0.0133054	0.0134294	0.00380057	0.00308346
391	0.000885613	0.00849406	0.00411523	-0.00125295	0.00468438	0.00618994
392	-0.000489207	0.00166281	0.00995352	0.0022871	0.00374057	0.0149328
393	0.000895629	-0.000650876	0.00176483	-0.00836161	0.00614086	0.0147593
394	-0.000604186	0.00943471	0.00440215	0.0210155	0.0120203	0.0285284
395	6.52823e-05	-0.00392226	0.00688423	0.0159097	0.00423504	0.00951841
396	0.00234858	0.0124401	0.0148769	-0.000550969	-0.00417327	-0.00274128
397	-0.000184131	0.00199952	0.0106787	-0.00232541	-0.000425564	0.00749731
398	0.00292353	0.000860555	-0.00397716	0.00821795	0.0017086	0.0104341
399	0.000560299	0.00762377	0.000797476	0.0127515	0.00524122	-0.00152493
400	0.00138657	0.0108782	0.00948135	0.00459477	0.0164224	0.00501221
401	-0.000355354	0.00544991	0.00208228	-0.000933445	0.0085948	0.00403064
402	0.00233005	-0.000484994	0.00643243	-0.00435587	0.00401086	0.0036734
403	0.00285323	-0.00123884	0.00219627	0.00647781	-0.00563788	0.00233427
404	-0.00123496	0.00523544	0.000138866	0.00784408	0.0117861	0.0146736
405	-1.72057e-05	0.00738264	0.0116839	0.00556699	0.0135874	0.0141999
406	-0.0010252	0.00712788	0.0167155	0.00503453	0.0130727	0.00773399
407	0.00436177	0.0088865	0.0161901	0.000655581	0.00972456	0.0285241
408	0.00414836	0.00453732	-0.00564866	0.00793214	-0.00250907	-0.00696787
409	0.00236548	-0.00343139	0.00924222	0.00504366	0.0109511	0.0058366
410	-0.000114324	0.00367892	-0.00216916	-0.000388581	-0.00430533	0.00673557
411	0.000132228	0.00460904	0.00154662	0.00200606	0.00443476	0.0141115
412	-0.000763624	0.00686224	0.00481292	0.00455344	0.00886901	0.0156031
413	0.00102324	-0.00212671	-0.00165349	0.00933763	0.00568649	0.00809299
414	0.00183145	0.00296581	0.00136912	0.0175714	0.0193768	-0.0017319
415	0.00273974	0.00317938	0.0077923	0.0103057	0.0168265	0.00305147
416	-0.00123327	-0.00397763	-0.00560413	-0.00105567	0.00454427	0.0040792
417	0.00258549	0.00418339	-0.00556761	0.0232457	-0.000259295	0.00509123
418	0.00525046	-0.00240542	0.000954271	-0.00097513	0.00268938	0.00460348
419	-0.00112072	0.00104568	0.00834408	-0.00062289	0.00997456	0.00130246
420	-8.64182e-05	0.00589462	0.00184965	0.00296429	0.00938457	0.00233498
421	0.000823257	0.00236014	0.00388074	0.0106138	0.00594027	0.00233771
422	0.00218085	0.00180778	0.00162777	0.00292896	0.00804253	0.00462582
423	0.00327142	0.00580803	0.00238192	0.00593947	0.00748357	0.00477636
424	0.000970151	0.00564471	0.00043886	0.00267798	-0.00199314	0.0197318
425	0.00216043	0.000453883	0.00251277	0.00203828	0.0139065	0.0105791
426	0.00081253	0.00195591	0.00786706	0.00730333	0.00651228	0.00167746
427	0.00127725	0.00233641	0.00675755	0.00404589	0.0063593	0.00918303
428	0.000725064	-0.000567978	-0.00610993	0.016642	-0.00425905	0.000907631
429	0.00164613	0.000644711	0.00103163	-0.00103225	0.000311473	0.0182833
430	-0.000256068	-0.000614112	-0.00213384	0.00728584	0.00227571	0.00609386
431	0.00461935	0.00430442	0.00896449	-0.00658226	0.0102848	-0.00591611
432	0.00043756	0.00691589	0.00730939	0.00796824	0.00452355	0.0109123
433	-0.000989575	-0.00465181	-0.00585195	0.000657217	-0.0120817	0.000873899
434	0.0020469	-0.000199139	0.00595295	0.00884546	0.00237309	0.0010818
435	0.000688766	-0.00288684	0.0102221	0.00114107	0.000485499	-0.000898538
436	-0.00111362	-0.000265845	-0.00140612	0.000483543	-0.0020761	0.0132665
437	0.00202717	0.00824952	0.0152615	0.00549977	0.005796	0.0104886
438	0.000130095	0.00402108	0.00695326	0.00601511	0.00846799	0.0119792
439	-0.00031057	0.00569962	-0.0100025	-0.00202363	0.0060343	0.0031064
440	0.00158017	-0.000149979	-0.000976373	0.00568055	-0.00289934	0.00949722
441	0.000136296	0.00442844	-0.00151626	-0.010336	-0.0030269	0.00335117
442	0.00017965	0.0103217	0.0063232	-0.00612256	0.000666161	0.0140255
443	0.000164208	0.000832229	0.0123299	0.0187294	0.0132745	-0.00470192
444	-0.000525251	-0.00135548	0.0101862	-0.00144304	-0.00329415	0.000677313
445	0.00300133	0.00466785	0.00594734	0.00302963	0.0251326	0.0272268
446	0.00625863	0.00116748	-0.00672889	-0.00649166	-0.0125142	-0.0076716
447	0.00167259	0.0030826	-0.000319616	-0.00204901	0.00532117	-0.0046426
448	-0.00106811	0.00331469	-0.00145566	0.00976822	0.00714942	0.00990719
449	-0.000892017	0.00642544	0.0141233	0.00193812	0.00554363	0.0165454
450	0.00097384	-0.00391766	0.00698871	0.000311084	-0.00276316	0.000579169
451	0.00158205	0.00716484	0.00239314	0.00887962	0.0130462	0.00651318
452	0.00435233	0.00333672	0.00718452	0.0058784	0.0132688	0.0130771
453	0.00365405	0.00627244	0.0129908	0.00563408	-0.00722188	0.0106448
454	0.000535274	0.00462569	0.00333873	0.0128389	0.0189355	0.0138151
455	5.2698e-05	0.00184427	-0.0018531	0.00501064	-0.00300022	-0.00380373
456	0.00121162	0.000796641	0.00649105	-0.000200853	0.0107355	-0.0134668
457	0.00149123	0.00379798	0.00643538	-0.00441948	0.0114271	0.00957411
458	-0.000259099	0.000320184	0.0143424	0.00662937	0.0121597	-0.00109016
459	-0.00038687	0.00411349	0.00766146	0.00356947	-0.00385104	-0.00233122
460	-0.00134693	0.00499479	-0.00114038	0.00760183	0.0118789	0.0137907
461	-0.000646141	0.00813025	0.00321923	0.0145907	0.0147984	0.00512329
462	0.00419272	0.00343859	-0.000897392	0.00186767	0.00936278	0.00476819
463	0.00171922	0.00197278	0.00553529	0.00280881	0.00943772	-0.00105213
464	0.00283141	0.00649676	0.00736296	0.00373631	0.00564702	0.00411266
465	0.00282854	0.000224224	-0.00457436	0.0166572	0.00565513	0.0163522
466	0.000886693	0.000225243	0.00647322	0.00652648	0.0145403	0.000836643
467	4.05161e-05	0.000179401	-0.0139256	0.000977164	0.00252442	-0.00963454
468	0.000794626	0.00131853	0.00322094	0.0134906	0.00983241	0.0171182
469	0.00137357	0.00248327	-0.00315777	0.00666183	0.00352927	0.00880512
470	0.00190666	0.00579788	0.00457757	0.0179708	0.00310656	0.0187553
471	0.00239093	0.00676464	0.0135119	7.62915e-05	-0.0100598	0.0162365
472	0.0016725	0.000886387	0.00464084	0.0094095	0.0173984	0.0133892
473	0.00289163	0.00793332	0.0100743	0.0080126	0.0123916	0.0085025
474	0.00182979	0.0081979	-0.00577872	0.0147511	0.0195306	-0.00404556
475	0.00503064	-0.00210762	-0.00397779	0.00234843	-0.00219413	0.0100224
476	0.000587144	-0.000819173	0.000476696	-0.00158666	0.000655087	-0.000206571
477	0.000312591	0.00980693	0.00777834	0.00810617	0.010305	0.00261446
478	0.00243038	0.0025262	0.0110029	-0.000867377	0.00447352	0.00669839
479	0.00136061	-0.00201957	0.0104953	0.00576427	0.00755391	-0.00297168
480	0.000712945	0.00520509	0.0022579	-2.99236e-05	0.00942681	-0.00429299
481	-0.000207975	0.0083615	-0.00492345	0.0083089	0.0129519	0.0041295
482	0.00143372	0.000321586	0.00892868	0.00257438	0.00638048	0.00860813
483	0.00165035	-0.000229726	-0.00702857	0.00427204	0.00232547	0.0165172
484	0.002008	0.000398008	0.00883655	0.00891769	0.00667851	0.0104628
485	0.00256449	0.00436839	0.0151479	0.00292632	0.0148795	0.00903602
486	-0.000164117	-0.0017172	0.00292062	0.0198011	0.0166755	0.00661975
487	0.00132284	-0.000100102	0.0102823	0.0194727	0.0167066	0.013125
488	0.000500133	-0.00100526	-0.0021989	0.00364167	0.00790574	0.00716811
489	0.000745579	0.00137037	0.00254122	-0.000234442	0.00353258	0.0119768
490	0.000703163	0.00384291	0.00119738	-0.00275839	0.00373754	-0.0235227
491	0.00249289	0.00816209	0.00717939	0.00111785	0.0204845	0.0107271
492	0.000302657	-0.00300991	-0.00327441	0.00535605	-0.00796356	-0.0117365
493	0.00149097	0.00664607	0.0205819	0.0111449	-0.00184816	-0.00582466
494	0.00120136	0.00326227	0.00266031	0.00165842	0.0046276	0.0168359
495	0.00413462	-0.00473731	-0.00327568	0.00536895	-0.00940593	0.0145378
496	0.000937859	-0.000423444	0.00942264	0.0006962	-0.000408394	0.00711814
497	0.000940653	0.000709307	-0.00596589	-0.00307774	0.0240071	0.00641077
498	0.0020253	0.00344627	0.00615087	0.0146876	0.010347	0.00677757
499	0.000831429	0.00597621	0.00570125	0.0100488	-0.00716403	0.0163147
500	-0.00174805	0.000285202	0.0113411	0.00580952	0.011334	0.00155059
501	0.00295677	0.000425463	0.0115676	0.0145408	0.00774983	0.00267211
502	0.00328283	0.00728727	-0.000257525	-0.0028779	0.00486762	-0.00394666
503	0.000844822	0.00607479	0.00129162	0.0163133	-0.00667129	0.0127589
504	0.00141032	0.00230883	0.00416536	-0.000542258	0.00839645	0.00687681
505	0.00126657	0.00593075	0.0100831	0.0156308	0.01125	0.00992348
506	0.00265353	0.000192546	-0.00158348	0.0122829	-0.00479386	-0.00122274
507	0.00279098	0.00641729	0.00440569	0.00584608	0.0202705	0.0131197
508	0.00150453	0.00181614	0.00532309	-0.00785516	0.00570517	0.0110962
509	0.00112358	-0.00189929	-0.0134283	-0.00199037	-0.0037149	0.00637913
510	-0.000690934	-0.00338559	0.00326219	-0.00600313	-0.00484831	-0.00100834
511	-0.00110427	0.000366087	0.0112737	0.00320915	0.0119846	-0.00103433
512	-0.00135153	0.000960208	-0.00439907	-0.0135873	-0.00902981	0.011304
513	-7.13352e-05	0.000854364	0.00382889	0.0135504	0.00953578	0.00372208
514	0.000380733	-0.00028306	0.0110413	0.00941714	-0.00238611	-0.00438653
515	-0.00178112	-0.00498332	-0.00560665	0.0119639	-0.00151355	0.00697486
516	0.000892395	-0.00528686	0.00689247	0.0146669	0.00377475	0.00532945
517	0.0027781	-0.00429422	0.00869296	-0.00112191	0.00151444	-0.00234213
518	0.000854617	0.00322698	-0.000960777	0.00435758	-0.018177	0.00416425
519	0.00216342	0.00597015	0.00191768	0.0131	0.0278672	0.0099264
520	0.00326557	7.75733e-05	-0.00711372	-0.00703335	0.0111081	0.00235645
521	0.00241329	0.00424193	0.000477748	0.00869265	0.00837863	-0.00761825
522	0.000486008	-0.00224689	-0.0021488	0.0130462	-0.000218418	0.0120596
523	0.00330658	0.00260169	0.00405765	0.00460564	0.00850296	0.00808346
524	0.000559063	-0.000768496	0.0107504	0.000778697	0.00824664	0.00551104
525	0.000109987	0.0108058	-0.00706102	0.0179374	0.0109054	0.0128722
526	-0.00125557	0.00542225	0.00376252	-0.00182399	0.00275545	0.00937158
527	0.00285162	0.000316672	0.00124998	0.00319447	-0.00481663	0.0117946
528	0.00275084	-0.00220697	0.0035947	0.0137325	0.00538414	0.00758727
529	0.000975133	0.00146838	0.00438994	0.0080188	0.00374588	0.000330411
530	-0.000342164	-0.00230218	-0.00278357	0.00666656	0.00180855	0.0100042
531	0.000834301	0.000922441	0.00200407	-0.0027702	-0.00388626	-0.0039874
532	-0.00159766	4.287e-05	0.0021257	0.0102583	0.00174498	0.0174039
533	0.00154062	0.00510414	0.0157105	0.0135856	0.0144064	0.00858334
534	0.000791846	0.00695383	-0.00253052	0.0127381	0.000647081	-0.000367635
535	0.00443703	0.00398853	0.00120371	0.00908893	-0.00310092	0.0170953
536	0.00106835	-0.00133602	0.00619889	-0.00711873	0.000429817	3.17455e-05
537	0.000539279	0.00931518	0.0117712	0.0101728	0.00714468	0.00185881
538	0.00323293	0.00236301	0.0185763	-0.00288073	0.0118563	0.0123953
539	3.57331e-05	0.00142087	-0.00869549	0.00609704	0.00317679	0.00275225
540	0.00465051	0.00286467	0.00344307	0.00924726	0.0134267	0.0193152
541	0.00360661	-0.00155092	-0.0029675	0.00450449	0.00634184	0.0041256
542	0.00266495	0.0103584	0.000141478	0.0155214	0.0130601	0.00270217
543	-7.95795e-05	0.0040077	0.00146881	0.00472996	0.00262918	0.00811992
544	0.00259289	0.00454851	0.0129822	0.0129063	0.0130043	-0.00228302
545	0.00187421	0.000651747	0.00934588	-0.00494692	0.00237661	0.0188899
546	0.004756	-0.00036586	0.00879517	-0.0135785	0.0127009	0.00441038
547	0.00282939	0.00571445	0.00512052	0.00568349	0.013827	-0.00060004
548	0.00122466	-0.00273241	0.00399857	0.00354452	0.00462913	-0.00262245
549	0.000371402	0.00769385	-0.00201771	0.0128558	-0.0102391	0.00796195
550	0.000456614	0.00529159	-0.00417641	0.00272097	0.00228855	-0.00157671
551	0.00213446	-0.00361301	0.00906972	0.00116525	0.0074938	0.00120852
552	0.00116968	-0.00352278	-0.00480249	0.0068111	0.0148908	0.00298294
553	0.000436155	0.00623253	0.00533134	0.00932218	-0.000236449	-0.000304943
554	0.000623464	-0.00175299	0.0136732	0.0044258	-0.0075014	0.0100577
555	0.00759669	0.00488599	0.0086968	0.00476154	0.00813014	-2.02906e-05
556	0.00324829	-0.00225272	0.00750563	0.00349267	0.000785157	0.00363963
557	0.00366456	0.00482446	0.00460407	0.00830846	-0.00205366	0.00204451
558	-0.000967645	0.000342271	0.0169818	0.00264134	0.00732521	0.00547648
559	5.41915e-05	-0.000285384	0.00333734	0.00481001	0.00517189	0.00169073
560	-0.00104991	0.00470511	0.0130838	0.0110621	0.0159234	0.0157162
561	0.00405787	0.00963195	0.00798122	0.0065361	0.00501406	0.012054
562	0.00103477	-0.00357169	0.00514371	0.0172704	-0.00194391	0.00724069
563	-0.000290582	-0.00152715	0.000462154	-0.00861927	-0.00447396	0.0135947
564	0.00435539	0.00550977	0.000207494	0.00350425	-0.00137324	-0.00241428
565	0.000368205	0.00250369	0.00590132	-0.00208252	0.0138183	-9.52574e-05
566	-0.00139551	0.00554775	0.00760147	0.00229722	-0.00205693	0.00991643
567	-0.000480205	0.00391513	-0.0025037	-0.00424875	0.00338203	0.00030385
568	0.000439571	-0.00388693	0.0103373	0.00500388	0.00251137	-0.000208557
569	0.00128397	0.0073254	0.000838388	0.0042689	0.0124242	0.00735951
570	0.0021704	0.00362038	0.00805468	0.0095675	-0.00241491	-0.0120501
571	-4.59652e-05	-0.000746257	0.00852561	-0.00141346	0.00729831	-0.00778238
572	0.00180588	-0.00247374	0.000474375	0.00331782	0.0180079	0.0118515
573	0.000949718	0.00630796	0.00144292	0.0113334	0.00225891	0.0217882
574	0.00279637	0.00251497	0.0122451	0.0041755	0.00174745	0.00162726
575	0.00258324	0.00308926	-0.00464332	0.00938236	-0.00188731	0.00656344
576	0.00247311	-0.000773748	-0.00578142	-0.00845421	0.0130941	0.0132317
577	0.000599222	3.20393e-06	0.00458026	0.00460671	0.013839	0.0116435
578	0.00162666	0.000319817	0.00268913	0.0113998	0.0129962	0.00604334
579	0.00104371	0.00911677	0.012581	0.00782446	0.00337651	-0.00321886
580	0.00356458	0.00340962	0.00102499	0.00203615	-0.00489808	0.00342299
581	3.21799e-05	0.00225455	-0.00959867	-0.00281563	0.00082594	-0.00210518
582	0.000636363	0.00297284	0.00858057	0.0153436	0.0225728	-0.00394151
583	-0.000152993	0.00613665	0.00750611	-0.00238975	0.00677614	0.00948941
584	0.000864519	0.00296784	0.00108753	-0.00561546	0.011694	-0.000956999
585	0.00126896	0.00592041	-0.00185691	0.00393891	0.0163856	-0.00146993
586	0.00108456	0.00336763	0.00550088	0.0127505	0.0141006	-0.00102531
587	0.0015652	0.00486522	0.00416357	0.0189376	-0.0020386	0.00452489
588	-8.58495e-05	0.00269218	0.000960779	0.0043454	0.00900127	0.0108105
589	0.0024732	0.00180294	0.00341927	0.0117319	0.010297	0.0269404
590	0.00132669	0.00930656	0.0087242	-0.000681101	-0.000152109	-0.00404957
591	0.000197391	0.01031	0.00131846	0.00216663	-0.004041	0.0224097
592	0.00186785	-0.0004244	0.00106276	-0.00549873	0.0148718	-0.00292944
593	0.00208569	0.00110674	-0.00087408	-0.000154724	0.00620728	-0.00795946
594	0.00238849	0.00894764	0.0122485	0.0100847	0.000392513	0.00441708
595	0.0010049	0.00427051	0.00148142	0.00733417	0.0171592	0.0206196
596	0.00201491	-0.000509562	0.011922	0.00890255	0.00323253	0.0158737
597	0.000796474	-0.000996624	0.00895747	-0.00292323	0.0119246	0.00784494
598	0.00122627	0.00542494	0.0046509	0.00814871	0.0130443	0.0123439
599	0.00180383	0.00463549	0.00386439	-0.00522426	0.0074901	-0.000352973
600	0.00039053	0.00242408	0.0142641	0.00678447	0.000928187	0.0138665
601	0.00427027	0.00280289	0.00379239	-0.00355772	0.0136518	0.00915235
602	0.000994726	0.0087037	0.0129922	0.00535467	0.00371593	0.0066355
603	0.00410324	0.00425267	0.00634176	0.00597008	0.00865311	0.00209102
604	0.000349034	0.000698893	0.0108014	-0.000248295	0.00744358	-0.00659261
605	0.001952	0.009322	0.0085263	0.00689908	0.00752401	0.0111774
606	0.00137582	0.00740437	0.00484698	0.00835492	0.00254213	-0.00450994
607	-1.49728e-05	-0.00138888	0.0138385	0.0067	-0.00438973	0.0100996
608	0.000315569	0.000920798	-0.000419864	0.01299	0.00994475	0.0161712
609	0.00162638	0.00254122	-0.00118732	-0.0103747	-0.0033062	-0.00674744
610	0.000500733	0.00296589	0.00615845	0.0116069	-0.00685762	-0.000241626
611	-0.00130622	-0.00290517	0.00350614	-0.000227386	0.0158809	0.00655174
612	0.00233773	0.0105912	0.00868838	-0.00202943	0.0181727	-0.00405395
613	0.000862536	0.00601863	0.004772	-0.0102419	0.0123717	0.0113941
614	0.000996922	0.000160183	0.0023401	0.0161261	0.00533163	0.0137192
615	0.000172131	-0.00261873	0.002263	0.00690093	0.00176746	0.0101958
616	0.00309237	-0.000341284	0.0035942	0.0108012	0.00553269	0.0152783
617	-0.00011972	-0.0014134	-0.00138263	0.00148093	0.00187553	0.000414992
618	0.00187538	0.00139609	0.00488257	-0.0050584	-0.000117184	-0.00658335
619	0.00212242	0.0032675	0.0046356	-0.00165462	0.0208796	0.00365194
620	0.000209654	0.00046375	0.00450489	0.000362945	0.00324945	0.00382241
621	-0.00191681	-0.000114689	0.00795091	-0.00255157	-0.00677693	-0.00390797
622	0.000799239	0.00364483	0.0120237	0.0141219	0.025176	0.0186022
623	-0.000290905	0.000817012	-0.00229215	0.0144361	0.00214552	0.00917572
624	0.00185283	0.00108338	-0.00201297	3.69387e-05	0.00717912	-0.0183457
625	0.00147289	0.00521806	-0.00170776	-0.00318811	-0.00497872	0.00739735
626	0.00253382	0.00533067	-0.00207668	0.00663599	0.00749342	0.00725969
627	0.0030437	0.000156879	0.0110865	0.0140885	0.00428374	0.00901229
628	0.00167168	0.00368702	0.0042141	0.00970873	0.00242718	0.0189784
629	0.00206257	-0.000275013	0.00388631	0.00466899	0.00429909	0.0115219
630	0.00671665	0.00370293	0.00213555	0.00373376	-0.00326225	0.00711846
631	0.00346848	0.00545405	0.00747346	0.0152972	0.00244101	0.000439265
632	-0.000612963	0.000917061	0.0130349	-0.00796211	0.00345072	-0.00957646
633	0.0021548	0.00437852	0.00155826	0.0135941	0.008284	0.00820155
634	0.00141475	0.00796442	0.00580335	-0.00929829	0.0160651	0.0134911
635	-0.00108704	0.00471641	0.000710823	-0.00186459	0.00796784	0.00384925
636	0.000673974	0.000334109	-0.0144093	-0.00736459	-0.020572	-0.000731264
637	0.000764572	0.0124516	0.00484415	0.00288194	0.00712624	-0.00110322
638	0.000781216	-0.0011118	0.00682757	-0.00232386	-0.0136603	0.00540917
639	0.00309889	0.00848387	0.00524902	0.003611	0.00318703	0.00585265
640	-3.37692e-05	0.00175612	0.00859721	-0.000172927	0.0055786	-9.51843e-05
641	-0.000828021	0.005235	0.000996512	0.00183749	-0.000950396	-0.00341141
642	0.00207045	0.00110477	-0.000228575	0.00397932	0.00459925	0.00303956
643	0.000555889	0.00499247	0.0043312	0.0093788	0.0241706	-0.00225991
644	0.00118914	0.00146997	-0.0051145	0.00472205	0.00238561	0.00922926
645	0.00116513	0.000209662	0.00259193	0.00768178	0.00589308	0.0132606
646	-0.000244163	0.00746229	0.0144843	0.00497168	-0.00535632	0.0111561
647	0.000999006	0.0068955	0.0110949	0.0136571	0.0197973	0.00495915
648	0.00457562	0.00787176	0.012293	0.014524	0.0139738	0.00387499
649	0.00179841	0.00523424	-0.000241001	-0.00179657	0.0132974	-0.00775514
650	-0.000924946	-0.0015085	0.00675185	-0.0132256	0.00601466	-0.00415187
651	0.00394709	0.0011916	-0.00639388	0.00800034	0.00363314	0.00730405
652	0.00157514	0.0023965	-0.000623732	0.00396167	0.0106957	0.0131934
653	0.000797586	0.00677239	0.0160123	0.0164318	-0.0112027	0.0089207
654	0.00310078	0.00444546	0.0108708	0.00477545	0.00503991	0.00281332
655	0.00282956	0.00760294	-0.00719074	0.013097	-0.00195143	-0.00028395
656	0.00096496	0.00440144	0.00726047	0.0210141	0.00736584	0.00562033
657	0.00270187	0.00676606	0.00209017	0.00535866	0.00172533	0.00259426
658	0.00193025	0.00265287	0.0119233	0.00762674	0.0124281	0.0270862
659	0.00208003	-0.000283473	0.00526047	0.00872227	0.00125269	0.0190109
660	0.00163504	0.000516218	0.00828042	0.0091211	0.0157878	0.0112304
661	0.0016814	0.00633663	0.00688257	0.00488079	-0.00803964	0.00770462
662	-0.000626361	-0.00250763	0.00979399	0.00271904	0.016375	-0.00145479
663	0.000758624	0.00434686	0.0109885	0.0197023	0.0119215	0.0240911
664	0.00473333	0.00598569	0.00711947	0.0187987	0.00302259	0.00363181
665	0.00227812	0.00205449	-0.00478406	0.00188729	-0.000301128	-0.000770724
666	0.00240432	0.00223134	-0.00429313	0.0062707	0.0182074	0.0125042
667	-0.00128951	-0.00373436	0.00202002	-0.00264672	0.00255029	0.00165441
668	0.0015963	0.00189484	-0.00277105	0.0114617	0.00220358	0.000234303
669	0.00418097	-0.000787754	-0.00824587	-0.00209159	-0.00676607	0.00367876
670	0.00163349	0.00627417	0.0115024	0.0149703	0.000309034	0.00677515
671	0.00231524	0.0017736	0.00563372	0.00822201	0.012691	0.00961745
672	0.00183369	0.00301575	0.00847349	0.0048923	0.0110404	0.0143365
673	0.00175394	0.00902725	0.00494279	0.000906381	0.0126914	-0.0169781
674	0.00138903	-0.00142833	9.89907e-05	0.00689169	0.0022285	-0.00435342
675	0.0025309	-0.00268496	-0.00108136	0.00673897	-0.00369162	0.00463991
676	0.001464	0.00574986	0.00408906	0.00718436	0.0103461	-0.00100984
677	0.00017092	-0.00496622	0.00283151	0.000137296	0.00298479	-0.00272189
678	0.00409832	0.00337697	-0.00637841	0.000161272	-0.000377271	-0.00921171
679	0.00107487	0.00323102	0.0037744	0.0091408	0.00688274	0.00108078
680	0.0031101	0.00391645	0.0066487	0.0129757	1.7816e-05	-0.00156741
681	-0.00103077	0.000933526	0.000305446	0.00204458	0.00460657	0.0107843
682	6.81167e-05	0.00401852	0.00648625	0.000326039	0.00760133	0.0196909
683	-0.000114883	0.00441057	0.00614347	0.0106721	0.00590632	0.0154412
684	0.000738394	0.000795886	0.000519351	0.0107876	-0.00188655	0.0143133
685	-0.0001653	0.000953706	0.00428946	-0.000293115	0.00942228	-0.000616492
686	0.00230037	0.00697264	-0.0040128	0.00333264	-0.0110027	0.00592332
687	0.000227428	-0.00386907	-0.00168421	0.00421795	-0.00010926	-0.00470867
688	-0.00248903	0.00354698	0.00938712	0.0085495	0.00200696	0.00346851
689	-0.000424437	0.000474494	0.019195	-0.00182126	0.00577982	0.00511429
690	0.0011374	0.00227399	-0.000366157	0.00516035	-0.00151797	-0.00461358
691	0.000628704	0.00652889	-0.000375415	-0.00636387	-0.00239599	0.00262393
692	-0.00117444	-0.00105281	0.00232489	0.00757051	0.000151979	0.00668311
693	0.001297	0.00454885	0.0100521	0.00360302	-0.0013052	0.00882668
694	0.00371547	0.00582752	0.00583471	0.000242529	0.00573379	0.00188715
695	0.00153242	0.000762354	0.00918624	-0.00280376	0.00981678	0.00892756
696	0.00213064	0.0021821	0.00381171	-0.00196634	-0.0081233	0.00498957
697	0.000701106	-0.00097604	5.03761e-05	0.00830225	0.00286844	0.00912977
698	0.00232154	0.00188078	0.00173726	-0.018734	-0.00208369	-0.0214549
699	0.00129729	0.000232216	0.00657204	0.00708489	0.00447625	-0.00321371
700	0.00414228	0.00568042	0.0106569	0.00998155	-0.00063623	-0.00249768
701	0.00251329	-0.00213031	0.00108083	0.0140176	0.0113407	0.00104475
702	0.0020682	0.00289692	0.0113835	0.00366985	-0.000186885	0.0217605
703	0.00323199	0.00614423	0.00922349	0.00864467	0.0202153	-0.000239543
704	-0.00158769	0.00795892	0.00938848	0.000275156	0.0178093	0.00547905
705	0.00123484	-0.00148668	0.0112442	0.00319249	0.0160286	-0.00526388
706	0.000530443	0.00290424	-0.00674283	0.00636311	0.0111971	0.00327496
707	0.00179038	0.00257044	0.00577619	0.00750892	0.00647926	0.0058937
708	0.00349018	0.00459092	0.00272558	0.00013047	-0.00099502	1.21839e-05
709	0.000651171	0.00243241	0.00109243	0.0127328	0.0170332	0.0074407
710	-0.000501078	0.00120333	0.00738498	0.00659952	0.0105277	0.00955905
711	0.00229346	0.00551678	0.00322403	0.00183821	0.017661	0.0211037
712	0.00121984	-0.00083071	-0.00597452	0.0125046	0.0128196	0.00266916
713	0.00187169	0.0023452	0.000938494	0.004237	0.00664918	-0.000431361
714	-0.000963447	0.00716955	0.00772101	0.016779	-0.00690123	-0.0079005
715	0.00147307	-0.000596713	-0.00124153	0.000449948	0.0107186	0.00319863
716	0.000998522	0.00211379	0.00489766	0.00217286	0.00281523	-0.00382879
717	-0.00291616	0.000712864	0.0123862	-0.00369869	0.00522132	0.0135621
718	0.00158909	-0.00189972	-0.000425619	0.00784319	0.000141443	0.00370607
719	0.00451854	0.00534509	0.00379742	0.00831949	0.00922896	0.000526854
720	0.00246771	0.00418445	-0.0028124	0.00280758	0.00475759	0.00186796
721	0.000799017	-0.000636296	0.0049745	0.00942572	0.0112899	0.000231963
722	0.00198966	0.00376061	-0.00271117	0.0130051	0.0112616	0.021909
723	0.00415365	0.00224377	0.00329201	-0.00408162	0.0164891	0.0118018
724	0.00209177	0.000176154	0.00205056	0.00713733	0.0116781	0.00118613
725	0.00093933	0.00328521	-0.00118054	-0.00700083	0.00230927	-0.00145284
726	0.00107438	0.00192602	0.00817254	-0.00760924	0.0031798	-0.00405311
727	0.00102385	0.00476842	0.0101784	-0.00256475	0.00549751	0.0135821
728	0.00274754	-0.00177655	0.00676333	-0.00385182	-0.00173663	0.0193781
729	0.00232561	0.00136473	-0.00376025	0.00730204	0.00550945	-0.00268252
730	0.000153231	0.00212381	-0.00256495	0.0175821	0.00299451	0.000862105
731	6.56068e-05	0.00430838	0.0104402	-0.00013948	-0.00176428	0.000192
732	0.00226813	0.000662042	0.00437049	0.00317119	0.00618643	0.00897871
733	-0.0011702	-0.00213014	0.00682044	0.0104127	0.0174488	0.00960548
734	0.00131092	0.000716343	0.000306652	0.007055	-0.00576701	0.00342688
735	0.0017956	0.00471806	0.00746272	0.00840827	0.0187149	0.00963805
736	0.00258444	0.00652025	0.00604524	-4.78054e-05	0.00709241	0.0108617
737	0.00307215	-0.0047227	0.018676	-3.66201e-05	-0.00791336	0.00762941
738	0.000315385	0.00435588	-0.00609749	0.00360343	0.000878306	-0.00571744
739	-0.000525163	0.00433287	0.00303408	0.00395277	0.00576691	0.00145675
740	-0.000384006	-0.00285463	0.00679037	0.00654091	0.00831063	0.00448618
741	0.000433157	0.00206805	0.00414881	0.0101399	0.00370756	0.00599274
742	0.00243027	0.00341459	0.00573178	0.00493032	0.00592827	0.00379236
743	0.00470652	0.00242639	0.00443876	0.0052524	0.00970221	-0.00647147
744	0.000704748	0.00307594	-0.00520243	-0.00332876	-0.00165086	0.012221
745	-0.00117082	0.0047318	-0.00271457	0.00860294	0.00590508	0.0150624
746	0.000411746	0.00358773	0.00320807	0.000914368	0.00798065	-0.00547965
747	0.00169763	0.000519648	0.00271287	0.0108434	0.00178483	0.0188827
748	0.000414823	0.00251288	0.0104689	0.00630532	0.00986201	0.024348
749	0.00177528	-0.00343304	0.00773683	0.00724983	0.00144043	0.0110371
750	-0.000357728	9.35897e-05	-0.0093374	0.000238097	0.00774134	0.00344304
751	0.000621647	-0.000379	0.00402599	-0.00143613	0.00283947	0.0143762
752	0.00206397	0.00346753	0.000864097	-0.000239285	0.00726804	-0.000284037
753	0.000724041	0.0032609	0.00976149	0.00772431	0.009866	0.0069727
754	-0.00196747	-3.68186e-05	0.000622269	0.00273891	0.00634203	-0.00193055
755	0.00144084	0.000685913	0.00541055	-0.0081548	0.0055033	-0.00179699
756	0.00387736	0.00534922	0.00983814	0.0115644	0.00078275	0.0137468
757	0.000826638	0.00352175	0.000203016	0.00783505	-0.00161915	0.0108737
758	-0.00188183	0.00274619	0.0120887	0.00853724	-0.00019627	-0.00474071
759	0.00177865	-0.00327502	0.0119973	0.00329284	0.0179406	0.00584193
760	0.00137014	0.0026143	0.00354595	0.00804885	0.0088133	0.0177353
761	-0.000321417	0.0030624	0.00435111	0.0136356	0.0168217	0.0182057
762	0.00186176	0.00238133	0.00547811	0.00159609	0.00726828	0.0129222
763	0.00489548	0.00199318	0.00206486	0.00522693	0.0119475	-0.0039984
764	-0.00130005	0.00318407	0.00619935	0.00417074	0.00659085	0.00161205
765	0.00362659	0.002468	0.00809889	0.0122607	-0.00139124	-0.00103216
766	0.000208252	0.00427621	0.000781131	0.00124865	0.00889298	0.0051724
767	0.000468509	0.00738415	0.0188153	0.0121175	-0.000476028	0.0191033
768	0.00299984	0.00882066	0.00533106	0.000777228	0.0101177	0.00407465
769	-0.000576746	0.00278413	0.00699831	-0.0027091	0.00258712	-0.0108938
770	0.000196595	0.00432058	0.00620687	0.0037125	0.021339	0.00313093
771	-0.00118933	0.00569341	0.00198302	0.0136422	0.000173522	-0.01333
772	-0.00183637	-0.00367453	0.01268	0.0147497	4.61749e-05	0.00869287
773	0.00525735	-0.00241229	0.00793441	0.000357518	0.00820399	0.0116091
774	0.00261119	-0.00276312	9.20801e-05	0.0113323	0.00269273	-0.00179608
775	0.00141393	0.00575857	0.00654886	0.0219395	0.017294	0.0136603
776	-0.00133328	0.00584726	0.00395897	0.00745836	-0.0106749	-0.00661687
777	-0.000672346	0.00684411	-0.00623942	0.0135279	0.0109598	-0.00636806
778	0.000912034	0.00094492	0.00993618	0.00042093	-0.014339	-0.010889
779	0.00112119	-0.000156551	0.00666314	0.0086305	-0.000714922	0.0101305
780	0.000993803	-0.00257078	0.00370271	0.00163188	0.00916767	0.00980343
781	0.000925077	0.00349045	0.00319101	0.00407732	0.00215007	0.00312203
782	0.00111366	0.0017284	0.00706638	0.00629335	0.0224621	0.00422026
783	0.00117624	-0.00167285	0.0123746	-0.000375819	0.0126063	0.0133258
784	0.000222248	0.00392943	0.00782892	-0.0138606	0.00635804	0.000308871
785	0.00342724	0.00591868	0.0068224	0.0108809	0.0101586	-0.0105093
786	0.000549325	0.00256362	0.00622169	0.00122438	0.00691663	-0.00165536
787	0.000324491	0.000656222	0.00958997	0.019732	0.00892318	0.00452157
788	0.00170966	-0.00120716	0.0171154	0.0147114	0.00918593	0.00870503
789	0.00433573	0.00770691	0.0024191	0.00636981	0.0119692	-0.00367573
790	0.000803294	0.00281331	0.00531051	0.0090335	0.00621388	-0.00226035
791	-0.00352038	-0.000575146	0.00100039	0.00613988	0.0115091	-0.000158689
792	0.00285394	0.0106503	0.00267721	0.014144	0.00639796	-0.00116301
793	0.00194826	0.0083095	0.0127062	0.0101046	0.0141524	0.0181561
794	0.00369408	-4.8796e-05	-0.00372199	0.00356001	0.00796392	-0.00782889
795	0.000987471	0.0022244	-0.00251034	0.0112381	0.00721997	-0.00265796
796	0.00133997	-0.0033869	0.00364689	-0.00931241	-0.000422662	0.0166679
797	0.00183262	0.00416917	0.00122213	0.0123776	0.00623614	0.013511
798	6.51045e-05	0.00037582	0.00184816	0.00991206	0.0124823	0.00197077
799	0.00518732	0.00662733	0.00870325	-0.00480976	0.00321905	0.0178948
800	0.00161807	0.00112277	0.0022275	0.0157037	-0.00583647	0.00352515
801	0.00243316	0.00561921	-0.00243153	-2.23732e-05	0.00376952	0.00578901
802	0.00119875	0.000405509	0.0030039	0.00473446	0.00296959	0.0231659
803	0.000899824	-0.00357638	0.000254138	0.0133677	0.0140168	0.0177021
804	0.000537244	0.00297533	0.0031655	0.000518664	-0.000536859	-0.00381393
805	0.00227248	0.00804889	0.00923587	0.0141434	0.00147417	0.0117992
806	0.00410762	-0.00161422	-0.000307271	0.00699219	0.00253628	0.00712786
807	0.00164742	0.00990481	0.000754792	0.00362463	0.000846322	0.0185352
808	0.000838602	0.00550161	0.00534393	0.0119052	-0.00165046	0.000679233
809	0.00222481	0.00948605	0.00567377	0.00912589	0.0140619	0.00114911
810	0.000590534	0.000194806	0.0135928	0.00707924	0.0017344	0.0236786
811	0.00294783	0.0101309	0.00255133	0.0041881	0.00158324	0.0127493
812	0.000637648	0.00235928	0.000866516	0.010882	-0.00776633	-0.00140931
813	0.000725753	0.0015537	-0.00212661	-0.00061097	0.0146957	0.00236532
814	0.000254747	0.000618586	0.00845251	0.00238588	0.00489527	0.0126179
815	0.000154461	0.00139902	0.0100458	-0.0021454	0.00851611	-0.0011882
816	0.00142627	0.00185589	0.0134889	0.012627	0.00437596	0.0143699
817	0.00236942	0.00850614	0.0051512	0.0080528	-0.0015233	0.0081043
818	0.00103506	0.00352748	0.0100551	0.00728773	0.0146241	0.00801672
819	0.00172117	0.0100722	0.00713932	-0.00330351	-0.000598664	0.0201768
820	0.00175938	-0.0011502	0.00124443	-0.00382205	-0.00457116	0.00834152
821	0.00168701	-0.00244432	0.00232275	-0.00425184	-0.00151767	0.019493
822	0.00310762	0.00170288	0.00199333	-0.012132	0.00633345	0.0112959
823	0.00431599	0.00755152	0.0014907	0.00406606	0.01659	0.00371833
824	0.000787255	-0.000669369	-0.0071376	0.0215658	-0.00609138	0.0123744
825	0.00343747	0.00875278	0.00120855	-0.00405965	0.0108537	-0.00160436
826	0.00113734	0.00364745	0.00400441	0.00874735	0.000556549	0.00269123
827	-0.00155757	0.00242259	0.00596268	0.021091	0.0166982	0.00289913
828	-0.00141793	0.00515123	-0.00291538	-0.000473434	0.00590779	0.00277643
829	-0.000140716	0.000345791	0.00217856	0.00314021	-0.00587443	-5.71479e-05
830	0.000617661	0.00308788	0.00763789	0.0116262	2.80755e-05	0.00933463
831	0.00320833	0.000418013	0.00517061	0.00508928	-0.00013367	-0.00360956
832	0.00277617	-0.00254182	0.0045845	0.00775299	0.0162376	0.0110913
833	-2.05647e-05	0.00237068	0.00359328	-0.00148373	0.00453816	0.00139604
834	0.000364577	3.95846e-05	-0.00517278	0.00993105	-0.0015423	0.0110133
835	0.000500685	-0.00252268	0.00936881	-0.00244582	0.00609484	0.00557835
836	-0.00142091	0.00431725	0.00120288	0.000300108	0.0113852	0.00245469
837	0.00184571	0.000878517	0.00326147	0.00106174	-0.00749356	0.00997907
838	0.000503402	0.00436049	0.00203746	-0.00517358	-0.00169147	0.011975
839	0.00425742	0.00166674	0.00230522	0.00809283	0.0094473	0.00292854
840	0.000199792	-0.00107165	0.00249254	0.00232718	0.00192883	0.00475368
841	0.00321821	0.0012293	0.00719259	-0.00317816	-0.00467893	0.00237226
842	0.00339506	0.00246679	0.00750685	0.0158492	0.0126076	0.0118854
843	3.16521e-05	0.00366557	0.00869499	-0.00157437	0.0126987	0.00858857
844	0.0023434	0.00534886	0.00648565	0.0118525	0.00934365	-0.000875421
845	0.00109783	0.00876854	0.00422985	0.0112836	0.00678781	0.0161345
846	-0.00173773	0.00473543	0.00627993	0.00815466	0.00932034	0.0200655
847	8.8721e-05	-0.00188985	0.00900972	0.00494218	0.0023546	-0.00336415
848	0.00310538	0.0030972	0.00152225	0.00462537	0.00216023	0.00180153
849	-0.00110111	-0.00101932	0.00221543	-0.00917985	0.00371731	-0.000452979
850	0.00663793	0.00422124	0.00480176	0.0047151	-0.000597425	0.00798192
851	0.00222927	0.000223693	0.00216693	-0.00510748	0.0168905	0.00715318
852	0.00062175	-0.000177355	-0.00410218	-0.00677451	0.00132558	-0.00368166
853	0.000690598	0.00561329	0.00681903	0.00118222	-0.00614795	-0.00608778
854	0.00401481	0.0075907	0.00755092	0.00365677	0.00444688	0.00429704
855	0.00536087	-0.00274819	0.00568649	0.00880458	0.00123718	-0.00150255
856	0.00284487	0.00590146	0.00780627	0.00692987	0.0106075	0.00908937
857	0.00105927	0.00152106	0.00734709	0.0135509	0.00127792	0.0094049
858	-0.00190136	-0.0037424	0.00445827	-0.00148514	0.00617284	0.00905576
859	0.000913769	0.000916373	-0.000288583	0.00216669	0.008162	0.00132605
860	0.000907268	0.00160547	0.0122231	-0.00137631	-0.00192781	-0.000624103
861	-0.000162299	-0.00243968	-0.00232678	-0.0063089	0.00817093	0.00018469
862	-0.00100208	0.00530599	0.00344906	0.000257362	0.00491761	0.00291258
863	0.000119186	0.00259488	0.0045867	-0.000918838	0.0137878	0.00461437
864	0.000728515	0.00694965	0.00368878	0.01081	0.0136749	0.00815352
865	0.00366957	0.00380053	0.0101108	0.0168163	0.00479386	0.0115487
866	0.000768516	0.00224083	0.00489159	-0.00460662	0.00185248	0.0133311
867	0.00390731	0.00849141	0.0120832	0.00898673	0.0109278	-0.000651184
868	0.00326856	0.00560363	0.00652351	0.017424	0.00703131	0.0172044
869	0.00100526	0.00604243	0.000946808	-0.00333874	0.00787745	0.001473
870	0.000595275	0.00605504	0.0134773	0.00656223	0.0127001	0.0185083
871	0.00501	0.011339	0.0160191	0.0142609	0.00967766	0.016246
872	0.00147948	0.00857576	0.00837163	-0.00174367	0.0147966	0.004614
873	-0.00155926	0.00335656	0.0122347	-0.00468053	0.00745508	0.00866263
874	0.00286419	-0.000661947	0.00753571	0.00494705	-0.00667061	-0.0071777
875	0.000912214	0.0019043	-0.00498979	0.0024296	0.00417098	-0.00869875
876	-0.000505339	0.0054864	0.00712757	-0.000879807	-0.00819509	0.00258078
877	0.00159352	0.00460336	0.00273578	-0.00436415	-0.00491407	0.00555325
878	0.00252758	-0.00202677	0.00985753	0.0111836	0.0138254	0.00949849
879	-0.00204222	0.00624253	-0.00887214	0.000914936	-0.00214727	0.00821539
880	0.00113098	0.00562723	0.00588282	0.016204	0.0133798	0.022411
881	0.00295358	0.00570813	0.00184773	0.00196604	0.0100581	0.00740088
882	0.000732709	-0.00327478	0.000634901	0.00366805	0.0162979	-0.00819755
883	0.00169894	0.0026003	0.00674756	0.00791149	0.0051898	0.0114839
884	0.00274716	0.00310822	0.0025475	0.00612956	0.00963764	0.00404629
885	0.00196627	-0.000902177	0.00188956	0.00409002	-0.000468218	-0.00582172
886	0.000116909	0.00698861	-0.00150703	0.0102198	-0.00326704	-0.00269562
887	0.00207651	-0.00368322	0.0125783	-0.00525382	0.00550608	0.00751046
888	0.00567472	0.00804318	0.0118422	0.009373	0.0166284	-0.00654383
889	0.0052368	0.00759269	-0.00288885	0.0169356	0.0152237	-0.00230755
890	-0.00102289	0.00486294	0.00281225	0.00394223	0.00969371	0.00836477
891	0.000404143	0.00387191	0.00205172	0.00300073	0.00423228	0.0113843
892	0.000490352	0.00108063	0.00796292	0.00177711	-0.00361482	0.00296684
893	0.00220687	0.00814932	0.00913037	0.0147464	0.00891344	0.00526659
894	0.00137542	0.00714605	-0.00508023	0.000310228	0.00324326	0.00484525
895	0.00136392	0.00123008	0.00985647	0.0162446	0.00683174	0.0147428
896	-0.000374649	0.0024636	0.00524139	0.0212113	0.00937677	0.00632078
897	0.000653768	-0.00179521	-0.000986099	-0.0118142	0.0131259	-0.0110135
898	0.00128695	0.00929435	0.000343182	0.00656686	0.0235866	0.00342944
899	-0.00142957	0.00389056	-0.00227746	-0.010986	0.0145473	0.0175542
900	0.00240379	0.00511487	-0.000295001	-0.00527033	0.0131001	0.000624395
901	0.00473525	0.00974524	0.00305306	0.013731	-0.014087	0.00727767
902	0.00274737	-0.00354693	-0.00676562	-0.00477262	0.00657879	0.00765314
903	-0.000479441	-0.00173231	-0.00672335	-0.0036221	0.00205898	0.00382628
904	0.000487938	-0.00127358	-0.000181255	0.00208596	-0.00156684	0.0125937
905	0.00146471	-0.00136292	0.00727531	0.00220568	0.00251893	0.0145227
906	0.00119386	-0.000759306	0.0149124	0.0123858	0.0104621	0.00194721
907	-0.0013317	0.00502904	0.00520847	-0.00615015	-0.00713212	-0.0132032
908	0.000741943	0.00518415	0.0108618	0.0118257	0.0212623	0.0144353
909	-0.000593107	0.00108289	-0.000333205	0.00543475	-0.00576768	-0.00178992
910	-0.000507126	0.00587798	0.00616383	0.00961545	0.0076216	-0.00182481
911	0.00074021	0.00199459	0.00857831	0.00539811	0.0104116	0.0109051
912	0.0016967	0.00372243	0.00879615	0.000546034	-0.00114035	0.0158383
913	0.00107267	0.00883707	0.00351124	0.0125844	0.0185094	-0.000607437
914	-0.0016771	-0.00260371	-0.00515494	0.0106725	0.00976255	0.00492801
915	0.00134449	0.0102647	0.00654077	1.36701e-05	0.00559882	0.0175299
916	0.00625026	0.00379214	-0.00335907	0.00752543	-0.0154194	0.00913178
917	0.0049377	0.00466967	-0.0027343	0.00390757	-0.0176464	0.00364603
918	0.000933035	0.00539136	0.00860214	0.00157384	0.0225592	0.0200088
919	0.00341987	0.00272206	0.00829327	0.00410438	0.0132241	-0.00262472
920	-0.000323812	0.00159603	0.009257	0.00907207	0.0105304	-0.00439359
921	0.00303456	0.0131403	0.0114019	0.0110542	0.00941771	0.0169787
922	0.000668117	-5.24021e-05	-0.00513226	0.0054408	0.0105464	-0.00654194
923	-0.000643504	-0.000655238	0.00466717	0.00491916	0.00555897	-0.00229437
924	0.00165491	0.00381334	-0.00156798	0.0134316	0.00228188	-0.0107805
925	-0.000504155	0.00375716	0.00534375	0.00788575	-0.00103767	0.0105017
926	0.0014345	0.00181294	-0.000789032	-0.00949582	0.000904351	-0.00355103
927	-0.00123534	0.00122249	-0.00180349	-0.0118169	0.0101183	-0.00638832
928	0.00186487	-0.00121998	0.0050688	-0.00388479	0.00443509	0.000326603
929	0.000656104	-0.00585524	0.000974292	0.0009276	-0.00401368	0.000382769
930	0.000789948	0.0012259	-0.000980295	0.000647149	0.00208243	0.00211693
931	0.000111628	0.00313069	0.00880465	0.00929256	0.0134703	0.0126283
932	-0.000254755	-0.00284747	0.00361636	2.79571e-05	-0.00302895	0.00594149
933	0.000482224	0.00583118	-0.00138384	0.00649809	0.0216642	0.0024618
934	-5.59475e-05	0.00329014	-0.000129812	0.00783501	0.00121715	0.00804281
935	0.00111023	0.00088125	0.00215159	-0.00697536	0.00180936	0.000928984
936	0.00327131	0.00271174	0.00190587	0.0141454	0.00955858	0.00645113
937	0.00328792	0.000906957	0.00381426	0.0115226	0.00962288	0.017768
938	0.00203001	0.00524529	-0.00147765	-0.00431286	0.00387225	0.0117068
939	0.00313337	-0.0031109	0.00558067	0.00395114	0.0103644	-0.00271492
940	0.00336422	0.00276114	0.00673288	0.00631663	0.0126125	-0.00136648
941	0.00323146	-0.00266354	0.00456767	0.00551963	0.00416235	0.00181002
942	0.00131321	0.00556521	-0.00128633	0.0103091	0.00561027	0.00554211
943	-0.00201284	0.0113259	-0.00149606	0.00196007	-0.00468663	0.0117065
944	0.00102034	0.00233656	-0.00694101	-0.00357475	0.0073156	-0.00517926
945	-0.000989039	-0.00712736	-0.00571814	-0.0120193	0.00293213	0.00375168
946	0.00376986	0.00557454	0.0098938	0.00624025	0.000271277	-0.00507814
947	-0.00108096	0.000944667	0.00865612	0.009113	0.0100176	0.00341242
948	0.000335489	-0.00166995	-0.00311936	-0.00154174	0.00792219	-0.00715842
949	0.00236715	0.0034792	0.0162351	0.00773028	0.00632145	0.00656409
950	0.0018779	0.00331321	0.00187646	0.000826767	-0.00156637	-0.00433877
951	0.00040298	0.00522339	0.00987156	0.00682531	0.00151021	0.00544782
952	0.000876192	-0.00022161	-0.00176273	0.00205531	0.0145086	-0.00468676
953	0.00249226	0.00058846	0.00315466	-0.00126163	0.00595058	-0.00405791
954	0.00290925	0.00537955	0.00178	0.0122877	-0.00734475	0.0154578
955	0.00170113	0.00151283	-0.00320193	-0.0066878	0.000826033	0.000745051
956	0.000208988	0.00246888	-0.00437824	-0.00442452	-0.00429663	-0.0001527
957	0.00280134	0.00565352	0.00742946	0.0177213	-0.00497427	-0.00241747
958	0.00415735	0.0051454	0.00897542	0.0111554	0.016556	0.00855995
959	0.000178704	-0.00407225	0.00276744	0.0067761	0.00427287	0.00233904
960	0.00157281	0.00506407	0.00860363	0.014059	0.00676317	0.0168392
961	1.74111e-05	-0.0016422	0.00194916	-0.00787937	-0.00171072	-0.00709042
962	0.00338414	0.00073265	0.00483153	0.00145992	0.00524899	0.00908917
963	-1.77438e-05	0.000233571	0.0065183	0.00688956	0.00732397	0.0036003
964	0.000868017	0.00216679	0.0055605	0.00817327	0.00142176	0.00454776
965	-0.000450955	0.00828102	0.00481809	0.00370049	0.00264977	0.0161508
966	0.00160028	0.00299923	0.0085801	0.00156914	0.00371388	0.00498177
967	0.00288349	0.00478388	0.00118393	-0.0028874	0.00194038	0.00196491
968	0.00209507	0.00134399	0.008704	0.0103535	0.000769024	0.0071646
969	-0.000224824	0.00396604	0.0121834	0.0144715	-0.000449343	0.0115812
970	-0.001667	0.00623194	0.00548276	0.0126534	0.0040601	-0.00207832
971	-0.00141714	-0.000108839	0.00178645	-0.00986076	-0.00788746	-0.000776679
972	0.00291957	0.00326567	-0.0020521	0.0114576	0.00420566	0.00937881
973	0.00355441	0.00284325	-1.00896e-05	0.00874249	0.0126289	-0.00264892
974	0.00116002	0.0110798	0.00948728	0.00485044	-0.00104332	0.015938
975	0.00165905	0.00311565	0.00409471	-0.00906304	0.00367314	-0.00680114
976	0.00050876	-0.00132848	0.00697741	0.0111804	0.0129905	0.0233644
977	-0.000190717	0.0033423	0.000547872	-0.000202718	0.00502397	-0.00220496
978	0.00154804	-0.00176028	0.0100135	0.00258567	0.00680595	0.00592883
979	0.00310944	0.00449295	0.00795163	0.0168917	0.00345228	0.0106072
980	0.000117604	0.00773544	0.00242779	0.0136782	0.00211659	0.00549096
981	0.000933452	0.0131223	0.0111005	0.00567029	0.0112525	0.0111688
982	0.00127997	0.00123732	-0.0124804	0.00987742	0.00355832	0.00302646
983	0.00171414	0.0132754	0.0156988	0.0182324	0.00729556	0.00535875
984	0.000553508	-0.00432107	-0.00592931	0.00128373	-0.0064615	0.00656587
985	0.000191662	0.000373611	-0.000622429	0.00196208	0.00167278	0.00516115
986	0.00166641	0.00203081	0.00767087	0.0152547	0.0148505	0.0101471
987	0.00378153	1.27742e-05	0.00330347	0.00182707	0.0102909	0.00786022
988	0.0040609	0.00431357	0.00481511	0.00821399	0.013316	0.00578564
989	0.000597412	0.00729013	0.00408638	0.0127814	0.0100715	0.0127293
990	-0.000808713	-0.000669051	0.00322703	0.00810213	0.0150864	0.00340296
991	-0.000736082	0.000435285	0.00289369	0.0122543	0.0115981	0.0134006
992	0.000566485	-0.00110541	0.00729097	0.00527295	-0.0045413	0.00348289
993	0.00182239	0.00364856	0.00928752	0.00127249	0.0125198	-0.000804274
994	0.00365143	0.00372752	0.00201457	0.0174113	0.0115363	0.00600726
995	0.000970955	0.00541116	0.00762094	0.00156122	0.00603446	0.0103449
996	0.00152022	0.00430135	0.00661301	0.00123827	0.01443	0.0146544
997	0.0016394	0.00561354	0.00689945	0.0123985	0.0107332	-0.00215666
998	0.00340316	-0.00196863	0.00677292	0.00532785	0.0150626	0.00629964
999	0.00146012	0.0059015	0.0123014	-0.00404104	0.0108946	0.0065056

## Sheet: FIG6E_sh_AN
	bin_4	bin_8	bin_12	bin_16	bin_20	bin_24
0	0.000463088	-0.00317796	0.00846448	0.00451166	0.00800479	0.0115327
1	0.00208497	0.00690037	0.00279656	0.0134937	0.00928523	0.0071003
2	0.00173969	-0.000159892	0.00114383	0.0173211	0.00594232	-0.00132376
3	-0.000626807	0.00152081	-0.00200374	-0.00324672	0.00324301	-0.00910906
4	0.000854355	0.000592136	0.000973731	-0.0021643	0.00986488	-0.00769647
5	0.00365184	0.00529385	0.00389871	0.0191105	0.0144699	0.0066494
6	0.00118101	-0.00455899	-0.00362583	-0.00466716	-0.0059313	-0.0113639
7	-0.000973187	0.00695953	0.00920157	0.00047711	0.00170754	-0.000540686
8	5.92878e-05	0.000428066	0.00142237	0.00612489	0.00676966	0.0208484
9	0.00211128	0.00698862	0.00891662	0.00788446	0.0109049	0.0137762
10	0.00165467	-0.00255123	-0.00280922	0.00259782	0.00936688	0.0123089
11	0.00580978	0.00479268	0.0110114	0.00945489	-0.00327583	-0.0033052
12	0.00047721	0.00672299	-0.00451555	0.00303947	-0.00524902	0.0131443
13	-0.000620695	0.0058135	-0.00112555	0.00551535	0.00240611	-0.00122851
14	0.00201841	0.0051283	0.0191072	-0.00099526	0.00493146	0.0159004
15	0.00496137	0.00484307	-0.000244962	0.010856	-0.00671177	-0.00209113
16	0.000782302	0.00393461	0.0019983	0.0070272	-0.00294739	0.00852086
17	0.00162863	0.00346975	0.0185096	0.0119174	0.0084756	-0.000386228
18	0.000593952	-1.29603e-06	0.00112156	0.012173	0.00527662	-0.00642955
19	0.00410474	0.00901053	0.00713291	0.00125961	0.0111681	0.0146677
20	0.00352472	0.00360969	0.000471946	-0.002408	0.00718555	0.0196562
21	0.0019052	0.00950223	-0.000308042	0.0131798	0.00104518	-0.0101457
22	0.00273548	-0.00252574	0.0011121	-0.00234581	0.00712326	-0.0091236
23	-0.00126904	-0.00186007	0.00122644	0.00155054	0.0167837	0.00311988
24	0.00128196	0.00783486	0.00491776	0.0117688	0.0177218	0.0160455
25	-0.000595968	0.00850518	0.00149026	0.0151366	0.000632924	-0.00408638
26	-0.0011572	-0.00421795	0.0127366	0.0032346	0.0183367	0.0108422
27	0.000321899	-0.000347463	0.00945246	0.00722086	0.0168169	0.00474344
28	7.21554e-05	0.00468662	0.00756639	0.0122608	0.0112841	0.00245408
29	-0.00105778	0.00578405	-0.00674519	0.0218318	-0.00531667	-0.00441177
30	0.000519622	0.00746371	0.0153549	0.0102529	0.00886517	0.0148067
31	0.00366636	0.00472646	0.00341988	0.0118941	0.00421009	0.0131738
32	0.00179516	0.00198127	-0.00402522	0.00858428	0.013551	0.00423052
33	-0.00139144	0.00361642	-0.00223109	0.0112708	0.000868148	0.0260835
34	0.000862789	0.00763558	-0.000406807	-0.00456922	0.008625	-0.00575201
35	0.00428149	0.00277086	0.00901639	0.0213004	0.000469019	0.0200078
36	-0.000739016	-0.000564152	0.00638682	8.06551e-05	0.0225424	0.0139409
37	-0.00308115	-0.000799602	0.0189703	0.0142422	0.00307342	0.00743588
38	-0.00107578	0.00566913	0.00436058	0.00403436	0.00205084	0.0010427
39	0.00127288	0.000491966	0.00329245	0.00487321	0.004705	-0.0106091
40	0.000634382	0.00348164	0.00287394	0.00465285	0.00104117	0.0144162
41	0.00166414	0.00400083	0.00774512	0.00346805	0.0169051	0.00217082
42	0.00514522	0.00972317	0.00229155	0.00970864	-0.00467756	0.00909325
43	0.00233046	0.000713099	0.00420337	0.00624268	0.0248227	0.0135946
44	-0.00101023	0.00331301	-0.000970165	0.0125242	0.0118427	0.0146034
45	0.00272134	0.00109833	0.0075489	0.00176174	0.00409777	-0.00178068
46	0.000612772	0.00328773	-0.00572498	0.0101163	0.00320752	0.00373727
47	-0.00136033	0.0011623	0.00564831	-0.0014486	0.00245276	0.00279318
48	0.00312209	0.00424179	0.0068841	0.000954493	0.009246	0.000696518
49	0.00196365	0.00547314	0.0118394	0.00800972	0.00757172	0.00982146
50	-0.000966278	-0.00282951	-0.00365936	-0.00456591	0.00514719	0.0129829
51	0.00104154	0.00462699	-0.00175933	0.0127702	0.00474981	0.00721996
52	0.00221318	0.00408968	0.0031247	0.0084198	0.00531506	0.00811708
53	0.00166732	0.00489968	0.00190942	0.0040463	-0.000703966	0.00067579
54	-0.00155374	0.00243602	0.00147189	0.01184	-0.0157483	0.000898346
55	0.000761948	0.00261939	0.00985487	0.00925294	0.00041974	0.00335535
56	-0.00035077	0.00542538	0.00383861	0.0168229	-0.00833561	0.00630091
57	-0.00166711	0.00116487	0.00331721	0.00627513	0.0333146	0.000317759
58	0.00135361	0.00255917	-0.00224814	0.00445512	0.00859834	-0.00501336
59	0.00018885	0.000725399	0.0043019	0.00879069	-0.0052862	0.00412259
60	0.00140184	0.00120639	0.00368381	0.0189607	0.019559	0.0110726
61	0.000720692	9.56336e-05	-0.00151476	0.00420531	0.00616457	0.00159678
62	0.000905128	0.00634576	0.00166841	-0.00906774	-0.000613744	-0.00214134
63	0.000726598	0.0079951	0.00486937	0.0142917	0.0152789	0.0145784
64	0.00046866	0.0014362	0.00121483	0.0132687	0.0116665	-0.00236251
65	8.74698e-05	-0.00139746	0.00537008	-0.00346234	-0.00394038	0.000635126
66	-0.000857126	0.00505828	0.0126627	0.00424843	0.000931328	0.000851436
67	0.000916225	0.00419241	-0.0005996	-0.00551459	-0.00792595	0.00516629
68	0.00193486	0.00578579	0.0044058	0.00562736	-0.00444128	0.0212685
69	0.000560992	-0.00100361	0.00366687	-4.43699e-05	0.0246991	0.00467578
70	0.000950279	0.00901383	-0.00555382	0.00385617	-0.00231507	-0.00520625
71	0.00342484	-0.00190047	-0.0127722	-0.0039578	0.003102	0.00612286
72	-0.000922795	0.00383986	0.00208155	0.00521326	0.0122247	0.0174531
73	0.000348019	0.00471507	0.0120818	0.0118739	0.00399712	0.00905152
74	-0.00210759	0.00406998	4.73495e-05	0.00420897	0.0137734	-0.0124256
75	0.0017407	0.00956337	0.00196421	0.0163243	-0.00293231	0.0153922
76	0.00247001	0.0136418	0.00594242	0.00377473	-0.00414661	0.00426456
77	-0.000406105	0.00753262	0.0107312	0.0114053	0.0112264	0.00661804
78	0.00133977	0.00500849	-0.00792089	0.000332566	0.00993283	0.0082483
79	-0.00235226	0.000254717	0.00581293	0.00630864	0.00410673	0.00359245
80	0.00367364	0.00476353	0.0134203	0.000100816	-0.0021141	0.00542322
81	0.00282289	0.00141156	0.000922719	-0.00110387	0.00282116	-0.00157553
82	0.000525956	0.00567197	0.000904101	0.00592735	0.00144732	0.00148704
83	0.000605803	-0.000209637	0.000287514	-0.00248118	0.00564708	0.00392468
84	-0.000848558	-0.00194372	0.000109188	-0.00805392	-0.00535521	-0.00067021
85	0.00489051	1.00222e-05	-0.00798021	-0.00150348	0.00791583	0.0103153
86	0.00181432	4.44085e-05	0.00513694	0.00784374	0.0135048	0.00594036
87	0.000514267	0.00356863	-0.00271233	-0.0036411	0.000424406	-0.00449278
88	-0.00106756	-0.00447844	-0.00805233	0.000678478	0.0162109	0.0106634
89	-0.000734662	-0.00337926	-0.00167688	-0.00240851	0.00714721	0.00521859
90	-0.000882739	0.00316919	0.00634501	0.0076942	0.0102194	0.000190407
91	0.00298836	0.00432313	0.00588113	0.0129861	0.000102375	0.0111682
92	0.0018036	0.00405856	0.0107883	0.00441908	0.0094974	-0.00329626
93	0.00103896	0.00173552	0.00142291	0.00753458	0.0126587	0.0078705
94	0.00215915	0.00511851	0.00541891	-0.00143798	0.0021708	0.0166249
95	0.00097225	0.00722229	0.0105627	0.011424	0.00107769	0.00258537
96	0.00156467	0.00182793	0.000985786	-0.000263237	-0.000671452	-0.00869802
97	0.000835615	0.00462243	0.00201421	-0.00388064	0.00111314	-0.00142563
98	-0.000465055	0.00444537	0.00788111	0.00338168	0.0131602	-0.000789937
99	-0.000254458	0.00462668	-0.000803838	0.006201	-0.0058084	-0.00947851
100	0.00316676	0.00299674	0.0111928	0.00411832	-0.00504813	0.00118027
101	0.00200273	0.00433815	0.00287451	0.00307756	0.00170555	-0.0102523
102	-0.00164141	0.00177599	0.00315773	0.00016549	0.0161479	0.000334879
103	0.000141982	0.00262597	-0.000861948	0.00752211	-0.00213022	0.00876454
104	-3.60344e-05	-0.000500468	-0.00423837	0.0100141	0.00417607	-0.00498979
105	0.00162275	-0.000683816	0.000401161	0.00798131	0.000882499	-0.00757893
106	0.000324734	0.00700625	0.00637912	-0.00238185	0.00154385	0.00845036
107	0.000418642	-0.00138135	0.00886723	-0.00152483	0.0115636	0.0119493
108	-0.000349101	0.00394441	0.00682338	0.0161388	-3.9899e-05	0.00184712
109	0.00134008	0.00577138	0.0107318	0.010724	0.00397418	-0.00470989
110	0.00257039	0.00427561	0.00925184	0.0042302	-0.00813389	0.0351179
111	-3.83808e-05	0.00291744	-0.00267053	0.00340118	0.000956033	-0.0116438
112	0.00194416	0.00794711	0.00265429	-0.00501456	-0.0062779	-0.00275484
113	-0.000734843	0.00184651	0.000600796	0.0114103	-0.00351717	0.00715574
114	0.00133428	-0.000586479	-0.00596103	0.0137605	0.00476724	-0.00670077
115	0.00101832	-0.000454807	-0.00442628	0.0075749	0.00888653	-0.0012309
116	0.00148615	0.000979378	0.000866679	-0.000104077	0.000491149	-0.000291855
117	0.000207298	-0.000957078	-0.00496974	0.000804563	0.00630735	0.00766377
118	0.00177825	0.00603369	-0.00196022	-0.00488218	-0.00158308	0.00826978
119	-0.002518	-0.00074746	0.00102884	0.00424977	0.00909165	4.11476e-05
120	0.00160712	-0.00143873	-0.00148647	0.0170366	0.00237585	0.00184333
121	0.00138418	0.00495694	0.0103472	0.00759876	0.00190601	0.00537522
122	0.000257782	0.00389122	0.00445927	0.00579311	-0.00325825	0.00895934
123	-0.00084562	0.00329209	-0.00122667	-0.00521468	-0.000791271	0.0142083
124	0.00363356	0.00911164	0.00201109	0.00532153	0.0127767	-0.0163845
125	-0.00304743	0.00141658	0.00596287	0.00068037	0.00868927	0.00571751
126	0.00204816	0.000380717	0.00239988	-0.00312358	0.0034736	0.0142645
127	-0.00115981	0.00391526	-0.000613348	-0.00257469	0.0179754	0.00716156
128	0.0025596	0.00424458	0.000423264	-0.0110231	-0.000408008	-0.0199542
129	0.0026814	0.00531871	0.00625727	0.0083652	0.00637824	-0.000255832
130	0.000216055	0.00136054	-0.0037479	0.00954057	0.0198936	0.00603713
131	-0.00121173	-0.00224808	0.0017814	-0.00852832	0.00859196	0.0105179
132	0.00296258	0.00260155	-0.0003539	0.0110126	0.0216369	0.0115715
133	-0.000451761	0.0101428	0.00452423	-0.000353454	0.0116659	0.00493783
134	0.00301347	0.00410992	0.00316898	0.0016726	0.0136105	0.00354189
135	0.000651486	0.00244877	0.0165198	0.00373604	0.00485769	0.00350752
136	0.000692575	-0.00265567	0.000217237	0.00474124	0.00463305	-0.00584406
137	0.00275739	0.0049972	0.00146882	-0.000765827	-0.000725143	-0.00717704
138	0.00461237	0.00360209	0.00299849	0.000911222	0.0148206	0.0120967
139	-0.000592763	0.000765886	0.00590791	0.00706603	0.0194933	-0.00642551
140	0.00162478	0.000563156	0.00240566	0.00559336	-0.00600071	-0.00201306
141	0.000544608	0.00294945	-0.00152007	0.00400842	0.00219839	-0.00165116
142	0.000302103	0.00425548	0.00386449	0.000842189	0.00257554	0.0150372
143	-0.000517355	-0.00279036	-0.000147843	-0.000782181	0.00886687	0.0049404
144	-0.0013832	-0.00200061	0.00318824	-0.0048451	0.00669291	-0.00617151
145	-0.000535747	0.00272524	0.00616211	0.00218177	-0.00082769	0.0143676
146	0.0015714	-0.00227612	-0.00673463	-0.00688327	0.0129246	0.0142583
147	0.000139055	0.00432244	0.00263236	0.000421208	-0.00104954	0.00979891
148	0.00312208	-0.000844923	0.00517602	0.0142016	0.00887706	0.005083
149	0.00191156	-0.00341191	0.0038494	-0.00461179	0.00441157	-0.00223575
150	0.00136644	0.00937324	0.0075828	0.0139767	-0.00307243	0.00978646
151	-0.000744643	0.0110308	0.00476936	-0.00126574	0.00957369	0.00622714
152	0.00232771	0.00292264	0.0129331	0.00454294	0.00303741	0.0105637
153	0.00189099	0.00403496	0.00389166	0.00260508	0.00118426	-0.00242873
154	0.00108905	0.00715597	0.00169396	0.00813297	0.00185929	0.0198315
155	3.37211e-05	0.00795253	-0.000240419	0.0038567	-0.00339645	0.0160798
156	0.00246915	0.000172694	0.00890487	0.00824629	0.00441712	0.00459326
157	0.00211321	0.00289166	-0.000846313	0.0011972	0.000569157	-0.0015811
158	0.00641757	0.00635003	0.00504774	0.00108123	0.0146858	0.00773936
159	0.000460263	0.00679749	-0.00158929	0.00767408	0.00344934	0.0104932
160	-0.000678503	0.00504579	-0.00189446	0.00660128	0.00704844	0.0131251
161	-0.000153201	-0.0027633	0.00337119	0.00516426	-0.00661642	0.00797206
162	0.000110526	0.000121151	0.0112994	0.00848348	-0.000916734	0.00210545
163	0.00219589	0.00181094	0.00330356	0.00388489	0.000705495	0.0138964
164	0.00399526	0.00596319	-0.0028803	0.00917345	0.0106806	-0.00378402
165	0.00358135	0.00478779	-0.00338717	0.00131962	0.0154368	0.00155555
166	0.00090828	0.0152914	0.0089119	0.00462812	0.00873016	0.00315906
167	0.00373918	0.00582284	0.00790598	0.00375723	-0.00260912	0.0140192
168	0.00113294	-0.00383239	0.00771741	-0.00904576	0.0101427	-0.00141823
169	0.00192243	0.00416135	0.00582422	0.0061779	0.00570604	-0.00146034
170	-0.00125964	0.0023286	-0.0012104	0.00982642	0.00981544	0.00391822
171	0.00200089	-0.000502484	-0.00584299	0.000314764	0.00557943	0.00109377
172	0.00238365	0.00392387	0.00441306	0.014954	7.75796e-05	0.0210373
173	0.0024063	0.00567225	-0.00113158	0.00521652	0.0205387	0.0142126
174	-0.000433497	0.00467379	0.00280758	0.0112408	0.00422188	-0.00237814
175	0.000351957	0.00394532	0.00599009	0.0105181	-0.00661241	0.00872003
176	0.00419329	0.00429569	0.000958671	0.0099253	0.0024862	0.00995105
177	0.0011613	0.00197701	0.00588079	0.00165986	0.000429862	0.00284661
178	0.00297016	0.00748366	0.000398734	0.00672646	-0.0005056	-0.000109926
179	-0.000307018	0.00842899	0.00574504	0.0095982	-0.00081462	0.0114381
180	-0.000554241	-0.00328166	0.00962327	0.00765334	0.0117359	0.0110159
181	0.000726405	0.00148417	0.011667	0.00720874	0.0102608	0.0138765
182	0.00011093	0.00455084	0.0209833	0.00543295	0.0098542	0.00365383
183	0.000340775	0.00302956	0.00522776	-0.0042519	0.00611752	0.0124301
184	-0.000433745	0.00491625	0.00209944	-0.00499893	0.00541363	0.00486717
185	0.00210967	0.010804	0.00899972	0.00169793	0.0124257	0.00251253
186	0.00141407	0.00499794	-0.000278833	-0.00527216	0.00132406	-0.00184303
187	0.00270043	0.00702303	-0.00438423	0.00217138	-0.00630507	0.000587277
188	0.00142831	-0.00414986	-0.0041424	0.000333975	0.000477908	0.00666527
189	0.00362837	0.00539786	0.00813447	0.00269248	-0.00243475	-0.00884246
190	0.00127874	0.00279722	0.00265632	0.00662304	0.0010376	-0.00204267
191	-0.00152049	0.001577	-0.00181079	-0.00496582	-0.00268849	-9.43202e-05
192	0.00226417	0.00186304	0.00439929	-0.00938342	0.00759735	-0.00425285
193	-0.00108283	-0.00320047	-0.00710059	0.00678214	0.0113739	-0.00194923
194	0.000158773	0.00561328	0.00413741	0.00407215	0.00948348	-0.00153824
195	0.00127018	0.0027499	-0.00109904	0.0052226	-0.00652406	0.00692539
196	-0.00158552	0.00598701	0.0059659	0.0119054	-0.00465809	0.0168095
197	0.00116544	-0.00109605	0.00159732	-0.00659935	0.00774591	-0.0087133
198	0.000191681	0.00262242	-0.0101843	-0.00738549	-0.0015549	0.00802503
199	0.00278774	0.00720143	0.00414236	0.0171658	0.0123176	-0.0010051
200	0.00252809	-0.0029035	0.00612579	0.00307082	0.0141157	0.00429777
201	-0.00079702	0.0051552	0.00598444	0.00358522	0.00387767	0.00530046
202	0.00266076	0.00627583	0.00621693	0.0110171	0.00202414	0.00556661
203	3.76695e-05	-0.00224272	-0.00176148	-0.005526	-0.00505636	-0.00247736
204	0.00308166	0.00744734	0.00576391	0.00742671	-0.00491757	0.00611882
205	0.000575526	0.00475235	-0.00376392	0.00761215	0.00960986	0.00449943
206	0.00107126	0.00166721	0.00416121	0.000744716	0.00369905	0.0100259
207	0.000904483	0.004685	0.00267855	-3.21747e-05	0.00796904	0.0155197
208	0.00104449	-0.00298732	0.00790966	-0.00229103	-0.00363368	0.00106773
209	0.00283452	0.00220529	0.00158555	0.0062651	0.00475993	-0.00748502
210	0.00446045	0.0078589	0.00769991	0.00303411	0.00110418	0.00459714
211	0.000447537	-0.00241156	0.00918038	0.00936354	0.00177945	0.0133216
212	0.00198985	-0.00352403	-0.00112781	0.000514995	0.000120373	0.00309904
213	-0.000415351	-0.00281649	-0.00172661	-0.00842547	0.00433919	-0.00232172
214	-0.00074988	0.00547156	0.00237744	0.0198804	0.011495	0.00972339
215	-0.000187641	0.00513852	0.00885676	0.00171393	0.00674862	0.011066
216	0.0013244	0.000603606	0.00302757	0.00909075	-0.00359008	-0.00156684
217	0.00154898	1.70414e-05	-0.000385116	0.000309417	0.0120691	-0.00520802
218	-0.00283491	-0.00245196	0.00558907	0.00480814	-0.0087541	-0.000892183
219	-0.000212643	0.00190373	0.016412	0.00298802	0.00918498	0.000757531
220	-0.000881095	0.00186071	-0.000914019	-0.00769679	0.0117138	-0.0058096
221	-0.000967822	0.002162	0.00169997	0.00728064	-0.00583934	0.000988097
222	0.00219259	0.00119348	-0.000460764	-0.00290333	-0.00258293	0.00517432
223	0.000569908	0.00515926	-0.00449927	-0.00184979	-0.00727587	0.00788524
224	-0.000460275	0.00911721	0.0058868	0.00374834	0.0135362	0.0177205
225	0.00256695	0.00310067	0.00447333	0.00681398	0.00810819	0.00480751
226	-0.00127848	0.000544816	0.00391443	0.0127954	0.00199417	0.00860814
227	0.000288833	5.22928e-05	-0.00275802	0.0113285	0.00947481	-0.000282731
228	-0.000117893	0.00162332	-0.000213836	0.00270142	0.0103669	0.0077729
229	0.00408214	0.00225434	0.000765477	-0.00168526	0.0059813	-0.00838051
230	0.00180479	0.0031998	-0.00650236	0.00745153	-0.00527244	0.00608731
231	0.00199977	0.000221571	0.00147702	0.0095704	0.010902	-0.0058526
232	-0.000303695	-0.00277096	-0.00984906	-0.000500184	-0.00751044	-0.00348462
233	0.00209568	0.00214097	0.00102197	0.0138279	0.00566411	0.0131793
234	0.00186987	0.00639259	0.000910115	0.0108129	0.0121723	0.00427147
235	0.000186682	0.00287441	-0.000242494	0.0125414	-0.000308505	0.0071297
236	0.00337023	0.00532391	0.00520551	0.00524971	0.0176915	-0.013229
237	0.00188087	-0.00236232	0.00510408	0.00440914	0.000916304	0.00453137
238	0.000255546	0.00158658	0.000630411	0.00841466	0.00455537	0.00997515
239	-0.0011376	0.00395091	0.00180237	0.000740674	0.0240923	-0.00355136
240	0.0022439	0.00119748	0.00267431	0.0045331	0.00890596	0.00866977
241	0.000679654	0.00334753	0.000578184	0.00464511	-0.000706255	-0.0115635
242	0.00188525	0.00266051	0.00491654	0.00224854	0.00329982	0.0109854
243	0.00129341	0.00311329	0.00724691	0.00327437	0.00673841	-0.00404055
244	-0.000979513	0.00349027	0.00919619	0.00165184	0.00516029	0.0111208
245	-0.00128218	0.00608254	0.00307341	0.00412454	0.00678485	0.00472016
246	-0.000293981	0.00464279	0.0106429	0.0136728	-0.00849169	0.00747589
247	0.00246484	0.00768329	-0.00962749	0.0040422	0.00215936	-0.00716648
248	0.00150626	-0.00659888	-0.00849259	-0.00539665	0.00702599	-4.48415e-06
249	-0.00184787	-0.000428529	0.00422761	0.0150312	0.00336691	0.00835184
250	0.00138641	-0.00435982	-0.00311477	0.00107669	0.00829876	0.0158812
251	-0.0014972	0.00345432	-0.00675915	-6.84787e-05	-0.00718282	-0.00129811
252	0.000732898	0.00691714	0.00245511	0.0117494	0.00400764	0.00819381
253	0.000791717	0.000909213	0.00257238	-0.00242897	0.0108704	-0.00121889
254	0.00171156	0.00781383	0.002357	0.00411686	-0.00135339	-0.00506726
255	0.00335262	0.0144391	0.0194169	-0.00185515	-0.0152991	0.00668575
256	0.00115511	0.00138001	0.000600442	0.0084548	0.00960133	0.0120245
257	0.000402396	0.000559312	0.00538729	0.0115406	0.0106315	-0.00265656
258	-0.00106945	-0.0010099	-0.00128177	-0.00647239	0.00946421	-0.00420073
259	0.00254465	0.0100181	0.0081339	0.00503049	0.00669329	0.0178151
260	0.00262775	0.00751185	-0.00177741	0.00864617	0.00322237	0.00327571
261	0.000910129	0.00269808	0.00796681	-0.0058372	-0.0032321	-0.00440015
262	-0.000341159	-0.00699908	-0.00085892	-0.00632594	-0.00108573	0.0084245
263	0.00269878	0.00535043	0.00295745	0.0108828	0.0133844	0.0168508
264	0.00188122	0.00494409	0.00554183	0.0045826	0.0270849	0.014149
265	0.00205469	0.00663553	0.00367462	0.0100138	0.0130719	0.0149639
266	-0.000993421	0.00292366	0.0159644	0.00192999	0.00815786	0.00193186
267	0.00306666	0.00605735	0.009839	0.00685833	-0.00163218	0.00531948
268	-0.00019722	0.000110218	0.00944938	-0.00339505	-0.0030355	0.011014
269	-0.00164665	-0.00201868	0.000180483	0.00347523	0.00254886	0.0209942
270	-0.000589396	5.49969e-06	0.00293904	0.0148936	-0.00259285	0.012248
271	8.18225e-05	0.00152048	0.0105497	0.000949643	0.0116491	0.00222407
272	-0.00115994	0.00548422	0.0173477	0.00279414	0.0254662	-0.00302213
273	0.000437495	0.00377399	0.00405291	0.00750477	0.0214661	0.00404567
274	-0.000617744	-0.00116062	-0.000680405	0.00426664	0.00817467	-0.00729062
275	0.00312048	-0.00207451	0.003301	0.000570761	0.00916322	0.0189897
276	0.000444607	-0.00124612	0.000394282	-0.0052963	0.0153205	-0.00408289
277	0.00110563	0.00651598	0.0116694	0.0177356	0.013861	0.0167904
278	0.0022946	0.00449004	0.00626423	0.0014906	0.00875738	0.00343344
279	-0.00055057	0.00770647	0.00126274	0.00248968	0.00839157	0.00164233
280	0.000557478	-0.000436712	-1.75274e-05	-0.00439611	-0.00553524	0.0142961
281	0.00217678	0.00658179	0.0039546	-0.00509202	-0.00465928	0.0014307
282	0.0020901	-0.00132061	0.0141449	0.00945223	-0.00190888	0.00262706
283	0.00145723	0.00129234	0.00294181	0.00130315	0.00923545	-0.00884553
284	-0.000836506	0.0028689	-0.000136718	0.00116632	0.0124175	0.0206023
285	0.00220375	0.00564589	0.0188612	0.00552488	-0.00427613	0.017496
286	0.00377045	-0.000684863	0.00167885	0.00982316	0.00121112	0.0180364
287	0.00202527	-0.000457897	0.00808132	0.0017916	0.0102753	0.00755568
288	0.00154443	0.0023508	-0.00313659	0.0132168	0.0023799	0.00899101
289	0.000513522	0.0025877	0.00630489	2.03435e-06	0.00621753	-0.00299242
290	0.00323897	0.00560138	0.0130991	-0.000188796	0.0101034	0.0105135
291	0.000762376	0.00313953	-0.00453166	-0.00010409	0.0104238	0.00611655
292	-0.00136593	0.00160005	0.0107998	0.0116493	-9.60788e-05	0.00306394
293	0.00373056	0.00180826	0.00357996	0.00910832	0.0119519	0.0148116
294	0.00089613	-0.00203237	0.00696617	0.00403992	0.00397281	0.021158
295	0.00222084	0.00107995	0.0051757	0.00710869	-0.011115	0.00479792
296	-0.000200129	0.00437204	-0.00570086	0.0100885	-0.00771039	-0.00258299
297	-0.00038897	-0.00272578	0.0110593	-0.00181201	0.00474479	0.00682926
298	0.00238055	0.00450755	0.00210775	0.00990169	0.00817292	0.00173091
299	0.00228722	0.00179903	5.72355e-05	-0.00221084	0.000942224	-0.00647217
300	0.000301062	0.00436961	0.0083494	-0.000436947	0.016915	-0.0117861
301	0.000621315	0.00335843	0.00116476	0.00759965	0.00906495	0.0096188
302	0.00299066	0.00228337	0.0041705	0.00624539	0.0081639	0.00129198
303	0.000693925	0.00172187	0.0018032	0.00396285	0.0179813	-0.00494499
304	0.00157982	0.000450568	0.0055253	0.00418824	0.00164938	0.00191779
305	-0.00174395	-0.00616746	0.00226834	0.00799252	0.00326229	-0.00460434
306	0.000755971	0.00838468	0.00381544	-0.0052103	-0.00263518	0.0134504
307	0.0021595	-0.00175851	0.000368025	0.00525506	0.0201304	-0.00239829
308	0.00198905	0.00235715	0.0124489	-0.00380139	0.00750892	0.00812966
309	0.000944316	-0.00299479	0.0024108	0.00892328	0.0155746	0.00233139
310	0.000194532	0.0124689	0.00143588	0.00482887	0.0191827	-0.000575523
311	0.00132571	0.00726962	0.014623	-0.00198865	-0.0105841	0.00299963
312	0.00139768	-0.00116043	0.000137041	0.00433379	0.0136297	-0.00728806
313	0.00198363	0.00290659	-0.00417216	-0.0034488	-0.00140139	0.00292168
314	0.000390336	0.00571771	0.00641811	0.000555198	0.0171758	0.00650671
315	0.00192373	-0.00145678	0.0112795	0.00531976	-0.00473998	0.0189514
316	0.000541222	0.0033875	0.00819684	0.0173232	0.010854	0.0110219
317	0.00105492	0.00469231	0.0117222	0.0110273	0.00656135	0.00155898
318	0.00163584	-0.00186885	-0.00279908	0.00272976	0.0018425	-0.00495373
319	0.0030152	0.0042756	0.00338738	0.010125	0.00547904	0.00974099
320	3.88772e-05	-0.00288665	0.0197514	0.00215154	-0.00582367	0.00360398
321	0.00352108	0.000626561	-0.000206645	-0.000931417	-0.00818928	0.00498726
322	0.00123442	0.00474987	0.0105116	0.0107134	0.000799957	0.000356392
323	0.00262641	0.0064897	0.00408464	0.0158382	0.0319223	0.0201558
324	0.00108434	-7.92126e-05	0.00495162	0.0090446	0.0133068	0.000184405
325	0.003969	0.00129721	-0.00727257	0.00693232	0.00470903	-0.00799993
326	0.00218807	0.00269768	0.00475941	0.00198973	0.010704	0.00955207
327	0.000353093	-0.00285073	0.00547068	-0.00307934	-0.00193011	0.0155162
328	0.000799326	0.000664661	0.00827335	0.00979043	0.000280233	-0.0050511
329	0.00067355	0.00653166	-0.00117913	0.00651113	0.00116445	0.00980921
330	0.00221601	0.00234639	0.00193679	0.00135598	0.00872029	0.00206414
331	0.00320795	0.0107049	0.00476155	0.00792719	0.00893587	-0.00194839
332	0.000703343	0.00301087	0.00331127	0.00832715	-0.00210972	-0.00237268
333	0.00168389	8.95876e-05	0.00111658	-0.00148631	-0.0101134	0.000154328
334	-0.000225834	0.000844412	0.00317902	0.0026942	-0.00255561	0.0183328
335	0.000436632	0.00751352	0.00643544	0.0129752	0.0107113	0.0128148
336	-0.000774404	0.00256117	-0.00236405	-0.000113941	0.0117567	0.00859949
337	-0.000795001	0.000982035	0.00762067	0.0117976	0.00813011	0.0131399
338	0.00122453	0.00677983	0.00269353	0.0143189	0.00204564	-0.00568148
339	-0.000561303	-0.00245361	0.00136676	-0.00369203	0.0088306	0.000965037
340	0.00157706	0.00109449	0.00350858	-0.00303682	-0.00508768	-0.0105807
341	0.000224541	-0.00347833	0.0058036	0.00177427	0.00244868	0.0166364
342	0.00164131	0.00105614	0.00192163	-0.0130437	0.0102574	0.00133961
343	0.00165638	-0.00499353	0.00491359	-0.0021589	0.00483991	-0.00121877
344	0.000551426	-0.00363744	-0.00758252	0.00164222	-0.00151739	-0.012071
345	0.000691808	0.00689296	-0.000140922	0.0135806	-0.00351034	-0.00846729
346	0.00253199	0.00858224	0.00402674	0.0075407	0.00725773	0.00348657
347	0.00176117	0.00409969	0.00835033	0.0154204	0.00645868	0.00720717
348	0.00203434	0.00112611	0.0112	0.0149285	0.0140025	0.00290942
349	0.00281247	-0.00121444	0.00416476	0.00391018	0.012513	-0.00369617
350	-0.000839008	0.00225256	0.00564221	0.00593774	-0.00437093	0.00349381
351	0.000485155	0.000637267	0.0102063	0.0107314	0.00931007	0.00652968
352	0.00281326	0.00298667	0.000227006	0.011238	0.0197414	0.0164522
353	0.000673711	0.00609015	0.0119438	0.00578685	-0.00104633	0.000657694
354	0.00190408	0.00397615	0.00343295	0.0125142	0.00471992	-0.0018033
355	0.00399602	0.00296945	0.00382025	0.00280581	0.00751518	0.00735379
356	-0.00169151	0.00233858	0.00373807	0.00322814	0.0168071	-0.00640014
357	0.00427588	-0.00250317	0.00880166	0.0138495	0.00733411	0.00363694
358	0.00514367	0.000498121	0.00730923	0.00473624	-0.00266261	0.0167388
359	0.00346777	-0.000435763	0.0060853	0.00267439	0.00705554	0.00513526
360	0.00138556	-0.00322241	0.00564314	0.00882975	0.0132562	-0.00433662
361	0.00158151	0.00177476	0.00860289	0.00658581	0.0061565	-0.000962171
362	0.00155426	0.00274498	0.000174267	0.00368848	0.00937323	0.00424042
363	-0.000936901	-4.21314e-05	-0.00518364	-0.00517118	-0.00665752	0.00265347
364	0.00087094	0.00304989	0.00627475	-0.00182027	0.0162169	0.00363617
365	0.00216956	0.00343739	0.00864922	0.0185198	0.00373751	0.00597975
366	0.0013662	0.00737386	0.00967411	0.0167658	0.0176127	0.00102694
367	0.00152951	-0.00256198	0.00349516	0.000999079	0.00216593	-0.0018249
368	-0.000258933	0.000843986	0.00177451	-0.00756588	0.00777324	0.00290551
369	-0.000255755	-0.00426986	0.0104334	0.0126509	0.0146739	0.0267409
370	0.00313503	-0.0034199	-0.000513152	0.00379336	0.0175017	0.0115081
371	0.0015951	0.001537	0.00139962	-0.00608706	-0.00358106	0.012367
372	0.00246185	0.00374182	0.000855161	0.00653781	-0.000217243	0.0147811
373	0.001937	0.00755907	0.0101376	0.00266066	0.00765393	-0.0020205
374	-0.000485101	0.00736386	0.00227739	0.00635985	0.0086757	0.00183445
375	0.0019314	0.00868408	0.00787198	0.00275497	-0.00123748	0.00974504
376	0.00065208	-1.99855e-05	0.00805474	0.000860298	0.015868	-0.00505645
377	0.00189809	0.00319066	0.0135296	0.00578242	0.00806564	0.0216146
378	-0.00031177	0.00232578	-0.00437779	0.0148877	0.00994939	0.00853363
379	-1.46194e-05	-0.000879428	0.00513997	0.00428345	0.00622176	0.0069858
380	-0.000308761	0.00581984	-0.0023053	0.0112512	0.00717721	0.00763999
381	0.000893452	0.00464696	-0.00294639	0.00582537	-0.00325009	-0.0118561
382	-6.99001e-05	-0.00535966	0.00886383	0.00405371	0.00150724	0.0191284
383	0.000471876	-0.00243316	0.00361906	0.00304074	0.0105705	0.00123119
384	0.00113365	0.00395471	-0.00213131	0.00773407	0.0036927	0.00464959
385	0.00125547	0.00362487	0.010737	0.0128618	0.00188772	-0.00361763
386	-0.000472578	0.00206012	-0.00648798	-0.0102673	0.000976593	-0.000940685
387	0.00574246	0.00606077	0.00280977	0.011227	0.000746809	0.00277593
388	0.000447099	-0.00150418	0.00676135	0.00105455	0.00332413	0.00145702
389	0.000879847	-1.26739e-05	0.00474523	0.00152558	-0.000543925	0.0129612
390	-0.000195692	-0.00217572	0.000897318	0.00719625	-0.00768842	-0.00383997
391	0.00197725	0.00165635	0.00182533	0.00552368	0.000508872	0.00976082
392	-0.00105271	-0.00243419	-0.000184402	0.00662764	0.00240805	0.00685028
393	0.00102563	0.00176261	0.00983172	0.00461135	0.00872894	0.0109353
394	0.00060345	-0.00390493	-0.00446768	-0.000717629	-0.00484149	-0.00511777
395	0.00615751	0.00464884	0.00138617	-0.000634301	-0.000668201	0.0075296
396	0.000855667	0.00420779	-0.00132081	0.00697346	0.00599549	-0.00173461
397	0.00104988	0.00763334	0.00850491	-0.00152962	0.0102184	0.010226
398	-0.00104647	0.00109509	0.0166225	0.00518302	0.00541881	0.00588778
399	0.00216474	-0.000142514	-0.00121183	0.015377	0.000102507	0.0118551
400	0.00183759	0.00607605	-0.00519354	-0.00338248	0.0105918	0.0131805
401	0.00194838	-0.0013459	-6.78751e-05	-0.00381347	0.00723038	0.00394281
402	0.00325271	0.00635582	0.0014627	0.00350822	0.00241362	-0.0051683
403	2.33652e-05	0.00289404	0.00290399	-0.00755662	0.00845085	-0.00286768
404	0.00226892	-0.000620778	-6.66596e-06	0.00406923	4.59479e-05	0.000111106
405	0.000550323	0.00456935	0.000279169	0.0158044	0.00339648	0.0133873
406	0.00247761	0.00503471	0.00749599	0.00792225	-0.00125333	0.00224087
407	0.00189322	0.00192687	-0.000264856	0.00810889	-0.00222394	0.00270878
408	0.00150777	0.00262522	0.0122788	0.00530015	-0.00184218	0.00964228
409	0.00319471	0.0042114	0.00541751	0.00489662	0.0130021	0.00504776
410	0.000620212	5.65121e-05	0.0033413	0.00244919	-0.0113836	0.00392786
411	-0.000254806	-0.000631476	0.00640747	0.0116626	0.00520015	0.0090386
412	0.00394144	0.00811224	0.00323693	0.00202856	0.00986842	0.0251137
413	-0.00154438	0.007389	0.00549777	-0.00539121	0.00251123	0.00661799
414	-0.000329658	0.00473739	-0.00386222	0.00570779	0.00429276	0.00758369
415	0.00418406	0.00455558	0.0163839	0.00918145	0.0103789	0.0115461
416	0.00240644	0.000347673	0.00372541	0.000768924	0.00347904	-0.000720053
417	0.000477104	-0.00100573	-0.0051411	0.00790135	0.0174589	0.00974127
418	0.00489286	0.000695199	-0.000209468	0.00352782	-0.00244856	0.000833882
419	0.00399961	0.0041224	0.00728942	0.00530274	0.00237366	0.0074307
420	0.00430749	-0.000464794	0.00512803	-0.0078803	0.00774199	0.0117079
421	0.00248782	0.0076822	0.00750947	0.00252197	0.00495612	-0.00581551
422	-0.000575068	0.00291276	0.00661689	-0.00165886	0.00640205	0.00836165
423	0.00266729	0.00624477	0.0053164	0.0114751	0.0188178	0.00466613
424	6.73811e-05	-0.00370787	0.00136104	0.00728515	-0.0040693	0.00623948
425	-0.000508637	0.00796552	0.0116655	0.0161442	0.00358674	0.00154945
426	-0.00145794	-0.000975378	0.00197948	0.00338356	0.0055524	0.00855932
427	0.00225145	0.00228175	0.00961001	-0.00819018	0.00244677	-0.0113425
428	0.000659141	-0.00504542	-0.00230982	-0.00509585	-0.00163082	0.00648556
429	0.00162644	-0.00157239	0.0116363	0.00899374	0.00771476	0.0115824
430	-0.00121102	0.00175237	0.00381863	0.00189164	0.00787147	-0.00680872
431	0.00164721	-0.00188039	-0.00421109	-0.00242478	0.006451	0.00920462
432	0.00375452	0.0136298	0.0127288	0.0182724	0.00837022	-0.00362662
433	0.00143037	0.000342435	0.00976743	0.00752505	-0.000762494	0.0127709
434	0.00219051	-0.00153163	0.00605328	0.00810249	0.0065856	0.0133975
435	0.003327	4.05367e-06	0.00509024	0.00236275	0.00157062	-0.00397544
436	0.00220255	0.00860738	0.00519899	0.0117249	0.020233	0.000956749
437	-0.000223959	0.0050182	0.00232045	0.00544714	0.0125473	0.0046133
438	8.96255e-06	0.00461983	0.00447637	0.000356345	-0.00344976	0.00298601
439	-0.000440252	0.0038018	0.00153783	-0.00152928	-0.0146918	-0.0126733
440	-0.00089872	0.00662023	0.00206477	0.00853488	0.0120893	0.000785554
441	0.00165243	0.00445142	0.002514	0.00134455	0.0106323	0.0244993
442	0.000605437	0.000293358	0.00307099	-0.00185977	-0.00981602	0.00690722
443	0.00348857	0.00892123	-0.00170332	0.00881139	-0.00617711	0.0286336
444	0.000616941	-1.58109e-05	0.000682534	0.000155433	0.00943111	0.00662456
445	0.00058375	0.00433596	0.00989859	-0.0067326	0.0244662	-0.00214592
446	-9.83612e-05	-0.0035545	0.00652083	0.00448514	0.00733303	0.0067059
447	0.000309689	0.000957191	0.00674051	-0.00380593	0.00825902	0.000816603
448	5.52733e-05	-0.00328372	0.00601241	0.0015151	0.00900475	-0.0158237
449	-0.000115443	-0.00280957	-0.00348557	0.00653347	0.00106708	0.00179415
450	-0.000844814	0.000397878	0.00421981	-0.00103147	0.0170422	0.00105334
451	0.0020227	-5.97955e-05	-0.0061722	0.00285861	0.0108133	0.0147458
452	0.000956134	-0.00147741	0.00525458	0.0136751	0.0129408	0.00485837
453	-0.000818091	0.00251961	-0.00313684	0.0121597	0.0199801	0.0092665
454	-0.000324502	0.000893876	0.00485039	-0.000338346	0.00226222	-0.0130729
455	9.33988e-05	-0.00377424	0.00416868	-0.00226614	-0.0104861	0.00129186
456	-0.000376395	0.00187868	-0.0030555	-0.0100894	-0.00654476	0.000781974
457	0.000876692	-0.00183571	-0.00649171	0.00668067	0.0132286	0.00388233
458	-0.00043512	-0.00474648	0.00014572	0.00792434	0.0119438	0.00339964
459	0.00155006	-0.00107916	-0.00376615	-0.0145681	-0.00619015	-0.0100754
460	-1.86854e-05	0.00137619	-0.00198992	0.00795644	-0.00212332	0.00427469
461	0.000862315	-0.00405292	-0.00524833	-0.00154055	0.0051942	0.00597204
462	0.00160812	0.00355798	-5.13859e-07	0.00388924	-0.0085338	0.00206665
463	-5.40165e-05	-0.00240902	-0.000662781	0.00641093	0.001031	-0.00374471
464	0.000677494	0.00466394	-0.00197926	0.00367915	0.00255297	-0.00338156
465	0.000520935	0.0048591	-0.00356991	0.00604858	0.00359849	0.00313682
466	0.0017895	0.00416099	0.0136024	0.0124165	0.00537259	-0.00697413
467	0.00424279	0.00452144	0.00475377	0.00824746	-0.00500293	0.00988535
468	0.00199627	0.00229945	-0.0071581	0.0117849	0.00996228	0.0158746
469	-0.000981628	-0.000450301	0.0076992	0.00402932	0.0150211	0.0216599
470	-0.00158891	0.00280461	0.00624446	0.00332059	0.00277261	0.0132932
471	0.00139259	0.00462221	0.00266328	0.0139278	0.00581511	0.0158117
472	0.00306626	0.0045234	0.0136839	0.0205695	0.0126215	0.00540376
473	-0.000101822	0.0051182	0.00431579	0.0102725	0.00709394	0.00411003
474	0.00432972	0.00924497	0.00284023	0.00725954	-0.00496261	-0.00410778
475	-0.000111229	0.00639225	0.00813656	0.0136848	0.00916178	0.0124139
476	-0.000402646	0.00663505	0.00150406	0.00782282	0.0085679	0.000355915
477	0.000741284	0.00773865	0.00610379	0.0074059	0.0012004	0.00821254
478	0.00239504	-0.00024552	-0.00155682	0.00236732	-0.00800411	0.021346
479	-0.00162891	0.00794274	0.0152049	0.00515226	0.00382074	0.00340286
480	0.000619386	0.00516537	1.83779e-05	0.0101694	0.0117927	0.00570806
481	0.00191366	0.00100402	0.00529254	-6.31439e-05	0.0150097	-0.00168842
482	0.0009135	0.00462957	0.00949778	0.0184344	0.0191568	0.0117641
483	0.00215874	-0.00164514	0.000538662	-0.00710053	-0.00394627	0.00133554
484	0.00200222	0.00586838	0.0103025	0.00958853	-0.00037655	0.0104178
485	0.000225462	-0.000702818	0.00987327	0.00363925	-0.00965622	0.00723677
486	0.00221793	-0.00223558	0.0064933	0.0136003	0.00405638	0.0092291
487	-0.000541327	0.000647973	0.00834146	0.00966827	0.00870216	-0.0137411
488	-0.00145253	-0.00319488	0.00101944	0.00542287	-0.00590703	-0.00797271
489	0.00220186	0.00225816	-0.000486364	0.00489716	-0.00402936	0.0100456
490	0.00124302	0.00801792	0.00147171	-0.00342528	-0.00606983	-0.00864246
491	0.000391272	0.00432549	0.00516783	0.00386556	0.0116642	0.00246231
492	0.000851818	0.00205287	-0.00113355	0.00586275	0.00110994	0.00784755
493	0.00112787	-0.00172448	-0.00436583	0.00215429	-0.000914146	-0.00486132
494	0.0020262	0.00292854	0.00409446	0.0191974	0.00268811	0.0186454
495	0.000934169	0.00356382	-0.00101838	0.00910998	6.51338e-05	0.00665436
496	0.00267165	-0.000226072	0.00527501	0.0115221	0.0088399	0.00984959
497	-0.00181256	0.00062522	-0.0063841	0.00178585	0.00439527	0.00812972
498	-0.000251006	0.0145855	0.00151682	0.00953904	-0.00297336	-0.00542071
499	-0.000778232	0.00122456	0.0113484	-0.00150045	0.00413555	-0.00232578
500	0.000404894	-0.0013231	-0.000864842	0.00276473	0.00226289	0.00109676
501	-0.00118851	0.00401036	0.0116794	-0.000522318	0.00913046	0.00831758
502	0.0022289	0.0068407	0.00175544	0.0038714	0.00101631	0.015136
503	0.000264136	-0.00181765	0.00610809	-0.00537951	-0.0186915	-0.00634283
504	0.000737048	-0.00148125	0.00543851	0.00871027	0.00304653	0.019509
505	0.00108994	0.00170661	-0.00959747	0.00882543	0.00340248	0.00435228
506	0.00014033	0.00410106	0.00438362	0.0121434	0.00511246	-0.00311408
507	0.00287744	0.00494935	0.00555226	0.0157495	0.00753046	0.00529529
508	0.000150364	-0.00309034	-0.00166899	0.0121997	0.00395876	0.0120489
509	0.00164669	-0.00067441	0.00536357	-0.00201506	-0.00277712	-0.00185679
510	0.0011781	0.0087868	0.000313137	-0.00175481	-0.00187193	-0.00543731
511	0.000930417	0.00175073	0.00885137	0.00454407	0.00854294	0.0114881
512	0.00258706	0.0098281	0.0134305	0.00802093	-0.0093953	0.00157988
513	-0.00149459	0.00278191	0.00658491	0.0247561	0.0115336	0.00889811
514	0.00127084	0.00129806	-0.00160611	-0.00504876	0.0047984	-0.00249687
515	0.000517858	0.00326188	0.00242112	0.0079284	0.00844164	0.00912811
516	0.00295644	0.0069602	0.00978585	0.0065319	-0.00461935	0.0113612
517	0.00298228	-0.00344342	0.00122857	-0.0123153	-0.000597046	-0.0146253
518	0.000623573	-0.00542666	-0.00410353	-0.00344804	0.0061529	-0.012047
519	0.000323694	-0.00555005	-0.00590489	-0.00268661	0.0046609	-0.0126525
520	0.00409717	0.00657752	9.04304e-05	0.00971731	0.0134841	0.000556819
521	0.00168991	6.09514e-05	0.000230523	0.0145452	0.0119039	0.00701956
522	0.000319972	0.00242079	-0.000210148	0.00373424	0.00520721	0.00817411
523	0.00144617	0.00305349	-0.00415456	-0.00876642	0.00998032	-0.0161123
524	-0.00267874	0.00104209	0.00500403	0.00346841	0.00508023	0.00923282
525	-0.00140516	0.00499683	0.00670421	0.00622442	0.0141959	0.000988832
526	0.000648834	-0.00104914	-0.00190904	-0.00443236	0.00427593	0.0160507
527	5.50827e-05	0.00177566	0.00294939	0.00194051	-0.000354242	0.0165988
528	0.00307841	0.00425717	0.0013672	0.0173754	0.00181152	0.00614379
529	0.000190764	0.00535659	-0.00825971	0.00683436	0.00741242	0.00212904
530	0.00201283	0.0044261	0.00314529	0.014079	0.00417576	-0.0104965
531	0.00426592	0.00435245	-0.00146973	0.00305272	-0.00728203	-0.00498059
532	-0.000791111	-0.000500286	0.001029	-0.00900039	-0.00483133	0.00774608
533	0.00141127	0.00376395	0.00328663	-0.00479448	0.012922	-0.0058575
534	0.000729653	-0.0013768	-0.00154241	0.0139236	0.0193737	0.00102299
535	0.00141684	0.00779231	0.00106171	0.00808332	0.00583561	-0.0115156
536	0.000631981	-0.00203305	0.00823604	-0.00300882	0.00434462	0.0157814
537	-0.000339934	-0.00104591	-0.00102667	-0.00167855	0.00733829	-0.00459433
538	0.00101008	-8.37212e-05	0.00911892	0.00420202	-0.000579948	0.00252915
539	-0.000175822	0.0011949	0.00143705	0.00524904	0.016734	0.00484769
540	0.00232979	0.00718762	0.00287652	0.0178797	0.00248003	0.0152809
541	0.000228085	0.00347423	0.00396582	0.0115814	0.0091139	0.0186668
542	0.00300112	0.00321689	0.0105152	0.00479382	0.00892667	0.0165681
543	0.00275711	-0.00130682	0.00760922	-0.00658314	0.00428766	0.00650026
544	0.00188903	0.0014872	-0.00209327	-0.00267415	0.0137559	0.0184816
545	0.00141564	0.000608675	-0.00704589	-0.00355145	-0.0159402	0.0179834
546	2.59807e-05	0.00785016	0.00665548	0.00819439	0.00427765	0.00215038
547	0.00282509	0.00751128	0.000902649	0.014012	0.00936082	0.0107411
548	-0.00120165	0.00207251	-0.00579687	-0.000309236	-0.0029145	-0.0028177
549	0.00432502	0.00809145	-0.00470345	0.00815364	-0.0029205	0.00406021
550	0.00216499	0.00443491	0.00231045	0.000671481	0.00439545	-0.0121626
551	0.00140621	0.000282988	0.00264022	0.0151447	0.0133968	0.0161395
552	0.00250756	0.00587624	-0.000240231	0.00603652	0.0024704	0.0215345
553	-0.000516362	0.00504716	0.0105455	0.00467064	0.00644398	0.0144835
554	0.00075068	0.00384999	0.00236337	0.00984865	0.000335212	0.02683
555	0.00629506	0.00987417	0.012245	0.0118427	0.0218054	0.014577
556	0.00368666	0.00281275	0.00457598	-0.00128108	-0.00638187	0.00706387
557	-0.000482289	0.00682888	0.000898717	0.00423001	0.000561997	0.00024654
558	0.000435914	-0.00228836	0.00308172	-0.00112003	-0.00135318	0.0120517
559	0.00165266	0.000276522	0.00117022	-0.000870428	0.00653094	0.00957971
560	0.00153447	0.00613989	0.00263503	0.0158856	-0.00790932	-0.0028043
561	0.000598083	0.00045723	-0.00485015	0.0117734	0.0111229	0.0151022
562	-0.001122	0.00579689	0.00879433	0.00847061	0.0137951	0.011546
563	0.000118411	-0.00395302	-0.0025546	0.00805199	0.00324454	0.00319629
564	-0.000200818	0.00201547	-0.00275135	-0.00013344	0.0113079	0.00820045
565	0.00229618	-0.00191567	0.00410181	0.00578448	-0.0118936	-0.0157991
566	-0.00142682	-0.000378213	0.000177421	0.00721927	0.00960228	-0.00952305
567	0.00074447	-0.00312291	0.00100191	-0.00174474	-0.000985622	0.00472034
568	0.00012186	-8.77222e-05	-0.00435747	0.0119212	-0.00331133	0.00698098
569	-0.000148888	0.00231675	0.0127472	0.0152937	0.000794433	-0.000643821
570	0.00195992	0.00482227	0.00810186	0.000757595	0.00676096	-0.0064337
571	0.00168399	-0.00207782	0.00385357	-0.00183026	-0.00300159	-0.00332975
572	-0.0006597	-0.000824942	-0.00129259	0.00889702	-0.00111468	0.00581287
573	0.00234841	0.00429676	0.00787689	-0.00167309	0.00464288	0.000374351
574	0.000132988	0.000151934	0.00265456	0.0045324	0.0123447	0.00288771
575	0.00463026	0.00670858	-0.0035101	0.0125111	0.00590068	-0.0104993
576	3.87146e-05	0.00341226	0.0131053	0.0118209	0.00616145	0.00764433
577	0.000722276	0.00633767	0.0134419	0.0112702	-0.00448274	-0.00083444
578	0.00206639	0.000741024	0.00739393	-0.0012934	-0.00229791	-0.00254992
579	0.00178103	0.00236623	0.00460034	0.0094616	0.013059	0.0131177
580	0.000503362	-0.0032739	0.00304869	0.000691913	0.00541439	-0.00279549
581	0.00127913	0.000734526	-0.00326895	0.00773316	0.00272773	-0.00103155
582	0.000963982	0.000670328	0.0131915	0.0130342	0.00960657	0.013787
583	0.000163302	0.00127361	0.000661015	0.00576771	-0.0108889	-0.00781935
584	-0.00208124	0.00662613	0.00286723	0.0118722	0.00341073	0.0113311
585	0.00128111	0.00539188	0.00275564	0.0137939	0.0158546	0.0170387
586	0.000380186	0.00377207	0.00841597	0.00192109	-0.00175478	-0.00502047
587	-0.00137986	0.00478587	0.00933902	0.00753192	0.0116572	0.0179717
588	-0.000572808	-0.00125849	-0.00195535	0.00962256	-0.00204663	0.00615419
589	0.000468634	0.00144114	0.00808538	-0.000852907	0.000721117	0.00160372
590	0.00417491	0.00485695	-0.00040462	0.0112048	-0.00720896	0.00132008
591	-0.000502275	0.00178219	0.00395145	-0.00601525	-0.0153128	-0.000660242
592	0.00146514	0.00496399	0.000920659	-0.00596714	-0.00409574	0.00103685
593	0.000542136	9.29475e-05	0.00102252	-0.00370235	0.00310082	-0.00292074
594	0.00272456	0.00788643	0.0029493	0.0126444	0.0102447	0.00678181
595	0.00378609	0.00205893	0.00609613	0.00176422	0.00858575	0.0209975
596	0.00112302	-0.00358202	-0.00455024	0.00246393	-0.00570479	0.00153013
597	-0.000876209	0.00291621	0.00477189	0.0214914	0.0160093	-0.00823442
598	0.0007366	0.0069698	-0.000118649	0.00699214	0.0195141	-0.00664921
599	-0.000179544	0.00965959	-0.00116199	0.0110852	-0.000647309	0.00856259
600	0.00192841	0.00614448	0.00709554	0.0102031	0.0158134	0.0102417
601	0.00325491	0.00457455	0.00325266	0.00649279	0.012158	0.00531318
602	-0.000297534	0.000329717	0.00542224	-0.000320038	0.00367562	-0.00485245
603	0.00578756	0.00772784	0.00378573	0.00600763	0.0125857	0.00496447
604	0.000545107	0.00436283	0.00295529	0.00494043	-0.00370431	0.0108816
605	0.000644053	0.00556123	0.00411747	-0.00025027	0.00487207	0.00192818
606	0.00396591	0.0052352	0.00178901	0.00340076	0.0145814	0.000416863
607	-0.000749627	0.00320714	-0.00442126	0.0104141	0.00891207	0.0106967
608	0.000245083	0.00537923	0.0138041	0.00510331	0.00148042	0.0011271
609	-0.000725972	-0.00335462	0.00632996	0.000882557	-0.00498888	0.0105914
610	-0.00311759	-0.000156743	0.011824	0.0169785	0.00912475	0.0159958
611	0.00137442	0.00361975	-0.000678702	-0.00213924	-0.00390317	-0.00443567
612	0.000447749	-0.001545	0.00538233	-0.00716463	0.00142766	-0.00902099
613	0.00370454	0.00822103	0.013393	0.00782661	0.0224134	0.00535277
614	0.00121691	0.00404592	0.00569388	0.0124575	0.00145218	0.00855136
615	0.000541561	0.00889648	-0.00365553	-0.00584017	0.00682793	0.000220997
616	0.00254139	0.00376888	0.0102248	0.0142844	-0.000465879	-0.000754221
617	0.0020861	-0.000546441	0.00608972	-0.0118474	0.0102309	0.010369
618	0.00132566	0.00724853	-0.000428495	0.004625	0.0247351	-0.010242
619	0.00171612	-0.00242867	-0.00140549	-0.00678251	0.00361978	0.00603963
620	0.000882095	-0.00141117	0.0107658	-0.00286	-0.00700637	0.00773156
621	0.00134527	-0.00236543	0.00661884	0.00705583	0.0108686	0.00357137
622	0.000878325	-0.00234012	0.0104957	0.00767824	0.0178318	0.0141559
623	0.00447927	0.00204182	0.0115003	0.0132104	0.0219541	0.00321561
624	0.000291613	0.000629295	-0.00436677	0.00369817	0.00044352	0.00078202
625	0.00205473	0.00163063	0.0123825	0.0117628	-0.00853749	-0.00223282
626	0.00220105	0.00339286	0.00941345	0.0075302	0.00748473	0.0107081
627	0.00103434	0.00310851	-0.00128976	0.00728163	0.00109363	-0.00573556
628	0.000223551	-0.00167293	0.0128769	0.00183216	0.00299239	-0.0055375
629	0.00276725	0.00623184	-0.00014619	0.00345804	0.0061734	-0.00722278
630	0.00205312	0.00477089	0.00702966	0.0144386	0.00146795	0.00254855
631	0.000672902	-0.0035138	0.0031366	-0.000921089	0.0101095	0.00220393
632	-0.0011915	0.00615547	-0.00361996	0.00655732	-8.70449e-05	0.00810475
633	0.00096974	0.00826149	0.00140389	0.00363757	0.00123424	0.00287499
634	0.00134672	0.0028118	-0.00275475	0.00451628	0.024031	0.015925
635	0.00229012	0.00416622	0.00498647	-0.000810329	0.0164466	0.0159251
636	0.00160836	0.001806	0.00322924	0.00573526	0.0076114	-0.00237562
637	0.00145664	-8.20555e-05	-0.00172828	0.00385002	-0.00193312	0.00917378
638	0.00314047	0.00362695	0.00787042	0.00355674	-0.00113221	0.00197946
639	-0.00153485	0.00542014	0.00459362	-0.00225806	0.00726866	0.0079914
640	0.000237779	0.00156959	0.0116324	0.00922452	-0.00145989	0.00422967
641	-0.00157592	0.00760416	-0.00554122	0.00405756	0.015457	0.0057028
642	0.00376497	0.00304594	0.00355919	-0.00953266	-0.00619876	0.00361212
643	0.00116666	0.00905373	0.000667967	0.0182591	0.0143079	0.00463029
644	0.001315	0.000718004	0.00648707	0.0114409	0.00728276	0.019589
645	-0.00107265	-0.00228388	0.00111707	0.000976337	0.00108891	0.00929944
646	0.00115414	0.00537696	0.00873473	0.02131	0.0123041	0.0105107
647	0.0044828	0.00903599	0.00831241	0.00806871	-0.00487791	0.0185597
648	0.00440892	0.00538497	0.00259281	0.010506	0.00333557	-0.00525629
649	-0.000261794	-0.0036176	0.00251817	-0.0017683	0.00768382	0.0157358
650	0.00119382	0.00305135	0.00684001	0.0138323	0.0076577	-0.00532224
651	0.00242986	0.00602242	-0.00679908	0.0137204	0.000282458	-0.00695829
652	-0.000694439	-0.00344193	0.00318992	0.00486589	0.0146934	-0.00101762
653	-2.32111e-05	0.00359272	0.00704156	-0.00498091	0.0126634	0.00706355
654	0.00218157	0.0053638	0.00405335	0.0119413	0.0062477	-0.00331385
655	0.00325796	0.00345315	-0.00566872	-0.00104872	0.00440386	-0.0112994
656	0.00396543	-0.000863397	0.00490179	-0.0054462	0.00925026	0.00374976
657	0.000556526	0.00679444	0.0019819	0.0102246	0.0090501	-0.00613306
658	0.00170057	-0.0017572	0.00637424	-0.0018775	0.0128239	0.015114
659	-0.000674881	0.00388639	0.0040558	0.00632104	0.00415247	0.00552875
660	0.000378544	0.00482792	-0.00946242	0.00419487	0.00814606	0.00454355
661	0.0024587	0.00370136	0.00737843	0.00984964	0.00740914	0.0193448
662	0.00037897	-0.0024164	0.0126737	0.0165153	0.000917416	0.0107815
663	0.0051957	0.0033059	0.00641282	0.00636374	0.00710472	-0.00850244
664	0.00194666	0.0137188	0.00781744	0.0139817	0.00575195	0.0210677
665	0.00213817	0.00227786	0.00555261	0.012836	0.00827655	0.00573123
666	0.000530498	-0.00109048	0.00218637	0.00112945	-0.000665076	0.00118245
667	0.00270385	-0.0030836	-0.00165398	0.00247413	0.0210334	0.0105468
668	-0.00123713	0.00196663	0.00617665	0.000952114	0.0158403	0.00996458
669	0.00211631	0.000742592	0.00982852	-9.34474e-06	0.00716497	0.014064
670	0.00155246	0.00528575	0.0130915	0.00945897	0.0105008	0.0191094
671	0.00179542	-0.00144141	-0.00241181	-0.000652944	-0.000752144	-0.00115453
672	1.88952e-05	-0.00493265	0.00234641	0.0171149	-0.00259339	0.00517901
673	-0.000594147	0.00250461	0.00106933	-0.00749976	-0.0034135	0.00731071
674	-0.00132667	-0.000728098	-0.00129176	-0.00944026	-0.00645507	-0.00304359
675	0.00192525	0.00137786	0.00577912	-0.00446359	0.0105434	0.00229725
676	0.00125606	-0.000768595	-0.000239366	-0.000629075	-0.0194405	-0.00545663
677	0.000386661	-5.51523e-05	0.000248084	0.000697416	0.00038427	0.000963633
678	0.000754113	0.00227554	-0.00681258	0.0094541	0.0167656	-0.00443905
679	0.000778017	0.00368548	0.00625763	0.00980564	-0.00227689	0.00639605
680	0.00211691	0.00915766	0.0052912	0.00526678	0.002116	-0.00576851
681	0.00250455	0.00192155	7.64084e-05	0.0128428	0.0125191	-0.00421859
682	0.00013054	0.000861455	-0.00940477	0.00124083	-0.00355388	0.0022805
683	0.000189052	0.00113096	-0.00226854	-0.00626201	0.0133838	0.0021194
684	0.00160808	0.00243269	-1.09742e-05	0.0022328	0.0089024	0.0119201
685	0.00149799	0.00121372	0.00176448	-0.00873679	-0.00319337	0.00739013
686	0.000757956	0.00040505	-0.00663161	0.00446416	-0.000792626	0.00690611
687	-0.00192449	0.00279264	-2.81718e-06	0.0042568	0.0138867	0.00944534
688	-0.000677391	-0.00206428	-0.00206494	-0.00933836	0.0144748	0.00347269
689	0.000359707	-0.00155909	-0.00136902	0.010476	0.0118779	0.015319
690	0.00134442	0.0130025	0.00058482	0.00697099	-0.000101418	0.0169471
691	0.00258444	0.00421101	-0.000872778	0.00151898	0.0086056	0.0135383
692	0.000819133	0.0043104	-0.00108252	0.00419592	0.00140895	0.0166632
693	-0.000414514	0.00181786	-0.00485315	0.00529829	-0.0020519	-0.00272026
694	0.00175648	0.00164602	0.00341018	-0.000396915	-0.000935545	-0.00217144
695	-0.000470799	0.000479236	0.000295045	-0.0036448	-0.00043151	0.0111811
696	0.00264805	-0.00380927	0.00287338	-0.00718482	0.00558789	-0.0077113
697	-0.000379369	-0.00623826	-0.00748658	-0.0030955	0.00367246	0.00262784
698	0.00329172	0.0049315	0.00108548	-0.00164568	0.0269009	0.016059
699	0.00358722	0.00997118	0.0131937	0.00573699	0.0139376	0.0243937
700	-0.000268837	-0.00477313	-0.00463499	-0.0118591	-0.00664175	0.00164766
701	0.00249245	0.00182874	0.00114341	0.00858625	0.0102771	0.00720953
702	0.00075866	0.00434806	0.0045788	-0.00852501	0.00481641	0.017034
703	0.000329745	0.00500277	0.0148564	0.00616538	0.0139868	0.0126467
704	0.000335974	-0.0031469	-0.00260978	0.00623357	0.0124978	-0.0164843
705	0.000393164	0.00669112	0.00188981	-0.00466762	0.0142409	-0.00795053
706	0.000558775	-0.00350657	-0.000133737	-0.00203743	0.00290712	-0.00307041
707	0.00291959	0.00683761	0.00390062	0.00679253	0.0110592	0.0173461
708	-0.00105484	0.00584027	0.00303491	0.0122055	0.0116602	-0.00107949
709	0.00255416	0.00733312	0.00707801	0.0134333	0.00843417	-0.00607359
710	-0.000786533	-0.00118342	-0.00856865	0.00615976	0.0063846	0.00638796
711	0.000177954	0.00356828	0.00598822	0.00359209	0.0113121	0.00779192
712	-0.000650876	0.0105086	0.014865	0.00701455	0.00883358	0.0127694
713	4.43452e-05	-0.00244674	0.00256303	-0.00773278	-0.00650415	-0.0019098
714	0.000409204	0.00310208	0.00310093	-0.00083186	-0.00296491	-0.000445806
715	0.00162186	-0.00412665	0.00468249	-0.00549302	-0.00471711	-0.000372525
716	-0.00101541	0.00406418	0.00211656	0.00694154	0.0143459	-0.00541777
717	0.00101827	0.00167122	0.00165783	0.0104531	0.00444053	-0.00726651
718	0.000604629	-0.00123898	0.00272617	-0.00206035	-0.00698048	-0.0049706
719	-0.00188915	-0.00118834	0.0037783	-0.00482633	0.000275841	-0.0043207
720	0.000525611	-0.000352724	0.00116558	0.000339857	0.00168296	-0.0105449
721	0.000801212	-0.000543482	-0.000259403	0.0135237	0.00142512	-0.00632346
722	-0.000186941	0.010846	0.00194538	0.004531	0.00560334	0.000231326
723	0.00156178	0.00186444	-0.00267465	-0.00616596	0.0168546	0.0109728
724	0.000243797	0.000749516	0.000394087	0.00108463	-0.00519456	0.00946257
725	8.79543e-05	0.00470744	0.00434596	0.00950543	1.03066e-05	-0.00569237
726	0.00453568	0.0103692	0.00991472	0.00370036	0.0158651	-0.00824687
727	0.0017219	0.00173755	0.00125067	0.00561132	-0.00322839	-0.0082033
728	0.00414234	0.00303488	0.00230757	0.00277744	0.00264869	0.00465369
729	3.97171e-05	0.00268456	0.00325363	0.007605	-0.00243185	0.00457571
730	0.0019934	0.00275722	0.00746654	0.0125474	-0.0023826	0.00465263
731	0.001212	0.00132661	-0.00163388	0.010849	0.0131585	0.0218473
732	0.00474654	0.00690603	0.00377578	-0.00292222	-0.011735	0.00467071
733	0.000287586	0.00924511	0.000823507	0.00989304	0.00293504	-0.0149842
734	0.000920641	0.000674008	0.00307104	-0.000399142	0.00802746	-0.00100819
735	0.00353038	0.00167516	0.00559856	0.0163867	0.0120882	-0.013882
736	-0.00168915	0.00373793	-0.00188017	0.00913395	-0.00110848	0.0055358
737	0.000258285	0.00642475	0.0106396	0.00874732	0.00687054	0.00575741
738	-0.0011823	0.00234976	0.0103244	0.00733016	0.00250231	-0.00229508
739	-0.00099396	-0.00180526	0.00437246	-0.00209547	-0.0128707	-0.00260448
740	-0.000374694	-0.00181785	0.0153034	-0.00590544	0.00344422	0.00634855
741	0.000857913	-0.00274944	0.00514733	0.00871144	0.00447478	0.00626436
742	0.00126967	0.00177625	0.0121092	0.00073473	-0.0038386	-0.00078617
743	0.000893973	0.00467031	0.00503653	0.00841168	0.00957657	0.00906413
744	-0.000816654	0.00268638	0.00862558	0.00211081	-0.00563294	0.00162948
745	0.00328744	0.00230812	0.00178605	0.0139746	0.0019305	-0.00398723
746	0.00249322	0.00478985	-0.000596486	0.0047153	0.00616704	0.00490338
747	0.00310384	0.00180018	0.00563826	-0.0099787	-0.00361431	0.014174
748	0.00568488	0.00644412	0.0103605	-0.00147577	0.0105134	-0.00100888
749	0.00103671	0.00120869	-7.83684e-06	-0.00168038	0.00104662	-0.00392877
750	0.00210782	-0.00505865	9.64428e-05	-0.00466929	0.00804063	-0.0115595
751	0.00170262	0.00298255	0.000556146	0.00342848	0.00534817	0.00964215
752	-0.00225425	-0.00215698	0.00418402	-0.00358008	-0.000102783	-0.0026119
753	0.000555459	0.00243892	-0.00160954	0.00840173	0.0127674	-0.00684167
754	-0.000433467	0.00150462	0.00217081	-0.00580983	0.0124722	0.0163048
755	0.000844981	0.00147976	-0.00181459	-0.00681034	-0.00794459	0.003948
756	0.00107517	-0.00255034	0.00139621	-0.00682716	-0.0048603	-0.000854429
757	0.000161572	0.00118974	0.0151137	0.00664708	0.0089085	-0.00738475
758	0.000344923	0.0053941	0.0071057	-0.00223411	0.00506025	-0.0107748
759	0.00141617	0.00457987	0.000276386	0.0116208	-0.000967204	0.00808525
760	0.00107614	0.000721985	0.00555206	0.00101016	0.019162	-0.0156911
761	0.00201301	0.00192685	0.00083605	-0.000521104	-0.000177641	-0.0137346
762	0.0040364	0.00404375	-0.00868973	0.00849724	0.00784799	-0.00432337
763	-0.00132619	0.00133146	0.000333334	0.00478218	0.0105796	0.00582875
764	0.00204261	0.00154188	0.00807767	0.00034882	0.0121657	-0.0083399
765	0.00120099	-0.000119059	0.00461453	0.00191343	0.00508535	-0.00666689
766	0.00245162	0.00559811	0.00128884	0.0158609	0.00516737	0.00740119
767	-0.00206525	-0.00294145	0.00665766	0.00568967	0.000552472	0.00290335
768	0.0028253	0.00606161	0.00555621	0.0215993	0.0104224	0.0127907
769	0.000467196	0.00567359	0.00609238	0.00851802	-0.00542044	0.00353337
770	0.000157673	-0.0010984	-0.00368191	0.00252079	-0.00392542	0.00824387
771	0.00125862	3.44871e-05	0.00252039	-0.0105982	0.0084153	0.00577828
772	0.00359043	0.00325346	-0.00397112	0.00979126	-0.000552626	-0.00639255
773	0.000113179	0.00143957	-0.00447912	-0.00232283	-0.00472185	0.0135634
774	0.000254666	-0.00109759	0.00848662	0.00611717	0.0131966	0.0025071
775	0.00314313	0.0112064	0.00198667	0.00472577	-0.00285851	0.0092629
776	0.000728244	0.00119236	-0.00429266	0.0164292	0.0193722	-0.00020867
777	0.000418679	0.00406628	0.00257468	0.0105751	0.00894259	0.00106195
778	0.002673	-0.000617136	-0.00218496	0.00389531	-0.00381951	0.0164839
779	-0.000822761	-0.00142297	0.00367261	0.00487158	0.00622776	-0.00490338
780	0.00222655	0.00529588	0.0035105	0.0022993	-0.00513445	0.00757236
781	0.00256088	-0.00351382	0.00497246	0.00475499	-8.65853e-05	-0.00288389
782	0.00117729	0.00478836	0.00577087	0.0193217	0.00381522	0.0135241
783	0.00194207	0.00864801	0.000630753	0.00273939	0.0143781	0.016078
784	0.0013723	0.00557093	0.0113168	0.00416169	0.0146789	0.0156868
785	-0.00092329	0.00601296	-0.00102001	-0.00588406	0.00382721	0.00736118
786	0.00287763	0.00515508	-0.000705643	0.0107488	0.0107919	0.0146985
787	0.00136127	0.00436681	-0.00210637	0.00569625	0.00583768	0.0117114
788	9.14834e-05	0.00700242	-0.00282241	0.00572175	0.00854254	-0.00172148
789	0.00508287	0.0079721	-0.0017207	0.00734469	0.0060822	0.00750582
790	0.000260577	0.00139358	-0.00583312	-0.00148182	0.00367139	-0.00424047
791	5.20901e-05	0.00371209	-0.00220258	0.00248194	0.00417704	0.0127607
792	0.000356365	-0.00136588	0.00134414	-0.00310837	0.00109806	-0.00238864
793	0.00222297	0.00299394	-0.00692818	0.00845365	-0.00477567	0.00988061
794	0.00387618	0.00541047	-0.00135244	0.00602261	0.00606542	0.0037391
795	1.05234e-05	0.00780993	0.00228706	0.00831846	0.00533899	-0.00322094
796	0.000992579	-0.00175	-0.0011456	0.0107482	0.00646536	-0.000158902
797	0.00169522	-0.000183171	-0.00513365	0.0140839	0.0221868	0.0167225
798	0.00206556	0.00247132	0.0101966	0.00400448	-0.0102151	-0.00336096
799	0.00212748	0.00243244	0.00665975	-0.00575263	-0.000241385	0.00485478
800	0.00359492	0.00761584	-0.000780413	0.0100991	0.00864965	0.00966158
801	0.000733801	0.00381694	0.010171	0.00240684	0.0061488	-0.00498226
802	0.00133344	0.00465054	0.00815418	-0.00258888	-0.000141005	0.0141526
803	0.00176152	0.00204056	0.00372386	0.00147713	-0.00361677	0.00377044
804	0.00387071	0.00419336	-0.00164745	0.00465952	0.00578238	-0.0101612
805	0.000690441	-0.00107511	0.00110559	0.00645677	0.0124498	0.00489594
806	-0.0014336	-0.0031893	-0.000985043	-0.00532673	0.0057939	-0.00101159
807	0.00442837	-0.00094136	0.00883089	0.00272817	-0.0133832	0.00471352
808	0.000232786	0.00590539	-0.00218729	0.0099909	0.0100891	0.0136618
809	0.00328395	0.000996597	0.00445076	0.00850064	0.010839	-0.00230277
810	0.000900276	-0.00586438	0.00272987	0.000175942	-0.00414665	0.00827898
811	0.00312964	0.00264976	0.0112779	0.00726543	-0.00486451	-0.013097
812	0.000918058	0.00013467	0.00475295	0.009771	0.00162909	0.00470387
813	-0.00107193	-0.000616317	0.00231427	-0.00324218	0.0205895	0.00457489
814	-0.00101335	-0.00110407	0.00878872	0.0038861	0.00593903	0.0103234
815	0.00140629	0.00563362	0.00741191	-0.00640237	0.00782377	0.00820246
816	-6.30488e-05	-0.000280028	0.00308826	-0.00323257	-0.00824579	0.00886196
817	0.00210501	0.00372479	0.00710859	0.00657014	-0.000299579	0.00464065
818	0.00111919	0.00250436	-0.00286971	0.0141618	0.0166336	-0.0092491
819	-1.93388e-05	-0.00281114	0.00244594	0.00503009	-0.00171543	0.00695364
820	-0.000553193	-0.00310766	0.00382503	0.0026437	0.0068099	0.00564582
821	0.00154071	-0.00332946	-0.00108308	0.0017939	-0.00153028	0.00954389
822	0.00114986	0.00565733	0.000465506	0.0212278	0.00244443	-0.00241292
823	0.00149009	-0.00115977	0.011228	-9.80912e-05	0.00542338	-0.00164279
824	0.00244148	0.00203593	0.00633603	0.00908484	0.0119007	0.0179372
825	0.0046004	0.00347766	-0.00107331	0.0148894	-0.0087494	0.00628345
826	0.00388328	0.000519172	0.00717883	0.00477779	0.0112181	0.0183595
827	0.00284539	0.00818826	0.00410626	0.0034466	0.010844	0.00327415
828	0.00543154	0.0058599	0.00687224	0.00994162	0.0170626	0.00291586
829	0.000312121	0.00148138	0.0121221	0.00925933	0.00808848	0.0107486
830	0.000712581	0.00382068	0.010645	-0.00422912	0.0143682	0.0106624
831	-0.000119129	0.00209038	-0.00256979	0.0100419	0.00456507	0.00816688
832	0.00225561	0.00670836	0.0072714	-0.00360467	0.00513285	0.00626593
833	-0.00179721	0.00361152	0.00707112	-0.00108796	0.00523468	0.0129231
834	0.000976843	0.00263593	0.00423471	-0.00227559	-0.00199881	0.00337421
835	0.00719932	0.00766648	0.00225627	0.00824915	0.0194855	-0.000111448
836	4.27854e-06	0.00187776	-0.00470605	0.00691331	-0.00115201	-0.0017942
837	0.001868	0.00651328	0.00917328	0.00363262	-0.00727292	0.0114465
838	0.00205153	0.00241358	0.00842194	0.0198034	0.0155331	0.0144912
839	-0.000398873	-0.000402766	-0.00660519	0.00648546	-0.0121555	0.00585633
840	0.00105989	-0.000300419	-0.00383673	-0.00839206	0.00407887	0.00731256
841	0.000758628	-0.000387811	0.00480391	0.010437	0.00896519	0.00649703
842	-0.000186146	0.00396565	0.00115992	0.00357425	0.0227391	-0.0103686
843	0.000245662	0.00668633	0.0120651	0.0184076	0.000605412	-0.00178105
844	0.00286376	0.00868084	0.00259359	0.0030523	-0.00234266	0.00342516
845	0.00248422	0.00579318	0.0134326	0.00607132	0.00668649	0.00669243
846	0.00216673	0.00163657	-0.000821757	0.00138468	0.00369105	0.00413907
847	0.00136569	-0.00300349	-0.0090002	0.00226756	0.0142521	0.0013967
848	0.00343064	0.00229536	-0.00414398	-0.00146986	0.00802285	0.000134708
849	-0.000837862	-0.000913641	-0.00343089	0.00846073	0.0217269	0.0112524
850	0.000914231	0.00168053	-0.00300904	0.0132618	0.00124345	-0.00319498
851	0.00281641	0.00161868	0.00444461	-0.00586878	0.00719937	0.0115144
852	0.00150694	-0.000294821	0.00644845	-0.0026566	0.00435951	0.00663
853	0.00041853	0.0024444	0.00433077	0.00895042	0.0163241	0.00429227
854	0.000335791	-0.00249136	0.0111191	0.00200251	-0.000351461	0.00981587
855	-0.000456495	-0.0054401	-0.000532504	-0.00770418	-0.0169202	-0.00326437
856	-0.00290985	0.00443572	-0.000844258	0.0127781	0.0153126	0.00941254
857	0.00153658	0.00782635	0.00783137	-0.00689918	0.00258633	-0.00200464
858	0.00376445	0.00608551	0.00590087	0.0101016	0.00626486	0.00833012
859	-0.000336986	-0.00264259	0.00265921	0.0034305	0.00402776	0.00188518
860	-0.000183451	0.00128756	-0.00286096	0.0119831	-0.00340784	0.00957507
861	0.00262519	-0.001783	0.00141494	0.00697143	0.0162886	0.00395972
862	0.00447426	0.00711702	0.00186097	-0.000668102	0.0088677	0.00512166
863	0.000741169	0.000746112	-0.00591177	0.00807014	0.00559476	-0.000488309
864	0.00251811	0.000942545	0.00486443	0.0127252	0.00148233	-0.00475
865	0.00118331	0.00605686	0.00371891	0.00149232	-0.00715214	-4.76653e-05
866	0.000832804	0.00159445	-0.000722764	0.00348471	0.00691428	0.000624086
867	0.00131568	0.00569813	-0.000437525	-0.00612527	-0.00811733	0.00442207
868	0.00321165	-0.000399271	0.0176014	0.0173055	0.00719103	0.00974521
869	0.000168041	0.00267381	0.0128282	0.00715875	-0.000470149	0.00583242
870	0.00384788	0.00396784	0.0130337	0.00319809	0.00719933	0.011789
871	0.00221405	0.00671416	0.00488194	0.00766145	0.0117911	0.0121939
872	0.00291906	0.00288015	-0.00415153	0.00599914	-0.00210131	0.00687653
873	0.00295771	0.00752108	0.0153216	-0.00873907	0.0013951	-0.000894579
874	-0.00021832	-0.00254223	0.006917	0.00290943	0.0105379	0.0345242
875	0.00197318	0.00053665	0.000923772	0.0136767	0.00634868	0.014037
876	0.00167127	0.00739742	0.00159633	0.00759137	0.00746053	0.00394697
877	0.00603456	0.00657487	0.00233096	0.00147308	0.00890576	-0.00296526
878	0.00492257	0.000800363	0.00429825	0.00205361	-0.00698242	-0.00215022
879	0.0026105	0.00291312	-0.000383443	0.0167408	-0.00229895	0.00212277
880	-1.03254e-05	0.00589771	0.00224311	0.00301028	0.00972122	0.00964568
881	0.000612223	0.00890347	0.00700354	0.00708492	0.0041396	0.00180049
882	0.000604295	0.000518539	0.00624884	-0.00993588	0.0138828	0.0126931
883	0.00112652	0.0115081	0.00551633	0.0103165	0.00143635	0.0142383
884	0.00146261	-0.0033836	0.00625886	5.50102e-05	0.00946588	-0.00188937
885	0.00156202	0.00496503	0.00208651	0.00419419	0.00235221	0.00850655
886	0.00130097	0.00911019	-0.00311232	0.00895743	0.000376565	0.00792
887	0.00158146	-0.00109743	-0.000478695	-0.000558978	-0.00667994	0.00571914
888	0.00140877	0.00155152	0.00125376	-0.000190162	0.0210789	0.00826081
889	0.000785059	0.00812595	-0.000336112	0.00865984	0.00380164	0.00101377
890	0.000758736	0.00728712	0.00846045	0.0180522	0.0167229	-0.0068745
891	0.00216231	0.00261601	0.0152967	0.0103174	0.00117371	0.00255906
892	0.00107407	0.00311925	0.00628131	2.38183e-05	0.00755513	0.00376504
893	1.66603e-05	0.0048758	0.0101074	0.00924718	0.00492192	0.00867766
894	0.000736153	0.00720327	-0.00414858	0.0114765	0.00871268	0.0138501
895	0.00211559	0.00251266	0.0151643	-0.00415156	0.010057	0.0025294
896	0.00258337	0.00225989	0.00735887	0.000930778	-0.00119671	0.00256331
897	0.00196937	0.00386302	0.00456166	-0.000875732	-0.000385067	-0.00280781
898	-2.95882e-05	0.00091513	0.00064715	0.0103111	0.0019802	0.013502
899	0.00320509	0.00177321	-0.000164456	0.00888538	-0.00157443	-0.0151945
900	0.0026062	-0.00191753	-0.00182571	-0.00144298	-0.00441292	0.00502842
901	0.00202149	0.00492978	0.00449799	0.0124242	0.00950238	-0.00176205
902	0.001313	0.0025178	0.00521442	0.00112915	0.00965337	0.0148825
903	0.00164102	0.00371634	0.00139529	0.0110832	0.00777227	0.0129229
904	0.000149893	0.00284865	0.00967175	0.000239217	-0.00856064	0.00287192
905	0.00374807	0.00205246	0.00219439	-0.00746287	-0.0021807	-0.00186653
906	-0.000923666	-0.003297	0.000580491	-0.00110483	0.00137043	0.00769925
907	0.000734977	0.00122873	0.000527776	-0.00843085	0.00603903	0.0020092
908	0.003051	0.00691743	-0.00143494	0.0183601	-0.00040489	0.0113145
909	-0.000256465	0.000982561	-0.00462035	0.00835905	-0.00744319	0.00649277
910	-6.33088e-06	0.000657342	-0.00604002	0.00312641	0.00425761	0.0207148
911	-0.000519218	2.21518e-05	0.00190654	-0.00385427	0.00411047	0.00898163
912	0.00257368	0.00511761	0.00168761	0.00318803	0.0100786	0.00937859
913	0.000987772	-0.00411551	0.00819681	0.00167131	0.0110387	0.00784487
914	-0.00122208	0.00168073	-9.81049e-05	0.0106117	0.0180644	-0.000329681
915	0.00149461	0.000434493	-0.00793783	-0.00380557	-0.0087575	-0.0136672
916	0.00251527	0.00296114	0.00839625	0.00810251	0.00496001	-0.00204995
917	0.00136462	0.0076463	0.0049763	0.00954911	0.00262598	-0.0035353
918	0.00227727	0.00592583	0.00329394	0.00530826	0.0139163	0.0142594
919	0.00023586	0.00168122	0.00687492	0.0052197	-0.0050794	-0.000854229
920	0.000941528	0.00368616	0.0106819	-0.00535996	0.0029728	0.0203502
921	-0.000573807	-0.00201217	-0.00831179	0.00118754	0.00601748	0.0162414
922	0.00273769	0.00112693	0.0112792	0.0108605	0.0171351	0.0112046
923	0.00176557	-0.000910048	0.00095419	0.00776099	-0.00268014	0.00159132
924	0.00115596	0.00571613	0.0137599	-0.00252163	-0.00247645	0.00718008
925	-0.000371956	-0.000596867	0.00155227	-0.00444459	0.0144285	-0.000795508
926	-0.00128698	0.00177984	0.0172482	0.00528227	0.0153529	0.010932
927	0.00341021	0.00759847	-0.00809791	0.00407587	0.0158188	-0.000938496
928	0.00325197	0.00963116	-0.00441542	0.00524781	0.0111148	-0.00367272
929	0.00012933	0.00751873	0.00593448	0.0128292	0.000448105	0.0172054
930	0.00114262	0.00196424	0.00173922	0.00741588	0.00112806	0.00469324
931	0.0011871	0.00482322	0.00669486	0.0164722	0.000909885	0.0216388
932	0.00122754	0.00182416	0.00410263	0.00995333	0.018332	0.00785156
933	0.000596081	-0.0063639	-0.00182869	0.00237489	0.00438129	-0.00386857
934	-0.0014715	-0.00306112	0.00853857	0.00606894	-0.00152263	0.00914548
935	0.00257611	0.00439498	0.0109301	0.00165494	0.0166641	0.00975782
936	0.00245652	-0.00276488	0.00408496	0.000603081	0.00904827	-0.00208762
937	0.00153025	0.00823044	0.00936028	0.00726462	-0.00357313	0.0099407
938	0.00333124	0.00812092	-0.00508474	0.00191467	-0.000346417	0.0034222
939	0.0033641	0.00690823	-0.000642734	-0.00309587	0.000257385	-0.00490975
940	-0.00303352	-0.00137904	-0.00213521	-0.00326267	0.00419515	-0.000882456
941	0.00121762	-0.000565841	0.00205751	-4.85566e-05	-0.00416942	0.00292546
942	0.00226424	0.0105654	-0.00080767	0.0200379	-0.000911641	0.0126796
943	-0.00062626	0.00243311	0.00125321	0.0169682	0.00973496	-0.00550576
944	-0.000811014	-0.000126913	0.0108428	0.0121727	0.00351986	-0.00330096
945	-0.00132513	-0.00400224	0.00508678	-0.0141671	0.0134132	0.00865585
946	0.00207888	0.00335455	0.00784235	-0.00134002	-0.00618612	0.0165533
947	-0.000305288	0.0104421	0.00513435	0.00313422	0.0156985	0.00736016
948	-9.76873e-05	-0.000737041	0.00219234	0.004357	0.00147053	-0.00875159
949	-0.00225403	0.00150048	0.000329659	0.0010633	0.0196142	-0.00337588
950	0.000524354	0.00546737	0.00829357	-0.00447751	0.00440818	0.000349476
951	0.00142706	-0.00162802	0.00303368	0.00981355	0.00953262	0.00557161
952	-0.00139597	-0.000497257	0.00594871	0.00200473	-0.0157177	0.0116303
953	0.00199816	0.00452309	-0.00575837	0.0106758	0.0213581	0.0253195
954	0.000176365	0.00681389	0.000410412	0.0225017	0.0053627	0.00768767
955	0.00044504	-0.00125743	0.000465949	0.0116848	0.00538846	-0.0105423
956	-0.00187112	0.00479433	0.00190169	0.0102636	-0.00277075	0.0197507
957	0.00118217	0.00409163	-0.00454486	0.00290275	0.00308837	-0.00912912
958	0.00310952	0.00119156	0.000550131	0.00598383	0.0115201	0.00341944
959	-0.00146869	-0.00254369	-0.000847109	0.00711406	-0.00446129	0.00182515
960	0.00332536	0.0112128	0.00435184	0.00910286	0.00788697	-0.00786009
961	0.000437226	0.00622247	-0.00105863	-0.00939408	0.0173526	0.00101879
962	0.00229759	0.0108602	0.00118429	0.0171472	0.00134069	0.00376037
963	0.00173048	0.0016838	0.0043719	-0.000305761	-0.000238849	-0.0186397
964	0.00187926	-0.00214498	0.00461483	0.00401335	0.00331908	0.0116621
965	0.000442437	-0.00239788	-0.00693434	0.00359215	0.0115777	0.00887702
966	0.000261548	0.000370704	-0.00108592	0.00240094	0.000358795	0.00163444
967	-0.000119618	-0.00762334	0.000576806	0.00209426	0.0106469	0.0113225
968	-0.000105772	-0.000804016	-0.000294159	0.0149213	0.0187164	0.0286858
969	0.00339295	0.00463544	0.000822836	0.0109284	-0.00422201	-0.0115083
970	-0.000187512	0.00677672	0.00121423	-0.00159941	0.00237432	0.00348066
971	0.00169543	0.00615074	0.0121671	0.0118694	0.0186352	-0.000781821
972	0.00549659	0.0125696	0.00738965	0.0104228	-0.00112921	0.00217355
973	-0.00182596	0.00697481	0.000434799	0.0122561	0.00702968	-0.00238598
974	0.00300797	0.00172684	0.0110992	0.0154199	0.00924643	0.0230706
975	0.00186552	0.00928806	0.00770109	0.00698313	-0.00667412	-0.010172
976	0.00220049	0.0110207	-0.00125618	0.00470539	0.00408909	0.00583763
977	-0.000228246	0.00287668	0.00895647	0.00380128	0.00449679	-0.00264166
978	0.00339694	0.00659146	0.0041715	0.0109002	0.0166399	0.0156258
979	0.00271269	0.00637627	0.00360444	0.00477474	-0.000246176	-0.0194208
980	0.00185645	-0.00109791	0.0108251	0.0124189	-0.00495065	0.00455237
981	0.00460633	0.00616451	0.00302229	0.00671127	0.0171459	-1.35098e-05
982	-0.00125627	0.00766605	0.00344247	0.0106411	0.00165689	0.0046949
983	0.00414368	0.00251484	0.00506411	0.0117281	0.00367266	0.00922902
984	-0.00145239	0.00344068	0.00873935	0.00363245	0.00824482	-0.00126223
985	-6.6126e-06	0.00693541	0.00396197	0.0155907	0.00626301	0.00443045
986	0.00193219	0.00572497	0.00100878	0.00476641	-0.00635799	0.00497211
987	0.00415704	0.00273709	-8.97336e-05	0.00720911	0.00700888	0.00608312
988	-0.000458818	0.00484922	0.00367106	-0.00029961	0.015696	-0.00164305
989	0.00109932	0.00139688	0.00547681	0.0183652	0.00314346	-0.0113495
990	0.000613037	0.00636041	0.00531106	0.00267123	0.0170384	0.0078489
991	0.000537539	0.00321537	0.000522665	0.0142796	-0.00360937	-0.0197844
992	0.00118313	0.0103109	0.00762657	0.00770129	0.00139165	0.00512385
993	-0.000375523	0.00346829	0.00858805	0.00350758	0.0234785	0.00139553
994	0.000804293	0.00891046	0.000332549	-0.0015787	0.0163503	0.00082893
995	0.00502308	0.00106935	0.00516155	0.00627364	0.0112028	0.00902048
996	0.00324998	0.00385797	0.00896317	0.00865957	0.0120855	0.00498165
997	0.000346665	0.00921715	-0.00109492	0.00437609	0.0117929	0.0243239
998	0.0019073	0.00183665	0.00308898	0.0104372	-0.00309926	0.00737046
999	0.00104419	0.00425182	0.000107484	-0.000471794	0.00420442	0.00504926

## Sheet: FIG6E_sh_NN_A
	in_4	in_8	in_12	in_16	in_20	in_24
0	0.264543	0.1326	0.0911358	0.0643572	0.0502458	0.0485752
1	0.26936	0.13234	0.0972574	0.0678133	0.0564491	0.0472441
2	0.279703	0.144359	0.0968964	0.0731536	0.0491744	0.0466115
3	0.266783	0.132058	0.0971772	0.0648785	0.0537732	0.0499751
4	0.274879	0.139827	0.102764	0.0757858	0.0559579	0.0517421
5	0.26574	0.139142	0.0948438	0.0697124	0.0498458	0.0484074
6	0.2659	0.143707	0.096443	0.0732057	0.0525356	0.0502572
7	0.267851	0.139159	0.101999	0.071485	0.0583774	0.0521788
8	0.265405	0.133325	0.0991465	0.0666255	0.0539187	0.0495316
9	0.276164	0.139584	0.0969886	0.0679709	0.0585516	0.0485007
10	0.261095	0.138039	0.0954795	0.0708391	0.0574522	0.0541422
11	0.255182	0.132652	0.0882252	0.0697006	0.0492937	0.0476522
12	0.268468	0.134076	0.0926938	0.0691354	0.0560116	0.0455767
13	0.26398	0.12641	0.0930619	0.0663037	0.0563108	0.0484182
14	0.264942	0.138327	0.0933056	0.0718898	0.0545307	0.0507404
15	0.264367	0.134703	0.090143	0.0718036	0.054748	0.044087
16	0.259799	0.132512	0.0946103	0.0740833	0.0539347	0.0429833
17	0.262809	0.126687	0.0952951	0.0667719	0.0483736	0.0497359
18	0.272133	0.133457	0.097141	0.0732533	0.0556664	0.0510764
19	0.275159	0.137181	0.0969841	0.0722079	0.058624	0.050869
20	0.272486	0.145451	0.102487	0.0774496	0.0617072	0.0515638
21	0.267242	0.133673	0.0945026	0.0721213	0.0581572	0.0491366
22	0.268972	0.137273	0.101392	0.0721168	0.0563516	0.0522117
23	0.269659	0.137778	0.0965543	0.0733348	0.0524076	0.0504208
24	0.263443	0.130294	0.0934634	0.0650796	0.0570154	0.0465802
25	0.270179	0.134741	0.10006	0.0701652	0.0532872	0.048897
26	0.275141	0.134611	0.0940203	0.0648773	0.0554545	0.0479513
27	0.274214	0.143262	0.0965768	0.0745828	0.0538522	0.047527
28	0.274019	0.142663	0.0996376	0.0690172	0.0566937	0.0453134
29	0.272025	0.132634	0.0909148	0.0735128	0.0544936	0.0481781
30	0.279521	0.139315	0.0905877	0.0702058	0.0521382	0.0474342
31	0.26859	0.13311	0.100394	0.0779062	0.0545602	0.0511851
32	0.266204	0.134754	0.0902723	0.0729914	0.0571499	0.0514374
33	0.268896	0.141295	0.0932317	0.0761795	0.0571129	0.0501792
34	0.27053	0.140715	0.0978469	0.0753368	0.0561228	0.0479079
35	0.272844	0.151758	0.102682	0.078179	0.0546025	0.0485362
36	0.263384	0.132281	0.0937562	0.0658319	0.0567295	0.044045
37	0.273327	0.140434	0.103471	0.0774394	0.0610011	0.0516621
38	0.268488	0.134552	0.0951462	0.070883	0.0573074	0.0470674
39	0.278089	0.141644	0.100266	0.0741616	0.0570633	0.0508624
40	0.268394	0.13533	0.0941136	0.07634	0.0585425	0.0521239
41	0.280384	0.143518	0.0957681	0.0674554	0.0563537	0.048479
42	0.277314	0.13284	0.0943566	0.0693678	0.0609985	0.0514272
43	0.268746	0.135585	0.100343	0.0754346	0.0606623	0.0528567
44	0.273393	0.134092	0.096298	0.0696717	0.0578123	0.0489528
45	0.267751	0.139603	0.0941325	0.0679357	0.055234	0.0493274
46	0.273988	0.144338	0.101985	0.080139	0.0611354	0.0543447
47	0.266713	0.132993	0.0945589	0.0695059	0.0578194	0.0531383
48	0.264022	0.139538	0.0957767	0.0704968	0.0539336	0.047916
49	0.269459	0.140426	0.0929516	0.0725514	0.0547936	0.0487693
50	0.286902	0.1495	0.102529	0.0804393	0.0604217	0.0530599
51	0.265671	0.135464	0.0957271	0.0682736	0.0551899	0.0484214
52	0.25934	0.128467	0.0903252	0.0701807	0.05285	0.0474763
53	0.266008	0.139243	0.0985396	0.079976	0.0569737	0.0471349
54	0.265884	0.130054	0.0924608	0.0683606	0.0548718	0.0477818
55	0.272734	0.136569	0.0945193	0.0728802	0.0533363	0.049093
56	0.265784	0.131698	0.0922762	0.0688752	0.051447	0.0486199
57	0.265919	0.137934	0.0920384	0.0740588	0.0538418	0.0506581
58	0.27078	0.143682	0.0984995	0.0785542	0.0571519	0.0516272
59	0.260401	0.13102	0.0956241	0.0689988	0.0563849	0.0480396
60	0.265385	0.137357	0.0930044	0.0748695	0.0549864	0.0462627
61	0.272714	0.136838	0.0971654	0.0722032	0.0539495	0.0442191
62	0.263946	0.130728	0.0941592	0.0663186	0.0551545	0.04871
63	0.27441	0.140413	0.100545	0.0716986	0.0587054	0.0483428
64	0.275331	0.138086	0.0988313	0.0748051	0.0579886	0.0503836
65	0.259384	0.13015	0.09785	0.0727802	0.0558682	0.0518256
66	0.268186	0.132626	0.0976977	0.0663467	0.0515007	0.0503291
67	0.261816	0.13075	0.0889014	0.067642	0.0522478	0.0448122
68	0.264981	0.137062	0.0871118	0.0742944	0.0566396	0.0495652
69	0.270341	0.135405	0.090501	0.0691633	0.0563334	0.0456031
70	0.260426	0.132653	0.0917022	0.0672489	0.0506203	0.0416922
71	0.268885	0.138772	0.0985443	0.0691338	0.0566849	0.0491429
72	0.265264	0.129335	0.090942	0.0685091	0.0523182	0.0443484
73	0.266928	0.141579	0.0969148	0.0713989	0.0571274	0.0484519
74	0.271665	0.133295	0.0934371	0.0731058	0.0511286	0.0474467
75	0.266225	0.132106	0.0977038	0.0716483	0.0581162	0.0504354
76	0.263297	0.135645	0.0961234	0.0699807	0.0580331	0.049344
77	0.278141	0.143821	0.102112	0.0777384	0.0539886	0.0533956
78	0.267011	0.145788	0.0985669	0.0747871	0.0571022	0.051592
79	0.277399	0.142147	0.0958024	0.0730731	0.0583369	0.0484947
80	0.280057	0.136719	0.0945667	0.0680241	0.059679	0.0504317
81	0.274973	0.135727	0.0981372	0.0732073	0.055524	0.0470043
82	0.277582	0.141647	0.0924112	0.0694874	0.0557273	0.0489872
83	0.276201	0.137293	0.0932221	0.0731688	0.0554174	0.0465346
84	0.269187	0.136809	0.0986961	0.0705864	0.055031	0.0481613
85	0.271273	0.138329	0.0928628	0.0719376	0.0556389	0.047898
86	0.26258	0.144218	0.0914882	0.0688363	0.055796	0.0465304
87	0.271822	0.141723	0.0952532	0.0726764	0.0594512	0.0499317
88	0.265712	0.134291	0.0927791	0.0692126	0.0502814	0.0451968
89	0.267985	0.134862	0.0957015	0.0734827	0.0616276	0.0451188
90	0.2595	0.136557	0.0953184	0.0736058	0.051249	0.0443157
91	0.270856	0.13848	0.0936864	0.0683444	0.0582483	0.052577
92	0.264966	0.139028	0.0999522	0.0698447	0.0530279	0.0475425
93	0.269557	0.139391	0.0971747	0.0749352	0.0539401	0.05195
94	0.268925	0.140555	0.0974684	0.0681089	0.0572656	0.0485005
95	0.263346	0.136327	0.0943122	0.0726137	0.055723	0.0451479
96	0.270704	0.137982	0.0925635	0.0743308	0.0587632	0.0453278
97	0.269375	0.134099	0.0944428	0.0734479	0.0533238	0.0498686
98	0.272722	0.139737	0.0937184	0.0674657	0.0552358	0.0467476
99	0.266313	0.135891	0.0926735	0.0722081	0.0544486	0.0510649
100	0.268611	0.125679	0.0888385	0.0671395	0.0529339	0.0488676
101	0.278307	0.136747	0.0972486	0.0719616	0.0558818	0.0498806
102	0.265109	0.13847	0.103503	0.0781605	0.0631081	0.0556434
103	0.261164	0.141709	0.093049	0.0736521	0.0568413	0.0485717
104	0.272653	0.138683	0.0930487	0.0702014	0.0553375	0.0479069
105	0.271324	0.131507	0.087651	0.0707221	0.0521539	0.0469771
106	0.269094	0.140504	0.0956065	0.0736175	0.055551	0.0508184
107	0.276694	0.137134	0.0990717	0.0773929	0.0616288	0.0467638
108	0.265013	0.135226	0.100039	0.0726555	0.0549584	0.0446792
109	0.264245	0.130928	0.0914201	0.0638835	0.0522931	0.0470588
110	0.266395	0.133963	0.098054	0.0708855	0.0535165	0.0513705
111	0.272153	0.141604	0.10168	0.0765096	0.0607623	0.0488708
112	0.277059	0.13756	0.101011	0.0717379	0.0562089	0.0530603
113	0.271421	0.134011	0.0964726	0.0691656	0.0545496	0.0483794
114	0.272577	0.138949	0.0953811	0.0739047	0.0553625	0.0493673
115	0.270676	0.142739	0.101543	0.0713608	0.0541805	0.0492827
116	0.272816	0.129125	0.0912124	0.0674069	0.0551549	0.0514986
117	0.267836	0.138414	0.092609	0.0764931	0.0545931	0.0458442
118	0.276249	0.137142	0.0954504	0.0689324	0.0527257	0.0479329
119	0.27258	0.13999	0.0934551	0.0685357	0.0498719	0.0449732
120	0.274174	0.136671	0.0962956	0.0699182	0.0518262	0.0479197
121	0.271673	0.135259	0.0976761	0.0651803	0.0590833	0.0507737
122	0.276415	0.135777	0.096166	0.0684809	0.0531316	0.0455501
123	0.26816	0.137656	0.0991891	0.0759377	0.0533989	0.0530153
124	0.268961	0.138077	0.0908406	0.0732107	0.0548303	0.0460171
125	0.261031	0.141207	0.0941034	0.070154	0.05246	0.0498223
126	0.267761	0.1341	0.09854	0.0713211	0.0540736	0.0497617
127	0.260287	0.142255	0.092513	0.0716894	0.0553822	0.0488799
128	0.266536	0.131232	0.0969652	0.0754874	0.0569036	0.0470235
129	0.262549	0.13837	0.0918331	0.068959	0.0512875	0.047706
130	0.270099	0.137029	0.091933	0.0709485	0.0518702	0.0486019
131	0.278849	0.14144	0.0923759	0.0764803	0.057145	0.0541572
132	0.261465	0.128117	0.0902791	0.0742856	0.0561913	0.0492763
133	0.258292	0.140161	0.0910586	0.0698432	0.052814	0.0477882
134	0.263339	0.142669	0.0955145	0.0770435	0.0581712	0.0536266
135	0.265722	0.139481	0.095379	0.0787575	0.0546837	0.0508245
136	0.271912	0.145581	0.0960351	0.0772584	0.0598373	0.0492003
137	0.262025	0.140039	0.0970452	0.0739242	0.0556496	0.050942
138	0.266713	0.138603	0.0962808	0.0714352	0.0527793	0.0500176
139	0.260696	0.130324	0.0919957	0.0695172	0.0520054	0.0450563
140	0.260858	0.135945	0.0979818	0.069413	0.0552295	0.051128
141	0.259609	0.12964	0.0905088	0.0693485	0.0485225	0.0438797
142	0.276559	0.146303	0.0997077	0.074616	0.0569611	0.0525766
143	0.265734	0.131808	0.0943131	0.0684628	0.0550465	0.0433984
144	0.273832	0.139378	0.0975539	0.0677208	0.0500587	0.046575
145	0.269019	0.138075	0.0925996	0.0700248	0.0527038	0.0453777
146	0.270488	0.134862	0.0907909	0.0695206	0.0538528	0.0464151
147	0.26165	0.135875	0.0942229	0.0711649	0.0542318	0.0475809
148	0.280093	0.138415	0.103107	0.0724811	0.0574398	0.0527266
149	0.264339	0.136251	0.0958087	0.0746255	0.0543593	0.0469719
150	0.253504	0.134462	0.0897825	0.0707513	0.0549338	0.0449106
151	0.266251	0.138273	0.0958187	0.0737394	0.0556566	0.0514533
152	0.263974	0.145642	0.0991305	0.0762473	0.0564979	0.0541211
153	0.272344	0.132988	0.0972696	0.0709433	0.0497142	0.0480574
154	0.258321	0.136845	0.0993887	0.0714216	0.056018	0.0501826
155	0.277458	0.135239	0.0991983	0.0680375	0.0565721	0.0484058
156	0.276786	0.138474	0.0935387	0.0685825	0.0557468	0.0470056
157	0.262976	0.134929	0.0936909	0.0682311	0.0548933	0.0490281
158	0.278072	0.14438	0.101256	0.0732398	0.0591941	0.0513313
159	0.276937	0.144769	0.100197	0.0730158	0.0550254	0.0497853
160	0.267851	0.136035	0.0886649	0.0732762	0.0551136	0.0460358
161	0.257618	0.133362	0.0905381	0.07152	0.0571752	0.0456831
162	0.269704	0.139683	0.0984503	0.0689558	0.054474	0.0502297
163	0.261175	0.127941	0.0904742	0.0662081	0.0485701	0.0449514
164	0.268245	0.138318	0.100738	0.0698271	0.0573284	0.0521776
165	0.270319	0.135233	0.0979194	0.0720117	0.0551993	0.0504874
166	0.275698	0.137233	0.0921008	0.0746728	0.0509288	0.0467177
167	0.260975	0.135051	0.0954584	0.0698213	0.0524253	0.0454894
168	0.276921	0.140397	0.0946757	0.0723391	0.0566824	0.0479114
169	0.266175	0.140037	0.0936816	0.0661498	0.0543426	0.0466498
170	0.271722	0.135342	0.0926523	0.0722273	0.053045	0.0464419
171	0.269575	0.138708	0.0965532	0.0742551	0.0585239	0.0519259
172	0.271538	0.142099	0.103425	0.0755961	0.0595983	0.0523677
173	0.280127	0.140844	0.0934633	0.072385	0.0566045	0.0475444
174	0.266131	0.136312	0.0916224	0.0683465	0.0546786	0.0455049
175	0.272633	0.138679	0.0962715	0.0707767	0.0526832	0.0465897
176	0.260039	0.137718	0.0909848	0.0649519	0.0505602	0.0458895
177	0.268576	0.131053	0.0956149	0.0727139	0.0577488	0.0501879
178	0.270328	0.14056	0.104131	0.077915	0.0594702	0.0514295
179	0.268736	0.130358	0.0989468	0.067586	0.0509193	0.0469039
180	0.278756	0.141372	0.0954614	0.067955	0.0580093	0.0476585
181	0.271944	0.138457	0.100787	0.0746018	0.0579604	0.0498605
182	0.269543	0.136967	0.0986578	0.0712829	0.0560986	0.0504638
183	0.266675	0.13835	0.0982232	0.0678052	0.0540331	0.0453316
184	0.276304	0.138273	0.094897	0.0707409	0.054971	0.0485088
185	0.266838	0.133758	0.0959308	0.0693172	0.0547921	0.0501723
186	0.276715	0.140242	0.0962458	0.0809568	0.0576871	0.0521247
187	0.275153	0.137612	0.0997891	0.0717834	0.0593533	0.0520066
188	0.272347	0.132322	0.0953811	0.071371	0.0528198	0.0483213
189	0.270188	0.138273	0.0926812	0.0726635	0.0524133	0.0484442
190	0.264621	0.134067	0.0892157	0.0728482	0.0607061	0.0506241
191	0.275156	0.135915	0.0947301	0.0704015	0.0559685	0.0490535
192	0.275758	0.135734	0.0966547	0.0701939	0.0585749	0.0483752
193	0.265786	0.135668	0.0893865	0.0699494	0.0518985	0.0486555
194	0.263675	0.136122	0.092325	0.0641087	0.0551139	0.0467422
195	0.268666	0.135996	0.0996878	0.0694178	0.0541329	0.0463103
196	0.277327	0.139292	0.094946	0.0689888	0.0511458	0.0479487
197	0.267255	0.134052	0.0932461	0.0734431	0.0527414	0.0503439
198	0.270825	0.135093	0.0917913	0.0771886	0.0590174	0.047297
199	0.2685	0.132511	0.0915507	0.0713263	0.0514711	0.0509562
200	0.268852	0.136329	0.0960291	0.069046	0.0543411	0.0519946
201	0.272021	0.142921	0.0969269	0.0781748	0.0584277	0.0522302
202	0.271965	0.145539	0.0990425	0.0792184	0.0576397	0.0484176
203	0.263501	0.134038	0.0921525	0.0690258	0.0535522	0.0533541
204	0.275934	0.135236	0.0959438	0.0699446	0.0510326	0.0484933
205	0.26793	0.141621	0.0924896	0.0744474	0.0550781	0.0508077
206	0.271812	0.137939	0.0988508	0.0729191	0.0554962	0.0520598
207	0.269898	0.144717	0.0968425	0.0759083	0.0566313	0.0523518
208	0.25105	0.127662	0.0944388	0.0691493	0.0542891	0.0506438
209	0.269519	0.137819	0.101266	0.0738556	0.0526802	0.0505986
210	0.264065	0.13353	0.0999468	0.0673067	0.0540822	0.0480966
211	0.264232	0.139007	0.0953769	0.0701728	0.055505	0.0498268
212	0.273093	0.130443	0.0950839	0.0676178	0.0514585	0.0487497
213	0.265445	0.137639	0.0953202	0.069222	0.0510042	0.0518883
214	0.279428	0.143072	0.0965524	0.0717461	0.0517094	0.0500969
215	0.277936	0.144343	0.0983044	0.0698028	0.0584524	0.0520157
216	0.262996	0.138268	0.0939634	0.0703645	0.0551125	0.0474757
217	0.274	0.141592	0.0974198	0.0712526	0.0532964	0.0496731
218	0.278477	0.143101	0.0941713	0.0716053	0.0553688	0.0460887
219	0.264822	0.134587	0.0927369	0.0716489	0.0498915	0.0463791
220	0.269647	0.141763	0.0961716	0.0721147	0.0487751	0.0455755
221	0.276501	0.140306	0.100267	0.0777269	0.0517231	0.0516611
222	0.261314	0.133378	0.0944746	0.0660457	0.0548302	0.0503965
223	0.270745	0.132954	0.0950354	0.0742298	0.0550355	0.0480139
224	0.272285	0.134779	0.100088	0.0762514	0.05384	0.050627
225	0.267069	0.135607	0.0981175	0.0725384	0.0582904	0.0519645
226	0.268025	0.136769	0.0924045	0.0721536	0.0553215	0.050138
227	0.265392	0.13174	0.0977428	0.0723452	0.0543205	0.0471728
228	0.267357	0.131494	0.0964314	0.0743148	0.0537395	0.0487435
229	0.281003	0.144559	0.102164	0.0758712	0.0562739	0.0467707
230	0.264356	0.134024	0.0920931	0.0676947	0.0494956	0.0483935
231	0.273407	0.140291	0.0975084	0.0756393	0.0617756	0.048845
232	0.280092	0.139365	0.0971292	0.0734161	0.0582487	0.0505993
233	0.258208	0.136599	0.0956995	0.070643	0.0575718	0.0481916
234	0.262662	0.138987	0.09216	0.0701352	0.0557445	0.0490804
235	0.275787	0.134134	0.094471	0.0700929	0.0555518	0.0498169
236	0.268783	0.138905	0.0953027	0.0704798	0.0529502	0.047288
237	0.264555	0.137612	0.100287	0.0728739	0.0563506	0.0506457
238	0.265258	0.129597	0.0901358	0.0713049	0.0537176	0.0466743
239	0.267034	0.138181	0.0980512	0.0701988	0.0525113	0.0483523
240	0.274281	0.130955	0.0949579	0.0703592	0.0484083	0.0483157
241	0.269813	0.135791	0.0975705	0.0745014	0.0571088	0.0484552
242	0.268474	0.133065	0.101161	0.0684047	0.0561221	0.0458788
243	0.267157	0.130001	0.101077	0.0678565	0.0577126	0.0459426
244	0.268121	0.13738	0.0953276	0.0696311	0.0505711	0.0491303
245	0.265879	0.142773	0.0953856	0.0712022	0.053357	0.0483603
246	0.270253	0.135153	0.0960456	0.0759452	0.0581752	0.0503769
247	0.269755	0.135245	0.0948886	0.0690854	0.0536439	0.0486494
248	0.275691	0.142251	0.108265	0.0778702	0.0572134	0.0539245
249	0.273461	0.139449	0.0921142	0.0716751	0.0575478	0.0504506
250	0.274838	0.133901	0.0969483	0.0754764	0.0574798	0.0525055
251	0.280878	0.14546	0.100095	0.0747957	0.0597465	0.0527805
252	0.275089	0.138674	0.0977768	0.0725024	0.0573828	0.0535034
253	0.262212	0.136701	0.0932712	0.0688461	0.0548258	0.0471805
254	0.266238	0.133558	0.0939629	0.068215	0.0542706	0.0477655
255	0.271628	0.138719	0.100452	0.074207	0.0542009	0.0477431
256	0.274925	0.135541	0.0998212	0.0721112	0.0549875	0.046956
257	0.280646	0.14315	0.0950943	0.072909	0.0545942	0.0517987
258	0.268306	0.136555	0.0993216	0.070971	0.0529513	0.0523114
259	0.272717	0.132504	0.0951623	0.0741983	0.05988	0.0500735
260	0.271059	0.138709	0.0960519	0.0794651	0.0588684	0.0480674
261	0.273009	0.145439	0.0920998	0.0736124	0.0598932	0.0501345
262	0.276396	0.144216	0.0961255	0.07207	0.0557233	0.0509112
263	0.265258	0.13279	0.0918404	0.0693082	0.0482221	0.0466857
264	0.261049	0.136253	0.0892919	0.0698763	0.057456	0.045605
265	0.256735	0.126617	0.0936402	0.0692924	0.0531925	0.0481554
266	0.268272	0.131128	0.0915134	0.0653556	0.0537317	0.0467803
267	0.260679	0.142036	0.0987141	0.0740481	0.0563077	0.0489987
268	0.271356	0.137946	0.0897226	0.0700299	0.056556	0.0496354
269	0.267793	0.132246	0.0964233	0.0731212	0.0573207	0.0495119
270	0.269892	0.145194	0.0955016	0.0736251	0.0561982	0.0511912
271	0.261297	0.131305	0.0969288	0.0695506	0.0502346	0.0498022
272	0.279004	0.135292	0.095621	0.0738339	0.0555365	0.0472158
273	0.264834	0.138209	0.0971548	0.0764616	0.0552975	0.0487263
274	0.268006	0.131406	0.0931942	0.0731659	0.0528452	0.0487979
275	0.275808	0.134898	0.0942628	0.0694031	0.0522523	0.0459962
276	0.258133	0.129193	0.0906423	0.0733799	0.052135	0.0457962
277	0.278399	0.141645	0.0960591	0.0703476	0.0508056	0.0464442
278	0.271647	0.139914	0.0925511	0.072649	0.0540498	0.0498288
279	0.272346	0.135859	0.0890026	0.0667168	0.0530852	0.0481993
280	0.278452	0.145734	0.0952538	0.0689253	0.0563436	0.0474443
281	0.263374	0.137846	0.100265	0.0709735	0.0520336	0.0484727
282	0.271386	0.138744	0.0959669	0.07259	0.0512026	0.0484316
283	0.264581	0.132057	0.0962197	0.0670559	0.0521999	0.0455201
284	0.274869	0.136554	0.0926536	0.0677	0.052456	0.0460957
285	0.275974	0.145014	0.100463	0.0767377	0.0600229	0.0465627
286	0.272717	0.142255	0.102085	0.0784976	0.0543203	0.0537662
287	0.268881	0.131998	0.0940239	0.0727161	0.0515937	0.0482903
288	0.272212	0.139292	0.0902416	0.0689931	0.0526984	0.0457102
289	0.269861	0.13691	0.0969076	0.073772	0.0520178	0.0481709
290	0.271331	0.136317	0.0970601	0.0716836	0.0563264	0.044163
291	0.274171	0.136569	0.0970972	0.072224	0.0502685	0.0500232
292	0.25941	0.136233	0.0915148	0.0723344	0.0510815	0.0485903
293	0.271815	0.138595	0.0973562	0.0711471	0.0609387	0.0539294
294	0.275011	0.135621	0.0959782	0.0736455	0.0569143	0.0493886
295	0.271187	0.141085	0.0980216	0.0759312	0.0602818	0.0512496
296	0.272717	0.132751	0.0969001	0.0656775	0.0534425	0.0499223
297	0.273085	0.14339	0.100953	0.0765226	0.0568994	0.0486959
298	0.258262	0.13673	0.0945236	0.0690429	0.0526119	0.0476981
299	0.266335	0.136185	0.0935699	0.0700088	0.0520639	0.0499707
300	0.285096	0.143606	0.097939	0.0778957	0.0566986	0.0504102
301	0.279154	0.136871	0.0988524	0.0758961	0.0577185	0.0530796
302	0.271598	0.143836	0.0973065	0.0717733	0.0554928	0.0480343
303	0.277773	0.137965	0.0945528	0.0711582	0.0544881	0.0488546
304	0.269347	0.136012	0.0943368	0.0667859	0.0548883	0.04515
305	0.273891	0.136365	0.100499	0.0786493	0.059973	0.0503227
306	0.270202	0.135105	0.0960923	0.0692783	0.0576999	0.0533559
307	0.267325	0.144645	0.0948925	0.0751506	0.05429	0.0454654
308	0.268587	0.137717	0.0981073	0.0769897	0.0600779	0.0533015
309	0.253728	0.130005	0.0967779	0.0679531	0.0520342	0.0426271
310	0.259318	0.132072	0.0942199	0.077402	0.0582216	0.0488711
311	0.267592	0.139196	0.0928826	0.0704095	0.05609	0.0455512
312	0.262389	0.133836	0.0939129	0.0678198	0.0542787	0.0515314
313	0.269801	0.136596	0.0904214	0.069754	0.0560102	0.0462969
314	0.278275	0.141391	0.0976294	0.0747917	0.0563298	0.0494481
315	0.27569	0.144653	0.0961087	0.0727303	0.0535099	0.0530927
316	0.269361	0.132998	0.0949752	0.0695867	0.0549471	0.0484681
317	0.273294	0.141027	0.0995303	0.0714613	0.0537505	0.048443
318	0.263506	0.136127	0.0967433	0.0685515	0.0538938	0.0510304
319	0.261133	0.131047	0.094727	0.0698128	0.0538815	0.0482298
320	0.260004	0.137081	0.0881793	0.0749262	0.0541613	0.0492428
321	0.25743	0.131371	0.0952611	0.0709403	0.0558913	0.052146
322	0.255401	0.134238	0.0921278	0.0727414	0.0613202	0.0494913
323	0.277067	0.141948	0.097162	0.0749319	0.0558855	0.0496427
324	0.262383	0.134521	0.0995264	0.0767825	0.0536479	0.051706
325	0.266953	0.134472	0.0926387	0.0701663	0.0547717	0.0512009
326	0.277707	0.142657	0.103584	0.0715515	0.0584261	0.0548411
327	0.268982	0.143348	0.0978972	0.074125	0.0551606	0.0497117
328	0.266547	0.137968	0.0984652	0.0752125	0.0599318	0.0514181
329	0.272143	0.139942	0.0921593	0.0722292	0.0548591	0.0484976
330	0.273671	0.137169	0.0991911	0.0764576	0.0564651	0.0536909
331	0.277052	0.143486	0.0985865	0.0714887	0.0521361	0.0493938
332	0.268484	0.139427	0.101126	0.0740992	0.0574481	0.0477533
333	0.276922	0.140195	0.0972093	0.0714357	0.0527405	0.0499065
334	0.280425	0.139245	0.0952422	0.0754606	0.0549518	0.0498735
335	0.278995	0.141569	0.0987968	0.0741524	0.0563826	0.0524513
336	0.275063	0.134348	0.0932684	0.0718752	0.0555207	0.0468058
337	0.271707	0.144973	0.101957	0.0742078	0.0596221	0.0533395
338	0.270891	0.137076	0.0915612	0.0696951	0.0569378	0.0455033
339	0.275681	0.13737	0.101423	0.0697439	0.0565296	0.0491892
340	0.263131	0.131689	0.0903266	0.0649209	0.0514101	0.0450597
341	0.265633	0.14014	0.09245	0.0742753	0.057848	0.0507364
342	0.260887	0.134335	0.0911316	0.068541	0.051993	0.0484959
343	0.272567	0.141141	0.0972387	0.0701229	0.0601168	0.0503367
344	0.263893	0.132007	0.0952343	0.0642945	0.0523221	0.0482361
345	0.275769	0.134296	0.0947742	0.0730785	0.0554081	0.0489067
346	0.26654	0.133968	0.0933015	0.0691979	0.0556681	0.0466522
347	0.271908	0.13475	0.10282	0.0692492	0.0536134	0.0502819
348	0.267195	0.144621	0.0956394	0.0744613	0.0528804	0.0508389
349	0.260328	0.138878	0.092065	0.0705181	0.0592418	0.046458
350	0.274456	0.141161	0.0947778	0.0743051	0.0593572	0.0494015
351	0.270197	0.137139	0.100809	0.0657523	0.0583134	0.0457437
352	0.272271	0.142214	0.095678	0.0726752	0.0575091	0.0511036
353	0.270302	0.135985	0.0970545	0.0638582	0.056805	0.0491958
354	0.266906	0.134312	0.096422	0.0754396	0.055584	0.0483536
355	0.270467	0.147231	0.0982394	0.0739809	0.0581552	0.0458503
356	0.27067	0.140001	0.100522	0.0775126	0.0577899	0.0525658
357	0.272471	0.145824	0.0960216	0.0743556	0.0566149	0.0487439
358	0.281278	0.142558	0.102946	0.0767319	0.0590768	0.0526508
359	0.270358	0.133325	0.0939845	0.0690157	0.052067	0.0484732
360	0.282386	0.142959	0.0983975	0.0717176	0.0583404	0.0482625
361	0.276763	0.137203	0.0953903	0.0676308	0.0574787	0.0500494
362	0.271221	0.135226	0.0963216	0.0695434	0.0568027	0.0504841
363	0.263938	0.129599	0.100587	0.0654966	0.0541428	0.0510464
364	0.279844	0.141998	0.0993994	0.0745849	0.0554711	0.0489945
365	0.265028	0.139727	0.0977906	0.0720241	0.0585889	0.0511121
366	0.267095	0.143574	0.0964973	0.0731641	0.0505951	0.0532937
367	0.262981	0.133977	0.0928545	0.0699187	0.0535405	0.0447797
368	0.272389	0.143663	0.104258	0.0721363	0.0580751	0.0501622
369	0.268477	0.143623	0.097567	0.0741409	0.0527628	0.0503624
370	0.29047	0.145635	0.0993323	0.0756274	0.0552012	0.0468184
371	0.266773	0.140494	0.0955307	0.0690382	0.0535983	0.0466463
372	0.27053	0.142307	0.103495	0.0694011	0.0539379	0.0543944
373	0.273707	0.14344	0.0937108	0.0686752	0.0550646	0.0472272
374	0.265265	0.137512	0.0910641	0.0722665	0.054022	0.0470253
375	0.270991	0.133116	0.0981655	0.0711113	0.0584529	0.0489221
376	0.26737	0.139189	0.0983569	0.0752717	0.0611818	0.0520196
377	0.269308	0.134129	0.0972332	0.0665033	0.0508528	0.0473708
378	0.270534	0.134634	0.0949248	0.0658001	0.0502531	0.0479846
379	0.262892	0.133691	0.0961969	0.0694498	0.0538421	0.0493343
380	0.261304	0.132961	0.0919616	0.0739567	0.0581806	0.0497105
381	0.268344	0.130401	0.0866852	0.0708963	0.0466869	0.0489255
382	0.278756	0.138459	0.0955858	0.0740245	0.0532484	0.0485051
383	0.264983	0.133005	0.0910196	0.0738703	0.0539859	0.044989
384	0.271042	0.137123	0.0955528	0.0682432	0.0527848	0.0479694
385	0.275309	0.138588	0.10753	0.0730213	0.0567195	0.0509329
386	0.285212	0.144679	0.0974686	0.0688746	0.0564225	0.0489226
387	0.281535	0.142897	0.101354	0.0712795	0.060558	0.0503049
388	0.266241	0.139331	0.098226	0.0754341	0.0591971	0.0487728
389	0.27425	0.142958	0.0918595	0.0756027	0.0555505	0.0513902
390	0.257433	0.140337	0.0877648	0.0684817	0.0559191	0.0476479
391	0.258828	0.138442	0.0935295	0.0705944	0.0530787	0.0482474
392	0.26698	0.139636	0.0963273	0.0752877	0.0558737	0.0529657
393	0.270865	0.140387	0.0952684	0.0745819	0.0610502	0.0515998
394	0.266816	0.140352	0.093796	0.0719318	0.0548061	0.0510121
395	0.278443	0.137214	0.0942953	0.0723755	0.0544638	0.0486589
396	0.275321	0.134296	0.0965508	0.0663264	0.0549679	0.0496646
397	0.256031	0.125102	0.0830054	0.065026	0.0497088	0.0415965
398	0.268187	0.138325	0.0990284	0.0708051	0.0540005	0.0442866
399	0.270701	0.13588	0.0962647	0.068177	0.052978	0.0449921
400	0.263638	0.133005	0.0927196	0.0704193	0.0514424	0.0484955
401	0.263864	0.134944	0.093398	0.0754712	0.0547183	0.0504234
402	0.271624	0.136078	0.0949979	0.0663721	0.0590126	0.0468834
403	0.267159	0.141801	0.092082	0.075561	0.0547785	0.0469173
404	0.265691	0.130719	0.101268	0.0641187	0.0549034	0.0485023
405	0.268617	0.138841	0.099003	0.0714143	0.053663	0.0485697
406	0.272468	0.14312	0.0919136	0.0741019	0.0543604	0.0507518
407	0.270489	0.141217	0.0983942	0.0799012	0.0576044	0.049925
408	0.260747	0.132941	0.0889938	0.0658376	0.0541787	0.0459458
409	0.265993	0.135572	0.095473	0.0710821	0.0575725	0.0483716
410	0.264	0.126589	0.0908675	0.0665573	0.0545026	0.0438143
411	0.267376	0.140013	0.100952	0.0687741	0.0522877	0.0499781
412	0.271776	0.132613	0.090601	0.0684906	0.055227	0.0512229
413	0.25947	0.13324	0.0908075	0.0683818	0.0523746	0.0469115
414	0.267511	0.140243	0.0959018	0.0740132	0.0517487	0.0497711
415	0.268978	0.140493	0.0990827	0.0759555	0.0585021	0.0486615
416	0.266038	0.133787	0.09467	0.0693593	0.0540234	0.0447293
417	0.272388	0.13525	0.096219	0.0682078	0.0557716	0.0475872
418	0.277046	0.149232	0.0923434	0.0699481	0.0583027	0.0488
419	0.275613	0.131746	0.0953184	0.0731189	0.0543355	0.0468424
420	0.273202	0.137236	0.0971694	0.0676705	0.0527094	0.0471344
421	0.269994	0.134354	0.0957002	0.0754093	0.0562136	0.0483341
422	0.271805	0.135169	0.0977172	0.067879	0.0531266	0.0470204
423	0.266375	0.135764	0.094855	0.0673368	0.0463889	0.0471584
424	0.285319	0.149946	0.10203	0.0738017	0.0590071	0.0508007
425	0.263761	0.140098	0.0949229	0.0757651	0.0560967	0.0450613
426	0.273021	0.136034	0.0974699	0.0765659	0.0552236	0.0510392
427	0.278478	0.141792	0.0919357	0.0736424	0.0520886	0.0467394
428	0.261948	0.139923	0.0972479	0.0717831	0.0560061	0.0493937
429	0.257082	0.139808	0.0967157	0.0713316	0.0550395	0.0497055
430	0.271587	0.139505	0.0967907	0.0738321	0.0545857	0.0492324
431	0.274485	0.142893	0.0979928	0.0720407	0.0557363	0.0546389
432	0.268897	0.133138	0.0968982	0.0695672	0.0538666	0.0480887
433	0.266618	0.141393	0.0965897	0.0705453	0.055332	0.0513115
434	0.26785	0.132903	0.0930149	0.0647052	0.0523246	0.0450142
435	0.268692	0.14083	0.0987007	0.0773803	0.054701	0.0502485
436	0.269249	0.131576	0.0903096	0.0730396	0.053325	0.0451185
437	0.282443	0.136864	0.0948052	0.0719274	0.0522429	0.0493699
438	0.262976	0.135429	0.0951547	0.0727054	0.0562236	0.0453259
439	0.260382	0.133339	0.0880203	0.0622817	0.0497042	0.0447181
440	0.266831	0.132854	0.0975688	0.0715296	0.0522634	0.0509222
441	0.269957	0.129386	0.0919426	0.0623674	0.052474	0.0453171
442	0.265567	0.137624	0.0949917	0.0706006	0.0562877	0.0455673
443	0.269699	0.13788	0.0989131	0.0744514	0.0564025	0.046076
444	0.27283	0.139109	0.0909273	0.0671402	0.0520984	0.047226
445	0.264694	0.144757	0.0987719	0.0732293	0.0595884	0.0479927
446	0.274389	0.141421	0.0986807	0.0770752	0.0563837	0.0493609
447	0.270561	0.138299	0.0953778	0.0710158	0.0530843	0.0482258
448	0.273671	0.136598	0.0984328	0.0732172	0.0582949	0.0496228
449	0.262254	0.132033	0.0901654	0.0677795	0.057677	0.0473964
450	0.270164	0.133599	0.0933468	0.066528	0.0509302	0.0469264
451	0.276581	0.142208	0.0938034	0.0751741	0.0548703	0.0517746
452	0.266625	0.140205	0.0936564	0.0708271	0.0582306	0.047831
453	0.270464	0.144834	0.0995205	0.0769335	0.0553063	0.054548
454	0.275934	0.143719	0.0993752	0.0774598	0.0574678	0.0498491
455	0.265527	0.137305	0.0876777	0.0671024	0.0529731	0.045073
456	0.270645	0.137031	0.0948809	0.0706573	0.0557835	0.0484578
457	0.27064	0.136061	0.096814	0.0748349	0.0533135	0.050624
458	0.269799	0.137647	0.103921	0.0759792	0.0549836	0.0502649
459	0.27135	0.134686	0.0964589	0.0704849	0.0573179	0.0513089
460	0.277186	0.142195	0.0966423	0.0756652	0.0529615	0.0512158
461	0.267309	0.128218	0.0925113	0.0702506	0.0522577	0.0455334
462	0.264122	0.136668	0.0959985	0.0735687	0.056271	0.0502637
463	0.273765	0.141305	0.0959908	0.0752968	0.0593879	0.0502314
464	0.269283	0.137873	0.0955176	0.067402	0.0536867	0.0495943
465	0.271156	0.143709	0.0979975	0.069742	0.0574232	0.0460628
466	0.272656	0.137644	0.0978351	0.0759069	0.0582883	0.0469547
467	0.27017	0.13259	0.0928598	0.0655214	0.052523	0.0475956
468	0.273037	0.142212	0.0930622	0.0734554	0.0589726	0.0515352
469	0.27108	0.133458	0.0940295	0.0662395	0.0532682	0.0526326
470	0.267839	0.141013	0.096118	0.0678937	0.0516526	0.0440163
471	0.266443	0.135613	0.0920512	0.0699574	0.052397	0.049166
472	0.267947	0.136249	0.0972414	0.0722955	0.0563161	0.0466747
473	0.264461	0.138286	0.0893799	0.0703171	0.052176	0.0492773
474	0.266411	0.133467	0.0875776	0.0687871	0.0481696	0.0455741
475	0.268527	0.141434	0.0999667	0.0721539	0.0586359	0.0512935
476	0.281545	0.142595	0.0957215	0.0686203	0.0490944	0.0461208
477	0.268638	0.139115	0.0935214	0.0706708	0.0561913	0.050417
478	0.282431	0.143812	0.100643	0.0717079	0.0607026	0.0495693
479	0.278905	0.138734	0.0977606	0.0774672	0.0573838	0.047377
480	0.269237	0.140543	0.0970685	0.0749961	0.0563469	0.0503619
481	0.267618	0.136488	0.0986794	0.0697064	0.0532955	0.0464971
482	0.262349	0.137518	0.0947906	0.070718	0.0570725	0.0467085
483	0.276256	0.145751	0.096904	0.0736028	0.057831	0.0553918
484	0.275105	0.141138	0.101418	0.0752838	0.0571925	0.052673
485	0.278061	0.135809	0.0995026	0.0742865	0.0545842	0.0557899
486	0.274616	0.136506	0.0940157	0.0653233	0.0553076	0.0467673
487	0.267599	0.139056	0.100854	0.0699779	0.0540563	0.0501247
488	0.261463	0.139655	0.0928527	0.0694467	0.0601668	0.0523745
489	0.272442	0.138758	0.0938534	0.0730722	0.0583041	0.0476038
490	0.2804	0.13937	0.0948252	0.0703973	0.0558153	0.048365
491	0.261586	0.13465	0.0975249	0.0737807	0.0534926	0.0461423
492	0.266131	0.139958	0.097698	0.0689258	0.0557303	0.0501046
493	0.264816	0.127558	0.0933517	0.0666756	0.0539878	0.0502101
494	0.269664	0.13413	0.098215	0.0686945	0.056297	0.0502999
495	0.277992	0.149038	0.0986853	0.0726461	0.0580573	0.0505897
496	0.259469	0.133368	0.0928665	0.0642072	0.0519457	0.0483859
497	0.274585	0.139891	0.0917495	0.0675058	0.0539212	0.0494241
498	0.269887	0.139984	0.0930539	0.0747028	0.0586968	0.0505343
499	0.260568	0.137594	0.0927899	0.0690787	0.0540898	0.0433372
500	0.265918	0.13915	0.0972983	0.0704136	0.0543705	0.0527574
501	0.266911	0.131977	0.0920167	0.0687097	0.0537588	0.049209
502	0.269293	0.128721	0.0943051	0.064456	0.0507827	0.0469936
503	0.277647	0.137167	0.0950537	0.0701414	0.0525903	0.0511825
504	0.260522	0.137204	0.0934223	0.0684285	0.0515232	0.046308
505	0.267188	0.143601	0.0977253	0.0728267	0.0567016	0.0497028
506	0.264656	0.132656	0.0953012	0.0681568	0.0549588	0.0498925
507	0.269533	0.136961	0.0971499	0.0692478	0.0537507	0.0502985
508	0.27601	0.139607	0.103095	0.0708937	0.053735	0.0476451
509	0.271674	0.137807	0.0936097	0.070736	0.0514436	0.0513917
510	0.2712	0.1389	0.088035	0.0689186	0.0534811	0.0458953
511	0.265011	0.136429	0.099992	0.0712796	0.0548207	0.0513679
512	0.27538	0.137881	0.0952851	0.0685098	0.0537871	0.0496465
513	0.267516	0.13959	0.0981468	0.0705282	0.0556891	0.0511516
514	0.268225	0.137143	0.0926688	0.0713178	0.0538427	0.0483949
515	0.267787	0.138674	0.0966411	0.0649732	0.0519755	0.050956
516	0.267956	0.134503	0.0988328	0.0730557	0.0546368	0.0516216
517	0.271105	0.135634	0.098565	0.0684216	0.054108	0.051324
518	0.266864	0.136533	0.0938071	0.0731304	0.054268	0.0478221
519	0.266524	0.140759	0.0939871	0.0711986	0.056036	0.0479633
520	0.277642	0.13755	0.1015	0.0727571	0.0565979	0.0514005
521	0.264861	0.137313	0.0956493	0.0711245	0.060489	0.0466518
522	0.270536	0.143101	0.0959534	0.0741088	0.0564066	0.0529176
523	0.276266	0.142584	0.0994813	0.0726859	0.051699	0.0486335
524	0.273768	0.143112	0.102139	0.0727138	0.0583097	0.0502817
525	0.273568	0.133064	0.0957309	0.0716862	0.0551793	0.0443224
526	0.276417	0.137881	0.0938188	0.0758736	0.0522497	0.0482014
527	0.278608	0.139631	0.0963245	0.0752684	0.0563776	0.0487818
528	0.258048	0.133672	0.0919652	0.0722672	0.0530243	0.0471678
529	0.272139	0.138172	0.0904086	0.0684056	0.0534116	0.0497523
530	0.277072	0.136258	0.0963358	0.0731205	0.0550915	0.0516372
531	0.269724	0.142153	0.0978865	0.0693918	0.0622364	0.0513332
532	0.266174	0.133966	0.0920381	0.0699518	0.052963	0.0498474
533	0.276027	0.138263	0.0949521	0.0739586	0.0578822	0.0507968
534	0.266612	0.137951	0.0998404	0.0737065	0.0523106	0.0499603
535	0.277456	0.137943	0.097638	0.0668354	0.0563984	0.0482988
536	0.266142	0.135886	0.0991695	0.0724925	0.0584877	0.0498457
537	0.26933	0.144693	0.0954136	0.073944	0.0586282	0.0486845
538	0.269629	0.138959	0.0983782	0.0735521	0.0517112	0.0486595
539	0.263753	0.135164	0.0891655	0.0713429	0.0531537	0.0455713
540	0.273875	0.14336	0.0976767	0.072473	0.0553183	0.0478205
541	0.268501	0.139259	0.103966	0.0700495	0.0567389	0.0481302
542	0.276447	0.140294	0.0974218	0.0730929	0.0587708	0.0521532
543	0.267378	0.132089	0.0936063	0.0743464	0.0576744	0.046609
544	0.273234	0.140777	0.0915126	0.0769723	0.0526014	0.0478139
545	0.257011	0.138352	0.0941125	0.0718639	0.0522248	0.0490201
546	0.276708	0.140842	0.0960806	0.072781	0.0554668	0.0461584
547	0.269832	0.132018	0.0868768	0.0756878	0.0574282	0.0471527
548	0.277544	0.144483	0.0959055	0.0780032	0.0539825	0.0519628
549	0.262969	0.139078	0.0919859	0.0710525	0.0538268	0.0491631
550	0.276488	0.14481	0.100547	0.0720534	0.0616188	0.0514771
551	0.265689	0.137982	0.0937561	0.0726495	0.0522663	0.0450899
552	0.27279	0.134799	0.0974907	0.0713435	0.0565116	0.0491372
553	0.269604	0.137031	0.0895136	0.0697268	0.0557682	0.0488191
554	0.274154	0.143999	0.0964166	0.075413	0.053479	0.0488697
555	0.278887	0.137848	0.0999256	0.0737022	0.054222	0.0466127
556	0.270771	0.139545	0.0973175	0.0741631	0.0576885	0.0520379
557	0.264392	0.135476	0.096911	0.074895	0.0601639	0.0463279
558	0.265509	0.139364	0.100471	0.0750561	0.0570662	0.0506393
559	0.274185	0.141491	0.0936247	0.0696177	0.0554008	0.0474205
560	0.267783	0.137191	0.0964342	0.0748833	0.055668	0.0484449
561	0.267029	0.140054	0.0967239	0.0733644	0.0525263	0.0478368
562	0.264802	0.135207	0.0949557	0.0748652	0.056028	0.0478096
563	0.273419	0.139207	0.0947191	0.0709218	0.0608317	0.0500658
564	0.275068	0.137074	0.0889111	0.0765118	0.056139	0.0508043
565	0.274815	0.1362	0.0973168	0.0737192	0.0596302	0.0497409
566	0.272881	0.143485	0.0954533	0.0716091	0.0499352	0.0482258
567	0.265204	0.134128	0.0941576	0.0680137	0.0523437	0.0447596
568	0.266898	0.138114	0.0964684	0.0705127	0.0586608	0.047956
569	0.271648	0.137789	0.0942999	0.0716304	0.0546666	0.0500787
570	0.265819	0.143416	0.0921917	0.0724881	0.0510145	0.0494867
571	0.270382	0.143202	0.0947739	0.0684214	0.0544274	0.0514178
572	0.266962	0.142449	0.0984079	0.0715101	0.0553288	0.0479523
573	0.259499	0.136518	0.0947667	0.0733154	0.0571859	0.0466084
574	0.268773	0.135737	0.0943404	0.0690435	0.054196	0.0489311
575	0.27235	0.141354	0.0953404	0.068246	0.0553093	0.0490421
576	0.264584	0.137698	0.0999823	0.0743438	0.055004	0.0492069
577	0.264765	0.133871	0.0898444	0.0721273	0.0527064	0.045167
578	0.27258	0.140915	0.0974074	0.0723556	0.0591567	0.0495315
579	0.276229	0.136648	0.0965346	0.0728027	0.0594516	0.0537666
580	0.263258	0.130853	0.0912624	0.0698467	0.0503702	0.0477118
581	0.272033	0.13587	0.0932572	0.07013	0.0509842	0.0503445
582	0.264141	0.138309	0.0972485	0.0762141	0.0583617	0.0514775
583	0.283539	0.140743	0.0998431	0.0724792	0.0587433	0.0524867
584	0.272814	0.138352	0.0917331	0.0716462	0.0538835	0.049938
585	0.267107	0.133105	0.0907034	0.0747255	0.0510247	0.0463864
586	0.2741	0.138262	0.0998749	0.0778268	0.054371	0.0486446
587	0.267076	0.143354	0.0958744	0.0721295	0.0581891	0.0481532
588	0.266454	0.139279	0.0952442	0.0709153	0.055576	0.0505437
589	0.267005	0.142512	0.0990096	0.07245	0.0536039	0.0493546
590	0.277048	0.143166	0.0969229	0.0702471	0.0593338	0.0503
591	0.26171	0.141393	0.0967793	0.0722672	0.0539665	0.047122
592	0.262653	0.131349	0.0938431	0.0685049	0.0574944	0.0521638
593	0.268411	0.135862	0.0926199	0.0746355	0.0552695	0.0493384
594	0.268664	0.129919	0.0973268	0.0667929	0.0574064	0.0502072
595	0.267001	0.140662	0.0947493	0.0718381	0.0514481	0.0476726
596	0.264092	0.135874	0.089697	0.0721688	0.0550876	0.0492172
597	0.276683	0.144803	0.0963065	0.0719191	0.0544564	0.0501755
598	0.268036	0.130565	0.0955374	0.0661763	0.0521733	0.0481196
599	0.269744	0.136895	0.094862	0.0713233	0.0528399	0.0484766
600	0.278926	0.134656	0.096894	0.0738501	0.0568478	0.0509895
601	0.266115	0.136181	0.096991	0.0688468	0.0562015	0.0481601
602	0.269404	0.135126	0.0959441	0.0684024	0.0543697	0.0443559
603	0.26697	0.134229	0.0916913	0.0730713	0.0549836	0.049051
604	0.263399	0.134178	0.0926092	0.0737033	0.0527469	0.047208
605	0.260818	0.130913	0.0930072	0.0756561	0.0558049	0.0469365
606	0.273556	0.14034	0.0931878	0.0690884	0.0585799	0.0513968
607	0.275946	0.142255	0.0986632	0.0699971	0.0577317	0.051856
608	0.263891	0.136121	0.0939577	0.0741037	0.0557976	0.0496009
609	0.268134	0.13562	0.0998538	0.073562	0.0578559	0.0500489
610	0.264049	0.144175	0.0965399	0.0767084	0.0534336	0.0482782
611	0.268193	0.140329	0.097836	0.069792	0.0566433	0.0520257
612	0.262994	0.134886	0.0895076	0.0710631	0.0537621	0.0481393
613	0.274164	0.140182	0.0939489	0.0721616	0.0531121	0.0457859
614	0.269633	0.136045	0.0999375	0.0716699	0.0583734	0.0518222
615	0.274025	0.143432	0.104401	0.073043	0.0551011	0.0516587
616	0.265506	0.134545	0.100791	0.0779377	0.0576187	0.0512668
617	0.267363	0.136689	0.0959442	0.0702102	0.0552731	0.0487977
618	0.264227	0.137919	0.0894622	0.0686529	0.0545599	0.0463517
619	0.268543	0.136243	0.0987692	0.0698529	0.05436	0.0476408
620	0.27532	0.143824	0.101325	0.0729752	0.0577144	0.0504551
621	0.281222	0.141654	0.107476	0.0689343	0.054932	0.0530345
622	0.280257	0.138666	0.096921	0.0743953	0.058837	0.0517231
623	0.260855	0.135855	0.0905916	0.0727477	0.0490536	0.0468754
624	0.269971	0.139192	0.0976975	0.0734975	0.0564632	0.051187
625	0.267349	0.134377	0.096282	0.0697015	0.0525541	0.0454441
626	0.280052	0.137841	0.0952121	0.0732017	0.051208	0.0496286
627	0.268015	0.142817	0.094413	0.0739153	0.0589111	0.0486087
628	0.272188	0.142221	0.0971753	0.070594	0.0570442	0.0477265
629	0.271083	0.140231	0.0916757	0.0708979	0.0569776	0.0455272
630	0.256993	0.132126	0.0871902	0.0748511	0.0517775	0.0487223
631	0.262816	0.135183	0.092632	0.0675936	0.0530492	0.0468963
632	0.267834	0.136077	0.09009	0.0687693	0.0504703	0.0481557
633	0.26482	0.132554	0.0960514	0.0713573	0.0579063	0.04702
634	0.269785	0.137157	0.100104	0.0754049	0.0628286	0.0513419
635	0.26848	0.137582	0.0991341	0.0709336	0.0522107	0.0482235
636	0.270293	0.137657	0.0967871	0.0708723	0.0532382	0.0472236
637	0.28167	0.135414	0.0982448	0.0710468	0.0569431	0.0524363
638	0.27588	0.142129	0.0941989	0.0710793	0.0537867	0.0457693
639	0.268004	0.135538	0.0993144	0.0727551	0.0599541	0.0497668
640	0.267471	0.128676	0.0894685	0.0723817	0.0540092	0.0447293
641	0.269537	0.131406	0.0962881	0.0663919	0.0542249	0.0465903
642	0.268982	0.137168	0.0943561	0.073174	0.0569822	0.0491324
643	0.265496	0.136976	0.0989536	0.0708982	0.0559231	0.0550517
644	0.269014	0.143318	0.0988902	0.0751728	0.0548089	0.0493904
645	0.262991	0.139054	0.0942061	0.0717464	0.0550504	0.0458161
646	0.268262	0.133769	0.0960352	0.0712833	0.051455	0.0494894
647	0.278095	0.142431	0.0945396	0.0765933	0.0587598	0.0477334
648	0.271773	0.139763	0.0986522	0.0680136	0.0565887	0.048042
649	0.26715	0.141302	0.0971046	0.0710789	0.049591	0.0458146
650	0.26665	0.141013	0.100377	0.0753874	0.0563128	0.0478364
651	0.263772	0.133074	0.0932654	0.0725588	0.053757	0.0479696
652	0.271553	0.141705	0.0937358	0.070538	0.0562503	0.0468181
653	0.268174	0.136897	0.102732	0.0697784	0.052236	0.0504962
654	0.281072	0.141354	0.101301	0.077228	0.0590705	0.051696
655	0.268281	0.130378	0.0930425	0.065315	0.053758	0.0476676
656	0.278687	0.141368	0.0979569	0.0698902	0.0522543	0.0489947
657	0.264994	0.135122	0.0906635	0.0679001	0.0518706	0.0464675
658	0.271251	0.142271	0.0966634	0.0729175	0.0571263	0.046839
659	0.270092	0.135075	0.0895617	0.0669809	0.0578354	0.0449772
660	0.266956	0.140738	0.0972641	0.070481	0.0539971	0.0493075
661	0.273228	0.131638	0.101533	0.0698135	0.0564267	0.0488666
662	0.265804	0.137201	0.0988523	0.0702994	0.0526753	0.0478892
663	0.270698	0.138106	0.0988854	0.0780577	0.0605933	0.0504066
664	0.268155	0.129812	0.0942146	0.0723231	0.055492	0.0486698
665	0.272438	0.137171	0.0963004	0.0687414	0.0531129	0.0479497
666	0.261731	0.134872	0.100287	0.0732566	0.0551171	0.0494985
667	0.263109	0.138445	0.0987465	0.0726921	0.0544535	0.0494804
668	0.28117	0.140862	0.0952173	0.0693915	0.0529798	0.0438944
669	0.270536	0.140603	0.094751	0.0725589	0.0554245	0.0473241
670	0.28054	0.139255	0.101441	0.0721111	0.0574376	0.0478312
671	0.265907	0.133908	0.0906487	0.0727506	0.0551875	0.0499254
672	0.271781	0.135888	0.094959	0.0695812	0.0506602	0.0490625
673	0.26747	0.140928	0.0962354	0.0710453	0.0533042	0.0488318
674	0.261516	0.132042	0.100469	0.0712487	0.0527108	0.0470426
675	0.273174	0.137566	0.0959237	0.0685165	0.0517566	0.0477501
676	0.265407	0.135247	0.0885665	0.0714335	0.0504865	0.0444054
677	0.266645	0.134149	0.0932658	0.0689604	0.0509745	0.047915
678	0.276998	0.137001	0.0953788	0.0682899	0.0536379	0.0470946
679	0.264341	0.135063	0.0964362	0.0723881	0.0553425	0.0485956
680	0.272533	0.144914	0.104126	0.0750171	0.0626848	0.0572038
681	0.267827	0.129874	0.0967072	0.0684322	0.052335	0.0503484
682	0.274225	0.138371	0.0948338	0.0764427	0.0564951	0.0453969
683	0.269054	0.13808	0.0913628	0.0685099	0.0530285	0.0490281
684	0.268732	0.133797	0.0904009	0.0750126	0.0516892	0.0429807
685	0.267494	0.139447	0.0919346	0.0639778	0.0544896	0.0459681
686	0.277529	0.141429	0.0954071	0.0704221	0.0546825	0.0493297
687	0.265257	0.132701	0.0920678	0.0701991	0.0555569	0.0485665
688	0.272992	0.137019	0.102304	0.0737948	0.0571816	0.049427
689	0.268156	0.137691	0.0953507	0.0731493	0.0559472	0.0494031
690	0.279291	0.142438	0.10368	0.0726546	0.0589171	0.0538704
691	0.276552	0.13904	0.0957572	0.0752143	0.0579598	0.0495791
692	0.271832	0.134841	0.0991823	0.0680161	0.0601808	0.0504856
693	0.263507	0.138652	0.0938111	0.0708087	0.0542639	0.0496958
694	0.272242	0.141555	0.0976774	0.0682419	0.0512141	0.0493892
695	0.278867	0.132962	0.0934419	0.0690452	0.0518713	0.0472913
696	0.266609	0.138904	0.0953881	0.0730349	0.0542099	0.0507254
697	0.270614	0.142319	0.103561	0.07459	0.0561007	0.0506025
698	0.267286	0.141779	0.10045	0.0758761	0.0548922	0.0528395
699	0.271527	0.135742	0.0980831	0.0734227	0.0535928	0.0479967
700	0.260429	0.138112	0.0967098	0.073866	0.0548191	0.0466043
701	0.269012	0.140863	0.0967456	0.0750959	0.0508756	0.0478837
702	0.257928	0.132672	0.0913317	0.0701707	0.0475937	0.0450727
703	0.269762	0.136574	0.0921896	0.0684641	0.0568169	0.0501198
704	0.268899	0.141935	0.100613	0.0699439	0.058534	0.0488306
705	0.265942	0.134962	0.0953952	0.0628891	0.0490107	0.0451108
706	0.266487	0.133817	0.0969726	0.0740885	0.0559096	0.0492198
707	0.268774	0.1263	0.0948159	0.0629844	0.0480135	0.0468039
708	0.270265	0.132226	0.0946745	0.0697409	0.0539686	0.04744
709	0.27327	0.142748	0.0958815	0.0740746	0.0595277	0.0557148
710	0.262864	0.126563	0.0910302	0.0648304	0.0524082	0.0447628
711	0.264026	0.135976	0.0892052	0.0713972	0.0552929	0.0435249
712	0.274739	0.136957	0.0936116	0.0751873	0.0536647	0.0453781
713	0.277213	0.140661	0.0969027	0.0721091	0.0550762	0.0495458
714	0.27864	0.145398	0.0979988	0.0722248	0.0573273	0.0486293
715	0.27236	0.136382	0.094024	0.0665024	0.0520219	0.0467131
716	0.272195	0.130983	0.0938496	0.0674743	0.0517924	0.0468755
717	0.282983	0.137742	0.100121	0.0702574	0.0555831	0.047901
718	0.265381	0.128604	0.0924793	0.0672594	0.049989	0.0497823
719	0.269612	0.142496	0.0952308	0.0736112	0.0546645	0.0492531
720	0.271042	0.126753	0.0909589	0.0703262	0.0531606	0.0468636
721	0.264944	0.135847	0.0965558	0.0706851	0.0501291	0.047786
722	0.264403	0.132846	0.0982865	0.0701918	0.0536008	0.0476622
723	0.273809	0.14018	0.0888831	0.0706735	0.0518119	0.0460897
724	0.272753	0.141479	0.0989694	0.073958	0.0526797	0.0506207
725	0.262803	0.144016	0.0997533	0.0751329	0.0573471	0.0520513
726	0.265902	0.136376	0.0972493	0.0695205	0.0551695	0.0539938
727	0.267273	0.131281	0.0945329	0.0653729	0.0548968	0.0491438
728	0.270271	0.134012	0.0954873	0.0763521	0.0533044	0.049255
729	0.26927	0.128675	0.091814	0.0686269	0.0536599	0.0470133
730	0.274316	0.1422	0.100106	0.0760136	0.0560036	0.0499549
731	0.261176	0.134318	0.0930844	0.0757489	0.0560114	0.0499068
732	0.264642	0.134332	0.0897653	0.0693002	0.051388	0.0494341
733	0.270116	0.135552	0.0927144	0.0722274	0.0552981	0.0474258
734	0.276678	0.140137	0.0986642	0.0724894	0.0592016	0.0498549
735	0.271204	0.133007	0.0907829	0.0809923	0.0581809	0.0504609
736	0.262161	0.136318	0.0979776	0.072239	0.0545811	0.0502672
737	0.263803	0.13667	0.0983123	0.0756021	0.0570257	0.0514873
738	0.279443	0.144559	0.103971	0.0826284	0.0576524	0.0520457
739	0.265526	0.137209	0.0951892	0.0708428	0.0579767	0.0512039
740	0.275514	0.143159	0.095581	0.0699348	0.0585703	0.0526936
741	0.269472	0.132707	0.0963729	0.0758539	0.0574118	0.050355
742	0.279545	0.143057	0.0931965	0.0712528	0.0526003	0.0458398
743	0.266782	0.14754	0.0967663	0.0740648	0.0555078	0.0502434
744	0.27046	0.140591	0.0913248	0.070243	0.0546961	0.0474877
745	0.263906	0.137231	0.093293	0.0723102	0.0521695	0.0469392
746	0.27419	0.136729	0.0944443	0.0676381	0.0511195	0.0474631
747	0.275384	0.1336	0.0926349	0.0682604	0.0529085	0.0475877
748	0.261089	0.136759	0.0913232	0.0776432	0.0597757	0.0539794
749	0.265497	0.132041	0.0962763	0.0669401	0.0563945	0.0475334
750	0.26238	0.133971	0.0910158	0.0714265	0.0523293	0.0474215
751	0.279575	0.142594	0.100517	0.0741806	0.0548798	0.0478665
752	0.270666	0.138034	0.0973501	0.0718359	0.057168	0.0503263
753	0.267337	0.13533	0.0935007	0.0680975	0.0560241	0.0508905
754	0.267074	0.139903	0.0951197	0.0746306	0.0576447	0.0488992
755	0.276632	0.14182	0.0986453	0.0691841	0.0553314	0.0506298
756	0.25869	0.134435	0.093104	0.0728263	0.053436	0.0512127
757	0.268759	0.137342	0.0969365	0.0801624	0.0553891	0.0487976
758	0.269412	0.139191	0.09435	0.0655448	0.0538156	0.0452719
759	0.262152	0.132799	0.0914068	0.0666541	0.0538044	0.0467616
760	0.267184	0.139217	0.0956181	0.0769345	0.0543235	0.0495721
761	0.266821	0.130972	0.0930228	0.0700806	0.0532861	0.0479488
762	0.276131	0.14606	0.0982856	0.0762311	0.0594325	0.0494434
763	0.265559	0.139308	0.0968929	0.0689319	0.0541092	0.0457627
764	0.271497	0.140088	0.101168	0.0711061	0.0575268	0.051375
765	0.27686	0.15011	0.0998328	0.0719045	0.0545978	0.0497068
766	0.279806	0.135189	0.0996317	0.0726459	0.0560486	0.0530709
767	0.275628	0.13399	0.0993996	0.0704256	0.056315	0.0512674
768	0.274706	0.14417	0.101203	0.0698311	0.0540389	0.0478765
769	0.27274	0.139997	0.100971	0.0702971	0.0521895	0.0469154
770	0.272732	0.142329	0.0996118	0.0713774	0.0553845	0.0490636
771	0.266342	0.131066	0.0966847	0.0687158	0.052582	0.050736
772	0.259444	0.13135	0.0978036	0.071077	0.0538505	0.0487512
773	0.272482	0.130112	0.0923184	0.0714704	0.0530088	0.0496228
774	0.265313	0.138214	0.0982725	0.0688264	0.0535078	0.0479441
775	0.277093	0.137888	0.0982905	0.0705852	0.0534683	0.0497003
776	0.265388	0.130987	0.099701	0.0669335	0.0562376	0.0518295
777	0.270614	0.139306	0.0967267	0.0689999	0.0530989	0.0491373
778	0.270719	0.137915	0.100801	0.0721031	0.0555434	0.0519957
779	0.283939	0.140659	0.100994	0.0713794	0.057195	0.0491924
780	0.266505	0.129754	0.087653	0.0680469	0.0550093	0.0504449
781	0.266898	0.132478	0.0941393	0.0659385	0.0564582	0.0482368
782	0.275371	0.132135	0.0950126	0.0720921	0.0541636	0.0511834
783	0.270306	0.143903	0.0964761	0.0694574	0.0600715	0.0516592
784	0.260166	0.134297	0.0908933	0.0726324	0.0541631	0.04248
785	0.269421	0.133287	0.0961962	0.0756618	0.0581685	0.0500046
786	0.266865	0.141893	0.105806	0.0729899	0.0608011	0.0502518
787	0.265301	0.132854	0.091533	0.0716307	0.0519688	0.044387
788	0.270721	0.134359	0.0995412	0.0705267	0.052928	0.0497825
789	0.270583	0.149537	0.101885	0.0749364	0.0559596	0.05126
790	0.270631	0.135945	0.0960288	0.0701325	0.0522851	0.0474528
791	0.266308	0.136422	0.0980007	0.0732163	0.0547019	0.0483275
792	0.279071	0.134721	0.0936273	0.0747114	0.0533416	0.051038
793	0.266509	0.139076	0.0961075	0.0743947	0.0526262	0.0489418
794	0.256835	0.13731	0.0991852	0.076157	0.0577238	0.0553702
795	0.272217	0.137889	0.0955543	0.0757197	0.0495022	0.0467793
796	0.271539	0.140881	0.0992151	0.0742632	0.0566515	0.05203
797	0.262589	0.139044	0.0946619	0.0731369	0.0518134	0.0490141
798	0.267908	0.133404	0.0953795	0.0669893	0.0526108	0.0455407
799	0.267048	0.1387	0.0883083	0.0721678	0.0544756	0.0480968
800	0.271211	0.136775	0.0970862	0.0730113	0.0501069	0.0476115
801	0.264932	0.133369	0.0929274	0.0688829	0.0538459	0.0488717
802	0.273311	0.138336	0.0993992	0.0744402	0.0578417	0.052957
803	0.254328	0.137066	0.0934356	0.0710576	0.0558627	0.0523126
804	0.276176	0.138827	0.102768	0.0728551	0.0565119	0.0500308
805	0.272349	0.133223	0.0941384	0.0670914	0.0586283	0.050365
806	0.269771	0.136329	0.0968061	0.0714787	0.0570197	0.0525768
807	0.264636	0.136567	0.0950656	0.0677179	0.0540051	0.048644
808	0.269236	0.141855	0.0993952	0.0681191	0.057547	0.05161
809	0.273754	0.140823	0.0976301	0.0700238	0.0556834	0.0507547
810	0.273829	0.13569	0.0947537	0.0732208	0.0564354	0.0501678
811	0.270348	0.136825	0.0980817	0.0750412	0.0554027	0.0500256
812	0.273715	0.135164	0.0941939	0.0713981	0.0557387	0.0499232
813	0.267153	0.137979	0.0979382	0.0692887	0.0572031	0.0488961
814	0.271716	0.134706	0.0916464	0.069759	0.0547386	0.0502371
815	0.26585	0.143264	0.0968352	0.0699429	0.0544584	0.0492435
816	0.270838	0.123723	0.0883319	0.0655582	0.0544411	0.0466409
817	0.258492	0.134109	0.0919238	0.0697052	0.0551636	0.0442318
818	0.27235	0.144049	0.0942917	0.076452	0.0574809	0.0507327
819	0.266543	0.140276	0.0961225	0.0716873	0.0549612	0.0487876
820	0.266613	0.14135	0.0926456	0.0650896	0.0525477	0.0417001
821	0.276204	0.140431	0.10262	0.0698908	0.0566854	0.0486008
822	0.280321	0.142928	0.099565	0.0797977	0.0595083	0.0519318
823	0.265767	0.135505	0.0954474	0.0701157	0.0507937	0.0505986
824	0.261496	0.133258	0.0892482	0.0703934	0.0543788	0.0480426
825	0.267273	0.140142	0.0929544	0.0692741	0.0579018	0.0514963
826	0.266976	0.13599	0.0932901	0.0723104	0.0553056	0.044405
827	0.28127	0.13652	0.0976209	0.0686444	0.0531718	0.0492411
828	0.265078	0.13523	0.0950418	0.0669358	0.0517913	0.0454476
829	0.262516	0.147631	0.101719	0.0747528	0.0534973	0.054181
830	0.268656	0.132162	0.0939348	0.0668792	0.0525794	0.0464563
831	0.278654	0.144532	0.101339	0.0778609	0.0557011	0.0542344
832	0.278903	0.13329	0.0989277	0.0701497	0.0528129	0.0496858
833	0.278989	0.142012	0.0943342	0.0749829	0.0555378	0.0491148
834	0.265483	0.134301	0.0976391	0.0686301	0.0553365	0.048416
835	0.257268	0.134457	0.0973408	0.0695183	0.0525041	0.0481773
836	0.264354	0.141975	0.095492	0.0736869	0.052572	0.0475699
837	0.272448	0.142903	0.0958783	0.0741756	0.0558815	0.0458273
838	0.263884	0.129668	0.0936637	0.0727664	0.0549352	0.0512775
839	0.27298	0.13667	0.0907816	0.0758073	0.0548998	0.0506841
840	0.269249	0.142485	0.0983317	0.0698841	0.053461	0.0479736
841	0.267465	0.140284	0.0974543	0.0730237	0.0565184	0.0470061
842	0.279293	0.139021	0.0959665	0.0704362	0.0520278	0.0463342
843	0.256517	0.134182	0.0900249	0.0750453	0.0532566	0.0446263
844	0.274361	0.144655	0.101649	0.0723161	0.0544356	0.0518228
845	0.264181	0.135974	0.0907109	0.0675094	0.0573728	0.0465202
846	0.26281	0.135939	0.0957412	0.0683301	0.0537167	0.0495906
847	0.27266	0.143871	0.0996592	0.0706429	0.0531965	0.0499032
848	0.273905	0.143859	0.0965203	0.0695034	0.0548234	0.0510012
849	0.267927	0.135769	0.0979286	0.0709353	0.0573491	0.0496394
850	0.273498	0.134841	0.0960414	0.0739938	0.0541549	0.0442966
851	0.27224	0.142291	0.103738	0.076298	0.0607631	0.0525304
852	0.262837	0.141317	0.0938414	0.0720663	0.0531936	0.0518762
853	0.270306	0.139146	0.0989475	0.0704131	0.0557139	0.0525474
854	0.273535	0.139521	0.088152	0.0689113	0.0560311	0.0472011
855	0.269639	0.141042	0.0987503	0.073945	0.0552232	0.0511063
856	0.26899	0.134662	0.0939968	0.0753646	0.0545963	0.0505238
857	0.257843	0.127929	0.090954	0.0669803	0.0522852	0.047951
858	0.272404	0.140179	0.0890695	0.068664	0.0549272	0.0425121
859	0.263193	0.142749	0.0977722	0.073525	0.0563332	0.0451362
860	0.261744	0.141501	0.0935274	0.0783961	0.0600133	0.0506151
861	0.263155	0.137509	0.0959631	0.0716278	0.0579929	0.0453569
862	0.258188	0.132621	0.0942308	0.0698413	0.0547705	0.0517727
863	0.267737	0.13462	0.0899432	0.068268	0.0548844	0.0451004
864	0.269455	0.133971	0.102237	0.0692178	0.0560378	0.0472818
865	0.265422	0.13381	0.0920835	0.0684497	0.053704	0.0475886
866	0.261843	0.128516	0.0880595	0.0642561	0.0516558	0.0443995
867	0.264134	0.133589	0.0921647	0.0702013	0.0532631	0.0472282
868	0.274111	0.132052	0.091713	0.0683022	0.0492681	0.0466549
869	0.267922	0.133427	0.0937544	0.0724424	0.0540529	0.0473341
870	0.27261	0.142554	0.0980203	0.0723341	0.0594989	0.0509182
871	0.278598	0.143465	0.0979902	0.0693655	0.0552453	0.0495853
872	0.264934	0.128323	0.0963036	0.0726778	0.0542193	0.0541065
873	0.265584	0.138651	0.0942028	0.0734009	0.0608968	0.0495607
874	0.263132	0.135303	0.0988103	0.0775338	0.0554682	0.0527411
875	0.263672	0.134053	0.0959466	0.0690258	0.0562964	0.0496449
876	0.261883	0.136538	0.0962573	0.0686755	0.0517342	0.0468995
877	0.27118	0.146062	0.0954772	0.0762046	0.053888	0.0490876
878	0.266282	0.141891	0.0959179	0.0709608	0.058895	0.0516488
879	0.278682	0.137876	0.0982398	0.069916	0.0550184	0.0495923
880	0.281793	0.139737	0.10604	0.0686503	0.0551644	0.0506315
881	0.273245	0.138412	0.0968821	0.0712859	0.0511463	0.0482766
882	0.273315	0.137564	0.100024	0.0769481	0.0578868	0.0505652
883	0.270232	0.14322	0.0963334	0.0697964	0.0533389	0.0444941
884	0.26944	0.14321	0.0981689	0.0742103	0.0530877	0.0489427
885	0.283188	0.14386	0.0990758	0.0749361	0.0586208	0.0564734
886	0.270789	0.141429	0.0989756	0.0713906	0.0548456	0.048075
887	0.266649	0.138754	0.101283	0.0828918	0.0605838	0.0544694
888	0.268623	0.138244	0.0908093	0.0724412	0.0537331	0.046088
889	0.277127	0.136121	0.0934431	0.0710821	0.0532165	0.0485894
890	0.272886	0.144929	0.102816	0.0806217	0.0569784	0.050567
891	0.26927	0.138928	0.09715	0.0672471	0.0582251	0.0512543
892	0.261531	0.134058	0.093026	0.0691542	0.051688	0.0457159
893	0.264391	0.135562	0.0946376	0.0735529	0.0527754	0.0483176
894	0.280318	0.142623	0.0930014	0.0724776	0.0565649	0.0482415
895	0.268689	0.135174	0.0963629	0.0722433	0.0574191	0.0505296
896	0.271221	0.146103	0.0956383	0.0744336	0.057934	0.0479927
897	0.277601	0.139748	0.0955051	0.0736578	0.0542499	0.0517776
898	0.272055	0.135982	0.0937086	0.0706134	0.0609964	0.0485877
899	0.263603	0.131853	0.0905508	0.070648	0.0548902	0.0486042
900	0.26183	0.134839	0.0980383	0.0692234	0.0508433	0.0485569
901	0.271367	0.132545	0.0943416	0.0731019	0.0563102	0.0472444
902	0.272199	0.139194	0.0986527	0.0734964	0.0560836	0.0493387
903	0.268719	0.138818	0.101178	0.0757796	0.060425	0.0496137
904	0.274144	0.13571	0.0968596	0.0743913	0.0593971	0.0501009
905	0.268574	0.141291	0.104902	0.0708809	0.0593083	0.0518182
906	0.259831	0.136321	0.0956857	0.0714646	0.0529864	0.0461499
907	0.28188	0.144423	0.101179	0.0736107	0.0599253	0.0521865
908	0.270696	0.135287	0.0964523	0.0668611	0.0569233	0.0451653
909	0.272447	0.143192	0.0960268	0.0781452	0.0576005	0.0503144
910	0.270762	0.137916	0.100016	0.0706907	0.0572984	0.0462543
911	0.270753	0.142881	0.100303	0.0733341	0.0561947	0.0524922
912	0.274301	0.144538	0.091856	0.0700069	0.0555307	0.0470695
913	0.279039	0.140785	0.0992604	0.0763464	0.0585402	0.0507447
914	0.273973	0.138055	0.0986248	0.0780922	0.0565572	0.0474852
915	0.276187	0.13586	0.0977435	0.072062	0.054777	0.0532442
916	0.266201	0.141435	0.0962909	0.0722259	0.0583055	0.0486889
917	0.267616	0.131874	0.096945	0.0672145	0.058721	0.0507091
918	0.274034	0.138894	0.0963851	0.0724061	0.0571341	0.0495156
919	0.258492	0.127523	0.0967404	0.0687759	0.0510832	0.0484825
920	0.263016	0.139553	0.0983125	0.0729486	0.054809	0.0483922
921	0.267965	0.133485	0.0963741	0.0709399	0.0520453	0.043475
922	0.265504	0.139811	0.0961849	0.073425	0.0538631	0.0508319
923	0.264827	0.137178	0.0980754	0.0752723	0.0535803	0.0481464
924	0.25817	0.129477	0.0986425	0.0729296	0.0555183	0.0475584
925	0.268874	0.138373	0.0969633	0.0796108	0.0562648	0.0544651
926	0.274526	0.135372	0.09831	0.071212	0.0591074	0.0508087
927	0.266449	0.139372	0.0958379	0.0759233	0.054214	0.044823
928	0.26418	0.134038	0.0912568	0.0655627	0.0527993	0.0468185
929	0.270152	0.135199	0.102729	0.0717274	0.0577818	0.0518732
930	0.262801	0.136764	0.0854628	0.0649348	0.0499519	0.0439278
931	0.263883	0.135978	0.0921275	0.0737396	0.0563146	0.051969
932	0.270653	0.142839	0.0948819	0.0708343	0.0522886	0.0504196
933	0.277973	0.147412	0.10025	0.0730377	0.0521144	0.0509419
934	0.271834	0.136196	0.0925734	0.0739846	0.05632	0.050287
935	0.284429	0.142751	0.0948558	0.0746648	0.055203	0.0494296
936	0.269741	0.134172	0.0994127	0.0756816	0.0538533	0.0446438
937	0.275667	0.138683	0.0998966	0.0735616	0.059703	0.051751
938	0.26667	0.128588	0.101865	0.0647071	0.0560155	0.0462996
939	0.271764	0.140681	0.0944937	0.0687574	0.0511336	0.0442438
940	0.276041	0.142123	0.0986599	0.0763475	0.0563151	0.0505214
941	0.267016	0.140814	0.0987307	0.0696174	0.0490743	0.0474117
942	0.271877	0.137329	0.102731	0.0738949	0.0549562	0.0527798
943	0.2619	0.133438	0.0956047	0.070284	0.054659	0.0490396
944	0.266648	0.132045	0.09267	0.0708461	0.0570183	0.0458021
945	0.269205	0.145024	0.0997735	0.077226	0.0602657	0.0540008
946	0.259832	0.136971	0.0915977	0.0753106	0.0554929	0.0483794
947	0.269077	0.142563	0.0973972	0.0712263	0.0538697	0.0495881
948	0.272501	0.133723	0.0949316	0.071593	0.0534506	0.0472526
949	0.277153	0.138976	0.0943222	0.0690523	0.0523321	0.0465117
950	0.271132	0.135153	0.0941598	0.076345	0.056364	0.0478323
951	0.276199	0.134006	0.0939945	0.0747715	0.0568773	0.0498191
952	0.267757	0.137018	0.0922922	0.0721144	0.0566911	0.0493194
953	0.261489	0.135791	0.0952961	0.0704068	0.0522484	0.0477796
954	0.276396	0.135438	0.102217	0.0770001	0.0566748	0.0461522
955	0.26957	0.142546	0.0972925	0.0678925	0.0542742	0.0523641
956	0.271698	0.13355	0.0967984	0.0767766	0.0577746	0.0472041
957	0.267825	0.140882	0.0933539	0.0734459	0.0525008	0.049506
958	0.280032	0.137669	0.0964524	0.0672557	0.0598835	0.0457944
959	0.26847	0.137981	0.0909403	0.0696937	0.0597377	0.045035
960	0.256732	0.126107	0.094293	0.0737429	0.0529841	0.0464264
961	0.271276	0.139308	0.0987139	0.0717895	0.0538031	0.0465648
962	0.26345	0.137313	0.0903861	0.0744455	0.0541212	0.0500025
963	0.262652	0.134097	0.0913978	0.0773105	0.0571218	0.0504421
964	0.27593	0.13308	0.0944273	0.0662472	0.0546223	0.0461686
965	0.272077	0.139153	0.093414	0.0708911	0.0567369	0.0512164
966	0.271797	0.142057	0.0952528	0.0700934	0.0572149	0.0520697
967	0.2661	0.138823	0.0921026	0.0705206	0.0529673	0.0480124
968	0.273296	0.131476	0.0939702	0.0683879	0.0559495	0.0495508
969	0.261688	0.137387	0.0881368	0.0718976	0.0551663	0.047315
970	0.263099	0.123784	0.095178	0.0677031	0.0545567	0.0470641
971	0.271341	0.142436	0.0982664	0.0667288	0.0561825	0.0446282
972	0.274425	0.141119	0.0992352	0.0702221	0.0551832	0.0512883
973	0.269102	0.145066	0.0964145	0.0703362	0.0515791	0.0519868
974	0.261841	0.131941	0.0918032	0.0709422	0.0563688	0.0514187
975	0.268486	0.135626	0.0958131	0.0706143	0.0562352	0.0500627
976	0.274769	0.138075	0.0944266	0.0665807	0.0510693	0.0434765
977	0.268821	0.136974	0.0955631	0.0687673	0.0536832	0.0496748
978	0.278799	0.14135	0.0944483	0.0719104	0.0558059	0.0478504
979	0.275653	0.140274	0.10118	0.0706509	0.0553266	0.0507879
980	0.265322	0.139134	0.0952102	0.071287	0.0533373	0.0469562
981	0.27041	0.143838	0.101168	0.0731001	0.0531695	0.0505838
982	0.274051	0.133573	0.090391	0.0725922	0.0546977	0.0478036
983	0.264998	0.141727	0.0991209	0.0764353	0.055296	0.0489868
984	0.263477	0.137525	0.100311	0.0713184	0.0550149	0.0475421
985	0.268097	0.144076	0.0977974	0.0713048	0.0560586	0.0498526
986	0.275033	0.144394	0.0993625	0.0747847	0.0542702	0.0514893
987	0.26831	0.138338	0.0947741	0.069769	0.0538821	0.0481855
988	0.263306	0.134334	0.0896827	0.0687474	0.0542579	0.0504873
989	0.268266	0.137176	0.0955597	0.0717828	0.0548366	0.0505661
990	0.27084	0.13801	0.095815	0.0729026	0.0562183	0.0476986
991	0.267134	0.143241	0.096527	0.0761594	0.0552502	0.0532415
992	0.266227	0.139567	0.0975678	0.0743414	0.0585974	0.0491168
993	0.261451	0.12806	0.0874655	0.0676312	0.0526994	0.0476699
994	0.269902	0.140912	0.0978975	0.0697551	0.0527871	0.0523434
995	0.276877	0.13615	0.0986107	0.0721346	0.0525902	0.0483883
996	0.263601	0.142864	0.0977621	0.0756367	0.0563925	0.052342
997	0.274335	0.141593	0.093088	0.0682055	0.0522228	0.0460801
998	0.270977	0.138575	0.0990667	0.0740758	0.0581485	0.0501115
999	0.273401	0.141664	0.0989015	0.0771643	0.0531357	0.0475933

## Sheet: FIG6E_sh_AA_A
	in_4	in_8	in_12	in_16	in_20	in_24
0	0.284397	0.145179	0.100316	0.0796579	0.0634367	0.0562967
1	0.282233	0.146267	0.106124	0.0839679	0.0640036	0.0579435
2	0.278287	0.135273	0.0941395	0.072803	0.0626968	0.0532461
3	0.283034	0.150424	0.105221	0.0810256	0.0660821	0.0588115
4	0.267724	0.145465	0.105602	0.0784162	0.0709999	0.0561371
5	0.278285	0.145809	0.0961544	0.0783698	0.0614123	0.0589737
6	0.260232	0.139183	0.0935209	0.0748144	0.0576194	0.0542292
7	0.282807	0.14606	0.0993035	0.0751376	0.0609737	0.0529326
8	0.268456	0.147567	0.103317	0.0806552	0.0638046	0.0573322
9	0.275084	0.141988	0.0917692	0.0746916	0.0572469	0.0554104
10	0.28084	0.149317	0.0965185	0.0821461	0.0616028	0.0549987
11	0.26871	0.142655	0.0980061	0.0803377	0.0618663	0.0578783
12	0.269953	0.14271	0.0964892	0.0800219	0.0611469	0.0549518
13	0.278	0.146209	0.0936994	0.0802233	0.0617663	0.0568544
14	0.274493	0.144964	0.0970921	0.0762732	0.0609752	0.0579832
15	0.270797	0.138726	0.0968612	0.0745619	0.0640861	0.0579693
16	0.27283	0.144557	0.0975018	0.0780387	0.0621383	0.0549551
17	0.275009	0.148698	0.108611	0.0855302	0.0641541	0.0583982
18	0.281269	0.142641	0.100567	0.0770686	0.0637072	0.056689
19	0.279601	0.143367	0.103351	0.081132	0.0616556	0.0605194
20	0.283454	0.156782	0.107649	0.088798	0.0667006	0.0584304
21	0.281026	0.149098	0.0943206	0.0759539	0.0613676	0.0553195
22	0.28087	0.14984	0.100538	0.0796665	0.0668854	0.0571984
23	0.287238	0.146079	0.0980377	0.0753607	0.063225	0.0586755
24	0.268447	0.145377	0.105313	0.0830148	0.0649872	0.0542603
25	0.284603	0.147794	0.102255	0.0824165	0.063042	0.0598627
26	0.283652	0.136157	0.0985223	0.0791732	0.0615005	0.058489
27	0.277559	0.144513	0.100443	0.0821887	0.0694015	0.0613908
28	0.276424	0.138705	0.10229	0.0747218	0.0640919	0.0558429
29	0.272438	0.146179	0.0968691	0.0797404	0.061819	0.0580136
30	0.26469	0.140561	0.095817	0.0791716	0.0615297	0.0592478
31	0.275	0.139958	0.0987645	0.0821549	0.0660494	0.0569429
32	0.270508	0.154045	0.1009	0.0867266	0.0629218	0.0542221
33	0.274363	0.139744	0.098093	0.075362	0.0635701	0.0574696
34	0.289814	0.151925	0.105135	0.0781788	0.0632815	0.0528872
35	0.270512	0.143815	0.0979361	0.0813399	0.0595315	0.0533826
36	0.283817	0.142857	0.0987774	0.0776796	0.0625601	0.0525205
37	0.27832	0.153356	0.10935	0.0863105	0.0733418	0.0645131
38	0.265702	0.139388	0.0967633	0.0831101	0.0615032	0.0587494
39	0.274381	0.15116	0.102796	0.0832624	0.0625548	0.0548048
40	0.27473	0.138643	0.0967496	0.0813905	0.0619959	0.0569388
41	0.282703	0.147677	0.0977463	0.0791561	0.0621482	0.0541802
42	0.267487	0.138514	0.0969374	0.0762084	0.0612439	0.057979
43	0.271677	0.145649	0.099157	0.079215	0.0647101	0.0568941
44	0.282326	0.151321	0.103008	0.0798407	0.0625857	0.0582697
45	0.273435	0.143235	0.0995514	0.0773105	0.0601976	0.0506645
46	0.274413	0.144277	0.104917	0.0797911	0.0658325	0.0583041
47	0.277106	0.144069	0.103599	0.0849382	0.0645363	0.0562311
48	0.284576	0.149307	0.0979867	0.0799777	0.0683556	0.0590883
49	0.276643	0.148418	0.104911	0.0825827	0.0615628	0.0583418
50	0.282375	0.151548	0.101732	0.0816419	0.0633617	0.0592426
51	0.268193	0.139231	0.101308	0.0763657	0.0612154	0.0543252
52	0.268996	0.139171	0.0936949	0.0806928	0.0572636	0.0510133
53	0.27298	0.14323	0.103511	0.0853981	0.0665214	0.060579
54	0.268662	0.136378	0.097623	0.0778105	0.0617216	0.056617
55	0.279307	0.144714	0.1019	0.0806652	0.061497	0.0535333
56	0.27528	0.143534	0.100421	0.0804822	0.0638099	0.057925
57	0.291661	0.150393	0.0994658	0.080541	0.0680506	0.0572569
58	0.278587	0.140746	0.103845	0.0813802	0.0664295	0.0576812
59	0.276074	0.146594	0.104769	0.0809768	0.064659	0.0605649
60	0.28264	0.148898	0.104659	0.083074	0.0649071	0.0590866
61	0.275478	0.142421	0.0915603	0.0751966	0.0542924	0.0553936
62	0.277222	0.142917	0.100222	0.0781026	0.0570755	0.055293
63	0.289142	0.147999	0.0953386	0.0813808	0.067223	0.0559325
64	0.270495	0.146164	0.102897	0.0787574	0.0617353	0.0595212
65	0.282683	0.140158	0.10124	0.0804307	0.0650673	0.0563056
66	0.269113	0.138473	0.102041	0.0782616	0.062356	0.0555366
67	0.272743	0.141079	0.0961126	0.0847065	0.0645385	0.0564349
68	0.270419	0.136846	0.0935806	0.0717615	0.0565903	0.0516905
69	0.270348	0.146515	0.0953911	0.0763845	0.0636619	0.0552153
70	0.267405	0.141592	0.0993682	0.0798593	0.063931	0.0569633
71	0.277649	0.147506	0.103107	0.079519	0.0662534	0.0577869
72	0.275962	0.139625	0.0976258	0.0756969	0.0666057	0.0553362
73	0.277277	0.14924	0.0999267	0.0867925	0.0628557	0.0597062
74	0.280339	0.142388	0.0977067	0.0808602	0.0653652	0.0554272
75	0.266379	0.140677	0.100762	0.0787734	0.0682339	0.0573081
76	0.275448	0.148601	0.0989459	0.0804542	0.0636974	0.055888
77	0.278884	0.145036	0.10168	0.0812382	0.0642893	0.0584686
78	0.287497	0.149913	0.103258	0.083225	0.0660577	0.0564625
79	0.283056	0.152317	0.0977788	0.0819877	0.0670492	0.0601951
80	0.274265	0.14328	0.105198	0.0791481	0.0609885	0.0596485
81	0.277744	0.149694	0.104749	0.0819044	0.0604506	0.0554069
82	0.276947	0.144457	0.100613	0.0769592	0.062675	0.0571377
83	0.279749	0.145651	0.0940675	0.0752483	0.0619784	0.0538713
84	0.274597	0.133893	0.099955	0.0773803	0.0613849	0.0548404
85	0.279532	0.146378	0.104583	0.0836444	0.0625501	0.0594268
86	0.276034	0.144943	0.102097	0.0803117	0.0616534	0.05746
87	0.278357	0.152947	0.108552	0.0800866	0.0701015	0.0631904
88	0.273447	0.141446	0.0990511	0.0785541	0.0687445	0.0580849
89	0.276326	0.140438	0.0979781	0.0802692	0.0624593	0.0563126
90	0.271137	0.141625	0.0978477	0.0785293	0.0616814	0.0565099
91	0.279637	0.140745	0.104666	0.0836323	0.0640795	0.0595741
92	0.270039	0.138418	0.0997571	0.0827775	0.0673308	0.0627072
93	0.282158	0.145643	0.103803	0.0810457	0.0617098	0.055063
94	0.276442	0.144508	0.101491	0.0757391	0.0630609	0.0543732
95	0.279047	0.14261	0.103844	0.0857252	0.0678601	0.0586354
96	0.279471	0.152452	0.101541	0.0829597	0.0608007	0.0543361
97	0.286258	0.142566	0.101761	0.0791356	0.062657	0.0543582
98	0.270583	0.142147	0.101476	0.077553	0.0606224	0.0502428
99	0.268762	0.142326	0.102121	0.083291	0.0636924	0.0604444
100	0.269925	0.141682	0.0933832	0.0741603	0.0577459	0.0516
101	0.27632	0.138995	0.102228	0.0816608	0.0637446	0.0584287
102	0.285567	0.146248	0.101669	0.0857561	0.0675216	0.0590785
103	0.278728	0.140814	0.105946	0.0823497	0.0662429	0.0586192
104	0.279853	0.144291	0.0966967	0.0820348	0.0634892	0.0556696
105	0.272513	0.141577	0.0958845	0.0785342	0.062444	0.057607
106	0.271495	0.14293	0.0986767	0.0817798	0.0620801	0.0565561
107	0.286749	0.148779	0.102359	0.0769966	0.0677937	0.0576342
108	0.277975	0.144559	0.103067	0.0775371	0.0646455	0.0590542
109	0.260089	0.138678	0.0973084	0.078457	0.0593921	0.0564157
110	0.281314	0.151121	0.105871	0.0852018	0.0676965	0.0561952
111	0.281288	0.148556	0.103069	0.0780656	0.0738892	0.0618552
112	0.284846	0.15383	0.101182	0.082258	0.0640238	0.0590996
113	0.269031	0.137296	0.0965983	0.0749663	0.0622474	0.0585464
114	0.284248	0.142556	0.100232	0.0833804	0.066172	0.0535527
115	0.279552	0.14051	0.103441	0.0789158	0.0667159	0.0577789
116	0.277006	0.13839	0.0921162	0.0739708	0.0595086	0.0591523
117	0.275837	0.143213	0.104453	0.0805829	0.0635979	0.0594868
118	0.272032	0.15034	0.0987116	0.0845056	0.0659295	0.0600623
119	0.271234	0.149259	0.0945843	0.0799779	0.0641058	0.0526545
120	0.267802	0.140862	0.0994901	0.077826	0.058337	0.0575547
121	0.273485	0.146795	0.0990434	0.0768051	0.0640707	0.0609935
122	0.267476	0.144895	0.0966745	0.080843	0.061157	0.0555026
123	0.277718	0.144783	0.102342	0.0772817	0.0602768	0.0565893
124	0.267807	0.146744	0.101371	0.0745943	0.0633493	0.055121
125	0.277018	0.150099	0.103333	0.0791691	0.0673552	0.053503
126	0.276618	0.147773	0.108982	0.0781391	0.0654719	0.0590811
127	0.275624	0.141484	0.103216	0.0771728	0.0597038	0.0546453
128	0.276052	0.139028	0.0972677	0.0798367	0.063359	0.0523459
129	0.275718	0.140087	0.103407	0.0795767	0.066111	0.0583335
130	0.274291	0.149037	0.10414	0.0773412	0.0596074	0.0585551
131	0.283439	0.14763	0.105011	0.0802141	0.0649302	0.0568301
132	0.273941	0.136578	0.0992015	0.0818637	0.0673891	0.0574573
133	0.281602	0.151589	0.0997805	0.0803966	0.0617399	0.0556289
134	0.269342	0.148611	0.103277	0.0844875	0.0659238	0.0575914
135	0.281919	0.15322	0.102965	0.0835288	0.0612675	0.0602897
136	0.270887	0.151784	0.0980617	0.0817806	0.0674568	0.0579015
137	0.269388	0.143497	0.103397	0.0836364	0.0660531	0.059039
138	0.276969	0.148708	0.102075	0.0817664	0.0610669	0.060404
139	0.272476	0.137679	0.101482	0.0720818	0.0611371	0.057486
140	0.273572	0.146711	0.10349	0.0822863	0.062045	0.0568916
141	0.272635	0.143917	0.0997462	0.0779895	0.0617814	0.0567271
142	0.272175	0.148046	0.100146	0.0817102	0.0701784	0.0594551
143	0.278497	0.144157	0.0992989	0.0814033	0.0657625	0.0584207
144	0.285246	0.149418	0.101174	0.0799687	0.0637715	0.055523
145	0.281845	0.150553	0.104589	0.0866001	0.0632485	0.0587321
146	0.278606	0.146766	0.105317	0.0799336	0.0695643	0.06107
147	0.272403	0.148782	0.103947	0.0809995	0.0649011	0.0580442
148	0.282307	0.14309	0.100763	0.0776661	0.0603151	0.0572401
149	0.271636	0.145763	0.0981485	0.0792912	0.0619321	0.0534657
150	0.272457	0.140891	0.0959597	0.0790936	0.0612312	0.0567551
151	0.283657	0.145731	0.0956656	0.076582	0.0645015	0.053073
152	0.279979	0.144371	0.10171	0.0822171	0.0642461	0.0589393
153	0.279155	0.148259	0.103663	0.0794017	0.0656067	0.0563082
154	0.277271	0.141614	0.096516	0.072982	0.0641431	0.0577287
155	0.261749	0.140939	0.100938	0.0805586	0.0647331	0.054732
156	0.27326	0.142299	0.0944694	0.0780644	0.0601236	0.0560078
157	0.272933	0.146545	0.106106	0.0807225	0.0580213	0.0549757
158	0.282156	0.146674	0.100546	0.0788342	0.0701807	0.0621424
159	0.275622	0.140126	0.0964726	0.079669	0.0604472	0.0540139
160	0.282291	0.148261	0.0994346	0.0826775	0.0690047	0.0599914
161	0.279489	0.143151	0.100109	0.0822373	0.0646115	0.0584343
162	0.278155	0.138601	0.101898	0.0823916	0.0644135	0.0559694
163	0.270314	0.140737	0.103601	0.0782679	0.0599423	0.0519303
164	0.272446	0.145116	0.101256	0.0770849	0.0616407	0.0575931
165	0.273219	0.146298	0.095315	0.0752708	0.0636671	0.0532048
166	0.2755	0.148065	0.105865	0.0810434	0.0696406	0.0548117
167	0.278683	0.149287	0.100224	0.0810912	0.0629069	0.0568246
168	0.27449	0.15423	0.0994636	0.0767846	0.0684137	0.0602395
169	0.267583	0.143186	0.0958606	0.0819878	0.0678559	0.0593263
170	0.273078	0.147359	0.105069	0.0813486	0.0650633	0.0549915
171	0.275702	0.13922	0.10578	0.081869	0.0648284	0.0600381
172	0.276356	0.150538	0.104423	0.0835062	0.067945	0.0560798
173	0.282249	0.158456	0.0999367	0.0804784	0.0591082	0.0538704
174	0.267735	0.138616	0.0962429	0.0774218	0.061332	0.0539456
175	0.26514	0.136878	0.093872	0.0782748	0.0663422	0.056958
176	0.271182	0.141612	0.0945182	0.0735713	0.0597899	0.0558876
177	0.273968	0.140788	0.103103	0.0817147	0.0626138	0.0513922
178	0.281475	0.139644	0.0997015	0.0779723	0.063105	0.0522741
179	0.272969	0.139321	0.102145	0.0787878	0.0665043	0.0572043
180	0.285839	0.150312	0.103075	0.080208	0.0626502	0.0551322
181	0.274686	0.14225	0.108891	0.0787067	0.067964	0.0578282
182	0.285704	0.14281	0.0988224	0.0777152	0.0620254	0.0551761
183	0.274544	0.136156	0.101739	0.0746624	0.0634412	0.0569881
184	0.278049	0.147925	0.102253	0.0825231	0.0665915	0.0612926
185	0.268873	0.141857	0.0985637	0.079525	0.0593039	0.0549369
186	0.280686	0.143668	0.102465	0.0807173	0.0661793	0.0577784
187	0.27111	0.145658	0.104845	0.0767395	0.069035	0.0603807
188	0.273716	0.13985	0.0964147	0.0730507	0.0586439	0.0564291
189	0.277762	0.146144	0.098892	0.0859535	0.0674734	0.059277
190	0.265818	0.147174	0.0985331	0.0770608	0.0599346	0.0535736
191	0.273106	0.14497	0.0939453	0.0805244	0.0615126	0.0581443
192	0.283857	0.14967	0.0966782	0.0798608	0.0652399	0.0566626
193	0.274122	0.145364	0.101	0.0773511	0.0652282	0.0551412
194	0.282152	0.148965	0.105703	0.0792795	0.0683931	0.0572192
195	0.281248	0.145568	0.10682	0.0770787	0.0636806	0.0554892
196	0.274506	0.145686	0.0993215	0.080995	0.0636872	0.0587544
197	0.26912	0.14016	0.103764	0.0794319	0.0683487	0.060594
198	0.269309	0.146509	0.097214	0.0831554	0.0570636	0.0593904
199	0.276839	0.144218	0.0994336	0.0806905	0.0678935	0.0555433
200	0.26886	0.144078	0.0949992	0.0781497	0.0607301	0.0501273
201	0.287119	0.149483	0.103778	0.0859309	0.0645955	0.0561815
202	0.276029	0.138342	0.0972538	0.0737927	0.0631401	0.0539843
203	0.280323	0.143646	0.101575	0.0834403	0.0610556	0.0594608
204	0.27599	0.149552	0.100927	0.0822591	0.061219	0.0552677
205	0.273482	0.145488	0.0986084	0.0799636	0.0653335	0.0601246
206	0.28076	0.148426	0.098783	0.0825614	0.0685119	0.058669
207	0.261552	0.140522	0.0970171	0.0780653	0.0634725	0.0558376
208	0.27648	0.148284	0.101231	0.0802851	0.0633883	0.0579084
209	0.27358	0.146307	0.102467	0.0823019	0.0629317	0.0607965
210	0.283101	0.145565	0.106882	0.0813073	0.0635871	0.0595627
211	0.283118	0.145506	0.103015	0.080138	0.0603205	0.0562391
212	0.277927	0.146069	0.104036	0.0811813	0.0633712	0.0567116
213	0.273946	0.140036	0.0972236	0.0773836	0.0648828	0.0561439
214	0.270859	0.139365	0.0963551	0.0808915	0.0602449	0.0577611
215	0.287622	0.157517	0.0972267	0.0783365	0.0597592	0.0549946
216	0.271507	0.147838	0.10232	0.0807812	0.0629211	0.0600506
217	0.275058	0.151161	0.100314	0.081145	0.0680019	0.0587579
218	0.28145	0.149183	0.0995203	0.0799034	0.0698191	0.0586702
219	0.275679	0.146993	0.101396	0.0810208	0.064013	0.0573889
220	0.271611	0.147003	0.0970211	0.074406	0.0617881	0.0526378
221	0.274465	0.138536	0.0980546	0.0766644	0.0647305	0.0580925
222	0.277261	0.15064	0.105815	0.0893845	0.0656562	0.0599893
223	0.274935	0.139919	0.097871	0.0762634	0.061186	0.0557047
224	0.275314	0.145358	0.100094	0.0809245	0.0627438	0.056556
225	0.274451	0.144151	0.0978711	0.0763968	0.062446	0.0565374
226	0.285083	0.151239	0.101364	0.0750635	0.0634057	0.0580844
227	0.281263	0.144092	0.0986037	0.0797179	0.0640107	0.0561229
228	0.271554	0.133937	0.0986707	0.07825	0.0571836	0.0513524
229	0.285888	0.158984	0.105974	0.0863309	0.0676506	0.0607904
230	0.273935	0.143902	0.103545	0.0779423	0.0604038	0.0607364
231	0.266846	0.141591	0.0943736	0.0757282	0.0609876	0.0534326
232	0.278088	0.143711	0.0977778	0.0764115	0.0623951	0.0555717
233	0.276902	0.141668	0.100537	0.0783279	0.0679505	0.0582985
234	0.275088	0.144234	0.10703	0.0809544	0.0670112	0.060537
235	0.286974	0.146479	0.0974949	0.0803743	0.0630772	0.057566
236	0.285253	0.145624	0.0964583	0.0810251	0.0667506	0.0559394
237	0.277483	0.147881	0.106711	0.083621	0.0660577	0.0587961
238	0.276368	0.14224	0.0999448	0.0740752	0.0626849	0.0568838
239	0.272953	0.146521	0.102524	0.0825503	0.0611408	0.0565355
240	0.278103	0.142286	0.105907	0.0787065	0.0611539	0.0642517
241	0.280187	0.142561	0.101024	0.0820204	0.0669635	0.0564022
242	0.284204	0.145294	0.107081	0.0793833	0.0604156	0.0576005
243	0.266972	0.142245	0.0991624	0.0763359	0.0658554	0.0563289
244	0.275748	0.147226	0.0960224	0.0791212	0.0682862	0.0596814
245	0.273092	0.136948	0.099819	0.082741	0.0605715	0.057507
246	0.276603	0.142857	0.102425	0.0820677	0.0635337	0.0560324
247	0.275773	0.142	0.096889	0.0817661	0.0666639	0.0578556
248	0.278506	0.145936	0.100677	0.0794807	0.0664032	0.0581897
249	0.274336	0.143056	0.0977394	0.0832323	0.062619	0.060138
250	0.280627	0.148941	0.102029	0.0768244	0.0674625	0.0627648
251	0.277765	0.142166	0.102182	0.0790743	0.0611463	0.0557747
252	0.275529	0.141968	0.098452	0.0869299	0.0628903	0.0587723
253	0.277406	0.145089	0.098874	0.0804193	0.0673981	0.0604077
254	0.269467	0.135531	0.0996871	0.0746551	0.0630556	0.0536978
255	0.276635	0.149515	0.0992523	0.0800655	0.0657949	0.0581176
256	0.283274	0.145707	0.102076	0.078703	0.0670788	0.0561043
257	0.280718	0.156769	0.102674	0.0841359	0.0701168	0.0568558
258	0.275836	0.148376	0.0983811	0.0799473	0.0608034	0.0531697
259	0.257423	0.137094	0.0974191	0.0825947	0.0660012	0.0566474
260	0.293141	0.149033	0.107822	0.0817464	0.0645445	0.0602777
261	0.269426	0.142711	0.100186	0.0824529	0.0689227	0.0577439
262	0.278217	0.151869	0.101757	0.0836923	0.0659303	0.0581171
263	0.272575	0.139824	0.0968671	0.0819256	0.0620459	0.051645
264	0.275306	0.146135	0.102092	0.0785996	0.0658131	0.0559594
265	0.276502	0.146413	0.105097	0.0808487	0.06259	0.0582218
266	0.267723	0.138095	0.0972229	0.0727529	0.0602604	0.0570759
267	0.283824	0.146908	0.108534	0.082368	0.0636315	0.0589074
268	0.268205	0.140118	0.0973948	0.0776599	0.0590785	0.0540916
269	0.281447	0.143605	0.101015	0.0845944	0.0627435	0.058785
270	0.279049	0.147676	0.104501	0.0819574	0.0698168	0.0631504
271	0.283644	0.150639	0.101089	0.0852664	0.0650738	0.0588509
272	0.276552	0.146234	0.0961419	0.0853642	0.0597699	0.0561839
273	0.274011	0.139569	0.0964182	0.0771312	0.0613446	0.0605123
274	0.277913	0.15404	0.0991925	0.0820735	0.0657878	0.0589487
275	0.271936	0.147286	0.102142	0.0808089	0.0642803	0.0573808
276	0.270595	0.149987	0.104407	0.0810464	0.0655559	0.056682
277	0.270623	0.140915	0.10756	0.0812747	0.0657458	0.0562592
278	0.276313	0.146685	0.101453	0.082468	0.0676567	0.0560186
279	0.279567	0.147637	0.099604	0.079971	0.0633512	0.0581229
280	0.270043	0.144059	0.0999033	0.0819228	0.0623511	0.0580923
281	0.280705	0.158667	0.108892	0.0832321	0.0686629	0.0647001
282	0.274408	0.144657	0.0976471	0.0779557	0.0612687	0.055192
283	0.281795	0.147461	0.111112	0.0839973	0.0637042	0.0577475
284	0.274768	0.145563	0.103928	0.08469	0.0664979	0.0570063
285	0.286265	0.157394	0.10224	0.0851154	0.0695633	0.0572578
286	0.280481	0.150153	0.102982	0.0802779	0.0611653	0.0593955
287	0.277631	0.141319	0.0956262	0.0751701	0.0604181	0.0515586
288	0.278954	0.142123	0.0962176	0.079282	0.0603988	0.0538938
289	0.281765	0.153095	0.0989861	0.0820023	0.063492	0.0562634
290	0.276457	0.143042	0.0996634	0.0784882	0.0674963	0.0556578
291	0.285439	0.142919	0.1069	0.0816819	0.0656964	0.0541206
292	0.275725	0.150242	0.100118	0.0793955	0.0654709	0.0596618
293	0.264245	0.130703	0.0930078	0.0726733	0.0594921	0.0562309
294	0.274578	0.147159	0.0982551	0.0788234	0.0595017	0.0575661
295	0.270401	0.140839	0.0950381	0.083211	0.0656352	0.0553631
296	0.280373	0.146947	0.103622	0.0769973	0.0648233	0.0566157
297	0.267314	0.137277	0.0942837	0.0780733	0.0572909	0.0546781
298	0.277937	0.148868	0.103089	0.0844535	0.0634082	0.0551716
299	0.274577	0.147751	0.102191	0.0825795	0.0636188	0.0570198
300	0.295167	0.160221	0.109507	0.0845359	0.0686908	0.058502
301	0.281516	0.145992	0.103647	0.0767396	0.063052	0.0513647
302	0.28412	0.152305	0.101062	0.0796751	0.0661403	0.0571677
303	0.281762	0.155411	0.0982482	0.0820731	0.0653216	0.0587738
304	0.265318	0.144799	0.0986746	0.0813525	0.0655572	0.054229
305	0.278962	0.137528	0.104539	0.0786457	0.0675353	0.0572746
306	0.276069	0.143789	0.101082	0.0786573	0.0605899	0.0604278
307	0.282356	0.148411	0.1023	0.0833498	0.0636336	0.0565086
308	0.275355	0.138975	0.0985571	0.0810724	0.0654115	0.0553653
309	0.272946	0.140574	0.105711	0.081546	0.059585	0.0636147
310	0.281826	0.142989	0.104215	0.0812332	0.063504	0.0589757
311	0.27477	0.140426	0.0974384	0.074476	0.0666573	0.0547512
312	0.26948	0.143335	0.102954	0.0816587	0.0677221	0.0561032
313	0.281864	0.145865	0.105476	0.0778772	0.0650068	0.0563066
314	0.275537	0.145457	0.100126	0.0815588	0.06327	0.0568598
315	0.273162	0.142309	0.0973438	0.0778922	0.0632084	0.061846
316	0.274136	0.137149	0.0987117	0.0779541	0.0618778	0.0521679
317	0.265206	0.141496	0.0932053	0.0780084	0.0640972	0.0542691
318	0.274206	0.142241	0.104219	0.0753805	0.0677145	0.0585499
319	0.285387	0.153028	0.101083	0.0846466	0.0627293	0.0603779
320	0.269256	0.139263	0.0978954	0.0793932	0.0558252	0.0563798
321	0.269874	0.142185	0.0991796	0.0784595	0.058554	0.0597831
322	0.279382	0.141638	0.103841	0.0811624	0.0648446	0.0591293
323	0.270209	0.144183	0.0933582	0.0776961	0.0609245	0.0552562
324	0.282524	0.147082	0.0982331	0.0780955	0.0597298	0.0509475
325	0.280766	0.144546	0.0980366	0.0773868	0.062237	0.0544886
326	0.271799	0.143495	0.0982097	0.0773457	0.0635802	0.0574029
327	0.280677	0.153421	0.101616	0.0835378	0.0663988	0.0587739
328	0.281792	0.14663	0.109171	0.0853618	0.0681388	0.0598314
329	0.274227	0.146747	0.0973451	0.0721296	0.0627194	0.0525673
330	0.273104	0.143387	0.102332	0.0796524	0.0677128	0.0537835
331	0.274546	0.142304	0.0973349	0.077786	0.0679831	0.0597211
332	0.27144	0.140573	0.100955	0.0809267	0.0605345	0.0576957
333	0.276826	0.143895	0.101897	0.0732498	0.061191	0.0536439
334	0.288348	0.14506	0.097223	0.0811712	0.0640455	0.0563543
335	0.276406	0.142157	0.096406	0.0791629	0.0618131	0.0562942
336	0.278557	0.147911	0.0983105	0.081054	0.0639061	0.0566631
337	0.274893	0.148642	0.101418	0.0819778	0.0640066	0.0589078
338	0.275826	0.143534	0.0993602	0.0831524	0.0629342	0.052906
339	0.288672	0.16008	0.109028	0.0855892	0.0675627	0.0599664
340	0.28584	0.148075	0.104272	0.0756627	0.0610427	0.0549523
341	0.270953	0.137428	0.101473	0.0767876	0.0605528	0.0524932
342	0.274449	0.13728	0.0991207	0.0777158	0.0626689	0.0547577
343	0.271904	0.140379	0.101413	0.0794302	0.0616084	0.0565735
344	0.28152	0.143187	0.0982442	0.075766	0.0658626	0.0590822
345	0.275981	0.1405	0.0935894	0.0776257	0.062058	0.0555144
346	0.274191	0.143882	0.100607	0.0803332	0.0617084	0.0565673
347	0.269369	0.136852	0.0968265	0.0783105	0.0618644	0.0571965
348	0.274447	0.152117	0.0938319	0.0819505	0.0629676	0.0571241
349	0.278077	0.14497	0.105037	0.0803307	0.0605081	0.056798
350	0.277308	0.147593	0.107794	0.0840256	0.0664118	0.0565912
351	0.274219	0.141637	0.103642	0.076451	0.0625237	0.051857
352	0.28303	0.152292	0.0999688	0.0819859	0.0653828	0.0579517
353	0.271891	0.141384	0.098282	0.0776286	0.0611678	0.0556866
354	0.28339	0.152461	0.11146	0.0866587	0.0616403	0.0613153
355	0.280697	0.145931	0.0986241	0.0840818	0.0635885	0.0580359
356	0.275742	0.142963	0.0962446	0.0799263	0.067739	0.0572203
357	0.270391	0.145134	0.098344	0.0800872	0.062556	0.0544031
358	0.27332	0.142629	0.0941387	0.0789075	0.0603271	0.0576739
359	0.272189	0.143594	0.0936011	0.0752614	0.0613818	0.0557235
360	0.282826	0.146231	0.102119	0.0772285	0.0623848	0.0568786
361	0.281853	0.14772	0.100217	0.0819368	0.061409	0.0544718
362	0.280745	0.146429	0.102795	0.0747857	0.0619893	0.0606543
363	0.281227	0.146168	0.103496	0.083503	0.0644597	0.0558844
364	0.267858	0.141385	0.100747	0.0776819	0.0656137	0.0612581
365	0.277966	0.146841	0.0982125	0.0793738	0.0651	0.0561042
366	0.26893	0.142486	0.0964605	0.0793716	0.0620417	0.052475
367	0.276016	0.143799	0.0950582	0.0740049	0.0611542	0.0480713
368	0.27654	0.147776	0.105097	0.0866727	0.0583593	0.0599309
369	0.277125	0.141371	0.106503	0.0769196	0.062751	0.0579127
370	0.276587	0.143242	0.104356	0.078672	0.0609653	0.0545132
371	0.263815	0.13172	0.0948519	0.0688922	0.0589505	0.0545238
372	0.280459	0.153153	0.0964801	0.0810044	0.0645358	0.0567084
373	0.270647	0.145374	0.0995594	0.0823136	0.0656252	0.0603725
374	0.271489	0.138601	0.0976926	0.0766807	0.0648526	0.0564139
375	0.281983	0.143365	0.0987307	0.0850899	0.0619209	0.0568193
376	0.282887	0.144262	0.101911	0.0817066	0.0636972	0.0582381
377	0.267951	0.139071	0.0944987	0.0758032	0.0606052	0.050612
378	0.268824	0.143739	0.0997967	0.0803589	0.0576309	0.0588494
379	0.272852	0.140183	0.102359	0.0827042	0.0679593	0.0595012
380	0.276308	0.139944	0.10155	0.0801229	0.0661937	0.0567726
381	0.2719	0.141386	0.101422	0.0801835	0.0627149	0.0568423
382	0.271615	0.142752	0.10415	0.0792618	0.0656435	0.058871
383	0.268404	0.151897	0.106956	0.0826878	0.0627215	0.0626283
384	0.279217	0.144105	0.101346	0.0776236	0.0629657	0.0549399
385	0.268885	0.144183	0.103287	0.0807603	0.0625621	0.053268
386	0.27989	0.146683	0.100963	0.0765063	0.062899	0.0546438
387	0.290928	0.144142	0.104484	0.0814459	0.0665809	0.0591383
388	0.282927	0.147311	0.0998513	0.0789976	0.068338	0.0588144
389	0.281133	0.149791	0.107759	0.087864	0.0663232	0.0583942
390	0.265118	0.134814	0.0959545	0.0722906	0.0616488	0.0557572
391	0.274074	0.144639	0.0941326	0.0773059	0.0618935	0.0549787
392	0.279924	0.152859	0.101033	0.077498	0.0681463	0.0562561
393	0.278694	0.14641	0.103145	0.078462	0.0682156	0.0642502
394	0.268023	0.136423	0.0981189	0.0774307	0.0664824	0.0583373
395	0.28268	0.15058	0.0988091	0.0808097	0.0643154	0.0570204
396	0.275939	0.140086	0.0961867	0.0783578	0.058146	0.0535066
397	0.281593	0.140252	0.0997329	0.0787406	0.059753	0.0520565
398	0.263207	0.132049	0.0923108	0.0756024	0.0648997	0.0561403
399	0.276889	0.13982	0.102974	0.0754947	0.0638696	0.0558008
400	0.271335	0.143417	0.102319	0.0806834	0.0636035	0.0554759
401	0.265515	0.143476	0.10219	0.0774905	0.0651296	0.0591269
402	0.269716	0.141853	0.100639	0.0774615	0.0640114	0.0534207
403	0.279216	0.150801	0.102488	0.0835119	0.0676205	0.0568147
404	0.276946	0.144037	0.0954793	0.0795682	0.0578634	0.0535854
405	0.284262	0.144232	0.0993006	0.0820356	0.0603478	0.0536996
406	0.28427	0.149902	0.100316	0.0851881	0.0626036	0.0565281
407	0.285561	0.142942	0.101929	0.0817199	0.0684446	0.0575306
408	0.282822	0.148941	0.106291	0.0890485	0.0708615	0.0612686
409	0.271664	0.141292	0.0931899	0.0787968	0.0642871	0.0579337
410	0.278553	0.143084	0.101961	0.0792439	0.0618418	0.0565325
411	0.275247	0.136348	0.100804	0.07338	0.0591975	0.0554173
412	0.275567	0.141555	0.0990693	0.0764711	0.0595694	0.0543089
413	0.287614	0.14609	0.0986496	0.077694	0.0623114	0.0590284
414	0.273241	0.142594	0.0980158	0.0739447	0.0595604	0.0561178
415	0.281324	0.141255	0.107276	0.0755029	0.0574254	0.0571576
416	0.27617	0.150999	0.100743	0.0753789	0.0634172	0.0581812
417	0.271577	0.146005	0.104151	0.0779453	0.0654496	0.0586128
418	0.269402	0.144648	0.102018	0.0774948	0.0642003	0.0550677
419	0.27309	0.140189	0.100088	0.077848	0.0612236	0.0546523
420	0.278805	0.145142	0.104381	0.0806115	0.0596111	0.0525572
421	0.276101	0.142935	0.0949807	0.079556	0.061347	0.05639
422	0.27444	0.150957	0.104552	0.0869035	0.0671714	0.0602978
423	0.28436	0.157469	0.101287	0.0835871	0.0686286	0.0610645
424	0.28497	0.151078	0.0963985	0.082491	0.0638732	0.055583
425	0.275499	0.142828	0.0971195	0.075937	0.0610092	0.0533304
426	0.27422	0.143204	0.100515	0.0827734	0.0639761	0.0571893
427	0.267452	0.145239	0.103867	0.0839241	0.0699807	0.0590925
428	0.277046	0.147013	0.0976872	0.0807767	0.0649198	0.0566893
429	0.27584	0.141003	0.103109	0.082244	0.0639184	0.056828
430	0.27626	0.141141	0.0984896	0.0754993	0.0592149	0.0571439
431	0.271074	0.147573	0.102584	0.0854392	0.0661881	0.0574084
432	0.276215	0.142976	0.100543	0.0797833	0.0645438	0.0586479
433	0.27593	0.151025	0.10601	0.0904962	0.0682611	0.0584727
434	0.276029	0.152288	0.106788	0.0799985	0.0590196	0.0587015
435	0.27515	0.14436	0.106314	0.0779085	0.0602329	0.056608
436	0.282577	0.142245	0.0998705	0.0847251	0.0668401	0.0558265
437	0.276958	0.137863	0.0988227	0.0780156	0.0675508	0.0605414
438	0.287258	0.146376	0.103173	0.0816429	0.0692214	0.0562943
439	0.273131	0.150027	0.100737	0.0787483	0.063724	0.0582881
440	0.270302	0.142844	0.0978174	0.0845245	0.0685874	0.0596009
441	0.287731	0.1528	0.105939	0.0818266	0.070503	0.0608869
442	0.278062	0.151957	0.103753	0.0837391	0.063783	0.0523419
443	0.283775	0.146547	0.100811	0.0781513	0.0619792	0.0567472
444	0.270913	0.142713	0.0983105	0.0800979	0.0576614	0.0530807
445	0.290584	0.143742	0.102614	0.0791653	0.0699377	0.0580372
446	0.275782	0.144845	0.104341	0.0798008	0.0620169	0.0573947
447	0.284144	0.154396	0.0997535	0.0842615	0.0627241	0.0561201
448	0.279233	0.150973	0.103428	0.0843042	0.0640564	0.0583086
449	0.275331	0.139918	0.0930287	0.0823032	0.059208	0.0547184
450	0.269567	0.148567	0.10103	0.0815541	0.0631964	0.0567155
451	0.288965	0.145588	0.10239	0.0786895	0.0655861	0.056758
452	0.27993	0.15265	0.102954	0.0789736	0.0611623	0.0566517
453	0.285805	0.147047	0.105751	0.0821837	0.0668352	0.0632106
454	0.276897	0.150804	0.103842	0.0811287	0.0613058	0.0581613
455	0.267618	0.140139	0.102584	0.0756135	0.0622355	0.0547054
456	0.286602	0.144106	0.0981912	0.0754618	0.0619199	0.0601131
457	0.284701	0.143741	0.10351	0.0830996	0.0648543	0.0584338
458	0.274918	0.15112	0.105765	0.0844943	0.0664224	0.0584346
459	0.268656	0.143146	0.102097	0.0742988	0.061661	0.053984
460	0.274853	0.141689	0.103141	0.0776545	0.0630445	0.0548984
461	0.280707	0.140753	0.0962488	0.0762066	0.0600644	0.0593052
462	0.287185	0.151972	0.0980034	0.083655	0.0642047	0.0577136
463	0.270615	0.142141	0.100968	0.0777223	0.0664219	0.0578246
464	0.275754	0.139966	0.101548	0.0775179	0.0613043	0.0587368
465	0.286559	0.156755	0.102349	0.0844447	0.0656433	0.0591203
466	0.279038	0.149569	0.103187	0.0816032	0.0623993	0.0518011
467	0.273397	0.152962	0.100446	0.0844559	0.0643775	0.0567966
468	0.286774	0.155413	0.102928	0.0853081	0.0663585	0.0603083
469	0.272524	0.137989	0.0990282	0.0767398	0.0635046	0.0561655
470	0.271257	0.151148	0.0996212	0.0794626	0.065529	0.0592744
471	0.289592	0.145222	0.101796	0.0823431	0.0655437	0.056869
472	0.275993	0.14124	0.0951154	0.0844675	0.0619651	0.0553555
473	0.277488	0.153948	0.0998957	0.0872097	0.0680585	0.0607321
474	0.282707	0.144541	0.100483	0.0818338	0.0683509	0.0593298
475	0.264141	0.143851	0.0934626	0.0755738	0.0673124	0.055057
476	0.28085	0.146582	0.101952	0.0851184	0.0651481	0.0609641
477	0.275237	0.142234	0.0983221	0.0713979	0.0609376	0.0498287
478	0.28314	0.147335	0.100211	0.0814925	0.0644405	0.0568911
479	0.277009	0.14843	0.106232	0.083796	0.0641627	0.0557635
480	0.280197	0.1463	0.10444	0.0779352	0.0623252	0.0547632
481	0.269979	0.142431	0.09744	0.0793672	0.0644366	0.0520902
482	0.274495	0.147253	0.100517	0.0850445	0.0704501	0.0594346
483	0.274376	0.145479	0.099759	0.0752921	0.0623103	0.0576154
484	0.275265	0.142769	0.10314	0.0750189	0.0617541	0.0520209
485	0.280474	0.146853	0.108587	0.0799783	0.0635113	0.0547156
486	0.286537	0.143623	0.100409	0.0791992	0.060297	0.0532233
487	0.270612	0.141404	0.100855	0.0789618	0.0671467	0.0625356
488	0.281265	0.139023	0.103286	0.0744084	0.0561551	0.0579259
489	0.283601	0.150394	0.100347	0.0840711	0.0674272	0.057223
490	0.278655	0.151625	0.0957844	0.0753064	0.0599161	0.0551294
491	0.27558	0.145994	0.103198	0.08073	0.0631556	0.0585023
492	0.277463	0.146747	0.106877	0.0832328	0.0673101	0.0557516
493	0.276037	0.146465	0.094433	0.0777887	0.0622962	0.0564354
494	0.273781	0.133914	0.104038	0.072179	0.0589247	0.0537091
495	0.276047	0.151603	0.100466	0.0849316	0.0627741	0.0562618
496	0.284238	0.140139	0.106766	0.0746907	0.066274	0.0553377
497	0.278804	0.1498	0.104659	0.0844133	0.0661367	0.0617787
498	0.270826	0.150157	0.0978397	0.0743187	0.0642266	0.0517264
499	0.271464	0.143417	0.102978	0.0783264	0.0625263	0.058863
500	0.276246	0.143314	0.098766	0.0813502	0.0585006	0.0599244
501	0.281772	0.141811	0.104579	0.0789885	0.0634344	0.0578792
502	0.285697	0.146386	0.103203	0.079783	0.0659526	0.0531726
503	0.283262	0.145307	0.1015	0.077468	0.0679425	0.0554449
504	0.26005	0.142697	0.10004	0.0815072	0.064899	0.0561867
505	0.28066	0.146582	0.102866	0.0816088	0.0615346	0.0599434
506	0.272297	0.142091	0.101259	0.0768586	0.0600485	0.0576109
507	0.270271	0.144091	0.0988329	0.0826565	0.0644746	0.0599743
508	0.276774	0.142948	0.104257	0.0833971	0.0630464	0.0560733
509	0.27951	0.152344	0.103084	0.086148	0.0644212	0.0570945
510	0.272543	0.145173	0.099119	0.0772374	0.0633308	0.0597935
511	0.270519	0.139833	0.0957683	0.0763581	0.0610868	0.0551628
512	0.279823	0.147447	0.0998708	0.0727487	0.0630814	0.05282
513	0.27848	0.147746	0.100267	0.079311	0.0641415	0.0592786
514	0.282099	0.146753	0.102633	0.0851552	0.067655	0.0555255
515	0.271318	0.145943	0.0997249	0.0783459	0.064045	0.0560889
516	0.281587	0.147523	0.107694	0.0825267	0.064096	0.0612538
517	0.269378	0.140331	0.105417	0.0764896	0.0632696	0.057144
518	0.282035	0.140434	0.101047	0.0787812	0.063182	0.0546996
519	0.275815	0.14343	0.0967901	0.0780801	0.0612339	0.0573475
520	0.276655	0.141365	0.0934668	0.0747063	0.062866	0.0537007
521	0.272152	0.145741	0.100831	0.078814	0.0682962	0.0598289
522	0.275912	0.145497	0.102227	0.0816065	0.0643829	0.0583849
523	0.272144	0.143747	0.098483	0.076726	0.0655699	0.0553976
524	0.279131	0.144	0.108176	0.0824249	0.069383	0.0636985
525	0.283372	0.144563	0.100678	0.0775976	0.0608641	0.0565757
526	0.280732	0.145776	0.104473	0.0776593	0.0643486	0.0577248
527	0.280348	0.151801	0.100227	0.0780745	0.058226	0.0567943
528	0.271147	0.144636	0.0985947	0.078718	0.0624588	0.0525095
529	0.275739	0.147894	0.103946	0.0786202	0.065201	0.0551909
530	0.283462	0.152839	0.103851	0.0833478	0.0646983	0.0598265
531	0.283054	0.146187	0.103896	0.0779951	0.0603869	0.0594999
532	0.27459	0.145408	0.100122	0.0848547	0.0657919	0.059951
533	0.280528	0.144664	0.104357	0.0804415	0.0603665	0.0586067
534	0.284164	0.150441	0.105373	0.0802652	0.0616109	0.0618118
535	0.26689	0.143888	0.0957348	0.0756621	0.0656106	0.0558957
536	0.268984	0.140272	0.0945893	0.0748038	0.0604657	0.05996
537	0.281881	0.149284	0.101025	0.0838943	0.0661621	0.0573916
538	0.277961	0.147559	0.102779	0.0832755	0.0672053	0.0577169
539	0.277061	0.147498	0.102765	0.0794255	0.0612488	0.0541603
540	0.276842	0.142394	0.100071	0.0818744	0.0610556	0.0554256
541	0.265137	0.144185	0.100347	0.0784943	0.0624735	0.0605802
542	0.277127	0.160278	0.106155	0.0844434	0.0676429	0.0600568
543	0.276915	0.138353	0.0976317	0.0762968	0.0609019	0.0560301
544	0.258861	0.142461	0.0977228	0.0755242	0.0614905	0.0536898
545	0.270995	0.143075	0.0987167	0.0798407	0.0653129	0.0555561
546	0.278214	0.144738	0.0968536	0.0843645	0.0650894	0.0540923
547	0.273622	0.146726	0.0968966	0.0813249	0.062177	0.0523524
548	0.270939	0.149399	0.0975465	0.0763772	0.0613826	0.052225
549	0.267117	0.142845	0.0963513	0.0750001	0.0575114	0.0595854
550	0.279232	0.146246	0.103329	0.0804012	0.0661021	0.059608
551	0.275772	0.146923	0.0987895	0.0829383	0.064404	0.0601309
552	0.277282	0.142942	0.0996619	0.0765401	0.0630938	0.0535863
553	0.285382	0.147635	0.103188	0.0793562	0.0672005	0.0600212
554	0.276856	0.141077	0.0999852	0.0824234	0.0629765	0.0588807
555	0.273826	0.149695	0.0999079	0.0804846	0.0609788	0.0548523
556	0.281333	0.143211	0.10557	0.0816209	0.0694772	0.0616163
557	0.280028	0.144773	0.0992023	0.0774368	0.0628222	0.0560505
558	0.271209	0.146529	0.0985518	0.0769505	0.0621246	0.0598704
559	0.282692	0.14618	0.098574	0.0860901	0.0662461	0.0560864
560	0.275946	0.145468	0.0935789	0.0772373	0.0642669	0.0564172
561	0.27921	0.141764	0.102853	0.0802897	0.0659356	0.0620669
562	0.275584	0.140687	0.0983054	0.079805	0.0587686	0.052448
563	0.27165	0.145577	0.103923	0.0786739	0.0655307	0.0621319
564	0.281835	0.145836	0.100323	0.0820032	0.0606299	0.0568524
565	0.277971	0.149679	0.0983853	0.0807199	0.0635486	0.0545792
566	0.282764	0.147319	0.0997915	0.0785116	0.0647646	0.0533653
567	0.272895	0.14943	0.100926	0.0831535	0.0604408	0.056124
568	0.274365	0.145776	0.102562	0.0780495	0.0620167	0.0578618
569	0.266776	0.139972	0.0987555	0.0834798	0.0591453	0.0524695
570	0.267222	0.148461	0.0996614	0.085809	0.0670177	0.0616254
571	0.28111	0.149135	0.0996326	0.0816596	0.0630631	0.0561572
572	0.266951	0.141609	0.101747	0.0785017	0.0643063	0.0545112
573	0.280858	0.149239	0.0980357	0.078483	0.0665691	0.0568781
574	0.276849	0.140963	0.0973119	0.0811175	0.0735107	0.0619908
575	0.279965	0.148024	0.09835	0.0807738	0.061409	0.0562653
576	0.281677	0.151846	0.107675	0.0773268	0.0676816	0.0598421
577	0.278626	0.147907	0.102637	0.0733099	0.0647848	0.058063
578	0.288913	0.156716	0.104429	0.0823597	0.0638686	0.0587169
579	0.279863	0.152347	0.10418	0.0817352	0.0703747	0.0557293
580	0.268351	0.140244	0.0977215	0.0725088	0.0626931	0.0533756
581	0.277728	0.139045	0.0995974	0.0761987	0.0616952	0.0571372
582	0.27881	0.153733	0.0990326	0.0804218	0.0655037	0.0561384
583	0.285713	0.144689	0.100788	0.0800811	0.0679279	0.0600208
584	0.279139	0.150984	0.0976879	0.0830138	0.0620328	0.0537395
585	0.280481	0.151653	0.0969895	0.0817318	0.0608449	0.0550257
586	0.263704	0.138227	0.095733	0.0780805	0.0629815	0.0588825
587	0.264238	0.137811	0.0983425	0.0762143	0.0579712	0.0523428
588	0.289896	0.157041	0.106352	0.0880293	0.0662618	0.0629231
589	0.280876	0.154826	0.101365	0.077496	0.0619358	0.0547284
590	0.277412	0.145891	0.110251	0.0835505	0.0676481	0.0586167
591	0.279343	0.144414	0.105449	0.0819339	0.0681202	0.0577806
592	0.275164	0.150964	0.103975	0.0852008	0.0626822	0.0578827
593	0.272375	0.140035	0.101528	0.0800805	0.0619935	0.0573506
594	0.284618	0.146975	0.0978049	0.0796423	0.0685655	0.0576165
595	0.28673	0.146419	0.102789	0.0815408	0.063182	0.055611
596	0.284126	0.142636	0.101288	0.0798239	0.0605222	0.0538821
597	0.276508	0.143607	0.0968486	0.0810544	0.0567821	0.0546191
598	0.276241	0.146846	0.103815	0.0821272	0.0633772	0.0539372
599	0.26763	0.145173	0.0956446	0.0772442	0.0613272	0.0529981
600	0.276336	0.137165	0.0999899	0.0784622	0.0637801	0.0504518
601	0.277337	0.143354	0.0940001	0.0730508	0.0590598	0.0549004
602	0.285304	0.14659	0.105403	0.0822659	0.0655148	0.058632
603	0.277436	0.142397	0.0966662	0.0758385	0.0602758	0.0552818
604	0.27214	0.144273	0.104495	0.0838509	0.0637985	0.0591919
605	0.273735	0.139619	0.0945363	0.077015	0.0607039	0.0571302
606	0.268015	0.144787	0.0930103	0.0828771	0.064834	0.0581988
607	0.272784	0.141201	0.101389	0.0832081	0.0638936	0.0552483
608	0.278953	0.149177	0.103441	0.0796448	0.0647731	0.0550831
609	0.276123	0.144602	0.104941	0.0845698	0.065325	0.0580105
610	0.274593	0.139194	0.10322	0.0800994	0.0628263	0.0547365
611	0.278527	0.148283	0.110612	0.0894419	0.0650231	0.0623564
612	0.267673	0.140583	0.093945	0.0791359	0.0622739	0.0547829
613	0.28217	0.138841	0.103967	0.0756194	0.063327	0.057153
614	0.27632	0.144408	0.0996294	0.0807185	0.064787	0.0611108
615	0.270738	0.146811	0.100928	0.0786467	0.0579424	0.0547865
616	0.274058	0.151327	0.106667	0.0836236	0.0635787	0.0637933
617	0.282433	0.149864	0.109144	0.083886	0.0615345	0.058434
618	0.273744	0.143832	0.0989559	0.0807257	0.0642934	0.0528831
619	0.284425	0.147367	0.0973589	0.077387	0.0597289	0.0548556
620	0.2747	0.145445	0.0982382	0.0815566	0.061902	0.0594901
621	0.273068	0.145679	0.104902	0.0766175	0.0647035	0.0570653
622	0.276783	0.14584	0.102219	0.0835718	0.0664593	0.0579812
623	0.27246	0.143355	0.100336	0.0779252	0.0602387	0.0601048
624	0.269709	0.140824	0.102454	0.0797807	0.0674164	0.056436
625	0.272583	0.139796	0.103996	0.0844366	0.0610501	0.0599616
626	0.275429	0.148822	0.104422	0.0809801	0.065365	0.0572746
627	0.282964	0.150295	0.0973233	0.0806923	0.0612074	0.0553373
628	0.286845	0.150312	0.102526	0.0792254	0.0675722	0.0575145
629	0.273797	0.146377	0.0958693	0.0847131	0.0683436	0.0577578
630	0.282927	0.141253	0.0938277	0.0772995	0.0602551	0.0587792
631	0.273101	0.142852	0.0940712	0.0758054	0.061691	0.0547686
632	0.274429	0.142284	0.0861167	0.0752471	0.0590117	0.0533374
633	0.28013	0.150371	0.10537	0.082322	0.0694465	0.0595976
634	0.276062	0.138113	0.0971442	0.0815149	0.0628037	0.0597425
635	0.282814	0.149857	0.105943	0.0848272	0.0656841	0.0587168
636	0.272266	0.140783	0.0950062	0.0765234	0.0628256	0.0516422
637	0.284904	0.152612	0.104707	0.0858354	0.0646115	0.0575327
638	0.278206	0.145519	0.103383	0.0799996	0.0650295	0.05445
639	0.275569	0.144937	0.102709	0.0833658	0.0634305	0.0610742
640	0.284568	0.14585	0.0979933	0.0837546	0.0649026	0.0547551
641	0.276659	0.154524	0.101627	0.0848689	0.0719902	0.062135
642	0.285355	0.144628	0.103665	0.0828066	0.0621763	0.0603229
643	0.275584	0.149666	0.095768	0.0747169	0.0577472	0.0577926
644	0.279164	0.152743	0.101196	0.0805474	0.0628922	0.0548778
645	0.285755	0.148952	0.0997838	0.0807107	0.0647734	0.0562916
646	0.278352	0.148238	0.0961965	0.0853751	0.0676592	0.0574512
647	0.279172	0.15184	0.0988552	0.081648	0.0711154	0.0613678
648	0.27249	0.135104	0.0985847	0.0774275	0.0594543	0.0540516
649	0.276337	0.150582	0.0985485	0.0778703	0.0610325	0.05472
650	0.278619	0.146889	0.103515	0.0772942	0.0634229	0.0554651
651	0.270057	0.135842	0.0966883	0.0756596	0.0658899	0.0512629
652	0.282422	0.147463	0.103942	0.0784674	0.0686207	0.0560718
653	0.275848	0.137943	0.0989512	0.0767829	0.0635116	0.0544679
654	0.268406	0.151658	0.104451	0.0814175	0.0693923	0.0598662
655	0.2678	0.144794	0.102751	0.0803001	0.065511	0.0558588
656	0.281233	0.143534	0.0996915	0.0729594	0.0644209	0.0571075
657	0.276072	0.142942	0.10661	0.0805429	0.0624183	0.0574986
658	0.27797	0.146499	0.101253	0.0826049	0.0666492	0.0576896
659	0.259058	0.13806	0.0927129	0.0730561	0.0574804	0.0529163
660	0.27165	0.14216	0.0917465	0.0755034	0.0603688	0.0564741
661	0.277497	0.145467	0.0963907	0.078884	0.0623349	0.0577481
662	0.26934	0.144472	0.101938	0.0802443	0.067051	0.0553245
663	0.26892	0.145643	0.0948865	0.0815527	0.0650372	0.0541827
664	0.279635	0.14415	0.0954796	0.0757042	0.0590674	0.0572473
665	0.279164	0.151653	0.0994141	0.0831608	0.0655002	0.0564807
666	0.275798	0.147141	0.102553	0.0802159	0.0656885	0.0550751
667	0.278822	0.141836	0.0982732	0.0820876	0.0673	0.0572629
668	0.283208	0.144181	0.102096	0.0788413	0.0587896	0.0565061
669	0.280074	0.148611	0.0967607	0.0757956	0.0630768	0.0591331
670	0.282649	0.140479	0.103608	0.0755424	0.0650568	0.0552573
671	0.273561	0.14089	0.0968993	0.0791091	0.0629881	0.0550287
672	0.267965	0.143865	0.0987553	0.0840453	0.0629338	0.0590512
673	0.279843	0.156002	0.104287	0.0791296	0.0637195	0.05818
674	0.271001	0.151675	0.104075	0.0827403	0.070662	0.0559241
675	0.277411	0.146685	0.100374	0.0803324	0.0633423	0.0572407
676	0.276388	0.143989	0.102689	0.0802105	0.0662865	0.0539114
677	0.279669	0.146848	0.0932425	0.0823151	0.0571082	0.0537809
678	0.277734	0.144717	0.0943849	0.0767944	0.0620093	0.0550099
679	0.273393	0.143263	0.098794	0.076921	0.0586423	0.0585261
680	0.290723	0.145503	0.102133	0.0794594	0.0650312	0.057563
681	0.280983	0.144253	0.10636	0.078601	0.0701002	0.0618871
682	0.28282	0.146129	0.102399	0.08247	0.0644026	0.0527609
683	0.286263	0.154615	0.105992	0.0804329	0.0707394	0.0619273
684	0.275367	0.144958	0.0970769	0.0852683	0.0656441	0.0588503
685	0.276497	0.149199	0.0977958	0.0803948	0.0638689	0.0600688
686	0.281203	0.143813	0.0950701	0.0782372	0.0582895	0.0569465
687	0.280233	0.152046	0.104809	0.0813528	0.0647562	0.0619132
688	0.275387	0.143461	0.100483	0.0760782	0.0604223	0.0559247
689	0.278823	0.140409	0.10065	0.0772844	0.0629931	0.0588562
690	0.282662	0.144608	0.105003	0.0810057	0.0695174	0.0589663
691	0.281717	0.146769	0.101426	0.0823869	0.0669401	0.0572584
692	0.2809	0.146009	0.105156	0.0816117	0.0663909	0.0564838
693	0.277597	0.150771	0.100786	0.0841155	0.0647892	0.059603
694	0.27608	0.145641	0.10782	0.0898512	0.0649023	0.0615988
695	0.26784	0.146902	0.0981532	0.0848855	0.060011	0.055794
696	0.270712	0.143527	0.102004	0.0801689	0.0588397	0.0542335
697	0.278881	0.15198	0.103851	0.0815476	0.0631395	0.0560041
698	0.270882	0.137198	0.0956748	0.0787012	0.058783	0.0560817
699	0.283053	0.144582	0.110551	0.0823616	0.0653089	0.0583038
700	0.274717	0.146951	0.0990469	0.0796773	0.0597595	0.0582101
701	0.27154	0.148414	0.103346	0.0823354	0.0690504	0.0578487
702	0.270437	0.14513	0.0947873	0.0810376	0.0624634	0.0575873
703	0.275337	0.146671	0.0972333	0.0765657	0.0617208	0.0541394
704	0.270375	0.139083	0.0988748	0.0779736	0.062238	0.0555524
705	0.27307	0.145468	0.0969794	0.0780393	0.0678729	0.0579147
706	0.272397	0.143122	0.0977396	0.0754175	0.0662562	0.0611294
707	0.260641	0.139471	0.089551	0.0727036	0.0575452	0.0528239
708	0.271405	0.14491	0.0956451	0.0771397	0.0658982	0.0552041
709	0.287282	0.150357	0.103805	0.0837151	0.0634562	0.0573574
710	0.284908	0.146329	0.104144	0.0780992	0.0637432	0.0571099
711	0.286754	0.145369	0.10345	0.0813335	0.0685338	0.0565499
712	0.287632	0.146236	0.111613	0.0868364	0.0676474	0.0599117
713	0.279598	0.141238	0.0991302	0.0809537	0.0651755	0.0536196
714	0.277346	0.143915	0.100274	0.0815377	0.0668388	0.0543166
715	0.27188	0.143847	0.0980618	0.0800679	0.0575207	0.0541733
716	0.270589	0.150496	0.0929165	0.0775258	0.0656421	0.0572588
717	0.283208	0.146671	0.0976952	0.0771844	0.062355	0.0567746
718	0.27916	0.14743	0.100796	0.0834833	0.06581	0.0588803
719	0.285152	0.153231	0.101484	0.0783198	0.0640545	0.0598047
720	0.279341	0.137883	0.0950977	0.0789959	0.0621016	0.0555519
721	0.278147	0.143776	0.102027	0.0787319	0.0670499	0.0568194
722	0.27862	0.145381	0.101048	0.0823988	0.0651815	0.0599763
723	0.290133	0.149806	0.107115	0.0807656	0.0626346	0.0589946
724	0.28607	0.147003	0.0979912	0.0781911	0.0613922	0.0541375
725	0.270961	0.139429	0.100394	0.0773612	0.0612534	0.0564877
726	0.27875	0.143467	0.104217	0.0765824	0.0617282	0.0535947
727	0.276545	0.143587	0.0948586	0.0808682	0.0589268	0.0558542
728	0.281989	0.148843	0.106071	0.0837668	0.0654114	0.0595949
729	0.285518	0.147556	0.0995908	0.0811919	0.0612659	0.0587531
730	0.275073	0.141599	0.0970142	0.0777361	0.060135	0.0515809
731	0.276607	0.140911	0.0959804	0.075342	0.0618903	0.0556422
732	0.274239	0.145522	0.0971651	0.0821102	0.0653294	0.0547897
733	0.28185	0.146019	0.107453	0.0852034	0.0622302	0.05982
734	0.278211	0.14691	0.101081	0.0800644	0.0680451	0.0560555
735	0.272569	0.147508	0.10004	0.0855491	0.0677977	0.0573532
736	0.279274	0.146589	0.104246	0.0794612	0.0608784	0.0609734
737	0.271617	0.148337	0.104758	0.076132	0.0634858	0.0577862
738	0.271973	0.14848	0.102157	0.0803217	0.060069	0.0609438
739	0.283268	0.145572	0.097623	0.0776467	0.0614664	0.0533263
740	0.281917	0.148157	0.0976873	0.0805918	0.0651383	0.0558455
741	0.283069	0.152191	0.103324	0.0837198	0.0658952	0.0601278
742	0.274759	0.146885	0.0962695	0.0781279	0.0623673	0.0590163
743	0.273599	0.149071	0.097952	0.0756992	0.0649723	0.057711
744	0.274213	0.14719	0.0979751	0.0794604	0.0616262	0.0552862
745	0.273996	0.14286	0.0990898	0.0823329	0.064767	0.0614823
746	0.277942	0.139623	0.101	0.0783777	0.0622672	0.0537076
747	0.272384	0.140479	0.0966093	0.073803	0.060323	0.0530352
748	0.272727	0.149775	0.100177	0.080848	0.0636364	0.0570843
749	0.274365	0.143167	0.100664	0.0780747	0.062394	0.0589436
750	0.264604	0.138712	0.095509	0.0792254	0.0586973	0.0560444
751	0.277893	0.144277	0.0958049	0.0855995	0.0608607	0.0588591
752	0.272148	0.140567	0.0919077	0.0804352	0.0650378	0.0522496
753	0.272004	0.137153	0.0975916	0.0825882	0.0619989	0.0570591
754	0.281667	0.144912	0.095969	0.0806968	0.0611689	0.0586703
755	0.279742	0.157132	0.101729	0.0827311	0.0675823	0.0571356
756	0.271161	0.151071	0.0912284	0.0804974	0.0622184	0.0549631
757	0.286666	0.151606	0.104678	0.0828289	0.0689221	0.0598039
758	0.275825	0.143937	0.095324	0.0778962	0.0599475	0.0550982
759	0.26972	0.14518	0.100727	0.0773247	0.0600311	0.0521698
760	0.280314	0.150477	0.096283	0.0824644	0.0590633	0.0581453
761	0.272979	0.139582	0.0961452	0.0780772	0.066229	0.0549061
762	0.27164	0.146949	0.0987305	0.0804309	0.062423	0.0579769
763	0.266835	0.138635	0.0977019	0.0807156	0.0619717	0.0570099
764	0.27261	0.149898	0.105531	0.0795909	0.0675973	0.0570808
765	0.279149	0.154408	0.102279	0.0803172	0.0632303	0.0593655
766	0.273941	0.149955	0.106552	0.0875491	0.0703421	0.0619154
767	0.274898	0.151695	0.0989831	0.0779627	0.0635363	0.0571442
768	0.274074	0.151888	0.0979609	0.0819744	0.069711	0.0590656
769	0.27479	0.145076	0.101628	0.0755226	0.0638057	0.054575
770	0.272672	0.147702	0.110255	0.0835886	0.0679516	0.059579
771	0.276944	0.139246	0.101351	0.0840793	0.0637478	0.0584009
772	0.277502	0.143606	0.106115	0.0799935	0.0649035	0.0564199
773	0.271741	0.150304	0.104551	0.0813734	0.0641451	0.0587957
774	0.275789	0.149025	0.103015	0.0796773	0.0610337	0.0574499
775	0.276604	0.148072	0.100973	0.0824251	0.0602042	0.0594283
776	0.267721	0.138727	0.103166	0.0795748	0.0618729	0.0559304
777	0.281669	0.144135	0.096783	0.0796878	0.060377	0.0497856
778	0.278731	0.148718	0.103702	0.0840876	0.0664507	0.0560333
779	0.287149	0.147137	0.101485	0.0807393	0.0645513	0.0591844
780	0.26257	0.147005	0.0951941	0.0774877	0.0625428	0.0592675
781	0.287413	0.14429	0.102078	0.0768781	0.0598247	0.0579158
782	0.273183	0.140706	0.0971481	0.0817613	0.0622457	0.0580712
783	0.281665	0.144534	0.0974624	0.0793479	0.0600233	0.0549281
784	0.268253	0.141285	0.100606	0.0770821	0.067099	0.0593908
785	0.271282	0.140258	0.100417	0.0778677	0.0688957	0.0578694
786	0.275477	0.136658	0.099692	0.0814353	0.0613231	0.0590635
787	0.284675	0.151632	0.105697	0.0857519	0.0676821	0.0619302
788	0.280183	0.147898	0.104735	0.0820553	0.0641115	0.0598515
789	0.288446	0.150576	0.105011	0.0864987	0.0671646	0.0568833
790	0.283967	0.14297	0.0990699	0.0800316	0.0640471	0.0585964
791	0.27652	0.144915	0.103209	0.0869176	0.0637965	0.0593632
792	0.273558	0.141145	0.0952431	0.0728036	0.0591386	0.05184
793	0.270784	0.135136	0.096831	0.0760757	0.066008	0.0575534
794	0.275466	0.156734	0.10256	0.0824885	0.0629368	0.0568252
795	0.272186	0.141486	0.0950786	0.0774218	0.0612637	0.0584652
796	0.277077	0.148688	0.0969698	0.0811611	0.0610392	0.0610275
797	0.28492	0.15134	0.104432	0.0786792	0.0647374	0.0574118
798	0.278835	0.14682	0.0974768	0.0806801	0.0667406	0.0560708
799	0.281401	0.143938	0.101918	0.0796271	0.0612106	0.0554124
800	0.274261	0.14266	0.0966988	0.080485	0.061845	0.0580741
801	0.284107	0.144418	0.0990877	0.0769113	0.064961	0.0626738
802	0.269673	0.136271	0.101677	0.0737359	0.0634579	0.0589095
803	0.264873	0.146416	0.102476	0.0848496	0.0639643	0.0606011
804	0.279524	0.145589	0.0950604	0.0810411	0.0635085	0.0549221
805	0.286007	0.148532	0.106447	0.0837554	0.0684555	0.053701
806	0.272956	0.145666	0.100446	0.0764317	0.0574589	0.0556904
807	0.26147	0.138771	0.0953129	0.0829514	0.0629986	0.05628
808	0.282659	0.150293	0.102061	0.0812792	0.0648023	0.057573
809	0.271767	0.148894	0.0988974	0.0796297	0.0625659	0.056197
810	0.276798	0.146435	0.0981194	0.0751162	0.0647548	0.0589254
811	0.277466	0.151714	0.099935	0.0812653	0.0662944	0.0553531
812	0.266232	0.141407	0.0994767	0.0795775	0.0628724	0.0529482
813	0.285611	0.141596	0.100799	0.0775835	0.0642105	0.0577833
814	0.279789	0.151378	0.101969	0.0793593	0.0666739	0.0609939
815	0.269312	0.142028	0.0949149	0.0790562	0.0640368	0.0573224
816	0.275724	0.146863	0.0985753	0.0800629	0.0625678	0.0585147
817	0.27268	0.147798	0.103587	0.0825761	0.0634152	0.0566391
818	0.276025	0.145449	0.0997275	0.0814429	0.0563025	0.0523774
819	0.280987	0.147411	0.101347	0.0833033	0.0632274	0.0618719
820	0.272492	0.147987	0.10017	0.0786065	0.0656583	0.0527099
821	0.279849	0.14539	0.106086	0.0791044	0.0622843	0.0589955
822	0.274178	0.145739	0.104404	0.0810576	0.06587	0.0622312
823	0.262025	0.139494	0.0988879	0.079538	0.0652345	0.0529264
824	0.280617	0.151468	0.101343	0.0826281	0.0640644	0.0619975
825	0.268648	0.142268	0.102279	0.0762814	0.060962	0.0559027
826	0.27199	0.13952	0.0919023	0.0764513	0.0614925	0.0548792
827	0.291743	0.147544	0.109443	0.0885588	0.0641167	0.0580548
828	0.28601	0.145349	0.100415	0.0807425	0.0614274	0.052935
829	0.277892	0.150039	0.101211	0.0810213	0.0620584	0.0563179
830	0.279522	0.142979	0.0954946	0.0729191	0.0676745	0.0528906
831	0.28756	0.154031	0.109128	0.0899722	0.0719778	0.0592598
832	0.279858	0.141924	0.10604	0.0785691	0.0616947	0.0599521
833	0.274501	0.145579	0.0972068	0.0729714	0.0672479	0.0553094
834	0.274508	0.148374	0.0998415	0.080111	0.0652545	0.0575824
835	0.265913	0.143197	0.096583	0.0767056	0.0659575	0.0615782
836	0.276934	0.148699	0.0951323	0.0754076	0.0653874	0.0544319
837	0.278627	0.145327	0.0998022	0.0781877	0.0627769	0.0566289
838	0.280239	0.146628	0.101275	0.0786613	0.0675916	0.0570336
839	0.276682	0.15071	0.0931801	0.0767605	0.0604715	0.0577316
840	0.279924	0.142966	0.102837	0.0805792	0.0641015	0.0574281
841	0.271388	0.143472	0.102883	0.0773591	0.0639052	0.0561876
842	0.283809	0.146018	0.107733	0.0829557	0.0595386	0.0594922
843	0.275271	0.139234	0.0997765	0.0778731	0.0644516	0.0589705
844	0.266693	0.134507	0.0954218	0.0721002	0.0593716	0.0542286
845	0.278614	0.144744	0.103626	0.0772371	0.0601921	0.0567061
846	0.278108	0.141717	0.100211	0.0802332	0.0611968	0.0577972
847	0.275991	0.151746	0.0992707	0.0794085	0.0635676	0.0582583
848	0.278116	0.156865	0.10395	0.0814301	0.0667224	0.0555476
849	0.271954	0.142679	0.0976818	0.0791268	0.0615025	0.0548094
850	0.270725	0.141513	0.0969747	0.07614	0.0637077	0.0576059
851	0.269441	0.146559	0.09974	0.078547	0.0616646	0.0550828
852	0.274664	0.14854	0.100441	0.0826736	0.0656245	0.0620047
853	0.285132	0.142667	0.106472	0.0798116	0.0618227	0.0578172
854	0.280219	0.140556	0.0988187	0.0740643	0.0622326	0.0583378
855	0.283832	0.152917	0.100905	0.0817426	0.0637971	0.0589296
856	0.28148	0.151597	0.104196	0.0840238	0.0652646	0.0553123
857	0.281388	0.141506	0.101049	0.0810211	0.065235	0.0559891
858	0.267978	0.138766	0.095006	0.0730711	0.0629752	0.0563692
859	0.273845	0.144203	0.105621	0.0831551	0.0642849	0.0597721
860	0.27971	0.147192	0.0989975	0.0776894	0.0669307	0.058684
861	0.278534	0.151953	0.104661	0.084557	0.0618658	0.0581584
862	0.274929	0.13834	0.0992189	0.0750434	0.0657594	0.0581891
863	0.283294	0.145976	0.0951497	0.0752793	0.064606	0.0537366
864	0.27469	0.147655	0.0981142	0.0788285	0.0669102	0.0569333
865	0.269104	0.138978	0.0947536	0.07486	0.0600365	0.051143
866	0.279307	0.142089	0.0965751	0.082518	0.0654014	0.0527817
867	0.275845	0.148185	0.0965842	0.0808587	0.0643401	0.059498
868	0.278976	0.137476	0.0982537	0.0813697	0.0648491	0.0590979
869	0.281237	0.138391	0.101452	0.0814369	0.0602414	0.0607993
870	0.274921	0.155226	0.103847	0.0798164	0.0677421	0.059175
871	0.265075	0.139982	0.0989895	0.0765612	0.0653691	0.0535228
872	0.282084	0.143963	0.102327	0.0764177	0.0673691	0.0529687
873	0.283377	0.142593	0.106486	0.0814053	0.0704622	0.0620929
874	0.271489	0.145193	0.0994205	0.0807878	0.0625063	0.0560828
875	0.2777	0.141289	0.103475	0.0808123	0.0667004	0.0603539
876	0.281592	0.146136	0.0929331	0.0807809	0.0586972	0.054444
877	0.280235	0.148471	0.0990632	0.0767286	0.0627623	0.056099
878	0.267737	0.141112	0.0989775	0.0720897	0.0573803	0.0546531
879	0.275363	0.140405	0.096486	0.0793661	0.0639052	0.0533801
880	0.280025	0.144605	0.100475	0.0821972	0.0649473	0.0604273
881	0.292073	0.148663	0.105543	0.0853434	0.0649685	0.0549592
882	0.283313	0.145348	0.0986213	0.0812027	0.0646171	0.0538787
883	0.283091	0.14015	0.101532	0.0784549	0.0664522	0.0553338
884	0.282327	0.160887	0.110115	0.0875233	0.072257	0.0619051
885	0.289003	0.149617	0.0976838	0.0770807	0.0641622	0.0565346
886	0.274627	0.149621	0.102393	0.0811526	0.0599955	0.0554786
887	0.280325	0.141147	0.0977318	0.0780181	0.061328	0.056811
888	0.272478	0.149049	0.0963599	0.0807326	0.0612754	0.0591844
889	0.260494	0.137882	0.0994853	0.0743492	0.0592042	0.0567379
890	0.28031	0.149475	0.106203	0.0859886	0.0678092	0.0605379
891	0.278899	0.147386	0.096615	0.0775444	0.0642063	0.0577799
892	0.268229	0.139583	0.100617	0.0806708	0.0614322	0.0564062
893	0.270804	0.144156	0.103483	0.0829914	0.0648126	0.0609577
894	0.286957	0.155698	0.108417	0.0848076	0.0719594	0.0632749
895	0.273272	0.145793	0.0984035	0.0765342	0.0644584	0.0578355
896	0.279388	0.147108	0.104064	0.0827108	0.0620815	0.0589507
897	0.282712	0.155321	0.104128	0.0803955	0.0640914	0.0576428
898	0.283558	0.145785	0.101564	0.0843599	0.0643093	0.0599984
899	0.284926	0.150501	0.0996204	0.0783304	0.0649393	0.0583014
900	0.276105	0.143194	0.105696	0.0764731	0.065276	0.0534379
901	0.259421	0.141838	0.0992355	0.0792657	0.0636366	0.0580778
902	0.273736	0.144148	0.104886	0.0752334	0.0675108	0.0602023
903	0.275377	0.142442	0.0981731	0.0816855	0.06197	0.0567813
904	0.277581	0.144319	0.105258	0.0848789	0.0676662	0.0576131
905	0.276212	0.141808	0.101402	0.0834119	0.0606257	0.0543456
906	0.280586	0.146174	0.102461	0.0840583	0.0706843	0.0579577
907	0.28432	0.147593	0.105054	0.0841036	0.0671803	0.0636018
908	0.273753	0.140849	0.0981765	0.0801654	0.0666095	0.0572453
909	0.279775	0.148284	0.105831	0.0856965	0.0685746	0.0567443
910	0.276239	0.147647	0.105107	0.0788378	0.0612708	0.0542345
911	0.273354	0.146567	0.100328	0.0813707	0.0637607	0.0592235
912	0.277027	0.145031	0.0951753	0.0775908	0.0616944	0.0551117
913	0.274152	0.140484	0.100903	0.0815685	0.0636703	0.0592088
914	0.277942	0.149148	0.0975536	0.0816461	0.0634141	0.0561282
915	0.278268	0.144751	0.103302	0.077119	0.063659	0.0595992
916	0.267779	0.143419	0.0994802	0.0803773	0.0646522	0.059527
917	0.286308	0.150209	0.104786	0.0853618	0.0666794	0.0594326
918	0.276435	0.152508	0.107983	0.0827607	0.0708814	0.059976
919	0.280593	0.147997	0.100722	0.0787521	0.0674214	0.0587139
920	0.277237	0.147115	0.0992466	0.0793358	0.0602514	0.0548369
921	0.276584	0.145675	0.0967404	0.0811924	0.065503	0.0526626
922	0.269796	0.144819	0.101329	0.0838012	0.068405	0.0568437
923	0.274063	0.143531	0.100329	0.0812976	0.061375	0.0542457
924	0.265183	0.142806	0.101275	0.0803671	0.0671319	0.0563408
925	0.279845	0.147151	0.102796	0.0819077	0.0593789	0.0550417
926	0.280668	0.139176	0.101068	0.075723	0.0617078	0.0573332
927	0.275316	0.152157	0.0956625	0.0824806	0.0632817	0.0545224
928	0.272908	0.139171	0.100047	0.0797005	0.063413	0.0586519
929	0.277693	0.143211	0.105022	0.0763299	0.0629308	0.0527087
930	0.285458	0.143559	0.09588	0.0756326	0.0646503	0.0601571
931	0.270231	0.14647	0.101294	0.0833798	0.0654128	0.0580424
932	0.278859	0.146195	0.0981919	0.076511	0.0586435	0.0529877
933	0.289534	0.152537	0.108789	0.0818505	0.0663643	0.0593152
934	0.283657	0.14136	0.0985703	0.0748667	0.0614687	0.0566704
935	0.282085	0.144872	0.106417	0.0779183	0.0639251	0.0567135
936	0.271678	0.139185	0.0991961	0.0790675	0.0640212	0.0560121
937	0.280224	0.140653	0.103487	0.0844711	0.0634601	0.0550345
938	0.278271	0.145099	0.0953831	0.0742698	0.0603197	0.0546554
939	0.27755	0.146909	0.0955888	0.0823994	0.0609536	0.0571465
940	0.262626	0.141389	0.100648	0.0815698	0.0655194	0.0582358
941	0.28084	0.148942	0.103773	0.0795998	0.0665364	0.0584405
942	0.268052	0.148373	0.098379	0.0825931	0.0690436	0.0581933
943	0.287328	0.149063	0.0990391	0.0820092	0.0675342	0.0568371
944	0.274312	0.1392	0.101233	0.0846838	0.0633406	0.0523935
945	0.284343	0.155544	0.106735	0.0822967	0.0633458	0.0639723
946	0.282142	0.15418	0.102125	0.0775528	0.0682916	0.0592636
947	0.272138	0.138639	0.0963898	0.0735532	0.0582687	0.0570001
948	0.275884	0.149817	0.103579	0.0785347	0.0638863	0.0570225
949	0.276806	0.141944	0.0926146	0.0820129	0.0625495	0.0547248
950	0.273946	0.138058	0.0936624	0.0719861	0.0613343	0.0581862
951	0.263965	0.144643	0.0983297	0.0829558	0.0591538	0.0581469
952	0.278686	0.145873	0.100567	0.0789041	0.0638943	0.0601193
953	0.277036	0.145151	0.101437	0.0750181	0.0648722	0.0554578
954	0.279136	0.150752	0.10355	0.0794374	0.0629225	0.057156
955	0.272986	0.141653	0.0987411	0.0808461	0.0667974	0.0562664
956	0.272653	0.139679	0.0993859	0.0807811	0.0675203	0.0548904
957	0.275191	0.142335	0.0955213	0.0781828	0.0597451	0.0535499
958	0.284037	0.148538	0.103919	0.0875209	0.0644067	0.0611107
959	0.277884	0.145806	0.103343	0.0757131	0.0647658	0.052968
960	0.28245	0.150334	0.104907	0.0840033	0.0680216	0.0605424
961	0.271647	0.143521	0.0973729	0.077483	0.0672461	0.0577036
962	0.269133	0.146302	0.100393	0.0781693	0.0623828	0.0605161
963	0.280727	0.142285	0.103301	0.0775407	0.0666849	0.0539012
964	0.278151	0.141953	0.0981415	0.0810756	0.0646929	0.0560971
965	0.281066	0.152557	0.10513	0.0848487	0.069439	0.0591077
966	0.273283	0.145158	0.105136	0.081011	0.0693923	0.0604276
967	0.276175	0.151672	0.103005	0.0822219	0.0636503	0.0568311
968	0.28086	0.152611	0.103141	0.0827437	0.0679812	0.0572408
969	0.283439	0.151486	0.0980442	0.07825	0.0637038	0.0532887
970	0.273186	0.13875	0.0968159	0.0771203	0.0595623	0.0559602
971	0.268394	0.140827	0.0960805	0.0757794	0.0634382	0.056389
972	0.267912	0.142164	0.106918	0.0829726	0.0656638	0.056568
973	0.286133	0.146872	0.0987691	0.0770744	0.064102	0.0516754
974	0.287804	0.151756	0.101171	0.0791774	0.0601005	0.0547299
975	0.283386	0.14933	0.102991	0.0770096	0.0628394	0.0596818
976	0.280768	0.148878	0.100567	0.0832044	0.0666568	0.054051
977	0.279527	0.150821	0.107477	0.0829683	0.0678323	0.0608884
978	0.288636	0.147175	0.103201	0.0787602	0.0623015	0.0558392
979	0.280359	0.148437	0.104928	0.0823578	0.0638793	0.0594186
980	0.278062	0.146359	0.105601	0.0858323	0.067433	0.0611437
981	0.281186	0.154233	0.104461	0.0818979	0.0652065	0.061927
982	0.269598	0.145093	0.102184	0.0831911	0.0656209	0.0579249
983	0.273085	0.144185	0.101055	0.080195	0.0676862	0.055394
984	0.278156	0.150942	0.0986159	0.079089	0.0631066	0.0569519
985	0.276742	0.148194	0.106184	0.0789987	0.0659882	0.0563913
986	0.282286	0.151604	0.101905	0.0787522	0.0622816	0.0624378
987	0.266766	0.143317	0.103089	0.0817948	0.068731	0.0550142
988	0.27049	0.141169	0.0973055	0.072242	0.0592871	0.0527273
989	0.287663	0.144778	0.103941	0.0815878	0.06309	0.0557794
990	0.272548	0.141263	0.101035	0.0778632	0.0654047	0.0594989
991	0.274894	0.146547	0.103444	0.081286	0.0689701	0.0609475
992	0.273244	0.14514	0.0952854	0.0756079	0.0614379	0.0501208
993	0.278352	0.147487	0.103006	0.0792996	0.0685204	0.0567904
994	0.259837	0.141194	0.101005	0.07774	0.0619682	0.0566447
995	0.272982	0.145654	0.102021	0.0809174	0.0623278	0.0572935
996	0.282907	0.144472	0.102421	0.0810687	0.0641231	0.0560671
997	0.28044	0.141945	0.10695	0.0787462	0.0669022	0.0582623
998	0.268773	0.143074	0.098907	0.0763946	0.0597462	0.0550973
999	0.274802	0.142806	0.0957111	0.0785712	0.0623881	0.0571741

## Sheet: FIG6E_sh_AN_A
	in_4	in_8	in_12	in_16	in_20	in_24
0	0.273168	0.14088	0.0923715	0.0690371	0.0526541	0.0460603
1	0.275702	0.139938	0.0983092	0.0720002	0.0576083	0.0465581
2	0.28179	0.138426	0.0932502	0.0770594	0.0544694	0.0486481
3	0.270478	0.141851	0.0915257	0.0718194	0.055108	0.0447038
4	0.269113	0.147214	0.104717	0.0818491	0.0633976	0.0535232
5	0.269902	0.141409	0.0957898	0.0787483	0.0564839	0.0473221
6	0.265432	0.140399	0.0947453	0.0737796	0.0540965	0.046998
7	0.281944	0.141544	0.104259	0.080212	0.0628459	0.0511567
8	0.273657	0.143363	0.09948	0.0730672	0.0568894	0.0471043
9	0.282613	0.147071	0.0928194	0.07471	0.0613227	0.0492665
10	0.273252	0.141874	0.0983054	0.0780566	0.0647448	0.0515422
11	0.25585	0.132529	0.088029	0.0712127	0.0570681	0.0465521
12	0.267129	0.142526	0.0947091	0.0758333	0.0552876	0.047453
13	0.271563	0.137572	0.0965264	0.0707272	0.0559932	0.0456632
14	0.265593	0.144677	0.0939562	0.080465	0.055107	0.0511109
15	0.272498	0.139281	0.0942711	0.0734922	0.0596531	0.0463601
16	0.267108	0.136171	0.0978885	0.0763878	0.0556933	0.0452908
17	0.265743	0.138162	0.0918117	0.0696584	0.0536157	0.0465842
18	0.2766	0.145065	0.100585	0.0789129	0.0618586	0.0500284
19	0.2739	0.14075	0.100158	0.0784487	0.0597764	0.0479557
20	0.281956	0.157854	0.105863	0.0846002	0.0648063	0.0540048
21	0.269896	0.145415	0.0932637	0.0757774	0.0624384	0.0444213
22	0.272801	0.146522	0.100042	0.0792601	0.0557243	0.0508893
23	0.279887	0.143329	0.0964723	0.078201	0.0579345	0.0485209
24	0.272978	0.138299	0.0945917	0.0764413	0.060273	0.050672
25	0.277947	0.142935	0.101919	0.0760316	0.0586934	0.0486943
26	0.282281	0.140112	0.095849	0.0750572	0.0561339	0.04326
27	0.275877	0.141471	0.100634	0.0770906	0.054531	0.0458074
28	0.274755	0.142174	0.0957966	0.0674614	0.0575776	0.0456829
29	0.274795	0.142363	0.0970178	0.0753989	0.0636461	0.0478045
30	0.280537	0.151087	0.0942894	0.0758805	0.0546289	0.0504705
31	0.279268	0.140961	0.103649	0.0786014	0.0548938	0.0468046
32	0.268072	0.139577	0.0967708	0.0782303	0.0600694	0.052273
33	0.268185	0.142781	0.0973289	0.0754093	0.06106	0.05239
34	0.278404	0.143634	0.0966416	0.0788501	0.0621467	0.0512299
35	0.267872	0.148242	0.0964889	0.0777973	0.0526454	0.0517403
36	0.269331	0.13483	0.0942246	0.0716934	0.0553244	0.0442237
37	0.277327	0.146126	0.102693	0.0829453	0.0631132	0.0532425
38	0.274665	0.141149	0.0989254	0.0688163	0.0615552	0.0452632
39	0.281898	0.147767	0.0971528	0.0783839	0.057066	0.0513664
40	0.269233	0.136175	0.0987576	0.0775783	0.0616961	0.0493256
41	0.287734	0.147821	0.0972111	0.0788083	0.0617362	0.0485763
42	0.284007	0.142967	0.0921198	0.0780779	0.060652	0.0493697
43	0.273115	0.149632	0.0989486	0.0811933	0.0561888	0.047951
44	0.277607	0.142813	0.0954366	0.0745341	0.0598113	0.0472322
45	0.27412	0.144514	0.0965642	0.0735359	0.0545432	0.0452772
46	0.275405	0.150493	0.0988133	0.0822093	0.0628867	0.0537216
47	0.271013	0.135412	0.0964583	0.073037	0.0601393	0.047992
48	0.267342	0.145461	0.0975431	0.0795828	0.0569773	0.0471018
49	0.278205	0.147443	0.0942663	0.0786379	0.0578499	0.0497617
50	0.286132	0.155445	0.103174	0.0819529	0.0629077	0.0522117
51	0.264988	0.142853	0.0932822	0.0769623	0.056538	0.0459244
52	0.265897	0.133177	0.0918103	0.0720568	0.0571612	0.045708
53	0.26894	0.139447	0.0984396	0.0787937	0.0579906	0.0468933
54	0.275162	0.137254	0.0924312	0.0684302	0.0589037	0.0454787
55	0.280713	0.146835	0.0944802	0.0804706	0.0562511	0.0465314
56	0.271555	0.140257	0.0935104	0.073758	0.0518517	0.0420157
57	0.272084	0.142847	0.0943151	0.0753658	0.0520582	0.0456756
58	0.272962	0.143803	0.0981208	0.0790013	0.0612148	0.0509069
59	0.271554	0.144305	0.10097	0.0741137	0.0572067	0.0479933
60	0.275354	0.141607	0.0976648	0.074807	0.0571534	0.0465518
61	0.27374	0.136844	0.0901232	0.0725053	0.0527461	0.0456565
62	0.268286	0.13934	0.0947251	0.0766533	0.0570639	0.0459211
63	0.281341	0.149583	0.0992217	0.0772938	0.0604253	0.0491906
64	0.279954	0.148107	0.100453	0.0808809	0.064278	0.0516926
65	0.265339	0.139109	0.102612	0.0719441	0.0543801	0.0492576
66	0.267943	0.135962	0.0949571	0.0748997	0.0565409	0.0508045
67	0.265505	0.139302	0.0971602	0.0733815	0.0565396	0.0471781
68	0.272593	0.141018	0.0902325	0.074643	0.0614275	0.045636
69	0.279458	0.142863	0.0957591	0.0767624	0.055264	0.0486931
70	0.267189	0.134304	0.0883624	0.0729801	0.0533604	0.0451013
71	0.272697	0.148876	0.0969169	0.0761033	0.0575239	0.0486548
72	0.277182	0.141219	0.0956156	0.076485	0.0563932	0.0459538
73	0.27274	0.149425	0.101553	0.0791503	0.0592058	0.052017
74	0.277421	0.140672	0.0965226	0.0758074	0.0564867	0.0442603
75	0.266073	0.137571	0.0972488	0.0823423	0.06336	0.0494092
76	0.269927	0.142504	0.0956565	0.0754248	0.0579532	0.0491491
77	0.28528	0.153796	0.10582	0.0851736	0.0593448	0.0544195
78	0.278451	0.149014	0.101534	0.0804885	0.0613771	0.0489854
79	0.281483	0.145433	0.104784	0.0799759	0.0655644	0.0476349
80	0.27947	0.140691	0.10104	0.0740333	0.0628179	0.0480533
81	0.27456	0.14129	0.100567	0.080914	0.0574522	0.0469073
82	0.279665	0.146285	0.09205	0.0744062	0.0597563	0.0480319
83	0.283988	0.147467	0.0987673	0.079403	0.0564695	0.0445932
84	0.267915	0.140322	0.0922755	0.075583	0.0597631	0.045958
85	0.274561	0.146157	0.0942084	0.0792361	0.0585098	0.0507165
86	0.267668	0.145151	0.0910194	0.0703785	0.058597	0.0497505
87	0.273545	0.14099	0.0971121	0.0762424	0.0600278	0.0513088
88	0.270396	0.142068	0.0945004	0.0751061	0.0519552	0.0441929
89	0.269767	0.141085	0.0999311	0.0784785	0.0614093	0.0468142
90	0.265036	0.137626	0.091767	0.0758414	0.0534471	0.0458983
91	0.274954	0.142671	0.104215	0.0724894	0.0591959	0.0474937
92	0.271774	0.144982	0.101369	0.0766202	0.0602158	0.0513543
93	0.274731	0.144933	0.0982267	0.0799779	0.0582588	0.0469149
94	0.275843	0.141194	0.0979039	0.0768165	0.0574255	0.0513048
95	0.265478	0.141979	0.0939142	0.0752701	0.0574656	0.045013
96	0.275933	0.149339	0.0965129	0.0770607	0.0621113	0.0498896
97	0.273939	0.145668	0.095345	0.078716	0.0582064	0.0455866
98	0.273727	0.139936	0.0954312	0.0698747	0.0539334	0.0429741
99	0.273066	0.145213	0.100605	0.0789138	0.057768	0.0463728
100	0.269486	0.140536	0.0912434	0.0760625	0.0608793	0.0462449
101	0.274384	0.144797	0.0957593	0.0771826	0.0536628	0.0478465
102	0.269424	0.146607	0.0976839	0.0803479	0.0618709	0.0507337
103	0.27498	0.152405	0.0951479	0.0791566	0.0579506	0.0487455
104	0.273016	0.145737	0.0926953	0.0792057	0.0550566	0.0477795
105	0.26954	0.138397	0.0866425	0.0733119	0.0586813	0.0466485
106	0.27509	0.145517	0.0997265	0.0774463	0.0560906	0.0517025
107	0.279059	0.142793	0.0990376	0.0819336	0.0606997	0.0485583
108	0.272958	0.141356	0.0985532	0.0782277	0.0595467	0.0457742
109	0.265586	0.135585	0.0904745	0.072557	0.053484	0.0483162
110	0.269631	0.13803	0.0951807	0.0725185	0.0535152	0.0497918
111	0.276136	0.145959	0.10231	0.077203	0.0621505	0.0495957
112	0.279434	0.141029	0.102574	0.0783281	0.0558269	0.0539811
113	0.270822	0.13671	0.0948069	0.0706314	0.058953	0.0537735
114	0.272781	0.139847	0.0945302	0.0825767	0.0571624	0.048698
115	0.277045	0.145848	0.0989568	0.081708	0.0586746	0.0475257
116	0.275476	0.136738	0.0898524	0.0737127	0.0550552	0.0482092
117	0.271052	0.143343	0.0966763	0.0738135	0.0579633	0.0452479
118	0.276406	0.14419	0.0985364	0.0752299	0.0557631	0.0481032
119	0.275623	0.141193	0.0968308	0.0759799	0.0559223	0.0469838
120	0.274908	0.140679	0.0972296	0.0763957	0.0554628	0.0466399
121	0.273685	0.136993	0.100377	0.073701	0.0589463	0.0501519
122	0.271619	0.147642	0.0993501	0.0805379	0.0560313	0.0472106
123	0.273222	0.140222	0.100028	0.0788959	0.0584653	0.0503276
124	0.270373	0.14142	0.0951206	0.0778297	0.0519252	0.0449673
125	0.271388	0.142905	0.0955873	0.0750382	0.0545845	0.0484451
126	0.276837	0.137718	0.0950702	0.077963	0.0565242	0.0510553
127	0.269882	0.145593	0.0938818	0.0750267	0.0575473	0.0494661
128	0.270634	0.135499	0.0955579	0.0776325	0.0583134	0.0449932
129	0.270158	0.142534	0.0945877	0.0720434	0.0590089	0.0469977
130	0.276663	0.146925	0.0930157	0.0742406	0.0541592	0.0497065
131	0.275145	0.15033	0.100603	0.0787107	0.0596392	0.0511195
132	0.267694	0.137384	0.0964749	0.0797892	0.058755	0.0482175
133	0.264678	0.141826	0.0943674	0.075313	0.058112	0.0456434
134	0.26976	0.146115	0.09705	0.0781413	0.061105	0.0492147
135	0.271622	0.14378	0.0999884	0.0843432	0.0602847	0.0495062
136	0.27545	0.154192	0.0981385	0.0835838	0.0617161	0.047124
137	0.265259	0.146896	0.10024	0.0753267	0.059262	0.0499076
138	0.267374	0.142447	0.0950172	0.0787358	0.0574743	0.0458853
139	0.264333	0.131839	0.0913443	0.0712526	0.0577068	0.0487077
140	0.264856	0.148111	0.0997654	0.0760819	0.0588164	0.046041
141	0.27495	0.140562	0.0948643	0.0741672	0.0552568	0.0469931
142	0.283772	0.156125	0.10275	0.0783464	0.0617738	0.048993
143	0.279046	0.142745	0.0988314	0.0726493	0.0582218	0.0509156
144	0.282081	0.145983	0.0947654	0.0754458	0.0557708	0.0449946
145	0.273198	0.145465	0.096658	0.0775912	0.0528398	0.0451593
146	0.279402	0.142508	0.0930678	0.0726962	0.0581393	0.0486744
147	0.262693	0.138961	0.0971858	0.078012	0.0574546	0.0478705
148	0.281605	0.144208	0.10082	0.0753285	0.0619372	0.0493303
149	0.270935	0.140632	0.093212	0.0742325	0.0549282	0.0462669
150	0.266265	0.140361	0.089938	0.0719447	0.0557326	0.0463919
151	0.278825	0.144384	0.0932922	0.0747041	0.0590258	0.0510675
152	0.275245	0.143837	0.097363	0.0808323	0.0619777	0.0514441
153	0.280783	0.138822	0.100216	0.0759107	0.0551815	0.0496478
154	0.27571	0.143326	0.0973261	0.0794793	0.0611524	0.047658
155	0.282371	0.140686	0.100347	0.0767697	0.0571733	0.0474932
156	0.284763	0.143486	0.0898145	0.078254	0.0552955	0.0486629
157	0.267807	0.14196	0.0944432	0.0714741	0.0547472	0.0508225
158	0.284993	0.149773	0.0995597	0.0773562	0.059429	0.0466441
159	0.278605	0.146225	0.0999123	0.0750351	0.0555121	0.0468219
160	0.268255	0.137665	0.0910483	0.078268	0.0582658	0.0502666
161	0.264218	0.138466	0.0957192	0.0736401	0.0564072	0.0449988
162	0.27443	0.140224	0.099549	0.0785429	0.0581026	0.050136
163	0.273767	0.132665	0.0920515	0.0711689	0.05358	0.0416242
164	0.276232	0.143361	0.0980238	0.0753001	0.0583571	0.050236
165	0.271518	0.144879	0.101683	0.0761043	0.0579963	0.0470118
166	0.278602	0.144682	0.0974135	0.0723684	0.0549666	0.0467299
167	0.27186	0.141659	0.0925077	0.0739167	0.0558535	0.0457939
168	0.276766	0.150966	0.10334	0.0792856	0.0586501	0.0480495
169	0.274409	0.14239	0.098385	0.0756858	0.0580608	0.0507832
170	0.278817	0.142591	0.0977066	0.074439	0.0521474	0.0445213
171	0.26838	0.14157	0.0990777	0.081909	0.0603527	0.0497955
172	0.274889	0.147648	0.100089	0.0813869	0.0615675	0.0525052
173	0.28132	0.150413	0.0952411	0.0809647	0.0574683	0.0475735
174	0.270699	0.141513	0.0927678	0.0755189	0.0570237	0.0481346
175	0.273734	0.139416	0.0959403	0.0761097	0.0563599	0.0479211
176	0.26605	0.139504	0.0932308	0.0708216	0.0547748	0.0466601
177	0.269949	0.139197	0.0987693	0.0753411	0.0643851	0.0487169
178	0.267464	0.143479	0.10154	0.0740181	0.0556948	0.0423948
179	0.277482	0.142353	0.101928	0.0708816	0.0579212	0.0520696
180	0.29157	0.147123	0.0979156	0.0744298	0.0611408	0.0542359
181	0.277659	0.143324	0.102339	0.0750343	0.0647444	0.0469993
182	0.273262	0.140528	0.0961947	0.0722902	0.0615764	0.0463674
183	0.265995	0.136523	0.0960769	0.0785343	0.0558155	0.0458511
184	0.285209	0.145827	0.0939733	0.0773087	0.0589093	0.0456638
185	0.276346	0.138687	0.0953967	0.0769534	0.0577097	0.0469945
186	0.279345	0.146839	0.105154	0.0811356	0.0630623	0.0516435
187	0.279938	0.14329	0.102821	0.0784401	0.0629111	0.051857
188	0.277795	0.137871	0.0949484	0.0847881	0.0553793	0.0465788
189	0.272646	0.140794	0.0904503	0.0796601	0.0585254	0.0478765
190	0.276202	0.142082	0.0948048	0.0742459	0.062974	0.0497995
191	0.27596	0.139585	0.0963538	0.0781772	0.0557467	0.0511509
192	0.272536	0.137888	0.0934164	0.0759834	0.0622133	0.0479271
193	0.277276	0.140476	0.0928709	0.0760557	0.0564419	0.0488448
194	0.272282	0.147351	0.0982519	0.0739414	0.0548865	0.0490805
195	0.278065	0.135865	0.0985196	0.0743962	0.060187	0.0458905
196	0.285746	0.145403	0.0966628	0.0771703	0.0566869	0.0484691
197	0.271829	0.140356	0.0969324	0.0781728	0.0588732	0.0495425
198	0.274949	0.143595	0.0935152	0.0803511	0.0588517	0.0506359
199	0.27662	0.139813	0.0955918	0.0753222	0.0557122	0.0475935
200	0.276748	0.147688	0.0965397	0.0772598	0.0590862	0.0494111
201	0.279507	0.147335	0.103786	0.0837261	0.0583636	0.0514205
202	0.274269	0.146325	0.0982256	0.079004	0.0622574	0.0515966
203	0.26764	0.139702	0.093748	0.0737824	0.0577574	0.0502635
204	0.281888	0.141506	0.099315	0.0778668	0.0533256	0.0467726
205	0.274033	0.140233	0.0949568	0.0790136	0.0588935	0.0491367
206	0.278173	0.14166	0.100936	0.0728208	0.0600187	0.0507236
207	0.269366	0.145979	0.0960313	0.0804567	0.0591057	0.0473179
208	0.26233	0.138123	0.0999637	0.074757	0.0579646	0.0501441
209	0.27124	0.141264	0.0985608	0.0782511	0.059775	0.0490233
210	0.2717	0.14524	0.0973298	0.0755904	0.0588216	0.0448521
211	0.274228	0.145473	0.0915776	0.0769215	0.0597727	0.0460391
212	0.281819	0.142137	0.100485	0.0737184	0.0596916	0.0476539
213	0.279876	0.145136	0.097076	0.0789566	0.0559767	0.0516129
214	0.273215	0.148522	0.102339	0.0802775	0.0560516	0.050898
215	0.281866	0.146438	0.0985246	0.0796568	0.0583084	0.0513324
216	0.270541	0.143108	0.0948488	0.0738164	0.0545111	0.0489697
217	0.278672	0.147048	0.100516	0.0749194	0.0587626	0.0466275
218	0.276713	0.14281	0.097151	0.074943	0.0585623	0.0491993
219	0.272359	0.137987	0.0930954	0.0737225	0.0533387	0.0440039
220	0.26862	0.142574	0.0935844	0.0771826	0.0538333	0.0443892
221	0.27431	0.140192	0.0963931	0.0766537	0.054797	0.0494615
222	0.271857	0.143522	0.0934896	0.0786167	0.0607163	0.0474974
223	0.2761	0.145017	0.0961131	0.0767939	0.0566702	0.0486335
224	0.277314	0.145162	0.100907	0.0821319	0.0609497	0.053175
225	0.274851	0.142247	0.096891	0.0767754	0.0566107	0.0465947
226	0.275036	0.143862	0.0967393	0.0771926	0.0615386	0.046244
227	0.279401	0.13975	0.0981439	0.073472	0.0582752	0.0480641
228	0.269493	0.139132	0.0977439	0.0753775	0.0571456	0.0502467
229	0.286941	0.14725	0.097923	0.0789462	0.0587465	0.0519506
230	0.272351	0.139972	0.095015	0.0757927	0.0562779	0.0500881
231	0.275166	0.142893	0.0969622	0.078575	0.0610248	0.0479524
232	0.281828	0.142888	0.0989982	0.0725364	0.0556446	0.0504847
233	0.268812	0.14528	0.101334	0.088333	0.0634476	0.0505132
234	0.278728	0.137619	0.0949871	0.0791697	0.0599275	0.0539904
235	0.282148	0.135807	0.0979778	0.0781536	0.0556147	0.0496223
236	0.277592	0.142448	0.103371	0.0765632	0.0557	0.0497345
237	0.268653	0.144799	0.0978567	0.0815123	0.0606606	0.0502027
238	0.263824	0.138027	0.0931207	0.0730479	0.0566901	0.0465199
239	0.273291	0.144726	0.0979225	0.0769376	0.0510463	0.0468364
240	0.2756	0.143295	0.0942428	0.0709615	0.0544275	0.0448301
241	0.280554	0.141886	0.0971902	0.0750239	0.0606563	0.051143
242	0.278698	0.140345	0.0974297	0.0746586	0.056686	0.0474857
243	0.269875	0.144057	0.0955367	0.0743376	0.0616479	0.0440097
244	0.269823	0.142394	0.0936613	0.0732125	0.0580143	0.0469496
245	0.280063	0.147377	0.0963045	0.081052	0.0595683	0.0517674
246	0.272422	0.138995	0.0992448	0.0872475	0.061905	0.0489094
247	0.270384	0.13621	0.0962598	0.0728849	0.0563965	0.0445911
248	0.281676	0.150317	0.103232	0.0816131	0.0645794	0.0482364
249	0.279195	0.147397	0.0918489	0.0774173	0.0565293	0.048635
250	0.281083	0.139419	0.100379	0.0780422	0.0600498	0.0503258
251	0.281068	0.139881	0.107528	0.0782509	0.0619154	0.0542771
252	0.277547	0.142675	0.0964785	0.0754544	0.0604704	0.0494319
253	0.266359	0.138251	0.0974765	0.0769114	0.059711	0.0482168
254	0.268198	0.14068	0.0950993	0.072179	0.0556322	0.0453912
255	0.27696	0.145875	0.102146	0.0770201	0.057579	0.0477145
256	0.279585	0.148336	0.103181	0.0772846	0.0572238	0.0451425
257	0.281758	0.14524	0.0971077	0.0823878	0.061103	0.0534334
258	0.276458	0.14717	0.103034	0.0788207	0.0592929	0.0490534
259	0.267635	0.140599	0.0970943	0.079326	0.0649667	0.0519834
260	0.282426	0.150201	0.0998635	0.081669	0.0573	0.0429053
261	0.274433	0.15427	0.0969906	0.0831734	0.0590211	0.0491364
262	0.28113	0.144157	0.0983253	0.0774802	0.0606455	0.0475489
263	0.274785	0.137943	0.0916492	0.07487	0.0532793	0.0473859
264	0.275104	0.141825	0.0909126	0.0748775	0.0564593	0.0480074
265	0.269897	0.130961	0.0926778	0.0729817	0.056026	0.0464732
266	0.269344	0.138773	0.0897942	0.0712737	0.0537268	0.0439877
267	0.268954	0.143158	0.101731	0.0779991	0.0621204	0.0520126
268	0.276076	0.14393	0.0939943	0.0758283	0.0598168	0.0470534
269	0.270459	0.141488	0.0946385	0.0728355	0.0628026	0.0466847
270	0.272822	0.147496	0.0967835	0.0806634	0.0627247	0.0469578
271	0.274314	0.144681	0.099159	0.076891	0.0555202	0.0474568
272	0.283047	0.143763	0.094034	0.0786547	0.0613339	0.0448748
273	0.262632	0.138972	0.0966978	0.0739273	0.0568015	0.0458702
274	0.277254	0.142073	0.0929464	0.0761266	0.0554862	0.0489873
275	0.271594	0.136565	0.0978416	0.0693829	0.0530351	0.0454033
276	0.26813	0.139009	0.0960367	0.076973	0.0598698	0.0467725
277	0.272398	0.147212	0.0985869	0.0801271	0.0565241	0.0462848
278	0.274975	0.141456	0.0919692	0.0802	0.0614518	0.0471125
279	0.281924	0.144386	0.0916093	0.0764047	0.0584852	0.044348
280	0.275257	0.142956	0.0931958	0.0791363	0.0564072	0.0430222
281	0.28269	0.14548	0.10396	0.0764038	0.057452	0.0488604
282	0.273805	0.145339	0.0961132	0.0789374	0.0572425	0.0491404
283	0.269927	0.139045	0.0935291	0.072234	0.0566465	0.0430967
284	0.273158	0.141196	0.094632	0.0747229	0.0554247	0.0492399
285	0.284073	0.152074	0.0964001	0.0820744	0.061495	0.0485578
286	0.283832	0.147563	0.101739	0.0817749	0.0598434	0.0539697
287	0.275077	0.139242	0.0934432	0.0754144	0.0579048	0.047715
288	0.276757	0.146197	0.0971864	0.0700846	0.0538423	0.0490426
289	0.267381	0.141847	0.09642	0.0783963	0.0593461	0.0450206
290	0.27655	0.148927	0.0985667	0.0794162	0.0606957	0.0486624
291	0.283477	0.144779	0.0957837	0.0732827	0.0597643	0.0459893
292	0.266339	0.140771	0.0922426	0.0771258	0.0552456	0.0489213
293	0.273124	0.138128	0.0966596	0.0745302	0.0616183	0.0471164
294	0.276545	0.139887	0.0954623	0.0738011	0.0624354	0.0489931
295	0.276379	0.144756	0.0946792	0.0811962	0.0598922	0.0500821
296	0.272124	0.140415	0.0963455	0.0815715	0.0578248	0.0519054
297	0.270887	0.144475	0.0971628	0.0772122	0.0583961	0.0467619
298	0.265303	0.140749	0.0946099	0.0754831	0.0583127	0.0455891
299	0.27346	0.141609	0.0961845	0.0737989	0.0594211	0.0496659
300	0.284132	0.149293	0.0969719	0.0837323	0.0622909	0.0500772
301	0.274147	0.145502	0.0981714	0.081278	0.0632965	0.0485917
302	0.283868	0.15031	0.0952354	0.0766346	0.0618998	0.0479331
303	0.281304	0.145375	0.0993975	0.0734877	0.0565163	0.0465239
304	0.271542	0.142634	0.0953508	0.0716358	0.0555366	0.0427859
305	0.279091	0.142174	0.100562	0.0818225	0.0625745	0.0494936
306	0.273414	0.137692	0.0987805	0.0724257	0.0573233	0.0499919
307	0.279967	0.149924	0.0990122	0.0842019	0.05849	0.0480398
308	0.27058	0.141232	0.0975282	0.0792306	0.0604055	0.0487524
309	0.262234	0.136099	0.096857	0.0703469	0.0560684	0.0451991
310	0.266869	0.137441	0.0992062	0.0787767	0.0618661	0.0495854
311	0.272357	0.141947	0.0952583	0.0744365	0.0572204	0.0446608
312	0.266004	0.139695	0.0941509	0.074685	0.0579764	0.045002
313	0.275032	0.140179	0.0955629	0.0784496	0.059551	0.0463308
314	0.281523	0.149153	0.0939701	0.0785613	0.0597546	0.0527968
315	0.284371	0.149852	0.101678	0.079268	0.0587873	0.052562
316	0.277843	0.139826	0.0971697	0.0709144	0.0576422	0.0471501
317	0.278073	0.145309	0.100808	0.0791891	0.0587662	0.0520383
318	0.27316	0.145879	0.0973548	0.0802037	0.060495	0.0517062
319	0.273722	0.139646	0.0964558	0.0740606	0.0577417	0.0471097
320	0.270257	0.146324	0.0953163	0.0742517	0.0543915	0.0487391
321	0.280968	0.139857	0.0970115	0.0750263	0.0614789	0.0507092
322	0.274395	0.140104	0.0936556	0.076575	0.0589876	0.0497169
323	0.281016	0.151367	0.0928988	0.0795057	0.0565482	0.0508725
324	0.273358	0.140739	0.100634	0.0772213	0.0591448	0.0502933
325	0.279174	0.139524	0.0944067	0.0730909	0.0586857	0.0491153
326	0.274916	0.149752	0.103532	0.0800474	0.059555	0.0496302
327	0.273586	0.151685	0.104712	0.0792863	0.0601249	0.0511684
328	0.273205	0.144654	0.0994597	0.0793839	0.0601779	0.0520779
329	0.276737	0.14281	0.0943444	0.0759781	0.0603538	0.0460879
330	0.27728	0.143941	0.099366	0.0789766	0.0624459	0.0513877
331	0.285635	0.140738	0.0965361	0.0789677	0.0587278	0.048796
332	0.272399	0.14658	0.0974624	0.079368	0.0585151	0.048399
333	0.284221	0.146558	0.096534	0.0735411	0.0588107	0.0457574
334	0.279447	0.144465	0.096274	0.0755123	0.0545943	0.049179
335	0.284364	0.143808	0.100545	0.0789954	0.0639	0.0509918
336	0.27626	0.141501	0.100756	0.0721282	0.0575957	0.0417895
337	0.27585	0.149453	0.110606	0.0830262	0.0569095	0.0536571
338	0.271529	0.135471	0.089234	0.0743876	0.0560296	0.0442258
339	0.28443	0.150686	0.101586	0.0784963	0.0594014	0.0508246
340	0.274174	0.139788	0.096267	0.0774144	0.0581241	0.0504508
341	0.270664	0.145266	0.0941039	0.0720286	0.0582472	0.0471638
342	0.263305	0.136295	0.0910177	0.0731787	0.0563769	0.0453441
343	0.277911	0.142792	0.104012	0.0747503	0.0563004	0.0509376
344	0.270427	0.138282	0.0942347	0.0730702	0.0574223	0.0477834
345	0.272067	0.137371	0.0983532	0.0741631	0.0594719	0.0427455
346	0.265884	0.139441	0.0951104	0.0743002	0.0584339	0.0444633
347	0.277849	0.14072	0.0962416	0.0711878	0.0574935	0.046564
348	0.278574	0.151408	0.0960206	0.0771997	0.056211	0.0472842
349	0.26788	0.145372	0.0971732	0.0747942	0.0615777	0.0452981
350	0.276808	0.141401	0.100284	0.0752491	0.0595315	0.0479193
351	0.272147	0.141468	0.0975794	0.0750101	0.0604424	0.046194
352	0.275597	0.144206	0.0957415	0.0802003	0.0606298	0.0506623
353	0.275498	0.144543	0.101709	0.0717528	0.0563946	0.0518433
354	0.273852	0.139659	0.0940865	0.0845283	0.0607084	0.0479964
355	0.271162	0.14904	0.0979526	0.0818315	0.0624313	0.0439005
356	0.274235	0.144294	0.095533	0.0780911	0.0580803	0.0529737
357	0.275437	0.143486	0.0916129	0.0735136	0.054951	0.0475126
358	0.282573	0.144339	0.100637	0.0807273	0.0551662	0.0501617
359	0.26668	0.134448	0.096003	0.0739801	0.0581631	0.0457734
360	0.284993	0.148324	0.0998888	0.0782796	0.0615137	0.0497328
361	0.282869	0.140389	0.0986121	0.0761663	0.0606495	0.048197
362	0.276904	0.139846	0.0910522	0.072114	0.0588564	0.0475467
363	0.264937	0.138676	0.0964312	0.0732281	0.0581068	0.0504722
364	0.280393	0.146155	0.097006	0.0742611	0.0560453	0.0504082
365	0.271318	0.147524	0.0982692	0.0789378	0.0627813	0.04805
366	0.2722	0.145069	0.0904269	0.0762278	0.0569336	0.0522587
367	0.266073	0.140076	0.0948155	0.0763403	0.052521	0.0486153
368	0.272519	0.145813	0.101575	0.0807722	0.0606957	0.0525208
369	0.278805	0.14539	0.100059	0.0817181	0.0595266	0.049468
370	0.288004	0.150225	0.0994103	0.07741	0.0615267	0.0501562
371	0.275545	0.145753	0.093032	0.0770951	0.055151	0.0422629
372	0.280282	0.146521	0.0966458	0.0762387	0.0603459	0.0518223
373	0.276985	0.148604	0.0961942	0.0769607	0.05655	0.0487177
374	0.268649	0.145631	0.0938468	0.0761603	0.0569141	0.0458728
375	0.27268	0.140397	0.096285	0.081887	0.0625192	0.04936
376	0.276821	0.147318	0.0978919	0.0801106	0.0624201	0.0501924
377	0.267837	0.135572	0.096586	0.0780049	0.0579441	0.0497788
378	0.274768	0.139738	0.0974381	0.0755468	0.0629813	0.0455178
379	0.266255	0.138534	0.0972299	0.0792092	0.055114	0.0475453
380	0.269503	0.136719	0.0954678	0.0798462	0.0590679	0.0478164
381	0.272298	0.137368	0.0915268	0.0735445	0.0537321	0.0461692
382	0.279772	0.139047	0.095835	0.0759139	0.0535725	0.0491299
383	0.269579	0.143255	0.0951551	0.078855	0.0570178	0.0490292
384	0.281115	0.140849	0.0998387	0.0781746	0.0586983	0.0444663
385	0.288165	0.14523	0.101301	0.0718218	0.0578499	0.0449376
386	0.29006	0.146624	0.104209	0.0749156	0.0569417	0.0466417
387	0.282541	0.148496	0.103923	0.076143	0.0609189	0.0474936
388	0.273896	0.139101	0.0945145	0.0714415	0.0598201	0.0521442
389	0.277708	0.147762	0.0977207	0.0802	0.0603671	0.051114
390	0.269891	0.138868	0.0918833	0.0748408	0.0577378	0.0461722
391	0.262178	0.136827	0.090843	0.074775	0.0575824	0.0452274
392	0.27271	0.145725	0.096707	0.0731271	0.0613696	0.0519255
393	0.276017	0.145357	0.102315	0.0753849	0.0630941	0.0533925
394	0.27332	0.143024	0.0969114	0.073762	0.0559654	0.0463695
395	0.279324	0.14259	0.0935131	0.0789454	0.0586239	0.0462123
396	0.280921	0.137127	0.0977435	0.0758476	0.0558588	0.0462731
397	0.259048	0.134531	0.0884872	0.0704547	0.054579	0.041367
398	0.270149	0.141657	0.0977651	0.0765943	0.0557868	0.0451418
399	0.270667	0.142451	0.0999431	0.0765109	0.0594915	0.046223
400	0.268527	0.137749	0.0961235	0.0749207	0.0547258	0.0505118
401	0.263578	0.142937	0.0969297	0.0754467	0.0544078	0.0447148
402	0.280358	0.139714	0.0939377	0.0737563	0.059437	0.0482433
403	0.273575	0.146315	0.0958768	0.0756971	0.0570588	0.0455868
404	0.275463	0.138649	0.0953312	0.070154	0.0584252	0.0434882
405	0.269765	0.142713	0.104763	0.0750273	0.059533	0.0473173
406	0.279188	0.149318	0.0970781	0.0805676	0.0532429	0.0544126
407	0.277332	0.144666	0.0948286	0.0757096	0.0601079	0.0464949
408	0.267969	0.139771	0.0924787	0.0769748	0.0569706	0.0455705
409	0.272304	0.143737	0.0971687	0.0753478	0.056994	0.051148
410	0.276763	0.13905	0.0938241	0.0777424	0.0582689	0.045962
411	0.274078	0.143117	0.104413	0.0753483	0.0589189	0.046015
412	0.268349	0.133685	0.0930777	0.0767066	0.0562108	0.0504001
413	0.274069	0.137189	0.0940177	0.0739845	0.0554821	0.0489743
414	0.273696	0.142953	0.0994909	0.0765903	0.0560974	0.0491825
415	0.273223	0.141158	0.100716	0.0754962	0.0611888	0.0515135
416	0.266374	0.140964	0.0954042	0.0735197	0.0574692	0.0473729
417	0.281389	0.144276	0.102383	0.078437	0.0619901	0.0492543
418	0.281123	0.152405	0.0953471	0.0758032	0.0594288	0.0485709
419	0.279204	0.139536	0.0880879	0.0793684	0.0561072	0.0465591
420	0.266029	0.140921	0.0934502	0.0746257	0.0524926	0.0412991
421	0.271011	0.14188	0.0967774	0.079392	0.0618274	0.0457169
422	0.268706	0.137777	0.0948381	0.0707697	0.0553283	0.0432016
423	0.268528	0.145878	0.0958973	0.0744493	0.0519952	0.0466941
424	0.28881	0.154469	0.102062	0.0787133	0.0600102	0.0509989
425	0.271962	0.147555	0.100617	0.0770537	0.0566571	0.0459081
426	0.278109	0.139751	0.0949945	0.0782441	0.057924	0.0484168
427	0.274207	0.136321	0.0990109	0.0762543	0.0580015	0.0462061
428	0.26949	0.148353	0.0935408	0.0755133	0.0565244	0.0482304
429	0.268095	0.138366	0.0975295	0.0784627	0.0628749	0.0489869
430	0.278537	0.142361	0.100575	0.0794316	0.0590761	0.0489086
431	0.283857	0.151225	0.0991634	0.0850114	0.0639893	0.0534843
432	0.275015	0.13815	0.101648	0.0774952	0.0567409	0.0473853
433	0.271823	0.143236	0.0969615	0.0833817	0.0602918	0.0524651
434	0.273889	0.139828	0.0931764	0.0761595	0.0553796	0.045423
435	0.265892	0.140942	0.0995116	0.0805884	0.0560501	0.0497225
436	0.274203	0.130147	0.093319	0.0730411	0.0572962	0.0491408
437	0.281773	0.139784	0.0924894	0.0710269	0.0607963	0.0488004
438	0.275767	0.149159	0.0997032	0.0739529	0.0587364	0.0481136
439	0.276446	0.138081	0.0971812	0.0732996	0.0582932	0.0458812
440	0.272514	0.131046	0.0969676	0.0752665	0.0550869	0.0501662
441	0.272926	0.136903	0.0930045	0.0721468	0.0579003	0.0437046
442	0.276008	0.143094	0.0990346	0.0797722	0.0598142	0.0480301
443	0.276709	0.141095	0.102484	0.0800473	0.0546316	0.04838
444	0.271593	0.150095	0.0952259	0.075498	0.0570116	0.0446377
445	0.270581	0.147259	0.0980985	0.0808226	0.0638817	0.0453625
446	0.280078	0.147354	0.100395	0.084438	0.0622538	0.0517767
447	0.270027	0.140528	0.0978053	0.0731348	0.0527802	0.0477337
448	0.274222	0.139365	0.0977021	0.0770852	0.0617891	0.049
449	0.26819	0.134748	0.0970382	0.0707395	0.0617412	0.0476986
450	0.267495	0.143185	0.0943157	0.0700919	0.0534937	0.0450354
451	0.277929	0.145664	0.0990048	0.0794388	0.0604035	0.0516453
452	0.274233	0.143623	0.0958907	0.0765943	0.0567235	0.0479583
453	0.273807	0.146483	0.0987856	0.0791533	0.0560939	0.0515173
454	0.277272	0.15074	0.102031	0.0763274	0.0605135	0.0528922
455	0.270104	0.142444	0.0942915	0.0720765	0.0564404	0.0475244
456	0.272922	0.138426	0.0970108	0.0759456	0.0550512	0.05194
457	0.273123	0.140843	0.0980774	0.0812156	0.060933	0.044754
458	0.279102	0.144409	0.101677	0.0790207	0.0651572	0.0503806
459	0.277962	0.139559	0.0980932	0.0736165	0.0611221	0.0495221
460	0.280759	0.143427	0.0964993	0.0777377	0.0549807	0.0492298
461	0.280433	0.142777	0.0932704	0.0740712	0.0552995	0.0457821
462	0.27263	0.143416	0.0985404	0.0818526	0.0655188	0.0519076
463	0.28145	0.145798	0.093347	0.0752937	0.0568052	0.0470607
464	0.275995	0.141979	0.0963561	0.0703562	0.0573822	0.0495841
465	0.279723	0.154045	0.098725	0.0769902	0.0620828	0.0481162
466	0.283304	0.145645	0.101559	0.0773417	0.0646447	0.0445211
467	0.276557	0.137708	0.0958799	0.074124	0.0561664	0.0414255
468	0.2742	0.149682	0.0911728	0.08221	0.0604786	0.0492938
469	0.278154	0.14227	0.0965346	0.0739231	0.056647	0.0501677
470	0.271679	0.145831	0.0923717	0.073791	0.0599977	0.0460264
471	0.281652	0.140401	0.100963	0.0791615	0.0600221	0.0518299
472	0.275604	0.149961	0.0953017	0.0770958	0.0572827	0.0465973
473	0.27684	0.141913	0.0907881	0.0756832	0.0516025	0.0481504
474	0.273543	0.142185	0.0897222	0.0761118	0.048774	0.0421028
475	0.271012	0.148073	0.09509	0.0764842	0.0629028	0.0475719
476	0.278442	0.146394	0.0927524	0.0768513	0.0544147	0.0467825
477	0.276213	0.13662	0.0983203	0.0741475	0.0603537	0.0494124
478	0.283055	0.149501	0.102183	0.0774759	0.0597074	0.0491156
479	0.280286	0.142923	0.0979327	0.0723161	0.0569095	0.0467689
480	0.272239	0.14412	0.096999	0.0739131	0.0543843	0.0470841
481	0.272647	0.147955	0.0975762	0.0759938	0.0578139	0.0421595
482	0.264996	0.141121	0.0970776	0.0757907	0.0611267	0.0454108
483	0.283715	0.151944	0.0980743	0.0788776	0.0590288	0.0544998
484	0.275283	0.141288	0.0998179	0.0796161	0.0588281	0.0475808
485	0.277873	0.13764	0.0981773	0.0804111	0.058932	0.0505091
486	0.283209	0.142496	0.0967917	0.0716276	0.0550404	0.0452965
487	0.275749	0.140711	0.0981255	0.0717046	0.0594382	0.0494713
488	0.270214	0.14477	0.0942257	0.0726193	0.056527	0.0492407
489	0.277788	0.148428	0.0996203	0.0792878	0.0581335	0.0466695
490	0.280191	0.14443	0.098456	0.0783103	0.0581497	0.0482345
491	0.267829	0.141088	0.0931826	0.0775434	0.0572008	0.0492359
492	0.271627	0.144379	0.100632	0.0776178	0.0571052	0.0495569
493	0.270802	0.131582	0.0960866	0.074401	0.0542813	0.0488613
494	0.276564	0.139707	0.100559	0.0735331	0.061253	0.0455282
495	0.282373	0.150896	0.100904	0.0784737	0.0605314	0.0496729
496	0.271444	0.134847	0.0948037	0.0751256	0.0533345	0.0480319
497	0.267959	0.138174	0.0940433	0.0739361	0.0564975	0.0462017
498	0.271056	0.137899	0.091263	0.0763525	0.0636639	0.0496751
499	0.2625	0.140995	0.0940051	0.0768987	0.0602173	0.0455553
500	0.282105	0.142184	0.099329	0.0745696	0.0542399	0.0502056
501	0.271507	0.135587	0.097886	0.0726791	0.0560278	0.0466779
502	0.275861	0.139009	0.0943491	0.0738389	0.0585626	0.0471629
503	0.271896	0.145564	0.0993189	0.0751311	0.0607529	0.0485559
504	0.265668	0.143174	0.0917043	0.0706524	0.0552593	0.045679
505	0.275356	0.144276	0.0957552	0.0780105	0.057331	0.0485945
506	0.270402	0.139183	0.0948393	0.0740802	0.0563374	0.0484564
507	0.270844	0.140894	0.0937675	0.0805093	0.0594487	0.0499756
508	0.279934	0.146219	0.0994051	0.0817608	0.0610298	0.0467786
509	0.279393	0.143048	0.0981961	0.0793355	0.0554036	0.0493477
510	0.268273	0.137464	0.0931492	0.0736736	0.0605393	0.0495915
511	0.266556	0.136899	0.0965989	0.0740555	0.0565391	0.0461975
512	0.273976	0.143308	0.100426	0.0768461	0.0615478	0.0486285
513	0.274215	0.14801	0.0946593	0.074146	0.0575324	0.0472671
514	0.275156	0.139602	0.0942202	0.078684	0.0590227	0.0474551
515	0.270079	0.140575	0.0954802	0.0698508	0.054176	0.0494046
516	0.270226	0.13913	0.101111	0.0764395	0.0589494	0.0483654
517	0.272035	0.145062	0.0947056	0.0780536	0.060062	0.0482165
518	0.273169	0.140718	0.0943204	0.0730424	0.0580581	0.0462151
519	0.278565	0.147413	0.0959725	0.0760664	0.0576573	0.0486382
520	0.276752	0.138857	0.103129	0.0760757	0.0587382	0.0509233
521	0.273349	0.14072	0.0921725	0.0762958	0.0604193	0.0433809
522	0.269444	0.14694	0.0981785	0.0808656	0.0595721	0.0484557
523	0.277434	0.14745	0.100189	0.0762274	0.059199	0.0482926
524	0.276206	0.142157	0.10058	0.0730887	0.0602893	0.0533199
525	0.279491	0.136875	0.0994912	0.0756989	0.0576298	0.0469699
526	0.286696	0.14009	0.091089	0.0789093	0.0535673	0.0470116
527	0.275491	0.142522	0.0931039	0.0796851	0.0573953	0.0471122
528	0.265073	0.138484	0.0908599	0.0755203	0.0572028	0.0467696
529	0.264502	0.140508	0.0929562	0.0712527	0.055958	0.0478853
530	0.277451	0.142361	0.102721	0.0782476	0.0617754	0.0494578
531	0.273671	0.148768	0.0990161	0.0778013	0.0625846	0.0491877
532	0.270517	0.132302	0.100348	0.0762399	0.0564377	0.0466968
533	0.2733	0.142172	0.096621	0.0804974	0.0603466	0.0466377
534	0.277414	0.145678	0.0997703	0.0785462	0.0593563	0.0509467
535	0.275311	0.144561	0.0955187	0.0744393	0.0587963	0.0458715
536	0.272034	0.139951	0.095599	0.0776689	0.0587664	0.0454167
537	0.278638	0.150391	0.0988332	0.0784383	0.0622909	0.0469067
538	0.281349	0.150987	0.103716	0.0818792	0.0597518	0.0495203
539	0.267787	0.139532	0.0940303	0.075157	0.0572245	0.0448423
540	0.280415	0.151531	0.0979791	0.0794366	0.0571056	0.0449073
541	0.259764	0.143862	0.10061	0.0750485	0.0603035	0.0526713
542	0.279646	0.151592	0.103603	0.081493	0.0605203	0.0534132
543	0.270835	0.139732	0.0945066	0.0771998	0.0601407	0.0480352
544	0.273367	0.14477	0.0994973	0.0755529	0.058588	0.049385
545	0.266471	0.143819	0.0935719	0.0759292	0.0516841	0.0467198
546	0.276631	0.143308	0.0948819	0.0773254	0.0582396	0.0462943
547	0.273609	0.140077	0.091317	0.0817598	0.05283	0.0478747
548	0.279497	0.149709	0.0972063	0.0822123	0.0583473	0.0536303
549	0.268674	0.142527	0.0908267	0.075541	0.0589636	0.0470242
550	0.284896	0.145348	0.104233	0.0841849	0.0624929	0.053911
551	0.276142	0.146003	0.0963461	0.0806895	0.0544286	0.0453738
552	0.27725	0.142148	0.097489	0.0766409	0.062783	0.047908
553	0.273969	0.140981	0.0925644	0.0736042	0.0563738	0.0505759
554	0.277639	0.146623	0.0951409	0.0779492	0.0561991	0.0470613
555	0.284298	0.141979	0.0982475	0.076182	0.0593268	0.0483062
556	0.280968	0.146539	0.101009	0.0797933	0.0573818	0.0511852
557	0.267653	0.137131	0.096925	0.0776133	0.0579561	0.0489388
558	0.27998	0.142831	0.099921	0.0737159	0.0585368	0.0471135
559	0.281565	0.14397	0.100802	0.0780682	0.05828	0.0475487
560	0.270309	0.141565	0.0966296	0.0747768	0.0556252	0.0436539
561	0.270692	0.139264	0.0992098	0.0761218	0.0581289	0.0481577
562	0.268612	0.140599	0.0983595	0.0802406	0.0536037	0.0459923
563	0.279846	0.142318	0.0970984	0.0760444	0.0570088	0.0505554
564	0.273839	0.139488	0.0926402	0.0770106	0.0578491	0.0461019
565	0.277515	0.144068	0.100892	0.0775171	0.0593187	0.0465688
566	0.273869	0.141856	0.0963222	0.0777612	0.0526249	0.0484766
567	0.266683	0.143077	0.0966612	0.0740245	0.0551404	0.0420601
568	0.269271	0.145827	0.100374	0.0756843	0.0555355	0.0509471
569	0.275411	0.146679	0.089978	0.0782138	0.0589938	0.0487002
570	0.274749	0.145866	0.0966607	0.0781869	0.0541128	0.0488687
571	0.27434	0.148929	0.0966155	0.0790795	0.0594064	0.0501642
572	0.274038	0.145738	0.104732	0.0794141	0.0593452	0.0484225
573	0.275301	0.13911	0.0967956	0.0804949	0.0543895	0.0480216
574	0.273025	0.141902	0.0972172	0.075487	0.0555421	0.0481783
575	0.27047	0.140643	0.0954391	0.0715462	0.0617148	0.0456541
576	0.27568	0.13896	0.103978	0.0786269	0.0611035	0.0531413
577	0.269409	0.134768	0.0911023	0.0738487	0.0556638	0.0467544
578	0.283647	0.146054	0.0980299	0.0794282	0.0629125	0.0513037
579	0.27499	0.145254	0.0983431	0.0804274	0.061148	0.0517447
580	0.267987	0.133416	0.0901473	0.0719489	0.0548878	0.0462518
581	0.277284	0.145873	0.0917457	0.0770047	0.0564105	0.0481461
582	0.275453	0.149932	0.103865	0.0811603	0.061481	0.0509005
583	0.285846	0.148457	0.0992498	0.077776	0.0640067	0.0510068
584	0.273738	0.140888	0.0928428	0.0772099	0.0576828	0.0464937
585	0.268823	0.14308	0.0930487	0.0744649	0.0519483	0.048488
586	0.279388	0.148717	0.101709	0.0812272	0.0582306	0.0452278
587	0.26793	0.139101	0.0933792	0.0760266	0.0593961	0.0494575
588	0.279367	0.149518	0.100215	0.0819958	0.0587102	0.0492947
589	0.27064	0.146602	0.0960294	0.0757212	0.0530959	0.0488931
590	0.278863	0.147535	0.103902	0.0816606	0.0667371	0.0518818
591	0.274583	0.145353	0.102015	0.0771488	0.0560758	0.0485362
592	0.270649	0.143579	0.103275	0.0812785	0.0579489	0.0507705
593	0.273304	0.143366	0.0935964	0.0763734	0.0516369	0.049893
594	0.275427	0.135728	0.0971788	0.0798991	0.0608097	0.0456396
595	0.272969	0.143161	0.0950173	0.0783629	0.0551444	0.0512798
596	0.268796	0.141262	0.0945258	0.0718729	0.0563518	0.0473311
597	0.275739	0.143937	0.0958484	0.0770016	0.0530799	0.049851
598	0.269583	0.136832	0.095985	0.0767403	0.0534393	0.0441754
599	0.27122	0.138321	0.092947	0.0771005	0.053514	0.0474355
600	0.280986	0.142554	0.0991482	0.0818928	0.0598538	0.0508035
601	0.263521	0.13609	0.0909872	0.0678719	0.0579181	0.0462019
602	0.277901	0.140024	0.0927633	0.0785406	0.0563442	0.045125
603	0.277202	0.142437	0.0937056	0.0782049	0.0528368	0.0455727
604	0.271103	0.144552	0.101557	0.0725794	0.0600545	0.0467464
605	0.275355	0.140225	0.0967099	0.0762854	0.0597889	0.0484146
606	0.279857	0.149641	0.1031	0.0774163	0.0603693	0.0529712
607	0.279387	0.144353	0.0952588	0.0812001	0.0630082	0.0487751
608	0.266331	0.144772	0.0998233	0.0756139	0.0604531	0.0463297
609	0.278078	0.147031	0.0992616	0.0766567	0.0595875	0.0510234
610	0.274024	0.143519	0.0975856	0.0770319	0.0617132	0.0492663
611	0.272882	0.14645	0.10049	0.0803441	0.0624118	0.0502371
612	0.273404	0.139809	0.0938201	0.0779379	0.05745	0.046718
613	0.276159	0.13641	0.0981514	0.0750119	0.0564172	0.0485037
614	0.274968	0.145282	0.0966342	0.0812446	0.0640321	0.0513949
615	0.278545	0.14201	0.098126	0.0766523	0.0559687	0.0477078
616	0.279157	0.149446	0.101818	0.0801184	0.0641211	0.0527983
617	0.279769	0.14644	0.100951	0.0818942	0.0584528	0.0489787
618	0.279023	0.145803	0.0925728	0.0759314	0.0546552	0.0437751
619	0.278755	0.138345	0.0962989	0.0745591	0.0564058	0.0479043
620	0.278936	0.143896	0.101508	0.0778397	0.0608941	0.0514192
621	0.284393	0.15292	0.10327	0.0827844	0.0604087	0.0477605
622	0.281304	0.145616	0.1021	0.0822772	0.0586122	0.0520592
623	0.268213	0.140164	0.0934463	0.0730101	0.0564366	0.0479598
624	0.278042	0.144845	0.0992857	0.0804096	0.0591119	0.0479776
625	0.269474	0.138077	0.0974129	0.0743431	0.0567894	0.0460788
626	0.284193	0.146108	0.0957921	0.0765842	0.0554801	0.0453888
627	0.272528	0.142887	0.0913702	0.080898	0.0595453	0.0479526
628	0.279075	0.145176	0.0965293	0.0758166	0.0552562	0.0453339
629	0.275448	0.146356	0.0911131	0.0764536	0.0589032	0.0475321
630	0.261574	0.137168	0.0878007	0.077201	0.0534026	0.0436112
631	0.274118	0.140018	0.0991729	0.0728369	0.055323	0.0494415
632	0.273756	0.135191	0.0944048	0.0691137	0.0521136	0.048788
633	0.272598	0.139109	0.0906013	0.0736385	0.0623792	0.0445585
634	0.276286	0.147302	0.0972212	0.0759052	0.070206	0.0499583
635	0.26775	0.14589	0.0959222	0.0776875	0.0563673	0.046161
636	0.275316	0.145254	0.0991933	0.0780155	0.0562972	0.048165
637	0.280944	0.143776	0.0957259	0.0796564	0.0594434	0.0490588
638	0.27845	0.144076	0.0935451	0.0737238	0.0585925	0.0471199
639	0.276282	0.142284	0.0993864	0.0726571	0.0625964	0.0493397
640	0.269899	0.137087	0.0947841	0.0733949	0.0540449	0.0450157
641	0.283336	0.149614	0.102546	0.0835907	0.0571857	0.0489822
642	0.270484	0.144002	0.101057	0.083781	0.0578583	0.0513252
643	0.272732	0.146153	0.098858	0.0735309	0.056848	0.0541086
644	0.275403	0.153145	0.0979034	0.0774237	0.05499	0.0478454
645	0.272583	0.145001	0.101522	0.0760308	0.0544558	0.0499813
646	0.278564	0.136471	0.0989723	0.0795578	0.0574264	0.0497479
647	0.280283	0.146848	0.093959	0.0784065	0.0588659	0.0501129
648	0.268337	0.145907	0.0951927	0.0721142	0.061372	0.0468954
649	0.269263	0.144353	0.101078	0.0781043	0.0532177	0.0509299
650	0.272437	0.14847	0.100108	0.0757918	0.0598297	0.0510567
651	0.265928	0.141249	0.0941933	0.0806532	0.0570633	0.0450204
652	0.282943	0.149569	0.0969564	0.0762625	0.0629049	0.0478519
653	0.27517	0.136892	0.0979933	0.0788259	0.0543536	0.0495715
654	0.283739	0.149173	0.101445	0.0853934	0.0644648	0.0471002
655	0.274229	0.136032	0.0949719	0.0724015	0.0566463	0.0474387
656	0.285014	0.152277	0.0983839	0.0817691	0.0589456	0.0512092
657	0.271298	0.141167	0.0919358	0.0721286	0.0508701	0.0462313
658	0.274772	0.146281	0.0942245	0.0762924	0.0635219	0.0504167
659	0.272287	0.142462	0.0876378	0.0713642	0.0574047	0.0425708
660	0.273275	0.148306	0.0974275	0.0787483	0.058042	0.0470432
661	0.27381	0.143417	0.0980428	0.0765854	0.0596159	0.0509139
662	0.270823	0.145992	0.0993302	0.0773692	0.0610092	0.0493421
663	0.269668	0.145001	0.0997504	0.0808816	0.0605013	0.0542402
664	0.272635	0.134932	0.0948859	0.0722877	0.0575124	0.0459826
665	0.274323	0.143467	0.0927085	0.074032	0.0524729	0.0433073
666	0.268496	0.140377	0.0975029	0.0785155	0.0601949	0.050151
667	0.267037	0.143713	0.0969628	0.0757016	0.0594623	0.0478038
668	0.27941	0.143601	0.0961075	0.0747691	0.053948	0.0471197
669	0.275321	0.145669	0.0979739	0.0782373	0.0601421	0.0486161
670	0.286624	0.144672	0.102122	0.0792811	0.0559791	0.0497127
671	0.270488	0.144827	0.0935383	0.0724158	0.0593588	0.0488189
672	0.275835	0.139315	0.0908404	0.0734252	0.054452	0.0515701
673	0.273232	0.145854	0.0976986	0.0808672	0.05863	0.0516831
674	0.271068	0.143607	0.0949371	0.0776612	0.0554045	0.0453239
675	0.278294	0.141844	0.0957818	0.070978	0.0553176	0.0475775
676	0.267666	0.139525	0.0943643	0.0760237	0.0558826	0.0452043
677	0.274672	0.134981	0.0931424	0.0742296	0.0518915	0.0407013
678	0.278263	0.138536	0.0989849	0.0738079	0.0578043	0.0468254
679	0.272554	0.138483	0.0974364	0.0747459	0.0583212	0.0489156
680	0.278408	0.14499	0.104964	0.0809925	0.0646053	0.0588933
681	0.280006	0.136609	0.100483	0.0749312	0.0560111	0.0540773
682	0.274577	0.140883	0.0939822	0.078125	0.0582099	0.0456122
683	0.276757	0.142504	0.0981894	0.0800855	0.0583899	0.0512847
684	0.269866	0.138531	0.0965478	0.0764198	0.0556781	0.0448931
685	0.27038	0.146071	0.0982525	0.0735527	0.0580164	0.047986
686	0.281057	0.142095	0.0907385	0.0755434	0.0560838	0.0458558
687	0.273233	0.140689	0.0976294	0.0745002	0.0593056	0.0490451
688	0.269326	0.135128	0.102115	0.0772025	0.0597762	0.046871
689	0.269894	0.145097	0.0997201	0.0749955	0.057306	0.0461703
690	0.288371	0.153049	0.106126	0.080331	0.057791	0.0537689
691	0.279151	0.140012	0.0956939	0.0772025	0.0607952	0.0513097
692	0.273102	0.138619	0.100967	0.0769157	0.0622252	0.0539989
693	0.273258	0.145099	0.0987818	0.0760022	0.0587287	0.051712
694	0.269054	0.141134	0.097809	0.0716208	0.0550023	0.0489055
695	0.279922	0.138088	0.0911148	0.0775781	0.0556955	0.0420333
696	0.26558	0.14585	0.0971086	0.0815316	0.0594806	0.049268
697	0.280773	0.149368	0.0969905	0.0805377	0.0641461	0.0504593
698	0.265906	0.147649	0.100491	0.0770373	0.0572686	0.0507017
699	0.27196	0.140295	0.0965481	0.0763123	0.0622074	0.0479081
700	0.26919	0.139732	0.100193	0.0783814	0.056023	0.0465128
701	0.275583	0.143343	0.0975998	0.0799974	0.0585906	0.0479613
702	0.260852	0.136868	0.0902789	0.072169	0.0567554	0.047558
703	0.268802	0.14099	0.0969821	0.0751841	0.0592163	0.0522757
704	0.27324	0.141955	0.0990611	0.0739333	0.0600441	0.0501397
705	0.280019	0.142163	0.09598	0.0687817	0.0541656	0.0467029
706	0.272675	0.139183	0.0964952	0.078804	0.0571985	0.0495282
707	0.277377	0.142243	0.0920701	0.07322	0.0538615	0.0420688
708	0.270778	0.130856	0.0955881	0.0734208	0.0558427	0.046818
709	0.284127	0.143826	0.0975682	0.0778591	0.0616923	0.0497663
710	0.273175	0.131501	0.0927095	0.0691946	0.0588063	0.0481121
711	0.280657	0.140554	0.0959994	0.074964	0.0590746	0.0467529
712	0.277483	0.146236	0.096371	0.0774514	0.0580576	0.047048
713	0.275295	0.14795	0.0998153	0.077025	0.0564957	0.048029
714	0.278928	0.142748	0.100289	0.0771999	0.0591882	0.0494475
715	0.274524	0.141527	0.0963621	0.0735269	0.0546242	0.0505297
716	0.273817	0.137092	0.091162	0.0686879	0.0570732	0.0473801
717	0.29295	0.148394	0.0990591	0.0827131	0.0593614	0.0499862
718	0.272669	0.135658	0.100385	0.0768297	0.0564687	0.0471844
719	0.272089	0.14479	0.0972372	0.0743855	0.0569061	0.04821
720	0.274892	0.139446	0.0948131	0.075433	0.0561678	0.0484848
721	0.274508	0.141738	0.0956271	0.0730728	0.0554538	0.04549
722	0.266158	0.139261	0.0985647	0.0803132	0.0554165	0.0492259
723	0.281304	0.141135	0.0915014	0.071926	0.0530971	0.043906
724	0.279512	0.148924	0.0998195	0.0796971	0.0591732	0.0495378
725	0.267108	0.14792	0.105151	0.0805809	0.0561912	0.0488071
726	0.27082	0.142226	0.0971178	0.0759079	0.0591242	0.0528399
727	0.269119	0.135335	0.0937191	0.0737324	0.0563587	0.0473209
728	0.277217	0.14434	0.0993925	0.0794065	0.0573298	0.0487924
729	0.283789	0.144918	0.0924414	0.0755863	0.0561034	0.0486113
730	0.278646	0.150721	0.100303	0.0767466	0.060431	0.0487025
731	0.265686	0.136772	0.0941715	0.0722386	0.0525302	0.0500813
732	0.263512	0.141531	0.092923	0.0773991	0.0537941	0.0472796
733	0.274155	0.137061	0.0863506	0.0767094	0.0586806	0.0461133
734	0.279245	0.148492	0.0964061	0.0763073	0.057923	0.0475093
735	0.275464	0.140899	0.0939772	0.0789813	0.061033	0.0493733
736	0.267191	0.138976	0.0992011	0.0762901	0.0571632	0.0511677
737	0.275764	0.145674	0.0983069	0.0813637	0.0585321	0.0489698
738	0.274062	0.147665	0.10167	0.0836047	0.0628721	0.0512395
739	0.273272	0.140353	0.0970007	0.0750799	0.0551678	0.0450542
740	0.278759	0.146374	0.0957187	0.0788947	0.0613839	0.0490093
741	0.27828	0.139289	0.0978617	0.0782814	0.060314	0.048906
742	0.280921	0.146375	0.0921226	0.0758274	0.05699	0.0471314
743	0.269412	0.149436	0.100212	0.082191	0.0569388	0.0492305
744	0.27728	0.14465	0.0979621	0.0734584	0.0610904	0.0472525
745	0.266081	0.142407	0.0954725	0.0802033	0.0563399	0.0482423
746	0.272133	0.145141	0.0948549	0.0733779	0.0559629	0.0470362
747	0.272637	0.1389	0.0960201	0.0746239	0.0564834	0.0459266
748	0.267218	0.139492	0.0960245	0.0798955	0.0637654	0.0503405
749	0.270011	0.136651	0.0956988	0.0769241	0.0562865	0.0469628
750	0.275313	0.139831	0.0947599	0.0737836	0.052803	0.0487964
751	0.281938	0.14618	0.0973537	0.0758203	0.0601159	0.048479
752	0.278771	0.144363	0.0985393	0.0797941	0.0607554	0.0463222
753	0.267923	0.135122	0.092411	0.0748969	0.0547922	0.0512444
754	0.272655	0.144499	0.0956612	0.0798255	0.0609924	0.0501117
755	0.271244	0.149957	0.0964261	0.0800593	0.0602582	0.047284
756	0.273777	0.142991	0.09387	0.0797984	0.0567419	0.050036
757	0.275516	0.142591	0.100577	0.0809312	0.0599112	0.052897
758	0.273194	0.143876	0.0944465	0.0759661	0.0587587	0.0458552
759	0.264309	0.143442	0.0988591	0.0738137	0.0580641	0.0474514
760	0.270531	0.14882	0.0974871	0.0804269	0.0562806	0.0507849
761	0.271532	0.13449	0.0946553	0.0709819	0.0574946	0.0443899
762	0.286155	0.15047	0.0990961	0.0852852	0.0656562	0.049022
763	0.273338	0.145856	0.0939072	0.0713191	0.0563254	0.0476999
764	0.275114	0.150697	0.104763	0.0802508	0.0624824	0.0463035
765	0.279459	0.151327	0.0991656	0.0831504	0.0606328	0.0530763
766	0.280561	0.143654	0.103156	0.0784925	0.0611287	0.0530293
767	0.282932	0.147159	0.102359	0.0754173	0.0634979	0.0512604
768	0.283898	0.14713	0.100425	0.0796802	0.0600603	0.0491287
769	0.277698	0.147307	0.100733	0.0762327	0.0561029	0.047544
770	0.270337	0.146216	0.103562	0.0779381	0.0611325	0.0494163
771	0.269088	0.139298	0.100036	0.0730774	0.0566713	0.049063
772	0.271948	0.137474	0.0958061	0.0778834	0.061105	0.0468175
773	0.277982	0.137156	0.0978003	0.0731947	0.055348	0.0475759
774	0.272044	0.145909	0.0970341	0.0769979	0.0544328	0.0460365
775	0.283989	0.144505	0.103089	0.07898	0.0569943	0.0487851
776	0.263625	0.13358	0.0964416	0.0708159	0.0544126	0.047188
777	0.274644	0.13596	0.0992772	0.0741602	0.0558871	0.0456254
778	0.281276	0.148203	0.102797	0.0788592	0.0595511	0.0538163
779	0.281106	0.147211	0.103389	0.0800235	0.0585571	0.0530805
780	0.270401	0.134884	0.0904832	0.0720724	0.0577001	0.0474648
781	0.267995	0.141268	0.0927161	0.0729807	0.0588017	0.0494076
782	0.279413	0.143478	0.0985163	0.0797636	0.057797	0.0530431
783	0.275931	0.149046	0.0957276	0.079577	0.0638925	0.0479149
784	0.270493	0.139836	0.0883084	0.0742906	0.0555589	0.0473509
785	0.27308	0.143659	0.0974665	0.0790205	0.0620632	0.0497064
786	0.27462	0.145865	0.104388	0.0785299	0.0586069	0.0502236
787	0.270965	0.135895	0.0944941	0.0747772	0.0566387	0.045495
788	0.278074	0.143937	0.101431	0.0748256	0.058592	0.050097
789	0.278207	0.146127	0.0956338	0.0793224	0.0587593	0.0435496
790	0.27772	0.137575	0.0947311	0.0773124	0.0530567	0.0472227
791	0.275163	0.143918	0.0984046	0.0774798	0.0596591	0.0465965
792	0.27012	0.140335	0.0896486	0.0732011	0.0589836	0.046505
793	0.273907	0.143884	0.0961648	0.0740769	0.0580005	0.0478108
794	0.26114	0.143237	0.0994619	0.0816615	0.0574839	0.0522762
795	0.273404	0.142572	0.0951298	0.0797084	0.0538314	0.0461579
796	0.283342	0.151446	0.0967787	0.0758062	0.0610694	0.0459578
797	0.266916	0.141462	0.0935208	0.079586	0.052284	0.0473168
798	0.270775	0.136206	0.0941814	0.074123	0.055889	0.0441991
799	0.275519	0.148796	0.0954423	0.0789276	0.0567523	0.0504024
800	0.280571	0.142731	0.0979462	0.0733661	0.0566037	0.0474207
801	0.274643	0.143659	0.0952857	0.0778401	0.0568749	0.0452604
802	0.280162	0.145283	0.0996181	0.0790086	0.0656241	0.0514811
803	0.264407	0.138975	0.0961934	0.0744621	0.0609271	0.0473089
804	0.278971	0.146241	0.100666	0.0783659	0.0584024	0.0516254
805	0.275605	0.142622	0.0979275	0.0744639	0.0613373	0.0512051
806	0.274743	0.144098	0.0983135	0.0745208	0.0598094	0.0507331
807	0.271247	0.139815	0.0947388	0.0729915	0.0586545	0.047561
808	0.275418	0.147396	0.0983394	0.0740724	0.0579146	0.0515117
809	0.276011	0.142727	0.0986135	0.0802244	0.0596149	0.049166
810	0.272544	0.148336	0.099935	0.0806556	0.059952	0.0517861
811	0.277613	0.143953	0.101114	0.0767585	0.0549688	0.0511493
812	0.275222	0.140554	0.0969945	0.0788718	0.0581987	0.0497066
813	0.279328	0.139613	0.101639	0.0748815	0.0627943	0.0524898
814	0.274465	0.142345	0.101762	0.0730408	0.0562991	0.0508631
815	0.272764	0.145971	0.103371	0.0758785	0.0592558	0.0504205
816	0.274632	0.137534	0.0928012	0.0695383	0.0560857	0.0433167
817	0.262012	0.14431	0.0923444	0.0750608	0.0614415	0.0439177
818	0.276133	0.144995	0.094755	0.0773054	0.0578134	0.0507809
819	0.265507	0.143218	0.0953371	0.076929	0.0576806	0.0548675
820	0.277823	0.144861	0.0931308	0.0716243	0.0574117	0.0455164
821	0.282795	0.144976	0.0982594	0.0781979	0.0588718	0.0470963
822	0.282628	0.148015	0.10183	0.0860827	0.0598911	0.0520014
823	0.266589	0.138896	0.0968155	0.0731871	0.0596683	0.0462118
824	0.265582	0.136888	0.0966098	0.0814943	0.0530389	0.0474458
825	0.266667	0.144179	0.0908104	0.0773369	0.059105	0.0436313
826	0.266141	0.141142	0.095207	0.0762468	0.054591	0.0443489
827	0.282447	0.142186	0.101878	0.0729126	0.0565656	0.0535403
828	0.264968	0.138439	0.0917003	0.0733538	0.0520257	0.0460731
829	0.274936	0.146117	0.0995351	0.0816133	0.0559308	0.0571243
830	0.278472	0.140271	0.0950003	0.0728294	0.056691	0.0457999
831	0.285472	0.147414	0.102279	0.0775626	0.0587604	0.0501633
832	0.278214	0.139184	0.0987328	0.0762012	0.0568044	0.0477819
833	0.285922	0.149348	0.095435	0.0728845	0.0539007	0.0475203
834	0.273353	0.143376	0.0955485	0.0758966	0.0579127	0.0495989
835	0.266228	0.144056	0.104398	0.0728272	0.0572149	0.0484991
836	0.278072	0.148299	0.0966812	0.0799478	0.0569356	0.0485155
837	0.275643	0.14775	0.101658	0.0800494	0.0587163	0.047067
838	0.272492	0.139691	0.0974982	0.0751246	0.0566223	0.0492837
839	0.277935	0.141481	0.0925911	0.0785917	0.0531997	0.0474966
840	0.272009	0.146177	0.102513	0.0759306	0.0595853	0.0454646
841	0.275312	0.14273	0.0972535	0.0800915	0.0576283	0.0472128
842	0.284718	0.139545	0.0965309	0.075003	0.0567669	0.0445392
843	0.269442	0.13639	0.0942198	0.0754871	0.0570758	0.0433536
844	0.280495	0.148683	0.101758	0.0788964	0.0591992	0.0496067
845	0.2706	0.141636	0.0928407	0.0738903	0.0597164	0.0470262
846	0.27534	0.13931	0.0931181	0.0735945	0.054908	0.0492865
847	0.275046	0.151989	0.0994808	0.0794507	0.0588733	0.051567
848	0.270177	0.146731	0.0986399	0.0755716	0.0554291	0.0474663
849	0.272326	0.143441	0.0925893	0.076004	0.0611056	0.0473188
850	0.279145	0.139276	0.0979216	0.0761051	0.0564724	0.0455454
851	0.283967	0.150413	0.10301	0.0823847	0.0607981	0.0554511
852	0.274344	0.146851	0.0971455	0.0794739	0.0579794	0.0524596
853	0.27351	0.144717	0.0995675	0.0760611	0.0560894	0.0497263
854	0.272958	0.142146	0.0908296	0.0688847	0.0567574	0.0482175
855	0.275662	0.150659	0.0989179	0.0740388	0.0545581	0.0483133
856	0.275837	0.138334	0.0981551	0.0753214	0.0561889	0.0476054
857	0.263452	0.134008	0.0946587	0.0775371	0.0572223	0.0470945
858	0.273045	0.136771	0.0932959	0.0754987	0.0566333	0.0449863
859	0.265279	0.15074	0.0994023	0.0810109	0.0611004	0.0514428
860	0.270569	0.149524	0.09578	0.0794348	0.0602365	0.047195
861	0.270591	0.140695	0.095869	0.0761711	0.0593892	0.043648
862	0.256107	0.13588	0.0980654	0.0757889	0.0608551	0.0526594
863	0.277085	0.132757	0.0897029	0.069834	0.0601578	0.043345
864	0.270773	0.142463	0.0973214	0.0738058	0.0573623	0.0468535
865	0.267477	0.136554	0.0937767	0.0697985	0.0561305	0.0440916
866	0.265493	0.135087	0.0908539	0.0720125	0.0511175	0.0443817
867	0.269179	0.136554	0.0921142	0.0768344	0.0563868	0.0455552
868	0.272474	0.139602	0.089537	0.0743558	0.0518027	0.0446137
869	0.275494	0.139082	0.0962995	0.0735209	0.0572346	0.0457341
870	0.275346	0.144572	0.0930778	0.0770129	0.062425	0.0462126
871	0.272231	0.143846	0.0938374	0.0776006	0.056106	0.0468564
872	0.267933	0.141223	0.101094	0.0756477	0.0634894	0.0493166
873	0.275515	0.141866	0.0938525	0.0760823	0.0654972	0.0489303
874	0.261096	0.14158	0.0970318	0.0794442	0.0586845	0.0495608
875	0.26896	0.143354	0.0981308	0.073707	0.0624623	0.050937
876	0.263929	0.146317	0.0978017	0.0758717	0.0559793	0.0473806
877	0.276892	0.149026	0.0974274	0.0804544	0.0567156	0.050371
878	0.26975	0.143323	0.0897745	0.0781709	0.0609509	0.0483877
879	0.275986	0.144736	0.102094	0.0785649	0.0646923	0.0506358
880	0.287726	0.145681	0.100388	0.0761289	0.0590267	0.0563003
881	0.27643	0.14535	0.0967002	0.0762001	0.0584569	0.0504645
882	0.273456	0.144429	0.0938451	0.0820796	0.062646	0.0465716
883	0.2739	0.150545	0.0973451	0.0779627	0.0574008	0.0445856
884	0.27806	0.150427	0.104105	0.0798305	0.0590792	0.0480778
885	0.284604	0.148558	0.0979431	0.0791398	0.0628818	0.0517525
886	0.281742	0.145375	0.102498	0.0765029	0.0612902	0.0510031
887	0.277037	0.140989	0.10058	0.074663	0.0599366	0.0516456
888	0.281258	0.146826	0.0996957	0.0831503	0.0582982	0.0501019
889	0.27972	0.146233	0.0944753	0.076502	0.0559241	0.0475198
890	0.273519	0.145952	0.0930772	0.0873299	0.0603893	0.0474699
891	0.271128	0.143763	0.0956423	0.0736505	0.054483	0.0473454
892	0.274322	0.13639	0.0950243	0.076287	0.0536085	0.0431283
893	0.273454	0.141276	0.0962301	0.0801219	0.0592238	0.0463032
894	0.285464	0.146603	0.0931959	0.0782989	0.0605825	0.0484041
895	0.275454	0.143384	0.0924316	0.0750059	0.0542059	0.0484032
896	0.281255	0.156266	0.100914	0.0805868	0.0599439	0.0510674
897	0.267634	0.14013	0.0976389	0.0810838	0.0607974	0.0525605
898	0.276395	0.144023	0.0964219	0.0735517	0.0625881	0.0489141
899	0.271353	0.136918	0.0925781	0.0758305	0.0559219	0.0468099
900	0.274834	0.145933	0.0979821	0.0737437	0.0540894	0.0479797
901	0.270709	0.140153	0.0937677	0.0768753	0.0604492	0.0477555
902	0.282105	0.139707	0.094832	0.0735491	0.0584541	0.0479397
903	0.277306	0.14017	0.0956588	0.0802993	0.0593868	0.0515291
904	0.282842	0.138005	0.100729	0.0750055	0.0583736	0.0467904
905	0.273491	0.147058	0.104679	0.0760502	0.0580883	0.0532267
906	0.271831	0.133529	0.0996875	0.0769476	0.0589339	0.0484282
907	0.279035	0.143619	0.0942734	0.08089	0.0597837	0.0470213
908	0.27666	0.141257	0.0968797	0.0747921	0.0563699	0.0447612
909	0.280016	0.149454	0.099236	0.0845285	0.0655653	0.0556304
910	0.28045	0.143603	0.101359	0.0772283	0.0621093	0.0525566
911	0.273799	0.14164	0.098193	0.076429	0.0553828	0.0510962
912	0.285199	0.143326	0.0952902	0.0756579	0.055422	0.0462822
913	0.28383	0.146861	0.104275	0.0808998	0.0635808	0.049866
914	0.279574	0.145602	0.095251	0.0780801	0.060917	0.0492592
915	0.278506	0.143417	0.100551	0.0829854	0.0582382	0.0520252
916	0.268175	0.138147	0.0958168	0.0772063	0.0572088	0.0486658
[truncated: 83 more rows]

## Sheet: FIG6E_trsh_NN
	bin_4	bin_8	bin_12	bin_16	bin_20	bin_24
[truncated: 500 more rows]

[truncated: 2 more sheets: FIG6E_trsh_AA, FIG6E_trsh_AN]
