# Supplementary material for: Complementary encoding of spatial information in hippocampal astrocytes
Source: PLoS Biol. 2022 Mar 3;20(3):e3001530. doi: 10.1371/journal.pbio.3001530 (PMC8893713; doi:10.1371/journal.pbio.3001530)
Supplement: S1 Data — (ZIP) [file pbio.3001530.s033.zip › S1_Data/Fig_6B.xlsx]

## Sheet: FIG_6B_fov
	Unnamed: 0	Value	Type	id	Case
0	1	0.369892	Syn	51	Astrocytes
1	2	1	Red	51	Astrocytes
2	3	0.463415	Syn	53	Astrocytes
3	4	1	Red	53	Astrocytes
4	5	0.456615	Syn	55	Astrocytes
5	6	1	Red	55	Astrocytes
6	7	0.60213	Syn	57	Astrocytes
7	8	1	Red	57	Astrocytes
8	9	0.568548	Syn	58	Astrocytes
9	10	1	Red	58	Astrocytes
10	11	0.490909	Syn	60	Astrocytes
11	12	1	Red	60	Astrocytes
12	13	0.27	Syn	62	Astrocytes
13	14	1	Red	62	Astrocytes
14	15	0.389706	Syn	63	Astrocytes
15	16	1	Red	63	Astrocytes
16	17	0.251082	Syn	65	Astrocytes
17	18	1	Red	65	Astrocytes
18	19	0.239316	Syn	67	Astrocytes
19	20	1	Red	67	Astrocytes
20	21	0.35	Syn	68	Astrocytes
21	22	1	Red	68	Astrocytes
22	1	0.176871	Syn	51	Neurons
23	2	1	Red	51	Neurons
24	3	0.337975	Syn	53	Neurons
25	4	1	Red	53	Neurons
26	5	0.312292	Syn	55	Neurons
27	6	1	Red	55	Neurons
28	7	0.255086	Syn	57	Neurons
29	8	1	Red	57	Neurons
30	9	0.297959	Syn	58	Neurons
31	10	1	Red	58	Neurons
32	11	0.308257	Syn	60	Neurons
33	12	1	Red	60	Neurons
34	13	0.22297	Syn	62	Neurons
35	14	1	Red	62	Neurons
36	15	0.336918	Syn	63	Neurons
37	16	1	Red	63	Neurons
38	17	0.221994	Syn	65	Neurons
39	18	1	Red	65	Neurons
40	19	0.268811	Syn	67	Neurons
41	20	1	Red	67	Neurons
42	21	0.330877	Syn	68	Neurons
43	22	1	Red	68	Neurons
44	1	0.142066	Syn	51	MIX
45	2	1	Red	51	MIX
46	3	0.152744	Syn	53	MIX
47	4	1	Red	53	MIX
48	5	0.250918	Syn	55	MIX
49	6	1	Red	55	MIX
50	7	0.20078	Syn	57	MIX
51	8	1	Red	57	MIX
52	9	0.1725	Syn	58	MIX
53	10	1	Red	58	MIX
54	11	0.222344	Syn	60	MIX
55	12	1	Red	60	MIX
56	13	0.148119	Syn	62	MIX
57	14	1	Red	62	MIX
58	15	0.308123	Syn	63	MIX
59	16	1	Red	63	MIX
60	17	0.155594	Syn	65	MIX
61	18	1	Red	65	MIX
62	19	0.158997	Syn	67	MIX
63	20	1	Red	67	MIX
64	21	0.428947	Syn	68	MIX
65	22	1	Red	68	MIX

## Sheet: FIG_6B_cumulative
	Unnamed: 0	Nasyn	Na	Nnsyn	Nn	Nmixsyn	Nmix
0	0	172	465	858	4851	3069	438
1	1	380	820	1068	3160	3280	501
2	2	316	703	283	903	1634	406
3	3	957	1596	624	2556	4104	857
4	4	282	496	365	1225	1600	275
5	5	26	55	1048	3403	913	187
6	6	79	300	1112	5050	2525	385
7	7	54	136	658	1953	1071	330
8	8	68	231	1189	5356	2288	357
9	9	85	351	1304	4851	2673	424
10	10	269	780	939	2850	3040	1302
