# Supplementary material for: Complementary encoding of spatial information in hippocampal astrocytes
Source: PLoS Biol. 2022 Mar 3;20(3):e3001530. doi: 10.1371/journal.pbio.3001530 (PMC8893713; doi:10.1371/journal.pbio.3001530)
Supplement: S1 Data — (ZIP) [file pbio.3001530.s033.zip › S1_Data/HeatMap_Fig3/019_astro_obs_bin_16.csv]

	0	1	2	3	4	5	6	7	8	9	10	11	12	13	14	15
0	0.0	0.0	0.0	0.0018832391713747645	0.0018832391713747645	0.0	0.0	0.0	0.0	0.0	0.0	0.0	0.0	0.0	0.01694915254237288	0.062146892655367235
1	0.003766478342749529	0.003766478342749529	0.005649717514124294	0.0	0.0	0.0	0.0018832391713747645	0.0018832391713747645	0.0018832391713747645	0.0	0.0	0.0	0.0	0.009416195856873822	0.04143126177024482	0.01694915254237288
2	0.007532956685499058	0.007532956685499058	0.009416195856873822	0.005649717514124294	0.013182674199623353	0.009416195856873822	0.009416195856873822	0.01694915254237288	0.01694915254237288	0.018832391713747645	0.015065913370998116	0.01694915254237288	0.030131826741996232	0.07156308851224105	0.018832391713747645	0.007532956685499058
3	0.0018832391713747645	0.0	0.0	0.0	0.0	0.0	0.0	0.0	0.0	0.0	0.0	0.011299435028248588	0.011299435028248588	0.009416195856873822	0.003766478342749529	0.0018832391713747645
4	0.0018832391713747645	0.0	0.0	0.0	0.0	0.0	0.0	0.0	0.0	0.0018832391713747645	0.009416195856873822	0.005649717514124294	0.007532956685499058	0.0	0.0018832391713747645	0.0
5	0.0018832391713747645	0.0	0.0	0.0	0.0	0.0	0.0	0.0018832391713747645	0.0	0.005649717514124294	0.0	0.003766478342749529	0.0	0.0	0.0	0.0018832391713747645
6	0.0	0.0	0.0	0.003766478342749529	0.0018832391713747645	0.0	0.0018832391713747645	0.0	0.005649717514124294	0.011299435028248588	0.007532956685499058	0.0	0.0	0.0	0.0	0.0
7	0.0018832391713747645	0.0	0.0	0.0	0.0	0.0	0.003766478342749529	0.011299435028248588	0.005649717514124294	0.007532956685499058	0.0	0.0	0.0	0.0	0.0	0.0
8	0.0	0.0018832391713747645	0.0	0.0018832391713747645	0.0	0.0018832391713747645	0.005649717514124294	0.015065913370998116	0.02071563088512241	0.0	0.0	0.0	0.0018832391713747645	0.0	0.0	0.0018832391713747645
9	0.0	0.0	0.0	0.0018832391713747645	0.005649717514124294	0.009416195856873822	0.003766478342749529	0.005649717514124294	0.0018832391713747645	0.0	0.0018832391713747645	0.0	0.0	0.0	0.0	0.0
10	0.0	0.0	0.0	0.0018832391713747645	0.009416195856873822	0.009416195856873822	0.013182674199623353	0.0018832391713747645	0.0	0.003766478342749529	0.0	0.0	0.0018832391713747645	0.0018832391713747645	0.0	0.0
11	0.0	0.003766478342749529	0.005649717514124294	0.011299435028248588	0.02071563088512241	0.015065913370998116	0.003766478342749529	0.0018832391713747645	0.0018832391713747645	0.0018832391713747645	0.0	0.0	0.0	0.0018832391713747645	0.0018832391713747645	0.0
12	0.0	0.007532956685499058	0.009416195856873822	0.009416195856873822	0.007532956685499058	0.0	0.0018832391713747645	0.0	0.0	0.0	0.0018832391713747645	0.0	0.0	0.0	0.0018832391713747645	0.0018832391713747645
13	0.003766478342749529	0.007532956685499058	0.02071563088512241	0.009416195856873822	0.0018832391713747645	0.0018832391713747645	0.0	0.0	0.0	0.0	0.0	0.0	0.0018832391713747645	0.003766478342749529	0.0	0.003766478342749529
14	0.011299435028248588	0.022598870056497175	0.007532956685499058	0.0018832391713747645	0.007532956685499058	0.0	0.003766478342749529	0.0	0.0	0.0	0.0	0.0018832391713747645	0.0	0.0018832391713747645	0.0	0.003766478342749529
15	0.018832391713747645	0.011299435028248588	0.005649717514124294	0.003766478342749529	0.0018832391713747645	0.0	0.0	0.0018832391713747645	0.0	0.0	0.0018832391713747645	0.003766478342749529	0.0018832391713747645	0.0018832391713747645	0.003766478342749529	0.0018832391713747645
