# Supplementary material for: Complementary encoding of spatial information in hippocampal astrocytes
Source: PLoS Biol. 2022 Mar 3;20(3):e3001530. doi: 10.1371/journal.pbio.3001530 (PMC8893713; doi:10.1371/journal.pbio.3001530)
Supplement: S1 Data — (ZIP) [file pbio.3001530.s033.zip › S1_Data/HeatMap_Fig3/019_astro_obs_bin_4.csv]

	0	1	2	3
0	0.011299435028248588	0.018832391713747645	0.03766478342749529	0.2768361581920904
1	0.009416195856873822	0.018832391713747645	0.09227871939736347	0.022598870056497175
2	0.030131826741996232	0.1337099811676083	0.03389830508474576	0.011299435028248588
3	0.18455743879472694	0.054613935969868174	0.022598870056497175	0.04143126177024482
