# Supplementary material for: Complementary encoding of spatial information in hippocampal astrocytes
Source: PLoS Biol. 2022 Mar 3;20(3):e3001530. doi: 10.1371/journal.pbio.3001530 (PMC8893713; doi:10.1371/journal.pbio.3001530)
Supplement: S1 Data — (ZIP) [file pbio.3001530.s033.zip › S1_Data/HeatMap_Fig3/019_astro_obs_bin_8.csv]

	0	1	2	3	4	5	6	7
0	0.007532956685499058	0.009416195856873822	0.009416195856873822	0.015065913370998116	0.018832391713747645	0.011299435028248588	0.026365348399246705	0.1374764595103578
1	0.0018832391713747645	0.003766478342749529	0.0	0.007532956685499058	0.007532956685499058	0.02448210922787194	0.1111111111111111	0.018832391713747645
2	0.0018832391713747645	0.0	0.0018832391713747645	0.0	0.011299435028248588	0.02071563088512241	0.005649717514124294	0.0018832391713747645
3	0.0	0.0018832391713747645	0.0018832391713747645	0.013182674199623353	0.03954802259887006	0.009416195856873822	0.0018832391713747645	0.0
4	0.003766478342749529	0.003766478342749529	0.013182674199623353	0.032015065913371	0.01694915254237288	0.0	0.0018832391713747645	0.005649717514124294
5	0.005649717514124294	0.018832391713747645	0.0583804143126177	0.018832391713747645	0.003766478342749529	0.0	0.0018832391713747645	0.0018832391713747645
6	0.03389830508474576	0.062146892655367235	0.02448210922787194	0.013182674199623353	0.005649717514124294	0.009416195856873822	0.005649717514124294	0.015065913370998116
7	0.064030131826742	0.01694915254237288	0.009416195856873822	0.007532956685499058	0.0018832391713747645	0.005649717514124294	0.003766478342749529	0.013182674199623353
