# Supplementary material for: Complementary encoding of spatial information in hippocampal astrocytes
Source: PLoS Biol. 2022 Mar 3;20(3):e3001530. doi: 10.1371/journal.pbio.3001530 (PMC8893713; doi:10.1371/journal.pbio.3001530)
Supplement: S1 Data — (ZIP) [file pbio.3001530.s033.zip › S1_Data/HeatMap_Fig3/023_astro_obs_bin_12.csv]

	0	1	2	3	4	5	6	7	8	9	10	11
0	0.0012345679012345679	0.0024691358024691358	0.003703703703703704	0.0012345679012345679	0.0	0.0	0.0	0.0	0.0012345679012345679	0.0012345679012345679	0.012345679012345678	0.027160493827160494
1	0.0	0.0	0.0	0.0	0.0012345679012345679	0.0012345679012345679	0.0	0.0	0.0	0.009876543209876543	0.014814814814814815	0.013580246913580247
2	0.007407407407407408	0.0012345679012345679	0.0012345679012345679	0.0	0.0012345679012345679	0.0	0.0024691358024691358	0.0	0.009876543209876543	0.024691358024691357	0.011111111111111112	0.003703703703703704
3	0.0012345679012345679	0.0024691358024691358	0.0	0.0	0.0024691358024691358	0.0012345679012345679	0.0012345679012345679	0.013580246913580247	0.022222222222222223	0.022222222222222223	0.0012345679012345679	0.0012345679012345679
4	0.0	0.0024691358024691358	0.0012345679012345679	0.0012345679012345679	0.0	0.0	0.006172839506172839	0.024691358024691357	0.016049382716049384	0.0012345679012345679	0.0012345679012345679	0.0024691358024691358
5	0.0012345679012345679	0.003703703703703704	0.0012345679012345679	0.0	0.003703703703703704	0.013580246913580247	0.03580246913580247	0.016049382716049384	0.003703703703703704	0.003703703703703704	0.003703703703703704	0.0
6	0.012345679012345678	0.009876543209876543	0.012345679012345678	0.013580246913580247	0.024691358024691357	0.05555555555555555	0.025925925925925925	0.009876543209876543	0.014814814814814815	0.007407407407407408	0.013580246913580247	0.009876543209876543
7	0.0	0.0024691358024691358	0.003703703703703704	0.012345679012345678	0.022222222222222223	0.01728395061728395	0.0012345679012345679	0.0012345679012345679	0.0024691358024691358	0.0	0.0024691358024691358	0.0024691358024691358
8	0.0	0.0	0.012345679012345678	0.022222222222222223	0.006172839506172839	0.0024691358024691358	0.0	0.0	0.0012345679012345679	0.0012345679012345679	0.0	0.0
9	0.003703703703703704	0.014814814814814815	0.03827160493827161	0.012345679012345678	0.0049382716049382715	0.003703703703703704	0.007407407407407408	0.0	0.0012345679012345679	0.0012345679012345679	0.0	0.0024691358024691358
10	0.01728395061728395	0.05185185185185185	0.018518518518518517	0.0024691358024691358	0.0012345679012345679	0.0024691358024691358	0.0024691358024691358	0.0	0.0012345679012345679	0.0	0.003703703703703704	0.003703703703703704
11	0.0654320987654321	0.018518518518518517	0.0024691358024691358	0.0012345679012345679	0.003703703703703704	0.0024691358024691358	0.0024691358024691358	0.0012345679012345679	0.0012345679012345679	0.007407407407407408	0.0024691358024691358	0.006172839506172839
