# Supplementary material for: Complementary encoding of spatial information in hippocampal astrocytes
Source: PLoS Biol. 2022 Mar 3;20(3):e3001530. doi: 10.1371/journal.pbio.3001530 (PMC8893713; doi:10.1371/journal.pbio.3001530)
Supplement: S1 Data — (ZIP) [file pbio.3001530.s033.zip › S1_Data/HeatMap_Fig3/023_astro_obs_bin_16.csv]

	0	1	2	3	4	5	6	7	8	9	10	11	12	13	14	15
0	0.0012345679012345679	0.0012345679012345679	0.003703703703703704	0.0	0.0012345679012345679	0.0	0.0	0.0	0.0	0.0	0.0	0.0012345679012345679	0.0012345679012345679	0.0024691358024691358	0.008641975308641974	0.014814814814814815
1	0.0	0.0012345679012345679	0.0	0.0	0.0	0.0	0.0	0.0024691358024691358	0.0	0.0	0.0	0.0	0.0	0.007407407407407408	0.012345679012345678	0.014814814814814815
2	0.0012345679012345679	0.0	0.0	0.0	0.0	0.0012345679012345679	0.0	0.0	0.0	0.0012345679012345679	0.0	0.0012345679012345679	0.0049382716049382715	0.016049382716049384	0.007407407407407408	0.0012345679012345679
3	0.0049382716049382715	0.003703703703703704	0.0012345679012345679	0.0012345679012345679	0.0	0.0	0.0	0.0	0.0	0.0	0.0012345679012345679	0.008641975308641974	0.018518518518518517	0.003703703703703704	0.0049382716049382715	0.0024691358024691358
4	0.0012345679012345679	0.0	0.0024691358024691358	0.0	0.0	0.0	0.0	0.0	0.0024691358024691358	0.003703703703703704	0.008641975308641974	0.018518518518518517	0.020987654320987655	0.0024691358024691358	0.0024691358024691358	0.0024691358024691358
5	0.0	0.0012345679012345679	0.0	0.0	0.0	0.0	0.0	0.0	0.0012345679012345679	0.009876543209876543	0.012345679012345678	0.007407407407407408	0.0	0.0	0.0	0.0
6	0.0012345679012345679	0.0	0.0	0.0012345679012345679	0.0	0.0	0.0	0.0	0.008641975308641974	0.009876543209876543	0.013580246913580247	0.0049382716049382715	0.0	0.0	0.0	0.0
7	0.0	0.0	0.003703703703703704	0.0012345679012345679	0.0	0.0	0.0012345679012345679	0.011111111111111112	0.018518518518518517	0.013580246913580247	0.0049382716049382715	0.0024691358024691358	0.0012345679012345679	0.003703703703703704	0.0	0.0012345679012345679
8	0.011111111111111112	0.007407407407407408	0.0049382716049382715	0.011111111111111112	0.003703703703703704	0.008641975308641974	0.020987654320987655	0.025925925925925925	0.019753086419753086	0.008641975308641974	0.003703703703703704	0.009876543209876543	0.0024691358024691358	0.0024691358024691358	0.008641975308641974	0.003703703703703704
9	0.0024691358024691358	0.006172839506172839	0.006172839506172839	0.0049382716049382715	0.008641975308641974	0.014814814814814815	0.037037037037037035	0.027160493827160494	0.007407407407407408	0.006172839506172839	0.0024691358024691358	0.0049382716049382715	0.003703703703703704	0.011111111111111112	0.003703703703703704	0.006172839506172839
10	0.0	0.0	0.0012345679012345679	0.0012345679012345679	0.009876543209876543	0.009876543209876543	0.0049382716049382715	0.0	0.0	0.0	0.0	0.0012345679012345679	0.0	0.0	0.0	0.0012345679012345679
11	0.0	0.0	0.0	0.008641975308641974	0.007407407407407408	0.011111111111111112	0.0012345679012345679	0.0	0.0	0.0	0.0	0.0	0.0012345679012345679	0.0	0.0	0.0
12	0.0012345679012345679	0.006172839506172839	0.008641975308641974	0.03333333333333333	0.019753086419753086	0.0012345679012345679	0.0024691358024691358	0.0	0.0024691358024691358	0.0012345679012345679	0.0	0.0	0.0012345679012345679	0.0024691358024691358	0.0012345679012345679	0.0012345679012345679
13	0.0049382716049382715	0.008641975308641974	0.025925925925925925	0.008641975308641974	0.0	0.0024691358024691358	0.0	0.0	0.0012345679012345679	0.0024691358024691358	0.0	0.0	0.0024691358024691358	0.0	0.0012345679012345679	0.003703703703703704
14	0.014814814814814815	0.030864197530864196	0.013580246913580247	0.0024691358024691358	0.0	0.0	0.0012345679012345679	0.0	0.0012345679012345679	0.0	0.0	0.0	0.0	0.0	0.0024691358024691358	0.0
15	0.03209876543209877	0.02345679012345679	0.0024691358024691358	0.0	0.0	0.0012345679012345679	0.0012345679012345679	0.0	0.0	0.0	0.0	0.0	0.0012345679012345679	0.0012345679012345679	0.0012345679012345679	0.0
