# Supplementary material for: Complementary encoding of spatial information in hippocampal astrocytes
Source: PLoS Biol. 2022 Mar 3;20(3):e3001530. doi: 10.1371/journal.pbio.3001530 (PMC8893713; doi:10.1371/journal.pbio.3001530)
Supplement: S1 Data — (ZIP) [file pbio.3001530.s033.zip › S1_Data/HeatMap_Fig3/023_astro_obs_bin_20.csv]

	0	1	2	3	4	5	6	7	8	9	10	11	12	13	14	15	16	17	18	19
0	0.0	0.0012345679012345679	0.0012345679012345679	0.0012345679012345679	0.0	0.0	0.0	0.0	0.0	0.0	0.0	0.0	0.0	0.0	0.0	0.0	0.0012345679012345679	0.003703703703703704	0.006172839506172839	0.009876543209876543
1	0.0012345679012345679	0.0012345679012345679	0.0	0.0012345679012345679	0.0	0.0	0.0	0.0	0.0	0.0	0.0	0.0	0.0	0.0	0.0	0.0	0.0012345679012345679	0.0024691358024691358	0.011111111111111112	0.008641975308641974
2	0.0	0.0	0.0	0.0	0.0012345679012345679	0.0	0.0	0.0	0.0	0.0	0.0	0.0012345679012345679	0.0	0.0	0.0	0.0	0.0024691358024691358	0.007407407407407408	0.0012345679012345679	0.0012345679012345679
3	0.0	0.0	0.0	0.0	0.0	0.0	0.0012345679012345679	0.0012345679012345679	0.0	0.0	0.0	0.0012345679012345679	0.0012345679012345679	0.0	0.0024691358024691358	0.009876543209876543	0.018518518518518517	0.0049382716049382715	0.009876543209876543	0.0024691358024691358
4	0.003703703703703704	0.006172839506172839	0.0012345679012345679	0.0	0.0012345679012345679	0.0012345679012345679	0.0	0.0	0.0	0.0	0.0	0.0	0.0	0.0012345679012345679	0.0049382716049382715	0.007407407407407408	0.006172839506172839	0.0024691358024691358	0.0012345679012345679	0.0024691358024691358
5	0.0012345679012345679	0.0	0.0	0.0012345679012345679	0.0	0.0	0.0	0.0	0.0	0.0	0.0024691358024691358	0.0024691358024691358	0.0012345679012345679	0.011111111111111112	0.013580246913580247	0.016049382716049384	0.007407407407407408	0.0	0.0	0.003703703703703704
6	0.0	0.0	0.0	0.0	0.0	0.0	0.0	0.0	0.0	0.0	0.0	0.0	0.009876543209876543	0.006172839506172839	0.007407407407407408	0.0	0.0	0.0	0.0	0.0
7	0.0012345679012345679	0.0	0.0	0.0	0.0	0.0	0.0	0.0	0.0	0.0012345679012345679	0.0012345679012345679	0.0049382716049382715	0.011111111111111112	0.014814814814814815	0.003703703703703704	0.0	0.0	0.0	0.0	0.0012345679012345679
8	0.0	0.0	0.0	0.0	0.0	0.0	0.0	0.0	0.0	0.0	0.007407407407407408	0.0024691358024691358	0.007407407407407408	0.0	0.0012345679012345679	0.0	0.0	0.0	0.0	0.0
9	0.0012345679012345679	0.0	0.0012345679012345679	0.0012345679012345679	0.0	0.0	0.0	0.0012345679012345679	0.0024691358024691358	0.013580246913580247	0.009876543209876543	0.016049382716049384	0.003703703703703704	0.0012345679012345679	0.0024691358024691358	0.0	0.003703703703703704	0.0012345679012345679	0.0012345679012345679	0.0012345679012345679
10	0.008641975308641974	0.008641975308641974	0.008641975308641974	0.008641975308641974	0.0049382716049382715	0.003703703703703704	0.007407407407407408	0.007407407407407408	0.012345679012345678	0.014814814814814815	0.020987654320987655	0.009876543209876543	0.0024691358024691358	0.0012345679012345679	0.006172839506172839	0.0012345679012345679	0.003703703703703704	0.003703703703703704	0.003703703703703704	0.0024691358024691358
11	0.0012345679012345679	0.0012345679012345679	0.0049382716049382715	0.003703703703703704	0.006172839506172839	0.006172839506172839	0.007407407407407408	0.016049382716049384	0.0345679012345679	0.019753086419753086	0.007407407407407408	0.0012345679012345679	0.0049382716049382715	0.0012345679012345679	0.006172839506172839	0.0024691358024691358	0.0049382716049382715	0.0024691358024691358	0.003703703703703704	0.0024691358024691358
12	0.0	0.0	0.0	0.0012345679012345679	0.0012345679012345679	0.003703703703703704	0.0049382716049382715	0.008641975308641974	0.009876543209876543	0.0012345679012345679	0.0	0.0	0.0	0.0012345679012345679	0.0	0.0	0.0	0.0	0.0	0.0012345679012345679
13	0.0	0.0	0.0012345679012345679	0.0	0.0	0.007407407407407408	0.0012345679012345679	0.0049382716049382715	0.0	0.0	0.0	0.0	0.0	0.0	0.0	0.0	0.0	0.0012345679012345679	0.0	0.0
14	0.0	0.0	0.0	0.0	0.008641975308641974	0.007407407407407408	0.007407407407407408	0.0012345679012345679	0.0	0.0	0.0	0.0	0.0	0.0	0.0012345679012345679	0.0	0.0012345679012345679	0.0	0.0	0.0
15	0.0	0.0012345679012345679	0.003703703703703704	0.006172839506172839	0.014814814814814815	0.011111111111111112	0.0012345679012345679	0.0024691358024691358	0.0012345679012345679	0.0024691358024691358	0.0024691358024691358	0.0024691358024691358	0.0	0.0	0.0	0.0012345679012345679	0.0012345679012345679	0.0012345679012345679	0.0012345679012345679	0.0
16	0.0024691358024691358	0.0024691358024691358	0.003703703703703704	0.02962962962962963	0.013580246913580247	0.0	0.0	0.0	0.0012345679012345679	0.0	0.0	0.0012345679012345679	0.0	0.0	0.0	0.0012345679012345679	0.0	0.0	0.0024691358024691358	0.0012345679012345679
17	0.0049382716049382715	0.008641975308641974	0.030864197530864196	0.006172839506172839	0.0012345679012345679	0.0	0.0012345679012345679	0.0024691358024691358	0.0	0.0	0.0012345679012345679	0.0	0.0	0.0	0.0	0.0012345679012345679	0.0012345679012345679	0.0012345679012345679	0.0012345679012345679	0.0024691358024691358
18	0.013580246913580247	0.03950617283950617	0.009876543209876543	0.0012345679012345679	0.0	0.0	0.0024691358024691358	0.0012345679012345679	0.0	0.0	0.0	0.0	0.0	0.0	0.0012345679012345679	0.0012345679012345679	0.0012345679012345679	0.0	0.0049382716049382715	0.0012345679012345679
19	0.008641975308641974	0.008641975308641974	0.0049382716049382715	0.0012345679012345679	0.0	0.0	0.0	0.0	0.0012345679012345679	0.0	0.0	0.0	0.0	0.0	0.0	0.0012345679012345679	0.0	0.0	0.0	0.0
