# Supplementary material for: Complementary encoding of spatial information in hippocampal astrocytes
Source: PLoS Biol. 2022 Mar 3;20(3):e3001530. doi: 10.1371/journal.pbio.3001530 (PMC8893713; doi:10.1371/journal.pbio.3001530)
Supplement: S1 Data — (ZIP) [file pbio.3001530.s033.zip › S1_Data/HeatMap_Fig3/023_astro_obs_bin_4.csv]

	0	1	2	3
0	0.02345679012345679	0.006172839506172839	0.018518518518518517	0.14938271604938272
1	0.009876543209876543	0.014814814814814815	0.1728395061728395	0.02962962962962963
2	0.04938271604938271	0.1925925925925926	0.027160493827160494	0.014814814814814815
3	0.23209876543209876	0.024691358024691357	0.008641975308641974	0.025925925925925925
