# Supplementary material for: Complementary encoding of spatial information in hippocampal astrocytes
Source: PLoS Biol. 2022 Mar 3;20(3):e3001530. doi: 10.1371/journal.pbio.3001530 (PMC8893713; doi:10.1371/journal.pbio.3001530)
Supplement: S1 Data — (ZIP) [file pbio.3001530.s033.zip › S1_Data/HeatMap_Fig3/023_astro_obs_bin_8.csv]

	0	1	2	3	4	5	6	7
0	0.0049382716049382715	0.0024691358024691358	0.0012345679012345679	0.0024691358024691358	0.0	0.0012345679012345679	0.008641975308641974	0.05308641975308642
1	0.003703703703703704	0.0012345679012345679	0.0012345679012345679	0.0	0.0012345679012345679	0.011111111111111112	0.04691358024691358	0.013580246913580247
2	0.0012345679012345679	0.0024691358024691358	0.0	0.0012345679012345679	0.01728395061728395	0.04938271604938271	0.016049382716049384	0.0012345679012345679
3	0.0012345679012345679	0.0049382716049382715	0.0	0.013580246913580247	0.05802469135802469	0.022222222222222223	0.006172839506172839	0.003703703703703704
4	0.02345679012345679	0.025925925925925925	0.0345679012345679	0.10864197530864197	0.03580246913580247	0.01728395061728395	0.024691358024691357	0.018518518518518517
5	0.0	0.013580246913580247	0.044444444444444446	0.007407407407407408	0.0	0.0012345679012345679	0.0	0.0
6	0.018518518518518517	0.07901234567901234	0.019753086419753086	0.003703703703703704	0.0049382716049382715	0.003703703703703704	0.003703703703703704	0.0049382716049382715
7	0.11358024691358025	0.018518518518518517	0.0	0.0	0.0024691358024691358	0.0012345679012345679	0.006172839506172839	0.012345679012345678
