# Supplementary material for: Complementary encoding of spatial information in hippocampal astrocytes
Source: PLoS Biol. 2022 Mar 3;20(3):e3001530. doi: 10.1371/journal.pbio.3001530 (PMC8893713; doi:10.1371/journal.pbio.3001530)
Supplement: S1 Data — (ZIP) [file pbio.3001530.s033.zip › S1_Data/HeatMap_Fig3/027_astro_obs_bin_12.csv]

	0	1	2	3	4	5	6	7	8	9	10	11
0	0.0	0.00102880658436214	0.0	0.0	0.00102880658436214	0.0	0.00205761316872428	0.00102880658436214	0.00205761316872428	0.00102880658436214	0.01440329218106996	0.05555555555555555
1	0.0	0.00102880658436214	0.0	0.0	0.00102880658436214	0.0	0.0	0.0	0.0	0.013374485596707819	0.029835390946502057	0.012345679012345678
2	0.0	0.0030864197530864196	0.0	0.0	0.0	0.00102880658436214	0.0	0.00205761316872428	0.006172839506172839	0.02880658436213992	0.01131687242798354	0.0030864197530864196
3	0.00205761316872428	0.0	0.0	0.00102880658436214	0.00205761316872428	0.00205761316872428	0.0030864197530864196	0.006172839506172839	0.01131687242798354	0.009259259259259259	0.00205761316872428	0.00411522633744856
4	0.0030864197530864196	0.0	0.00102880658436214	0.0	0.0	0.00205761316872428	0.015432098765432098	0.04526748971193416	0.013374485596707819	0.00102880658436214	0.0	0.0
5	0.0	0.0	0.0	0.0	0.00102880658436214	0.0051440329218107	0.037037037037037035	0.00720164609053498	0.0030864197530864196	0.0	0.0	0.0
6	0.00205761316872428	0.0	0.00102880658436214	0.0	0.006172839506172839	0.04218106995884774	0.009259259259259259	0.00102880658436214	0.00102880658436214	0.00205761316872428	0.00102880658436214	0.0
7	0.00102880658436214	0.00102880658436214	0.0	0.0102880658436214	0.03806584362139918	0.0030864197530864196	0.0	0.0	0.0	0.0	0.0	0.0
8	0.0	0.00205761316872428	0.00823045267489712	0.06378600823045268	0.012345679012345678	0.0	0.0	0.0	0.0	0.0	0.0	0.0
9	0.00102880658436214	0.00823045267489712	0.06378600823045268	0.009259259259259259	0.0	0.0	0.00102880658436214	0.0	0.0	0.0	0.00102880658436214	0.0
10	0.01131687242798354	0.07716049382716049	0.013374485596707819	0.0	0.00102880658436214	0.00102880658436214	0.0	0.0	0.0	0.00102880658436214	0.0	0.00205761316872428
11	0.11522633744855967	0.0205761316872428	0.009259259259259259	0.01131687242798354	0.013374485596707819	0.00823045267489712	0.00823045267489712	0.00411522633744856	0.00823045267489712	0.0102880658436214	0.00823045267489712	0.01646090534979424
