# Supplementary material for: Complementary encoding of spatial information in hippocampal astrocytes
Source: PLoS Biol. 2022 Mar 3;20(3):e3001530. doi: 10.1371/journal.pbio.3001530 (PMC8893713; doi:10.1371/journal.pbio.3001530)
Supplement: S1 Data — (ZIP) [file pbio.3001530.s033.zip › S1_Data/HeatMap_Fig3/027_astro_obs_bin_16.csv]

	0	1	2	3	4	5	6	7	8	9	10	11	12	13	14	15
0	0.00102880658436214	0.00102880658436214	0.0	0.0	0.0	0.0	0.0	0.00102880658436214	0.00102880658436214	0.00102880658436214	0.00205761316872428	0.00102880658436214	0.0	0.0	0.012345679012345678	0.04218106995884774
1	0.00102880658436214	0.0	0.0	0.0	0.0	0.0	0.0	0.00102880658436214	0.0	0.00102880658436214	0.0	0.00205761316872428	0.00205761316872428	0.00720164609053498	0.02263374485596708	0.01131687242798354
2	0.0	0.0	0.0	0.0	0.0	0.0	0.0	0.0	0.00102880658436214	0.0	0.0	0.0	0.00823045267489712	0.02880658436213992	0.006172839506172839	0.00205761316872428
3	0.00102880658436214	0.00205761316872428	0.0	0.0	0.0	0.0	0.0	0.0	0.0	0.0	0.00102880658436214	0.006172839506172839	0.015432098765432098	0.009259259259259259	0.00102880658436214	0.00102880658436214
4	0.00205761316872428	0.0	0.0	0.0	0.0	0.0	0.00102880658436214	0.0030864197530864196	0.00411522633744856	0.00102880658436214	0.00720164609053498	0.00720164609053498	0.006172839506172839	0.0030864197530864196	0.00102880658436214	0.00102880658436214
5	0.0	0.0	0.0	0.0	0.00102880658436214	0.00102880658436214	0.0	0.00102880658436214	0.00205761316872428	0.01131687242798354	0.01131687242798354	0.0102880658436214	0.00102880658436214	0.00102880658436214	0.0	0.00102880658436214
6	0.0	0.00102880658436214	0.00102880658436214	0.0	0.0	0.0	0.0	0.00102880658436214	0.00720164609053498	0.033950617283950615	0.00823045267489712	0.00205761316872428	0.00411522633744856	0.0	0.00102880658436214	0.0
7	0.0	0.0	0.0	0.0	0.0	0.0	0.0	0.00823045267489712	0.023662551440329218	0.0051440329218107	0.0030864197530864196	0.0	0.00102880658436214	0.0	0.0	0.00102880658436214
8	0.00205761316872428	0.00102880658436214	0.00102880658436214	0.0	0.0	0.0	0.0102880658436214	0.0205761316872428	0.009259259259259259	0.00102880658436214	0.0	0.0	0.00102880658436214	0.0	0.00205761316872428	0.00102880658436214
9	0.0	0.00102880658436214	0.0	0.0	0.0	0.006172839506172839	0.024691358024691357	0.00823045267489712	0.0	0.0	0.00102880658436214	0.00205761316872428	0.0	0.0	0.0	0.00102880658436214
10	0.0	0.00102880658436214	0.0	0.0	0.00720164609053498	0.037037037037037035	0.00720164609053498	0.0	0.0	0.0	0.00102880658436214	0.0	0.0	0.0	0.0	0.0
11	0.0	0.0	0.0	0.00823045267489712	0.047325102880658436	0.009259259259259259	0.00205761316872428	0.0	0.0	0.00102880658436214	0.0	0.0	0.0	0.00102880658436214	0.0	0.0
12	0.00102880658436214	0.0	0.01131687242798354	0.04835390946502058	0.012345679012345678	0.0	0.0	0.00102880658436214	0.0	0.00102880658436214	0.0	0.0	0.00205761316872428	0.0	0.00102880658436214	0.0
13	0.00205761316872428	0.01131687242798354	0.047325102880658436	0.00823045267489712	0.00102880658436214	0.0	0.00102880658436214	0.0	0.0	0.0	0.0	0.0	0.0	0.0	0.00102880658436214	0.0030864197530864196
14	0.0102880658436214	0.060699588477366256	0.0102880658436214	0.00102880658436214	0.00102880658436214	0.00102880658436214	0.00102880658436214	0.0	0.00102880658436214	0.0	0.0	0.00102880658436214	0.0	0.00102880658436214	0.00102880658436214	0.00102880658436214
15	0.08641975308641975	0.01131687242798354	0.0030864197530864196	0.009259259259259259	0.00411522633744856	0.0051440329218107	0.00720164609053498	0.0030864197530864196	0.0051440329218107	0.00411522633744856	0.00102880658436214	0.0051440329218107	0.006172839506172839	0.0030864197530864196	0.00205761316872428	0.009259259259259259
