# Supplementary material for: Complementary encoding of spatial information in hippocampal astrocytes
Source: PLoS Biol. 2022 Mar 3;20(3):e3001530. doi: 10.1371/journal.pbio.3001530 (PMC8893713; doi:10.1371/journal.pbio.3001530)
Supplement: S1 Data — (ZIP) [file pbio.3001530.s033.zip › S1_Data/HeatMap_Fig3/027_astro_obs_bin_24.csv]

	0	1	2	3	4	5	6	7	8	9	10	11	12	13	14	15	16	17	18	19	20	21	22	23
0	0.0	0.00102880658436214	0.0	0.00102880658436214	0.0	0.0	0.0	0.0	0.0	0.0	0.0	0.0	0.0	0.0	0.0	0.0	0.0	0.00102880658436214	0.00102880658436214	0.0	0.0	0.00205761316872428	0.0051440329218107	0.029835390946502057
1	0.0	0.0	0.00102880658436214	0.0	0.0	0.0	0.0	0.0	0.0	0.0	0.0	0.0	0.0	0.00102880658436214	0.0	0.0	0.0	0.0	0.0	0.0	0.00102880658436214	0.009259259259259259	0.01748971193415638	0.00823045267489712
2	0.00102880658436214	0.0	0.00102880658436214	0.0	0.0	0.0	0.0	0.0	0.0	0.0	0.0	0.00102880658436214	0.0	0.0	0.00102880658436214	0.0	0.00102880658436214	0.0	0.0	0.00102880658436214	0.006172839506172839	0.009259259259259259	0.00823045267489712	0.00102880658436214
3	0.0	0.0	0.0	0.0	0.0	0.0	0.0	0.0	0.0	0.0	0.0	0.0	0.00102880658436214	0.0	0.0	0.0	0.0	0.0	0.0030864197530864196	0.00823045267489712	0.00823045267489712	0.0051440329218107	0.00102880658436214	0.00102880658436214
4	0.0	0.0	0.0	0.0	0.0	0.0	0.0	0.0	0.0	0.0	0.0	0.0	0.0	0.0	0.0	0.0	0.0	0.00102880658436214	0.00823045267489712	0.0051440329218107	0.0102880658436214	0.0	0.00102880658436214	0.00102880658436214
5	0.0	0.0	0.0	0.0	0.0	0.0	0.0	0.0	0.0	0.0	0.00205761316872428	0.0	0.0	0.0	0.00205761316872428	0.0	0.00411522633744856	0.00411522633744856	0.01131687242798354	0.00720164609053498	0.00411522633744856	0.00102880658436214	0.0	0.0030864197530864196
6	0.00205761316872428	0.0	0.0	0.0	0.0	0.0	0.0	0.0	0.0	0.00102880658436214	0.00102880658436214	0.0	0.0	0.00205761316872428	0.0	0.00102880658436214	0.00102880658436214	0.00411522633744856	0.0051440329218107	0.00102880658436214	0.0	0.0	0.00205761316872428	0.0
7	0.0	0.0	0.0	0.0	0.0	0.0	0.0	0.0	0.0	0.0	0.0	0.0	0.0	0.0	0.00205761316872428	0.0051440329218107	0.0051440329218107	0.00411522633744856	0.00102880658436214	0.00102880658436214	0.0	0.0	0.0	0.00102880658436214
8	0.0	0.0	0.0	0.0	0.0	0.0	0.0	0.0	0.0	0.0	0.0	0.00102880658436214	0.0	0.00205761316872428	0.00720164609053498	0.00720164609053498	0.00411522633744856	0.00102880658436214	0.0	0.0	0.0	0.0	0.0	0.0
9	0.00102880658436214	0.00102880658436214	0.0	0.0	0.0	0.0	0.0	0.0	0.0	0.00102880658436214	0.0	0.0	0.00205761316872428	0.00411522633744856	0.01646090534979424	0.00720164609053498	0.00205761316872428	0.00205761316872428	0.00102880658436214	0.0	0.00102880658436214	0.0	0.0	0.0
10	0.0	0.00102880658436214	0.0	0.0	0.0	0.0	0.0	0.0	0.00102880658436214	0.00102880658436214	0.0	0.00102880658436214	0.00720164609053498	0.01440329218106996	0.0030864197530864196	0.00102880658436214	0.00102880658436214	0.00102880658436214	0.0	0.0	0.0	0.00102880658436214	0.0	0.0
11	0.0	0.0	0.0	0.0	0.0	0.0	0.0	0.0	0.0	0.0	0.0	0.0051440329218107	0.012345679012345678	0.006172839506172839	0.0	0.0	0.0	0.0	0.0	0.0	0.00102880658436214	0.00102880658436214	0.0	0.0
12	0.0	0.00102880658436214	0.0	0.0	0.0	0.0	0.0	0.0	0.0	0.0	0.01131687242798354	0.01131687242798354	0.00823045267489712	0.00102880658436214	0.00205761316872428	0.0	0.0	0.00102880658436214	0.0	0.0	0.0	0.0	0.00102880658436214	0.0
13	0.0	0.0	0.0	0.00102880658436214	0.0	0.0	0.0	0.0	0.0	0.00720164609053498	0.009259259259259259	0.00823045267489712	0.0030864197530864196	0.00205761316872428	0.0	0.0	0.0	0.0	0.0	0.00102880658436214	0.0	0.0	0.0	0.0
14	0.0	0.0	0.0	0.0	0.0	0.0	0.0	0.00102880658436214	0.0030864197530864196	0.01440329218106996	0.0030864197530864196	0.0	0.0	0.0	0.0	0.0	0.00102880658436214	0.0	0.0	0.0	0.0	0.0	0.0	0.0
15	0.0	0.0	0.0	0.0	0.0	0.0	0.00205761316872428	0.0102880658436214	0.013374485596707819	0.0051440329218107	0.00102880658436214	0.0	0.0	0.0	0.0	0.0	0.0	0.0	0.0	0.0	0.0	0.0	0.0	0.0
16	0.00205761316872428	0.0	0.0	0.0	0.0	0.0	0.00823045267489712	0.015432098765432098	0.01131687242798354	0.00205761316872428	0.0	0.0	0.0	0.0	0.0	0.00102880658436214	0.0	0.0	0.0	0.0	0.0	0.0	0.0	0.0
17	0.0	0.0	0.0	0.00102880658436214	0.0030864197530864196	0.009259259259259259	0.029835390946502057	0.009259259259259259	0.00411522633744856	0.0	0.0	0.0	0.0	0.0	0.0	0.0	0.0	0.0	0.0	0.0	0.0	0.0	0.0	0.0
18	0.0	0.0	0.0	0.0	0.009259259259259259	0.026748971193415638	0.00720164609053498	0.0	0.0	0.0	0.0	0.0	0.00102880658436214	0.00102880658436214	0.0	0.0	0.0	0.0	0.0	0.0	0.0	0.0	0.0	0.0
19	0.00102880658436214	0.0	0.00205761316872428	0.01131687242798354	0.02263374485596708	0.006172839506172839	0.00205761316872428	0.00102880658436214	0.0	0.0	0.0	0.0	0.00102880658436214	0.0	0.00205761316872428	0.0	0.0	0.0	0.00102880658436214	0.0	0.0	0.0	0.0	0.0
20	0.0	0.00205761316872428	0.00823045267489712	0.026748971193415638	0.00823045267489712	0.00205761316872428	0.00102880658436214	0.0	0.0	0.0	0.00102880658436214	0.0	0.0	0.0	0.0	0.0	0.0	0.0	0.0	0.0	0.0	0.0	0.0	0.0
21	0.0	0.006172839506172839	0.037037037037037035	0.00823045267489712	0.00411522633744856	0.0	0.0	0.0	0.0	0.0	0.00102880658436214	0.0	0.0	0.0	0.0	0.0	0.0	0.0	0.00102880658436214	0.00102880658436214	0.0	0.0	0.00102880658436214	0.0
22	0.01646090534979424	0.05452674897119342	0.0102880658436214	0.00205761316872428	0.0030864197530864196	0.0	0.0030864197530864196	0.0030864197530864196	0.00411522633744856	0.0030864197530864196	0.00102880658436214	0.00205761316872428	0.00102880658436214	0.00102880658436214	0.00205761316872428	0.00102880658436214	0.0	0.0051440329218107	0.00102880658436214	0.00411522633744856	0.00205761316872428	0.00205761316872428	0.00411522633744856	0.0051440329218107
23	0.0360082304526749	0.009259259259259259	0.00205761316872428	0.00102880658436214	0.00102880658436214	0.00102880658436214	0.00205761316872428	0.0	0.00102880658436214	0.0030864197530864196	0.00102880658436214	0.0030864197530864196	0.00102880658436214	0.0030864197530864196	0.00102880658436214	0.00411522633744856	0.0	0.00102880658436214	0.0030864197530864196	0.0	0.00102880658436214	0.00205761316872428	0.00102880658436214	0.00102880658436214
