# Supplementary material for: Complementary encoding of spatial information in hippocampal astrocytes
Source: PLoS Biol. 2022 Mar 3;20(3):e3001530. doi: 10.1371/journal.pbio.3001530 (PMC8893713; doi:10.1371/journal.pbio.3001530)
Supplement: S1 Data — (ZIP) [file pbio.3001530.s033.zip › S1_Data/HeatMap_Fig3/027_astro_obs_bin_4.csv]

	0	1	2	3
0	0.00205761316872428	0.0030864197530864196	0.012345679012345678	0.1800411522633745
1	0.0051440329218107	0.0102880658436214	0.1440329218106996	0.01646090534979424
2	0.021604938271604937	0.1831275720164609	0.01440329218106996	0.00205761316872428
3	0.31790123456790126	0.040123456790123455	0.01748971193415638	0.029835390946502057
