# Supplementary material for: Complementary encoding of spatial information in hippocampal astrocytes
Source: PLoS Biol. 2022 Mar 3;20(3):e3001530. doi: 10.1371/journal.pbio.3001530 (PMC8893713; doi:10.1371/journal.pbio.3001530)
Supplement: S1 Data — (ZIP) [file pbio.3001530.s033.zip › S1_Data/HeatMap_Fig3/027_astro_obs_bin_8.csv]

	0	1	2	3	4	5	6	7
0	0.0030864197530864196	0.00102880658436214	0.0	0.00205761316872428	0.00102880658436214	0.00411522633744856	0.009259259259259259	0.09053497942386832
1	0.00102880658436214	0.00205761316872428	0.00102880658436214	0.0	0.00102880658436214	0.009259259259259259	0.0668724279835391	0.015432098765432098
2	0.00411522633744856	0.00102880658436214	0.00102880658436214	0.0030864197530864196	0.021604938271604937	0.033950617283950615	0.015432098765432098	0.00205761316872428
3	0.00102880658436214	0.00205761316872428	0.0	0.01440329218106996	0.06172839506172839	0.015432098765432098	0.00720164609053498	0.0030864197530864196
4	0.00411522633744856	0.0	0.00720164609053498	0.06584362139917696	0.015432098765432098	0.00411522633744856	0.0	0.00102880658436214
5	0.00411522633744856	0.0102880658436214	0.10185185185185185	0.00823045267489712	0.00205761316872428	0.00102880658436214	0.0	0.0
6	0.01131687242798354	0.10802469135802469	0.01131687242798354	0.00102880658436214	0.00205761316872428	0.0	0.0	0.0030864197530864196
7	0.16872427983539096	0.024691358024691357	0.01131687242798354	0.00823045267489712	0.0102880658436214	0.0051440329218107	0.0030864197530864196	0.01131687242798354
