# Supplementary material for: Complementary encoding of spatial information in hippocampal astrocytes
Source: PLoS Biol. 2022 Mar 3;20(3):e3001530. doi: 10.1371/journal.pbio.3001530 (PMC8893713; doi:10.1371/journal.pbio.3001530)
Supplement: S1 Data — (ZIP) [file pbio.3001530.s033.zip › S1_Data/HeatMap_Fig3/031_astro_obs_bin_16.csv]

	0	1	2	3	4	5	6	7	8	9	10	11	12	13	14	15
0	0.006546644844517185	0.008183306055646482	0.008183306055646482	0.0032733224222585926	0.006546644844517185	0.0032733224222585926	0.0032733224222585926	0.008183306055646482	0.0032733224222585926	0.006546644844517185	0.0032733224222585926	0.006546644844517185	0.01309328968903437	0.01309328968903437	0.01309328968903437	0.05073649754500818
1	0.0032733224222585926	0.0	0.0	0.0016366612111292963	0.0032733224222585926	0.0016366612111292963	0.0	0.0	0.0	0.0	0.0016366612111292963	0.0016366612111292963	0.0032733224222585926	0.011456628477905073	0.016366612111292964	0.008183306055646482
2	0.0	0.0	0.0	0.0	0.0	0.0	0.0	0.0	0.0	0.0	0.004909983633387889	0.0016366612111292963	0.004909983633387889	0.011456628477905073	0.014729950900163666	0.0016366612111292963
3	0.0032733224222585926	0.0	0.0	0.0	0.0016366612111292963	0.0	0.0	0.0032733224222585926	0.0	0.0032733224222585926	0.0	0.006546644844517185	0.01309328968903437	0.006546644844517185	0.0	0.0016366612111292963
4	0.0016366612111292963	0.0032733224222585926	0.0016366612111292963	0.0032733224222585926	0.0016366612111292963	0.0	0.0016366612111292963	0.0	0.0	0.0032733224222585926	0.006546644844517185	0.011456628477905073	0.0016366612111292963	0.0	0.0	0.0016366612111292963
5	0.0	0.0	0.0	0.0	0.0	0.0	0.0	0.0	0.0	0.011456628477905073	0.009819967266775777	0.004909983633387889	0.0016366612111292963	0.0	0.0032733224222585926	0.0
6	0.0	0.0016366612111292963	0.0016366612111292963	0.0	0.0016366612111292963	0.0	0.0	0.0	0.011456628477905073	0.009819967266775777	0.011456628477905073	0.004909983633387889	0.006546644844517185	0.0	0.0	0.0016366612111292963
7	0.0	0.0	0.0	0.0	0.0	0.0	0.0032733224222585926	0.01309328968903437	0.009819967266775777	0.011456628477905073	0.0016366612111292963	0.0016366612111292963	0.0016366612111292963	0.0016366612111292963	0.0016366612111292963	0.0032733224222585926
8	0.0016366612111292963	0.0	0.0	0.0	0.0016366612111292963	0.0032733224222585926	0.01309328968903437	0.009819967266775777	0.01309328968903437	0.004909983633387889	0.0	0.0	0.0	0.0	0.0	0.0032733224222585926
9	0.0016366612111292963	0.0	0.0016366612111292963	0.0032733224222585926	0.0016366612111292963	0.008183306055646482	0.02618657937806874	0.006546644844517185	0.004909983633387889	0.0016366612111292963	0.0	0.0	0.0	0.0	0.0	0.0
10	0.0	0.0032733224222585926	0.0016366612111292963	0.0016366612111292963	0.01309328968903437	0.006546644844517185	0.006546644844517185	0.0032733224222585926	0.0	0.0016366612111292963	0.0016366612111292963	0.0	0.0032733224222585926	0.0016366612111292963	0.004909983633387889	0.0032733224222585926
11	0.0016366612111292963	0.0032733224222585926	0.0	0.011456628477905073	0.01309328968903437	0.006546644844517185	0.0016366612111292963	0.0016366612111292963	0.0	0.0	0.0	0.0016366612111292963	0.0	0.0	0.0	0.0032733224222585926
12	0.0016366612111292963	0.006546644844517185	0.008183306055646482	0.006546644844517185	0.009819967266775777	0.006546644844517185	0.004909983633387889	0.008183306055646482	0.006546644844517185	0.0	0.0	0.0032733224222585926	0.0032733224222585926	0.0016366612111292963	0.0	0.0016366612111292963
13	0.0032733224222585926	0.014729950900163666	0.01800327332242226	0.016366612111292964	0.009819967266775777	0.006546644844517185	0.0	0.0	0.0	0.0	0.0	0.0032733224222585926	0.0	0.0016366612111292963	0.0016366612111292963	0.0
14	0.016366612111292964	0.03600654664484452	0.019639934533551555	0.011456628477905073	0.0032733224222585926	0.0032733224222585926	0.0032733224222585926	0.004909983633387889	0.006546644844517185	0.004909983633387889	0.0016366612111292963	0.0	0.0016366612111292963	0.004909983633387889	0.0	0.0016366612111292963
15	0.03927986906710311	0.008183306055646482	0.004909983633387889	0.006546644844517185	0.004909983633387889	0.0016366612111292963	0.006546644844517185	0.0016366612111292963	0.0	0.0	0.0016366612111292963	0.0	0.0016366612111292963	0.0	0.0	0.0
