# Supplementary material for: Complementary encoding of spatial information in hippocampal astrocytes
Source: PLoS Biol. 2022 Mar 3;20(3):e3001530. doi: 10.1371/journal.pbio.3001530 (PMC8893713; doi:10.1371/journal.pbio.3001530)
Supplement: S1 Data — (ZIP) [file pbio.3001530.s033.zip › S1_Data/HeatMap_Fig3/031_astro_obs_bin_24.csv]

	0	1	2	3	4	5	6	7	8	9	10	11	12	13	14	15	16	17	18	19	20	21	22	23
0	0.0	0.0	0.0	0.0	0.0	0.0016366612111292963	0.0	0.0	0.0	0.0	0.0	0.0	0.0	0.0	0.0032733224222585926	0.0	0.0	0.0	0.0	0.0	0.0016366612111292963	0.004909983633387889	0.011456628477905073	0.014729950900163666
1	0.006546644844517185	0.0032733224222585926	0.0016366612111292963	0.0016366612111292963	0.0	0.0016366612111292963	0.0016366612111292963	0.0	0.0016366612111292963	0.0	0.0016366612111292963	0.0016366612111292963	0.0032733224222585926	0.0	0.004909983633387889	0.0016366612111292963	0.0	0.0	0.0016366612111292963	0.0016366612111292963	0.004909983633387889	0.009819967266775777	0.011456628477905073	0.02127659574468085
2	0.0	0.0	0.0	0.0032733224222585926	0.0016366612111292963	0.0	0.0	0.0016366612111292963	0.0016366612111292963	0.0	0.0	0.0016366612111292963	0.0	0.0	0.0	0.0	0.0016366612111292963	0.0032733224222585926	0.0016366612111292963	0.008183306055646482	0.008183306055646482	0.008183306055646482	0.006546644844517185	0.0
3	0.0	0.0	0.0	0.0	0.0	0.0	0.0	0.0	0.0	0.0	0.0	0.0016366612111292963	0.0	0.0	0.0016366612111292963	0.0032733224222585926	0.0	0.0	0.004909983633387889	0.004909983633387889	0.0032733224222585926	0.006546644844517185	0.006546644844517185	0.0016366612111292963
4	0.0	0.0	0.0	0.0	0.0	0.0	0.0	0.0	0.0016366612111292963	0.0	0.0016366612111292963	0.0	0.0	0.0	0.0016366612111292963	0.0016366612111292963	0.0	0.0	0.006546644844517185	0.0016366612111292963	0.0016366612111292963	0.0016366612111292963	0.0	0.0
5	0.0016366612111292963	0.0	0.0	0.0	0.0	0.0016366612111292963	0.0	0.0	0.0	0.0	0.0	0.0	0.0	0.0016366612111292963	0.0	0.0	0.0016366612111292963	0.008183306055646482	0.011456628477905073	0.004909983633387889	0.004909983633387889	0.0016366612111292963	0.0	0.0
6	0.0	0.0	0.0	0.0	0.0	0.0016366612111292963	0.0032733224222585926	0.0	0.0	0.0016366612111292963	0.0	0.0	0.0	0.0016366612111292963	0.0032733224222585926	0.0032733224222585926	0.009819967266775777	0.0	0.0016366612111292963	0.0016366612111292963	0.0	0.0	0.0016366612111292963	0.0016366612111292963
7	0.0	0.0	0.0	0.0016366612111292963	0.0	0.0	0.0	0.0	0.0	0.0	0.0	0.0	0.0	0.0016366612111292963	0.0032733224222585926	0.004909983633387889	0.0	0.006546644844517185	0.0	0.0	0.0016366612111292963	0.0	0.0	0.0
8	0.0	0.0	0.0	0.0016366612111292963	0.0016366612111292963	0.0	0.0	0.0	0.0	0.0	0.0	0.0	0.0016366612111292963	0.0016366612111292963	0.0	0.0016366612111292963	0.0032733224222585926	0.004909983633387889	0.0016366612111292963	0.0	0.0	0.0016366612111292963	0.0	0.0016366612111292963
9	0.0	0.0016366612111292963	0.0	0.0	0.0016366612111292963	0.0	0.0	0.0	0.0	0.0	0.0	0.0	0.0016366612111292963	0.004909983633387889	0.0016366612111292963	0.008183306055646482	0.0	0.0016366612111292963	0.0	0.0	0.0	0.0	0.0016366612111292963	0.0
10	0.0016366612111292963	0.0	0.0016366612111292963	0.0	0.0016366612111292963	0.0	0.0016366612111292963	0.0	0.0	0.0	0.004909983633387889	0.0016366612111292963	0.004909983633387889	0.0016366612111292963	0.009819967266775777	0.0032733224222585926	0.0	0.0	0.0	0.0016366612111292963	0.0016366612111292963	0.0	0.0	0.0
11	0.0	0.0	0.0	0.0	0.0	0.0016366612111292963	0.0	0.0016366612111292963	0.0	0.0016366612111292963	0.004909983633387889	0.009819967266775777	0.008183306055646482	0.008183306055646482	0.0032733224222585926	0.0016366612111292963	0.0016366612111292963	0.0	0.0016366612111292963	0.0016366612111292963	0.0016366612111292963	0.0032733224222585926	0.0	0.0032733224222585926
12	0.0	0.0	0.0	0.0	0.0016366612111292963	0.0	0.0016366612111292963	0.0016366612111292963	0.0	0.0	0.004909983633387889	0.004909983633387889	0.004909983633387889	0.0016366612111292963	0.0	0.0	0.0	0.0016366612111292963	0.0016366612111292963	0.0	0.0	0.0	0.0	0.0016366612111292963
13	0.0016366612111292963	0.0016366612111292963	0.0	0.0	0.0	0.0	0.0	0.0	0.0032733224222585926	0.004909983633387889	0.016366612111292964	0.004909983633387889	0.004909983633387889	0.0016366612111292963	0.0	0.0	0.0016366612111292963	0.0	0.0	0.0	0.0016366612111292963	0.0	0.0016366612111292963	0.0
14	0.0	0.0	0.0	0.0	0.0	0.0	0.0016366612111292963	0.0016366612111292963	0.0032733224222585926	0.009819967266775777	0.009819967266775777	0.0016366612111292963	0.0032733224222585926	0.0032733224222585926	0.0	0.0	0.0	0.0016366612111292963	0.0	0.0	0.0	0.0	0.0	0.0
15	0.0016366612111292963	0.0	0.004909983633387889	0.0016366612111292963	0.0	0.004909983633387889	0.0016366612111292963	0.008183306055646482	0.006546644844517185	0.004909983633387889	0.004909983633387889	0.0	0.0	0.0	0.0016366612111292963	0.0	0.0	0.0016366612111292963	0.0	0.0	0.0016366612111292963	0.0016366612111292963	0.0016366612111292963	0.0016366612111292963
16	0.0	0.0016366612111292963	0.0032733224222585926	0.0016366612111292963	0.0	0.0016366612111292963	0.006546644844517185	0.0016366612111292963	0.004909983633387889	0.0032733224222585926	0.0	0.0	0.0	0.0016366612111292963	0.0032733224222585926	0.0	0.0	0.0032733224222585926	0.0	0.0	0.0	0.0	0.0016366612111292963	0.0
17	0.0	0.0	0.0	0.0	0.0	0.008183306055646482	0.011456628477905073	0.006546644844517185	0.0	0.0016366612111292963	0.0	0.0016366612111292963	0.0016366612111292963	0.0	0.0	0.0	0.0	0.0	0.0	0.0	0.0016366612111292963	0.0032733224222585926	0.0	0.0
18	0.0	0.0032733224222585926	0.0	0.0	0.009819967266775777	0.0	0.004909983633387889	0.0016366612111292963	0.0032733224222585926	0.004909983633387889	0.0	0.0	0.0	0.0016366612111292963	0.0	0.0	0.0016366612111292963	0.0016366612111292963	0.0	0.0	0.0032733224222585926	0.0	0.0	0.0016366612111292963
19	0.0016366612111292963	0.0032733224222585926	0.006546644844517185	0.009819967266775777	0.006546644844517185	0.0016366612111292963	0.006546644844517185	0.0016366612111292963	0.0016366612111292963	0.0	0.0032733224222585926	0.0016366612111292963	0.0016366612111292963	0.0032733224222585926	0.0	0.0	0.0	0.0016366612111292963	0.0	0.0016366612111292963	0.0016366612111292963	0.0	0.0	0.0
20	0.0032733224222585926	0.004909983633387889	0.006546644844517185	0.008183306055646482	0.008183306055646482	0.008183306055646482	0.004909983633387889	0.0032733224222585926	0.004909983633387889	0.0	0.0	0.0	0.0	0.0	0.0016366612111292963	0.0016366612111292963	0.0016366612111292963	0.0	0.0	0.0032733224222585926	0.0016366612111292963	0.0016366612111292963	0.0	0.0
21	0.0016366612111292963	0.014729950900163666	0.02618657937806874	0.008183306055646482	0.006546644844517185	0.0032733224222585926	0.004909983633387889	0.0	0.0016366612111292963	0.0016366612111292963	0.0	0.0016366612111292963	0.0	0.0032733224222585926	0.0016366612111292963	0.0	0.0	0.0	0.0016366612111292963	0.0016366612111292963	0.0	0.0	0.0	0.0
22	0.004909983633387889	0.022913256955810146	0.008183306055646482	0.008183306055646482	0.0016366612111292963	0.0032733224222585926	0.0032733224222585926	0.0	0.0016366612111292963	0.0032733224222585926	0.0	0.0032733224222585926	0.0	0.0	0.0	0.0016366612111292963	0.0	0.0	0.0016366612111292963	0.0	0.0	0.0	0.0	0.0
23	0.01800327332242226	0.006546644844517185	0.0	0.0016366612111292963	0.0016366612111292963	0.0016366612111292963	0.0	0.0	0.0	0.0016366612111292963	0.0016366612111292963	0.0016366612111292963	0.0	0.0	0.0	0.0	0.0	0.0	0.0	0.0	0.0	0.0	0.0	0.0
