# Supplementary material for: Complementary encoding of spatial information in hippocampal astrocytes
Source: PLoS Biol. 2022 Mar 3;20(3):e3001530. doi: 10.1371/journal.pbio.3001530 (PMC8893713; doi:10.1371/journal.pbio.3001530)
Supplement: S1 Data — (ZIP) [file pbio.3001530.s033.zip › S1_Data/HeatMap_Fig3/031_astro_obs_bin_4.csv]

	0	1	2	3
0	0.02618657937806874	0.019639934533551555	0.022913256955810146	0.1751227495908347
1	0.01309328968903437	0.024549918166939442	0.12438625204582651	0.027823240589198037
2	0.029459901800327332	0.15875613747954173	0.03273322422258593	0.02127659574468085
3	0.22749590834697217	0.04746317512274959	0.02618657937806874	0.022913256955810146
