# Supplementary material for: Complementary encoding of spatial information in hippocampal astrocytes
Source: PLoS Biol. 2022 Mar 3;20(3):e3001530. doi: 10.1371/journal.pbio.3001530 (PMC8893713; doi:10.1371/journal.pbio.3001530)
Supplement: S1 Data — (ZIP) [file pbio.3001530.s033.zip › S1_Data/HeatMap_Fig3/031_astro_obs_bin_8.csv]

	0	1	2	3	4	5	6	7
0	0.02127659574468085	0.011456628477905073	0.014729950900163666	0.014729950900163666	0.01309328968903437	0.016366612111292964	0.019639934533551555	0.09819967266775777
1	0.0016366612111292963	0.0	0.0032733224222585926	0.0032733224222585926	0.0032733224222585926	0.009819967266775777	0.05073649754500818	0.01309328968903437
2	0.0	0.0032733224222585926	0.0016366612111292963	0.0	0.011456628477905073	0.029459901800327332	0.011456628477905073	0.009819967266775777
3	0.0032733224222585926	0.006546644844517185	0.008183306055646482	0.014729950900163666	0.05237315875613748	0.01800327332242226	0.011456628477905073	0.0032733224222585926
4	0.0032733224222585926	0.004909983633387889	0.011456628477905073	0.054009819967266774	0.01800327332242226	0.0032733224222585926	0.0	0.0032733224222585926
5	0.009819967266775777	0.01800327332242226	0.044189852700491	0.019639934533551555	0.004909983633387889	0.0032733224222585926	0.0032733224222585926	0.004909983633387889
6	0.031096563011456628	0.060556464811783964	0.022913256955810146	0.014729950900163666	0.006546644844517185	0.008183306055646482	0.008183306055646482	0.0016366612111292963
7	0.09492635024549918	0.02618657937806874	0.01309328968903437	0.009819967266775777	0.004909983633387889	0.0032733224222585926	0.004909983633387889	0.0032733224222585926
