# Supplementary material for: Complementary encoding of spatial information in hippocampal astrocytes
Source: PLoS Biol. 2022 Mar 3;20(3):e3001530. doi: 10.1371/journal.pbio.3001530 (PMC8893713; doi:10.1371/journal.pbio.3001530)
Supplement: S1 Data — (ZIP) [file pbio.3001530.s033.zip › S1_Data/HeatMap_Fig3/035_astro_obs_bin_12.csv]

	0	1	2	3	4	5	6	7	8	9	10	11
0	0.01310483870967742	0.02217741935483871	0.016129032258064516	0.011088709677419355	0.009072580645161291	0.010080645161290322	0.009072580645161291	0.008064516129032258	0.014112903225806451	0.03528225806451613	0.04032258064516129	0.08366935483870967
1	0.0010080645161290322	0.008064516129032258	0.005040322580645161	0.004032258064516129	0.006048387096774193	0.0030241935483870967	0.0030241935483870967	0.0010080645161290322	0.004032258064516129	0.011088709677419355	0.046370967741935484	0.016129032258064516
2	0.0030241935483870967	0.0010080645161290322	0.004032258064516129	0.0010080645161290322	0.004032258064516129	0.008064516129032258	0.009072580645161291	0.005040322580645161	0.008064516129032258	0.023185483870967742	0.004032258064516129	0.005040322580645161
3	0.0020161290322580645	0.0010080645161290322	0.0010080645161290322	0.0	0.0	0.007056451612903226	0.0010080645161290322	0.005040322580645161	0.004032258064516129	0.005040322580645161	0.0020161290322580645	0.0020161290322580645
4	0.0020161290322580645	0.0010080645161290322	0.0010080645161290322	0.0	0.0	0.0010080645161290322	0.005040322580645161	0.007056451612903226	0.0030241935483870967	0.0010080645161290322	0.0	0.0
5	0.0020161290322580645	0.0020161290322580645	0.0010080645161290322	0.0010080645161290322	0.0030241935483870967	0.008064516129032258	0.010080645161290322	0.007056451612903226	0.0030241935483870967	0.005040322580645161	0.0010080645161290322	0.005040322580645161
6	0.0030241935483870967	0.0030241935483870967	0.0030241935483870967	0.0010080645161290322	0.007056451612903226	0.01310483870967742	0.014112903225806451	0.0020161290322580645	0.005040322580645161	0.006048387096774193	0.004032258064516129	0.0020161290322580645
7	0.0030241935483870967	0.0030241935483870967	0.004032258064516129	0.005040322580645161	0.007056451612903226	0.005040322580645161	0.004032258064516129	0.0010080645161290322	0.0010080645161290322	0.0	0.0020161290322580645	0.0010080645161290322
8	0.007056451612903226	0.004032258064516129	0.006048387096774193	0.012096774193548387	0.006048387096774193	0.0020161290322580645	0.0010080645161290322	0.0030241935483870967	0.004032258064516129	0.0020161290322580645	0.0020161290322580645	0.0010080645161290322
9	0.004032258064516129	0.006048387096774193	0.008064516129032258	0.009072580645161291	0.005040322580645161	0.0010080645161290322	0.004032258064516129	0.0020161290322580645	0.0	0.0	0.0010080645161290322	0.007056451612903226
10	0.020161290322580645	0.034274193548387094	0.014112903225806451	0.004032258064516129	0.0020161290322580645	0.0030241935483870967	0.0	0.0020161290322580645	0.0010080645161290322	0.005040322580645161	0.0030241935483870967	0.0030241935483870967
11	0.08266129032258064	0.02721774193548387	0.007056451612903226	0.009072580645161291	0.0030241935483870967	0.0020161290322580645	0.004032258064516129	0.0030241935483870967	0.0030241935483870967	0.004032258064516129	0.005040322580645161	0.004032258064516129
