# Supplementary material for: Complementary encoding of spatial information in hippocampal astrocytes
Source: PLoS Biol. 2022 Mar 3;20(3):e3001530. doi: 10.1371/journal.pbio.3001530 (PMC8893713; doi:10.1371/journal.pbio.3001530)
Supplement: S1 Data — (ZIP) [file pbio.3001530.s033.zip › S1_Data/HeatMap_Fig3/035_astro_obs_bin_16.csv]

	0	1	2	3	4	5	6	7	8	9	10	11	12	13	14	15
0	0.01310483870967742	0.010080645161290322	0.01310483870967742	0.010080645161290322	0.006048387096774193	0.007056451612903226	0.0020161290322580645	0.009072580645161291	0.009072580645161291	0.006048387096774193	0.009072580645161291	0.010080645161290322	0.02217741935483871	0.03225806451612903	0.03125	0.05846774193548387
1	0.0	0.0030241935483870967	0.009072580645161291	0.004032258064516129	0.0030241935483870967	0.0030241935483870967	0.007056451612903226	0.0	0.0	0.004032258064516129	0.0	0.0030241935483870967	0.0	0.012096774193548387	0.028225806451612902	0.009072580645161291
2	0.0010080645161290322	0.004032258064516129	0.0010080645161290322	0.005040322580645161	0.0030241935483870967	0.004032258064516129	0.006048387096774193	0.004032258064516129	0.0020161290322580645	0.005040322580645161	0.0020161290322580645	0.0030241935483870967	0.011088709677419355	0.021169354838709676	0.009072580645161291	0.010080645161290322
3	0.0	0.0010080645161290322	0.0	0.0020161290322580645	0.0010080645161290322	0.0020161290322580645	0.004032258064516129	0.004032258064516129	0.0030241935483870967	0.0030241935483870967	0.0030241935483870967	0.005040322580645161	0.015120967741935484	0.008064516129032258	0.004032258064516129	0.0030241935483870967
4	0.0	0.0	0.0	0.0	0.0	0.0	0.0020161290322580645	0.0020161290322580645	0.0010080645161290322	0.0010080645161290322	0.0030241935483870967	0.005040322580645161	0.004032258064516129	0.0010080645161290322	0.0	0.0
5	0.0	0.0	0.0010080645161290322	0.0020161290322580645	0.0	0.0	0.0	0.0	0.0010080645161290322	0.0030241935483870967	0.0010080645161290322	0.0020161290322580645	0.0	0.0	0.0	0.0
6	0.0	0.0	0.0010080645161290322	0.0020161290322580645	0.0	0.0010080645161290322	0.0	0.0020161290322580645	0.005040322580645161	0.0020161290322580645	0.004032258064516129	0.0	0.0020161290322580645	0.0010080645161290322	0.0	0.0
7	0.0010080645161290322	0.0030241935483870967	0.0	0.0010080645161290322	0.0010080645161290322	0.0020161290322580645	0.0010080645161290322	0.0030241935483870967	0.005040322580645161	0.0030241935483870967	0.0	0.0010080645161290322	0.0	0.0	0.0010080645161290322	0.0010080645161290322
8	0.0010080645161290322	0.0010080645161290322	0.0	0.0010080645161290322	0.0010080645161290322	0.0020161290322580645	0.0030241935483870967	0.005040322580645161	0.006048387096774193	0.0010080645161290322	0.0010080645161290322	0.0020161290322580645	0.0030241935483870967	0.0010080645161290322	0.0	0.0010080645161290322
9	0.0030241935483870967	0.0030241935483870967	0.007056451612903226	0.004032258064516129	0.0020161290322580645	0.0010080645161290322	0.007056451612903226	0.010080645161290322	0.004032258064516129	0.0020161290322580645	0.0020161290322580645	0.0	0.0020161290322580645	0.0	0.0030241935483870967	0.0
10	0.0020161290322580645	0.0020161290322580645	0.0	0.004032258064516129	0.004032258064516129	0.0010080645161290322	0.0030241935483870967	0.0010080645161290322	0.0020161290322580645	0.0010080645161290322	0.0020161290322580645	0.0020161290322580645	0.0	0.0	0.0010080645161290322	0.0
11	0.0	0.0010080645161290322	0.0020161290322580645	0.006048387096774193	0.007056451612903226	0.0030241935483870967	0.0	0.0010080645161290322	0.0	0.0020161290322580645	0.0010080645161290322	0.0030241935483870967	0.0020161290322580645	0.0010080645161290322	0.0030241935483870967	0.0
12	0.0	0.0030241935483870967	0.005040322580645161	0.0010080645161290322	0.005040322580645161	0.005040322580645161	0.0020161290322580645	0.0	0.0010080645161290322	0.0020161290322580645	0.0010080645161290322	0.0	0.0030241935483870967	0.0010080645161290322	0.0	0.0020161290322580645
13	0.0030241935483870967	0.006048387096774193	0.009072580645161291	0.004032258064516129	0.0030241935483870967	0.0010080645161290322	0.0	0.0020161290322580645	0.0	0.0	0.0	0.0010080645161290322	0.0	0.0	0.004032258064516129	0.0010080645161290322
14	0.02217741935483871	0.024193548387096774	0.01310483870967742	0.005040322580645161	0.0030241935483870967	0.0020161290322580645	0.005040322580645161	0.0	0.0030241935483870967	0.004032258064516129	0.0030241935483870967	0.0	0.006048387096774193	0.0030241935483870967	0.0010080645161290322	0.0030241935483870967
15	0.06149193548387097	0.029233870967741934	0.01310483870967742	0.0020161290322580645	0.006048387096774193	0.0030241935483870967	0.0020161290322580645	0.0030241935483870967	0.004032258064516129	0.0030241935483870967	0.0020161290322580645	0.0010080645161290322	0.0020161290322580645	0.0020161290322580645	0.0020161290322580645	0.006048387096774193
