# Supplementary material for: Complementary encoding of spatial information in hippocampal astrocytes
Source: PLoS Biol. 2022 Mar 3;20(3):e3001530. doi: 10.1371/journal.pbio.3001530 (PMC8893713; doi:10.1371/journal.pbio.3001530)
Supplement: S1 Data — (ZIP) [file pbio.3001530.s033.zip › S1_Data/HeatMap_Fig3/035_astro_obs_bin_20.csv]

	0	1	2	3	4	5	6	7	8	9	10	11	12	13	14	15	16	17	18	19
0	0.012096774193548387	0.010080645161290322	0.007056451612903226	0.012096774193548387	0.0030241935483870967	0.007056451612903226	0.008064516129032258	0.0020161290322580645	0.0020161290322580645	0.005040322580645161	0.006048387096774193	0.007056451612903226	0.006048387096774193	0.007056451612903226	0.004032258064516129	0.015120967741935484	0.02620967741935484	0.028225806451612902	0.020161290322580645	0.05141129032258065
1	0.0	0.0020161290322580645	0.004032258064516129	0.007056451612903226	0.004032258064516129	0.0030241935483870967	0.0010080645161290322	0.0020161290322580645	0.005040322580645161	0.0	0.0	0.0020161290322580645	0.0020161290322580645	0.0010080645161290322	0.0	0.0030241935483870967	0.0030241935483870967	0.008064516129032258	0.021169354838709676	0.0030241935483870967
2	0.0010080645161290322	0.0010080645161290322	0.0010080645161290322	0.0	0.0020161290322580645	0.0010080645161290322	0.0010080645161290322	0.0	0.0020161290322580645	0.0020161290322580645	0.0010080645161290322	0.0020161290322580645	0.0	0.0	0.0	0.0010080645161290322	0.006048387096774193	0.010080645161290322	0.010080645161290322	0.006048387096774193
3	0.0	0.0	0.0010080645161290322	0.0	0.0030241935483870967	0.0010080645161290322	0.0	0.0020161290322580645	0.0030241935483870967	0.004032258064516129	0.004032258064516129	0.0010080645161290322	0.0030241935483870967	0.0030241935483870967	0.0020161290322580645	0.011088709677419355	0.015120967741935484	0.007056451612903226	0.004032258064516129	0.0030241935483870967
4	0.0	0.0	0.0010080645161290322	0.0	0.0010080645161290322	0.0	0.0030241935483870967	0.0020161290322580645	0.0010080645161290322	0.0020161290322580645	0.0010080645161290322	0.0	0.0030241935483870967	0.0010080645161290322	0.007056451612903226	0.008064516129032258	0.004032258064516129	0.0020161290322580645	0.0030241935483870967	0.0030241935483870967
5	0.0	0.0	0.0	0.0	0.0	0.0	0.0	0.0010080645161290322	0.0020161290322580645	0.0020161290322580645	0.0	0.0	0.0010080645161290322	0.0020161290322580645	0.0	0.0010080645161290322	0.0010080645161290322	0.0	0.0010080645161290322	0.0
6	0.0	0.0010080645161290322	0.0	0.0	0.0010080645161290322	0.0010080645161290322	0.0	0.0	0.0010080645161290322	0.0020161290322580645	0.0010080645161290322	0.0010080645161290322	0.0030241935483870967	0.0	0.005040322580645161	0.0020161290322580645	0.0	0.0010080645161290322	0.0	0.0
7	0.0	0.0010080645161290322	0.0	0.0010080645161290322	0.0020161290322580645	0.0010080645161290322	0.0010080645161290322	0.0	0.0	0.0010080645161290322	0.0020161290322580645	0.0020161290322580645	0.0030241935483870967	0.0030241935483870967	0.0010080645161290322	0.0020161290322580645	0.0	0.0	0.0010080645161290322	0.0020161290322580645
8	0.0030241935483870967	0.0030241935483870967	0.004032258064516129	0.0010080645161290322	0.0030241935483870967	0.0010080645161290322	0.0010080645161290322	0.0030241935483870967	0.0030241935483870967	0.0010080645161290322	0.007056451612903226	0.0010080645161290322	0.0010080645161290322	0.0010080645161290322	0.0010080645161290322	0.0	0.0	0.0	0.0010080645161290322	0.0
9	0.0	0.0010080645161290322	0.0	0.0010080645161290322	0.0	0.0	0.0010080645161290322	0.0030241935483870967	0.0	0.0010080645161290322	0.0020161290322580645	0.005040322580645161	0.0010080645161290322	0.0020161290322580645	0.0010080645161290322	0.0	0.0	0.0	0.0	0.0010080645161290322
10	0.0010080645161290322	0.0	0.0	0.0	0.0	0.0020161290322580645	0.0	0.0010080645161290322	0.004032258064516129	0.004032258064516129	0.006048387096774193	0.0	0.0020161290322580645	0.0	0.0010080645161290322	0.0030241935483870967	0.0	0.0	0.0020161290322580645	0.0010080645161290322
11	0.0	0.0	0.0020161290322580645	0.0010080645161290322	0.0	0.0010080645161290322	0.0	0.0010080645161290322	0.0020161290322580645	0.0030241935483870967	0.0	0.0020161290322580645	0.0	0.0010080645161290322	0.0	0.0010080645161290322	0.0020161290322580645	0.0	0.0	0.0010080645161290322
12	0.0	0.0	0.0020161290322580645	0.0010080645161290322	0.0010080645161290322	0.0	0.0010080645161290322	0.0	0.0030241935483870967	0.004032258064516129	0.0	0.0030241935483870967	0.0010080645161290322	0.0	0.0010080645161290322	0.0	0.0	0.0	0.0010080645161290322	0.0
13	0.0010080645161290322	0.0	0.0020161290322580645	0.0	0.0010080645161290322	0.0020161290322580645	0.0030241935483870967	0.0020161290322580645	0.0	0.0	0.0	0.0010080645161290322	0.0010080645161290322	0.0	0.0030241935483870967	0.0010080645161290322	0.0010080645161290322	0.0010080645161290322	0.0	0.0
14	0.0020161290322580645	0.0	0.0010080645161290322	0.0030241935483870967	0.005040322580645161	0.0010080645161290322	0.005040322580645161	0.0020161290322580645	0.0	0.0010080645161290322	0.0010080645161290322	0.0010080645161290322	0.0030241935483870967	0.0010080645161290322	0.0010080645161290322	0.0010080645161290322	0.0010080645161290322	0.0	0.0020161290322580645	0.0
15	0.0	0.0	0.0010080645161290322	0.0020161290322580645	0.0030241935483870967	0.005040322580645161	0.0030241935483870967	0.0	0.0020161290322580645	0.0010080645161290322	0.0	0.0010080645161290322	0.0010080645161290322	0.0010080645161290322	0.0	0.0010080645161290322	0.0	0.0010080645161290322	0.0	0.0
16	0.0010080645161290322	0.0010080645161290322	0.004032258064516129	0.0030241935483870967	0.007056451612903226	0.0030241935483870967	0.0010080645161290322	0.0010080645161290322	0.0010080645161290322	0.0	0.0	0.0010080645161290322	0.0010080645161290322	0.0	0.0010080645161290322	0.0020161290322580645	0.0010080645161290322	0.0	0.0020161290322580645	0.0010080645161290322
17	0.004032258064516129	0.006048387096774193	0.020161290322580645	0.006048387096774193	0.0030241935483870967	0.0010080645161290322	0.0	0.0010080645161290322	0.0010080645161290322	0.0020161290322580645	0.0	0.0	0.0	0.0	0.0	0.0020161290322580645	0.004032258064516129	0.0010080645161290322	0.0030241935483870967	0.0010080645161290322
18	0.021169354838709676	0.02721774193548387	0.007056451612903226	0.004032258064516129	0.0030241935483870967	0.004032258064516129	0.0020161290322580645	0.0030241935483870967	0.0030241935483870967	0.0010080645161290322	0.0030241935483870967	0.0010080645161290322	0.0010080645161290322	0.0010080645161290322	0.0010080645161290322	0.0020161290322580645	0.0	0.0	0.0010080645161290322	0.0020161290322580645
19	0.046370967741935484	0.019153225806451613	0.012096774193548387	0.005040322580645161	0.0020161290322580645	0.004032258064516129	0.0010080645161290322	0.0010080645161290322	0.0010080645161290322	0.0030241935483870967	0.0010080645161290322	0.0030241935483870967	0.0	0.0030241935483870967	0.0020161290322580645	0.0020161290322580645	0.0020161290322580645	0.0030241935483870967	0.0	0.0030241935483870967
