# Supplementary material for: Complementary encoding of spatial information in hippocampal astrocytes
Source: PLoS Biol. 2022 Mar 3;20(3):e3001530. doi: 10.1371/journal.pbio.3001530 (PMC8893713; doi:10.1371/journal.pbio.3001530)
Supplement: S1 Data — (ZIP) [file pbio.3001530.s033.zip › S1_Data/HeatMap_Fig3/035_astro_obs_bin_24.csv]

	0	1	2	3	4	5	6	7	8	9	10	11	12	13	14	15	16	17	18	19	20	21	22	23
0	0.01310483870967742	0.007056451612903226	0.006048387096774193	0.009072580645161291	0.005040322580645161	0.004032258064516129	0.004032258064516129	0.005040322580645161	0.006048387096774193	0.0010080645161290322	0.005040322580645161	0.006048387096774193	0.006048387096774193	0.008064516129032258	0.0020161290322580645	0.006048387096774193	0.008064516129032258	0.007056451612903226	0.014112903225806451	0.014112903225806451	0.020161290322580645	0.020161290322580645	0.021169354838709676	0.04334677419354839
1	0.0010080645161290322	0.0010080645161290322	0.0020161290322580645	0.004032258064516129	0.004032258064516129	0.0030241935483870967	0.0030241935483870967	0.0010080645161290322	0.0010080645161290322	0.0030241935483870967	0.0020161290322580645	0.0010080645161290322	0.0010080645161290322	0.0030241935483870967	0.0020161290322580645	0.0010080645161290322	0.0010080645161290322	0.0010080645161290322	0.0030241935483870967	0.0020161290322580645	0.0020161290322580645	0.006048387096774193	0.014112903225806451	0.008064516129032258
2	0.0	0.0	0.0020161290322580645	0.0030241935483870967	0.0020161290322580645	0.0	0.0010080645161290322	0.0	0.0020161290322580645	0.0010080645161290322	0.0	0.0010080645161290322	0.0	0.0010080645161290322	0.0020161290322580645	0.0	0.0010080645161290322	0.0	0.0	0.0020161290322580645	0.007056451612903226	0.008064516129032258	0.005040322580645161	0.0010080645161290322
3	0.0	0.0010080645161290322	0.0030241935483870967	0.0010080645161290322	0.0010080645161290322	0.004032258064516129	0.0020161290322580645	0.0020161290322580645	0.0030241935483870967	0.0010080645161290322	0.0030241935483870967	0.0030241935483870967	0.0	0.0	0.0020161290322580645	0.0	0.0010080645161290322	0.0020161290322580645	0.005040322580645161	0.005040322580645161	0.01310483870967742	0.007056451612903226	0.005040322580645161	0.006048387096774193
4	0.0	0.0	0.0010080645161290322	0.0010080645161290322	0.0	0.0	0.0	0.0	0.0010080645161290322	0.0020161290322580645	0.0	0.0010080645161290322	0.0010080645161290322	0.0020161290322580645	0.0	0.0010080645161290322	0.0010080645161290322	0.0010080645161290322	0.005040322580645161	0.010080645161290322	0.008064516129032258	0.0020161290322580645	0.0020161290322580645	0.0010080645161290322
5	0.0	0.0010080645161290322	0.0010080645161290322	0.0	0.0	0.0	0.0	0.0010080645161290322	0.0	0.0010080645161290322	0.0020161290322580645	0.0010080645161290322	0.0	0.0	0.0010080645161290322	0.0010080645161290322	0.0010080645161290322	0.004032258064516129	0.007056451612903226	0.006048387096774193	0.0010080645161290322	0.0	0.0020161290322580645	0.0
6	0.0	0.0	0.0	0.0	0.0	0.0	0.0	0.0	0.0010080645161290322	0.0010080645161290322	0.0010080645161290322	0.0020161290322580645	0.0010080645161290322	0.0	0.0	0.0010080645161290322	0.0020161290322580645	0.0010080645161290322	0.0030241935483870967	0.0020161290322580645	0.0	0.0	0.0	0.0
7	0.0010080645161290322	0.0	0.0	0.0010080645161290322	0.0	0.0010080645161290322	0.0010080645161290322	0.0	0.0	0.0	0.0	0.0020161290322580645	0.0	0.0	0.0010080645161290322	0.0010080645161290322	0.0	0.004032258064516129	0.0	0.0	0.0	0.0	0.0010080645161290322	0.0
8	0.0	0.0	0.0	0.0	0.0020161290322580645	0.0	0.0	0.0	0.0	0.0	0.0010080645161290322	0.0	0.0	0.0010080645161290322	0.0020161290322580645	0.0010080645161290322	0.0010080645161290322	0.0010080645161290322	0.0	0.0	0.0	0.0	0.0	0.0
9	0.0	0.0020161290322580645	0.0	0.0020161290322580645	0.0	0.0010080645161290322	0.0010080645161290322	0.0	0.0	0.0	0.0	0.0	0.0030241935483870967	0.0020161290322580645	0.0020161290322580645	0.0020161290322580645	0.0	0.0	0.0020161290322580645	0.0010080645161290322	0.0	0.0	0.0010080645161290322	0.0
10	0.0010080645161290322	0.0020161290322580645	0.0	0.0010080645161290322	0.0010080645161290322	0.0	0.0	0.0	0.0	0.0020161290322580645	0.0010080645161290322	0.0010080645161290322	0.005040322580645161	0.0020161290322580645	0.0020161290322580645	0.0010080645161290322	0.0020161290322580645	0.0010080645161290322	0.0	0.0010080645161290322	0.0	0.0	0.0	0.0
11	0.0	0.0020161290322580645	0.0	0.0	0.0	0.0	0.0	0.0	0.0020161290322580645	0.0	0.0020161290322580645	0.0010080645161290322	0.0010080645161290322	0.005040322580645161	0.0010080645161290322	0.0	0.0	0.0	0.0	0.0	0.0	0.0	0.0	0.0
12	0.0	0.0	0.0	0.0	0.0	0.0	0.0010080645161290322	0.0	0.0010080645161290322	0.005040322580645161	0.0020161290322580645	0.0	0.0030241935483870967	0.0010080645161290322	0.0	0.0	0.0	0.0	0.0	0.0	0.0	0.0	0.0010080645161290322	0.0
13	0.0	0.0	0.0010080645161290322	0.0	0.0	0.0	0.0	0.0	0.0	0.0	0.0030241935483870967	0.004032258064516129	0.004032258064516129	0.0030241935483870967	0.0010080645161290322	0.0	0.0	0.0010080645161290322	0.0010080645161290322	0.0	0.0	0.0010080645161290322	0.0	0.0
14	0.0020161290322580645	0.0020161290322580645	0.0020161290322580645	0.004032258064516129	0.0020161290322580645	0.0010080645161290322	0.0	0.0	0.0010080645161290322	0.0010080645161290322	0.005040322580645161	0.0020161290322580645	0.0	0.004032258064516129	0.0	0.0010080645161290322	0.0	0.0	0.0010080645161290322	0.0	0.0020161290322580645	0.0	0.0020161290322580645	0.0
15	0.0	0.0	0.0	0.0	0.0010080645161290322	0.0	0.0010080645161290322	0.004032258064516129	0.0	0.0010080645161290322	0.0010080645161290322	0.0020161290322580645	0.0	0.0	0.0	0.0	0.0	0.0010080645161290322	0.0010080645161290322	0.0020161290322580645	0.0	0.0010080645161290322	0.0010080645161290322	0.0
16	0.0	0.0010080645161290322	0.0020161290322580645	0.0020161290322580645	0.0	0.0030241935483870967	0.0010080645161290322	0.0	0.0010080645161290322	0.0	0.0	0.0	0.0010080645161290322	0.0	0.0010080645161290322	0.0	0.0	0.0020161290322580645	0.0010080645161290322	0.0	0.0	0.0	0.0	0.0010080645161290322
17	0.0010080645161290322	0.0010080645161290322	0.0	0.0	0.0010080645161290322	0.0030241935483870967	0.005040322580645161	0.0020161290322580645	0.0010080645161290322	0.0010080645161290322	0.0	0.0	0.0	0.0	0.0020161290322580645	0.0020161290322580645	0.0010080645161290322	0.0	0.0010080645161290322	0.0	0.0010080645161290322	0.0020161290322580645	0.0	0.0
18	0.0010080645161290322	0.0	0.0	0.0010080645161290322	0.0010080645161290322	0.004032258064516129	0.0010080645161290322	0.0020161290322580645	0.0	0.0	0.0	0.0	0.0	0.0	0.0010080645161290322	0.0	0.0020161290322580645	0.0	0.0	0.0	0.0	0.0	0.0	0.0
19	0.0010080645161290322	0.0020161290322580645	0.0010080645161290322	0.0010080645161290322	0.0020161290322580645	0.0020161290322580645	0.0	0.0010080645161290322	0.0020161290322580645	0.0010080645161290322	0.0010080645161290322	0.0010080645161290322	0.0	0.0010080645161290322	0.0	0.0010080645161290322	0.0	0.0	0.0	0.0	0.0	0.0	0.0020161290322580645	0.0010080645161290322
20	0.0010080645161290322	0.0030241935483870967	0.006048387096774193	0.010080645161290322	0.006048387096774193	0.0020161290322580645	0.0030241935483870967	0.0010080645161290322	0.0	0.0010080645161290322	0.0	0.0010080645161290322	0.0	0.0	0.0	0.0010080645161290322	0.0	0.0	0.0020161290322580645	0.0	0.0	0.0	0.0020161290322580645	0.0010080645161290322
21	0.007056451612903226	0.008064516129032258	0.007056451612903226	0.009072580645161291	0.006048387096774193	0.0010080645161290322	0.0020161290322580645	0.0010080645161290322	0.0010080645161290322	0.0030241935483870967	0.0	0.0010080645161290322	0.0	0.0	0.0	0.0	0.0	0.0	0.0010080645161290322	0.0020161290322580645	0.0010080645161290322	0.0010080645161290322	0.0010080645161290322	0.0
22	0.009072580645161291	0.021169354838709676	0.01310483870967742	0.005040322580645161	0.0020161290322580645	0.0020161290322580645	0.005040322580645161	0.0020161290322580645	0.0020161290322580645	0.0	0.0010080645161290322	0.0010080645161290322	0.0010080645161290322	0.0010080645161290322	0.0020161290322580645	0.0010080645161290322	0.0010080645161290322	0.0	0.0010080645161290322	0.0010080645161290322	0.0010080645161290322	0.0020161290322580645	0.0020161290322580645	0.0
23	0.03528225806451613	0.015120967741935484	0.008064516129032258	0.0030241935483870967	0.0010080645161290322	0.0020161290322580645	0.0020161290322580645	0.0020161290322580645	0.0	0.0020161290322580645	0.0010080645161290322	0.0010080645161290322	0.0020161290322580645	0.0010080645161290322	0.0	0.0010080645161290322	0.0020161290322580645	0.0	0.0010080645161290322	0.0	0.0020161290322580645	0.0020161290322580645	0.0	0.005040322580645161
