# Supplementary material for: Complementary encoding of spatial information in hippocampal astrocytes
Source: PLoS Biol. 2022 Mar 3;20(3):e3001530. doi: 10.1371/journal.pbio.3001530 (PMC8893713; doi:10.1371/journal.pbio.3001530)
Supplement: S1 Data — (ZIP) [file pbio.3001530.s033.zip › S1_Data/HeatMap_Fig3/035_astro_obs_bin_4.csv]

	0	1	2	3
0	0.06350806451612903	0.04838709677419355	0.06048387096774194	0.26310483870967744
1	0.011088709677419355	0.023185483870967742	0.05141129032258065	0.015120967741935484
2	0.03125	0.05846774193548387	0.029233870967741934	0.019153225806451613
3	0.22076612903225806	0.04334677419354839	0.020161290322580645	0.04133064516129032
