# Supplementary material for: Complementary encoding of spatial information in hippocampal astrocytes
Source: PLoS Biol. 2022 Mar 3;20(3):e3001530. doi: 10.1371/journal.pbio.3001530 (PMC8893713; doi:10.1371/journal.pbio.3001530)
Supplement: S1 Data — (ZIP) [file pbio.3001530.s033.zip › S1_Data/HeatMap_Fig3/035_astro_obs_bin_8.csv]

	0	1	2	3	4	5	6	7
0	0.025201612903225805	0.028225806451612902	0.014112903225806451	0.011088709677419355	0.01310483870967742	0.012096774193548387	0.06149193548387097	0.12701612903225806
1	0.004032258064516129	0.009072580645161291	0.011088709677419355	0.011088709677419355	0.01310483870967742	0.011088709677419355	0.057459677419354836	0.019153225806451613
2	0.0010080645161290322	0.0030241935483870967	0.0010080645161290322	0.004032258064516129	0.010080645161290322	0.015120967741935484	0.006048387096774193	0.0020161290322580645
3	0.006048387096774193	0.004032258064516129	0.004032258064516129	0.011088709677419355	0.015120967741935484	0.012096774193548387	0.0030241935483870967	0.0030241935483870967
4	0.008064516129032258	0.01310483870967742	0.006048387096774193	0.02620967741935484	0.02217741935483871	0.006048387096774193	0.006048387096774193	0.009072580645161291
5	0.008064516129032258	0.011088709677419355	0.020161290322580645	0.010080645161290322	0.005040322580645161	0.006048387096774193	0.004032258064516129	0.007056451612903226
6	0.016129032258064516	0.03125	0.012096774193548387	0.006048387096774193	0.006048387096774193	0.005040322580645161	0.004032258064516129	0.005040322580645161
7	0.13004032258064516	0.028225806451612902	0.014112903225806451	0.011088709677419355	0.004032258064516129	0.005040322580645161	0.014112903225806451	0.010080645161290322
