# Supplementary material for: Complementary encoding of spatial information in hippocampal astrocytes
Source: PLoS Biol. 2022 Mar 3;20(3):e3001530. doi: 10.1371/journal.pbio.3001530 (PMC8893713; doi:10.1371/journal.pbio.3001530)
Supplement: S1 Data — (ZIP) [file pbio.3001530.s033.zip › S1_Data/HeatMap_Fig3/039_astro_obs_bin_12.csv]

	0	1	2	3	4	5	6	7	8	9	10	11
0	0.0020181634712411706	0.0	0.0010090817356205853	0.0	0.0	0.0	0.0020181634712411706	0.0020181634712411706	0.0	0.0	0.010090817356205853	0.08173562058526741
1	0.0020181634712411706	0.0010090817356205853	0.0	0.0020181634712411706	0.0	0.0	0.0010090817356205853	0.0020181634712411706	0.0020181634712411706	0.008072653884964682	0.04641775983854692	0.011099899091826439
2	0.0020181634712411706	0.0	0.0	0.0	0.0010090817356205853	0.0	0.0	0.0020181634712411706	0.014127144298688193	0.030272452068617558	0.009081735620585268	0.0030272452068617556
3	0.0010090817356205853	0.0020181634712411706	0.0	0.0	0.0	0.0	0.0020181634712411706	0.008072653884964682	0.008072653884964682	0.015136226034308779	0.0020181634712411706	0.0
4	0.0010090817356205853	0.0	0.0	0.0	0.0010090817356205853	0.0010090817356205853	0.012108980827447022	0.009081735620585268	0.008072653884964682	0.005045408678102927	0.0020181634712411706	0.0
5	0.0	0.0	0.0	0.0	0.004036326942482341	0.012108980827447022	0.026236125126135216	0.011099899091826439	0.0010090817356205853	0.0010090817356205853	0.0010090817356205853	0.0020181634712411706
6	0.0010090817356205853	0.0	0.0	0.0020181634712411706	0.012108980827447022	0.02119071644803229	0.006054490413723511	0.0010090817356205853	0.0	0.0	0.0	0.0020181634712411706
7	0.0	0.0	0.0020181634712411706	0.010090817356205853	0.02320887991927346	0.017154389505549948	0.0010090817356205853	0.0	0.0	0.0	0.0	0.0
8	0.0030272452068617556	0.0010090817356205853	0.015136226034308779	0.03128153380423814	0.010090817356205853	0.0020181634712411706	0.0010090817356205853	0.0	0.0020181634712411706	0.0	0.0010090817356205853	0.0020181634712411706
9	0.0030272452068617556	0.012108980827447022	0.05146316851664985	0.020181634712411706	0.004036326942482341	0.0	0.0	0.0	0.0	0.0	0.0010090817356205853	0.0030272452068617556
10	0.015136226034308779	0.08375378405650857	0.015136226034308779	0.0020181634712411706	0.0010090817356205853	0.0010090817356205853	0.0010090817356205853	0.0	0.0	0.0010090817356205853	0.0010090817356205853	0.0
11	0.16649848637739656	0.024217961654894045	0.008072653884964682	0.005045408678102927	0.007063572149344097	0.005045408678102927	0.007063572149344097	0.0030272452068617556	0.004036326942482341	0.004036326942482341	0.007063572149344097	0.0030272452068617556
