# Supplementary material for: Complementary encoding of spatial information in hippocampal astrocytes
Source: PLoS Biol. 2022 Mar 3;20(3):e3001530. doi: 10.1371/journal.pbio.3001530 (PMC8893713; doi:10.1371/journal.pbio.3001530)
Supplement: S1 Data — (ZIP) [file pbio.3001530.s033.zip › S1_Data/HeatMap_Fig3/039_astro_obs_bin_16.csv]

	0	1	2	3	4	5	6	7	8	9	10	11	12	13	14	15
0	0.0	0.0	0.0020181634712411706	0.0	0.0	0.0	0.0	0.0	0.0020181634712411706	0.0010090817356205853	0.0010090817356205853	0.0	0.0	0.004036326942482341	0.010090817356205853	0.056508577194752774
1	0.0	0.0	0.0010090817356205853	0.0010090817356205853	0.0	0.0	0.0	0.0	0.0010090817356205853	0.0010090817356205853	0.0	0.0010090817356205853	0.0	0.006054490413723511	0.035317860746720484	0.008072653884964682
2	0.0	0.0010090817356205853	0.0	0.0	0.0	0.0	0.0	0.0010090817356205853	0.0	0.0	0.0	0.0010090817356205853	0.009081735620585268	0.020181634712411706	0.005045408678102927	0.0010090817356205853
3	0.0	0.0	0.0	0.0	0.0	0.0	0.0	0.0	0.0	0.0	0.0	0.007063572149344097	0.01917255297679112	0.008072653884964682	0.0	0.0
4	0.0	0.0	0.0	0.0	0.0	0.0	0.0	0.0	0.0	0.0	0.005045408678102927	0.0020181634712411706	0.004036326942482341	0.0010090817356205853	0.0	0.0010090817356205853
5	0.0	0.0	0.0	0.0	0.0	0.0	0.0	0.0010090817356205853	0.0	0.008072653884964682	0.006054490413723511	0.0030272452068617556	0.0010090817356205853	0.0010090817356205853	0.0010090817356205853	0.0010090817356205853
6	0.0010090817356205853	0.0	0.0	0.0010090817356205853	0.0	0.0	0.0	0.0010090817356205853	0.010090817356205853	0.013118062563067608	0.006054490413723511	0.0020181634712411706	0.0010090817356205853	0.0020181634712411706	0.0010090817356205853	0.0010090817356205853
7	0.0	0.0010090817356205853	0.0010090817356205853	0.0	0.0	0.0	0.0010090817356205853	0.007063572149344097	0.0030272452068617556	0.008072653884964682	0.004036326942482341	0.0	0.0	0.0	0.004036326942482341	0.0
8	0.0010090817356205853	0.0	0.0	0.0	0.0010090817356205853	0.0020181634712411706	0.005045408678102927	0.011099899091826439	0.006054490413723511	0.0	0.0	0.0010090817356205853	0.0	0.0	0.0	0.0010090817356205853
9	0.0020181634712411706	0.0	0.0	0.0	0.0	0.011099899091826439	0.01917255297679112	0.009081735620585268	0.0010090817356205853	0.0	0.0	0.0	0.0	0.0	0.0010090817356205853	0.0
10	0.0	0.0	0.0	0.0020181634712411706	0.010090817356205853	0.014127144298688193	0.012108980827447022	0.0020181634712411706	0.0	0.0010090817356205853	0.0	0.0010090817356205853	0.0	0.0	0.0010090817356205853	0.0
11	0.0	0.0	0.0010090817356205853	0.008072653884964682	0.024217961654894045	0.012108980827447022	0.0	0.0010090817356205853	0.0020181634712411706	0.0	0.0	0.0020181634712411706	0.0	0.0	0.0	0.0010090817356205853
12	0.0	0.0020181634712411706	0.004036326942482341	0.034308779011099896	0.012108980827447022	0.0010090817356205853	0.0	0.0	0.0010090817356205853	0.0	0.0	0.0	0.0	0.0	0.0	0.0020181634712411706
13	0.0030272452068617556	0.011099899091826439	0.045408678102926335	0.009081735620585268	0.0	0.0	0.0	0.0	0.0020181634712411706	0.0	0.0010090817356205853	0.0	0.0	0.0	0.0010090817356205853	0.0
14	0.026236125126135216	0.07164480322906155	0.02320887991927346	0.008072653884964682	0.007063572149344097	0.0030272452068617556	0.004036326942482341	0.005045408678102927	0.004036326942482341	0.004036326942482341	0.0020181634712411706	0.0030272452068617556	0.005045408678102927	0.0030272452068617556	0.005045408678102927	0.0020181634712411706
15	0.11806256306760847	0.024217961654894045	0.005045408678102927	0.005045408678102927	0.006054490413723511	0.005045408678102927	0.004036326942482341	0.0030272452068617556	0.009081735620585268	0.004036326942482341	0.0020181634712411706	0.005045408678102927	0.005045408678102927	0.011099899091826439	0.007063572149344097	0.006054490413723511
