# Supplementary material for: Complementary encoding of spatial information in hippocampal astrocytes
Source: PLoS Biol. 2022 Mar 3;20(3):e3001530. doi: 10.1371/journal.pbio.3001530 (PMC8893713; doi:10.1371/journal.pbio.3001530)
Supplement: S1 Data — (ZIP) [file pbio.3001530.s033.zip › S1_Data/HeatMap_Fig3/039_astro_obs_bin_20.csv]

	0	1	2	3	4	5	6	7	8	9	10	11	12	13	14	15	16	17	18	19
0	0.0	0.0	0.0	0.0010090817356205853	0.0	0.0	0.0	0.0	0.0	0.0	0.0010090817356205853	0.0	0.0010090817356205853	0.0	0.0	0.0	0.0010090817356205853	0.0010090817356205853	0.007063572149344097	0.03733602421796166
1	0.0	0.0	0.0010090817356205853	0.0020181634712411706	0.0	0.0	0.0	0.0	0.0	0.0	0.0020181634712411706	0.0	0.0030272452068617556	0.0010090817356205853	0.0010090817356205853	0.0010090817356205853	0.0020181634712411706	0.011099899091826439	0.03733602421796166	0.010090817356205853
2	0.0030272452068617556	0.0	0.0	0.0	0.0	0.0	0.0	0.0	0.0	0.0	0.0010090817356205853	0.0	0.0	0.0	0.0	0.0010090817356205853	0.007063572149344097	0.015136226034308779	0.009081735620585268	0.0010090817356205853
3	0.0010090817356205853	0.0010090817356205853	0.0	0.0	0.0	0.0	0.0	0.0	0.0	0.0	0.0	0.0	0.0	0.0	0.0020181634712411706	0.007063572149344097	0.014127144298688193	0.004036326942482341	0.0	0.0010090817356205853
4	0.0	0.0	0.0	0.0	0.0	0.0	0.0	0.0	0.0	0.0	0.0	0.0	0.0	0.0	0.007063572149344097	0.016145307769929364	0.0030272452068617556	0.0010090817356205853	0.0030272452068617556	0.0010090817356205853
5	0.0010090817356205853	0.0010090817356205853	0.0	0.0	0.0	0.0	0.0	0.0	0.0	0.0	0.0	0.0	0.0	0.004036326942482341	0.0010090817356205853	0.005045408678102927	0.0020181634712411706	0.0	0.0	0.0010090817356205853
6	0.0	0.0	0.0	0.0	0.0	0.0	0.0	0.0	0.0	0.0	0.0	0.0020181634712411706	0.006054490413723511	0.0	0.005045408678102927	0.0	0.0	0.0010090817356205853	0.0	0.0
7	0.0010090817356205853	0.0	0.0	0.0	0.0	0.0	0.0	0.0	0.0	0.0010090817356205853	0.0	0.0030272452068617556	0.005045408678102927	0.007063572149344097	0.0010090817356205853	0.0010090817356205853	0.0	0.0	0.0	0.0
8	0.0	0.0	0.0	0.0	0.0	0.0	0.0	0.0	0.0	0.0010090817356205853	0.007063572149344097	0.004036326942482341	0.005045408678102927	0.0010090817356205853	0.0	0.0	0.0010090817356205853	0.0	0.0	0.0
9	0.0	0.0	0.0	0.0	0.0	0.0	0.0	0.0	0.0020181634712411706	0.005045408678102927	0.005045408678102927	0.008072653884964682	0.0010090817356205853	0.0	0.0	0.0	0.0	0.0010090817356205853	0.0	0.0
10	0.0	0.0	0.0	0.0	0.0	0.0	0.0	0.0010090817356205853	0.007063572149344097	0.015136226034308779	0.008072653884964682	0.0	0.0010090817356205853	0.0	0.0010090817356205853	0.0	0.0	0.0	0.0010090817356205853	0.0
11	0.0020181634712411706	0.0	0.0	0.0	0.0	0.0	0.0010090817356205853	0.008072653884964682	0.006054490413723511	0.004036326942482341	0.0010090817356205853	0.0	0.0	0.0	0.0	0.0	0.0	0.0	0.0	0.0
12	0.0010090817356205853	0.0	0.0	0.0010090817356205853	0.0	0.0020181634712411706	0.004036326942482341	0.008072653884964682	0.009081735620585268	0.0010090817356205853	0.0	0.0	0.0	0.0	0.0	0.0	0.0	0.0	0.0	0.0010090817356205853
13	0.0	0.0	0.0	0.0030272452068617556	0.0010090817356205853	0.004036326942482341	0.010090817356205853	0.005045408678102927	0.0010090817356205853	0.0010090817356205853	0.0	0.0	0.0	0.0	0.0	0.0	0.0	0.0	0.0	0.0
14	0.0	0.0	0.0	0.0010090817356205853	0.007063572149344097	0.02119071644803229	0.007063572149344097	0.0010090817356205853	0.0	0.0	0.0010090817356205853	0.0	0.0	0.0	0.0010090817356205853	0.0	0.0	0.0	0.0	0.0
15	0.0010090817356205853	0.0	0.0	0.010090817356205853	0.01917255297679112	0.011099899091826439	0.0010090817356205853	0.0	0.0	0.0	0.0	0.0	0.0	0.0	0.0	0.0	0.0	0.0	0.0010090817356205853	0.0010090817356205853
16	0.0	0.0010090817356205853	0.010090817356205853	0.018163471241170535	0.011099899091826439	0.0	0.0010090817356205853	0.0010090817356205853	0.0	0.0	0.0	0.0	0.0	0.0	0.0	0.0	0.0	0.0	0.0010090817356205853	0.0
17	0.0030272452068617556	0.012108980827447022	0.04742684157416751	0.012108980827447022	0.0030272452068617556	0.0020181634712411706	0.004036326942482341	0.0030272452068617556	0.0030272452068617556	0.0030272452068617556	0.0030272452068617556	0.0010090817356205853	0.0010090817356205853	0.0030272452068617556	0.0	0.0010090817356205853	0.0010090817356205853	0.0010090817356205853	0.0010090817356205853	0.0010090817356205853
18	0.014127144298688193	0.06357214934409687	0.014127144298688193	0.0010090817356205853	0.0030272452068617556	0.0	0.0	0.0010090817356205853	0.0	0.0	0.0	0.0	0.0	0.0	0.0	0.0	0.0	0.0020181634712411706	0.0	0.0
19	0.09889001009081735	0.017154389505549948	0.006054490413723511	0.011099899091826439	0.008072653884964682	0.009081735620585268	0.009081735620585268	0.009081735620585268	0.008072653884964682	0.004036326942482341	0.009081735620585268	0.010090817356205853	0.004036326942482341	0.0030272452068617556	0.005045408678102927	0.005045408678102927	0.010090817356205853	0.008072653884964682	0.009081735620585268	0.005045408678102927
