# Supplementary material for: Complementary encoding of spatial information in hippocampal astrocytes
Source: PLoS Biol. 2022 Mar 3;20(3):e3001530. doi: 10.1371/journal.pbio.3001530 (PMC8893713; doi:10.1371/journal.pbio.3001530)
Supplement: S1 Data — (ZIP) [file pbio.3001530.s033.zip › S1_Data/HeatMap_Fig3/039_astro_obs_bin_24.csv]

	0	1	2	3	4	5	6	7	8	9	10	11	12	13	14	15	16	17	18	19	20	21	22	23
0	0.0	0.0	0.0	0.0	0.0	0.0	0.0	0.0	0.0	0.0	0.0010090817356205853	0.0	0.0010090817356205853	0.0010090817356205853	0.0010090817356205853	0.0	0.0010090817356205853	0.0010090817356205853	0.0	0.0	0.0010090817356205853	0.0020181634712411706	0.008072653884964682	0.03128153380423814
1	0.0	0.0	0.0	0.0	0.0010090817356205853	0.0	0.0	0.0	0.0	0.0	0.0	0.0	0.0	0.0	0.0	0.0	0.0	0.0	0.0	0.0010090817356205853	0.0020181634712411706	0.007063572149344097	0.025227043390514632	0.014127144298688193
2	0.0010090817356205853	0.0	0.0	0.0010090817356205853	0.0010090817356205853	0.0	0.0010090817356205853	0.0	0.0	0.0	0.0	0.0	0.0010090817356205853	0.0	0.0	0.0	0.0	0.0010090817356205853	0.0	0.0	0.004036326942482341	0.014127144298688193	0.007063572149344097	0.0010090817356205853
3	0.0010090817356205853	0.0010090817356205853	0.0	0.0	0.0	0.0	0.0	0.0	0.0	0.0	0.0	0.0	0.0	0.0010090817356205853	0.0	0.0	0.0	0.0010090817356205853	0.0020181634712411706	0.011099899091826439	0.010090817356205853	0.0030272452068617556	0.0010090817356205853	0.0010090817356205853
4	0.0	0.0	0.0	0.0	0.0	0.0	0.0	0.0	0.0	0.0	0.0	0.0	0.0	0.0	0.0	0.0	0.0	0.0020181634712411706	0.008072653884964682	0.005045408678102927	0.007063572149344097	0.0	0.0	0.0
5	0.0	0.0	0.0	0.0	0.0	0.0	0.0	0.0	0.0	0.0	0.0	0.0	0.0	0.0	0.0	0.0	0.0010090817356205853	0.0010090817356205853	0.007063572149344097	0.005045408678102927	0.0020181634712411706	0.0	0.0	0.0
6	0.0	0.0	0.0	0.0	0.0	0.0	0.0	0.0	0.0	0.0	0.0	0.0	0.0	0.0	0.0	0.0030272452068617556	0.0030272452068617556	0.0	0.0020181634712411706	0.0010090817356205853	0.0010090817356205853	0.0010090817356205853	0.0010090817356205853	0.0
7	0.0	0.0	0.0	0.0	0.0	0.0	0.0	0.0	0.0	0.0	0.0	0.0	0.0	0.0	0.0030272452068617556	0.004036326942482341	0.0	0.005045408678102927	0.0	0.0	0.0	0.0	0.0	0.0
8	0.0	0.0	0.0	0.0	0.0	0.0	0.0	0.0	0.0	0.0	0.0	0.0	0.0	0.0020181634712411706	0.004036326942482341	0.0	0.0020181634712411706	0.0010090817356205853	0.0	0.0	0.0	0.0010090817356205853	0.0	0.0
9	0.0010090817356205853	0.0	0.0	0.0	0.0	0.0	0.0	0.0	0.0	0.0	0.0	0.0	0.0020181634712411706	0.004036326942482341	0.0	0.0030272452068617556	0.004036326942482341	0.0	0.0010090817356205853	0.0	0.0	0.0010090817356205853	0.0	0.0
10	0.0	0.0	0.0	0.0	0.0	0.0	0.0	0.0	0.0	0.0010090817356205853	0.0	0.0	0.0030272452068617556	0.0010090817356205853	0.007063572149344097	0.0020181634712411706	0.0010090817356205853	0.0	0.0010090817356205853	0.0010090817356205853	0.0	0.0	0.0	0.0
11	0.0	0.0	0.0	0.0010090817356205853	0.0	0.0	0.0	0.0	0.0	0.0	0.0	0.006054490413723511	0.0030272452068617556	0.006054490413723511	0.0010090817356205853	0.0	0.0010090817356205853	0.0	0.0	0.0	0.0	0.0010090817356205853	0.0	0.0
12	0.0010090817356205853	0.0010090817356205853	0.0	0.0	0.0010090817356205853	0.0	0.0	0.0	0.0	0.0030272452068617556	0.005045408678102927	0.008072653884964682	0.007063572149344097	0.0	0.0	0.0	0.0	0.0	0.0	0.0	0.0	0.0	0.0	0.0
13	0.0020181634712411706	0.0	0.0	0.0	0.0	0.0	0.0	0.0	0.0010090817356205853	0.008072653884964682	0.0030272452068617556	0.006054490413723511	0.0	0.0010090817356205853	0.0	0.0	0.0	0.0010090817356205853	0.0	0.0	0.0	0.0010090817356205853	0.0	0.0
14	0.0	0.0	0.0	0.0	0.0	0.0	0.0	0.0	0.009081735620585268	0.0010090817356205853	0.013118062563067608	0.0010090817356205853	0.0010090817356205853	0.0	0.0	0.0	0.0	0.0	0.0	0.0	0.0	0.0	0.0010090817356205853	0.0
15	0.0	0.0	0.0010090817356205853	0.0	0.0	0.0	0.0020181634712411706	0.004036326942482341	0.013118062563067608	0.0030272452068617556	0.0	0.0010090817356205853	0.0	0.0	0.0	0.0	0.0	0.0010090817356205853	0.0	0.0	0.0	0.0	0.0010090817356205853	0.0
16	0.0010090817356205853	0.0	0.0	0.0	0.0	0.0020181634712411706	0.005045408678102927	0.006054490413723511	0.005045408678102927	0.0010090817356205853	0.0	0.0	0.0	0.0	0.0	0.0	0.0	0.0	0.0	0.0	0.0	0.0	0.0	0.0
17	0.0	0.0	0.0010090817356205853	0.0	0.0	0.005045408678102927	0.010090817356205853	0.008072653884964682	0.0020181634712411706	0.0010090817356205853	0.0	0.0	0.0020181634712411706	0.0	0.0	0.0	0.0	0.0	0.0	0.0	0.0	0.0010090817356205853	0.0010090817356205853	0.0010090817356205853
18	0.0	0.0	0.0010090817356205853	0.0	0.004036326942482341	0.014127144298688193	0.009081735620585268	0.0020181634712411706	0.0	0.0	0.0	0.0	0.0	0.0	0.0	0.0	0.0	0.0	0.0	0.0	0.0	0.0	0.0	0.0
19	0.0	0.0	0.0	0.008072653884964682	0.022199798183652877	0.009081735620585268	0.0030272452068617556	0.0010090817356205853	0.0	0.0	0.0	0.0	0.0	0.0	0.0	0.0010090817356205853	0.0	0.0	0.0	0.0	0.0	0.0010090817356205853	0.0010090817356205853	0.0
20	0.0020181634712411706	0.0	0.009081735620585268	0.027245206861755803	0.007063572149344097	0.0010090817356205853	0.0	0.0	0.0	0.0	0.0	0.0	0.0010090817356205853	0.0	0.0	0.0	0.0	0.0	0.0	0.0	0.0	0.0	0.0010090817356205853	0.0
21	0.0020181634712411706	0.009081735620585268	0.03128153380423814	0.014127144298688193	0.0020181634712411706	0.0	0.0	0.0020181634712411706	0.0010090817356205853	0.0010090817356205853	0.0	0.0	0.0010090817356205853	0.0	0.0	0.0	0.0010090817356205853	0.0	0.0	0.0010090817356205853	0.0010090817356205853	0.0010090817356205853	0.0	0.0
22	0.020181634712411706	0.05953582240161453	0.013118062563067608	0.0030272452068617556	0.005045408678102927	0.004036326942482341	0.0030272452068617556	0.0020181634712411706	0.0020181634712411706	0.0010090817356205853	0.004036326942482341	0.0030272452068617556	0.004036326942482341	0.004036326942482341	0.0020181634712411706	0.0020181634712411706	0.0010090817356205853	0.006054490413723511	0.0020181634712411706	0.0030272452068617556	0.0030272452068617556	0.0030272452068617556	0.0020181634712411706	0.0020181634712411706
23	0.07669021190716448	0.018163471241170535	0.009081735620585268	0.004036326942482341	0.009081735620585268	0.005045408678102927	0.007063572149344097	0.007063572149344097	0.0030272452068617556	0.007063572149344097	0.0030272452068617556	0.005045408678102927	0.006054490413723511	0.007063572149344097	0.004036326942482341	0.0010090817356205853	0.0030272452068617556	0.0010090817356205853	0.006054490413723511	0.007063572149344097	0.005045408678102927	0.007063572149344097	0.004036326942482341	0.004036326942482341
