# Supplementary material for: Complementary encoding of spatial information in hippocampal astrocytes
Source: PLoS Biol. 2022 Mar 3;20(3):e3001530. doi: 10.1371/journal.pbio.3001530 (PMC8893713; doi:10.1371/journal.pbio.3001530)
Supplement: S1 Data — (ZIP) [file pbio.3001530.s033.zip › S1_Data/HeatMap_Fig3/039_astro_obs_bin_4.csv]

	0	1	2	3
0	0.012108980827447022	0.0	0.022199798183652877	0.20181634712411706
1	0.0010090817356205853	0.016145307769929364	0.0958627648839556	0.02320887991927346
2	0.025227043390514632	0.1503531786074672	0.013118062563067608	0.008072653884964682
3	0.3753784056508577	0.029263370332996974	0.006054490413723511	0.020181634712411706
