# Supplementary material for: Complementary encoding of spatial information in hippocampal astrocytes
Source: PLoS Biol. 2022 Mar 3;20(3):e3001530. doi: 10.1371/journal.pbio.3001530 (PMC8893713; doi:10.1371/journal.pbio.3001530)
Supplement: S1 Data — (ZIP) [file pbio.3001530.s033.zip › S1_Data/HeatMap_Fig3/039_astro_obs_bin_8.csv]

	0	1	2	3	4	5	6	7
0	0.004036326942482341	0.0010090817356205853	0.0010090817356205853	0.0	0.0030272452068617556	0.0020181634712411706	0.007063572149344097	0.11604439959636731
1	0.006054490413723511	0.0	0.0010090817356205853	0.0	0.0030272452068617556	0.013118062563067608	0.06256306760847628	0.007063572149344097
2	0.0010090817356205853	0.0	0.0	0.0030272452068617556	0.007063572149344097	0.020181634712411706	0.016145307769929364	0.006054490413723511
3	0.0	0.0	0.0020181634712411706	0.011099899091826439	0.04742684157416751	0.009081735620585268	0.006054490413723511	0.0030272452068617556
4	0.0020181634712411706	0.0010090817356205853	0.011099899091826439	0.045408678102926335	0.008072653884964682	0.0	0.0	0.0030272452068617556
5	0.004036326942482341	0.013118062563067608	0.06659939455095863	0.014127144298688193	0.0030272452068617556	0.0020181634712411706	0.0	0.0010090817356205853
6	0.030272452068617558	0.09889001009081735	0.01917255297679112	0.007063572149344097	0.006054490413723511	0.004036326942482341	0.0020181634712411706	0.006054490413723511
7	0.21493440968718466	0.03733602421796166	0.008072653884964682	0.006054490413723511	0.004036326942482341	0.005045408678102927	0.007063572149344097	0.010090817356205853
