# Supplementary material for: Complementary encoding of spatial information in hippocampal astrocytes
Source: PLoS Biol. 2022 Mar 3;20(3):e3001530. doi: 10.1371/journal.pbio.3001530 (PMC8893713; doi:10.1371/journal.pbio.3001530)
Supplement: S1 Data — (ZIP) [file pbio.3001530.s033.zip › S1_Data/HeatMap_Fig3/043_astro_obs_bin_16.csv]

	0	1	2	3	4	5	6	7	8	9	10	11	12	13	14	15
0	0.001349527665317139	0.001349527665317139	0.004048582995951417	0.001349527665317139	0.001349527665317139	0.001349527665317139	0.0	0.004048582995951417	0.0	0.001349527665317139	0.002699055330634278	0.001349527665317139	0.002699055330634278	0.005398110661268556	0.016194331983805668	0.03508771929824561
1	0.002699055330634278	0.0	0.0	0.0	0.001349527665317139	0.002699055330634278	0.002699055330634278	0.001349527665317139	0.002699055330634278	0.0	0.002699055330634278	0.002699055330634278	0.002699055330634278	0.008097165991902834	0.005398110661268556	0.012145748987854251
2	0.0	0.001349527665317139	0.001349527665317139	0.001349527665317139	0.0	0.0	0.001349527665317139	0.0	0.002699055330634278	0.001349527665317139	0.0	0.0	0.01349527665317139	0.009446693657219974	0.012145748987854251	0.006747638326585695
3	0.001349527665317139	0.0	0.0	0.0	0.001349527665317139	0.004048582995951417	0.001349527665317139	0.0	0.002699055330634278	0.001349527665317139	0.0	0.004048582995951417	0.009446693657219974	0.01349527665317139	0.004048582995951417	0.0
4	0.0	0.001349527665317139	0.001349527665317139	0.002699055330634278	0.002699055330634278	0.002699055330634278	0.001349527665317139	0.005398110661268556	0.005398110661268556	0.006747638326585695	0.001349527665317139	0.004048582995951417	0.008097165991902834	0.0	0.001349527665317139	0.0
5	0.002699055330634278	0.0	0.0	0.0	0.001349527665317139	0.001349527665317139	0.0	0.002699055330634278	0.004048582995951417	0.005398110661268556	0.001349527665317139	0.004048582995951417	0.0	0.001349527665317139	0.0	0.0
6	0.002699055330634278	0.0	0.0	0.0	0.002699055330634278	0.0	0.004048582995951417	0.002699055330634278	0.005398110661268556	0.004048582995951417	0.005398110661268556	0.006747638326585695	0.002699055330634278	0.0	0.0	0.001349527665317139
7	0.001349527665317139	0.002699055330634278	0.004048582995951417	0.002699055330634278	0.0	0.004048582995951417	0.008097165991902834	0.004048582995951417	0.002699055330634278	0.002699055330634278	0.002699055330634278	0.005398110661268556	0.002699055330634278	0.0	0.001349527665317139	0.0
8	0.0	0.001349527665317139	0.0	0.0	0.0	0.002699055330634278	0.008097165991902834	0.002699055330634278	0.002699055330634278	0.009446693657219974	0.004048582995951417	0.005398110661268556	0.0	0.0	0.0	0.0
9	0.005398110661268556	0.004048582995951417	0.004048582995951417	0.002699055330634278	0.004048582995951417	0.010796221322537112	0.017543859649122806	0.009446693657219974	0.004048582995951417	0.008097165991902834	0.0	0.004048582995951417	0.004048582995951417	0.0	0.001349527665317139	0.004048582995951417
10	0.001349527665317139	0.005398110661268556	0.004048582995951417	0.001349527665317139	0.01349527665317139	0.010796221322537112	0.009446693657219974	0.001349527665317139	0.0	0.002699055330634278	0.0	0.001349527665317139	0.0	0.001349527665317139	0.002699055330634278	0.002699055330634278
11	0.002699055330634278	0.002699055330634278	0.004048582995951417	0.01349527665317139	0.006747638326585695	0.010796221322537112	0.001349527665317139	0.004048582995951417	0.0	0.0	0.0	0.001349527665317139	0.0	0.004048582995951417	0.001349527665317139	0.001349527665317139
12	0.004048582995951417	0.005398110661268556	0.009446693657219974	0.01349527665317139	0.012145748987854251	0.008097165991902834	0.0	0.002699055330634278	0.006747638326585695	0.0	0.0	0.0	0.001349527665317139	0.0	0.0	0.001349527665317139
13	0.004048582995951417	0.008097165991902834	0.024291497975708502	0.014844804318488529	0.006747638326585695	0.0	0.001349527665317139	0.001349527665317139	0.0	0.001349527665317139	0.001349527665317139	0.002699055330634278	0.002699055330634278	0.0	0.0	0.0
14	0.018893387314439947	0.048582995951417005	0.021592442645074223	0.018893387314439947	0.01349527665317139	0.005398110661268556	0.01349527665317139	0.006747638326585695	0.006747638326585695	0.008097165991902834	0.008097165991902834	0.004048582995951417	0.005398110661268556	0.004048582995951417	0.006747638326585695	0.006747638326585695
15	0.02699055330634278	0.010796221322537112	0.002699055330634278	0.006747638326585695	0.002699055330634278	0.001349527665317139	0.001349527665317139	0.001349527665317139	0.0	0.0	0.002699055330634278	0.001349527665317139	0.001349527665317139	0.0	0.001349527665317139	0.004048582995951417
