# Supplementary material for: Complementary encoding of spatial information in hippocampal astrocytes
Source: PLoS Biol. 2022 Mar 3;20(3):e3001530. doi: 10.1371/journal.pbio.3001530 (PMC8893713; doi:10.1371/journal.pbio.3001530)
Supplement: S1 Data — (ZIP) [file pbio.3001530.s033.zip › S1_Data/HeatMap_Fig3/043_astro_obs_bin_24.csv]

	0	1	2	3	4	5	6	7	8	9	10	11	12	13	14	15	16	17	18	19	20	21	22	23
0	0.0	0.002699055330634278	0.0	0.002699055330634278	0.001349527665317139	0.0	0.0	0.0	0.0	0.001349527665317139	0.0	0.001349527665317139	0.0	0.0	0.0	0.0	0.0	0.001349527665317139	0.0	0.0	0.0	0.002699055330634278	0.005398110661268556	0.016194331983805668
1	0.002699055330634278	0.0	0.0	0.0	0.0	0.0	0.0	0.0	0.0	0.001349527665317139	0.002699055330634278	0.0	0.001349527665317139	0.0	0.0	0.0	0.0	0.0	0.0	0.001349527665317139	0.002699055330634278	0.009446693657219974	0.009446693657219974	0.002699055330634278
2	0.001349527665317139	0.0	0.001349527665317139	0.0	0.0	0.0	0.002699055330634278	0.0	0.001349527665317139	0.0	0.001349527665317139	0.001349527665317139	0.001349527665317139	0.001349527665317139	0.0	0.001349527665317139	0.0	0.0	0.001349527665317139	0.004048582995951417	0.009446693657219974	0.002699055330634278	0.010796221322537112	0.005398110661268556
3	0.0	0.0	0.0	0.0	0.001349527665317139	0.002699055330634278	0.0	0.0	0.0	0.0	0.001349527665317139	0.001349527665317139	0.001349527665317139	0.002699055330634278	0.0	0.001349527665317139	0.0	0.0	0.002699055330634278	0.008097165991902834	0.005398110661268556	0.010796221322537112	0.005398110661268556	0.002699055330634278
4	0.0	0.0	0.0	0.001349527665317139	0.0	0.001349527665317139	0.0	0.001349527665317139	0.001349527665317139	0.001349527665317139	0.0	0.0	0.0	0.001349527665317139	0.002699055330634278	0.0	0.0	0.0	0.008097165991902834	0.002699055330634278	0.008097165991902834	0.006747638326585695	0.0	0.001349527665317139
5	0.0	0.0	0.0	0.001349527665317139	0.0	0.001349527665317139	0.0	0.001349527665317139	0.0	0.001349527665317139	0.001349527665317139	0.002699055330634278	0.001349527665317139	0.0	0.002699055330634278	0.0	0.004048582995951417	0.004048582995951417	0.001349527665317139	0.008097165991902834	0.002699055330634278	0.001349527665317139	0.0	0.0
6	0.0	0.0	0.0	0.001349527665317139	0.0	0.0	0.001349527665317139	0.001349527665317139	0.001349527665317139	0.001349527665317139	0.0	0.0	0.0	0.0	0.001349527665317139	0.002699055330634278	0.001349527665317139	0.002699055330634278	0.001349527665317139	0.0	0.001349527665317139	0.001349527665317139	0.0	0.0
7	0.0	0.0	0.001349527665317139	0.0	0.0	0.0	0.0	0.0	0.001349527665317139	0.0	0.0	0.001349527665317139	0.0	0.001349527665317139	0.0	0.0	0.001349527665317139	0.001349527665317139	0.001349527665317139	0.0	0.0	0.0	0.0	0.0
8	0.0	0.0	0.0	0.0	0.0	0.0	0.0	0.001349527665317139	0.0	0.0	0.001349527665317139	0.001349527665317139	0.0	0.0	0.004048582995951417	0.0	0.0	0.0	0.0	0.0	0.0	0.0	0.0	0.0
9	0.0	0.002699055330634278	0.0	0.001349527665317139	0.0	0.001349527665317139	0.001349527665317139	0.0	0.002699055330634278	0.001349527665317139	0.002699055330634278	0.001349527665317139	0.002699055330634278	0.004048582995951417	0.001349527665317139	0.005398110661268556	0.006747638326585695	0.004048582995951417	0.002699055330634278	0.0	0.001349527665317139	0.0	0.0	0.001349527665317139
10	0.0	0.0	0.001349527665317139	0.0	0.0	0.001349527665317139	0.0	0.002699055330634278	0.0	0.001349527665317139	0.0	0.001349527665317139	0.001349527665317139	0.001349527665317139	0.004048582995951417	0.001349527665317139	0.004048582995951417	0.002699055330634278	0.0	0.0	0.0	0.0	0.0	0.001349527665317139
11	0.0	0.0	0.002699055330634278	0.0	0.0	0.0	0.001349527665317139	0.0	0.001349527665317139	0.001349527665317139	0.002699055330634278	0.001349527665317139	0.0	0.002699055330634278	0.002699055330634278	0.001349527665317139	0.0	0.001349527665317139	0.0	0.0	0.0	0.0	0.0	0.0
12	0.001349527665317139	0.001349527665317139	0.0	0.0	0.0	0.0	0.001349527665317139	0.001349527665317139	0.0	0.0	0.006747638326585695	0.002699055330634278	0.002699055330634278	0.005398110661268556	0.005398110661268556	0.0	0.001349527665317139	0.0	0.001349527665317139	0.0	0.0	0.0	0.0	0.0
13	0.0	0.0	0.001349527665317139	0.0	0.001349527665317139	0.001349527665317139	0.0	0.001349527665317139	0.001349527665317139	0.002699055330634278	0.002699055330634278	0.002699055330634278	0.0	0.004048582995951417	0.001349527665317139	0.0	0.0	0.0	0.0	0.0	0.0	0.0	0.001349527665317139	0.0
14	0.004048582995951417	0.001349527665317139	0.001349527665317139	0.002699055330634278	0.001349527665317139	0.001349527665317139	0.001349527665317139	0.005398110661268556	0.001349527665317139	0.008097165991902834	0.004048582995951417	0.002699055330634278	0.006747638326585695	0.0	0.0	0.0	0.0	0.001349527665317139	0.002699055330634278	0.001349527665317139	0.0	0.0	0.0	0.002699055330634278
15	0.0	0.002699055330634278	0.004048582995951417	0.0	0.0	0.001349527665317139	0.005398110661268556	0.004048582995951417	0.006747638326585695	0.002699055330634278	0.0	0.004048582995951417	0.002699055330634278	0.0	0.0	0.0	0.004048582995951417	0.001349527665317139	0.0	0.0	0.0	0.0	0.001349527665317139	0.0
16	0.0	0.001349527665317139	0.0	0.002699055330634278	0.0	0.001349527665317139	0.006747638326585695	0.005398110661268556	0.005398110661268556	0.004048582995951417	0.001349527665317139	0.005398110661268556	0.0	0.002699055330634278	0.002699055330634278	0.001349527665317139	0.002699055330634278	0.0	0.004048582995951417	0.001349527665317139	0.001349527665317139	0.001349527665317139	0.0	0.0
17	0.004048582995951417	0.0	0.008097165991902834	0.001349527665317139	0.001349527665317139	0.009446693657219974	0.006747638326585695	0.002699055330634278	0.002699055330634278	0.001349527665317139	0.002699055330634278	0.0	0.0	0.0	0.0	0.0	0.001349527665317139	0.001349527665317139	0.0	0.0	0.001349527665317139	0.0	0.0	0.001349527665317139
18	0.002699055330634278	0.0	0.001349527665317139	0.002699055330634278	0.005398110661268556	0.006747638326585695	0.009446693657219974	0.004048582995951417	0.004048582995951417	0.0	0.002699055330634278	0.001349527665317139	0.001349527665317139	0.0	0.0	0.0	0.001349527665317139	0.0	0.001349527665317139	0.001349527665317139	0.0	0.0	0.0	0.001349527665317139
19	0.002699055330634278	0.004048582995951417	0.002699055330634278	0.004048582995951417	0.016194331983805668	0.006747638326585695	0.001349527665317139	0.001349527665317139	0.004048582995951417	0.001349527665317139	0.001349527665317139	0.001349527665317139	0.002699055330634278	0.0	0.002699055330634278	0.0	0.0	0.001349527665317139	0.001349527665317139	0.0	0.0	0.0	0.0	0.0
20	0.0	0.004048582995951417	0.004048582995951417	0.016194331983805668	0.010796221322537112	0.002699055330634278	0.0	0.0	0.001349527665317139	0.001349527665317139	0.0	0.002699055330634278	0.0	0.0	0.0	0.0	0.0	0.0	0.0	0.001349527665317139	0.0	0.0	0.001349527665317139	0.002699055330634278
21	0.004048582995951417	0.010796221322537112	0.016194331983805668	0.01349527665317139	0.009446693657219974	0.006747638326585695	0.002699055330634278	0.008097165991902834	0.002699055330634278	0.004048582995951417	0.004048582995951417	0.001349527665317139	0.002699055330634278	0.001349527665317139	0.001349527665317139	0.001349527665317139	0.0	0.001349527665317139	0.001349527665317139	0.0	0.001349527665317139	0.0	0.001349527665317139	0.002699055330634278
22	0.005398110661268556	0.021592442645074223	0.01349527665317139	0.004048582995951417	0.005398110661268556	0.001349527665317139	0.004048582995951417	0.004048582995951417	0.001349527665317139	0.004048582995951417	0.0	0.002699055330634278	0.002699055330634278	0.002699055330634278	0.004048582995951417	0.004048582995951417	0.004048582995951417	0.002699055330634278	0.002699055330634278	0.002699055330634278	0.0	0.002699055330634278	0.006747638326585695	0.002699055330634278
23	0.016194331983805668	0.009446693657219974	0.002699055330634278	0.0	0.002699055330634278	0.001349527665317139	0.001349527665317139	0.001349527665317139	0.001349527665317139	0.001349527665317139	0.0	0.0	0.0	0.0	0.0	0.0	0.001349527665317139	0.0	0.001349527665317139	0.001349527665317139	0.0	0.0	0.001349527665317139	0.001349527665317139
