# Supplementary material for: Complementary encoding of spatial information in hippocampal astrocytes
Source: PLoS Biol. 2022 Mar 3;20(3):e3001530. doi: 10.1371/journal.pbio.3001530 (PMC8893713; doi:10.1371/journal.pbio.3001530)
Supplement: S1 Data — (ZIP) [file pbio.3001530.s033.zip › S1_Data/HeatMap_Fig3/043_astro_obs_bin_4.csv]

	0	1	2	3
0	0.016194331983805668	0.018893387314439947	0.024291497975708502	0.1659919028340081
1	0.02564102564102564	0.04048582995951417	0.09041835357624832	0.020242914979757085
2	0.05263157894736842	0.145748987854251	0.04183535762483131	0.017543859649122806
3	0.23481781376518218	0.05263157894736842	0.022941970310391364	0.029689608636977057
