# Supplementary material for: Complementary encoding of spatial information in hippocampal astrocytes
Source: PLoS Biol. 2022 Mar 3;20(3):e3001530. doi: 10.1371/journal.pbio.3001530 (PMC8893713; doi:10.1371/journal.pbio.3001530)
Supplement: S1 Data — (ZIP) [file pbio.3001530.s033.zip › S1_Data/HeatMap_Fig3/043_astro_obs_bin_8.csv]

	0	1	2	3	4	5	6	7
0	0.010796221322537112	0.006747638326585695	0.006747638326585695	0.004048582995951417	0.001349527665317139	0.002699055330634278	0.018893387314439947	0.07152496626180836
1	0.0	0.002699055330634278	0.005398110661268556	0.001349527665317139	0.006747638326585695	0.006747638326585695	0.048582995951417005	0.020242914979757085
2	0.002699055330634278	0.002699055330634278	0.005398110661268556	0.010796221322537112	0.018893387314439947	0.016194331983805668	0.006747638326585695	0.005398110661268556
3	0.006747638326585695	0.008097165991902834	0.008097165991902834	0.016194331983805668	0.018893387314439947	0.020242914979757085	0.006747638326585695	0.001349527665317139
4	0.009446693657219974	0.009446693657219974	0.017543859649122806	0.04723346828609987	0.024291497975708502	0.01349527665317139	0.005398110661268556	0.004048582995951417
5	0.008097165991902834	0.014844804318488529	0.05128205128205128	0.017543859649122806	0.004048582995951417	0.006747638326585695	0.005398110661268556	0.008097165991902834
6	0.02699055330634278	0.07692307692307693	0.024291497975708502	0.006747638326585695	0.01349527665317139	0.001349527665317139	0.004048582995951417	0.008097165991902834
7	0.1039136302294197	0.03913630229419703	0.017543859649122806	0.017543859649122806	0.010796221322537112	0.01349527665317139	0.008097165991902834	0.010796221322537112
