# Supplementary material for: Complementary encoding of spatial information in hippocampal astrocytes
Source: PLoS Biol. 2022 Mar 3;20(3):e3001530. doi: 10.1371/journal.pbio.3001530 (PMC8893713; doi:10.1371/journal.pbio.3001530)
Supplement: S2 Data — (ZIP) [file pbio.3001530.s034.zip]

Archive with 8 entries (8 files):
- S2_Data/S1_Fig.xlsx
- S2_Data/S2_Fig.xlsx
- S2_Data/S3_Fig.xlsx
- S2_Data/S4_Fig.xlsx
- S2_Data/S5_Fig.xlsx
- S2_Data/S6_Fig.xlsx
- S2_Data/S7_Fig.xlsx
- S2_Data/S8_Fig.xlsx
