# Supplementary material for: Complementary encoding of spatial information in hippocampal astrocytes
Source: PLoS Biol. 2022 Mar 3;20(3):e3001530. doi: 10.1371/journal.pbio.3001530 (PMC8893713; doi:10.1371/journal.pbio.3001530)
Supplement: S2 Data — (ZIP) [file pbio.3001530.s034.zip › S2_Data/S1_Fig.xlsx]

## Sheet: Fig_S1_E-F
	Animal	Emisphere	Layer	%Area	Mean	Area_fraction
0	2025	inj	pyr	4.856	780.898	0.04856
1	2025	inj	pyr	7.182	1036.26	0.07182
2	2025	inj	pyr	10.207	1331.8	0.10207
3	2025	inj	pyr	12.136	1203.85	0.12136
4	2025	inj	pyr	7.418	1094.71	0.07418
9	2540	inj	pyr	5.828	1370.9	0.05828
10	2540	inj	pyr	2.686	1138.39	0.02686
11	2540	inj	pyr	6.978	1364.3	0.06978
12	2540	inj	pyr	5.125	1254.97	0.05125
13	2542	inj	pyr	5.292	1134.16	0.05292
14	2542	inj	pyr	8.726	1487.17	0.08726
15	2542	inj	pyr	4.135	1030.4	0.04135
16	2542	inj	pyr	4.147	1014.79	0.04147
17	2025	ctr	pyr	4.173	791.462	0.04173
18	2025	ctr	pyr	5.033	1047.3	0.05033
19	2025	ctr	pyr	11.795	1288.9	0.11795
20	2025	ctr	pyr	5.389	1145.14	0.05389
21	2025	ctr	pyr	9.069	1125.53	0.09069
26	2540	ctr	pyr	4.717	1415.29	0.04717
27	2540	ctr	pyr	6.114	1100.33	0.06114
28	2540	ctr	pyr	4.927	1423.92	0.04927
29	2540	ctr	pyr	2.807	1197.13	0.02807
30	2542	ctr	pyr	4.705	1117.86	0.04705
31	2542	ctr	pyr	2.59	1508.22	0.0259
32	2542	ctr	pyr	1.998	1032.66	0.01998
33	2542	ctr	pyr	3.184	1034.75	0.03184
34	2025	inj	rad	6.936	732.643	0.06936
35	2025	inj	rad	8.51	862.78	0.0851
36	2025	inj	rad	11.22	1224.73	0.1122
37	2025	inj	rad	12.253	972.337	0.12253
38	2025	inj	rad	8.706	893.09	0.08706
43	2540	inj	rad	9.631	1141.42	0.09631
44	2540	inj	rad	3.332	938.288	0.03332
45	2540	inj	rad	9.464	1236.19	0.09464
46	2540	inj	rad	7.34	1047.27	0.0734
47	2542	inj	rad	5.587	934.08	0.05587
48	2542	inj	rad	13.004	1234.6	0.13004
49	2542	inj	rad	5.826	916.939	0.05826
50	2542	inj	rad	7.002	871.772	0.07002
51	2025	ctr	rad	6.294	735.783	0.06294
52	2025	ctr	rad	11.575	855.769	0.11575
53	2025	ctr	rad	15.811	1224.49	0.15811
54	2025	ctr	rad	10.718	946.662	0.10718
55	2025	ctr	rad	14.786	933.895	0.14786
60	2540	ctr	rad	5.499	1209.99	0.05499
61	2540	ctr	rad	10.213	966.44	0.10213
62	2540	ctr	rad	5.096	1267.39	0.05096
63	2540	ctr	rad	3.202	1067.98	0.03202
64	2542	ctr	rad	7.61	972.603	0.0761
65	2542	ctr	rad	8.317	1278.61	0.08317
66	2542	ctr	rad	3.88	921.926	0.0388
67	2542	ctr	rad	4.164	858.574	0.04164
68	2025	inj	ori	7.693	769.692	0.07693
69	2025	inj	ori	18.215	1202.94	0.18215
70	2025	inj	ori	23.067	1693.74	0.23067
71	2025	inj	ori	20.547	1675.21	0.20547
72	2025	inj	ori	13.282	1377.43	0.13282
77	2540	inj	ori	14.808	1423.39	0.14808
78	2540	inj	ori	10.528	1057.65	0.10528
79	2540	inj	ori	15.102	1424.62	0.15102
80	2540	inj	ori	9.7	1303.56	0.097
81	2542	inj	ori	8.278	998.702	0.08278
82	2542	inj	ori	19.133	1516.34	0.19133
83	2542	inj	ori	10.096	905.03	0.10096
84	2542	inj	ori	6.278	939.568	0.06278
85	2025	ctr	ori	5.849	790.639	0.05849
86	2025	ctr	ori	5.057	1215.83	0.05057
87	2025	ctr	ori	7.755	1710.32	0.07755
88	2025	ctr	ori	2.975	1646.57	0.02975
89	2025	ctr	ori	5.655	1407.73	0.05655
94	2540	ctr	ori	5.226	1473.19	0.05226
95	2540	ctr	ori	6.166	1118.25	0.06166
96	2540	ctr	ori	2.516	1471.07	0.02516
97	2540	ctr	ori	1.566	1293.68	0.01566
98	2542	ctr	ori	4.907	1027.03	0.04907
99	2542	ctr	ori	2.264	1569.46	0.02264
100	2542	ctr	ori	3.395	914.265	0.03395
101	2542	ctr	ori	3.456	947.407	0.03456

## Sheet: Fig_S1_G
	Animal	Slice	GFAP	GFAP+GCamP6f	GCamP6f	GCamP6f+GFAP	viral_specificity
0	2025	2	4	4	8	8	1
1	2025	3	4	4	7	6	0.857143
2	2540	2	8	8	8	8	1
3	2540	4	6	6	6	6	1
4	2542	2	8	7	7	6	0.857143
5	2542	3	10	9	9	9	1
