# Supplementary material for: Complementary encoding of spatial information in hippocampal astrocytes
Source: PLoS Biol. 2022 Mar 3;20(3):e3001530. doi: 10.1371/journal.pbio.3001530 (PMC8893713; doi:10.1371/journal.pbio.3001530)
Supplement: S2 Data — (ZIP) [file pbio.3001530.s034.zip › S2_Data/S2_Fig.xlsx]

## Sheet: S2_A
	ROI_name	Center_abs_difference	Sigma_Even	Sigma_Odd	Center_Even	Center_Odd	Sigma_min	Reliability	FOV
0	SMALL_019_PROC_01_01	15.657	14.0104	41.1396	131.611	115.954	14.0104	0.441234	SMALL_019
1	SMALL_019_PROC_01_02	35.7043	24.4961	35.647	135.45	99.7459	24.4961	0.271225	SMALL_019
2	SMALL_019_PROC_01_03	26.8674	16.2518	20.5134	174.33	147.462	16.2518	0.173403	SMALL_019
3	SMALL_019_PROC_01_04	18.3541	15.6275	15.8428	129.702	148.056	15.6275	0.412763	SMALL_019
4	SMALL_019_PROC_01_05	11.22	8.16229	19.3516	136.255	147.475	8.16229	0.31269	SMALL_019
5	SMALL_019_PROC_01_06	12.9058	9.58111	15.71	135.586	148.492	9.58111	0.326497	SMALL_019
6	SMALL_019_PROC_01_07	12.2525	10.0379	41.5126	134.252	122	10.0379	0.38969	SMALL_019
7	SMALL_019_PROC_02_01	68.7365	14.6882	20.8231	73.7919	142.528	14.6882	-1.33985	SMALL_019
8	SMALL_019_PROC_02_02	148.526	10.4786	16.6004	1.53108e-36	148.526	10.4786	-6.0871	SMALL_019
9	SMALL_019_PROC_02_03	16.4555	9.3499	18.4576	130.851	147.306	9.3499	0.120016	SMALL_019
10	SMALL_019_PROC_02_04	54.8205	10.0079	45.1058	135.321	80.5	10.0079	-1.73886	SMALL_019
11	SMALL_019_PROC_02_05	5.6112	22.4026	21.8759	139.551	133.94	21.8759	0.871749	SMALL_019
12	SMALL_019_PROC_02_06	37.091	11.7366	28.6391	172.859	135.768	11.7366	-0.580145	SMALL_019
13	SMALL_019_PROC_02_07	51.9343	22.6924	28.0857	132.14	80.2053	22.6924	-0.144311	SMALL_019
14	SMALL_019_PROC_03_01	18	75.1292	54.2163	101.75	83.75	54.2163	0.833998	SMALL_019
15	SMALL_019_PROC_03_02	82.7512	22.9668	57.6556	159.751	77	22.9668	-0.801541	SMALL_019
16	SMALL_019_PROC_03_03	118.75	11.6895	34.9823	3.8168e-12	118.75	11.6895	-4.07935	SMALL_019
17	SMALL_019_PROC_03_04	17.3048	37.1719	23.3164	118.75	136.055	23.3164	0.628912	SMALL_019
18	SMALL_019_PROC_03_05	5.45989	15.2527	19.9404	130.613	136.073	15.2527	0.821019	SMALL_019
19	SMALL_019_PROC_03_06	5.24952	14.9391	26.1698	128.75	134	14.9391	0.824303	SMALL_019
20	SMALL_019_PROC_03_07	74.692	40.7885	19.4064	128.75	54.058	19.4064	-0.924418	SMALL_019
21	SMALL_019_PROC_03_08	52.9982	12.4761	18.3891	1.99746e-19	52.9982	12.4761	-1.12399	SMALL_019
22	SMALL_019_PROC_04_01	118.542	11.882	32.9704	10.208	128.75	11.882	-3.9883	SMALL_019
23	SMALL_019_PROC_04_02	80.8255	16.7292	22.3503	57.369	138.195	16.7292	-1.41571	SMALL_019
24	SMALL_019_PROC_04_03	32.0558	36.2724	14.6953	123.565	91.5089	14.6953	-0.0906799	SMALL_019
25	SMALL_019_PROC_04_04	78.937	26.818	13.6545	171.854	92.9172	13.6545	-1.8905	SMALL_019
26	SMALL_019_PROC_04_05	91.2889	22.8552	13.5244	180	88.7111	13.5244	-2.37498	SMALL_019
27	SMALL_019_PROC_04_06	54.8559	30.0633	13.424	145.771	90.9155	13.424	-1.0432	SMALL_019
28	SMALL_019_PROC_04_07	43.711	22.1482	14.502	135.467	91.7559	14.502	-0.507069	SMALL_019
29	SMALL_019_PROC_04_08	41.0189	17.4845	12.817	134.523	93.504	12.817	-0.600171	SMALL_019
30	SMALL_019_PROC_04_09	3.66304	31.3021	36.1629	132.319	128.656	31.3021	0.941489	SMALL_019
31	SMALL_019_PROC_04_10	77.6914	39.2323	49.966	49.224	126.915	39.2323	0.00985287	SMALL_019
32	SMALL_019_PROC_05_01	13.5	26.833	29.4286	96.25	109.75	26.833	0.748444	SMALL_019
33	SMALL_019_PROC_05_02	50.4735	14.3473	15.271	102.044	152.517	14.3473	-0.758989	SMALL_019
34	SMALL_019_PROC_05_03	9.42609	22.7069	28.7092	142.25	151.676	22.7069	0.79244	SMALL_019
35	SMALL_019_PROC_05_04	84.6966	11.7157	29.8499	65.628	150.325	11.7157	-2.61466	SMALL_019
36	SMALL_019_PROC_05_05	76.8816	16.2307	24.6016	76.6184	153.5	16.2307	-1.36841	SMALL_019
37	SMALL_019_PROC_05_06	16.9884	9.56629	16.7359	136.512	153.5	9.56629	0.112072	SMALL_019
38	SMALL_019_PROC_06_01	151.01	17.7177	16.2584	8.82543e-32	151.01	16.2584	-3.64405	SMALL_019
39	SMALL_019_PROC_06_02	132.178	14.1723	26.6556	2.7107	134.889	14.1723	-3.66324	SMALL_019
40	SMALL_019_PROC_06_03	19.5727	12.109	21.4737	131.354	150.927	12.109	0.191813	SMALL_019
41	SMALL_019_PROC_06_04	22.5529	36.4049	20.2074	126.683	149.235	20.2074	0.441966	SMALL_019
42	SMALL_019_PROC_06_05	91.75	17.7606	46.5666	180	88.25	17.7606	-1.58296	SMALL_019
43	SMALL_019_PROC_06_06	24.7781	14.7436	18.552	177.727	152.949	14.7436	0.159699	SMALL_019
44	SMALL_019_PROC_07_01	179.346	11.5582	17.0431	0.653666	180	11.5582	-6.75842	SMALL_019
45	SMALL_019_PROC_07_02	121.449	21.2281	21.4272	1.64539e-37	121.449	21.2281	-1.86058	SMALL_019
46	SMALL_019_PROC_07_03	180	12.0013	16.0792	2.42154e-32	180	12.0013	-6.49921	SMALL_019
47	SMALL_019_PROC_07_04	40.1854	27.3182	44.6553	150.935	110.75	27.3182	0.264494	SMALL_019
48	SMALL_019_PROC_07_05	160.133	11.1331	17.3094	0.117444	160.25	11.1331	-6.19176	SMALL_019
49	SMALL_019_PROC_07_06	19.0291	16.5993	39.1466	100.902	119.931	16.5993	0.426809	SMALL_019
50	SMALL_019_PROC_07_07	154.571	11.2107	15.3337	2.77466	157.346	11.2107	-5.89391	SMALL_019
51	SMALL_019_SOMA_01	17.4941	11.8244	35.771	134.529	117.035	11.8244	0.260258	SMALL_019
52	SMALL_019_SOMA_02	15.5785	10.1667	16.8514	132.668	148.247	10.1667	0.233843	SMALL_019
53	SMALL_019_SOMA_03	47.25	34.9743	29.2062	123.25	76	29.2062	0.191097	SMALL_019
54	SMALL_019_SOMA_04	10.6432	43.766	25.2893	157.818	147.175	25.2893	0.78957	SMALL_019
55	SMALL_019_SOMA_05	16.0926	8.95956	17.4341	135.464	151.557	8.95956	0.10193	SMALL_019
56	SMALL_019_SOMA_06	29.25	16.9856	17.4868	124.25	153.5	16.9856	0.138978	SMALL_019
57	SMALL_019_SOMA_07	8.22984	30.9411	26.6601	140.437	148.666	26.6601	0.845653	SMALL_019
58	SMALL_027_PROC_01_01	46.6053	15.1667	19.1256	27.3451	73.9504	15.1667	-0.536438	SMALL_027
59	SMALL_027_PROC_01_02	31.9731	22.5986	26.1738	25.5992	57.5723	22.5986	0.292587	SMALL_027
60	SMALL_027_PROC_01_03	33.6885	19.2782	26.7768	20.5328	54.2213	19.2782	0.126253	SMALL_027
61	SMALL_027_PROC_01_04	29.1978	17.5701	14.4058	29.1978	3.67584e-27	14.4058	-0.0134066	SMALL_027
62	SMALL_027_PROC_02_01	8.03661	19.8532	19.2529	30.0366	22	19.2529	0.791288	SMALL_027
63	SMALL_027_PROC_02_02	29.9737	22.283	17.5664	28.7501	58.7238	17.5664	0.146847	SMALL_027
64	SMALL_027_PROC_02_03	26.5109	18.3578	17.5064	27.9971	1.48613	17.5064	0.24282	SMALL_027
65	SMALL_027_PROC_02_04	6.74964	21.1728	25.6474	26.01	32.7597	21.1728	0.840606	SMALL_027
66	SMALL_027_PROC_02_05	12.7694	21.9262	29.1825	21.0219	33.7913	21.9262	0.70881	SMALL_027
67	SMALL_027_PROC_02_06	28.5563	23.2893	20.5819	30.4437	59	20.5819	0.306276	SMALL_027
68	SMALL_027_PROC_02_07	34.6906	11.2879	17.2413	102.251	67.5604	11.2879	-0.53663	SMALL_027
69	SMALL_027_PROC_02_08	21.4175	24.4213	28.1559	31.0414	52.4589	24.4213	0.561499	SMALL_027
70	SMALL_027_PROC_02_09	82.487	26.5345	9.82208	135.908	53.4213	9.82208	-3.19906	SMALL_027
71	SMALL_027_PROC_02_10	42.3349	13.5637	27.809	132.754	90.4196	13.5637	-0.560592	SMALL_027
72	SMALL_027_PROC_02_11	26.8722	22.5803	25.4765	27.6278	54.5	22.5803	0.404964	SMALL_027
73	SMALL_027_PROC_02_12	21.876	23.1032	13.9724	25.9521	47.828	13.9724	0.217172	SMALL_027
74	SMALL_027_PROC_02_13	44.9311	19.3323	13.5577	123.28	78.3487	13.5577	-0.657029	SMALL_027
75	SMALL_027_PROC_02_14	0.584717	19.4846	9.71016	25.9464	25.3616	9.71016	0.969891	SMALL_027
76	SMALL_027_PROC_02_15	102.522	21.4203	9.24991	131.494	28.9722	9.24991	-4.54179	SMALL_027
77	SMALL_027_PROC_03_01	10.2529	17.1596	29.5453	38.2314	48.4843	17.1596	0.701249	SMALL_027
78	SMALL_027_PROC_03_02	10.8384	18.2952	12.6168	33.6616	44.5	12.6168	0.570479	SMALL_027
79	SMALL_027_PROC_03_03	29.4521	21.3369	11.3361	29.4521	4.17582e-17	11.3361	-0.299045	SMALL_027
80	SMALL_027_PROC_03_04	30.6134	21.3607	9.48915	30.6134	1.57809e-31	9.48915	-0.613076	SMALL_027
81	SMALL_027_PROC_03_05	9.03083	19.0123	15.8345	31.645	40.6758	15.8345	0.714837	SMALL_027
82	SMALL_027_PROC_03_06	0.132434	24.938	13.3943	34.9333	34.8009	13.3943	0.995056	SMALL_027
83	SMALL_027_PROC_03_07	7.86017	17.6202	16.3054	30.8874	38.7475	16.3054	0.75897	SMALL_027
84	SMALL_027_PROC_03_08	3.02646	17.4836	14.9012	34.8353	37.8618	14.9012	0.898449	SMALL_027
85	SMALL_027_PROC_04_01	70.3622	13.2685	20.8127	1.04991	71.4121	13.2685	-1.65148	SMALL_027
86	SMALL_027_PROC_04_02	0.503246	13.2147	29.0337	9.36565e-15	0.503246	13.2147	0.980959	SMALL_027
87	SMALL_027_PROC_04_03	123.432	19.0934	17.7044	44.3001	167.732	17.7044	-2.48592	SMALL_027
88	SMALL_027_PROC_04_04	65.3703	14.803	24.052	1.10306e-34	65.3703	14.803	-1.20801	SMALL_027
89	SMALL_027_PROC_04_05	64.3492	39.1286	21.8582	3.7012e-36	64.3492	21.8582	-0.471973	SMALL_027
90	SMALL_027_PROC_05_01	15.0018	22.8864	17.6484	65.4982	80.5	17.6484	0.574982	SMALL_027
91	SMALL_027_PROC_06_01	130.57	19.7402	18.9459	38.75	169.32	18.9459	-2.44586	SMALL_027
92	SMALL_027_PROC_06_02	30.4697	17.7542	17.0426	42.4585	11.9888	17.0426	0.106074	SMALL_027
93	SMALL_027_PROC_06_03	39.4204	16.7358	16.2893	43.0626	3.64221	16.2893	-0.210012	SMALL_027
94	SMALL_027_PROC_06_04	41.6192	17.7823	24.237	46.6192	5	17.7823	-0.170238	SMALL_027
95	SMALL_027_PROC_06_05	24.8455	16.7105	16.0692	35.8835	11.038	16.0692	0.226922	SMALL_027
96	SMALL_027_PROC_06_06	2.73323	15.8735	19.0155	7.23017e-30	2.73323	15.8735	0.913906	SMALL_027
97	SMALL_027_PROC_06_07	35.5157	9.80673	10.8904	3.37734e-19	35.5157	9.80673	-0.81078	SMALL_027
98	SMALL_027_PROC_07_01	6.48436	27.9979	13.6888	24.25	30.7344	13.6888	0.763151	SMALL_027
99	SMALL_027_PROC_07_02	40.071	20.8236	14.7905	40.071	2.47217e-17	14.7905	-0.354615	SMALL_027
100	SMALL_027_PROC_07_03	9.83949	17.4134	19.8634	35.6741	25.8346	17.4134	0.717474	SMALL_027
101	SMALL_027_PROC_07_04	9.97642	20.5404	22.1018	31.3422	21.3658	20.5404	0.757151	SMALL_027
102	SMALL_027_PROC_07_05	20.1319	27.3894	21.652	36.5	56.6319	21.652	0.535103	SMALL_027
103	SMALL_027_PROC_07_06	2.5777	18.2143	19.256	37.3581	34.7804	18.2143	0.92924	SMALL_027
104	SMALL_027_PROC_07_07	122.702	23.5001	11.373	160.421	37.7193	11.373	-4.39443	SMALL_027
105	SMALL_027_PROC_07_08	29.8179	13.1716	10.5075	1.51429e-07	29.8179	10.5075	-0.418889	SMALL_027
106	SMALL_027_PROC_07_09	25.088	19.5684	21.8536	25.9403	0.852239	19.5684	0.358967	SMALL_027
107	SMALL_027_PROC_07_10	20.366	15.5412	18.487	27.6026	47.9687	15.5412	0.344772	SMALL_027
108	SMALL_027_PROC_08_01	5.53608	9.71172	22.5682	5.53608	4.42631e-34	9.71172	0.71498	SMALL_027
109	SMALL_027_PROC_08_02	6.25	32.8713	22.2118	6.25	1.24236e-15	22.2118	0.859309	SMALL_027
110	SMALL_027_PROC_08_03	160.25	18.4314	11.4188	160.25	1.27536e-15	11.4188	-6.01695	SMALL_027
111	SMALL_027_PROC_08_04	0.616989	11.1544	17.2159	1.58337e-28	0.616989	11.1544	0.972343	SMALL_027
112	SMALL_027_PROC_08_05	9.88009e-18	17.383	11.4895	9.88009e-18	2.78218e-27	11.4895	1	SMALL_027
113	SMALL_027_SOMA_01	97.6074	17.043	9.84115	180	82.3926	9.84115	-3.95915	SMALL_027
114	SMALL_027_SOMA_02	31.2956	20.4642	18.1447	29.2966	60.5922	18.1447	0.137609	SMALL_027
115	SMALL_027_SOMA_03	2.88761	20.0227	14.4738	35.6988	38.5864	14.4738	0.900247	SMALL_027
116	SMALL_027_SOMA_04	78.969	10.0758	15.0363	7.03654e-17	78.969	10.0758	-2.91874	SMALL_027
117	SMALL_027_SOMA_05	43.6249	14.0965	18.7055	39.1572	82.7821	14.0965	-0.547362	SMALL_027
118	SMALL_027_SOMA_06	34.1888	9.3401	14.0911	34.1888	2.24617e-30	9.3401	-0.830213	SMALL_027
119	SMALL_027_SOMA_07	7.78082	15.4714	21.2056	32.0308	24.25	15.4714	0.748541	SMALL_027
120	SMALL_027_SOMA_08	160.168	9.44748	11.9609	3.79444	163.962	9.44748	-7.47675	SMALL_027
121	SMALL_023_PROC_01_01	10.9691	25.9576	18.3748	65.5328	76.5019	18.3748	0.701519	SMALL_023
122	SMALL_023_PROC_01_02	80.4281	32.6934	53.3959	176	95.5719	32.6934	-0.230035	SMALL_023
123	SMALL_023_PROC_01_03	61.5263	26.0879	36.2702	180	118.474	26.0879	-0.17921	SMALL_023
124	SMALL_023_PROC_01_04	69.25	27.9333	68.4503	180	110.75	27.9333	-0.239558	SMALL_023
125	SMALL_023_PROC_01_05	72.9827	12.8874	12.2124	7.84935	80.832	12.2124	-1.98806	SMALL_023
126	SMALL_023_PROC_01_06	101.673	15.1908	38.26	177.673	76	15.1908	-2.34653	SMALL_023
127	SMALL_023_PROC_01_07	93.9944	17.9678	12.7307	176.4	82.4054	12.7307	-2.69164	SMALL_023
128	SMALL_023_PROC_01_08	48.2675	24.8809	41.3068	27.7325	76	24.8809	0.0300286	SMALL_023
129	SMALL_023_PROC_01_09	27.202	25.5384	40.6641	30.835	58.037	25.5384	0.46743	SMALL_023
130	SMALL_023_PROC_01_10	10.5044	29.8038	20.8785	66.9194	77.4238	20.8785	0.748438	SMALL_023
131	SMALL_023_PROC_01_11	92.5784	14.3032	47.1011	176.331	83.753	14.3032	-2.23629	SMALL_023
132	SMALL_023_PROC_02_01	11.3678	65.8947	19.166	65.75	77.1178	19.166	0.703436	SMALL_023
133	SMALL_023_PROC_02_02	87.3036	21.5875	25.3521	121.873	34.569	21.5875	-1.02209	SMALL_023
134	SMALL_023_PROC_02_03	12.1952	18.3079	15.9844	62.5	74.6952	15.9844	0.618527	SMALL_023
135	SMALL_023_PROC_02_04	3.06938	35.2976	27.423	39.5694	36.5	27.423	0.944036	SMALL_023
136	SMALL_023_PROC_02_05	137.731	22.1527	54.0461	178.731	41	22.1527	-2.10867	SMALL_023
137	SMALL_023_PROC_02_06	84.8893	72.2063	22.675	95.1107	180	22.675	-0.871874	SMALL_023
138	SMALL_023_PROC_02_07	137.75	50.3457	22.8024	42.25	180	22.8024	-2.02052	SMALL_023
139	SMALL_023_PROC_02_08	38.7822	69.5711	27.2736	90.0322	51.25	27.2736	0.289015	SMALL_023
140	SMALL_023_PROC_02_09	65.25	37.4667	90	82.75	148	37.4667	0.129227	SMALL_023
141	SMALL_023_PROC_03_01	4.01428	90	15.917	80.5	76.4857	15.917	0.873899	SMALL_023
142	SMALL_023_PROC_03_02	28.4423	51.7221	20.9851	105.802	77.3601	20.9851	0.322322	SMALL_023
143	SMALL_023_PROC_03_03	18.7926	59.9054	25.0043	99.2926	80.5	25.0043	0.624212	SMALL_023
144	SMALL_023_PROC_03_04	124.25	25.3732	45.1015	180	55.75	25.3732	-1.44845	SMALL_023
145	SMALL_023_PROC_03_05	36.853	11.1363	8.79075	143.147	180	8.79075	-1.09613	SMALL_023
146	SMALL_023_PROC_03_06	89.9171	42.4852	9.35709	90.0829	180	9.35709	-3.80476	SMALL_023
147	SMALL_023_PROC_03_07	83.0904	10.7767	30.136	141.09	58	10.7767	-2.85511	SMALL_023
148	SMALL_023_PROC_04_01	0.83095	20.249	38.0392	63.9191	64.75	20.249	0.979482	SMALL_023
149	SMALL_023_PROC_04_02	38.878	18.4845	38.5586	97.25	58.372	18.4845	-0.0516381	SMALL_023
150	SMALL_023_PROC_04_03	0.0140596	22.7284	45.913	56.7359	56.75	22.7284	0.999691	SMALL_023
151	SMALL_023_PROC_04_04	117.5	18.1761	50.2704	62.5	180	18.1761	-2.23226	SMALL_023
152	SMALL_023_PROC_05_01	69.75	26.9021	34.5105	4	73.75	26.9021	-0.296369	SMALL_023
153	SMALL_023_PROC_05_02	55.9692	21.055	31.282	6.25	62.2192	21.055	-0.329119	SMALL_023
154	SMALL_023_PROC_05_03	63.6615	18.0836	34.3786	7.83852	71.5	18.0836	-0.760199	SMALL_023
155	SMALL_023_PROC_05_04	0	15.8901	11.6635	180	180	11.6635	1	SMALL_023
156	SMALL_023_PROC_05_05	1.25	47.9039	52.8507	74.75	76	47.9039	0.986953	SMALL_023
157	SMALL_023_PROC_05_06	21.2342	17.6798	22.1634	101.75	80.5158	17.6798	0.399478	SMALL_023
158	SMALL_023_PROC_05_07	128.782	90	16.9332	16.25	145.032	16.9332	-2.80264	SMALL_023
159	SMALL_023_PROC_05_08	32.2245	34.9757	47.5813	106.116	73.8917	34.9757	0.53933	SMALL_023
160	SMALL_023_PROC_05_09	41.5	19.8222	40.1101	115.25	73.75	19.8222	-0.0468043	SMALL_023
161	SMALL_023_PROC_05_10	121.868	18.451	15.7087	58.1317	180	15.7087	-2.87901	SMALL_023
162	SMALL_023_PROC_06_01	5.5	31.1099	22.7247	87.25	92.75	22.7247	0.878986	SMALL_023
163	SMALL_023_PROC_06_02	120.133	43.1208	41.8363	178.133	58	41.8363	-0.435752	SMALL_023
164	SMALL_023_PROC_06_03	39.3379	28.3491	90	140.662	180	28.3491	0.306188	SMALL_023
165	SMALL_023_PROC_06_04	125.606	15.9748	29.5605	4.39356	130	15.9748	-2.9314	SMALL_023
166	SMALL_023_SOMA_01	79.653	18.3364	41.8458	178.153	98.5	18.3364	-1.17199	SMALL_023
167	SMALL_023_SOMA_02	99.7147	17.9953	48.2842	178.965	79.25	17.9953	-1.77058	SMALL_023
168	SMALL_023_SOMA_03	101.75	18.5934	25.3578	180	78.25	18.5934	-1.73619	SMALL_023
169	SMALL_023_SOMA_04	5.02963	28.1746	34.2198	66.4704	71.5	28.1746	0.910742	SMALL_023
170	SMALL_023_SOMA_05	78.6673	14.431	41.8156	7.33275	86	14.431	-1.72564	SMALL_023
171	SMALL_023_SOMA_06	9.8666	78.8231	18.8102	105.25	115.117	18.8102	0.737733	SMALL_023
172	SMALL_031_PROC_01_01	81.2544	43.4307	14.5852	149	67.7456	14.5852	-1.7855	SMALL_031
173	SMALL_031_PROC_01_02	43.3207	20.8395	9.78387	26.5494	69.87	9.78387	-1.21388	SMALL_031
174	SMALL_031_PROC_01_03	64.75	46.4068	23.7591	115.25	180	23.7591	-0.362637	SMALL_031
175	SMALL_031_PROC_01_04	13.5	41.7073	30.8576	121	107.5	30.8576	0.781253	SMALL_031
176	SMALL_031_PROC_01_05	122	22.4378	10.8665	122	4.29308e-20	10.8665	-4.61356	SMALL_031
177	SMALL_031_PROC_01_06	78.0602	30.6444	20.6061	94	172.06	20.6061	-0.894106	SMALL_031
178	SMALL_031_PROC_01_07	155.251	17.988	51.9874	24.7493	180	17.988	-3.3154	SMALL_031
179	SMALL_031_PROC_01_08	55.2831	38.3754	11.6958	125.5	70.2169	11.6958	-1.36338	SMALL_031
180	SMALL_031_PROC_02_01	132.676	16.0841	21.1247	31.8221	164.498	16.0841	-3.12443	SMALL_031
181	SMALL_031_PROC_02_02	27.7099	12.6774	8.53574	27.7099	1.60671e-19	8.53574	-0.623169	SMALL_031
182	SMALL_031_PROC_02_03	135.108	18.6628	26.6276	36.0016	171.11	18.6628	-2.61972	SMALL_031
183	SMALL_031_PROC_02_04	140.303	20.5754	15.4597	33.4474	173.75	15.4597	-3.53769	SMALL_031
184	SMALL_031_PROC_02_05	149.073	14.9189	33.6959	23.6766	172.75	14.9189	-3.99613	SMALL_031
185	SMALL_031_PROC_02_06	89.4675	14.9623	16.45	89.4675	8.091e-33	14.9623	-1.98977	SMALL_031
186	SMALL_031_PROC_02_07	148.38	20.984	15.1748	18.6196	167	15.1748	-3.88903	SMALL_031
187	SMALL_031_PROC_02_08	162.004	21.3119	25.7094	15.25	177.254	21.3119	-2.8008	SMALL_031
188	SMALL_031_PROC_02_09	92.1954	16.5832	10.3349	92.1954	9.83227e-27	10.3349	-3.4604	SMALL_031
189	SMALL_031_PROC_02_10	23.5653	16.4913	10.2529	23.5653	1.97465e-17	10.2529	-0.149198	SMALL_031
190	SMALL_031_PROC_03_01	10.6435	14.2906	28.5094	147.356	158	14.2906	0.627606	SMALL_031
191	SMALL_031_PROC_03_02	119.25	19.3072	27.1565	34.25	153.5	19.3072	-2.08822	SMALL_031
192	SMALL_031_PROC_03_03	136.29	19.8356	34.2737	36.4604	172.75	19.8356	-2.43548	SMALL_031
193	SMALL_031_PROC_03_04	32.5984	13.9478	12.8512	32.5984	3.79355e-27	12.8512	-0.268301	SMALL_031
194	SMALL_031_PROC_03_05	59.3953	22.4965	18.9016	103.105	162.5	18.9016	-0.571174	SMALL_031
195	SMALL_031_PROC_03_06	152.607	14.7861	32.0759	23.0021	175.609	14.7861	-4.16048	SMALL_031
196	SMALL_031_PROC_04_01	32.9075	14.3075	10.5242	32.9075	4.6926e-27	10.5242	-0.563429	SMALL_031
197	SMALL_031_PROC_04_02	3.54513e-22	11.1423	7.67353	3.54513e-22	8.21052e-38	7.67353	1	SMALL_031
198	SMALL_031_PROC_04_03	148.968	20.5976	20.0545	31.0325	180	20.0545	-2.71407	SMALL_031
199	SMALL_031_PROC_04_04	156.529	15.3516	20.3807	23.4707	180	15.3516	-4.09814	SMALL_031
200	SMALL_031_PROC_05_01	153.431	16.892	22.9201	26.5687	180	16.892	-3.54154	SMALL_031
201	SMALL_031_PROC_05_02	155.98	15.8439	14.818	22.8291	178.809	14.818	-4.2632	SMALL_031
202	SMALL_031_PROC_05_03	24.3006	17.1695	8.39466	24.3006	3.73487e-15	8.39466	-0.447382	SMALL_031
203	SMALL_031_PROC_05_04	100.151	15.4405	24.8072	79.8495	180	15.4405	-2.24311	SMALL_031
204	SMALL_031_PROC_06_01	53.7917	30.105	37.2026	126.208	180	30.105	0.106598	SMALL_031
205	SMALL_031_PROC_06_02	148.943	18.9282	13.5948	27.6419	176.585	13.5948	-4.47795	SMALL_031
206	SMALL_031_PROC_06_03	141.851	18.9156	34.7073	38.149	180	18.9156	-2.74958	SMALL_031
207	SMALL_031_PROC_07_01	46.7204	29.8462	36.0181	127.952	174.672	29.8462	0.217314	SMALL_031
208	SMALL_031_PROC_07_02	32.1732	18.0659	21.3722	140.577	172.75	18.0659	0.109557	SMALL_031
209	SMALL_031_PROC_07_03	148.777	12.6565	18	20.493	169.27	12.6565	-4.8775	SMALL_031
210	SMALL_031_PROC_08_01	149.576	16.7794	11.5826	28.9057	178.481	11.5826	-5.45691	SMALL_031
211	SMALL_031_PROC_08_02	30.1719	17.4722	8.09875	30.1719	1.77366e-13	8.09875	-0.862751	SMALL_031
212	SMALL_031_PROC_08_03	179.227	14.2512	9.06631	179.227	3.53036e-29	9.06631	-8.88423	SMALL_031
213	SMALL_031_PROC_08_04	152.911	25.4695	25.8035	27.0892	180	25.4695	-2.00184	SMALL_031
214	SMALL_031_PROC_08_05	151.626	15.1065	38.9316	28.3736	180	15.1065	-4.01859	SMALL_031
215	SMALL_031_PROC_09_01	154.091	16.3928	26.9644	25.9092	180	16.3928	-3.69996	SMALL_031
216	SMALL_031_SOMA_01	7.87793	81.6653	10.6471	80.5	72.6221	10.6471	0.630043	SMALL_031
217	SMALL_031_SOMA_02	28.3836	13.5878	11.0979	28.3836	1.55829e-14	11.0979	-0.278786	SMALL_031
218	SMALL_031_SOMA_03	116.897	19.4147	28.2483	31.6793	148.577	19.4147	-2.01054	SMALL_031
219	SMALL_031_SOMA_04	30.8474	16.7078	12.9876	30.8474	4.60516e-20	12.9876	-0.187576	SMALL_031
220	SMALL_031_SOMA_05	23.417	22.1733	10.2591	23.417	2.50469e-23	10.2591	-0.141281	SMALL_031
221	SMALL_031_SOMA_06	149.271	29.1492	13.7811	29.75	179.021	13.7811	-4.41582	SMALL_031
222	SMALL_031_SOMA_07	30.0361	19.3364	24.132	145.338	175.375	19.3364	0.223328	SMALL_031
223	SMALL_031_SOMA_08	148	21.7404	17.5241	32	180	17.5241	-3.22276	SMALL_031
224	SMALL_031_SOMA_09	156.542	14.9945	25.1667	23.458	180	14.9945	-4.21999	SMALL_031
225	SMALL_039_PROC_01_01	8.20228	28.5925	31.0161	62.7023	54.5	28.5925	0.856566	SMALL_039
226	SMALL_039_PROC_01_02	166.82	22.8467	13.0868	169.171	2.35067	13.0868	-5.37359	SMALL_039
227	SMALL_039_PROC_01_03	31.4962	16.8291	31.9706	180	148.504	16.8291	0.0642352	SMALL_039
228	SMALL_039_PROC_01_04	33.4972	18.3807	25.2494	176.446	142.949	18.3807	0.088795	SMALL_039
229	SMALL_039_PROC_01_05	11.7825	22.4702	28.9614	139.617	151.4	22.4702	0.737819	SMALL_039
230	SMALL_039_PROC_01_06	177.078	23.3252	10.4676	178.477	1.3998	10.4676	-7.45838	SMALL_039
231	SMALL_039_PROC_01_07	2.69007	27.9958	30.139	73.0972	70.4071	27.9958	0.951956	SMALL_039
232	SMALL_039_PROC_01_08	134.5	35.446	21.3777	134.5	7.77747e-13	21.3777	-2.1458	SMALL_039
233	SMALL_039_PROC_01_09	179.999	10.245	12.2746	180	0.000661102	10.245	-7.78472	SMALL_039
234	SMALL_039_PROC_02_01	10.25	49.2507	27.173	77	87.25	27.173	0.811394	SMALL_039
235	SMALL_039_PROC_02_02	23.9069	53.5137	15.4997	123.25	99.3431	15.4997	0.228794	SMALL_039
236	SMALL_039_PROC_02_03	15.75	45.3263	16.33	112	96.25	16.33	0.517757	SMALL_039
237	SMALL_039_PROC_02_04	75.207	11.361	50.059	27.6687	102.876	11.361	-2.30987	SMALL_039
238	SMALL_039_PROC_02_05	58.6992	16.339	18.3602	29.6702	88.3694	16.339	-0.796287	SMALL_039
239	SMALL_039_PROC_02_06	29.4814	36.8553	16.8739	65.75	95.2314	16.8739	0.126419	SMALL_039
240	SMALL_039_PROC_02_07	27.6317	23.4306	21.7956	67	94.6317	21.7956	0.366116	SMALL_039
241	SMALL_039_PROC_02_08	4.74025	24.719	16.7779	96.6282	91.8879	16.7779	0.858735	SMALL_039
242	SMALL_039_PROC_02_09	23.2459	24.1987	10.4903	73.7784	97.0243	10.4903	-0.107969	SMALL_039
243	SMALL_039_PROC_02_10	0.489479	31.7378	12.2652	98.7182	99.2076	12.2652	0.980046	SMALL_039
244	SMALL_039_PROC_02_11	87.6373	29.0971	29.3936	55.1734	142.811	29.0971	-0.505947	SMALL_039
245	SMALL_039_PROC_02_12	175.866	13.5763	16.0888	175.866	4.64891e-37	13.5763	-5.47694	SMALL_039
246	SMALL_039_PROC_02_13	95.3298	21.9814	19.8828	63.5	158.83	19.8828	-1.39729	SMALL_039
247	SMALL_039_PROC_02_14	87.3309	21.9116	12.1694	180	92.6691	12.1694	-2.58812	SMALL_039
248	SMALL_039_PROC_02_15	20.8321	25.4388	15.4236	71.487	92.3191	15.4236	0.32467	SMALL_039
249	SMALL_039_PROC_02_16	11.5559	18.0842	21.1729	21.6941	33.25	18.0842	0.680499	SMALL_039
250	SMALL_039_PROC_02_17	1.4663	23.6093	25.4904	178.534	180	23.6093	0.968946	SMALL_039
251	SMALL_039_PROC_03_01	91	13.4356	42.349	173.75	82.75	13.4356	-2.38652	SMALL_039
252	SMALL_039_PROC_03_02	81.3471	20.2681	22.7862	83.8039	2.45684	20.2681	-1.00677	SMALL_039
253	SMALL_039_PROC_03_03	40.5	22.7332	40.0571	146.75	106.25	22.7332	0.10923	SMALL_039
254	SMALL_039_PROC_03_04	82.7171	23.3332	44.3703	180	97.2829	23.3332	-0.77252	SMALL_039
255	SMALL_039_PROC_03_05	100.233	14.4042	14.4567	1.38611e-16	100.233	14.4042	-2.47929	SMALL_039
256	SMALL_039_PROC_03_06	40.621	19.7413	31.0649	146.871	106.25	19.7413	-0.0288348	SMALL_039
257	SMALL_039_PROC_04_01	88.4307	32.8452	18.5976	69.5693	158	18.5976	-1.37747	SMALL_039
258	SMALL_039_PROC_04_02	49.7561	29.6691	25.4913	64.4939	114.25	25.4913	0.0240556	SMALL_039
259	SMALL_039_PROC_04_03	12.9269	25.1721	39.407	124.691	111.764	25.1721	0.74323	SMALL_039
260	SMALL_039_PROC_04_04	21.3322	27.8888	21.1744	132.25	110.918	21.1744	0.496276	SMALL_039
261	SMALL_039_PROC_04_05	5.89575	19.3147	41.6542	130.146	124.25	19.3147	0.847377	SMALL_039
262	SMALL_039_PROC_04_06	62.4765	12.1051	29.9905	41.5235	104	12.1051	-1.58058	SMALL_039
263	SMALL_039_PROC_05_01	32.3443	35.4704	16.6207	55.75	88.0943	16.6207	0.0269869	SMALL_039
264	SMALL_039_PROC_05_02	36.6569	15.7055	25.6259	65.75	102.407	15.7055	-0.167005	SMALL_039
265	SMALL_039_PROC_05_03	26.5412	40.7004	32.4717	122	148.541	32.4717	0.591318	SMALL_039
266	SMALL_039_PROC_05_04	48.5831	42.017	37.4887	114.333	65.75	37.4887	0.35203	SMALL_039
267	SMALL_039_PROC_05_05	22.7255	40.5116	21.1026	112	89.2745	21.1026	0.461547	SMALL_039
268	SMALL_039_PROC_05_06	49.9184	19.343	12.55	45.5	95.4184	12.55	-0.988785	SMALL_039
269	SMALL_039_PROC_05_07	0.926988	16.1	21.0664	86.6329	85.7059	16.1	0.971212	SMALL_039
270	SMALL_039_PROC_05_08	30.5182	47.02	66.3874	125.518	95	47.02	0.675477	SMALL_039
271	SMALL_039_PROC_05_09	38.2833	20.5143	38.5485	47.4261	85.7094	20.5143	0.0669098	SMALL_039
272	SMALL_039_PROC_05_10	74.0619	23.1709	48.2568	40	114.062	23.1709	-0.598167	SMALL_039
273	SMALL_039_PROC_05_11	62.3689	15.0383	45.7938	24.8811	87.25	15.0383	-1.07367	SMALL_039
274	SMALL_039_PROC_06_01	50.045	14.1232	12.023	140.397	90.3516	12.023	-1.08122	SMALL_039
275	SMALL_039_PROC_06_02	36.2807	30.4683	22.447	54.5679	90.8485	22.447	0.19186	SMALL_039
276	SMALL_039_PROC_06_03	53.8488	34.6536	19.662	144.5	90.6512	19.662	-0.369363	SMALL_039
277	SMALL_039_PROC_06_04	33.4099	14.8424	18.3895	131	97.5901	14.8424	-0.125489	SMALL_039
278	SMALL_039_PROC_07_01	138.062	27.2	36.335	41.9375	180	27.2	-1.53792	SMALL_039
279	SMALL_039_PROC_07_02	52.3029	15.1947	11.7307	41.9438	94.2467	11.7307	-1.22932	SMALL_039
280	SMALL_039_PROC_07_03	88.4545	15.0424	48.6552	38.8375	127.292	15.0424	-1.94017	SMALL_039
281	SMALL_039_PROC_07_04	60.9544	17.0225	12.0036	39.5784	100.533	12.0036	-1.539	SMALL_039
282	SMALL_039_PROC_07_05	142.25	24.9508	30.6271	37.75	180	24.9508	-1.85061	SMALL_039
283	SMALL_039_SOMA_01	146.664	18.6072	11.6866	146.664	1.17364e-23	11.6866	-5.2749	SMALL_039
284	SMALL_039_SOMA_02	13.0679	33.5915	33.1502	117.968	104.9	33.1502	0.802899	SMALL_039
285	SMALL_039_SOMA_03	59.5	27.0325	43.5734	158	98.5	27.0325	-0.100525	SMALL_039
286	SMALL_039_SOMA_04	65.439	40.0746	23.4147	87.25	152.689	23.4147	-0.397393	SMALL_039
287	SMALL_039_SOMA_05	37.5791	29.5694	14.1418	126.5	88.9209	14.1418	-0.328649	SMALL_039
288	SMALL_039_SOMA_06	53.9199	23.4246	11.3455	39.0616	92.9816	11.3455	-1.37626	SMALL_039
289	SMALL_039_SOMA_07	40.0445	15.1087	47.4495	85	125.045	15.1087	-0.325217	SMALL_039
290	SMALL_035_PROC_01_01	21.6859	17.222	19.874	139.749	161.435	17.222	0.370402	SMALL_035
291	SMALL_035_PROC_01_02	29.8008	11.6196	26.6196	140.699	170.5	11.6196	-0.282355	SMALL_035
292	SMALL_035_PROC_01_03	29.2317	25.0362	31.0034	136.75	165.982	25.0362	0.41621	SMALL_035
293	SMALL_035_PROC_01_04	7.25	19.96	35.3715	180	172.75	19.96	0.818387	SMALL_035
294	SMALL_035_PROC_01_05	2.55668	22.2355	23.4191	175.169	177.726	22.2355	0.942509	SMALL_035
295	SMALL_035_PROC_01_06	4.30926	32.2602	28.5531	177.059	172.75	28.5531	0.924539	SMALL_035
296	SMALL_035_PROC_01_07	25.8718	18.4887	24.6926	146.878	172.75	18.4887	0.300333	SMALL_035
297	SMALL_035_PROC_01_08	14.3029	11.116	22.05	178.924	164.621	11.116	0.356656	SMALL_035
298	SMALL_035_PROC_01_09	2.70368	22.5881	37.5835	176.449	173.745	22.5881	0.940153	SMALL_035
299	SMALL_035_PROC_01_10	12.8022	12.4331	26.1962	142.265	155.067	12.4331	0.485157	SMALL_035
300	SMALL_035_PROC_01_11	9	27.5334	23.6908	153.5	162.5	23.6908	0.810053	SMALL_035
301	SMALL_035_PROC_02_01	3.90605	27.3533	10.5451	134.5	130.594	10.5451	0.814792	SMALL_035
302	SMALL_035_PROC_02_02	36.9611	19.8725	18.1846	137.947	174.908	18.1846	-0.016273	SMALL_035
303	SMALL_035_PROC_02_03	6.2034	15.0277	25.8149	135.97	129.766	15.0277	0.793601	SMALL_035
304	SMALL_035_PROC_03_01	47.6647	13.4454	29.2615	132.335	180	13.4454	-0.772533	SMALL_035
305	SMALL_035_PROC_03_02	153.734	20.9962	21.108	26.2662	180	20.9962	-2.66099	SMALL_035
306	SMALL_035_PROC_03_03	18.4824	20.3953	15.5579	176.226	157.744	15.5579	0.406011	SMALL_035
307	SMALL_035_PROC_03_04	43.813	14.5354	45.0663	136.187	180	14.5354	-0.507118	SMALL_035
308	SMALL_035_PROC_04_01	3.68526	14.2188	15.7803	180	176.315	14.2188	0.870409	SMALL_035
309	SMALL_035_PROC_04_02	25.2741	20.5306	25.5266	149	174.274	20.5306	0.384476	SMALL_035
310	SMALL_035_PROC_04_03	36.3075	14.3504	25.194	143.692	180	14.3504	-0.265038	SMALL_035
311	SMALL_035_PROC_04_04	37.5292	22.3406	32.1969	140.741	178.27	22.3406	0.160068	SMALL_035
312	SMALL_035_PROC_04_05	0	20.2543	29.692	180	180	20.2543	1	SMALL_035
313	SMALL_035_PROC_04_06	38.6727	13.1844	39.3666	141.327	180	13.1844	-0.466608	SMALL_035
314	SMALL_035_PROC_04_07	5.04504	42.5082	27.9529	178.519	173.474	27.9529	0.909758	SMALL_035
315	SMALL_035_PROC_04_08	3.33387e-11	19.6596	30.9526	180	180	19.6596	1	SMALL_035
316	SMALL_035_PROC_04_09	7.25	66.2736	25.6501	180	172.75	25.6501	0.858675	SMALL_035
317	SMALL_035_PROC_05_01	16.0934	15.9344	31.4387	177.643	161.549	15.9344	0.49501	SMALL_035
318	SMALL_035_PROC_05_02	26.3599	23.5248	24.2227	146.39	172.75	23.5248	0.439744	SMALL_035
319	SMALL_035_PROC_05_03	6.17013	36.6947	7.35332	173.83	180	7.35332	0.580452	SMALL_035
320	SMALL_035_PROC_05_04	4.21914	17.5689	44.8225	178.039	173.82	17.5689	0.879926	SMALL_035
321	SMALL_035_PROC_05_05	5.14268	17.5174	37.5591	177.893	172.75	17.5174	0.853213	SMALL_035
322	SMALL_035_SOMA_01	30.0522	13.1475	30.9062	143.38	173.432	13.1475	-0.142883	SMALL_035
323	SMALL_035_SOMA_02	6.37292	20.7416	13.0641	135.199	128.826	13.0641	0.756089	SMALL_035
324	SMALL_035_SOMA_03	1.50177	19.5729	51.1689	178.498	180	19.5729	0.961637	SMALL_035
325	SMALL_035_SOMA_04	4.98103	22.6037	28.6781	177.731	172.75	22.6037	0.889818	SMALL_035
326	SMALL_035_SOMA_05	36.0642	37.2784	19.7796	135.436	171.5	19.7796	0.0883488	SMALL_035
327	SMALL_043_PROC_01_01	6.98479	23.4623	16.8669	162.265	169.25	16.8669	0.792944	SMALL_043
328	SMALL_043_PROC_01_02	27.2738	50.3065	29.2968	180	152.726	29.2968	0.534527	SMALL_043
329	SMALL_043_PROC_01_03	74.195	23.1935	19.0902	165.383	91.1884	19.0902	-0.943276	SMALL_043
330	SMALL_043_PROC_01_04	24.0471	25.2288	15.3046	155.953	180	15.3046	0.21438	SMALL_043
331	SMALL_043_PROC_01_05	156.381	18.6438	13.2664	156.381	1.61554e-27	13.2664	-4.89388	SMALL_043
332	SMALL_043_PROC_01_06	7.95244	19.1897	25.2702	161.485	153.533	19.1897	0.792794	SMALL_043
333	SMALL_043_PROC_02_01	124.536	31.3706	17.3509	143.5	18.9636	17.3509	-2.58877	SMALL_043
334	SMALL_043_PROC_02_02	155.405	20.4379	19.2335	180	24.5946	19.2335	-3.03997	SMALL_043
335	SMALL_043_PROC_02_03	135.492	26.746	22.6695	156.242	20.75	22.6695	-1.98841	SMALL_043
336	SMALL_043_PROC_02_04	17.329	15.2925	16.574	10.5876	27.9165	15.2925	0.433415	SMALL_043
337	SMALL_043_PROC_02_05	19	15.7368	34.4934	47.75	28.75	15.7368	0.396319	SMALL_043
338	SMALL_043_PROC_02_06	133.009	29.8251	22.8857	157.829	24.8204	22.8857	-1.90594	SMALL_043
339	SMALL_043_PROC_02_07	134.55	30.0622	15.7209	149.313	14.763	15.7209	-3.27933	SMALL_043
340	SMALL_043_PROC_03_01	26.4268	18.2468	21.1064	48.6952	22.2684	18.2468	0.275849	SMALL_043
341	SMALL_043_PROC_03_02	25.6692	16.432	16.632	46.5289	20.8597	16.432	0.218925	SMALL_043
342	SMALL_043_PROC_03_03	121.011	14.9395	18.1092	50	171.011	14.9395	-3.05004	SMALL_043
343	SMALL_043_PROC_03_04	126.721	85.5386	22.6692	146.75	20.0295	22.6692	-1.79499	SMALL_043
344	SMALL_043_PROC_03_05	24.9188	15.9901	20.7931	44.7144	19.7956	15.9901	0.220806	SMALL_043
345	SMALL_043_PROC_03_06	25.7645	15.3901	15.8396	49.0374	23.273	15.3901	0.162955	SMALL_043
346	SMALL_043_PROC_04_01	124.309	19.1753	27.8678	51.7335	176.042	19.1753	-2.24138	SMALL_043
347	SMALL_043_PROC_04_02	10.1985	50.3012	23.4848	5	15.1985	23.4848	0.782869	SMALL_043
348	SMALL_043_PROC_04_03	16.1244	14.3703	19.9005	10.0467	26.171	14.3703	0.438969	SMALL_043
349	SMALL_043_PROC_04_05	117.785	18.1684	16.7026	48.1739	165.959	16.7026	-2.52595	SMALL_043
350	SMALL_043_PROC_04_06	167.477	18.2431	25.9055	12.5232	180	18.2431	-3.59014	SMALL_043
351	SMALL_043_PROC_04_07	125.58	27.0531	20.7666	142.25	16.6705	20.7666	-2.0236	SMALL_043
352	SMALL_043_SOMA_01	5.24863	28.361	17.2635	163.9	158.651	17.2635	0.847985	SMALL_043
353	SMALL_043_SOMA_02	126.385	32.7885	22.2844	152.885	26.5	22.2844	-1.83572	SMALL_043
354	SMALL_043_SOMA_03	128.295	24.7528	23.6906	154.214	25.9194	23.6906	-1.70772	SMALL_043
355	SMALL_043_SOMA_04	48.9615	11.885	25.953	62.8086	13.8471	11.885	-1.05981	SMALL_043

## Sheet: S2_B_C_D
	mutual_information	shuffle_95percentile	shuffle_mean_as_bias	pVal	Position_entropy	Intensity_entropy	ROI_name	bins_position	bins_intensity	FOV
0	0.0358078	0.0130942	0.00563149	0	2.32193	0.278478	SMALL_019_PROC_01_01	4	2	SMALL_019
1	0.0407388	0.0227613	0.0118077	0	3.16993	0.278478	SMALL_019_PROC_01_01	8	2	SMALL_019
2	0.0462996	0.0315587	0.0185504	0.0006	3.70034	0.278478	SMALL_019_PROC_01_01	12	2	SMALL_019
3	0.0537623	0.0387261	0.0251646	0.0003	4.08733	0.278478	SMALL_019_PROC_01_01	16	2	SMALL_019
4	0.0632869	0.0454291	0.0314955	0.0002	4.39209	0.278478	SMALL_019_PROC_01_01	20	2	SMALL_019
5	0.0593355	0.0512708	0.0376656	0.0067	4.64348	0.278478	SMALL_019_PROC_01_01	24	2	SMALL_019
6	0.0725621	0.0721335	0.0588476	0.0465	5.35697	0.278478	SMALL_019_PROC_01_01	40	2	SMALL_019
7	0.0833772	0.0918373	0.0797246	0.2768	5.92955	0.278478	SMALL_019_PROC_01_01	60	2	SMALL_019
8	0.101181	0.108176	0.0964503	0.2233	6.33618	0.278478	SMALL_019_PROC_01_01	80	2	SMALL_019
9	0.108243	0.121595	0.110421	0.6044	6.6526	0.278478	SMALL_019_PROC_01_01	100	2	SMALL_019
10	0.13948	0.153387	0.142936	0.7071	7.31662	0.278478	SMALL_019_PROC_01_01	160	2	SMALL_019
11	0.046654	0.0221613	0.0116291	0.0001	2.32193	0.648743	SMALL_019_PROC_01_01	4	3	SMALL_019
12	0.0785954	0.0372505	0.0238114	0	3.16993	0.648743	SMALL_019_PROC_01_01	8	3	SMALL_019
13	0.0938858	0.0507096	0.0354064	0	3.70034	0.648743	SMALL_019_PROC_01_01	12	3	SMALL_019
14	0.0808917	0.0640466	0.0467585	0.0014	4.08733	0.648743	SMALL_019_PROC_01_01	16	3	SMALL_019
15	0.109935	0.0759896	0.0575859	0	4.39209	0.648743	SMALL_019_PROC_01_01	20	3	SMALL_019
16	0.11263	0.0876899	0.0679699	0.0005	4.64348	0.648743	SMALL_019_PROC_01_01	24	3	SMALL_019
17	0.132799	0.128456	0.106947	0.0274	5.35697	0.648743	SMALL_019_PROC_01_01	40	3	SMALL_019
18	0.172468	0.17192	0.149384	0.0459	5.92955	0.648743	SMALL_019_PROC_01_01	60	3	SMALL_019
19	0.215086	0.208182	0.186096	0.0172	6.33618	0.648743	SMALL_019_PROC_01_01	80	3	SMALL_019
20	0.239637	0.240857	0.218381	0.0602	6.6526	0.648743	SMALL_019_PROC_01_01	100	3	SMALL_019
21	0.310581	0.319876	0.298188	0.1652	7.31662	0.648743	SMALL_019_PROC_01_01	160	3	SMALL_019
22	0.0559396	0.0302762	0.0175048	0.0001	2.32193	0.910563	SMALL_019_PROC_01_01	4	4	SMALL_019
23	0.089073	0.0518702	0.0360792	0.0001	3.16993	0.910563	SMALL_019_PROC_01_01	8	4	SMALL_019
24	0.117256	0.0711084	0.0532834	0	3.70034	0.910563	SMALL_019_PROC_01_01	12	4	SMALL_019
25	0.125832	0.0891966	0.0696881	0.0001	4.08733	0.910563	SMALL_019_PROC_01_01	16	4	SMALL_019
26	0.132477	0.105939	0.0850998	0.0003	4.39209	0.910563	SMALL_019_PROC_01_01	20	4	SMALL_019
27	0.147211	0.1214	0.0996784	0.0005	4.64348	0.910563	SMALL_019_PROC_01_01	24	4	SMALL_019
28	0.186899	0.177571	0.152804	0.0136	5.35697	0.910563	SMALL_019_PROC_01_01	40	4	SMALL_019
29	0.231691	0.236847	0.21057	0.0936	5.92955	0.910563	SMALL_019_PROC_01_01	60	4	SMALL_019
30	0.284818	0.287299	0.260933	0.0666	6.33618	0.910563	SMALL_019_PROC_01_01	80	4	SMALL_019
31	0.323919	0.332145	0.305519	0.1217	6.6526	0.910563	SMALL_019_PROC_01_01	100	4	SMALL_019
32	0.42369	0.444659	0.417145	0.3268	7.31662	0.910563	SMALL_019_PROC_01_01	160	4	SMALL_019
33	0.0567568	0.0372022	0.0236739	0.0005	2.32193	1.10873	SMALL_019_PROC_01_01	4	5	SMALL_019
34	0.0927635	0.0638434	0.0463492	0	3.16993	1.10873	SMALL_019_PROC_01_01	8	5	SMALL_019
35	0.118863	0.0871556	0.0673605	0.0001	3.70034	1.10873	SMALL_019_PROC_01_01	12	5	SMALL_019
36	0.124714	0.108872	0.087267	0.0033	4.08733	1.10873	SMALL_019_PROC_01_01	16	5	SMALL_019
37	0.145949	0.129464	0.106193	0.0026	4.39209	1.10873	SMALL_019_PROC_01_01	20	5	SMALL_019
38	0.156546	0.148419	0.124268	0.0165	4.64348	1.10873	SMALL_019_PROC_01_01	24	5	SMALL_019
39	0.219222	0.217143	0.190044	0.0409	5.35697	1.10873	SMALL_019_PROC_01_01	40	5	SMALL_019
40	0.274924	0.290831	0.261386	0.2104	5.92955	1.10873	SMALL_019_PROC_01_01	60	5	SMALL_019
41	0.347159	0.352127	0.322992	0.0856	6.33618	1.10873	SMALL_019_PROC_01_01	80	5	SMALL_019
42	0.401221	0.407956	0.378019	0.0981	6.6526	1.10873	SMALL_019_PROC_01_01	100	5	SMALL_019
43	0.5431	0.545406	0.515522	0.0636	7.31662	1.10873	SMALL_019_PROC_01_01	160	5	SMALL_019
44	0.0802123	0.056979	0.0408411	0.0003	2.32193	1.66671	SMALL_019_PROC_01_01	4	8	SMALL_019
45	0.14935	0.098246	0.0771025	0	3.16993	1.66671	SMALL_019_PROC_01_01	8	8	SMALL_019
46	0.196443	0.134608	0.110519	0	3.70034	1.66671	SMALL_019_PROC_01_01	12	8	SMALL_019
47	0.229208	0.1682	0.141949	0	4.08733	1.66671	SMALL_019_PROC_01_01	16	8	SMALL_019
48	0.233047	0.20092	0.1721	0.0014	4.39209	1.66671	SMALL_019_PROC_01_01	20	8	SMALL_019
49	0.256531	0.230633	0.200539	0.0011	4.64348	1.66671	SMALL_019_PROC_01_01	24	8	SMALL_019
50	0.366835	0.338108	0.304813	0.0019	5.35697	1.66671	SMALL_019_PROC_01_01	40	8	SMALL_019
51	0.448043	0.451624	0.415743	0.068	5.92955	1.66671	SMALL_019_PROC_01_01	60	8	SMALL_019
52	0.568827	0.547883	0.512099	0.004	6.33618	1.66671	SMALL_019_PROC_01_01	80	8	SMALL_019
53	0.634755	0.634041	0.597374	0.0467	6.6526	1.66671	SMALL_019_PROC_01_01	100	8	SMALL_019
54	0.820921	0.847192	0.810324	0.3082	7.31662	1.66671	SMALL_019_PROC_01_01	160	8	SMALL_019
55	0.113706	0.0708366	0.0526281	0	2.32193	1.93475	SMALL_019_PROC_01_01	4	10	SMALL_019
56	0.176253	0.12182	0.0988948	0	3.16993	1.93475	SMALL_019_PROC_01_01	8	10	SMALL_019
57	0.217892	0.168194	0.141026	0	3.70034	1.93475	SMALL_019_PROC_01_01	12	10	SMALL_019
58	0.277076	0.2087	0.180139	0	4.08733	1.93475	SMALL_019_PROC_01_01	16	10	SMALL_019
59	0.303622	0.248582	0.217518	0	4.39209	1.93475	SMALL_019_PROC_01_01	20	10	SMALL_019
60	0.311229	0.284943	0.252591	0.002	4.64348	1.93475	SMALL_019_PROC_01_01	24	10	SMALL_019
61	0.438036	0.413495	0.377525	0.0027	5.35697	1.93475	SMALL_019_PROC_01_01	40	10	SMALL_019
62	0.556012	0.547861	0.509961	0.0226	5.92955	1.93475	SMALL_019_PROC_01_01	60	10	SMALL_019
63	0.695277	0.660916	0.62276	0.0016	6.33618	1.93475	SMALL_019_PROC_01_01	80	10	SMALL_019
64	0.755052	0.760528	0.722253	0.0762	6.6526	1.93475	SMALL_019_PROC_01_01	100	10	SMALL_019
65	1.00832	1.00972	0.970792	0.056	7.31662	1.93475	SMALL_019_PROC_01_01	160	10	SMALL_019
66	0.161231	0.123026	0.0991016	0	2.32193	2.67094	SMALL_019_PROC_01_01	4	20	SMALL_019
67	0.245775	0.215128	0.184135	0.0011	3.16993	2.67094	SMALL_019_PROC_01_01	8	20	SMALL_019
68	0.363965	0.295336	0.260918	0	3.70034	2.67094	SMALL_019_PROC_01_01	12	20	SMALL_019
69	0.451189	0.368508	0.331453	0	4.08733	2.67094	SMALL_019_PROC_01_01	16	20	SMALL_019
70	0.497484	0.435257	0.396844	0.0001	4.39209	2.67094	SMALL_019_PROC_01_01	20	20	SMALL_019
71	0.533051	0.495914	0.457298	0.0006	4.64348	2.67094	SMALL_019_PROC_01_01	24	20	SMALL_019
72	0.742917	0.7035	0.663569	0.0011	5.35697	2.67094	SMALL_019_PROC_01_01	40	20	SMALL_019
73	0.942453	0.905593	0.867105	0.0014	5.92955	2.67094	SMALL_019_PROC_01_01	60	20	SMALL_019
74	1.1028	1.06904	1.03137	0.0011	6.33618	2.67094	SMALL_019_PROC_01_01	80	20	SMALL_019
75	1.22974	1.21041	1.17198	0.007	6.6526	2.67094	SMALL_019_PROC_01_01	100	20	SMALL_019
76	1.54017	1.54247	1.5057	0.062	7.31662	2.67094	SMALL_019_PROC_01_01	160	20	SMALL_019
0	0.0385376	0.0129791	0.00547224	0	2.32193	0.367304	SMALL_019_PROC_01_02	4	2	SMALL_019
1	0.0521442	0.022576	0.011453	0	3.16993	0.367304	SMALL_019_PROC_01_02	8	2	SMALL_019
2	0.0528935	0.0308836	0.0176898	0.0002	3.70034	0.367304	SMALL_019_PROC_01_02	12	2	SMALL_019
3	0.063396	0.0388579	0.024095	0	4.08733	0.367304	SMALL_019_PROC_01_02	16	2	SMALL_019
4	0.0752883	0.0465579	0.030942	0	4.39209	0.367304	SMALL_019_PROC_01_02	20	2	SMALL_019
5	0.0660036	0.0541779	0.0377237	0.0039	4.64348	0.367304	SMALL_019_PROC_01_02	24	2	SMALL_019
6	0.0717573	0.0791141	0.0623182	0.1657	5.35697	0.367304	SMALL_019_PROC_01_02	40	2	SMALL_019
7	0.0912681	0.104819	0.0885286	0.3764	5.92955	0.367304	SMALL_019_PROC_01_02	60	2	SMALL_019
8	0.115021	0.12606	0.110361	0.2992	6.33618	0.367304	SMALL_019_PROC_01_02	80	2	SMALL_019
9	0.127703	0.144454	0.129173	0.54	6.6526	0.367304	SMALL_019_PROC_01_02	100	2	SMALL_019
10	0.168557	0.188129	0.173933	0.7401	7.31662	0.367304	SMALL_019_PROC_01_02	160	2	SMALL_019
11	0.0565235	0.0221019	0.0113123	0	2.32193	0.694101	SMALL_019_PROC_01_02	4	3	SMALL_019
12	0.0775329	0.0377291	0.0233983	0	3.16993	0.694101	SMALL_019_PROC_01_02	8	3	SMALL_019
13	0.087393	0.0529028	0.0360066	0.0001	3.70034	0.694101	SMALL_019_PROC_01_02	12	3	SMALL_019
14	0.0929026	0.0666162	0.0481898	0.0003	4.08733	0.694101	SMALL_019_PROC_01_02	16	3	SMALL_019
15	0.117981	0.0803314	0.0604046	0	4.39209	0.694101	SMALL_019_PROC_01_02	20	3	SMALL_019
16	0.115165	0.0930244	0.0718404	0.0016	4.64348	0.694101	SMALL_019_PROC_01_02	24	3	SMALL_019
17	0.145164	0.137662	0.115163	0.0152	5.35697	0.694101	SMALL_019_PROC_01_02	40	3	SMALL_019
18	0.18366	0.184486	0.161831	0.056	5.92955	0.694101	SMALL_019_PROC_01_02	60	3	SMALL_019
19	0.218959	0.223908	0.201866	0.0995	6.33618	0.694101	SMALL_019_PROC_01_02	80	3	SMALL_019
20	0.239297	0.259655	0.237073	0.411	6.6526	0.694101	SMALL_019_PROC_01_02	100	3	SMALL_019
21	0.324911	0.344828	0.322616	0.4094	7.31662	0.694101	SMALL_019_PROC_01_02	160	3	SMALL_019
22	0.0693149	0.0301273	0.017049	0	2.32193	1.0233	SMALL_019_PROC_01_02	4	4	SMALL_019
23	0.102885	0.0526925	0.0355853	0	3.16993	1.0233	SMALL_019_PROC_01_02	8	4	SMALL_019
24	0.124299	0.0736062	0.0539848	0	3.70034	1.0233	SMALL_019_PROC_01_02	12	4	SMALL_019
25	0.133687	0.0924357	0.0716296	0.0001	4.08733	1.0233	SMALL_019_PROC_01_02	16	4	SMALL_019
26	0.151446	0.111817	0.0889444	0	4.39209	1.0233	SMALL_019_PROC_01_02	20	4	SMALL_019
27	0.162951	0.129269	0.105402	0.0001	4.64348	1.0233	SMALL_019_PROC_01_02	24	4	SMALL_019
28	0.183731	0.192021	0.16588	0.124	5.35697	1.0233	SMALL_019_PROC_01_02	40	4	SMALL_019
29	0.248446	0.260132	0.231892	0.1622	5.92955	1.0233	SMALL_019_PROC_01_02	60	4	SMALL_019
30	0.297784	0.317963	0.289719	0.3055	6.33618	1.0233	SMALL_019_PROC_01_02	80	4	SMALL_019
31	0.341205	0.369068	0.340782	0.4789	6.6526	1.0233	SMALL_019_PROC_01_02	100	4	SMALL_019
32	0.473878	0.497153	0.46836	0.3611	7.31662	1.0233	SMALL_019_PROC_01_02	160	4	SMALL_019
33	0.0722136	0.0381596	0.0231924	0	2.32193	1.27254	SMALL_019_PROC_01_02	4	5	SMALL_019
34	0.119476	0.0665476	0.047916	0	3.16993	1.27254	SMALL_019_PROC_01_02	8	5	SMALL_019
35	0.141704	0.0934643	0.0720232	0	3.70034	1.27254	SMALL_019_PROC_01_02	12	5	SMALL_019
36	0.150235	0.117129	0.0943266	0.0001	4.08733	1.27254	SMALL_019_PROC_01_02	16	5	SMALL_019
37	0.171136	0.140048	0.1157	0.0004	4.39209	1.27254	SMALL_019_PROC_01_02	20	5	SMALL_019
38	0.186424	0.161034	0.135855	0.0011	4.64348	1.27254	SMALL_019_PROC_01_02	24	5	SMALL_019
39	0.22666	0.237372	0.208713	0.1429	5.35697	1.27254	SMALL_019_PROC_01_02	40	5	SMALL_019
40	0.305822	0.318295	0.287589	0.1578	5.92955	1.27254	SMALL_019_PROC_01_02	60	5	SMALL_019
41	0.370966	0.388382	0.356405	0.2199	6.33618	1.27254	SMALL_019_PROC_01_02	80	5	SMALL_019
42	0.445593	0.451016	0.418507	0.0835	6.6526	1.27254	SMALL_019_PROC_01_02	100	5	SMALL_019
43	0.592511	0.612845	0.577878	0.2297	7.31662	1.27254	SMALL_019_PROC_01_02	160	5	SMALL_019
44	0.0972451	0.0579948	0.0406049	0	2.32193	1.8482	SMALL_019_PROC_01_02	4	8	SMALL_019
45	0.17682	0.102547	0.0798861	0	3.16993	1.8482	SMALL_019_PROC_01_02	8	8	SMALL_019
46	0.214232	0.143213	0.117286	0	3.70034	1.8482	SMALL_019_PROC_01_02	12	8	SMALL_019
47	0.223732	0.181305	0.15256	0	4.08733	1.8482	SMALL_019_PROC_01_02	16	8	SMALL_019
48	0.267331	0.214958	0.18607	0	4.39209	1.8482	SMALL_019_PROC_01_02	20	8	SMALL_019
49	0.285663	0.249295	0.217532	0.0002	4.64348	1.8482	SMALL_019_PROC_01_02	24	8	SMALL_019
50	0.348442	0.36715	0.331937	0.2086	5.35697	1.8482	SMALL_019_PROC_01_02	40	8	SMALL_019
51	0.489321	0.491578	0.454331	0.0603	5.92955	1.8482	SMALL_019_PROC_01_02	60	8	SMALL_019
52	0.584037	0.59815	0.559715	0.1446	6.33618	1.8482	SMALL_019_PROC_01_02	80	8	SMALL_019
53	0.661016	0.694841	0.654486	0.3805	6.6526	1.8482	SMALL_019_PROC_01_02	100	8	SMALL_019
54	0.921273	0.933782	0.894315	0.1299	7.31662	1.8482	SMALL_019_PROC_01_02	160	8	SMALL_019
55	0.13078	0.0735331	0.0535345	0	2.32193	2.11156	SMALL_019_PROC_01_02	4	10	SMALL_019
56	0.202115	0.128783	0.104429	0	3.16993	2.11156	SMALL_019_PROC_01_02	8	10	SMALL_019
57	0.238624	0.177939	0.150664	0	3.70034	2.11156	SMALL_019_PROC_01_02	12	10	SMALL_019
58	0.252119	0.223407	0.193817	0.0012	4.08733	2.11156	SMALL_019_PROC_01_02	16	10	SMALL_019
59	0.303107	0.266497	0.233959	0.0006	4.39209	2.11156	SMALL_019_PROC_01_02	20	10	SMALL_019
60	0.329822	0.306593	0.27218	0.0036	4.64348	2.11156	SMALL_019_PROC_01_02	24	10	SMALL_019
61	0.421561	0.445636	0.407948	0.2661	5.35697	2.11156	SMALL_019_PROC_01_02	40	10	SMALL_019
62	0.619551	0.592398	0.552854	0.003	5.92955	2.11156	SMALL_019_PROC_01_02	60	10	SMALL_019
63	0.719379	0.718334	0.677804	0.0463	6.33618	2.11156	SMALL_019_PROC_01_02	80	10	SMALL_019
64	0.831234	0.828319	0.787765	0.0407	6.6526	2.11156	SMALL_019_PROC_01_02	100	10	SMALL_019
65	1.09477	1.10497	1.06332	0.1056	7.31662	2.11156	SMALL_019_PROC_01_02	160	10	SMALL_019
66	0.171583	0.132044	0.107652	0.0001	2.32193	2.87938	SMALL_019_PROC_01_02	4	20	SMALL_019
67	0.296846	0.230351	0.198723	0	3.16993	2.87938	SMALL_019_PROC_01_02	8	20	SMALL_019
68	0.347291	0.316051	0.280088	0.0015	3.70034	2.87938	SMALL_019_PROC_01_02	12	20	SMALL_019
69	0.416755	0.393291	0.355578	0.0044	4.08733	2.87938	SMALL_019_PROC_01_02	16	20	SMALL_019
70	0.494577	0.46445	0.424766	0.0025	4.39209	2.87938	SMALL_019_PROC_01_02	20	20	SMALL_019
71	0.558377	0.531942	0.490286	0.0044	4.64348	2.87938	SMALL_019_PROC_01_02	24	20	SMALL_019
72	0.74632	0.757688	0.714178	0.1043	5.35697	2.87938	SMALL_019_PROC_01_02	40	20	SMALL_019
73	1.01492	0.97708	0.935946	0.001	5.92955	2.87938	SMALL_019_PROC_01_02	60	20	SMALL_019
74	1.16592	1.15778	1.11696	0.0271	6.33618	2.87938	SMALL_019_PROC_01_02	80	20	SMALL_019
75	1.30697	1.31159	1.27084	0.0684	6.6526	2.87938	SMALL_019_PROC_01_02	100	20	SMALL_019
76	1.65643	1.67446	1.63601	0.1833	7.31662	2.87938	SMALL_019_PROC_01_02	160	20	SMALL_019
0	0.0271615	0.0141864	0.00630423	0.0004	2.32193	0.13304	SMALL_019_PROC_01_03	4	2	SMALL_019
1	0.03828	0.0211918	0.012727	0	3.16993	0.13304	SMALL_019_PROC_01_03	8	2	SMALL_019
2	0.0367147	0.0263004	0.0185416	0.0009	3.70034	0.13304	SMALL_019_PROC_01_03	12	2	SMALL_019
3	0.044585	0.0310604	0.0232902	0.0003	4.08733	0.13304	SMALL_019_PROC_01_03	16	2	SMALL_019
4	0.0484321	0.0352728	0.027335	0	4.39209	0.13304	SMALL_019_PROC_01_03	20	2	SMALL_019
5	0.0432735	0.0380248	0.0310939	0.0069	4.64348	0.13304	SMALL_019_PROC_01_03	24	2	SMALL_019
6	0.0555271	0.04814	0.0422922	0.0027	5.35697	0.13304	SMALL_019_PROC_01_03	40	2	SMALL_019
7	0.0532018	0.05791	0.0521833	0.395	5.92955	0.13304	SMALL_019_PROC_01_03	60	2	SMALL_019
8	0.0613871	0.0655382	0.0596515	0.2754	6.33618	0.13304	SMALL_019_PROC_01_03	80	2	SMALL_019
9	0.0677464	0.0700353	0.0656625	0.2316	6.6526	0.13304	SMALL_019_PROC_01_03	100	2	SMALL_019
10	0.086217	0.0844014	0.0791676	0.0112	7.31662	0.13304	SMALL_019_PROC_01_03	160	2	SMALL_019
11	0.066652	0.0206522	0.0118775	0	2.32193	0.327695	SMALL_019_PROC_01_03	4	3	SMALL_019
12	0.0741873	0.0336334	0.0219737	0	3.16993	0.327695	SMALL_019_PROC_01_03	8	3	SMALL_019
13	0.0762817	0.0440944	0.0311803	0	3.70034	0.327695	SMALL_019_PROC_01_03	12	3	SMALL_019
14	0.0800026	0.0531792	0.0397549	0	4.08733	0.327695	SMALL_019_PROC_01_03	16	3	SMALL_019
15	0.0899866	0.0615933	0.0476941	0	4.39209	0.327695	SMALL_019_PROC_01_03	20	3	SMALL_019
16	0.0930956	0.0692741	0.0552855	0.0001	4.64348	0.327695	SMALL_019_PROC_01_03	24	3	SMALL_019
17	0.106441	0.0937663	0.0804084	0.0011	5.35697	0.327695	SMALL_019_PROC_01_03	40	3	SMALL_019
18	0.123492	0.116955	0.104543	0.0095	5.92955	0.327695	SMALL_019_PROC_01_03	60	3	SMALL_019
19	0.131987	0.135369	0.123564	0.1109	6.33618	0.327695	SMALL_019_PROC_01_03	80	3	SMALL_019
20	0.146565	0.150622	0.13941	0.1296	6.6526	0.327695	SMALL_019_PROC_01_03	100	3	SMALL_019
21	0.176606	0.186882	0.176147	0.4359	7.31662	0.327695	SMALL_019_PROC_01_03	160	3	SMALL_019
22	0.0696869	0.0288067	0.0182453	0	2.32193	0.493821	SMALL_019_PROC_01_03	4	4	SMALL_019
23	0.0856514	0.0466418	0.033788	0	3.16993	0.493821	SMALL_019_PROC_01_03	8	4	SMALL_019
24	0.0920918	0.0623024	0.0476437	0	3.70034	0.493821	SMALL_019_PROC_01_03	12	4	SMALL_019
25	0.0972043	0.0759848	0.0600829	0.0001	4.08733	0.493821	SMALL_019_PROC_01_03	16	4	SMALL_019
26	0.115871	0.0882844	0.0717142	0	4.39209	0.493821	SMALL_019_PROC_01_03	20	4	SMALL_019
27	0.125874	0.0992529	0.0823497	0	4.64348	0.493821	SMALL_019_PROC_01_03	24	4	SMALL_019
28	0.153032	0.135878	0.118962	0.0009	5.35697	0.493821	SMALL_019_PROC_01_03	40	4	SMALL_019
29	0.174607	0.170154	0.154299	0.0221	5.92955	0.493821	SMALL_019_PROC_01_03	60	4	SMALL_019
30	0.192685	0.197761	0.182462	0.1249	6.33618	0.493821	SMALL_019_PROC_01_03	80	4	SMALL_019
31	0.203539	0.221455	0.206573	0.62	6.6526	0.493821	SMALL_019_PROC_01_03	100	4	SMALL_019
32	0.269566	0.276138	0.262513	0.1886	7.31662	0.493821	SMALL_019_PROC_01_03	160	4	SMALL_019
33	0.106055	0.0357119	0.0237962	0	2.32193	0.688448	SMALL_019_PROC_01_03	4	5	SMALL_019
34	0.128043	0.0589034	0.0442895	0	3.16993	0.688448	SMALL_019_PROC_01_03	8	5	SMALL_019
35	0.143465	0.0779987	0.0616059	0	3.70034	0.688448	SMALL_019_PROC_01_03	12	5	SMALL_019
36	0.140841	0.0953904	0.0777073	0	4.08733	0.688448	SMALL_019_PROC_01_03	16	5	SMALL_019
37	0.168738	0.110878	0.092207	0	4.39209	0.688448	SMALL_019_PROC_01_03	20	5	SMALL_019
38	0.169657	0.125227	0.10582	0	4.64348	0.688448	SMALL_019_PROC_01_03	24	5	SMALL_019
39	0.190424	0.173017	0.15311	0.0025	5.35697	0.688448	SMALL_019_PROC_01_03	40	5	SMALL_019
40	0.213818	0.220894	0.200736	0.1315	5.92955	0.688448	SMALL_019_PROC_01_03	60	5	SMALL_019
41	0.256914	0.259459	0.239854	0.0734	6.33618	0.688448	SMALL_019_PROC_01_03	80	5	SMALL_019
42	0.282892	0.292654	0.273384	0.2013	6.6526	0.688448	SMALL_019_PROC_01_03	100	5	SMALL_019
43	0.374741	0.372508	0.353252	0.0326	7.31662	0.688448	SMALL_019_PROC_01_03	160	5	SMALL_019
44	0.133121	0.0537716	0.0393355	0	2.32193	1.11074	SMALL_019_PROC_01_03	4	8	SMALL_019
45	0.170843	0.0883137	0.0703972	0	3.16993	1.11074	SMALL_019_PROC_01_03	8	8	SMALL_019
46	0.192309	0.117541	0.0977061	0	3.70034	1.11074	SMALL_019_PROC_01_03	12	8	SMALL_019
47	0.199167	0.143362	0.122039	0	4.08733	1.11074	SMALL_019_PROC_01_03	16	8	SMALL_019
48	0.219199	0.16737	0.144537	0	4.39209	1.11074	SMALL_019_PROC_01_03	20	8	SMALL_019
49	0.237081	0.18949	0.165575	0.0001	4.64348	1.11074	SMALL_019_PROC_01_03	24	8	SMALL_019
50	0.280489	0.26419	0.238394	0.0055	5.35697	1.11074	SMALL_019_PROC_01_03	40	8	SMALL_019
51	0.340198	0.339554	0.312953	0.0461	5.92955	1.11074	SMALL_019_PROC_01_03	60	8	SMALL_019
52	0.384824	0.401862	0.375464	0.2661	6.33618	1.11074	SMALL_019_PROC_01_03	80	8	SMALL_019
53	0.431064	0.4554	0.429153	0.4397	6.6526	1.11074	SMALL_019_PROC_01_03	100	8	SMALL_019
54	0.568725	0.587806	0.561181	0.3125	7.31662	1.11074	SMALL_019_PROC_01_03	160	8	SMALL_019
55	0.155769	0.0642201	0.0488266	0	2.32193	1.35315	SMALL_019_PROC_01_03	4	10	SMALL_019
56	0.184005	0.106151	0.0864793	0	3.16993	1.35315	SMALL_019_PROC_01_03	8	10	SMALL_019
57	0.201501	0.141361	0.119123	0	3.70034	1.35315	SMALL_019_PROC_01_03	12	10	SMALL_019
58	0.240404	0.172595	0.148887	0	4.08733	1.35315	SMALL_019_PROC_01_03	16	10	SMALL_019
59	0.263041	0.201496	0.176286	0	4.39209	1.35315	SMALL_019_PROC_01_03	20	10	SMALL_019
60	0.27982	0.227923	0.201418	0	4.64348	1.35315	SMALL_019_PROC_01_03	24	10	SMALL_019
61	0.343838	0.31877	0.290265	0.0014	5.35697	1.35315	SMALL_019_PROC_01_03	40	10	SMALL_019
62	0.404866	0.411426	0.382013	0.0975	5.92955	1.35315	SMALL_019_PROC_01_03	60	10	SMALL_019
63	0.48599	0.48803	0.458528	0.0629	6.33618	1.35315	SMALL_019_PROC_01_03	80	10	SMALL_019
64	0.540658	0.554405	0.52523	0.1843	6.6526	1.35315	SMALL_019_PROC_01_03	100	10	SMALL_019
65	0.705547	0.717638	0.687279	0.1527	7.31662	1.35315	SMALL_019_PROC_01_03	160	10	SMALL_019
66	0.194034	0.103924	0.0837545	0	2.32193	2.0152	SMALL_019_PROC_01_03	4	20	SMALL_019
67	0.255243	0.175524	0.149782	0	3.16993	2.0152	SMALL_019_PROC_01_03	8	20	SMALL_019
68	0.306216	0.235453	0.206743	0	3.70034	2.0152	SMALL_019_PROC_01_03	12	20	SMALL_019
69	0.352076	0.288674	0.257951	0	4.08733	2.0152	SMALL_019_PROC_01_03	16	20	SMALL_019
70	0.381966	0.336031	0.304654	0.0002	4.39209	2.0152	SMALL_019_PROC_01_03	20	20	SMALL_019
71	0.429623	0.380456	0.347853	0	4.64348	2.0152	SMALL_019_PROC_01_03	24	20	SMALL_019
72	0.550819	0.530194	0.49625	0.0042	5.35697	2.0152	SMALL_019_PROC_01_03	40	20	SMALL_019
73	0.658536	0.676776	0.642647	0.2124	5.92955	2.0152	SMALL_019_PROC_01_03	60	20	SMALL_019
74	0.781342	0.795253	0.762049	0.1649	6.33618	2.0152	SMALL_019_PROC_01_03	80	20	SMALL_019
75	0.860088	0.895944	0.863705	0.5642	6.6526	2.0152	SMALL_019_PROC_01_03	100	20	SMALL_019
76	1.1244	1.13971	1.10659	0.1755	7.31662	2.0152	SMALL_019_PROC_01_03	160	20	SMALL_019
0	0.0485945	0.0141017	0.00572785	0	2.32193	0.237174	SMALL_019_PROC_01_04	4	2	SMALL_019
1	0.056281	0.0231601	0.0122047	0	3.16993	0.237174	SMALL_019_PROC_01_04	8	2	SMALL_019
2	0.0577249	0.0310487	0.0189841	0	3.70034	0.237174	SMALL_019_PROC_01_04	12	2	SMALL_019
3	0.0638458	0.0378074	0.0252735	0	4.08733	0.237174	SMALL_019_PROC_01_04	16	2	SMALL_019
4	0.0680031	0.0437966	0.0313965	0.0001	4.39209	0.237174	SMALL_019_PROC_01_04	20	2	SMALL_019
5	0.0699857	0.0491051	0.036948	0.0001	4.64348	0.237174	SMALL_019_PROC_01_04	24	2	SMALL_019
6	0.0731966	0.0674883	0.0558987	0.0093	5.35697	0.237174	SMALL_019_PROC_01_04	40	2	SMALL_019
7	0.0836772	0.084395	0.0739362	0.064	5.92955	0.237174	SMALL_019_PROC_01_04	60	2	SMALL_019
8	0.0907979	0.0978702	0.0879471	0.3058	6.33618	0.237174	SMALL_019_PROC_01_04	80	2	SMALL_019
9	0.101517	0.109062	0.0995904	0.3273	6.6526	0.237174	SMALL_019_PROC_01_04	100	2	SMALL_019
10	0.130602	0.135286	0.126542	0.188	7.31662	0.237174	SMALL_019_PROC_01_04	160	2	SMALL_019
11	0.0750772	0.0220853	0.0120786	0	2.32193	0.415804	SMALL_019_PROC_01_04	4	3	SMALL_019
12	0.0854607	0.0367567	0.0240144	0	3.16993	0.415804	SMALL_019_PROC_01_04	8	3	SMALL_019
13	0.0972625	0.0497904	0.0353509	0	3.70034	0.415804	SMALL_019_PROC_01_04	12	3	SMALL_019
14	0.103677	0.0609929	0.0457409	0	4.08733	0.415804	SMALL_019_PROC_01_04	16	3	SMALL_019
15	0.109647	0.0713266	0.0556273	0	4.39209	0.415804	SMALL_019_PROC_01_04	20	3	SMALL_019
16	0.109924	0.0806	0.0648609	0	4.64348	0.415804	SMALL_019_PROC_01_04	24	3	SMALL_019
17	0.134361	0.111692	0.0961865	0.0001	5.35697	0.415804	SMALL_019_PROC_01_04	40	3	SMALL_019
18	0.150435	0.14164	0.126756	0.0061	5.92955	0.415804	SMALL_019_PROC_01_04	60	3	SMALL_019
19	0.162864	0.165027	0.151059	0.0778	6.33618	0.415804	SMALL_019_PROC_01_04	80	3	SMALL_019
20	0.183271	0.184775	0.171576	0.0688	6.6526	0.415804	SMALL_019_PROC_01_04	100	3	SMALL_019
21	0.234177	0.231803	0.219082	0.0298	7.31662	0.415804	SMALL_019_PROC_01_04	160	3	SMALL_019
22	0.0939611	0.0298599	0.0178814	0	2.32193	0.532229	SMALL_019_PROC_01_04	4	4	SMALL_019
23	0.106771	0.0509002	0.0353949	0	3.16993	0.532229	SMALL_019_PROC_01_04	8	4	SMALL_019
24	0.117359	0.0689124	0.0518909	0	3.70034	0.532229	SMALL_019_PROC_01_04	12	4	SMALL_019
25	0.12544	0.0843962	0.0669601	0	4.08733	0.532229	SMALL_019_PROC_01_04	16	4	SMALL_019
26	0.135616	0.0982875	0.0810101	0	4.39209	0.532229	SMALL_019_PROC_01_04	20	4	SMALL_019
27	0.148433	0.111435	0.0941441	0	4.64348	0.532229	SMALL_019_PROC_01_04	24	4	SMALL_019
28	0.176677	0.152932	0.136479	0	5.35697	0.532229	SMALL_019_PROC_01_04	40	4	SMALL_019
29	0.187192	0.191679	0.176475	0.1163	5.92955	0.532229	SMALL_019_PROC_01_04	60	4	SMALL_019
30	0.210914	0.221423	0.20748	0.3149	6.33618	0.532229	SMALL_019_PROC_01_04	80	4	SMALL_019
31	0.248262	0.246953	0.233443	0.0367	6.6526	0.532229	SMALL_019_PROC_01_04	100	4	SMALL_019
32	0.30427	0.305741	0.292759	0.0672	7.31662	0.532229	SMALL_019_PROC_01_04	160	4	SMALL_019
33	0.105426	0.038329	0.024462	0	2.32193	0.59983	SMALL_019_PROC_01_04	4	5	SMALL_019
34	0.125516	0.0650897	0.0483668	0	3.16993	0.59983	SMALL_019_PROC_01_04	8	5	SMALL_019
35	0.144931	0.0872633	0.0698198	0	3.70034	0.59983	SMALL_019_PROC_01_04	12	5	SMALL_019
36	0.152901	0.107042	0.0892481	0	4.08733	0.59983	SMALL_019_PROC_01_04	16	5	SMALL_019
37	0.166881	0.123678	0.10629	0	4.39209	0.59983	SMALL_019_PROC_01_04	20	5	SMALL_019
38	0.185343	0.138968	0.121616	0	4.64348	0.59983	SMALL_019_PROC_01_04	24	5	SMALL_019
39	0.212274	0.18634	0.170912	0	5.35697	0.59983	SMALL_019_PROC_01_04	40	5	SMALL_019
40	0.239153	0.229965	0.215863	0.0045	5.92955	0.59983	SMALL_019_PROC_01_04	60	5	SMALL_019
41	0.264759	0.264092	0.250599	0.042	6.33618	0.59983	SMALL_019_PROC_01_04	80	5	SMALL_019
42	0.292966	0.291384	0.278758	0.0349	6.6526	0.59983	SMALL_019_PROC_01_04	100	5	SMALL_019
43	0.355659	0.355731	0.343396	0.051	7.31662	0.59983	SMALL_019_PROC_01_04	160	5	SMALL_019
44	0.134142	0.0579515	0.0418282	0	2.32193	0.893876	SMALL_019_PROC_01_04	4	8	SMALL_019
45	0.172441	0.0985532	0.0791585	0	3.16993	0.893876	SMALL_019_PROC_01_04	8	8	SMALL_019
46	0.196545	0.131612	0.111349	0	3.70034	0.893876	SMALL_019_PROC_01_04	12	8	SMALL_019
47	0.220959	0.161129	0.140498	0	4.08733	0.893876	SMALL_019_PROC_01_04	16	8	SMALL_019
48	0.238453	0.186664	0.165762	0	4.39209	0.893876	SMALL_019_PROC_01_04	20	8	SMALL_019
49	0.267429	0.209248	0.188714	0	4.64348	0.893876	SMALL_019_PROC_01_04	24	8	SMALL_019
50	0.305335	0.280105	0.261457	0.0002	5.35697	0.893876	SMALL_019_PROC_01_04	40	8	SMALL_019
51	0.347262	0.345244	0.327846	0.0352	5.92955	0.893876	SMALL_019_PROC_01_04	60	8	SMALL_019
52	0.391957	0.39545	0.379166	0.0903	6.33618	0.893876	SMALL_019_PROC_01_04	80	8	SMALL_019
53	0.451701	0.436718	0.421221	0.0023	6.6526	0.893876	SMALL_019_PROC_01_04	100	8	SMALL_019
54	0.536633	0.533147	0.517278	0.0287	7.31662	0.893876	SMALL_019_PROC_01_04	160	8	SMALL_019
55	0.146665	0.0714213	0.0541384	0	2.32193	1.08255	SMALL_019_PROC_01_04	4	10	SMALL_019
56	0.18766	0.11951	0.0995173	0	3.16993	1.08255	SMALL_019_PROC_01_04	8	10	SMALL_019
57	0.216248	0.158478	0.137194	0	3.70034	1.08255	SMALL_019_PROC_01_04	12	10	SMALL_019
58	0.242504	0.19167	0.169662	0	4.08733	1.08255	SMALL_019_PROC_01_04	16	10	SMALL_019
59	0.260406	0.2192	0.19807	0	4.39209	1.08255	SMALL_019_PROC_01_04	20	10	SMALL_019
60	0.284259	0.245282	0.223575	0	4.64348	1.08255	SMALL_019_PROC_01_04	24	10	SMALL_019
61	0.336583	0.329243	0.306927	0.0152	5.35697	1.08255	SMALL_019_PROC_01_04	40	10	SMALL_019
62	0.410895	0.405324	0.384748	0.0202	5.92955	1.08255	SMALL_019_PROC_01_04	60	10	SMALL_019
63	0.462926	0.466519	0.445707	0.0809	6.33618	1.08255	SMALL_019_PROC_01_04	80	10	SMALL_019
64	0.548236	0.515995	0.496455	0	6.6526	1.08255	SMALL_019_PROC_01_04	100	10	SMALL_019
65	0.646626	0.634261	0.614521	0.0055	7.31662	1.08255	SMALL_019_PROC_01_04	160	10	SMALL_019
66	0.184841	0.120782	0.10047	0	2.32193	1.79824	SMALL_019_PROC_01_04	4	20	SMALL_019
67	0.254449	0.196785	0.174027	0	3.16993	1.79824	SMALL_019_PROC_01_04	8	20	SMALL_019
68	0.293879	0.256303	0.232	0.0001	3.70034	1.79824	SMALL_019_PROC_01_04	12	20	SMALL_019
69	0.327239	0.306084	0.281113	0.0021	4.08733	1.79824	SMALL_019_PROC_01_04	16	20	SMALL_019
70	0.37585	0.351025	0.32452	0.0014	4.39209	1.79824	SMALL_019_PROC_01_04	20	20	SMALL_019
71	0.402202	0.389615	0.362732	0.0101	4.64348	1.79824	SMALL_019_PROC_01_04	24	20	SMALL_019
72	0.515794	0.518991	0.489816	0.0698	5.35697	1.79824	SMALL_019_PROC_01_04	40	20	SMALL_019
73	0.654915	0.641925	0.612446	0.0092	5.92955	1.79824	SMALL_019_PROC_01_04	60	20	SMALL_019
74	0.754014	0.741697	0.711809	0.0114	6.33618	1.79824	SMALL_019_PROC_01_04	80	20	SMALL_019
75	0.843943	0.827271	0.796703	0.0051	6.6526	1.79824	SMALL_019_PROC_01_04	100	20	SMALL_019
76	1.02366	1.03303	1.00104	0.1145	7.31662	1.79824	SMALL_019_PROC_01_04	160	20	SMALL_019
0	0.0223822	0.0141207	0.00596493	0.0031	2.32193	0.17353	SMALL_019_PROC_01_05	4	2	SMALL_019
1	0.0365545	0.0216985	0.0125218	0.0005	3.16993	0.17353	SMALL_019_PROC_01_05	8	2	SMALL_019
2	0.0434456	0.0289952	0.019092	0.0002	3.70034	0.17353	SMALL_019_PROC_01_05	12	2	SMALL_019
3	0.0530392	0.03425	0.0245903	0	4.08733	0.17353	SMALL_019_PROC_01_05	16	2	SMALL_019
4	0.0508686	0.03969	0.0297928	0.0006	4.39209	0.17353	SMALL_019_PROC_01_05	20	2	SMALL_019
5	0.0574931	0.0432259	0.0342787	0.0002	4.64348	0.17353	SMALL_019_PROC_01_05	24	2	SMALL_019
6	0.0674076	0.0575019	0.0488147	0.0012	5.35697	0.17353	SMALL_019_PROC_01_05	40	2	SMALL_019
7	0.0743727	0.0696059	0.0619959	0.0087	5.92955	0.17353	SMALL_019_PROC_01_05	60	2	SMALL_019
8	0.0803947	0.0789452	0.0719457	0.0333	6.33618	0.17353	SMALL_019_PROC_01_05	80	2	SMALL_019
9	0.0842633	0.0865522	0.08016	0.1345	6.6526	0.17353	SMALL_019_PROC_01_05	100	2	SMALL_019
10	0.104485	0.104975	0.0987118	0.0542	7.31662	0.17353	SMALL_019_PROC_01_05	160	2	SMALL_019
11	0.0409304	0.0218873	0.0120899	0	2.32193	0.415804	SMALL_019_PROC_01_05	4	3	SMALL_019
12	0.0732063	0.0370581	0.0241433	0	3.16993	0.415804	SMALL_019_PROC_01_05	8	3	SMALL_019
13	0.0755531	0.0497373	0.0353356	0.0002	3.70034	0.415804	SMALL_019_PROC_01_05	12	3	SMALL_019
14	0.085432	0.0611683	0.0458187	0.0001	4.08733	0.415804	SMALL_019_PROC_01_05	16	3	SMALL_019
15	0.102008	0.0714037	0.0558829	0	4.39209	0.415804	SMALL_019_PROC_01_05	20	3	SMALL_019
16	0.101151	0.0809765	0.0649601	0.0004	4.64348	0.415804	SMALL_019_PROC_01_05	24	3	SMALL_019
17	0.126771	0.111735	0.0963981	0.0013	5.35697	0.415804	SMALL_019_PROC_01_05	40	3	SMALL_019
18	0.144393	0.141792	0.126875	0.0274	5.92955	0.415804	SMALL_019_PROC_01_05	60	3	SMALL_019
19	0.152982	0.165009	0.151145	0.3885	6.33618	0.415804	SMALL_019_PROC_01_05	80	3	SMALL_019
20	0.173712	0.184638	0.171474	0.3611	6.6526	0.415804	SMALL_019_PROC_01_05	100	3	SMALL_019
21	0.224954	0.231526	0.219043	0.1959	7.31662	0.415804	SMALL_019_PROC_01_05	160	3	SMALL_019
22	0.0439017	0.0284476	0.0173619	0.0005	2.32193	0.532597	SMALL_019_PROC_01_05	4	4	SMALL_019
23	0.0641495	0.0468094	0.0327263	0.0007	3.16993	0.532597	SMALL_019_PROC_01_05	8	4	SMALL_019
24	0.0788302	0.0634261	0.0471592	0.0013	3.70034	0.532597	SMALL_019_PROC_01_05	12	4	SMALL_019
25	0.0954496	0.0776361	0.0604425	0.0008	4.08733	0.532597	SMALL_019_PROC_01_05	16	4	SMALL_019
26	0.0941126	0.0903206	0.0727176	0.0262	4.39209	0.532597	SMALL_019_PROC_01_05	20	4	SMALL_019
27	0.10881	0.102699	0.084503	0.016	4.64348	0.532597	SMALL_019_PROC_01_05	24	4	SMALL_019
28	0.139328	0.14185	0.124169	0.0791	5.35697	0.532597	SMALL_019_PROC_01_05	40	4	SMALL_019
29	0.169975	0.179388	0.162774	0.2232	5.92955	0.532597	SMALL_019_PROC_01_05	60	4	SMALL_019
30	0.18675	0.209851	0.194076	0.7799	6.33618	0.532597	SMALL_019_PROC_01_05	80	4	SMALL_019
31	0.216037	0.235583	0.220103	0.6571	6.6526	0.532597	SMALL_019_PROC_01_05	100	4	SMALL_019
32	0.283814	0.295492	0.280949	0.3396	7.31662	0.532597	SMALL_019_PROC_01_05	160	4	SMALL_019
33	0.045876	0.0359124	0.0234777	0.0041	2.32193	0.670855	SMALL_019_PROC_01_05	4	5	SMALL_019
34	0.0790364	0.0607269	0.0446415	0.0009	3.16993	0.670855	SMALL_019_PROC_01_05	8	5	SMALL_019
35	0.0896052	0.0806091	0.0634068	0.0098	3.70034	0.670855	SMALL_019_PROC_01_05	12	5	SMALL_019
36	0.121752	0.0994144	0.0810368	0.0004	4.08733	0.670855	SMALL_019_PROC_01_05	16	5	SMALL_019
37	0.116851	0.116348	0.0969819	0.0468	4.39209	0.670855	SMALL_019_PROC_01_05	20	5	SMALL_019
38	0.117095	0.131596	0.112099	0.3203	4.64348	0.670855	SMALL_019_PROC_01_05	24	5	SMALL_019
39	0.175915	0.181388	0.162493	0.1227	5.35697	0.670855	SMALL_019_PROC_01_05	40	5	SMALL_019
40	0.212279	0.229739	0.211374	0.4525	5.92955	0.670855	SMALL_019_PROC_01_05	60	5	SMALL_019
41	0.243689	0.267728	0.250389	0.735	6.33618	0.670855	SMALL_019_PROC_01_05	80	5	SMALL_019
42	0.276797	0.299755	0.283112	0.7348	6.6526	0.670855	SMALL_019_PROC_01_05	100	5	SMALL_019
43	0.360924	0.375743	0.359369	0.4144	7.31662	0.670855	SMALL_019_PROC_01_05	160	5	SMALL_019
44	0.0674771	0.0542729	0.0389184	0.0028	2.32193	0.970824	SMALL_019_PROC_01_05	4	8	SMALL_019
45	0.115283	0.0911599	0.0721356	0.0006	3.16993	0.970824	SMALL_019_PROC_01_05	8	8	SMALL_019
46	0.126542	0.122564	0.101983	0.0271	3.70034	0.970824	SMALL_019_PROC_01_05	12	8	SMALL_019
47	0.15874	0.151512	0.129222	0.0156	4.08733	0.970824	SMALL_019_PROC_01_05	16	8	SMALL_019
48	0.175594	0.176285	0.153909	0.0557	4.39209	0.970824	SMALL_019_PROC_01_05	20	8	SMALL_019
49	0.212681	0.199597	0.176419	0.0055	4.64348	0.970824	SMALL_019_PROC_01_05	24	8	SMALL_019
50	0.267782	0.274269	0.251621	0.1143	5.35697	0.970824	SMALL_019_PROC_01_05	40	8	SMALL_019
51	0.321522	0.344465	0.32314	0.534	5.92955	0.970824	SMALL_019_PROC_01_05	60	8	SMALL_019
52	0.371056	0.399581	0.379594	0.7609	6.33618	0.970824	SMALL_019_PROC_01_05	80	8	SMALL_019
53	0.409526	0.445395	0.426482	0.9449	6.6526	0.970824	SMALL_019_PROC_01_05	100	8	SMALL_019
54	0.537201	0.554884	0.535697	0.426	7.31662	0.970824	SMALL_019_PROC_01_05	160	8	SMALL_019
55	0.079566	0.0661577	0.0493229	0.0034	2.32193	1.08537	SMALL_019_PROC_01_05	4	10	SMALL_019
56	0.132562	0.111362	0.0907476	0.001	3.16993	1.08537	SMALL_019_PROC_01_05	8	10	SMALL_019
57	0.15866	0.149795	0.127187	0.0122	3.70034	1.08537	SMALL_019_PROC_01_05	12	10	SMALL_019
58	0.205294	0.183789	0.160009	0.0016	4.08733	1.08537	SMALL_019_PROC_01_05	16	10	SMALL_019
59	0.220175	0.213003	0.189475	0.0178	4.39209	1.08537	SMALL_019_PROC_01_05	20	10	SMALL_019
60	0.249379	0.238704	0.215903	0.0105	4.64348	1.08537	SMALL_019_PROC_01_05	24	10	SMALL_019
61	0.314748	0.325566	0.30332	0.1899	5.35697	1.08537	SMALL_019_PROC_01_05	40	10	SMALL_019
62	0.377591	0.403868	0.38357	0.6844	5.92955	1.08537	SMALL_019_PROC_01_05	60	10	SMALL_019
63	0.439725	0.465549	0.446366	0.7135	6.33618	1.08537	SMALL_019_PROC_01_05	80	10	SMALL_019
64	0.487802	0.517145	0.498555	0.8393	6.6526	1.08537	SMALL_019_PROC_01_05	100	10	SMALL_019
65	0.624419	0.636582	0.618118	0.2686	7.31662	1.08537	SMALL_019_PROC_01_05	160	10	SMALL_019
66	0.159124	0.10809	0.0866909	0	2.32193	1.67499	SMALL_019_PROC_01_05	4	20	SMALL_019
67	0.248714	0.181765	0.15712	0	3.16993	1.67499	SMALL_019_PROC_01_05	8	20	SMALL_019
68	0.295722	0.241918	0.215998	0	3.70034	1.67499	SMALL_019_PROC_01_05	12	20	SMALL_019
69	0.363055	0.293183	0.266638	0	4.08733	1.67499	SMALL_019_PROC_01_05	16	20	SMALL_019
70	0.382781	0.338329	0.311434	0	4.39209	1.67499	SMALL_019_PROC_01_05	20	20	SMALL_019
71	0.435026	0.378648	0.351293	0	4.64348	1.67499	SMALL_019_PROC_01_05	24	20	SMALL_019
72	0.529901	0.507989	0.480589	0.0017	5.35697	1.67499	SMALL_019_PROC_01_05	40	20	SMALL_019
73	0.622616	0.627869	0.601428	0.0893	5.92955	1.67499	SMALL_019_PROC_01_05	60	20	SMALL_019
74	0.726017	0.721902	0.696746	0.0292	6.33618	1.67499	SMALL_019_PROC_01_05	80	20	SMALL_019
75	0.802334	0.801509	0.776412	0.0454	6.6526	1.67499	SMALL_019_PROC_01_05	100	20	SMALL_019
76	0.989784	0.989438	0.962887	0.0486	7.31662	1.67499	SMALL_019_PROC_01_05	160	20	SMALL_019
0	0.0310853	0.0131833	0.00559677	0.0002	2.32193	0.262311	SMALL_019_PROC_01_06	4	2	SMALL_019
1	0.0518599	0.023184	0.0119963	0	3.16993	0.262311	SMALL_019_PROC_01_06	8	2	SMALL_019
2	0.0507963	0.0309503	0.0185612	0.0002	3.70034	0.262311	SMALL_019_PROC_01_06	12	2	SMALL_019
3	0.0672622	0.0379442	0.0251456	0	4.08733	0.262311	SMALL_019_PROC_01_06	16	2	SMALL_019
4	0.0641144	0.044404	0.0315379	0.0001	4.39209	0.262311	SMALL_019_PROC_01_06	20	2	SMALL_019
5	0.0641704	0.0505851	0.0375086	0.0009	4.64348	0.262311	SMALL_019_PROC_01_06	24	2	SMALL_019
6	0.0812052	0.070421	0.0577845	0.0021	5.35697	0.262311	SMALL_019_PROC_01_06	40	2	SMALL_019
7	0.0910586	0.0891897	0.0776724	0.0323	5.92955	0.262311	SMALL_019_PROC_01_06	60	2	SMALL_019
8	0.0971669	0.104149	0.0931709	0.2554	6.33618	0.262311	SMALL_019_PROC_01_06	80	2	SMALL_019
9	0.109903	0.116777	0.106388	0.2621	6.6526	0.262311	SMALL_019_PROC_01_06	100	2	SMALL_019
10	0.145536	0.146516	0.136652	0.0646	7.31662	0.262311	SMALL_019_PROC_01_06	160	2	SMALL_019
11	0.0370674	0.0224724	0.0118348	0.0011	2.32193	0.425815	SMALL_019_PROC_01_06	4	3	SMALL_019
12	0.054383	0.0383129	0.0245538	0.0002	3.16993	0.425815	SMALL_019_PROC_01_06	8	3	SMALL_019
13	0.078172	0.0518884	0.0368359	0	3.70034	0.425815	SMALL_019_PROC_01_06	12	3	SMALL_019
14	0.0812386	0.0642443	0.0484526	0.001	4.08733	0.425815	SMALL_019_PROC_01_06	16	3	SMALL_019
15	0.089449	0.074784	0.0590158	0.0021	4.39209	0.425815	SMALL_019_PROC_01_06	20	3	SMALL_019
16	0.092593	0.0846823	0.0687956	0.0094	4.64348	0.425815	SMALL_019_PROC_01_06	24	3	SMALL_019
17	0.107803	0.117574	0.102083	0.2523	5.35697	0.425815	SMALL_019_PROC_01_06	40	3	SMALL_019
18	0.136309	0.148138	0.133864	0.3574	5.92955	0.425815	SMALL_019_PROC_01_06	60	3	SMALL_019
19	0.157501	0.172247	0.15889	0.5383	6.33618	0.425815	SMALL_019_PROC_01_06	80	3	SMALL_019
20	0.183939	0.192714	0.179736	0.2664	6.6526	0.425815	SMALL_019_PROC_01_06	100	3	SMALL_019
21	0.233078	0.24014	0.228042	0.2236	7.31662	0.425815	SMALL_019_PROC_01_06	160	3	SMALL_019
22	0.0395954	0.0308837	0.0179553	0.0065	2.32193	0.552215	SMALL_019_PROC_01_06	4	4	SMALL_019
23	0.0682958	0.05301	0.0368638	0.0015	3.16993	0.552215	SMALL_019_PROC_01_06	8	4	SMALL_019
24	0.0804517	0.0719962	0.0550368	0.0099	3.70034	0.552215	SMALL_019_PROC_01_06	12	4	SMALL_019
25	0.102336	0.0889421	0.0713631	0.003	4.08733	0.552215	SMALL_019_PROC_01_06	16	4	SMALL_019
26	0.112346	0.103688	0.0864438	0.0094	4.39209	0.552215	SMALL_019_PROC_01_06	20	4	SMALL_019
27	0.114958	0.117713	0.100053	0.0793	4.64348	0.552215	SMALL_019_PROC_01_06	24	4	SMALL_019
28	0.15221	0.161239	0.144983	0.2177	5.35697	0.552215	SMALL_019_PROC_01_06	40	4	SMALL_019
29	0.190724	0.201394	0.186726	0.3053	5.92955	0.552215	SMALL_019_PROC_01_06	60	4	SMALL_019
30	0.225593	0.232776	0.219158	0.2016	6.33618	0.552215	SMALL_019_PROC_01_06	80	4	SMALL_019
31	0.253481	0.259042	0.245881	0.153	6.6526	0.552215	SMALL_019_PROC_01_06	100	4	SMALL_019
32	0.323349	0.319718	0.306889	0.0209	7.31662	0.552215	SMALL_019_PROC_01_06	160	4	SMALL_019
33	0.0468867	0.0383362	0.0241552	0.0076	2.32193	0.743919	SMALL_019_PROC_01_06	4	5	SMALL_019
34	0.0729663	0.0660128	0.0489008	0.0145	3.16993	0.743919	SMALL_019_PROC_01_06	8	5	SMALL_019
35	0.0883705	0.0907836	0.0714883	0.0721	3.70034	0.743919	SMALL_019_PROC_01_06	12	5	SMALL_019
36	0.107999	0.112275	0.0923986	0.0947	4.08733	0.743919	SMALL_019_PROC_01_06	16	5	SMALL_019
37	0.123545	0.131496	0.111179	0.152	4.39209	0.743919	SMALL_019_PROC_01_06	20	5	SMALL_019
38	0.140528	0.149545	0.128923	0.1673	4.64348	0.743919	SMALL_019_PROC_01_06	24	5	SMALL_019
39	0.19956	0.206557	0.186902	0.1364	5.35697	0.743919	SMALL_019_PROC_01_06	40	5	SMALL_019
40	0.242345	0.260168	0.242015	0.476	5.92955	0.743919	SMALL_019_PROC_01_06	60	5	SMALL_019
41	0.28835	0.30244	0.28555	0.3803	6.33618	0.743919	SMALL_019_PROC_01_06	80	5	SMALL_019
42	0.320375	0.338567	0.321969	0.5438	6.6526	0.743919	SMALL_019_PROC_01_06	100	5	SMALL_019
43	0.427489	0.422042	0.405817	0.0192	7.31662	0.743919	SMALL_019_PROC_01_06	160	5	SMALL_019
44	0.0798616	0.0602113	0.0431083	0.0005	2.32193	1.07264	SMALL_019_PROC_01_06	4	8	SMALL_019
45	0.125525	0.101856	0.0823325	0.0002	3.16993	1.07264	SMALL_019_PROC_01_06	8	8	SMALL_019
46	0.159818	0.136938	0.115934	0.0012	3.70034	1.07264	SMALL_019_PROC_01_06	12	8	SMALL_019
47	0.188613	0.167053	0.145479	0.0009	4.08733	1.07264	SMALL_019_PROC_01_06	16	8	SMALL_019
48	0.217706	0.194235	0.171959	0.0009	4.39209	1.07264	SMALL_019_PROC_01_06	20	8	SMALL_019
49	0.218713	0.219092	0.196038	0.0539	4.64348	1.07264	SMALL_019_PROC_01_06	24	8	SMALL_019
50	0.301023	0.298542	0.275538	0.0359	5.35697	1.07264	SMALL_019_PROC_01_06	40	8	SMALL_019
51	0.361067	0.374101	0.352042	0.2439	5.92955	1.07264	SMALL_019_PROC_01_06	60	8	SMALL_019
52	0.420525	0.43488	0.413043	0.2746	6.33618	1.07264	SMALL_019_PROC_01_06	80	8	SMALL_019
53	0.473982	0.486347	0.464758	0.2278	6.6526	1.07264	SMALL_019_PROC_01_06	100	8	SMALL_019
54	0.614978	0.607152	0.5857	0.0146	7.31662	1.07264	SMALL_019_PROC_01_06	160	8	SMALL_019
55	0.0957486	0.0733872	0.0550778	0.0005	2.32193	1.25326	SMALL_019_PROC_01_06	4	10	SMALL_019
56	0.150628	0.124414	0.103108	0.0005	3.16993	1.25326	SMALL_019_PROC_01_06	8	10	SMALL_019
57	0.183248	0.166644	0.144133	0.0033	3.70034	1.25326	SMALL_019_PROC_01_06	12	10	SMALL_019
58	0.226902	0.203545	0.180171	0.0007	4.08733	1.25326	SMALL_019_PROC_01_06	16	10	SMALL_019
59	0.263902	0.236951	0.212196	0.0008	4.39209	1.25326	SMALL_019_PROC_01_06	20	10	SMALL_019
60	0.28625	0.26624	0.241663	0.0025	4.64348	1.25326	SMALL_019_PROC_01_06	24	10	SMALL_019
61	0.376626	0.362673	0.337746	0.0057	5.35697	1.25326	SMALL_019_PROC_01_06	40	10	SMALL_019
62	0.450375	0.452127	0.428708	0.0641	5.92955	1.25326	SMALL_019_PROC_01_06	60	10	SMALL_019
63	0.521916	0.523869	0.501141	0.0665	6.33618	1.25326	SMALL_019_PROC_01_06	80	10	SMALL_019
64	0.570142	0.58319	0.561296	0.2422	6.6526	1.25326	SMALL_019_PROC_01_06	100	10	SMALL_019
65	0.742278	0.72425	0.701684	0.0022	7.31662	1.25326	SMALL_019_PROC_01_06	160	10	SMALL_019
66	0.138401	0.130736	0.109398	0.0155	2.32193	1.72847	SMALL_019_PROC_01_06	4	20	SMALL_019
67	0.231581	0.213517	0.189183	0.003	3.16993	1.72847	SMALL_019_PROC_01_06	8	20	SMALL_019
68	0.292879	0.280464	0.254122	0.01	3.70034	1.72847	SMALL_019_PROC_01_06	12	20	SMALL_019
69	0.34681	0.337787	0.309787	0.0146	4.08733	1.72847	SMALL_019_PROC_01_06	16	20	SMALL_019
70	0.409358	0.385787	0.358149	0.0014	4.39209	1.72847	SMALL_019_PROC_01_06	20	20	SMALL_019
71	0.432186	0.429047	0.401509	0.0353	4.64348	1.72847	SMALL_019_PROC_01_06	24	20	SMALL_019
72	0.563813	0.566321	0.540387	0.066	5.35697	1.72847	SMALL_019_PROC_01_06	40	20	SMALL_019
73	0.683764	0.691431	0.667136	0.1218	5.92955	1.72847	SMALL_019_PROC_01_06	60	20	SMALL_019
74	0.794923	0.788875	0.765394	0.0212	6.33618	1.72847	SMALL_019_PROC_01_06	80	20	SMALL_019
75	0.852182	0.86835	0.84594	0.3102	6.6526	1.72847	SMALL_019_PROC_01_06	100	20	SMALL_019
76	1.06186	1.05634	1.03238	0.0209	7.31662	1.72847	SMALL_019_PROC_01_06	160	20	SMALL_019
0	0.037172	0.0144798	0.00572648	0	2.32193	0.228538	SMALL_019_PROC_01_07	4	2	SMALL_019
1	0.0502064	0.0229188	0.0121791	0	3.16993	0.228538	SMALL_019_PROC_01_07	8	2	SMALL_019
2	0.0503142	0.0306162	0.0188402	0.0002	3.70034	0.228538	SMALL_019_PROC_01_07	12	2	SMALL_019
3	0.0562699	0.03715	0.0253418	0	4.08733	0.228538	SMALL_019_PROC_01_07	16	2	SMALL_019
4	0.0566483	0.0430197	0.0311882	0.0007	4.39209	0.228538	SMALL_019_PROC_01_07	20	2	SMALL_019
5	0.0573014	0.0486437	0.0368151	0.0041	4.64348	0.228538	SMALL_019_PROC_01_07	24	2	SMALL_019
6	0.0679828	0.0663317	0.0550869	0.0327	5.35697	0.228538	SMALL_019_PROC_01_07	40	2	SMALL_019
7	0.0816477	0.0830833	0.0723826	0.0692	5.92955	0.228538	SMALL_019_PROC_01_07	60	2	SMALL_019
8	0.0899221	0.0955058	0.0860038	0.2247	6.33618	0.228538	SMALL_019_PROC_01_07	80	2	SMALL_019
9	0.0986266	0.106017	0.0972468	0.3705	6.6526	0.228538	SMALL_019_PROC_01_07	100	2	SMALL_019
10	0.134893	0.131262	0.122943	0.0169	7.31662	0.228538	SMALL_019_PROC_01_07	160	2	SMALL_019
11	0.0584778	0.02183	0.0122169	0	2.32193	0.377027	SMALL_019_PROC_01_07	4	3	SMALL_019
12	0.0765491	0.0355272	0.0234737	0	3.16993	0.377027	SMALL_019_PROC_01_07	8	3	SMALL_019
13	0.0839454	0.0474754	0.0337849	0	3.70034	0.377027	SMALL_019_PROC_01_07	12	3	SMALL_019
14	0.0883434	0.0581029	0.0434368	0	4.08733	0.377027	SMALL_019_PROC_01_07	16	3	SMALL_019
15	0.106659	0.0673357	0.0525508	0	4.39209	0.377027	SMALL_019_PROC_01_07	20	3	SMALL_019
16	0.1054	0.0760176	0.0610171	0	4.64348	0.377027	SMALL_019_PROC_01_07	24	3	SMALL_019
17	0.115706	0.104286	0.0894418	0.0026	5.35697	0.377027	SMALL_019_PROC_01_07	40	3	SMALL_019
18	0.142386	0.1303	0.116932	0.0021	5.92955	0.377027	SMALL_019_PROC_01_07	60	3	SMALL_019
19	0.155776	0.152348	0.139074	0.0224	6.33618	0.377027	SMALL_019_PROC_01_07	80	3	SMALL_019
20	0.173233	0.169971	0.157595	0.023	6.6526	0.377027	SMALL_019_PROC_01_07	100	3	SMALL_019
21	0.211613	0.212104	0.200324	0.0544	7.31662	0.377027	SMALL_019_PROC_01_07	160	3	SMALL_019
22	0.0725196	0.0289264	0.0175046	0	2.32193	0.579529	SMALL_019_PROC_01_07	4	4	SMALL_019
23	0.100164	0.0487932	0.033831	0	3.16993	0.579529	SMALL_019_PROC_01_07	8	4	SMALL_019
24	0.109091	0.0665487	0.0494872	0	3.70034	0.579529	SMALL_019_PROC_01_07	12	4	SMALL_019
25	0.118074	0.0823389	0.064266	0	4.08733	0.579529	SMALL_019_PROC_01_07	16	4	SMALL_019
26	0.131494	0.0969767	0.0783408	0	4.39209	0.579529	SMALL_019_PROC_01_07	20	4	SMALL_019
27	0.145276	0.109837	0.0910542	0.0002	4.64348	0.579529	SMALL_019_PROC_01_07	24	4	SMALL_019
28	0.164905	0.153595	0.135427	0.0062	5.35697	0.579529	SMALL_019_PROC_01_07	40	4	SMALL_019
29	0.193976	0.194798	0.178012	0.0592	5.92955	0.579529	SMALL_019_PROC_01_07	60	4	SMALL_019
30	0.223328	0.228933	0.21217	0.1241	6.33618	0.579529	SMALL_019_PROC_01_07	80	4	SMALL_019
31	0.244498	0.256151	0.240733	0.3188	6.6526	0.579529	SMALL_019_PROC_01_07	100	4	SMALL_019
32	0.31181	0.322431	0.307101	0.2657	7.31662	0.579529	SMALL_019_PROC_01_07	160	4	SMALL_019
33	0.0666488	0.0372717	0.0240674	0	2.32193	0.790238	SMALL_019_PROC_01_07	4	5	SMALL_019
34	0.101117	0.062378	0.0462695	0	3.16993	0.790238	SMALL_019_PROC_01_07	8	5	SMALL_019
35	0.124958	0.0845707	0.0663855	0	3.70034	0.790238	SMALL_019_PROC_01_07	12	5	SMALL_019
36	0.132915	0.105243	0.085383	0.0003	4.08733	0.790238	SMALL_019_PROC_01_07	16	5	SMALL_019
37	0.160433	0.122248	0.102243	0	4.39209	0.790238	SMALL_019_PROC_01_07	20	5	SMALL_019
38	0.164959	0.139658	0.118258	0.0001	4.64348	0.790238	SMALL_019_PROC_01_07	24	5	SMALL_019
39	0.207231	0.195452	0.17391	0.0076	5.35697	0.790238	SMALL_019_PROC_01_07	40	5	SMALL_019
40	0.252768	0.251118	0.229461	0.038	5.92955	0.790238	SMALL_019_PROC_01_07	60	5	SMALL_019
41	0.291774	0.296088	0.275166	0.095	6.33618	0.790238	SMALL_019_PROC_01_07	80	5	SMALL_019
42	0.330422	0.334264	0.313852	0.0878	6.6526	0.790238	SMALL_019_PROC_01_07	100	5	SMALL_019
43	0.429364	0.426223	0.406235	0.0296	7.31662	0.790238	SMALL_019_PROC_01_07	160	5	SMALL_019
44	0.0885506	0.0553307	0.0399591	0	2.32193	1.18002	SMALL_019_PROC_01_07	4	8	SMALL_019
45	0.116963	0.0938673	0.0746076	0.0005	3.16993	1.18002	SMALL_019_PROC_01_07	8	8	SMALL_019
46	0.137679	0.126478	0.105234	0.0078	3.70034	1.18002	SMALL_019_PROC_01_07	12	8	SMALL_019
47	0.151813	0.155091	0.132608	0.0787	4.08733	1.18002	SMALL_019_PROC_01_07	16	8	SMALL_019
48	0.169082	0.182335	0.158231	0.2141	4.39209	1.18002	SMALL_019_PROC_01_07	20	8	SMALL_019
49	0.1943	0.206335	0.181789	0.1892	4.64348	1.18002	SMALL_019_PROC_01_07	24	8	SMALL_019
50	0.256645	0.289006	0.262336	0.6366	5.35697	1.18002	SMALL_019_PROC_01_07	40	8	SMALL_019
51	0.344406	0.370777	0.343739	0.4728	5.92955	1.18002	SMALL_019_PROC_01_07	60	8	SMALL_019
52	0.400574	0.43708	0.410659	0.7371	6.33618	1.18002	SMALL_019_PROC_01_07	80	8	SMALL_019
53	0.4623	0.49495	0.468554	0.6461	6.6526	1.18002	SMALL_019_PROC_01_07	100	8	SMALL_019
54	0.618656	0.635286	0.608139	0.2351	7.31662	1.18002	SMALL_019_PROC_01_07	160	8	SMALL_019
55	0.0794607	0.0674458	0.0504955	0.0055	2.32193	1.42568	SMALL_019_PROC_01_07	4	10	SMALL_019
56	0.12997	0.114509	0.0929996	0.0037	3.16993	1.42568	SMALL_019_PROC_01_07	8	10	SMALL_019
57	0.15548	0.153544	0.130355	0.0382	3.70034	1.42568	SMALL_019_PROC_01_07	12	10	SMALL_019
58	0.168755	0.189262	0.164406	0.3766	4.08733	1.42568	SMALL_019_PROC_01_07	16	10	SMALL_019
59	0.226058	0.220217	0.194613	0.0243	4.39209	1.42568	SMALL_019_PROC_01_07	20	10	SMALL_019
60	0.230225	0.250888	0.223576	0.3265	4.64348	1.42568	SMALL_019_PROC_01_07	24	10	SMALL_019
61	0.311749	0.351325	0.322184	0.7224	5.35697	1.42568	SMALL_019_PROC_01_07	40	10	SMALL_019
62	0.421044	0.450359	0.421176	0.494	5.92955	1.42568	SMALL_019_PROC_01_07	60	10	SMALL_019
63	0.503407	0.532643	0.503905	0.5019	6.33618	1.42568	SMALL_019_PROC_01_07	80	10	SMALL_019
64	0.568999	0.602734	0.573882	0.5993	6.6526	1.42568	SMALL_019_PROC_01_07	100	10	SMALL_019
65	0.787372	0.773047	0.744054	0.0091	7.31662	1.42568	SMALL_019_PROC_01_07	160	10	SMALL_019
66	0.132589	0.117177	0.0950676	0.0037	2.32193	2.11396	SMALL_019_PROC_01_07	4	20	SMALL_019
67	0.210285	0.194433	0.168522	0.0055	3.16993	2.11396	SMALL_019_PROC_01_07	8	20	SMALL_019
68	0.257904	0.26046	0.231302	0.0641	3.70034	2.11396	SMALL_019_PROC_01_07	12	20	SMALL_019
69	0.29459	0.317229	0.287364	0.3356	4.08733	2.11396	SMALL_019_PROC_01_07	16	20	SMALL_019
70	0.349067	0.369958	0.337973	0.2691	4.39209	2.11396	SMALL_019_PROC_01_07	20	20	SMALL_019
71	0.389774	0.417146	0.384097	0.3757	4.64348	2.11396	SMALL_019_PROC_01_07	24	20	SMALL_019
72	0.525485	0.574772	0.540938	0.7723	5.35697	2.11396	SMALL_019_PROC_01_07	40	20	SMALL_019
73	0.697647	0.728873	0.694673	0.4305	5.92955	2.11396	SMALL_019_PROC_01_07	60	20	SMALL_019
74	0.809864	0.852058	0.819145	0.6769	6.33618	2.11396	SMALL_019_PROC_01_07	80	20	SMALL_019
75	0.928271	0.958898	0.925418	0.4278	6.6526	2.11396	SMALL_019_PROC_01_07	100	20	SMALL_019
76	1.18655	1.21024	1.17719	0.312	7.31662	2.11396	SMALL_019_PROC_01_07	160	20	SMALL_019
0	0.00359938	0.0140063	0.00568945	0.566	2.32193	0.228538	SMALL_019_PROC_02_01	4	2	SMALL_019
1	0.013295	0.0229188	0.012276	0.3766	3.16993	0.228538	SMALL_019_PROC_02_01	8	2	SMALL_019
2	0.0302135	0.0306551	0.0189883	0.0585	3.70034	0.228538	SMALL_019_PROC_02_01	12	2	SMALL_019
3	0.0374604	0.0374704	0.0252586	0.0502	4.08733	0.228538	SMALL_019_PROC_02_01	16	2	SMALL_019
4	0.048839	0.0430184	0.0311318	0.0115	4.39209	0.228538	SMALL_019_PROC_02_01	20	2	SMALL_019
5	0.0408143	0.0485094	0.0367298	0.2627	4.64348	0.228538	SMALL_019_PROC_02_01	24	2	SMALL_019
6	0.0643338	0.0656974	0.0549714	0.0789	5.35697	0.228538	SMALL_019_PROC_02_01	40	2	SMALL_019
7	0.0760694	0.0830938	0.0724693	0.242	5.92955	0.228538	SMALL_019_PROC_02_01	60	2	SMALL_019
8	0.0820673	0.0955058	0.0859662	0.7197	6.33618	0.228538	SMALL_019_PROC_02_01	80	2	SMALL_019
9	0.0942478	0.10637	0.0971851	0.7115	6.6526	0.228538	SMALL_019_PROC_02_01	100	2	SMALL_019
10	0.120151	0.131262	0.122956	0.6619	7.31662	0.228538	SMALL_019_PROC_02_01	160	2	SMALL_019
11	0.0177634	0.02201	0.0113897	0.1399	2.32193	0.587044	SMALL_019_PROC_02_01	4	3	SMALL_019
12	0.0392679	0.0379864	0.0237835	0.0401	3.16993	0.587044	SMALL_019_PROC_02_01	8	3	SMALL_019
13	0.0515528	0.0526985	0.0365308	0.0612	3.70034	0.587044	SMALL_019_PROC_02_01	12	3	SMALL_019
14	0.0737659	0.0670663	0.0488209	0.0125	4.08733	0.587044	SMALL_019_PROC_02_01	16	3	SMALL_019
15	0.0644581	0.0794157	0.0607467	0.3545	4.39209	0.587044	SMALL_019_PROC_02_01	20	3	SMALL_019
16	0.0791888	0.0910002	0.0719846	0.2511	4.64348	0.587044	SMALL_019_PROC_02_01	24	3	SMALL_019
17	0.113606	0.132859	0.112972	0.4668	5.35697	0.587044	SMALL_019_PROC_02_01	40	3	SMALL_019
18	0.149131	0.174786	0.155013	0.6823	5.92955	0.587044	SMALL_019_PROC_02_01	60	3	SMALL_019
19	0.179369	0.208432	0.189665	0.8237	6.33618	0.587044	SMALL_019_PROC_02_01	80	3	SMALL_019
20	0.20817	0.237583	0.219355	0.8539	6.6526	0.587044	SMALL_019_PROC_02_01	100	3	SMALL_019
21	0.290112	0.307723	0.289642	0.4548	7.31662	0.587044	SMALL_019_PROC_02_01	160	3	SMALL_019
22	0.0445917	0.0302034	0.0180055	0.0016	2.32193	0.81003	SMALL_019_PROC_02_01	4	4	SMALL_019
23	0.0614791	0.0503339	0.0358265	0.0057	3.16993	0.81003	SMALL_019_PROC_02_01	8	4	SMALL_019
24	0.0839364	0.0690081	0.0522529	0.0027	3.70034	0.81003	SMALL_019_PROC_02_01	12	4	SMALL_019
25	0.105198	0.0856231	0.0672057	0.001	4.08733	0.81003	SMALL_019_PROC_02_01	16	4	SMALL_019
26	0.114664	0.101089	0.0814484	0.0051	4.39209	0.81003	SMALL_019_PROC_02_01	20	4	SMALL_019
27	0.115952	0.115598	0.0950157	0.0479	4.64348	0.81003	SMALL_019_PROC_02_01	24	4	SMALL_019
28	0.170305	0.166645	0.143478	0.0295	5.35697	0.81003	SMALL_019_PROC_02_01	40	4	SMALL_019
29	0.196673	0.220497	0.196192	0.4717	5.92955	0.81003	SMALL_019_PROC_02_01	60	4	SMALL_019
30	0.230583	0.26566	0.240804	0.7506	6.33618	0.81003	SMALL_019_PROC_02_01	80	4	SMALL_019
31	0.2812	0.30494	0.280583	0.4758	6.6526	0.81003	SMALL_019_PROC_02_01	100	4	SMALL_019
32	0.386193	0.403386	0.3791	0.2967	7.31662	0.81003	SMALL_019_PROC_02_01	160	4	SMALL_019
33	0.0370966	0.0370878	0.0236367	0.0499	2.32193	1.01164	SMALL_019_PROC_02_01	4	5	SMALL_019
34	0.0671324	0.0647246	0.0469452	0.0338	3.16993	1.01164	SMALL_019_PROC_02_01	8	5	SMALL_019
35	0.0840131	0.087424	0.0683443	0.0858	3.70034	1.01164	SMALL_019_PROC_02_01	12	5	SMALL_019
36	0.110239	0.109733	0.0886611	0.046	4.08733	1.01164	SMALL_019_PROC_02_01	16	5	SMALL_019
37	0.134263	0.129384	0.106943	0.0222	4.39209	1.01164	SMALL_019_PROC_02_01	20	5	SMALL_019
38	0.143945	0.148238	0.125044	0.0841	4.64348	1.01164	SMALL_019_PROC_02_01	24	5	SMALL_019
39	0.223901	0.214622	0.188602	0.0135	5.35697	1.01164	SMALL_019_PROC_02_01	40	5	SMALL_019
40	0.261768	0.2818	0.25514	0.3306	5.92955	1.01164	SMALL_019_PROC_02_01	60	5	SMALL_019
41	0.300934	0.338974	0.312158	0.7556	6.33618	1.01164	SMALL_019_PROC_02_01	80	5	SMALL_019
42	0.374991	0.388979	0.362263	0.2113	6.6526	1.01164	SMALL_019_PROC_02_01	100	5	SMALL_019
43	0.485425	0.512331	0.485209	0.4808	7.31662	1.01164	SMALL_019_PROC_02_01	160	5	SMALL_019
44	0.0720566	0.058268	0.0417297	0.0027	2.32193	1.44989	SMALL_019_PROC_02_01	4	8	SMALL_019
45	0.117393	0.099235	0.078264	0.0027	3.16993	1.44989	SMALL_019_PROC_02_01	8	8	SMALL_019
46	0.149279	0.134667	0.111062	0.0061	3.70034	1.44989	SMALL_019_PROC_02_01	12	8	SMALL_019
47	0.190986	0.167813	0.141852	0.0015	4.08733	1.44989	SMALL_019_PROC_02_01	16	8	SMALL_019
48	0.217173	0.197973	0.170371	0.005	4.39209	1.44989	SMALL_019_PROC_02_01	20	8	SMALL_019
49	0.226698	0.22605	0.197753	0.0465	4.64348	1.44989	SMALL_019_PROC_02_01	24	8	SMALL_019
50	0.324221	0.325315	0.294428	0.0564	5.35697	1.44989	SMALL_019_PROC_02_01	40	8	SMALL_019
51	0.412508	0.427386	0.396078	0.1888	5.92955	1.44989	SMALL_019_PROC_02_01	60	8	SMALL_019
52	0.471751	0.511422	0.480635	0.6758	6.33618	1.44989	SMALL_019_PROC_02_01	80	8	SMALL_019
53	0.562333	0.585176	0.554218	0.3201	6.6526	1.44989	SMALL_019_PROC_02_01	100	8	SMALL_019
54	0.746731	0.763433	0.732941	0.2212	7.31662	1.44989	SMALL_019_PROC_02_01	160	8	SMALL_019
55	0.0560935	0.0708399	0.0532366	0.3653	2.32193	1.64513	SMALL_019_PROC_02_01	4	10	SMALL_019
56	0.10481	0.120769	0.0983678	0.2957	3.16993	1.64513	SMALL_019_PROC_02_01	8	10	SMALL_019
57	0.138473	0.164977	0.13915	0.4994	3.70034	1.64513	SMALL_019_PROC_02_01	12	10	SMALL_019
58	0.19396	0.204882	0.176985	0.1523	4.08733	1.64513	SMALL_019_PROC_02_01	16	10	SMALL_019
59	0.23003	0.241937	0.212256	0.1545	4.39209	1.64513	SMALL_019_PROC_02_01	20	10	SMALL_019
60	0.240761	0.276829	0.24575	0.5971	4.64348	1.64513	SMALL_019_PROC_02_01	24	10	SMALL_019
61	0.379657	0.395501	0.363446	0.1932	5.35697	1.64513	SMALL_019_PROC_02_01	40	10	SMALL_019
62	0.467685	0.514105	0.481944	0.7701	5.92955	1.64513	SMALL_019_PROC_02_01	60	10	SMALL_019
63	0.570728	0.610536	0.579546	0.6791	6.33618	1.64513	SMALL_019_PROC_02_01	80	10	SMALL_019
64	0.670618	0.694062	0.663484	0.3384	6.6526	1.64513	SMALL_019_PROC_02_01	100	10	SMALL_019
65	0.860415	0.895636	0.8646	0.5789	7.31662	1.64513	SMALL_019_PROC_02_01	160	10	SMALL_019
66	0.111588	0.122052	0.0983841	0.1669	2.32193	2.04731	SMALL_019_PROC_02_01	4	20	SMALL_019
67	0.183362	0.209715	0.18075	0.4249	3.16993	2.04731	SMALL_019_PROC_02_01	8	20	SMALL_019
68	0.260436	0.284062	0.253386	0.3371	3.70034	2.04731	SMALL_019_PROC_02_01	12	20	SMALL_019
69	0.334783	0.349193	0.317234	0.1755	4.08733	2.04731	SMALL_019_PROC_02_01	16	20	SMALL_019
70	0.400835	0.407232	0.375017	0.0926	4.39209	2.04731	SMALL_019_PROC_02_01	20	20	SMALL_019
71	0.417116	0.45939	0.427167	0.6883	4.64348	2.04731	SMALL_019_PROC_02_01	24	20	SMALL_019
72	0.617046	0.625943	0.595955	0.1205	5.35697	2.04731	SMALL_019_PROC_02_01	40	20	SMALL_019
73	0.741378	0.779824	0.75158	0.7239	5.92955	2.04731	SMALL_019_PROC_02_01	60	20	SMALL_019
74	0.866475	0.899028	0.872636	0.6449	6.33618	2.04731	SMALL_019_PROC_02_01	80	20	SMALL_019
75	0.969144	0.998761	0.972449	0.5688	6.6526	2.04731	SMALL_019_PROC_02_01	100	20	SMALL_019
76	1.19544	1.23075	1.20362	0.6895	7.31662	2.04731	SMALL_019_PROC_02_01	160	20	SMALL_019
0	0.00584339	0.0133516	0.00628959	0.5173	2.32193	0.122292	SMALL_019_PROC_02_02	4	2	SMALL_019
1	0.0201889	0.021633	0.0128009	0.056	3.16993	0.122292	SMALL_019_PROC_02_02	8	2	SMALL_019
2	0.0291043	0.0256011	0.0182006	0.013	3.70034	0.122292	SMALL_019_PROC_02_02	12	2	SMALL_019
3	0.0270995	0.0286786	0.0226211	0.1384	4.08733	0.122292	SMALL_019_PROC_02_02	16	2	SMALL_019
4	0.0282095	0.0336362	0.0265766	0.3673	4.39209	0.122292	SMALL_019_PROC_02_02	20	2	SMALL_019
5	0.0325215	0.0376295	0.029964	0.2893	4.64348	0.122292	SMALL_019_PROC_02_02	24	2	SMALL_019
6	0.0449467	0.0459333	0.0403036	0.1235	5.35697	0.122292	SMALL_019_PROC_02_02	40	2	SMALL_019
7	0.0548799	0.0552148	0.0492891	0.0556	5.92955	0.122292	SMALL_019_PROC_02_02	60	2	SMALL_019
8	0.0546052	0.0601889	0.0560564	0.5111	6.33618	0.122292	SMALL_019_PROC_02_02	80	2	SMALL_019
9	0.0589032	0.0654338	0.0614861	0.9425	6.6526	0.122292	SMALL_019_PROC_02_02	100	2	SMALL_019
10	0.0745612	0.078755	0.073669	0.1885	7.31662	0.122292	SMALL_019_PROC_02_02	160	2	SMALL_019
11	0.0144831	0.0192858	0.0112072	0.1859	2.32193	0.36675	SMALL_019_PROC_02_02	4	3	SMALL_019
12	0.0352396	0.0310343	0.0200072	0.0165	3.16993	0.36675	SMALL_019_PROC_02_02	8	3	SMALL_019
13	0.0435907	0.0414353	0.0281644	0.0318	3.70034	0.36675	SMALL_019_PROC_02_02	12	3	SMALL_019
14	0.0508438	0.0506792	0.036373	0.0486	4.08733	0.36675	SMALL_019_PROC_02_02	16	3	SMALL_019
15	0.0620646	0.0590742	0.044095	0.0258	4.39209	0.36675	SMALL_019_PROC_02_02	20	3	SMALL_019
16	0.060921	0.0671311	0.0515315	0.1477	4.64348	0.36675	SMALL_019_PROC_02_02	24	3	SMALL_019
17	0.0827602	0.0930543	0.0776519	0.275	5.35697	0.36675	SMALL_019_PROC_02_02	40	3	SMALL_019
18	0.103175	0.119338	0.104343	0.5441	5.92955	0.36675	SMALL_019_PROC_02_02	60	3	SMALL_019
19	0.114876	0.139929	0.125555	0.915	6.33618	0.36675	SMALL_019_PROC_02_02	80	3	SMALL_019
20	0.132805	0.157252	0.143728	0.9347	6.6526	0.36675	SMALL_019_PROC_02_02	100	3	SMALL_019
21	0.183308	0.199938	0.186677	0.649	7.31662	0.36675	SMALL_019_PROC_02_02	160	3	SMALL_019
22	0.0177319	0.028101	0.0176203	0.4498	2.32193	0.533888	SMALL_019_PROC_02_02	4	4	SMALL_019
23	0.0346828	0.0445945	0.0321714	0.331	3.16993	0.533888	SMALL_019_PROC_02_02	8	4	SMALL_019
24	0.0501413	0.0594492	0.0449613	0.2503	3.70034	0.533888	SMALL_019_PROC_02_02	12	4	SMALL_019
25	0.0602543	0.0730114	0.056696	0.3191	4.08733	0.533888	SMALL_019_PROC_02_02	16	4	SMALL_019
26	0.0629422	0.0848736	0.0677278	0.6718	4.39209	0.533888	SMALL_019_PROC_02_02	20	4	SMALL_019
27	0.069151	0.0957424	0.0781998	0.8088	4.64348	0.533888	SMALL_019_PROC_02_02	24	4	SMALL_019
28	0.103683	0.132781	0.114673	0.8485	5.35697	0.533888	SMALL_019_PROC_02_02	40	4	SMALL_019
29	0.137236	0.170345	0.152028	0.9198	5.92955	0.533888	SMALL_019_PROC_02_02	60	4	SMALL_019
30	0.158553	0.200078	0.182487	0.9953	6.33618	0.533888	SMALL_019_PROC_02_02	80	4	SMALL_019
31	0.189071	0.226164	0.208903	0.9849	6.6526	0.533888	SMALL_019_PROC_02_02	100	4	SMALL_019
32	0.262883	0.287556	0.27084	0.7992	7.31662	0.533888	SMALL_019_PROC_02_02	160	4	SMALL_019
33	0.0229941	0.0327244	0.0217043	0.3608	2.32193	0.662753	SMALL_019_PROC_02_02	4	5	SMALL_019
34	0.0516831	0.054475	0.0392801	0.0822	3.16993	0.662753	SMALL_019_PROC_02_02	8	5	SMALL_019
35	0.0768008	0.0744362	0.056135	0.0327	3.70034	0.662753	SMALL_019_PROC_02_02	12	5	SMALL_019
36	0.0821844	0.0908844	0.0717966	0.1706	4.08733	0.662753	SMALL_019_PROC_02_02	16	5	SMALL_019
37	0.0876301	0.106398	0.086914	0.4649	4.39209	0.662753	SMALL_019_PROC_02_02	20	5	SMALL_019
38	0.0985725	0.121739	0.101363	0.5798	4.64348	0.662753	SMALL_019_PROC_02_02	24	5	SMALL_019
39	0.150209	0.170082	0.150105	0.4871	5.35697	0.662753	SMALL_019_PROC_02_02	40	5	SMALL_019
40	0.187497	0.218038	0.198678	0.8419	5.92955	0.662753	SMALL_019_PROC_02_02	60	5	SMALL_019
41	0.214926	0.255479	0.237434	0.9894	6.33618	0.662753	SMALL_019_PROC_02_02	80	5	SMALL_019
42	0.249597	0.287381	0.270186	0.9892	6.6526	0.662753	SMALL_019_PROC_02_02	100	5	SMALL_019
43	0.334794	0.363933	0.346942	0.9131	7.31662	0.662753	SMALL_019_PROC_02_02	160	5	SMALL_019
44	0.0407757	0.0517987	0.0376153	0.3096	2.32193	0.996562	SMALL_019_PROC_02_02	4	8	SMALL_019
45	0.0898445	0.0862491	0.0676096	0.0285	3.16993	0.996562	SMALL_019_PROC_02_02	8	8	SMALL_019
46	0.125069	0.116894	0.0949315	0.0132	3.70034	0.996562	SMALL_019_PROC_02_02	12	8	SMALL_019
47	0.146747	0.142922	0.119975	0.0277	4.08733	0.996562	SMALL_019_PROC_02_02	16	8	SMALL_019
48	0.158819	0.167015	0.143579	0.1319	4.39209	0.996562	SMALL_019_PROC_02_02	20	8	SMALL_019
49	0.181817	0.18953	0.165493	0.124	4.64348	0.996562	SMALL_019_PROC_02_02	24	8	SMALL_019
50	0.252952	0.263991	0.240299	0.1816	5.35697	0.996562	SMALL_019_PROC_02_02	40	8	SMALL_019
51	0.314765	0.335183	0.313066	0.4454	5.92955	0.996562	SMALL_019_PROC_02_02	60	8	SMALL_019
52	0.357666	0.392778	0.37163	0.8654	6.33618	0.996562	SMALL_019_PROC_02_02	80	8	SMALL_019
53	0.404285	0.441299	0.420541	0.9171	6.6526	0.996562	SMALL_019_PROC_02_02	100	8	SMALL_019
54	0.542533	0.556584	0.535475	0.2622	7.31662	0.996562	SMALL_019_PROC_02_02	160	8	SMALL_019
55	0.057547	0.0590305	0.0436594	0.0658	2.32193	1.13916	SMALL_019_PROC_02_02	4	10	SMALL_019
56	0.100834	0.101253	0.0803668	0.053	3.16993	1.13916	SMALL_019_PROC_02_02	8	10	SMALL_019
57	0.146022	0.137574	0.11419	0.0171	3.70034	1.13916	SMALL_019_PROC_02_02	12	10	SMALL_019
58	0.181028	0.169476	0.145153	0.0108	4.08733	1.13916	SMALL_019_PROC_02_02	16	10	SMALL_019
59	0.189346	0.198542	0.173051	0.1332	4.39209	1.13916	SMALL_019_PROC_02_02	20	10	SMALL_019
60	0.200739	0.224836	0.19953	0.4553	4.64348	1.13916	SMALL_019_PROC_02_02	24	10	SMALL_019
61	0.302907	0.312587	0.287517	0.147	5.35697	1.13916	SMALL_019_PROC_02_02	40	10	SMALL_019
62	0.369336	0.394843	0.371794	0.5583	5.92955	1.13916	SMALL_019_PROC_02_02	60	10	SMALL_019
63	0.418905	0.460765	0.438314	0.9386	6.33618	1.13916	SMALL_019_PROC_02_02	80	10	SMALL_019
64	0.474019	0.515525	0.494366	0.9559	6.6526	1.13916	SMALL_019_PROC_02_02	100	10	SMALL_019
65	0.622582	0.64593	0.624678	0.5467	7.31662	1.13916	SMALL_019_PROC_02_02	160	10	SMALL_019
66	0.0938697	0.102423	0.0809055	0.1476	2.32193	1.52315	SMALL_019_PROC_02_02	4	20	SMALL_019
67	0.176206	0.173655	0.148202	0.036	3.16993	1.52315	SMALL_019_PROC_02_02	8	20	SMALL_019
68	0.235977	0.23318	0.206374	0.0365	3.70034	1.52315	SMALL_019_PROC_02_02	12	20	SMALL_019
69	0.289453	0.284187	0.257072	0.0253	4.08733	1.52315	SMALL_019_PROC_02_02	16	20	SMALL_019
70	0.320287	0.328589	0.301685	0.1213	4.39209	1.52315	SMALL_019_PROC_02_02	20	20	SMALL_019
71	0.352794	0.36733	0.341409	0.2298	4.64348	1.52315	SMALL_019_PROC_02_02	24	20	SMALL_019
72	0.479116	0.49151	0.467845	0.2062	5.35697	1.52315	SMALL_019_PROC_02_02	40	20	SMALL_019
73	0.576733	0.604189	0.582191	0.6478	5.92955	1.52315	SMALL_019_PROC_02_02	60	20	SMALL_019
74	0.655541	0.690307	0.669597	0.8854	6.33618	1.52315	SMALL_019_PROC_02_02	80	20	SMALL_019
75	0.727621	0.761271	0.741727	0.8924	6.6526	1.52315	SMALL_019_PROC_02_02	100	20	SMALL_019
76	0.902875	0.926985	0.9057	0.572	7.31662	1.52315	SMALL_019_PROC_02_02	160	20	SMALL_019
0	0.0153747	0.0137407	0.00635206	0.0164	2.32193	0.111241	SMALL_019_PROC_02_03	4	2	SMALL_019
1	0.0137844	0.0204214	0.0126481	0.4736	3.16993	0.111241	SMALL_019_PROC_02_03	8	2	SMALL_019
2	0.021807	0.0234722	0.0177985	0.1848	3.70034	0.111241	SMALL_019_PROC_02_03	12	2	SMALL_019
3	0.0237972	0.0290741	0.0220012	0.3385	4.08733	0.111241	SMALL_019_PROC_02_03	16	2	SMALL_019
4	0.0285944	0.0322981	0.0254773	0.1862	4.39209	0.111241	SMALL_019_PROC_02_03	20	2	SMALL_019
5	0.0323392	0.0341451	0.0286013	0.1837	4.64348	0.111241	SMALL_019_PROC_02_03	24	2	SMALL_019
6	0.0393884	0.0435379	0.0380047	0.403	5.35697	0.111241	SMALL_019_PROC_02_03	40	2	SMALL_019
7	0.0444748	0.052217	0.0461282	0.7118	5.92955	0.111241	SMALL_019_PROC_02_03	60	2	SMALL_019
8	0.0507771	0.0559135	0.0521665	0.5943	6.33618	0.111241	SMALL_019_PROC_02_03	80	2	SMALL_019
9	0.0545372	0.0610677	0.0570792	0.9731	6.6526	0.111241	SMALL_019_PROC_02_03	100	2	SMALL_019
10	0.0677044	0.072316	0.0679654	0.4048	7.31662	0.111241	SMALL_019_PROC_02_03	160	2	SMALL_019
11	0.0209614	0.0222044	0.0127209	0.0661	2.32193	0.206362	SMALL_019_PROC_02_03	4	3	SMALL_019
12	0.0326284	0.0335801	0.0237958	0.066	3.16993	0.206362	SMALL_019_PROC_02_03	8	3	SMALL_019
13	0.0477305	0.0430522	0.0330232	0.0088	3.70034	0.206362	SMALL_019_PROC_02_03	12	3	SMALL_019
14	0.0413277	0.0500409	0.0405907	0.3916	4.08733	0.206362	SMALL_019_PROC_02_03	16	3	SMALL_019
15	0.0536839	0.0562128	0.0471423	0.1179	4.39209	0.206362	SMALL_019_PROC_02_03	20	3	SMALL_019
16	0.0591784	0.0609779	0.0526497	0.1061	4.64348	0.206362	SMALL_019_PROC_02_03	24	3	SMALL_019
17	0.0722986	0.0775485	0.070019	0.3395	5.35697	0.206362	SMALL_019_PROC_02_03	40	3	SMALL_019
18	0.0849209	0.0910752	0.0849879	0.5224	5.92955	0.206362	SMALL_019_PROC_02_03	60	3	SMALL_019
19	0.0972551	0.102391	0.096204	0.3689	6.33618	0.206362	SMALL_019_PROC_02_03	80	3	SMALL_019
20	0.104956	0.111487	0.105331	0.4355	6.6526	0.206362	SMALL_019_PROC_02_03	100	3	SMALL_019
21	0.12439	0.131308	0.125642	0.5429	7.31662	0.206362	SMALL_019_PROC_02_03	160	3	SMALL_019
22	0.0267901	0.0283972	0.0182124	0.0766	2.32193	0.276518	SMALL_019_PROC_02_03	4	4	SMALL_019
23	0.0428084	0.0445776	0.033571	0.0867	3.16993	0.276518	SMALL_019_PROC_02_03	8	4	SMALL_019
24	0.0594749	0.0567577	0.0456691	0.022	3.70034	0.276518	SMALL_019_PROC_02_03	12	4	SMALL_019
25	0.0665403	0.0662601	0.0558651	0.046	4.08733	0.276518	SMALL_019_PROC_02_03	16	4	SMALL_019
26	0.0780436	0.0749475	0.0644308	0.0183	4.39209	0.276518	SMALL_019_PROC_02_03	20	4	SMALL_019
27	0.0774357	0.0814071	0.0720275	0.1554	4.64348	0.276518	SMALL_019_PROC_02_03	24	4	SMALL_019
28	0.0995304	0.103882	0.0949019	0.1773	5.35697	0.276518	SMALL_019_PROC_02_03	40	4	SMALL_019
29	0.113857	0.122603	0.114895	0.5697	5.92955	0.276518	SMALL_019_PROC_02_03	60	4	SMALL_019
30	0.134198	0.136526	0.129863	0.1312	6.33618	0.276518	SMALL_019_PROC_02_03	80	4	SMALL_019
31	0.146069	0.148896	0.142013	0.1293	6.6526	0.276518	SMALL_019_PROC_02_03	100	4	SMALL_019
32	0.168131	0.175956	0.169182	0.5206	7.31662	0.276518	SMALL_019_PROC_02_03	160	4	SMALL_019
33	0.0369636	0.0356553	0.0245085	0.0373	2.32193	0.374785	SMALL_019_PROC_02_03	4	5	SMALL_019
34	0.0533998	0.0564738	0.0437946	0.0971	3.16993	0.374785	SMALL_019_PROC_02_03	8	5	SMALL_019
35	0.0769444	0.0716963	0.059272	0.0132	3.70034	0.374785	SMALL_019_PROC_02_03	12	5	SMALL_019
36	0.080214	0.0852893	0.0723729	0.1449	4.08733	0.374785	SMALL_019_PROC_02_03	16	5	SMALL_019
37	0.0951386	0.0958636	0.0836402	0.0622	4.39209	0.374785	SMALL_019_PROC_02_03	20	5	SMALL_019
38	0.103255	0.104997	0.0933646	0.0742	4.64348	0.374785	SMALL_019_PROC_02_03	24	5	SMALL_019
39	0.132144	0.135034	0.12404	0.0992	5.35697	0.374785	SMALL_019_PROC_02_03	40	5	SMALL_019
40	0.155205	0.160793	0.151093	0.1975	5.92955	0.374785	SMALL_019_PROC_02_03	60	5	SMALL_019
41	0.174419	0.180841	0.171611	0.2477	6.33618	0.374785	SMALL_019_PROC_02_03	80	5	SMALL_019
42	0.18608	0.196821	0.188232	0.6376	6.6526	0.374785	SMALL_019_PROC_02_03	100	5	SMALL_019
43	0.222861	0.233972	0.225701	0.6864	7.31662	0.374785	SMALL_019_PROC_02_03	160	5	SMALL_019
44	0.0478724	0.0512716	0.0389814	0.1101	2.32193	0.560138	SMALL_019_PROC_02_03	4	8	SMALL_019
45	0.0771102	0.0806912	0.0662878	0.1017	3.16993	0.560138	SMALL_019_PROC_02_03	8	8	SMALL_019
46	0.0967676	0.103088	0.0879509	0.1547	3.70034	0.560138	SMALL_019_PROC_02_03	12	8	SMALL_019
47	0.118556	0.121665	0.106385	0.0875	4.08733	0.560138	SMALL_019_PROC_02_03	16	8	SMALL_019
48	0.132911	0.137592	0.122417	0.1181	4.39209	0.560138	SMALL_019_PROC_02_03	20	8	SMALL_019
49	0.146882	0.151741	0.136547	0.1263	4.64348	0.560138	SMALL_019_PROC_02_03	24	8	SMALL_019
50	0.194107	0.195287	0.181358	0.0643	5.35697	0.560138	SMALL_019_PROC_02_03	40	8	SMALL_019
51	0.222609	0.234032	0.221333	0.4047	5.92955	0.560138	SMALL_019_PROC_02_03	60	8	SMALL_019
52	0.258701	0.263712	0.251983	0.1617	6.33618	0.560138	SMALL_019_PROC_02_03	80	8	SMALL_019
53	0.283363	0.288649	0.277055	0.163	6.6526	0.560138	SMALL_019_PROC_02_03	100	8	SMALL_019
54	0.335048	0.345251	0.334102	0.3963	7.31662	0.560138	SMALL_019_PROC_02_03	160	8	SMALL_019
55	0.0619123	0.06262	0.0492734	0.0586	2.32193	0.697661	SMALL_019_PROC_02_03	4	10	SMALL_019
56	0.0910803	0.0987998	0.083086	0.1871	3.16993	0.697661	SMALL_019_PROC_02_03	8	10	SMALL_019
57	0.112348	0.126724	0.109978	0.3825	3.70034	0.697661	SMALL_019_PROC_02_03	12	10	SMALL_019
58	0.142518	0.149378	0.132762	0.1644	4.08733	0.697661	SMALL_019_PROC_02_03	16	10	SMALL_019
59	0.16888	0.168892	0.152285	0.0503	4.39209	0.697661	SMALL_019_PROC_02_03	20	10	SMALL_019
60	0.178555	0.186475	0.169861	0.1822	4.64348	0.697661	SMALL_019_PROC_02_03	24	10	SMALL_019
61	0.225533	0.24084	0.225152	0.4609	5.35697	0.697661	SMALL_019_PROC_02_03	40	10	SMALL_019
62	0.278993	0.289405	0.275072	0.3028	5.92955	0.697661	SMALL_019_PROC_02_03	60	10	SMALL_019
63	0.299596	0.327221	0.313313	0.9729	6.33618	0.697661	SMALL_019_PROC_02_03	80	10	SMALL_019
64	0.33251	0.357696	0.344642	0.9622	6.6526	0.697661	SMALL_019_PROC_02_03	100	10	SMALL_019
65	0.407719	0.428544	0.415708	0.8712	7.31662	0.697661	SMALL_019_PROC_02_03	160	10	SMALL_019
66	0.0925866	0.094636	0.0782718	0.0718	2.32193	1.09731	SMALL_019_PROC_02_03	4	20	SMALL_019
67	0.149211	0.149048	0.129724	0.0492	3.16993	1.09731	SMALL_019_PROC_02_03	8	20	SMALL_019
68	0.195261	0.191797	0.171091	0.0296	3.70034	1.09731	SMALL_019_PROC_02_03	12	20	SMALL_019
69	0.231879	0.227429	0.206415	0.0235	4.08733	1.09731	SMALL_019_PROC_02_03	16	20	SMALL_019
70	0.275107	0.257731	0.236866	0.0021	4.39209	1.09731	SMALL_019_PROC_02_03	20	20	SMALL_019
71	0.289501	0.285039	0.263987	0.0229	4.64348	1.09731	SMALL_019_PROC_02_03	24	20	SMALL_019
72	0.353661	0.370753	0.350313	0.3726	5.35697	1.09731	SMALL_019_PROC_02_03	40	20	SMALL_019
73	0.42006	0.446986	0.428526	0.7744	5.92955	1.09731	SMALL_019_PROC_02_03	60	20	SMALL_019
74	0.474853	0.506495	0.48895	0.922	6.33618	1.09731	SMALL_019_PROC_02_03	80	20	SMALL_019
75	0.533472	0.556627	0.539054	0.6951	6.6526	1.09731	SMALL_019_PROC_02_03	100	20	SMALL_019
76	0.654952	0.670674	0.652973	0.3984	7.31662	1.09731	SMALL_019_PROC_02_03	160	20	SMALL_019
0	0.0394094	0.0140367	0.00567524	0	2.32193	0.237174	SMALL_019_PROC_02_04	4	2	SMALL_019
1	0.05366	0.0228055	0.0121178	0	3.16993	0.237174	SMALL_019_PROC_02_04	8	2	SMALL_019
2	0.0502032	0.0303993	0.018628	0	3.70034	0.237174	SMALL_019_PROC_02_04	12	2	SMALL_019
3	0.0473321	0.0379886	0.0253554	0.003	4.08733	0.237174	SMALL_019_PROC_02_04	16	2	SMALL_019
4	0.0550146	0.0435783	0.0313568	0.0019	4.39209	0.237174	SMALL_019_PROC_02_04	20	2	SMALL_019
5	0.0553437	0.0492009	0.0370747	0.0094	4.64348	0.237174	SMALL_019_PROC_02_04	24	2	SMALL_019
6	0.0678721	0.0676663	0.0559921	0.0468	5.35697	0.237174	SMALL_019_PROC_02_04	40	2	SMALL_019
7	0.0771002	0.0843469	0.0739008	0.3036	5.92955	0.237174	SMALL_019_PROC_02_04	60	2	SMALL_019
8	0.0861995	0.0978496	0.0879424	0.6158	6.33618	0.237174	SMALL_019_PROC_02_04	80	2	SMALL_019
9	0.0990264	0.109199	0.0995785	0.4875	6.6526	0.237174	SMALL_019_PROC_02_04	100	2	SMALL_019
10	0.119146	0.135214	0.126489	0.9699	7.31662	0.237174	SMALL_019_PROC_02_04	160	2	SMALL_019
11	0.0433976	0.0219384	0.0117926	0	2.32193	0.594524	SMALL_019_PROC_02_04	4	3	SMALL_019
12	0.06058	0.0370347	0.0238068	0.0001	3.16993	0.594524	SMALL_019_PROC_02_04	8	3	SMALL_019
13	0.0560658	0.0498494	0.0350625	0.0148	3.70034	0.594524	SMALL_019_PROC_02_04	12	3	SMALL_019
14	0.069666	0.0628271	0.0458639	0.0127	4.08733	0.594524	SMALL_019_PROC_02_04	16	3	SMALL_019
15	0.0766417	0.0746182	0.0562066	0.0338	4.39209	0.594524	SMALL_019_PROC_02_04	20	3	SMALL_019
16	0.0791691	0.0848775	0.0662847	0.1176	4.64348	0.594524	SMALL_019_PROC_02_04	24	3	SMALL_019
17	0.110659	0.124247	0.103278	0.2664	5.35697	0.594524	SMALL_019_PROC_02_04	40	3	SMALL_019
18	0.138589	0.164019	0.142888	0.6254	5.92955	0.594524	SMALL_019_PROC_02_04	60	3	SMALL_019
19	0.166804	0.198332	0.177044	0.7948	6.33618	0.594524	SMALL_019_PROC_02_04	80	3	SMALL_019
20	0.195396	0.226931	0.206609	0.8196	6.6526	0.594524	SMALL_019_PROC_02_04	100	3	SMALL_019
21	0.278239	0.299409	0.27896	0.4934	7.31662	0.594524	SMALL_019_PROC_02_04	160	3	SMALL_019
22	0.0595973	0.0300044	0.0179899	0	2.32193	0.821377	SMALL_019_PROC_02_04	4	4	SMALL_019
23	0.0873213	0.0498546	0.0350275	0	3.16993	0.821377	SMALL_019_PROC_02_04	8	4	SMALL_019
24	0.0877308	0.06849	0.051618	0.0018	3.70034	0.821377	SMALL_019_PROC_02_04	12	4	SMALL_019
25	0.0944664	0.0849253	0.0662846	0.0103	4.08733	0.821377	SMALL_019_PROC_02_04	16	4	SMALL_019
26	0.105226	0.100226	0.0805679	0.0217	4.39209	0.821377	SMALL_019_PROC_02_04	20	4	SMALL_019
27	0.112335	0.115249	0.0939332	0.0755	4.64348	0.821377	SMALL_019_PROC_02_04	24	4	SMALL_019
28	0.150332	0.166141	0.142534	0.2797	5.35697	0.821377	SMALL_019_PROC_02_04	40	4	SMALL_019
29	0.196686	0.221101	0.195801	0.4665	5.92955	0.821377	SMALL_019_PROC_02_04	60	4	SMALL_019
30	0.229305	0.266446	0.24152	0.7929	6.33618	0.821377	SMALL_019_PROC_02_04	80	4	SMALL_019
31	0.266795	0.306623	0.281646	0.8467	6.6526	0.821377	SMALL_019_PROC_02_04	100	4	SMALL_019
32	0.371196	0.406835	0.38163	0.7572	7.31662	0.821377	SMALL_019_PROC_02_04	160	4	SMALL_019
33	0.0515864	0.0367013	0.0238751	0.0014	2.32193	1.02905	SMALL_019_PROC_02_04	4	5	SMALL_019
34	0.0763543	0.0628582	0.0461657	0.0041	3.16993	1.02905	SMALL_019_PROC_02_04	8	5	SMALL_019
35	0.0897185	0.0860485	0.0670554	0.0288	3.70034	1.02905	SMALL_019_PROC_02_04	12	5	SMALL_019
36	0.0946023	0.108195	0.0865472	0.2495	4.08733	1.02905	SMALL_019_PROC_02_04	16	5	SMALL_019
37	0.123307	0.127341	0.104673	0.0818	4.39209	1.02905	SMALL_019_PROC_02_04	20	5	SMALL_019
38	0.131259	0.146498	0.12253	0.2599	4.64348	1.02905	SMALL_019_PROC_02_04	24	5	SMALL_019
39	0.182517	0.213155	0.186746	0.6003	5.35697	1.02905	SMALL_019_PROC_02_04	40	5	SMALL_019
40	0.256432	0.282788	0.255422	0.4588	5.92955	1.02905	SMALL_019_PROC_02_04	60	5	SMALL_019
41	0.299422	0.340856	0.314009	0.8175	6.33618	1.02905	SMALL_019_PROC_02_04	80	5	SMALL_019
42	0.353431	0.392983	0.365593	0.7759	6.6526	1.02905	SMALL_019_PROC_02_04	100	5	SMALL_019
43	0.478303	0.519465	0.491774	0.7971	7.31662	1.02905	SMALL_019_PROC_02_04	160	5	SMALL_019
44	0.0822847	0.0570102	0.0410557	0.0001	2.32193	1.4877	SMALL_019_PROC_02_04	4	8	SMALL_019
45	0.119135	0.0965734	0.0761787	0.0003	3.16993	1.4877	SMALL_019_PROC_02_04	8	8	SMALL_019
46	0.130974	0.131948	0.10852	0.0578	3.70034	1.4877	SMALL_019_PROC_02_04	12	8	SMALL_019
47	0.153738	0.164786	0.139165	0.1668	4.08733	1.4877	SMALL_019_PROC_02_04	16	8	SMALL_019
48	0.170387	0.1958	0.167977	0.4266	4.39209	1.4877	SMALL_019_PROC_02_04	20	8	SMALL_019
49	0.20431	0.224678	0.195598	0.2987	4.64348	1.4877	SMALL_019_PROC_02_04	24	8	SMALL_019
50	0.302051	0.327739	0.29525	0.3477	5.35697	1.4877	SMALL_019_PROC_02_04	40	8	SMALL_019
51	0.381044	0.430668	0.398647	0.8192	5.92955	1.4877	SMALL_019_PROC_02_04	60	8	SMALL_019
52	0.451057	0.517318	0.485875	0.9714	6.33618	1.4877	SMALL_019_PROC_02_04	80	8	SMALL_019
53	0.512954	0.593706	0.561867	0.9979	6.6526	1.4877	SMALL_019_PROC_02_04	100	8	SMALL_019
54	0.711724	0.778536	0.747324	0.9783	7.31662	1.4877	SMALL_019_PROC_02_04	160	8	SMALL_019
55	0.0791513	0.0707174	0.0528809	0.0123	2.32193	1.74031	SMALL_019_PROC_02_04	4	10	SMALL_019
56	0.127763	0.120613	0.0978474	0.0198	3.16993	1.74031	SMALL_019_PROC_02_04	8	10	SMALL_019
57	0.151641	0.165093	0.13869	0.1889	3.70034	1.74031	SMALL_019_PROC_02_04	12	10	SMALL_019
58	0.194018	0.205682	0.176994	0.1528	4.08733	1.74031	SMALL_019_PROC_02_04	16	10	SMALL_019
59	0.22792	0.243155	0.212674	0.1966	4.39209	1.74031	SMALL_019_PROC_02_04	20	10	SMALL_019
60	0.258566	0.278081	0.246795	0.2587	4.64348	1.74031	SMALL_019_PROC_02_04	24	10	SMALL_019
61	0.35028	0.39974	0.366257	0.7859	5.35697	1.74031	SMALL_019_PROC_02_04	40	10	SMALL_019
62	0.47362	0.522382	0.489059	0.7785	5.92955	1.74031	SMALL_019_PROC_02_04	60	10	SMALL_019
63	0.560389	0.624315	0.591403	0.9443	6.33618	1.74031	SMALL_019_PROC_02_04	80	10	SMALL_019
64	0.641248	0.713542	0.680657	0.9828	6.6526	1.74031	SMALL_019_PROC_02_04	100	10	SMALL_019
65	0.871248	0.930669	0.897126	0.911	7.31662	1.74031	SMALL_019_PROC_02_04	160	10	SMALL_019
66	0.135446	0.127679	0.103834	0.0183	2.32193	2.40431	SMALL_019_PROC_02_04	4	20	SMALL_019
67	0.238184	0.217362	0.187723	0.0051	3.16993	2.40431	SMALL_019_PROC_02_04	8	20	SMALL_019
68	0.281506	0.29653	0.262874	0.1637	3.70034	2.40431	SMALL_019_PROC_02_04	12	20	SMALL_019
69	0.360824	0.366869	0.331139	0.0863	4.08733	2.40431	SMALL_019_PROC_02_04	16	20	SMALL_019
70	0.395752	0.429111	0.393154	0.445	4.39209	2.40431	SMALL_019_PROC_02_04	20	20	SMALL_019
71	0.472296	0.486805	0.450539	0.1557	4.64348	2.40431	SMALL_019_PROC_02_04	24	20	SMALL_019
72	0.643367	0.677681	0.642267	0.4705	5.35697	2.40431	SMALL_019_PROC_02_04	40	20	SMALL_019
73	0.813994	0.859224	0.825133	0.7057	5.92955	2.40431	SMALL_019_PROC_02_04	60	20	SMALL_019
74	0.954192	1.00403	0.97066	0.7925	6.33618	2.40431	SMALL_019_PROC_02_04	80	20	SMALL_019
75	1.05815	1.1257	1.09292	0.97	6.6526	2.40431	SMALL_019_PROC_02_04	100	20	SMALL_019
76	1.3495	1.41386	1.38056	0.9494	7.31662	2.40431	SMALL_019_PROC_02_04	160	20	SMALL_019
0	0.0198493	0.0141207	0.00601063	0.008	2.32193	0.17353	SMALL_019_PROC_02_05	4	2	SMALL_019
1	0.0231425	0.0216985	0.0126289	0.0373	3.16993	0.17353	SMALL_019_PROC_02_05	8	2	SMALL_019
2	0.028017	0.02899	0.0189507	0.0686	3.70034	0.17353	SMALL_019_PROC_02_05	12	2	SMALL_019
3	0.0333298	0.0341675	0.0245168	0.0647	4.08733	0.17353	SMALL_019_PROC_02_05	16	2	SMALL_019
4	0.035875	0.0396905	0.0297139	0.1581	4.39209	0.17353	SMALL_019_PROC_02_05	20	2	SMALL_019
5	0.0373415	0.0435002	0.0344063	0.3063	4.64348	0.17353	SMALL_019_PROC_02_05	24	2	SMALL_019
6	0.0528288	0.0574928	0.0488415	0.2167	5.35697	0.17353	SMALL_019_PROC_02_05	40	2	SMALL_019
7	0.0645147	0.0695577	0.0619526	0.2653	5.92955	0.17353	SMALL_019_PROC_02_05	60	2	SMALL_019
8	0.0726306	0.0790743	0.0719917	0.3308	6.33618	0.17353	SMALL_019_PROC_02_05	80	2	SMALL_019
9	0.0772567	0.0865522	0.0801379	0.6858	6.6526	0.17353	SMALL_019_PROC_02_05	100	2	SMALL_019
10	0.09764	0.104975	0.0987325	0.4889	7.31662	0.17353	SMALL_019_PROC_02_05	160	2	SMALL_019
11	0.0318744	0.0220077	0.0120149	0.0026	2.32193	0.423198	SMALL_019_PROC_02_05	4	3	SMALL_019
12	0.0652783	0.037038	0.0240838	0.0001	3.16993	0.423198	SMALL_019_PROC_02_05	8	3	SMALL_019
13	0.0565933	0.0496738	0.0353414	0.0107	3.70034	0.423198	SMALL_019_PROC_02_05	12	3	SMALL_019
14	0.0708614	0.0609383	0.0457149	0.0059	4.08733	0.423198	SMALL_019_PROC_02_05	16	3	SMALL_019
15	0.076303	0.0717919	0.0557322	0.0195	4.39209	0.423198	SMALL_019_PROC_02_05	20	3	SMALL_019
16	0.0832602	0.0812019	0.0650212	0.0334	4.64348	0.423198	SMALL_019_PROC_02_05	24	3	SMALL_019
17	0.100848	0.112416	0.0966305	0.3159	5.35697	0.423198	SMALL_019_PROC_02_05	40	3	SMALL_019
18	0.118999	0.142804	0.127546	0.8407	5.92955	0.423198	SMALL_019_PROC_02_05	60	3	SMALL_019
19	0.155963	0.16652	0.152201	0.3036	6.33618	0.423198	SMALL_019_PROC_02_05	80	3	SMALL_019
20	0.170258	0.186473	0.173023	0.6169	6.6526	0.423198	SMALL_019_PROC_02_05	100	3	SMALL_019
21	0.217606	0.234654	0.221614	0.6765	7.31662	0.423198	SMALL_019_PROC_02_05	160	3	SMALL_019
22	0.0351619	0.0299718	0.0184432	0.0144	2.32193	0.696699	SMALL_019_PROC_02_05	4	4	SMALL_019
23	0.0613723	0.049359	0.035504	0.0031	3.16993	0.696699	SMALL_019_PROC_02_05	8	4	SMALL_019
24	0.0581923	0.0663002	0.0507091	0.188	3.70034	0.696699	SMALL_019_PROC_02_05	12	4	SMALL_019
25	0.0877898	0.0815859	0.0642636	0.0181	4.08733	0.696699	SMALL_019_PROC_02_05	16	4	SMALL_019
26	0.095139	0.0954691	0.0770938	0.0519	4.39209	0.696699	SMALL_019_PROC_02_05	20	4	SMALL_019
27	0.0987399	0.108944	0.0892847	0.1895	4.64348	0.696699	SMALL_019_PROC_02_05	24	4	SMALL_019
28	0.146316	0.154981	0.132742	0.1413	5.35697	0.696699	SMALL_019_PROC_02_05	40	4	SMALL_019
29	0.171375	0.201071	0.178458	0.6949	5.92955	0.696699	SMALL_019_PROC_02_05	60	4	SMALL_019
30	0.217213	0.239896	0.217456	0.4938	6.33618	0.696699	SMALL_019_PROC_02_05	80	4	SMALL_019
31	0.230324	0.273396	0.25167	0.9603	6.6526	0.696699	SMALL_019_PROC_02_05	100	4	SMALL_019
32	0.336804	0.356303	0.334891	0.4241	7.31662	0.696699	SMALL_019_PROC_02_05	160	4	SMALL_019
33	0.0424413	0.0363896	0.0240556	0.0133	2.32193	0.848099	SMALL_019_PROC_02_05	4	5	SMALL_019
34	0.0880179	0.0606753	0.0451647	0.0002	3.16993	0.848099	SMALL_019_PROC_02_05	8	5	SMALL_019
35	0.0806084	0.0811084	0.0640501	0.0542	3.70034	0.848099	SMALL_019_PROC_02_05	12	5	SMALL_019
36	0.101186	0.100489	0.0812701	0.0454	4.08733	0.848099	SMALL_019_PROC_02_05	16	5	SMALL_019
37	0.120105	0.117717	0.0974093	0.0355	4.39209	0.848099	SMALL_019_PROC_02_05	20	5	SMALL_019
38	0.125828	0.133917	0.112285	0.1361	4.64348	0.848099	SMALL_019_PROC_02_05	24	5	SMALL_019
39	0.166654	0.18974	0.165853	0.4578	5.35697	0.848099	SMALL_019_PROC_02_05	40	5	SMALL_019
40	0.218039	0.246275	0.221973	0.5963	5.92955	0.848099	SMALL_019_PROC_02_05	60	5	SMALL_019
41	0.268033	0.294028	0.269651	0.5356	6.33618	0.848099	SMALL_019_PROC_02_05	80	5	SMALL_019
42	0.305441	0.33516	0.311262	0.6526	6.6526	0.848099	SMALL_019_PROC_02_05	100	5	SMALL_019
43	0.410845	0.436353	0.412366	0.5271	7.31662	0.848099	SMALL_019_PROC_02_05	160	5	SMALL_019
44	0.0584986	0.0549936	0.0397798	0.0254	2.32193	1.3376	SMALL_019_PROC_02_05	4	8	SMALL_019
45	0.0995766	0.0917435	0.0727367	0.0129	3.16993	1.3376	SMALL_019_PROC_02_05	8	8	SMALL_019
46	0.0988701	0.123524	0.101871	0.5717	3.70034	1.3376	SMALL_019_PROC_02_05	12	8	SMALL_019
47	0.139389	0.152688	0.128722	0.2111	4.08733	1.3376	SMALL_019_PROC_02_05	16	8	SMALL_019
48	0.151475	0.178963	0.153662	0.5408	4.39209	1.3376	SMALL_019_PROC_02_05	20	8	SMALL_019
49	0.174028	0.204802	0.177522	0.5707	4.64348	1.3376	SMALL_019_PROC_02_05	24	8	SMALL_019
50	0.261268	0.292947	0.263104	0.5316	5.35697	1.3376	SMALL_019_PROC_02_05	40	8	SMALL_019
51	0.337536	0.383894	0.35322	0.8004	5.92955	1.3376	SMALL_019_PROC_02_05	60	8	SMALL_019
52	0.392403	0.459745	0.429385	0.9845	6.33618	1.3376	SMALL_019_PROC_02_05	80	8	SMALL_019
53	0.464018	0.527005	0.496587	0.9696	6.6526	1.3376	SMALL_019_PROC_02_05	100	8	SMALL_019
54	0.633954	0.692306	0.661258	0.9387	7.31662	1.3376	SMALL_019_PROC_02_05	160	8	SMALL_019
55	0.0808403	0.0677203	0.0511648	0.0028	2.32193	1.54907	SMALL_019_PROC_02_05	4	10	SMALL_019
56	0.148348	0.113022	0.0922819	0.0001	3.16993	1.54907	SMALL_019_PROC_02_05	8	10	SMALL_019
57	0.153618	0.152213	0.128226	0.0403	3.70034	1.54907	SMALL_019_PROC_02_05	12	10	SMALL_019
58	0.18815	0.187546	0.161245	0.0458	4.08733	1.54907	SMALL_019_PROC_02_05	16	10	SMALL_019
59	0.222147	0.220228	0.192301	0.0402	4.39209	1.54907	SMALL_019_PROC_02_05	20	10	SMALL_019
60	0.235621	0.249833	0.221247	0.1917	4.64348	1.54907	SMALL_019_PROC_02_05	24	10	SMALL_019
61	0.322137	0.355194	0.323987	0.5296	5.35697	1.54907	SMALL_019_PROC_02_05	40	10	SMALL_019
62	0.417019	0.46302	0.43026	0.7485	5.92955	1.54907	SMALL_019_PROC_02_05	60	10	SMALL_019
63	0.501228	0.55166	0.519404	0.8307	6.33618	1.54907	SMALL_019_PROC_02_05	80	10	SMALL_019
64	0.566895	0.628504	0.59735	0.9505	6.6526	1.54907	SMALL_019_PROC_02_05	100	10	SMALL_019
65	0.769949	0.819005	0.787016	0.8068	7.31662	1.54907	SMALL_019_PROC_02_05	160	10	SMALL_019
66	0.132646	0.11559	0.0941307	0.0044	2.32193	2.23964	SMALL_019_PROC_02_05	4	20	SMALL_019
67	0.220589	0.194763	0.167478	0.0015	3.16993	2.23964	SMALL_019_PROC_02_05	8	20	SMALL_019
68	0.268169	0.262862	0.232424	0.0264	3.70034	2.23964	SMALL_019_PROC_02_05	12	20	SMALL_019
69	0.343034	0.323865	0.291042	0.0066	4.08733	2.23964	SMALL_019_PROC_02_05	16	20	SMALL_019
70	0.40447	0.379484	0.344953	0.0033	4.39209	2.23964	SMALL_019_PROC_02_05	20	20	SMALL_019
71	0.440501	0.431102	0.395091	0.0209	4.64348	2.23964	SMALL_019_PROC_02_05	24	20	SMALL_019
72	0.572585	0.60147	0.565485	0.3617	5.35697	2.23964	SMALL_019_PROC_02_05	40	20	SMALL_019
73	0.736692	0.765961	0.731949	0.4025	5.92955	2.23964	SMALL_019_PROC_02_05	60	20	SMALL_019
74	0.84183	0.900901	0.86668	0.8904	6.33618	2.23964	SMALL_019_PROC_02_05	80	20	SMALL_019
75	0.951798	1.01493	0.981141	0.9324	6.6526	2.23964	SMALL_019_PROC_02_05	100	20	SMALL_019
76	1.23717	1.28497	1.25167	0.7641	7.31662	2.23964	SMALL_019_PROC_02_05	160	20	SMALL_019
0	0.00798402	0.0132324	0.00557089	0.2106	2.32193	0.309543	SMALL_019_PROC_02_06	4	2	SMALL_019
1	0.011242	0.0226421	0.0116038	0.4518	3.16993	0.309543	SMALL_019_PROC_02_06	8	2	SMALL_019
2	0.0177017	0.0310414	0.0180741	0.4736	3.70034	0.309543	SMALL_019_PROC_02_06	12	2	SMALL_019
3	0.020181	0.0390531	0.0248372	0.7055	4.08733	0.309543	SMALL_019_PROC_02_06	16	2	SMALL_019
4	0.0247724	0.0461007	0.031464	0.7822	4.39209	0.309543	SMALL_019_PROC_02_06	20	2	SMALL_019
5	0.0263091	0.052654	0.0379279	0.9166	4.64348	0.309543	SMALL_019_PROC_02_06	24	2	SMALL_019
6	0.0492868	0.0751879	0.0604155	0.9145	5.35697	0.309543	SMALL_019_PROC_02_06	40	2	SMALL_019
7	0.067044	0.0970946	0.0833142	0.986	5.92955	0.309543	SMALL_019_PROC_02_06	60	2	SMALL_019
8	0.0862837	0.114984	0.10184	0.9935	6.33618	0.309543	SMALL_019_PROC_02_06	80	2	SMALL_019
9	0.109083	0.12995	0.11748	0.8877	6.6526	0.309543	SMALL_019_PROC_02_06	100	2	SMALL_019
10	0.140153	0.166007	0.154375	0.9974	7.31662	0.309543	SMALL_019_PROC_02_06	160	2	SMALL_019
11	0.0223574	0.0222648	0.0114371	0.0491	2.32193	0.528804	SMALL_019_PROC_02_06	4	3	SMALL_019
12	0.0330965	0.0387182	0.0240673	0.1362	3.16993	0.528804	SMALL_019_PROC_02_06	8	3	SMALL_019
13	0.0527962	0.0536041	0.037093	0.0576	3.70034	0.528804	SMALL_019_PROC_02_06	12	3	SMALL_019
14	0.0403063	0.0670667	0.0495562	0.814	4.08733	0.528804	SMALL_019_PROC_02_06	16	3	SMALL_019
15	0.0678327	0.079924	0.0617427	0.2788	4.39209	0.528804	SMALL_019_PROC_02_06	20	3	SMALL_019
16	0.0649779	0.0912643	0.0730281	0.7634	4.64348	0.528804	SMALL_019_PROC_02_06	24	3	SMALL_019
17	0.09314	0.13093	0.112802	0.9719	5.35697	0.528804	SMALL_019_PROC_02_06	40	3	SMALL_019
18	0.134457	0.169113	0.15215	0.972	5.92955	0.528804	SMALL_019_PROC_02_06	60	3	SMALL_019
19	0.173015	0.200221	0.183659	0.8724	6.33618	0.528804	SMALL_019_PROC_02_06	80	3	SMALL_019
20	0.202472	0.22578	0.210153	0.7978	6.6526	0.528804	SMALL_019_PROC_02_06	100	3	SMALL_019
21	0.265351	0.2871	0.27217	0.7772	7.31662	0.528804	SMALL_019_PROC_02_06	160	3	SMALL_019
22	0.0130183	0.0291004	0.0175474	0.7474	2.32193	0.726795	SMALL_019_PROC_02_06	4	4	SMALL_019
23	0.0332449	0.0506854	0.0348706	0.5337	3.16993	0.726795	SMALL_019_PROC_02_06	8	4	SMALL_019
24	0.0514785	0.0696949	0.0514	0.4649	3.70034	0.726795	SMALL_019_PROC_02_06	12	4	SMALL_019
25	0.0518215	0.087671	0.0677041	0.9252	4.08733	0.726795	SMALL_019_PROC_02_06	16	4	SMALL_019
26	0.0780839	0.104108	0.0833113	0.653	4.39209	0.726795	SMALL_019_PROC_02_06	20	4	SMALL_019
27	0.0728838	0.119848	0.0982424	0.9843	4.64348	0.726795	SMALL_019_PROC_02_06	24	4	SMALL_019
28	0.12744	0.171838	0.150426	0.9673	5.35697	0.726795	SMALL_019_PROC_02_06	40	4	SMALL_019
29	0.175945	0.223849	0.203064	0.9908	5.92955	0.726795	SMALL_019_PROC_02_06	60	4	SMALL_019
30	0.216238	0.266273	0.246337	0.9976	6.33618	0.726795	SMALL_019_PROC_02_06	80	4	SMALL_019
31	0.264477	0.302064	0.283034	0.9604	6.6526	0.726795	SMALL_019_PROC_02_06	100	4	SMALL_019
32	0.343353	0.388215	0.369565	0.9974	7.31662	0.726795	SMALL_019_PROC_02_06	160	4	SMALL_019
33	0.0220394	0.0366592	0.0230884	0.5063	2.32193	0.935578	SMALL_019_PROC_02_06	4	5	SMALL_019
34	0.0430181	0.0636907	0.0454796	0.5677	3.16993	0.935578	SMALL_019_PROC_02_06	8	5	SMALL_019
35	0.0700472	0.088441	0.0675427	0.3946	3.70034	0.935578	SMALL_019_PROC_02_06	12	5	SMALL_019
36	0.0815902	0.111356	0.0888915	0.699	4.08733	0.935578	SMALL_019_PROC_02_06	16	5	SMALL_019
37	0.113099	0.13276	0.108954	0.3678	4.39209	0.935578	SMALL_019_PROC_02_06	20	5	SMALL_019
38	0.112604	0.151538	0.128107	0.8634	4.64348	0.935578	SMALL_019_PROC_02_06	24	5	SMALL_019
39	0.189941	0.22105	0.196311	0.6646	5.35697	0.935578	SMALL_019_PROC_02_06	40	5	SMALL_019
40	0.248293	0.287495	0.263942	0.8702	5.92955	0.935578	SMALL_019_PROC_02_06	60	5	SMALL_019
41	0.307385	0.342427	0.319568	0.8139	6.33618	0.935578	SMALL_019_PROC_02_06	80	5	SMALL_019
42	0.361217	0.389322	0.366963	0.654	6.6526	0.935578	SMALL_019_PROC_02_06	100	5	SMALL_019
43	0.482601	0.50063	0.47888	0.364	7.31662	0.935578	SMALL_019_PROC_02_06	160	5	SMALL_019
44	0.0523088	0.0584482	0.0412257	0.1238	2.32193	1.3657	SMALL_019_PROC_02_06	4	8	SMALL_019
45	0.0947289	0.1014	0.0793701	0.1148	3.16993	1.3657	SMALL_019_PROC_02_06	8	8	SMALL_019
46	0.152186	0.139536	0.115021	0.0066	3.70034	1.3657	SMALL_019_PROC_02_06	12	8	SMALL_019
47	0.155005	0.173854	0.148028	0.3133	4.08733	1.3657	SMALL_019_PROC_02_06	16	8	SMALL_019
48	0.226183	0.204365	0.178323	0.0017	4.39209	1.3657	SMALL_019_PROC_02_06	20	8	SMALL_019
49	0.21414	0.233746	0.206831	0.3176	4.64348	1.3657	SMALL_019_PROC_02_06	24	8	SMALL_019
50	0.292968	0.332293	0.304016	0.743	5.35697	1.3657	SMALL_019_PROC_02_06	40	8	SMALL_019
51	0.386998	0.429428	0.400843	0.7939	5.92955	1.3657	SMALL_019_PROC_02_06	60	8	SMALL_019
52	0.474918	0.508549	0.480491	0.6179	6.33618	1.3657	SMALL_019_PROC_02_06	80	8	SMALL_019
53	0.55429	0.576338	0.548609	0.3545	6.6526	1.3657	SMALL_019_PROC_02_06	100	8	SMALL_019
54	0.685671	0.739483	0.711812	0.9547	7.31662	1.3657	SMALL_019_PROC_02_06	160	8	SMALL_019
55	0.0512918	0.0706192	0.051695	0.4885	2.32193	1.56273	SMALL_019_PROC_02_06	4	10	SMALL_019
56	0.099515	0.12422	0.100285	0.5089	3.16993	1.56273	SMALL_019_PROC_02_06	8	10	SMALL_019
57	0.150922	0.170421	0.144373	0.3206	3.70034	1.56273	SMALL_019_PROC_02_06	12	10	SMALL_019
58	0.169981	0.211544	0.184402	0.8122	4.08733	1.56273	SMALL_019_PROC_02_06	16	10	SMALL_019
59	0.234783	0.248792	0.220893	0.1926	4.39209	1.56273	SMALL_019_PROC_02_06	20	10	SMALL_019
60	0.244116	0.283498	0.254676	0.7247	4.64348	1.56273	SMALL_019_PROC_02_06	24	10	SMALL_019
61	0.354433	0.399484	0.369576	0.8085	5.35697	1.56273	SMALL_019_PROC_02_06	40	10	SMALL_019
62	0.459413	0.512295	0.483113	0.9175	5.92955	1.56273	SMALL_019_PROC_02_06	60	10	SMALL_019
63	0.556695	0.603597	0.574613	0.8562	6.33618	1.56273	SMALL_019_PROC_02_06	80	10	SMALL_019
64	0.646455	0.681324	0.653024	0.6466	6.6526	1.56273	SMALL_019_PROC_02_06	100	10	SMALL_019
65	0.832669	0.86838	0.838575	0.6164	7.31662	1.56273	SMALL_019_PROC_02_06	160	10	SMALL_019
66	0.114494	0.128066	0.103989	0.2167	2.32193	2.10296	SMALL_019_PROC_02_06	4	20	SMALL_019
67	0.204644	0.219216	0.190828	0.2025	3.16993	2.10296	SMALL_019_PROC_02_06	8	20	SMALL_019
68	0.285456	0.296132	0.26485	0.1291	3.70034	2.10296	SMALL_019_PROC_02_06	12	20	SMALL_019
69	0.335373	0.362596	0.330429	0.3855	4.08733	2.10296	SMALL_019_PROC_02_06	16	20	SMALL_019
70	0.419074	0.422036	0.389025	0.0667	4.39209	2.10296	SMALL_019_PROC_02_06	20	20	SMALL_019
71	0.450677	0.473929	0.441759	0.3142	4.64348	2.10296	SMALL_019_PROC_02_06	24	20	SMALL_019
72	0.623927	0.644622	0.613142	0.2739	5.35697	2.10296	SMALL_019_PROC_02_06	40	20	SMALL_019
73	0.776348	0.80077	0.771632	0.3799	5.92955	2.10296	SMALL_019_PROC_02_06	60	20	SMALL_019
74	0.895299	0.922701	0.895519	0.4967	6.33618	2.10296	SMALL_019_PROC_02_06	80	20	SMALL_019
75	0.999778	1.02526	0.998326	0.4487	6.6526	2.10296	SMALL_019_PROC_02_06	100	20	SMALL_019
76	1.22048	1.26444	1.2365	0.8355	7.31662	2.10296	SMALL_019_PROC_02_06	160	20	SMALL_019
0	0.0186067	0.0133516	0.00631316	0.0028	2.32193	0.122292	SMALL_019_PROC_02_07	4	2	SMALL_019
1	0.0240317	0.021633	0.0127607	0.0194	3.16993	0.122292	SMALL_019_PROC_02_07	8	2	SMALL_019
2	0.0309614	0.0256011	0.0181689	0.0075	3.70034	0.122292	SMALL_019_PROC_02_07	12	2	SMALL_019
3	0.033599	0.0306279	0.0226382	0.0119	4.08733	0.122292	SMALL_019_PROC_02_07	16	2	SMALL_019
4	0.0334224	0.0335389	0.0264931	0.0617	4.39209	0.122292	SMALL_019_PROC_02_07	20	2	SMALL_019
5	0.0364861	0.0375023	0.0299207	0.0676	4.64348	0.122292	SMALL_019_PROC_02_07	24	2	SMALL_019
6	0.0410373	0.0453754	0.0403091	0.3906	5.35697	0.122292	SMALL_019_PROC_02_07	40	2	SMALL_019
7	0.0515592	0.0552148	0.0492954	0.1253	5.92955	0.122292	SMALL_019_PROC_02_07	60	2	SMALL_019
8	0.0537105	0.0601889	0.0560042	0.8983	6.33618	0.122292	SMALL_019_PROC_02_07	80	2	SMALL_019
9	0.0599791	0.0659717	0.0615558	0.6559	6.6526	0.122292	SMALL_019_PROC_02_07	100	2	SMALL_019
10	0.0727455	0.078755	0.0737258	0.5408	7.31662	0.122292	SMALL_019_PROC_02_07	160	2	SMALL_019
11	0.0362976	0.02032	0.0118973	0.0005	2.32193	0.319684	SMALL_019_PROC_02_07	4	3	SMALL_019
12	0.0470938	0.0335117	0.0219239	0.0013	3.16993	0.319684	SMALL_019_PROC_02_07	8	3	SMALL_019
13	0.055956	0.0442579	0.0312203	0.0016	3.70034	0.319684	SMALL_019_PROC_02_07	12	3	SMALL_019
14	0.0615755	0.0532049	0.039859	0.0058	4.08733	0.319684	SMALL_019_PROC_02_07	16	3	SMALL_019
15	0.0659574	0.061495	0.0479251	0.0185	4.39209	0.319684	SMALL_019_PROC_02_07	20	3	SMALL_019
16	0.0777682	0.0690614	0.0552962	0.0056	4.64348	0.319684	SMALL_019_PROC_02_07	24	3	SMALL_019
17	0.086125	0.0931042	0.0798171	0.1987	5.35697	0.319684	SMALL_019_PROC_02_07	40	3	SMALL_019
18	0.100449	0.115793	0.103428	0.6359	5.92955	0.319684	SMALL_019_PROC_02_07	60	3	SMALL_019
19	0.118298	0.133398	0.121893	0.6642	6.33618	0.319684	SMALL_019_PROC_02_07	80	3	SMALL_019
20	0.137694	0.148356	0.137382	0.4432	6.6526	0.319684	SMALL_019_PROC_02_07	100	3	SMALL_019
21	0.165944	0.183064	0.173136	0.9006	7.31662	0.319684	SMALL_019_PROC_02_07	160	3	SMALL_019
22	0.0527826	0.0287838	0.0183041	0	2.32193	0.516676	SMALL_019_PROC_02_07	4	4	SMALL_019
23	0.075651	0.0461678	0.0335835	0	3.16993	0.516676	SMALL_019_PROC_02_07	8	4	SMALL_019
24	0.08904	0.0611388	0.0466073	0	3.70034	0.516676	SMALL_019_PROC_02_07	12	4	SMALL_019
25	0.0998279	0.0746054	0.0587462	0	4.08733	0.516676	SMALL_019_PROC_02_07	16	4	SMALL_019
26	0.0994738	0.0865198	0.069951	0.0027	4.39209	0.516676	SMALL_019_PROC_02_07	20	4	SMALL_019
27	0.10633	0.0977246	0.0804494	0.0077	4.64348	0.516676	SMALL_019_PROC_02_07	24	4	SMALL_019
28	0.14207	0.134738	0.116876	0.0118	5.35697	0.516676	SMALL_019_PROC_02_07	40	4	SMALL_019
29	0.16354	0.170096	0.15315	0.1502	5.92955	0.516676	SMALL_019_PROC_02_07	60	4	SMALL_019
30	0.196002	0.199285	0.18251	0.0904	6.33618	0.516676	SMALL_019_PROC_02_07	80	4	SMALL_019
31	0.223904	0.223922	0.207848	0.0501	6.6526	0.516676	SMALL_019_PROC_02_07	100	4	SMALL_019
32	0.277679	0.282363	0.267153	0.1119	7.31662	0.516676	SMALL_019_PROC_02_07	160	4	SMALL_019
33	0.0727197	0.0350338	0.0233448	0	2.32193	0.713302	SMALL_019_PROC_02_07	4	5	SMALL_019
34	0.0906925	0.0567785	0.0421739	0	3.16993	0.713302	SMALL_019_PROC_02_07	8	5	SMALL_019
35	0.110505	0.0761573	0.0592248	0	3.70034	0.713302	SMALL_019_PROC_02_07	12	5	SMALL_019
36	0.121102	0.0925603	0.0747392	0.0002	4.08733	0.713302	SMALL_019_PROC_02_07	16	5	SMALL_019
37	0.125571	0.108663	0.0891112	0.0023	4.39209	0.713302	SMALL_019_PROC_02_07	20	5	SMALL_019
38	0.138686	0.123014	0.102801	0.003	4.64348	0.713302	SMALL_019_PROC_02_07	24	5	SMALL_019
39	0.193921	0.172215	0.151094	0.0006	5.35697	0.713302	SMALL_019_PROC_02_07	40	5	SMALL_019
40	0.22183	0.222171	0.200385	0.0523	5.92955	0.713302	SMALL_019_PROC_02_07	60	5	SMALL_019
41	0.249336	0.261041	0.241049	0.2464	6.33618	0.713302	SMALL_019_PROC_02_07	80	5	SMALL_019
42	0.281916	0.296193	0.276177	0.3059	6.6526	0.713302	SMALL_019_PROC_02_07	100	5	SMALL_019
43	0.356694	0.379262	0.359658	0.5769	7.31662	0.713302	SMALL_019_PROC_02_07	160	5	SMALL_019
44	0.0881829	0.0531433	0.0390616	0	2.32193	1.10653	SMALL_019_PROC_02_07	4	8	SMALL_019
45	0.125474	0.0874034	0.069451	0	3.16993	1.10653	SMALL_019_PROC_02_07	8	8	SMALL_019
46	0.148298	0.117532	0.0964286	0	3.70034	1.10653	SMALL_019_PROC_02_07	12	8	SMALL_019
47	0.167397	0.143475	0.121092	0.0012	4.08733	1.10653	SMALL_019_PROC_02_07	16	8	SMALL_019
48	0.169574	0.167661	0.144155	0.0384	4.39209	1.10653	SMALL_019_PROC_02_07	20	8	SMALL_019
49	0.206666	0.189852	0.165481	0.0037	4.64348	1.10653	SMALL_019_PROC_02_07	24	8	SMALL_019
50	0.265959	0.266007	0.240179	0.0504	5.35697	1.10653	SMALL_019_PROC_02_07	40	8	SMALL_019
51	0.330282	0.342903	0.316553	0.1851	5.92955	1.10653	SMALL_019_PROC_02_07	60	8	SMALL_019
52	0.38948	0.406121	0.37997	0.2608	6.33618	1.10653	SMALL_019_PROC_02_07	80	8	SMALL_019
53	0.439389	0.459723	0.434237	0.3549	6.6526	1.10653	SMALL_019_PROC_02_07	100	8	SMALL_019
54	0.574302	0.591009	0.565568	0.2692	7.31662	1.10653	SMALL_019_PROC_02_07	160	8	SMALL_019
55	0.0860951	0.0607335	0.0450225	0.0003	2.32193	1.30757	SMALL_019_PROC_02_07	4	10	SMALL_019
56	0.132168	0.102195	0.0817776	0.0004	3.16993	1.30757	SMALL_019_PROC_02_07	8	10	SMALL_019
57	0.156412	0.137088	0.114397	0.003	3.70034	1.30757	SMALL_019_PROC_02_07	12	10	SMALL_019
58	0.173974	0.169336	0.144499	0.0271	4.08733	1.30757	SMALL_019_PROC_02_07	16	10	SMALL_019
59	0.197519	0.198219	0.172185	0.0539	4.39209	1.30757	SMALL_019_PROC_02_07	20	10	SMALL_019
60	0.226604	0.225702	0.198401	0.0432	4.64348	1.30757	SMALL_019_PROC_02_07	24	10	SMALL_019
61	0.314961	0.317846	0.289641	0.0692	5.35697	1.30757	SMALL_019_PROC_02_07	40	10	SMALL_019
62	0.384379	0.409861	0.381853	0.4315	5.92955	1.30757	SMALL_019_PROC_02_07	60	10	SMALL_019
63	0.443728	0.485171	0.457937	0.8053	6.33618	1.30757	SMALL_019_PROC_02_07	80	10	SMALL_019
64	0.513923	0.550422	0.52286	0.7036	6.6526	1.30757	SMALL_019_PROC_02_07	100	10	SMALL_019
65	0.684075	0.70686	0.679059	0.3656	7.31662	1.30757	SMALL_019_PROC_02_07	160	10	SMALL_019
66	0.124436	0.101339	0.0803673	0.0008	2.32193	2.03758	SMALL_019_PROC_02_07	4	20	SMALL_019
67	0.19062	0.172474	0.146898	0.0034	3.16993	2.03758	SMALL_019_PROC_02_07	8	20	SMALL_019
68	0.247103	0.234731	0.205723	0.0119	3.70034	2.03758	SMALL_019_PROC_02_07	12	20	SMALL_019
69	0.268188	0.288619	0.258191	0.2807	4.08733	2.03758	SMALL_019_PROC_02_07	16	20	SMALL_019
70	0.312586	0.337991	0.305893	0.3544	4.39209	2.03758	SMALL_019_PROC_02_07	20	20	SMALL_019
71	0.376348	0.381302	0.349552	0.0801	4.64348	2.03758	SMALL_019_PROC_02_07	24	20	SMALL_019
72	0.514696	0.533095	0.49949	0.2201	5.35697	2.03758	SMALL_019_PROC_02_07	40	20	SMALL_019
73	0.640714	0.680358	0.646634	0.6066	5.92955	2.03758	SMALL_019_PROC_02_07	60	20	SMALL_019
74	0.754293	0.800035	0.766392	0.728	6.33618	2.03758	SMALL_019_PROC_02_07	80	20	SMALL_019
75	0.853567	0.902482	0.868861	0.7758	6.6526	2.03758	SMALL_019_PROC_02_07	100	20	SMALL_019
76	1.10046	1.14909	1.11487	0.7571	7.31662	2.03758	SMALL_019_PROC_02_07	160	20	SMALL_019
0	0.0238604	0.0139959	0.00575702	0.0018	2.32193	0.201768	SMALL_019_PROC_03_01	4	2	SMALL_019
1	0.0294554	0.0227774	0.012414	0.0058	3.16993	0.201768	SMALL_019_PROC_03_01	8	2	SMALL_019
2	0.0306603	0.0300762	0.0191618	0.0417	3.70034	0.201768	SMALL_019_PROC_03_01	12	2	SMALL_019
3	0.0333954	0.036064	0.0251557	0.1087	4.08733	0.201768	SMALL_019_PROC_03_01	16	2	SMALL_019
4	0.0340671	0.0417067	0.0307043	0.2923	4.39209	0.201768	SMALL_019_PROC_03_01	20	2	SMALL_019
5	0.0331087	0.0465281	0.0357711	0.668	4.64348	0.201768	SMALL_019_PROC_03_01	24	2	SMALL_019
6	0.0488667	0.0623048	0.0523976	0.7263	5.35697	0.201768	SMALL_019_PROC_03_01	40	2	SMALL_019
7	0.0722981	0.0767196	0.0677227	0.1813	5.92955	0.201768	SMALL_019_PROC_03_01	60	2	SMALL_019
8	0.0768739	0.0875592	0.0794844	0.7192	6.33618	0.201768	SMALL_019_PROC_03_01	80	2	SMALL_019
9	0.0843654	0.0972274	0.0892643	0.8548	6.6526	0.201768	SMALL_019_PROC_03_01	100	2	SMALL_019
10	0.11651	0.118398	0.111419	0.0985	7.31662	0.201768	SMALL_019_PROC_03_01	160	2	SMALL_019
11	0.0738223	0.0222709	0.0117939	0	2.32193	0.540323	SMALL_019_PROC_03_01	4	3	SMALL_019
12	0.0971208	0.0372023	0.0239247	0	3.16993	0.540323	SMALL_019_PROC_03_01	8	3	SMALL_019
13	0.103383	0.0505847	0.0353947	0	3.70034	0.540323	SMALL_019_PROC_03_01	12	3	SMALL_019
14	0.110002	0.0626827	0.0463434	0	4.08733	0.540323	SMALL_019_PROC_03_01	16	3	SMALL_019
15	0.116182	0.0742155	0.0569087	0	4.39209	0.540323	SMALL_019_PROC_03_01	20	3	SMALL_019
16	0.117076	0.0855979	0.0670345	0.0001	4.64348	0.540323	SMALL_019_PROC_03_01	24	3	SMALL_019
17	0.135726	0.122692	0.103236	0.0036	5.35697	0.540323	SMALL_019_PROC_03_01	40	3	SMALL_019
18	0.18604	0.160449	0.141205	0.0001	5.92955	0.540323	SMALL_019_PROC_03_01	60	3	SMALL_019
19	0.197362	0.190614	0.172408	0.0149	6.33618	0.540323	SMALL_019_PROC_03_01	80	3	SMALL_019
20	0.212113	0.217569	0.19944	0.1166	6.6526	0.540323	SMALL_019_PROC_03_01	100	3	SMALL_019
21	0.287418	0.281337	0.26404	0.0142	7.31662	0.540323	SMALL_019_PROC_03_01	160	3	SMALL_019
22	0.0976848	0.030185	0.0182012	0	2.32193	0.829032	SMALL_019_PROC_03_01	4	4	SMALL_019
23	0.116706	0.0502736	0.0358235	0	3.16993	0.829032	SMALL_019_PROC_03_01	8	4	SMALL_019
24	0.124111	0.0676915	0.0517247	0	3.70034	0.829032	SMALL_019_PROC_03_01	12	4	SMALL_019
25	0.126512	0.0839981	0.0661972	0	4.08733	0.829032	SMALL_019_PROC_03_01	16	4	SMALL_019
26	0.146029	0.0980237	0.0793999	0	4.39209	0.829032	SMALL_019_PROC_03_01	20	4	SMALL_019
27	0.146031	0.112273	0.0920567	0	4.64348	0.829032	SMALL_019_PROC_03_01	24	4	SMALL_019
28	0.172175	0.162019	0.138219	0.0107	5.35697	0.829032	SMALL_019_PROC_03_01	40	4	SMALL_019
29	0.227164	0.214253	0.188877	0.0076	5.92955	0.829032	SMALL_019_PROC_03_01	60	4	SMALL_019
30	0.257745	0.259716	0.233427	0.0617	6.33618	0.829032	SMALL_019_PROC_03_01	80	4	SMALL_019
31	0.296529	0.299953	0.273465	0.0727	6.6526	0.829032	SMALL_019_PROC_03_01	100	4	SMALL_019
32	0.391706	0.400515	0.374223	0.133	7.31662	0.829032	SMALL_019_PROC_03_01	160	4	SMALL_019
33	0.107489	0.0382158	0.024319	0	2.32193	1.05892	SMALL_019_PROC_03_01	4	5	SMALL_019
34	0.136184	0.0648407	0.0480917	0	3.16993	1.05892	SMALL_019_PROC_03_01	8	5	SMALL_019
35	0.142263	0.0873565	0.0692141	0	3.70034	1.05892	SMALL_019_PROC_03_01	12	5	SMALL_019
36	0.154769	0.107413	0.0883038	0	4.08733	1.05892	SMALL_019_PROC_03_01	16	5	SMALL_019
37	0.168531	0.126565	0.105863	0	4.39209	1.05892	SMALL_019_PROC_03_01	20	5	SMALL_019
38	0.178865	0.144037	0.122463	0	4.64348	1.05892	SMALL_019_PROC_03_01	24	5	SMALL_019
39	0.210898	0.205825	0.18037	0.0274	5.35697	1.05892	SMALL_019_PROC_03_01	40	5	SMALL_019
40	0.278283	0.271988	0.243516	0.0238	5.92955	1.05892	SMALL_019_PROC_03_01	60	5	SMALL_019
41	0.306089	0.328244	0.298784	0.3289	6.33618	1.05892	SMALL_019_PROC_03_01	80	5	SMALL_019
42	0.345059	0.379456	0.349079	0.5754	6.6526	1.05892	SMALL_019_PROC_03_01	100	5	SMALL_019
43	0.498316	0.509989	0.478004	0.1456	7.31662	1.05892	SMALL_019_PROC_03_01	160	5	SMALL_019
44	0.136322	0.0570671	0.0416238	0	2.32193	1.56921	SMALL_019_PROC_03_01	4	8	SMALL_019
45	0.181188	0.097011	0.0769586	0	3.16993	1.56921	SMALL_019_PROC_03_01	8	8	SMALL_019
46	0.205297	0.130735	0.108406	0	3.70034	1.56921	SMALL_019_PROC_03_01	12	8	SMALL_019
47	0.219398	0.16289	0.13732	0	4.08733	1.56921	SMALL_019_PROC_03_01	16	8	SMALL_019
48	0.237454	0.191045	0.164497	0	4.39209	1.56921	SMALL_019_PROC_03_01	20	8	SMALL_019
49	0.251765	0.219988	0.190288	0.001	4.64348	1.56921	SMALL_019_PROC_03_01	24	8	SMALL_019
50	0.345749	0.317667	0.284447	0.0014	5.35697	1.56921	SMALL_019_PROC_03_01	40	8	SMALL_019
51	0.430252	0.421998	0.38694	0.0216	5.92955	1.56921	SMALL_019_PROC_03_01	60	8	SMALL_019
52	0.481578	0.512086	0.475739	0.3829	6.33618	1.56921	SMALL_019_PROC_03_01	80	8	SMALL_019
53	0.568773	0.590942	0.554993	0.2567	6.6526	1.56921	SMALL_019_PROC_03_01	100	8	SMALL_019
54	0.803014	0.791068	0.754576	0.0167	7.31662	1.56921	SMALL_019_PROC_03_01	160	8	SMALL_019
55	0.159106	0.0684939	0.051795	0	2.32193	1.80358	SMALL_019_PROC_03_01	4	10	SMALL_019
56	0.233214	0.11598	0.0947477	0	3.16993	1.80358	SMALL_019_PROC_03_01	8	10	SMALL_019
57	0.268497	0.156273	0.132138	0	3.70034	1.80358	SMALL_019_PROC_03_01	12	10	SMALL_019
58	0.300597	0.194442	0.167028	0	4.08733	1.80358	SMALL_019_PROC_03_01	16	10	SMALL_019
59	0.326312	0.230029	0.199903	0	4.39209	1.80358	SMALL_019_PROC_03_01	20	10	SMALL_019
60	0.34272	0.26159	0.231022	0	4.64348	1.80358	SMALL_019_PROC_03_01	24	10	SMALL_019
61	0.445366	0.381346	0.34581	0	5.35697	1.80358	SMALL_019_PROC_03_01	40	10	SMALL_019
62	0.56705	0.505197	0.468357	0	5.92955	1.80358	SMALL_019_PROC_03_01	60	10	SMALL_019
63	0.62874	0.610466	0.573723	0.0078	6.33618	1.80358	SMALL_019_PROC_03_01	80	10	SMALL_019
64	0.705498	0.703795	0.666318	0.0435	6.6526	1.80358	SMALL_019_PROC_03_01	100	10	SMALL_019
65	0.994267	0.93459	0.897454	0	7.31662	1.80358	SMALL_019_PROC_03_01	160	10	SMALL_019
66	0.213333	0.117261	0.0945914	0	2.32193	2.5276	SMALL_019_PROC_03_01	4	20	SMALL_019
67	0.330936	0.200437	0.171061	0	3.16993	2.5276	SMALL_019_PROC_03_01	8	20	SMALL_019
68	0.377251	0.274164	0.240648	0	3.70034	2.5276	SMALL_019_PROC_03_01	12	20	SMALL_019
69	0.448804	0.342477	0.305296	0	4.08733	2.5276	SMALL_019_PROC_03_01	16	20	SMALL_019
70	0.499597	0.402976	0.365581	0	4.39209	2.5276	SMALL_019_PROC_03_01	20	20	SMALL_019
71	0.521991	0.461482	0.422408	0	4.64348	2.5276	SMALL_019_PROC_03_01	24	20	SMALL_019
72	0.706375	0.65696	0.61732	0.0003	5.35697	2.5276	SMALL_019_PROC_03_01	40	20	SMALL_019
73	0.917808	0.847495	0.810077	0	5.92955	2.5276	SMALL_019_PROC_03_01	60	20	SMALL_019
74	1.02122	1.00458	0.966984	0.0094	6.33618	2.5276	SMALL_019_PROC_03_01	80	20	SMALL_019
75	1.15882	1.13719	1.09965	0.005	6.6526	2.5276	SMALL_019_PROC_03_01	100	20	SMALL_019
76	1.49781	1.45155	1.41526	0.0002	7.31662	2.5276	SMALL_019_PROC_03_01	160	20	SMALL_019
0	0.0557801	0.0134367	0.00557142	0	2.32193	0.324497	SMALL_019_PROC_03_02	4	2	SMALL_019
1	0.0631241	0.0226953	0.0116194	0	3.16993	0.324497	SMALL_019_PROC_03_02	8	2	SMALL_019
2	0.0699868	0.0310418	0.0180252	0	3.70034	0.324497	SMALL_019_PROC_03_02	12	2	SMALL_019
3	0.0746012	0.0390982	0.0247394	0.0001	4.08733	0.324497	SMALL_019_PROC_03_02	16	2	SMALL_019
4	0.0735294	0.0462596	0.0314046	0	4.39209	0.324497	SMALL_019_PROC_03_02	20	2	SMALL_019
5	0.0727722	0.0529072	0.0378315	0	4.64348	0.324497	SMALL_019_PROC_03_02	24	2	SMALL_019
6	0.0780013	0.0761169	0.0610609	0.0323	5.35697	0.324497	SMALL_019_PROC_03_02	40	2	SMALL_019
7	0.111286	0.0991221	0.0847857	0.0023	5.92955	0.324497	SMALL_019_PROC_03_02	60	2	SMALL_019
8	0.124191	0.117679	0.104338	0.0115	6.33618	0.324497	SMALL_019_PROC_03_02	80	2	SMALL_019
9	0.137495	0.134163	0.120913	0.0229	6.6526	0.324497	SMALL_019_PROC_03_02	100	2	SMALL_019
10	0.165166	0.172083	0.159647	0.2013	7.31662	0.324497	SMALL_019_PROC_03_02	160	2	SMALL_019
11	0.111663	0.0211471	0.0109836	0	2.32193	0.700996	SMALL_019_PROC_03_02	4	3	SMALL_019
12	0.129839	0.0380418	0.0230455	0	3.16993	0.700996	SMALL_019_PROC_03_02	8	3	SMALL_019
13	0.132601	0.0533503	0.0357287	0	3.70034	0.700996	SMALL_019_PROC_03_02	12	3	SMALL_019
14	0.141412	0.068863	0.0489639	0	4.08733	0.700996	SMALL_019_PROC_03_02	16	3	SMALL_019
15	0.147254	0.0825629	0.0617073	0	4.39209	0.700996	SMALL_019_PROC_03_02	20	3	SMALL_019
16	0.147887	0.0962448	0.0744273	0	4.64348	0.700996	SMALL_019_PROC_03_02	24	3	SMALL_019
17	0.171264	0.143971	0.120744	0.0003	5.35697	0.700996	SMALL_019_PROC_03_02	40	3	SMALL_019
18	0.19826	0.193375	0.170581	0.0231	5.92955	0.700996	SMALL_019_PROC_03_02	60	3	SMALL_019
19	0.235052	0.233328	0.211783	0.0394	6.33618	0.700996	SMALL_019_PROC_03_02	80	3	SMALL_019
20	0.281581	0.268904	0.247864	0.0068	6.6526	0.700996	SMALL_019_PROC_03_02	100	3	SMALL_019
21	0.369333	0.354936	0.334291	0.0043	7.31662	0.700996	SMALL_019_PROC_03_02	160	3	SMALL_019
22	0.129466	0.0302218	0.0172176	0	2.32193	1.02964	SMALL_019_PROC_03_02	4	4	SMALL_019
23	0.166595	0.0531722	0.0360375	0	3.16993	1.02964	SMALL_019_PROC_03_02	8	4	SMALL_019
24	0.175104	0.0736154	0.0545447	0	3.70034	1.02964	SMALL_019_PROC_03_02	12	4	SMALL_019
25	0.195339	0.0924469	0.0723015	0	4.08733	1.02964	SMALL_019_PROC_03_02	16	4	SMALL_019
26	0.197135	0.111125	0.0891114	0	4.39209	1.02964	SMALL_019_PROC_03_02	20	4	SMALL_019
27	0.200617	0.128756	0.105105	0	4.64348	1.02964	SMALL_019_PROC_03_02	24	4	SMALL_019
28	0.220436	0.18863	0.162942	0.0005	5.35697	1.02964	SMALL_019_PROC_03_02	40	4	SMALL_019
29	0.282611	0.254425	0.225917	0.0012	5.92955	1.02964	SMALL_019_PROC_03_02	60	4	SMALL_019
30	0.328629	0.311302	0.28181	0.005	6.33618	1.02964	SMALL_019_PROC_03_02	80	4	SMALL_019
31	0.381985	0.362319	0.332004	0.0043	6.6526	1.02964	SMALL_019_PROC_03_02	100	4	SMALL_019
32	0.480642	0.490082	0.459949	0.1283	7.31662	1.02964	SMALL_019_PROC_03_02	160	4	SMALL_019
33	0.15485	0.0379726	0.0232078	0	2.32193	1.28395	SMALL_019_PROC_03_02	4	5	SMALL_019
34	0.203711	0.0674973	0.0482053	0	3.16993	1.28395	SMALL_019_PROC_03_02	8	5	SMALL_019
35	0.212554	0.0944811	0.0726336	0	3.70034	1.28395	SMALL_019_PROC_03_02	12	5	SMALL_019
36	0.222704	0.119764	0.0960722	0	4.08733	1.28395	SMALL_019_PROC_03_02	16	5	SMALL_019
37	0.239973	0.142795	0.118363	0	4.39209	1.28395	SMALL_019_PROC_03_02	20	5	SMALL_019
38	0.239662	0.164702	0.138892	0	4.64348	1.28395	SMALL_019_PROC_03_02	24	5	SMALL_019
39	0.259657	0.242189	0.213606	0.0061	5.35697	1.28395	SMALL_019_PROC_03_02	40	5	SMALL_019
40	0.33754	0.324958	0.294014	0.0131	5.92955	1.28395	SMALL_019_PROC_03_02	60	5	SMALL_019
41	0.39656	0.396595	0.363793	0.0503	6.33618	1.28395	SMALL_019_PROC_03_02	80	5	SMALL_019
42	0.442561	0.459884	0.426547	0.2007	6.6526	1.28395	SMALL_019_PROC_03_02	100	5	SMALL_019
43	0.637741	0.621183	0.586857	0.0079	7.31662	1.28395	SMALL_019_PROC_03_02	160	5	SMALL_019
44	0.198105	0.0596119	0.0419138	0	2.32193	1.78938	SMALL_019_PROC_03_02	4	8	SMALL_019
45	0.247929	0.1058	0.082911	0	3.16993	1.78938	SMALL_019_PROC_03_02	8	8	SMALL_019
46	0.267608	0.145368	0.12058	0	3.70034	1.78938	SMALL_019_PROC_03_02	12	8	SMALL_019
47	0.299133	0.182567	0.155034	0	4.08733	1.78938	SMALL_019_PROC_03_02	16	8	SMALL_019
48	0.313663	0.217578	0.187911	0	4.39209	1.78938	SMALL_019_PROC_03_02	20	8	SMALL_019
49	0.32272	0.24927	0.218778	0	4.64348	1.78938	SMALL_019_PROC_03_02	24	8	SMALL_019
50	0.372676	0.365549	0.330668	0.0237	5.35697	1.78938	SMALL_019_PROC_03_02	40	8	SMALL_019
51	0.491582	0.486903	0.44953	0.0315	5.92955	1.78938	SMALL_019_PROC_03_02	60	8	SMALL_019
52	0.573476	0.589894	0.552934	0.1778	6.33618	1.78938	SMALL_019_PROC_03_02	80	8	SMALL_019
53	0.663138	0.683272	0.645095	0.2081	6.6526	1.78938	SMALL_019_PROC_03_02	100	8	SMALL_019
54	0.919409	0.914307	0.874993	0.0325	7.31662	1.78938	SMALL_019_PROC_03_02	160	8	SMALL_019
55	0.205242	0.0744082	0.0546793	0	2.32193	2.05134	SMALL_019_PROC_03_02	4	10	SMALL_019
56	0.268611	0.131721	0.107011	0	3.16993	2.05134	SMALL_019_PROC_03_02	8	10	SMALL_019
57	0.311709	0.180882	0.153607	0	3.70034	2.05134	SMALL_019_PROC_03_02	12	10	SMALL_019
58	0.327639	0.225739	0.196488	0	4.08733	2.05134	SMALL_019_PROC_03_02	16	10	SMALL_019
59	0.380367	0.269265	0.23703	0	4.39209	2.05134	SMALL_019_PROC_03_02	20	10	SMALL_019
60	0.381425	0.308589	0.275194	0	4.64348	2.05134	SMALL_019_PROC_03_02	24	10	SMALL_019
61	0.457124	0.446967	0.410832	0.0189	5.35697	2.05134	SMALL_019_PROC_03_02	40	10	SMALL_019
62	0.590582	0.591649	0.553354	0.0545	5.92955	2.05134	SMALL_019_PROC_03_02	60	10	SMALL_019
63	0.723265	0.714882	0.675301	0.0238	6.33618	2.05134	SMALL_019_PROC_03_02	80	10	SMALL_019
64	0.808931	0.82137	0.781761	0.1253	6.6526	2.05134	SMALL_019_PROC_03_02	100	10	SMALL_019
65	1.13175	1.085	1.04603	0.0001	7.31662	2.05134	SMALL_019_PROC_03_02	160	10	SMALL_019
66	0.29103	0.135324	0.11095	0	2.32193	2.82205	SMALL_019_PROC_03_02	4	20	SMALL_019
67	0.399564	0.23552	0.204182	0	3.16993	2.82205	SMALL_019_PROC_03_02	8	20	SMALL_019
68	0.481262	0.32169	0.286665	0	3.70034	2.82205	SMALL_019_PROC_03_02	12	20	SMALL_019
69	0.520651	0.39989	0.362056	0	4.08733	2.82205	SMALL_019_PROC_03_02	16	20	SMALL_019
70	0.579797	0.472051	0.431397	0	4.39209	2.82205	SMALL_019_PROC_03_02	20	20	SMALL_019
71	0.61831	0.53693	0.496557	0	4.64348	2.82205	SMALL_019_PROC_03_02	24	20	SMALL_019
72	0.7698	0.758881	0.717472	0.0198	5.35697	2.82205	SMALL_019_PROC_03_02	40	20	SMALL_019
73	0.968079	0.973843	0.934579	0.0801	5.92955	2.82205	SMALL_019_PROC_03_02	60	20	SMALL_019
74	1.16108	1.14936	1.11008	0.0184	6.33618	2.82205	SMALL_019_PROC_03_02	80	20	SMALL_019
75	1.30761	1.29772	1.25915	0.0205	6.6526	2.82205	SMALL_019_PROC_03_02	100	20	SMALL_019
76	1.67045	1.65103	1.61277	0.008	7.31662	2.82205	SMALL_019_PROC_03_02	160	20	SMALL_019
0	0.0153306	0.0140659	0.00589835	0.0321	2.32193	0.183122	SMALL_019_PROC_03_03	4	2	SMALL_019
1	0.0228958	0.0221731	0.0125977	0.0397	3.16993	0.183122	SMALL_019_PROC_03_03	8	2	SMALL_019
2	0.021986	0.0295254	0.0189447	0.2981	3.70034	0.183122	SMALL_019_PROC_03_03	12	2	SMALL_019
3	0.0278811	0.03531	0.0249212	0.3005	4.08733	0.183122	SMALL_019_PROC_03_03	16	2	SMALL_019
4	0.029046	0.0400202	0.0299938	0.53	4.39209	0.183122	SMALL_019_PROC_03_03	20	2	SMALL_019
5	0.0321074	0.0450046	0.0348921	0.7261	4.64348	0.183122	SMALL_019_PROC_03_03	24	2	SMALL_019
6	0.0453548	0.0587758	0.0500985	0.7819	5.35697	0.183122	SMALL_019_PROC_03_03	40	2	SMALL_019
7	0.0586468	0.0715388	0.0639531	0.8307	5.92955	0.183122	SMALL_019_PROC_03_03	60	2	SMALL_019
8	0.0703114	0.0824078	0.0745853	0.781	6.33618	0.183122	SMALL_019_PROC_03_03	80	2	SMALL_019
9	0.0785507	0.0901829	0.0833858	0.9415	6.6526	0.183122	SMALL_019_PROC_03_03	100	2	SMALL_019
10	0.102966	0.109887	0.103141	0.441	7.31662	0.183122	SMALL_019_PROC_03_03	160	2	SMALL_019
11	0.0541274	0.0224443	0.0117692	0	2.32193	0.477501	SMALL_019_PROC_03_03	4	3	SMALL_019
12	0.0689111	0.0377529	0.0240791	0	3.16993	0.477501	SMALL_019_PROC_03_03	8	3	SMALL_019
13	0.0763678	0.0516446	0.0363	0	3.70034	0.477501	SMALL_019_PROC_03_03	12	3	SMALL_019
14	0.0801903	0.0640941	0.0478378	0.0013	4.08733	0.477501	SMALL_019_PROC_03_03	16	3	SMALL_019
15	0.0904887	0.0756437	0.0586517	0.0027	4.39209	0.477501	SMALL_019_PROC_03_03	20	3	SMALL_019
16	0.0965748	0.0858613	0.0688184	0.0057	4.64348	0.477501	SMALL_019_PROC_03_03	24	3	SMALL_019
17	0.114149	0.120714	0.104062	0.1522	5.35697	0.477501	SMALL_019_PROC_03_03	40	3	SMALL_019
18	0.162623	0.155303	0.139152	0.0121	5.92955	0.477501	SMALL_019_PROC_03_03	60	3	SMALL_019
19	0.163709	0.182375	0.167171	0.6361	6.33618	0.477501	SMALL_019_PROC_03_03	80	3	SMALL_019
20	0.183717	0.206012	0.190839	0.7872	6.6526	0.477501	SMALL_019_PROC_03_03	100	3	SMALL_019
21	0.239411	0.260725	0.246412	0.8042	7.31662	0.477501	SMALL_019_PROC_03_03	160	3	SMALL_019
22	0.0684138	0.0302888	0.018353	0	2.32193	0.755843	SMALL_019_PROC_03_03	4	4	SMALL_019
23	0.100267	0.0497155	0.0358778	0	3.16993	0.755843	SMALL_019_PROC_03_03	8	4	SMALL_019
24	0.115874	0.0671023	0.0514465	0	3.70034	0.755843	SMALL_019_PROC_03_03	12	4	SMALL_019
25	0.128547	0.0825969	0.0653005	0	4.08733	0.755843	SMALL_019_PROC_03_03	16	4	SMALL_019
26	0.148145	0.096835	0.0783611	0	4.39209	0.755843	SMALL_019_PROC_03_03	20	4	SMALL_019
27	0.14667	0.11001	0.0905096	0	4.64348	0.755843	SMALL_019_PROC_03_03	24	4	SMALL_019
28	0.183698	0.157538	0.135101	0.0002	5.35697	0.755843	SMALL_019_PROC_03_03	40	4	SMALL_019
29	0.21821	0.206764	0.183235	0.0091	5.92955	0.755843	SMALL_019_PROC_03_03	60	4	SMALL_019
30	0.252333	0.248634	0.224597	0.0286	6.33618	0.755843	SMALL_019_PROC_03_03	80	4	SMALL_019
31	0.270227	0.284994	0.261361	0.2568	6.6526	0.755843	SMALL_019_PROC_03_03	100	4	SMALL_019
32	0.374562	0.377013	0.352767	0.069	7.31662	0.755843	SMALL_019_PROC_03_03	160	4	SMALL_019
33	0.0833446	0.0370595	0.0241104	0	2.32193	0.97583	SMALL_019_PROC_03_03	4	5	SMALL_019
34	0.115747	0.0624236	0.0465992	0	3.16993	0.97583	SMALL_019_PROC_03_03	8	5	SMALL_019
35	0.129223	0.0839556	0.0662993	0	3.70034	0.97583	SMALL_019_PROC_03_03	12	5	SMALL_019
36	0.139752	0.103134	0.0842705	0	4.08733	0.97583	SMALL_019_PROC_03_03	16	5	SMALL_019
37	0.161337	0.12168	0.101234	0	4.39209	0.97583	SMALL_019_PROC_03_03	20	5	SMALL_019
38	0.156201	0.138508	0.1169	0.0027	4.64348	0.97583	SMALL_019_PROC_03_03	24	5	SMALL_019
39	0.203851	0.198114	0.172663	0.0248	5.35697	0.97583	SMALL_019_PROC_03_03	40	5	SMALL_019
40	0.249855	0.259318	0.23297	0.1435	5.92955	0.97583	SMALL_019_PROC_03_03	60	5	SMALL_019
41	0.304807	0.313428	0.285849	0.1253	6.33618	0.97583	SMALL_019_PROC_03_03	80	5	SMALL_019
42	0.32414	0.36011	0.332766	0.6979	6.6526	0.97583	SMALL_019_PROC_03_03	100	5	SMALL_019
43	0.472745	0.480228	0.451229	0.1053	7.31662	0.97583	SMALL_019_PROC_03_03	160	5	SMALL_019
44	0.105917	0.0576486	0.0419178	0	2.32193	1.49128	SMALL_019_PROC_03_03	4	8	SMALL_019
45	0.154334	0.0961144	0.0770573	0	3.16993	1.49128	SMALL_019_PROC_03_03	8	8	SMALL_019
46	0.176914	0.128916	0.107151	0	3.70034	1.49128	SMALL_019_PROC_03_03	12	8	SMALL_019
47	0.200451	0.158425	0.134701	0	4.08733	1.49128	SMALL_019_PROC_03_03	16	8	SMALL_019
48	0.224855	0.186313	0.160284	0.0003	4.39209	1.49128	SMALL_019_PROC_03_03	20	8	SMALL_019
49	0.239094	0.211045	0.184409	0.0017	4.64348	1.49128	SMALL_019_PROC_03_03	24	8	SMALL_019
50	0.303125	0.303764	0.272521	0.0537	5.35697	1.49128	SMALL_019_PROC_03_03	40	8	SMALL_019
51	0.375757	0.400614	0.367199	0.3247	5.92955	1.49128	SMALL_019_PROC_03_03	60	8	SMALL_019
52	0.443038	0.484801	0.450214	0.6334	6.33618	1.49128	SMALL_019_PROC_03_03	80	8	SMALL_019
53	0.51903	0.559603	0.524657	0.5997	6.6526	1.49128	SMALL_019_PROC_03_03	100	8	SMALL_019
54	0.72467	0.7478	0.711945	0.2643	7.31662	1.49128	SMALL_019_PROC_03_03	160	8	SMALL_019
55	0.131229	0.0648817	0.0479577	0	2.32193	1.73235	SMALL_019_PROC_03_03	4	10	SMALL_019
56	0.180128	0.110752	0.089689	0	3.16993	1.73235	SMALL_019_PROC_03_03	8	10	SMALL_019
57	0.199868	0.150074	0.12594	0	3.70034	1.73235	SMALL_019_PROC_03_03	12	10	SMALL_019
58	0.221453	0.186122	0.159551	0.0006	4.08733	1.73235	SMALL_019_PROC_03_03	16	10	SMALL_019
59	0.2407	0.220186	0.191252	0.0037	4.39209	1.73235	SMALL_019_PROC_03_03	20	10	SMALL_019
60	0.269613	0.252202	0.221636	0.0066	4.64348	1.73235	SMALL_019_PROC_03_03	24	10	SMALL_019
61	0.358668	0.364188	0.329357	0.0802	5.35697	1.73235	SMALL_019_PROC_03_03	40	10	SMALL_019
62	0.444545	0.481026	0.444732	0.4919	5.92955	1.73235	SMALL_019_PROC_03_03	60	10	SMALL_019
63	0.535981	0.580768	0.544534	0.653	6.33618	1.73235	SMALL_019_PROC_03_03	80	10	SMALL_019
64	0.620619	0.669356	0.632317	0.6939	6.6526	1.73235	SMALL_019_PROC_03_03	100	10	SMALL_019
65	0.876287	0.889286	0.852277	0.1392	7.31662	1.73235	SMALL_019_PROC_03_03	160	10	SMALL_019
66	0.169604	0.107999	0.0859435	0	2.32193	2.57488	SMALL_019_PROC_03_03	4	20	SMALL_019
67	0.241344	0.186863	0.158554	0	3.16993	2.57488	SMALL_019_PROC_03_03	8	20	SMALL_019
68	0.28372	0.256914	0.224629	0.0022	3.70034	2.57488	SMALL_019_PROC_03_03	12	20	SMALL_019
69	0.353884	0.320914	0.285624	0.0014	4.08733	2.57488	SMALL_019_PROC_03_03	16	20	SMALL_019
70	0.390235	0.379241	0.341897	0.0176	4.39209	2.57488	SMALL_019_PROC_03_03	20	20	SMALL_019
71	0.431067	0.433227	0.395324	0.0605	4.64348	2.57488	SMALL_019_PROC_03_03	24	20	SMALL_019
72	0.631435	0.622139	0.581274	0.0219	5.35697	2.57488	SMALL_019_PROC_03_03	40	20	SMALL_019
73	0.788323	0.813381	0.771326	0.2407	5.92955	2.57488	SMALL_019_PROC_03_03	60	20	SMALL_019
74	0.932956	0.971641	0.929066	0.4249	6.33618	2.57488	SMALL_019_PROC_03_03	80	20	SMALL_019
75	1.09169	1.10844	1.06651	0.1567	6.6526	2.57488	SMALL_019_PROC_03_03	100	20	SMALL_019
76	1.46172	1.4381	1.39781	0.0042	7.31662	2.57488	SMALL_019_PROC_03_03	160	20	SMALL_019
0	0.018954	0.0134328	0.00611162	0.0099	2.32193	0.153742	SMALL_019_PROC_03_04	4	2	SMALL_019
1	0.0198176	0.0222163	0.0127707	0.0971	3.16993	0.153742	SMALL_019_PROC_03_04	8	2	SMALL_019
2	0.0214112	0.0283134	0.0188828	0.3149	3.70034	0.153742	SMALL_019_PROC_03_04	12	2	SMALL_019
3	0.0227086	0.0333546	0.0242334	0.5695	4.08733	0.153742	SMALL_019_PROC_03_04	16	2	SMALL_019
4	0.0296096	0.0375562	0.0288032	0.4409	4.39209	0.153742	SMALL_019_PROC_03_04	20	2	SMALL_019
5	0.0276638	0.040969	0.0328681	0.8787	4.64348	0.153742	SMALL_019_PROC_03_04	24	2	SMALL_019
6	0.0405105	0.0535029	0.0459015	0.8574	5.35697	0.153742	SMALL_019_PROC_03_04	40	2	SMALL_019
7	0.054095	0.063953	0.0574588	0.6716	5.92955	0.153742	SMALL_019_PROC_03_04	60	2	SMALL_019
8	0.0634936	0.0723337	0.0661131	0.6912	6.33618	0.153742	SMALL_019_PROC_03_04	80	2	SMALL_019
9	0.0697623	0.0794586	0.0733276	0.9469	6.6526	0.153742	SMALL_019_PROC_03_04	100	2	SMALL_019
10	0.089799	0.0949006	0.0893523	0.3501	7.31662	0.153742	SMALL_019_PROC_03_04	160	2	SMALL_019
11	0.0535656	0.0228861	0.0121897	0	2.32193	0.364359	SMALL_019_PROC_03_04	4	3	SMALL_019
12	0.0574358	0.0372992	0.0246029	0.0003	3.16993	0.364359	SMALL_019_PROC_03_04	8	3	SMALL_019
13	0.0629336	0.0506112	0.0364558	0.0024	3.70034	0.364359	SMALL_019_PROC_03_04	12	3	SMALL_019
14	0.0739576	0.0612353	0.0472311	0.0015	4.08733	0.364359	SMALL_019_PROC_03_04	16	3	SMALL_019
15	0.0742247	0.071585	0.0570354	0.0296	4.39209	0.364359	SMALL_019_PROC_03_04	20	3	SMALL_019
16	0.0783136	0.0801767	0.0661014	0.0728	4.64348	0.364359	SMALL_019_PROC_03_04	24	3	SMALL_019
17	0.100231	0.108624	0.0951959	0.2541	5.35697	0.364359	SMALL_019_PROC_03_04	40	3	SMALL_019
18	0.128708	0.134382	0.122411	0.1763	5.92955	0.364359	SMALL_019_PROC_03_04	60	3	SMALL_019
19	0.149789	0.155097	0.143773	0.1694	6.33618	0.364359	SMALL_019_PROC_03_04	80	3	SMALL_019
20	0.161932	0.172118	0.161299	0.4197	6.6526	0.364359	SMALL_019_PROC_03_04	100	3	SMALL_019
21	0.209221	0.211945	0.201343	0.0896	7.31662	0.364359	SMALL_019_PROC_03_04	160	3	SMALL_019
22	0.0671193	0.0301147	0.0185588	0	2.32193	0.59282	SMALL_019_PROC_03_04	4	4	SMALL_019
23	0.0819408	0.0487283	0.0354044	0	3.16993	0.59282	SMALL_019_PROC_03_04	8	4	SMALL_019
24	0.098963	0.0655498	0.0501884	0	3.70034	0.59282	SMALL_019_PROC_03_04	12	4	SMALL_019
25	0.105268	0.079858	0.0632894	0	4.08733	0.59282	SMALL_019_PROC_03_04	16	4	SMALL_019
26	0.115306	0.0932427	0.0756837	0.0001	4.39209	0.59282	SMALL_019_PROC_03_04	20	4	SMALL_019
27	0.120628	0.106005	0.0873591	0.0025	4.64348	0.59282	SMALL_019_PROC_03_04	24	4	SMALL_019
28	0.150562	0.147022	0.127906	0.0271	5.35697	0.59282	SMALL_019_PROC_03_04	40	4	SMALL_019
29	0.179366	0.188416	0.169046	0.1747	5.92955	0.59282	SMALL_019_PROC_03_04	60	4	SMALL_019
30	0.207148	0.221224	0.20302	0.3414	6.33618	0.59282	SMALL_019_PROC_03_04	80	4	SMALL_019
31	0.232908	0.249755	0.231965	0.4469	6.6526	0.59282	SMALL_019_PROC_03_04	100	4	SMALL_019
32	0.302388	0.318256	0.300881	0.4185	7.31662	0.59282	SMALL_019_PROC_03_04	160	4	SMALL_019
33	0.0750589	0.0369487	0.0244185	0	2.32193	0.85787	SMALL_019_PROC_03_04	4	5	SMALL_019
34	0.113164	0.0605381	0.0459908	0	3.16993	0.85787	SMALL_019_PROC_03_04	8	5	SMALL_019
35	0.134905	0.0800906	0.0641293	0	3.70034	0.85787	SMALL_019_PROC_03_04	12	5	SMALL_019
36	0.141485	0.0976187	0.0803122	0	4.08733	0.85787	SMALL_019_PROC_03_04	16	5	SMALL_019
37	0.163598	0.114319	0.0951506	0	4.39209	0.85787	SMALL_019_PROC_03_04	20	5	SMALL_019
38	0.177877	0.129272	0.109002	0	4.64348	0.85787	SMALL_019_PROC_03_04	24	5	SMALL_019
39	0.207696	0.181468	0.158032	0.0006	5.35697	0.85787	SMALL_019_PROC_03_04	40	5	SMALL_019
40	0.257081	0.235902	0.210892	0.0018	5.92955	0.85787	SMALL_019_PROC_03_04	60	5	SMALL_019
41	0.28741	0.282826	0.256923	0.0265	6.33618	0.85787	SMALL_019_PROC_03_04	80	5	SMALL_019
42	0.31097	0.323401	0.298043	0.1954	6.6526	0.85787	SMALL_019_PROC_03_04	100	5	SMALL_019
43	0.427461	0.427533	0.400575	0.0507	7.31662	0.85787	SMALL_019_PROC_03_04	160	5	SMALL_019
44	0.113971	0.0551136	0.0406159	0	2.32193	1.30669	SMALL_019_PROC_03_04	4	8	SMALL_019
45	0.16103	0.0914898	0.0732537	0	3.16993	1.30669	SMALL_019_PROC_03_04	8	8	SMALL_019
46	0.202108	0.12198	0.101413	0	3.70034	1.30669	SMALL_019_PROC_03_04	12	8	SMALL_019
47	0.229093	0.149584	0.126946	0	4.08733	1.30669	SMALL_019_PROC_03_04	16	8	SMALL_019
48	0.241322	0.174437	0.150507	0	4.39209	1.30669	SMALL_019_PROC_03_04	20	8	SMALL_019
49	0.243609	0.197052	0.172207	0	4.64348	1.30669	SMALL_019_PROC_03_04	24	8	SMALL_019
50	0.306258	0.279768	0.25127	0.0012	5.35697	1.30669	SMALL_019_PROC_03_04	40	8	SMALL_019
51	0.390703	0.364922	0.333909	0.0016	5.92955	1.30669	SMALL_019_PROC_03_04	60	8	SMALL_019
52	0.43312	0.437266	0.405822	0.0762	6.33618	1.30669	SMALL_019_PROC_03_04	80	8	SMALL_019
53	0.499732	0.501685	0.469358	0.0598	6.6526	1.30669	SMALL_019_PROC_03_04	100	8	SMALL_019
54	0.688644	0.660906	0.628557	0.002	7.31662	1.30669	SMALL_019_PROC_03_04	160	8	SMALL_019
55	0.115002	0.0670105	0.0514263	0	2.32193	1.54766	SMALL_019_PROC_03_04	4	10	SMALL_019
56	0.177729	0.110589	0.0908943	0	3.16993	1.54766	SMALL_019_PROC_03_04	8	10	SMALL_019
57	0.2187	0.146025	0.124155	0	3.70034	1.54766	SMALL_019_PROC_03_04	12	10	SMALL_019
58	0.222181	0.178611	0.154382	0	4.08733	1.54766	SMALL_019_PROC_03_04	16	10	SMALL_019
59	0.265184	0.208581	0.182189	0	4.39209	1.54766	SMALL_019_PROC_03_04	20	10	SMALL_019
60	0.282767	0.237067	0.209131	0	4.64348	1.54766	SMALL_019_PROC_03_04	24	10	SMALL_019
61	0.364672	0.336629	0.304391	0.0011	5.35697	1.54766	SMALL_019_PROC_03_04	40	10	SMALL_019
62	0.451283	0.440446	0.406723	0.0173	5.92955	1.54766	SMALL_019_PROC_03_04	60	10	SMALL_019
63	0.502078	0.527906	0.494106	0.3427	6.33618	1.54766	SMALL_019_PROC_03_04	80	10	SMALL_019
64	0.58119	0.605107	0.571239	0.3073	6.6526	1.54766	SMALL_019_PROC_03_04	100	10	SMALL_019
65	0.823537	0.798177	0.763858	0.0027	7.31662	1.54766	SMALL_019_PROC_03_04	160	10	SMALL_019
66	0.169345	0.112194	0.0922268	0	2.32193	2.17835	SMALL_019_PROC_03_04	4	20	SMALL_019
67	0.247556	0.187018	0.160909	0	3.16993	2.17835	SMALL_019_PROC_03_04	8	20	SMALL_019
68	0.329746	0.25218	0.220885	0	3.70034	2.17835	SMALL_019_PROC_03_04	12	20	SMALL_019
69	0.358717	0.309348	0.276179	0	4.08733	2.17835	SMALL_019_PROC_03_04	16	20	SMALL_019
70	0.417331	0.362243	0.327277	0	4.39209	2.17835	SMALL_019_PROC_03_04	20	20	SMALL_019
71	0.433647	0.409256	0.374359	0.0042	4.64348	2.17835	SMALL_019_PROC_03_04	24	20	SMALL_019
72	0.594937	0.575414	0.539398	0.0058	5.35697	2.17835	SMALL_019_PROC_03_04	40	20	SMALL_019
73	0.747639	0.73672	0.701554	0.0179	5.92955	2.17835	SMALL_019_PROC_03_04	60	20	SMALL_019
74	0.864233	0.866604	0.83271	0.0617	6.33618	2.17835	SMALL_019_PROC_03_04	80	20	SMALL_019
75	0.962844	0.978615	0.944357	0.1771	6.6526	2.17835	SMALL_019_PROC_03_04	100	20	SMALL_019
76	1.26205	1.24221	1.20896	0.0048	7.31662	2.17835	SMALL_019_PROC_03_04	160	20	SMALL_019
0	0.0097945	0.0143488	0.00607164	0.1763	2.32193	0.163741	SMALL_019_PROC_03_05	4	2	SMALL_019
1	0.0162289	0.021749	0.0127307	0.2384	3.16993	0.163741	SMALL_019_PROC_03_05	8	2	SMALL_019
2	0.0186531	0.0281969	0.0189819	0.5337	3.70034	0.163741	SMALL_019_PROC_03_05	12	2	SMALL_019
3	0.024698	0.033857	0.02442	0.4544	4.08733	0.163741	SMALL_019_PROC_03_05	16	2	SMALL_019
4	0.0281778	0.0388131	0.0292855	0.6243	4.39209	0.163741	SMALL_019_PROC_03_05	20	2	SMALL_019
5	0.0307594	0.0428222	0.0335817	0.6743	4.64348	0.163741	SMALL_019_PROC_03_05	24	2	SMALL_019
6	0.0445889	0.0547176	0.0474686	0.7896	5.35697	0.163741	SMALL_019_PROC_03_05	40	2	SMALL_019
7	0.0597451	0.0674873	0.0597715	0.344	5.92955	0.163741	SMALL_019_PROC_03_05	60	2	SMALL_019
8	0.0695267	0.0754672	0.0691957	0.462	6.33618	0.163741	SMALL_019_PROC_03_05	80	2	SMALL_019
9	0.0773186	0.0834483	0.0768414	0.4402	6.6526	0.163741	SMALL_019_PROC_03_05	100	2	SMALL_019
10	0.0965846	0.0997982	0.0941067	0.2054	7.31662	0.163741	SMALL_019_PROC_03_05	160	2	SMALL_019
11	0.0592751	0.0221403	0.0120299	0	2.32193	0.465781	SMALL_019_PROC_03_05	4	3	SMALL_019
12	0.0783604	0.0364869	0.0237666	0	3.16993	0.465781	SMALL_019_PROC_03_05	8	3	SMALL_019
13	0.0852468	0.0495611	0.0349433	0	3.70034	0.465781	SMALL_019_PROC_03_05	12	3	SMALL_019
14	0.0964021	0.0614744	0.0453899	0	4.08733	0.465781	SMALL_019_PROC_03_05	16	3	SMALL_019
15	0.0972665	0.071987	0.0554523	0.0002	4.39209	0.465781	SMALL_019_PROC_03_05	20	3	SMALL_019
16	0.101528	0.0819334	0.0647817	0.0004	4.64348	0.465781	SMALL_019_PROC_03_05	24	3	SMALL_019
17	0.122589	0.115319	0.0978454	0.0115	5.35697	0.465781	SMALL_019_PROC_03_05	40	3	SMALL_019
18	0.158926	0.147725	0.131013	0.0036	5.92955	0.465781	SMALL_019_PROC_03_05	60	3	SMALL_019
19	0.164838	0.174216	0.158461	0.2409	6.33618	0.465781	SMALL_019_PROC_03_05	80	3	SMALL_019
20	0.19422	0.19692	0.181551	0.0831	6.6526	0.465781	SMALL_019_PROC_03_05	100	3	SMALL_019
21	0.252709	0.250821	0.236024	0.0306	7.31662	0.465781	SMALL_019_PROC_03_05	160	3	SMALL_019
22	0.0647569	0.0298026	0.0184462	0	2.32193	0.664488	SMALL_019_PROC_03_05	4	4	SMALL_019
23	0.103919	0.0497203	0.0357717	0	3.16993	0.664488	SMALL_019_PROC_03_05	8	4	SMALL_019
24	0.119485	0.0659231	0.0506657	0	3.70034	0.664488	SMALL_019_PROC_03_05	12	4	SMALL_019
25	0.128337	0.0809782	0.0641768	0	4.08733	0.664488	SMALL_019_PROC_03_05	16	4	SMALL_019
26	0.135747	0.0949183	0.0767705	0	4.39209	0.664488	SMALL_019_PROC_03_05	20	4	SMALL_019
27	0.150581	0.107743	0.0885506	0	4.64348	0.664488	SMALL_019_PROC_03_05	24	4	SMALL_019
28	0.172011	0.15181	0.131007	0.0013	5.35697	0.664488	SMALL_019_PROC_03_05	40	4	SMALL_019
29	0.224643	0.196553	0.175488	0.0001	5.92955	0.664488	SMALL_019_PROC_03_05	60	4	SMALL_019
30	0.250142	0.233857	0.212846	0.0028	6.33618	0.664488	SMALL_019_PROC_03_05	80	4	SMALL_019
31	0.270389	0.266235	0.245473	0.0265	6.6526	0.664488	SMALL_019_PROC_03_05	100	4	SMALL_019
32	0.348966	0.344427	0.324195	0.0244	7.31662	0.664488	SMALL_019_PROC_03_05	160	4	SMALL_019
33	0.0826326	0.0369464	0.024328	0	2.32193	0.892745	SMALL_019_PROC_03_05	4	5	SMALL_019
34	0.12769	0.0617615	0.0462876	0	3.16993	0.892745	SMALL_019_PROC_03_05	8	5	SMALL_019
35	0.139253	0.0824694	0.0656336	0	3.70034	0.892745	SMALL_019_PROC_03_05	12	5	SMALL_019
36	0.155779	0.101207	0.0827758	0	4.08733	0.892745	SMALL_019_PROC_03_05	16	5	SMALL_019
37	0.165319	0.119011	0.0988768	0	4.39209	0.892745	SMALL_019_PROC_03_05	20	5	SMALL_019
38	0.182594	0.135086	0.113884	0	4.64348	0.892745	SMALL_019_PROC_03_05	24	5	SMALL_019
39	0.213927	0.190682	0.166841	0.001	5.35697	0.892745	SMALL_019_PROC_03_05	40	5	SMALL_019
40	0.279072	0.249638	0.223759	0.0002	5.92955	0.892745	SMALL_019_PROC_03_05	60	5	SMALL_019
41	0.306106	0.298534	0.272793	0.0177	6.33618	0.892745	SMALL_019_PROC_03_05	80	5	SMALL_019
42	0.336227	0.341137	0.315833	0.0913	6.6526	0.892745	SMALL_019_PROC_03_05	100	5	SMALL_019
43	0.457234	0.44934	0.423116	0.0188	7.31662	0.892745	SMALL_019_PROC_03_05	160	5	SMALL_019
44	0.109261	0.0560196	0.0415087	0	2.32193	1.42403	SMALL_019_PROC_03_05	4	8	SMALL_019
45	0.169611	0.094243	0.0754024	0	3.16993	1.42403	SMALL_019_PROC_03_05	8	8	SMALL_019
46	0.210142	0.126191	0.104792	0	3.70034	1.42403	SMALL_019_PROC_03_05	12	8	SMALL_019
47	0.221622	0.155035	0.131498	0	4.08733	1.42403	SMALL_019_PROC_03_05	16	8	SMALL_019
48	0.227867	0.181374	0.156194	0	4.39209	1.42403	SMALL_019_PROC_03_05	20	8	SMALL_019
49	0.267733	0.206414	0.179897	0	4.64348	1.42403	SMALL_019_PROC_03_05	24	8	SMALL_019
50	0.328681	0.29324	0.263342	0.0003	5.35697	1.42403	SMALL_019_PROC_03_05	40	8	SMALL_019
51	0.44739	0.385423	0.352982	0	5.92955	1.42403	SMALL_019_PROC_03_05	60	8	SMALL_019
52	0.47571	0.465018	0.431165	0.0158	6.33618	1.42403	SMALL_019_PROC_03_05	80	8	SMALL_019
53	0.54449	0.533349	0.500427	0.0172	6.6526	1.42403	SMALL_019_PROC_03_05	100	8	SMALL_019
54	0.753641	0.712065	0.677069	0.0002	7.31662	1.42403	SMALL_019_PROC_03_05	160	8	SMALL_019
55	0.117711	0.0678673	0.0514907	0	2.32193	1.64072	SMALL_019_PROC_03_05	4	10	SMALL_019
56	0.190898	0.111746	0.091472	0	3.16993	1.64072	SMALL_019_PROC_03_05	8	10	SMALL_019
57	0.229478	0.150843	0.126786	0	3.70034	1.64072	SMALL_019_PROC_03_05	12	10	SMALL_019
58	0.282492	0.185085	0.15958	0	4.08733	1.64072	SMALL_019_PROC_03_05	16	10	SMALL_019
59	0.283447	0.217202	0.189866	0	4.39209	1.64072	SMALL_019_PROC_03_05	20	10	SMALL_019
60	0.319514	0.247783	0.218583	0	4.64348	1.64072	SMALL_019_PROC_03_05	24	10	SMALL_019
61	0.39005	0.354867	0.321905	0.0005	5.35697	1.64072	SMALL_019_PROC_03_05	40	10	SMALL_019
62	0.511667	0.465194	0.431054	0.0003	5.92955	1.64072	SMALL_019_PROC_03_05	60	10	SMALL_019
63	0.55734	0.55797	0.523739	0.0525	6.33618	1.64072	SMALL_019_PROC_03_05	80	10	SMALL_019
64	0.643085	0.641851	0.606999	0.0442	6.6526	1.64072	SMALL_019_PROC_03_05	100	10	SMALL_019
65	0.87956	0.848115	0.812161	0.0015	7.31662	1.64072	SMALL_019_PROC_03_05	160	10	SMALL_019
66	0.156299	0.114375	0.0931404	0	2.32193	2.3976	SMALL_019_PROC_03_05	4	20	SMALL_019
67	0.269759	0.193035	0.165728	0	3.16993	2.3976	SMALL_019_PROC_03_05	8	20	SMALL_019
68	0.339326	0.260708	0.229769	0	3.70034	2.3976	SMALL_019_PROC_03_05	12	20	SMALL_019
69	0.412866	0.321326	0.288153	0	4.08733	2.3976	SMALL_019_PROC_03_05	16	20	SMALL_019
70	0.427325	0.378121	0.342605	0	4.39209	2.3976	SMALL_019_PROC_03_05	20	20	SMALL_019
71	0.467299	0.430348	0.393188	0.0008	4.64348	2.3976	SMALL_019_PROC_03_05	24	20	SMALL_019
72	0.621076	0.608824	0.570034	0.0156	5.35697	2.3976	SMALL_019_PROC_03_05	40	20	SMALL_019
73	0.792805	0.78526	0.747187	0.0249	5.92955	2.3976	SMALL_019_PROC_03_05	60	20	SMALL_019
74	0.916234	0.931454	0.893631	0.1596	6.33618	2.3976	SMALL_019_PROC_03_05	80	20	SMALL_019
75	1.04626	1.05531	1.01782	0.1032	6.6526	2.3976	SMALL_019_PROC_03_05	100	20	SMALL_019
76	1.372	1.35488	1.31759	0.0076	7.31662	2.3976	SMALL_019_PROC_03_05	160	20	SMALL_019
0	0.0171094	0.0135881	0.00618261	0.0192	2.32193	0.143515	SMALL_019_PROC_03_06	4	2	SMALL_019
1	0.0246225	0.0218282	0.0128462	0.0198	3.16993	0.143515	SMALL_019_PROC_03_06	8	2	SMALL_019
2	0.0251422	0.0275833	0.0187384	0.1273	3.70034	0.143515	SMALL_019_PROC_03_06	12	2	SMALL_019
3	0.0297392	0.0323072	0.0237649	0.0933	4.08733	0.143515	SMALL_019_PROC_03_06	16	2	SMALL_019
4	0.0305997	0.0362405	0.028224	0.3254	4.39209	0.143515	SMALL_019_PROC_03_06	20	2	SMALL_019
5	0.0322695	0.0405013	0.0321147	0.3949	4.64348	0.143515	SMALL_019_PROC_03_06	24	2	SMALL_019
6	0.0392908	0.051482	0.0442061	0.9351	5.35697	0.143515	SMALL_019_PROC_03_06	40	2	SMALL_019
7	0.0515859	0.0607156	0.054908	0.8797	5.92955	0.143515	SMALL_019_PROC_03_06	60	2	SMALL_019
8	0.0600416	0.0692385	0.0629691	0.8969	6.33618	0.143515	SMALL_019_PROC_03_06	80	2	SMALL_019
9	0.0662197	0.075378	0.069623	0.9669	6.6526	0.143515	SMALL_019_PROC_03_06	100	2	SMALL_019
10	0.0828578	0.0897751	0.0843737	0.7782	7.31662	0.143515	SMALL_019_PROC_03_06	160	2	SMALL_019
11	0.0341801	0.0211901	0.0120742	0.0014	2.32193	0.384618	SMALL_019_PROC_03_06	4	3	SMALL_019
12	0.0418705	0.0353529	0.0233856	0.0101	3.16993	0.384618	SMALL_019_PROC_03_06	8	3	SMALL_019
13	0.0553321	0.0473252	0.0336932	0.0074	3.70034	0.384618	SMALL_019_PROC_03_06	12	3	SMALL_019
14	0.0564127	0.0581586	0.0434168	0.0701	4.08733	0.384618	SMALL_019_PROC_03_06	16	3	SMALL_019
15	0.0539147	0.0675624	0.0524972	0.4177	4.39209	0.384618	SMALL_019_PROC_03_06	20	3	SMALL_019
16	0.0707028	0.0761134	0.0609423	0.1398	4.64348	0.384618	SMALL_019_PROC_03_06	24	3	SMALL_019
17	0.0957895	0.105056	0.0900211	0.2499	5.35697	0.384618	SMALL_019_PROC_03_06	40	3	SMALL_019
18	0.123493	0.132288	0.117988	0.2379	5.92955	0.384618	SMALL_019_PROC_03_06	60	3	SMALL_019
19	0.128502	0.153839	0.140488	0.955	6.33618	0.384618	SMALL_019_PROC_03_06	80	3	SMALL_019
20	0.159156	0.172478	0.159332	0.4738	6.6526	0.384618	SMALL_019_PROC_03_06	100	3	SMALL_019
21	0.197962	0.215573	0.20326	0.7607	7.31662	0.384618	SMALL_019_PROC_03_06	160	3	SMALL_019
22	0.0751465	0.0295756	0.0185176	0	2.32193	0.657019	SMALL_019_PROC_03_06	4	4	SMALL_019
23	0.0907013	0.047791	0.0346571	0	3.16993	0.657019	SMALL_019_PROC_03_06	8	4	SMALL_019
24	0.10625	0.0628948	0.0483682	0	3.70034	0.657019	SMALL_019_PROC_03_06	12	4	SMALL_019
25	0.110154	0.0776383	0.0609458	0	4.08733	0.657019	SMALL_019_PROC_03_06	16	4	SMALL_019
26	0.114709	0.0908402	0.0726892	0.0003	4.39209	0.657019	SMALL_019_PROC_03_06	20	4	SMALL_019
27	0.125461	0.102724	0.0838794	0.0009	4.64348	0.657019	SMALL_019_PROC_03_06	24	4	SMALL_019
28	0.151601	0.145243	0.124168	0.0178	5.35697	0.657019	SMALL_019_PROC_03_06	40	4	SMALL_019
29	0.194927	0.189014	0.167173	0.0213	5.92955	0.657019	SMALL_019_PROC_03_06	60	4	SMALL_019
30	0.217034	0.225385	0.203761	0.1509	6.33618	0.657019	SMALL_019_PROC_03_06	80	4	SMALL_019
31	0.24486	0.256833	0.235818	0.2318	6.6526	0.657019	SMALL_019_PROC_03_06	100	4	SMALL_019
32	0.314663	0.335142	0.314168	0.4654	7.31662	0.657019	SMALL_019_PROC_03_06	160	4	SMALL_019
33	0.0637668	0.0360026	0.0238872	0.0001	2.32193	0.899668	SMALL_019_PROC_03_06	4	5	SMALL_019
34	0.101859	0.058181	0.043657	0	3.16993	0.899668	SMALL_019_PROC_03_06	8	5	SMALL_019
35	0.127872	0.0770669	0.0608308	0	3.70034	0.899668	SMALL_019_PROC_03_06	12	5	SMALL_019
36	0.122461	0.0938495	0.0762558	0.0002	4.08733	0.899668	SMALL_019_PROC_03_06	16	5	SMALL_019
37	0.131953	0.109413	0.0906075	0.0006	4.39209	0.899668	SMALL_019_PROC_03_06	20	5	SMALL_019
38	0.144267	0.124099	0.103895	0.0009	4.64348	0.899668	SMALL_019_PROC_03_06	24	5	SMALL_019
39	0.184272	0.176982	0.152862	0.0197	5.35697	0.899668	SMALL_019_PROC_03_06	40	5	SMALL_019
40	0.251647	0.2321	0.206018	0.0025	5.92955	0.899668	SMALL_019_PROC_03_06	60	5	SMALL_019
41	0.278969	0.280651	0.253691	0.0609	6.33618	0.899668	SMALL_019_PROC_03_06	80	5	SMALL_019
42	0.323998	0.324047	0.296394	0.0504	6.6526	0.899668	SMALL_019_PROC_03_06	100	5	SMALL_019
43	0.432712	0.433692	0.405419	0.0555	7.31662	0.899668	SMALL_019_PROC_03_06	160	5	SMALL_019
44	0.0981437	0.0532943	0.038934	0	2.32193	1.41188	SMALL_019_PROC_03_06	4	8	SMALL_019
45	0.132874	0.087666	0.069639	0	3.16993	1.41188	SMALL_019_PROC_03_06	8	8	SMALL_019
46	0.163199	0.117602	0.0968146	0	3.70034	1.41188	SMALL_019_PROC_03_06	12	8	SMALL_019
47	0.178405	0.144775	0.121584	0.0002	4.08733	1.41188	SMALL_019_PROC_03_06	16	8	SMALL_019
48	0.193405	0.170199	0.14484	0.0011	4.39209	1.41188	SMALL_019_PROC_03_06	20	8	SMALL_019
49	0.216263	0.194036	0.167277	0.0019	4.64348	1.41188	SMALL_019_PROC_03_06	24	8	SMALL_019
50	0.259489	0.277435	0.247108	0.2398	5.35697	1.41188	SMALL_019_PROC_03_06	40	8	SMALL_019
51	0.356003	0.367775	0.334615	0.1353	5.92955	1.41188	SMALL_019_PROC_03_06	60	8	SMALL_019
52	0.405991	0.445386	0.411769	0.6087	6.33618	1.41188	SMALL_019_PROC_03_06	80	8	SMALL_019
53	0.445077	0.516027	0.480876	0.9644	6.6526	1.41188	SMALL_019_PROC_03_06	100	8	SMALL_019
54	0.689152	0.693912	0.657495	0.0758	7.31662	1.41188	SMALL_019_PROC_03_06	160	8	SMALL_019
55	0.102011	0.0652899	0.0493712	0	2.32193	1.63353	SMALL_019_PROC_03_06	4	10	SMALL_019
56	0.15335	0.106855	0.0870719	0	3.16993	1.63353	SMALL_019_PROC_03_06	8	10	SMALL_019
57	0.181791	0.14258	0.120072	0	3.70034	1.63353	SMALL_019_PROC_03_06	12	10	SMALL_019
58	0.208846	0.175901	0.150385	0.0003	4.08733	1.63353	SMALL_019_PROC_03_06	16	10	SMALL_019
59	0.231564	0.206257	0.178955	0.0023	4.39209	1.63353	SMALL_019_PROC_03_06	20	10	SMALL_019
60	0.256841	0.2357	0.206369	0.004	4.64348	1.63353	SMALL_019_PROC_03_06	24	10	SMALL_019
61	0.315314	0.33934	0.305593	0.3003	5.35697	1.63353	SMALL_019_PROC_03_06	40	10	SMALL_019
62	0.448627	0.448512	0.412696	0.0494	5.92955	1.63353	SMALL_019_PROC_03_06	60	10	SMALL_019
63	0.496494	0.541847	0.506188	0.6689	6.33618	1.63353	SMALL_019_PROC_03_06	80	10	SMALL_019
64	0.57195	0.624984	0.588932	0.7862	6.6526	1.63353	SMALL_019_PROC_03_06	100	10	SMALL_019
65	0.843646	0.83219	0.795288	0.0168	7.31662	1.63353	SMALL_019_PROC_03_06	160	10	SMALL_019
66	0.139581	0.109838	0.0895344	0	2.32193	2.35117	SMALL_019_PROC_03_06	4	20	SMALL_019
67	0.211368	0.184245	0.157505	0.0014	3.16993	2.35117	SMALL_019_PROC_03_06	8	20	SMALL_019
68	0.273444	0.250232	0.218755	0.0037	3.70034	2.35117	SMALL_019_PROC_03_06	12	20	SMALL_019
69	0.330881	0.309098	0.275108	0.005	4.08733	2.35117	SMALL_019_PROC_03_06	16	20	SMALL_019
70	0.378833	0.364249	0.328061	0.0126	4.39209	2.35117	SMALL_019_PROC_03_06	20	20	SMALL_019
71	0.436143	0.415658	0.378766	0.0061	4.64348	2.35117	SMALL_019_PROC_03_06	24	20	SMALL_019
72	0.554596	0.59156	0.553018	0.4626	5.35697	2.35117	SMALL_019_PROC_03_06	40	20	SMALL_019
73	0.764669	0.766095	0.728345	0.0566	5.92955	2.35117	SMALL_019_PROC_03_06	60	20	SMALL_019
74	0.857148	0.908445	0.87158	0.7365	6.33618	2.35117	SMALL_019_PROC_03_06	80	20	SMALL_019
75	0.977593	1.03222	0.995117	0.7843	6.6526	2.35117	SMALL_019_PROC_03_06	100	20	SMALL_019
76	1.32641	1.32517	1.28905	0.0469	7.31662	2.35117	SMALL_019_PROC_03_06	160	20	SMALL_019
0	0.0356412	0.0140063	0.005658	0	2.32193	0.228538	SMALL_019_PROC_03_07	4	2	SMALL_019
1	0.0418192	0.0229188	0.0122126	0.0003	3.16993	0.228538	SMALL_019_PROC_03_07	8	2	SMALL_019
2	0.0496286	0.0306163	0.0188431	0.0002	3.70034	0.228538	SMALL_019_PROC_03_07	12	2	SMALL_019
3	0.0501004	0.03727	0.0251831	0.0011	4.08733	0.228538	SMALL_019_PROC_03_07	16	2	SMALL_019
4	0.0515962	0.0429364	0.0312093	0.0042	4.39209	0.228538	SMALL_019_PROC_03_07	20	2	SMALL_019
5	0.0561926	0.0488077	0.0368858	0.0059	4.64348	0.228538	SMALL_019_PROC_03_07	24	2	SMALL_019
6	0.0610243	0.0665921	0.0552251	0.1644	5.35697	0.228538	SMALL_019_PROC_03_07	40	2	SMALL_019
7	0.077944	0.082861	0.0724384	0.1805	5.92955	0.228538	SMALL_019_PROC_03_07	60	2	SMALL_019
8	0.0848763	0.0954711	0.0859653	0.5725	6.33618	0.228538	SMALL_019_PROC_03_07	80	2	SMALL_019
9	0.102683	0.106387	0.0973055	0.1471	6.6526	0.228538	SMALL_019_PROC_03_07	100	2	SMALL_019
10	0.12616	0.131262	0.122997	0.213	7.31662	0.228538	SMALL_019_PROC_03_07	160	2	SMALL_019
11	0.060331	0.022387	0.0114472	0	2.32193	0.488355	SMALL_019_PROC_03_07	4	3	SMALL_019
12	0.0731427	0.0387775	0.0242909	0	3.16993	0.488355	SMALL_019_PROC_03_07	8	3	SMALL_019
13	0.0980447	0.0531483	0.0370548	0	3.70034	0.488355	SMALL_019_PROC_03_07	12	3	SMALL_019
14	0.107312	0.066332	0.0493939	0	4.08733	0.488355	SMALL_019_PROC_03_07	16	3	SMALL_019
15	0.106143	0.0781041	0.060977	0.0001	4.39209	0.488355	SMALL_019_PROC_03_07	20	3	SMALL_019
16	0.10473	0.0897684	0.0720773	0.0021	4.64348	0.488355	SMALL_019_PROC_03_07	24	3	SMALL_019
17	0.125737	0.126487	0.109675	0.0586	5.35697	0.488355	SMALL_019_PROC_03_07	40	3	SMALL_019
18	0.158525	0.161249	0.145851	0.0841	5.92955	0.488355	SMALL_019_PROC_03_07	60	3	SMALL_019
19	0.169573	0.18974	0.174933	0.7199	6.33618	0.488355	SMALL_019_PROC_03_07	80	3	SMALL_019
20	0.218247	0.213868	0.199481	0.0189	6.6526	0.488355	SMALL_019_PROC_03_07	100	3	SMALL_019
21	0.265987	0.269277	0.255874	0.0973	7.31662	0.488355	SMALL_019_PROC_03_07	160	3	SMALL_019
22	0.0699803	0.0302165	0.0179471	0	2.32193	0.781343	SMALL_019_PROC_03_07	4	4	SMALL_019
23	0.0969528	0.0511274	0.0361138	0	3.16993	0.781343	SMALL_019_PROC_03_07	8	4	SMALL_019
24	0.11384	0.0698325	0.0528523	0	3.70034	0.781343	SMALL_019_PROC_03_07	12	4	SMALL_019
25	0.112449	0.0866083	0.0683775	0.0003	4.08733	0.781343	SMALL_019_PROC_03_07	16	4	SMALL_019
26	0.130163	0.102516	0.0828802	0.0001	4.39209	0.781343	SMALL_019_PROC_03_07	20	4	SMALL_019
27	0.135445	0.117187	0.0966935	0.0016	4.64348	0.781343	SMALL_019_PROC_03_07	24	4	SMALL_019
28	0.149684	0.168641	0.145702	0.3649	5.35697	0.781343	SMALL_019_PROC_03_07	40	4	SMALL_019
29	0.208992	0.220209	0.196954	0.1872	5.92955	0.781343	SMALL_019_PROC_03_07	60	4	SMALL_019
30	0.222432	0.264626	0.241363	0.9187	6.33618	0.781343	SMALL_019_PROC_03_07	80	4	SMALL_019
31	0.283002	0.302978	0.279922	0.3983	6.6526	0.781343	SMALL_019_PROC_03_07	100	4	SMALL_019
32	0.370923	0.397339	0.373824	0.5718	7.31662	0.781343	SMALL_019_PROC_03_07	160	4	SMALL_019
33	0.096049	0.0377827	0.0239942	0	2.32193	1.03236	SMALL_019_PROC_03_07	4	5	SMALL_019
34	0.115649	0.0647933	0.0475871	0	3.16993	1.03236	SMALL_019_PROC_03_07	8	5	SMALL_019
35	0.137646	0.0891142	0.0695273	0	3.70034	1.03236	SMALL_019_PROC_03_07	12	5	SMALL_019
36	0.157316	0.110495	0.089556	0	4.08733	1.03236	SMALL_019_PROC_03_07	16	5	SMALL_019
37	0.172933	0.130698	0.108356	0	4.39209	1.03236	SMALL_019_PROC_03_07	20	5	SMALL_019
38	0.185226	0.150051	0.126503	0.0001	4.64348	1.03236	SMALL_019_PROC_03_07	24	5	SMALL_019
39	0.218218	0.215467	0.189892	0.0341	5.35697	1.03236	SMALL_019_PROC_03_07	40	5	SMALL_019
40	0.280878	0.284534	0.257229	0.0745	5.92955	1.03236	SMALL_019_PROC_03_07	60	5	SMALL_019
41	0.317024	0.342586	0.314783	0.4334	6.33618	1.03236	SMALL_019_PROC_03_07	80	5	SMALL_019
42	0.368245	0.393217	0.365647	0.4255	6.6526	1.03236	SMALL_019_PROC_03_07	100	5	SMALL_019
43	0.515363	0.518649	0.4912	0.0734	7.31662	1.03236	SMALL_019_PROC_03_07	160	5	SMALL_019
44	0.129428	0.058833	0.042299	0	2.32193	1.51111	SMALL_019_PROC_03_07	4	8	SMALL_019
45	0.184047	0.10017	0.0800698	0	3.16993	1.51111	SMALL_019_PROC_03_07	8	8	SMALL_019
46	0.212177	0.136085	0.113158	0	3.70034	1.51111	SMALL_019_PROC_03_07	12	8	SMALL_019
47	0.224279	0.168204	0.143517	0	4.08733	1.51111	SMALL_019_PROC_03_07	16	8	SMALL_019
48	0.248134	0.198091	0.171533	0	4.39209	1.51111	SMALL_019_PROC_03_07	20	8	SMALL_019
49	0.264351	0.225838	0.198093	0	4.64348	1.51111	SMALL_019_PROC_03_07	24	8	SMALL_019
50	0.34994	0.32488	0.293393	0.002	5.35697	1.51111	SMALL_019_PROC_03_07	40	8	SMALL_019
51	0.427636	0.424976	0.392945	0.0383	5.92955	1.51111	SMALL_019_PROC_03_07	60	8	SMALL_019
52	0.488336	0.511316	0.47861	0.305	6.33618	1.51111	SMALL_019_PROC_03_07	80	8	SMALL_019
53	0.562347	0.587262	0.554023	0.3291	6.6526	1.51111	SMALL_019_PROC_03_07	100	8	SMALL_019
54	0.759736	0.77637	0.741589	0.186	7.31662	1.51111	SMALL_019_PROC_03_07	160	8	SMALL_019
55	0.151661	0.0714861	0.0537046	0	2.32193	1.7636	SMALL_019_PROC_03_07	4	10	SMALL_019
56	0.192125	0.121331	0.099233	0	3.16993	1.7636	SMALL_019_PROC_03_07	8	10	SMALL_019
57	0.233716	0.164247	0.139726	0	3.70034	1.7636	SMALL_019_PROC_03_07	12	10	SMALL_019
58	0.263194	0.204346	0.176964	0	4.08733	1.7636	SMALL_019_PROC_03_07	16	10	SMALL_019
59	0.305608	0.240023	0.210874	0	4.39209	1.7636	SMALL_019_PROC_03_07	20	10	SMALL_019
60	0.321425	0.273213	0.243326	0.0001	4.64348	1.7636	SMALL_019_PROC_03_07	24	10	SMALL_019
61	0.394957	0.390229	0.357012	0.0323	5.35697	1.7636	SMALL_019_PROC_03_07	40	10	SMALL_019
62	0.502825	0.51228	0.476413	0.1065	5.92955	1.7636	SMALL_019_PROC_03_07	60	10	SMALL_019
63	0.601997	0.614267	0.577898	0.1268	6.33618	1.7636	SMALL_019_PROC_03_07	80	10	SMALL_019
64	0.695088	0.703841	0.667725	0.102	6.6526	1.7636	SMALL_019_PROC_03_07	100	10	SMALL_019
65	0.941365	0.925153	0.888726	0.0107	7.31662	1.7636	SMALL_019_PROC_03_07	160	10	SMALL_019
66	0.194425	0.12093	0.0985992	0	2.32193	2.48881	SMALL_019_PROC_03_07	4	20	SMALL_019
67	0.281291	0.206351	0.177564	0	3.16993	2.48881	SMALL_019_PROC_03_07	8	20	SMALL_019
68	0.333006	0.27828	0.246304	0	3.70034	2.48881	SMALL_019_PROC_03_07	12	20	SMALL_019
69	0.374083	0.344579	0.309827	0.0022	4.08733	2.48881	SMALL_019_PROC_03_07	16	20	SMALL_019
70	0.453482	0.405001	0.368778	0.0003	4.39209	2.48881	SMALL_019_PROC_03_07	20	20	SMALL_019
71	0.488566	0.46127	0.423745	0.0025	4.64348	2.48881	SMALL_019_PROC_03_07	24	20	SMALL_019
72	0.670467	0.650105	0.611282	0.0063	5.35697	2.48881	SMALL_019_PROC_03_07	40	20	SMALL_019
73	0.851726	0.836318	0.798114	0.0119	5.92955	2.48881	SMALL_019_PROC_03_07	60	20	SMALL_019
74	0.992062	0.988346	0.95005	0.0363	6.33618	2.48881	SMALL_019_PROC_03_07	80	20	SMALL_019
75	1.1089	1.11686	1.07953	0.096	6.6526	2.48881	SMALL_019_PROC_03_07	100	20	SMALL_019
76	1.42617	1.42568	1.38903	0.0461	7.31662	2.48881	SMALL_019_PROC_03_07	160	20	SMALL_019
0	0.0356779	0.014491	0.00582962	0	2.32193	0.201768	SMALL_019_PROC_03_08	4	2	SMALL_019
1	0.0335315	0.0228184	0.0125122	0.0016	3.16993	0.201768	SMALL_019_PROC_03_08	8	2	SMALL_019
2	0.0408463	0.0299581	0.0189138	0.0017	3.70034	0.201768	SMALL_019_PROC_03_08	12	2	SMALL_019
3	0.0463471	0.0357902	0.0250215	0.0025	4.08733	0.201768	SMALL_019_PROC_03_08	16	2	SMALL_019
4	0.0510556	0.0416976	0.030749	0.003	4.39209	0.201768	SMALL_019_PROC_03_08	20	2	SMALL_019
5	0.0542165	0.046662	0.0358437	0.0056	4.64348	0.201768	SMALL_019_PROC_03_08	24	2	SMALL_019
6	0.0528105	0.0623048	0.0524066	0.4549	5.35697	0.201768	SMALL_019_PROC_03_08	40	2	SMALL_019
7	0.0777827	0.0767196	0.067604	0.0303	5.92955	0.201768	SMALL_019_PROC_03_08	60	2	SMALL_019
8	0.0815629	0.0875592	0.0795633	0.3157	6.33618	0.201768	SMALL_019_PROC_03_08	80	2	SMALL_019
9	0.0936608	0.0973645	0.0893028	0.1469	6.6526	0.201768	SMALL_019_PROC_03_08	100	2	SMALL_019
10	0.108685	0.118888	0.111472	0.6751	7.31662	0.201768	SMALL_019_PROC_03_08	160	2	SMALL_019
11	0.0518074	0.0228805	0.0122171	0	2.32193	0.321353	SMALL_019_PROC_03_08	4	3	SMALL_019
12	0.0546998	0.0377343	0.025027	0.0004	3.16993	0.321353	SMALL_019_PROC_03_08	8	3	SMALL_019
13	0.0754007	0.0500131	0.0366887	0	3.70034	0.321353	SMALL_019_PROC_03_08	12	3	SMALL_019
14	0.0915961	0.0604568	0.0470504	0	4.08733	0.321353	SMALL_019_PROC_03_08	16	3	SMALL_019
15	0.077795	0.0693649	0.0563651	0.0052	4.39209	0.321353	SMALL_019_PROC_03_08	20	3	SMALL_019
16	0.0881668	0.0774272	0.0647474	0.0022	4.64348	0.321353	SMALL_019_PROC_03_08	24	3	SMALL_019
17	0.105234	0.102702	0.0913333	0.026	5.35697	0.321353	SMALL_019_PROC_03_08	40	3	SMALL_019
18	0.128023	0.125918	0.115463	0.025	5.92955	0.321353	SMALL_019_PROC_03_08	60	3	SMALL_019
19	0.134447	0.143644	0.133923	0.4166	6.33618	0.321353	SMALL_019_PROC_03_08	80	3	SMALL_019
20	0.152685	0.158156	0.149058	0.2047	6.6526	0.321353	SMALL_019_PROC_03_08	100	3	SMALL_019
21	0.191651	0.192559	0.183466	0.0573	7.31662	0.321353	SMALL_019_PROC_03_08	160	3	SMALL_019
22	0.063799	0.0298653	0.0181265	0	2.32193	0.533452	SMALL_019_PROC_03_08	4	4	SMALL_019
23	0.0717232	0.0502554	0.035399	0.0002	3.16993	0.533452	SMALL_019_PROC_03_08	8	4	SMALL_019
24	0.0949305	0.067986	0.0515347	0	3.70034	0.533452	SMALL_019_PROC_03_08	12	4	SMALL_019
25	0.119039	0.0830091	0.0659963	0	4.08733	0.533452	SMALL_019_PROC_03_08	16	4	SMALL_019
26	0.117285	0.0968469	0.079746	0.0006	4.39209	0.533452	SMALL_019_PROC_03_08	20	4	SMALL_019
27	0.125978	0.109427	0.0921316	0.0012	4.64348	0.533452	SMALL_019_PROC_03_08	24	4	SMALL_019
28	0.14575	0.15078	0.133827	0.1179	5.35697	0.533452	SMALL_019_PROC_03_08	40	4	SMALL_019
29	0.186323	0.188867	0.173253	0.0806	5.92955	0.533452	SMALL_019_PROC_03_08	60	4	SMALL_019
30	0.192014	0.218728	0.204181	0.9366	6.33618	0.533452	SMALL_019_PROC_03_08	80	4	SMALL_019
31	0.246056	0.24437	0.230259	0.0351	6.6526	0.533452	SMALL_019_PROC_03_08	100	4	SMALL_019
32	0.299556	0.303678	0.289948	0.1076	7.31662	0.533452	SMALL_019_PROC_03_08	160	4	SMALL_019
33	0.0661228	0.0381414	0.0248561	0	2.32193	0.742373	SMALL_019_PROC_03_08	4	5	SMALL_019
34	0.103002	0.0628066	0.0474656	0	3.16993	0.742373	SMALL_019_PROC_03_08	8	5	SMALL_019
35	0.128753	0.0834999	0.066903	0	3.70034	0.742373	SMALL_019_PROC_03_08	12	5	SMALL_019
36	0.137867	0.101758	0.083973	0	4.08733	0.742373	SMALL_019_PROC_03_08	16	5	SMALL_019
37	0.137275	0.118807	0.0997109	0.0011	4.39209	0.742373	SMALL_019_PROC_03_08	20	5	SMALL_019
38	0.152902	0.134442	0.114558	0.0021	4.64348	0.742373	SMALL_019_PROC_03_08	24	5	SMALL_019
39	0.183339	0.18626	0.165006	0.0759	5.35697	0.742373	SMALL_019_PROC_03_08	40	5	SMALL_019
40	0.233451	0.236857	0.215815	0.0827	5.92955	0.742373	SMALL_019_PROC_03_08	60	5	SMALL_019
41	0.249018	0.278317	0.257881	0.7647	6.33618	0.742373	SMALL_019_PROC_03_08	80	5	SMALL_019
42	0.312032	0.313937	0.293579	0.0671	6.6526	0.742373	SMALL_019_PROC_03_08	100	5	SMALL_019
43	0.404211	0.399527	0.379602	0.0246	7.31662	0.742373	SMALL_019_PROC_03_08	160	5	SMALL_019
44	0.0811224	0.0564003	0.0413867	0	2.32193	1.19227	SMALL_019_PROC_03_08	4	8	SMALL_019
45	0.113145	0.0929874	0.0750083	0.0013	3.16993	1.19227	SMALL_019_PROC_03_08	8	8	SMALL_019
46	0.147287	0.123697	0.103751	0.0002	3.70034	1.19227	SMALL_019_PROC_03_08	12	8	SMALL_019
47	0.170863	0.15082	0.129275	0.0019	4.08733	1.19227	SMALL_019_PROC_03_08	16	8	SMALL_019
48	0.17718	0.17479	0.152855	0.0359	4.39209	1.19227	SMALL_019_PROC_03_08	20	8	SMALL_019
49	0.205428	0.197748	0.173949	0.018	4.64348	1.19227	SMALL_019_PROC_03_08	24	8	SMALL_019
50	0.267845	0.275801	0.248888	0.1183	5.35697	1.19227	SMALL_019_PROC_03_08	40	8	SMALL_019
51	0.347514	0.353359	0.325677	0.0937	5.92955	1.19227	SMALL_019_PROC_03_08	60	8	SMALL_019
52	0.376712	0.420109	0.391489	0.8052	6.33618	1.19227	SMALL_019_PROC_03_08	80	8	SMALL_019
53	0.447638	0.477927	0.449017	0.5196	6.6526	1.19227	SMALL_019_PROC_03_08	100	8	SMALL_019
54	0.609105	0.619799	0.590336	0.1438	7.31662	1.19227	SMALL_019_PROC_03_08	160	8	SMALL_019
55	0.0921041	0.068615	0.0526558	0.0004	2.32193	1.45797	SMALL_019_PROC_03_08	4	10	SMALL_019
56	0.145104	0.112292	0.0934812	0.0001	3.16993	1.45797	SMALL_019_PROC_03_08	8	10	SMALL_019
57	0.185131	0.148652	0.127442	0.0001	3.70034	1.45797	SMALL_019_PROC_03_08	12	10	SMALL_019
58	0.205851	0.181696	0.157825	0.0009	4.08733	1.45797	SMALL_019_PROC_03_08	16	10	SMALL_019
59	0.214549	0.209859	0.185146	0.0284	4.39209	1.45797	SMALL_019_PROC_03_08	20	10	SMALL_019
60	0.239993	0.236959	0.210664	0.034	4.64348	1.45797	SMALL_019_PROC_03_08	24	10	SMALL_019
61	0.324107	0.330726	0.301014	0.0969	5.35697	1.45797	SMALL_019_PROC_03_08	40	10	SMALL_019
62	0.42056	0.427241	0.395224	0.094	5.92955	1.45797	SMALL_019_PROC_03_08	60	10	SMALL_019
63	0.500705	0.507868	0.475295	0.0942	6.33618	1.45797	SMALL_019_PROC_03_08	80	10	SMALL_019
64	0.54959	0.579124	0.546326	0.4251	6.6526	1.45797	SMALL_019_PROC_03_08	100	10	SMALL_019
65	0.739508	0.756138	0.723346	0.2009	7.31662	1.45797	SMALL_019_PROC_03_08	160	10	SMALL_019
66	0.165362	0.115951	0.095442	0	2.32193	2.21605	SMALL_019_PROC_03_08	4	20	SMALL_019
67	0.243123	0.188847	0.164069	0	3.16993	2.21605	SMALL_019_PROC_03_08	8	20	SMALL_019
68	0.319138	0.250139	0.222199	0	3.70034	2.21605	SMALL_019_PROC_03_08	12	20	SMALL_019
69	0.365612	0.30515	0.274554	0	4.08733	2.21605	SMALL_019_PROC_03_08	16	20	SMALL_019
70	0.390104	0.35522	0.322121	0.0007	4.39209	2.21605	SMALL_019_PROC_03_08	20	20	SMALL_019
71	0.45038	0.400337	0.366508	0	4.64348	2.21605	SMALL_019_PROC_03_08	24	20	SMALL_019
72	0.576102	0.557468	0.520779	0.0069	5.35697	2.21605	SMALL_019_PROC_03_08	40	20	SMALL_019
73	0.728895	0.714248	0.677784	0.0136	5.92955	2.21605	SMALL_019_PROC_03_08	60	20	SMALL_019
74	0.863405	0.845185	0.807807	0.0072	6.33618	2.21605	SMALL_019_PROC_03_08	80	20	SMALL_019
75	0.945993	0.958365	0.921361	0.1353	6.6526	2.21605	SMALL_019_PROC_03_08	100	20	SMALL_019
76	1.22477	1.23259	1.19548	0.0951	7.31662	2.21605	SMALL_019_PROC_03_08	160	20	SMALL_019
0	0.0242814	0.0141017	0.00572022	0.0018	2.32193	0.237174	SMALL_019_PROC_04_01	4	2	SMALL_019
1	0.037454	0.0231266	0.012086	0.0008	3.16993	0.237174	SMALL_019_PROC_04_01	8	2	SMALL_019
2	0.0413273	0.0307041	0.0188968	0.0022	3.70034	0.237174	SMALL_019_PROC_04_01	12	2	SMALL_019
3	0.0425266	0.0373262	0.025299	0.0125	4.08733	0.237174	SMALL_019_PROC_04_01	16	2	SMALL_019
4	0.04519	0.0435783	0.0312569	0.0358	4.39209	0.237174	SMALL_019_PROC_04_01	20	2	SMALL_019
5	0.0480636	0.0492006	0.0369947	0.0653	4.64348	0.237174	SMALL_019_PROC_04_01	24	2	SMALL_019
6	0.0693075	0.0676663	0.0558874	0.0318	5.35697	0.237174	SMALL_019_PROC_04_01	40	2	SMALL_019
7	0.0775229	0.0840139	0.0737036	0.2712	5.92955	0.237174	SMALL_019_PROC_04_01	60	2	SMALL_019
8	0.0922864	0.0976505	0.0879487	0.1934	6.33618	0.237174	SMALL_019_PROC_04_01	80	2	SMALL_019
9	0.104282	0.109552	0.0997099	0.1923	6.6526	0.237174	SMALL_019_PROC_04_01	100	2	SMALL_019
10	0.130602	0.135286	0.126506	0.1837	7.31662	0.237174	SMALL_019_PROC_04_01	160	2	SMALL_019
11	0.0143978	0.0206956	0.0120063	0.2727	2.32193	0.469534	SMALL_019_PROC_04_01	4	3	SMALL_019
12	0.0405279	0.0340051	0.0223531	0.0092	3.16993	0.469534	SMALL_019_PROC_04_01	8	3	SMALL_019
13	0.0500618	0.0455839	0.0316956	0.0202	3.70034	0.469534	SMALL_019_PROC_04_01	12	3	SMALL_019
14	0.0593385	0.0561775	0.0407445	0.0259	4.08733	0.469534	SMALL_019_PROC_04_01	16	3	SMALL_019
15	0.0681065	0.065844	0.0494806	0.033	4.39209	0.469534	SMALL_019_PROC_04_01	20	3	SMALL_019
16	0.0709476	0.074769	0.0577099	0.0967	4.64348	0.469534	SMALL_019_PROC_04_01	24	3	SMALL_019
17	0.100652	0.107029	0.0886229	0.1363	5.35697	0.469534	SMALL_019_PROC_04_01	40	3	SMALL_019
18	0.125829	0.139256	0.121066	0.314	5.92955	0.469534	SMALL_019_PROC_04_01	60	3	SMALL_019
19	0.155032	0.165658	0.148219	0.2418	6.33618	0.469534	SMALL_019_PROC_04_01	80	3	SMALL_019
20	0.177333	0.188195	0.171474	0.2686	6.6526	0.469534	SMALL_019_PROC_04_01	100	3	SMALL_019
21	0.224037	0.244098	0.227702	0.6277	7.31662	0.469534	SMALL_019_PROC_04_01	160	3	SMALL_019
22	0.0313758	0.0286624	0.0169495	0.0266	2.32193	0.617944	SMALL_019_PROC_04_01	4	4	SMALL_019
23	0.0645248	0.046866	0.0321057	0.001	3.16993	0.617944	SMALL_019_PROC_04_01	8	4	SMALL_019
24	0.0746512	0.0642517	0.0470207	0.0073	3.70034	0.617944	SMALL_019_PROC_04_01	12	4	SMALL_019
25	0.0860591	0.0800502	0.0613409	0.0202	4.08733	0.617944	SMALL_019_PROC_04_01	16	4	SMALL_019
26	0.115958	0.0941188	0.074774	0.0008	4.39209	0.617944	SMALL_019_PROC_04_01	20	4	SMALL_019
27	0.10716	0.107025	0.0875883	0.0493	4.64348	0.617944	SMALL_019_PROC_04_01	24	4	SMALL_019
28	0.148075	0.152907	0.133119	0.1037	5.35697	0.617944	SMALL_019_PROC_04_01	40	4	SMALL_019
29	0.192351	0.196798	0.177897	0.0973	5.92955	0.617944	SMALL_019_PROC_04_01	60	4	SMALL_019
30	0.226538	0.232385	0.214508	0.1288	6.33618	0.617944	SMALL_019_PROC_04_01	80	4	SMALL_019
31	0.248784	0.262627	0.245322	0.3482	6.6526	0.617944	SMALL_019_PROC_04_01	100	4	SMALL_019
32	0.307179	0.33492	0.317935	0.8717	7.31662	0.617944	SMALL_019_PROC_04_01	160	4	SMALL_019
33	0.0389982	0.0356318	0.0232675	0.0215	2.32193	0.830673	SMALL_019_PROC_04_01	4	5	SMALL_019
34	0.0655665	0.0596653	0.0437393	0.0151	3.16993	0.830673	SMALL_019_PROC_04_01	8	5	SMALL_019
35	0.104927	0.0810999	0.062466	0.0006	3.70034	0.830673	SMALL_019_PROC_04_01	12	5	SMALL_019
36	0.115502	0.100895	0.080393	0.0052	4.08733	0.830673	SMALL_019_PROC_04_01	16	5	SMALL_019
37	0.122724	0.118778	0.0973497	0.0271	4.39209	0.830673	SMALL_019_PROC_04_01	20	5	SMALL_019
38	0.129985	0.135894	0.113404	0.1085	4.64348	0.830673	SMALL_019_PROC_04_01	24	5	SMALL_019
39	0.188393	0.194172	0.170944	0.103	5.35697	0.830673	SMALL_019_PROC_04_01	40	5	SMALL_019
40	0.23731	0.252933	0.229885	0.2861	5.92955	0.830673	SMALL_019_PROC_04_01	60	5	SMALL_019
41	0.284882	0.299994	0.278142	0.2952	6.33618	0.830673	SMALL_019_PROC_04_01	80	5	SMALL_019
42	0.324925	0.341474	0.319677	0.3258	6.6526	0.830673	SMALL_019_PROC_04_01	100	5	SMALL_019
43	0.412917	0.439837	0.418811	0.6721	7.31662	0.830673	SMALL_019_PROC_04_01	160	5	SMALL_019
44	0.076887	0.0536863	0.0379932	0.0004	2.32193	1.35169	SMALL_019_PROC_04_01	4	8	SMALL_019
45	0.122557	0.0908042	0.0709025	0.0001	3.16993	1.35169	SMALL_019_PROC_04_01	8	8	SMALL_019
46	0.168626	0.12346	0.101423	0	3.70034	1.35169	SMALL_019_PROC_04_01	12	8	SMALL_019
47	0.201449	0.152992	0.129483	0	4.08733	1.35169	SMALL_019_PROC_04_01	16	8	SMALL_019
48	0.222387	0.18034	0.15553	0	4.39209	1.35169	SMALL_019_PROC_04_01	20	8	SMALL_019
49	0.243049	0.205398	0.179665	0.0003	4.64348	1.35169	SMALL_019_PROC_04_01	24	8	SMALL_019
50	0.319209	0.292638	0.264274	0.0021	5.35697	1.35169	SMALL_019_PROC_04_01	40	8	SMALL_019
51	0.383434	0.382199	0.351681	0.0437	5.92955	1.35169	SMALL_019_PROC_04_01	60	8	SMALL_019
52	0.453696	0.457225	0.426291	0.0739	6.33618	1.35169	SMALL_019_PROC_04_01	80	8	SMALL_019
53	0.502216	0.524039	0.492245	0.2906	6.6526	1.35169	SMALL_019_PROC_04_01	100	8	SMALL_019
54	0.659644	0.690181	0.657128	0.4377	7.31662	1.35169	SMALL_019_PROC_04_01	160	8	SMALL_019
55	0.0962519	0.0655546	0.0482859	0.0001	2.32193	1.6258	SMALL_019_PROC_04_01	4	10	SMALL_019
56	0.137628	0.112125	0.089824	0.0005	3.16993	1.6258	SMALL_019_PROC_04_01	8	10	SMALL_019
57	0.187323	0.152053	0.12748	0	3.70034	1.6258	SMALL_019_PROC_04_01	12	10	SMALL_019
58	0.229427	0.187852	0.162011	0.0001	4.08733	1.6258	SMALL_019_PROC_04_01	16	10	SMALL_019
59	0.273905	0.222425	0.194545	0	4.39209	1.6258	SMALL_019_PROC_04_01	20	10	SMALL_019
60	0.281362	0.252647	0.224014	0.0008	4.64348	1.6258	SMALL_019_PROC_04_01	24	10	SMALL_019
61	0.368706	0.358548	0.327408	0.0161	5.35697	1.6258	SMALL_019_PROC_04_01	40	10	SMALL_019
62	0.460698	0.466802	0.433946	0.0884	5.92955	1.6258	SMALL_019_PROC_04_01	60	10	SMALL_019
63	0.551136	0.558287	0.524731	0.0943	6.33618	1.6258	SMALL_019_PROC_04_01	80	10	SMALL_019
64	0.598176	0.639506	0.604515	0.6104	6.6526	1.6258	SMALL_019_PROC_04_01	100	10	SMALL_019
65	0.819771	0.84074	0.804851	0.232	7.31662	1.6258	SMALL_019_PROC_04_01	160	10	SMALL_019
66	0.146869	0.114591	0.0918329	0	2.32193	2.35927	SMALL_019_PROC_04_01	4	20	SMALL_019
67	0.232749	0.195707	0.168745	0.0002	3.16993	2.35927	SMALL_019_PROC_04_01	8	20	SMALL_019
68	0.305167	0.263812	0.234186	0.0003	3.70034	2.35927	SMALL_019_PROC_04_01	12	20	SMALL_019
69	0.365419	0.324724	0.292589	0.0002	4.08733	2.35927	SMALL_019_PROC_04_01	16	20	SMALL_019
70	0.42673	0.379688	0.345805	0.0002	4.39209	2.35927	SMALL_019_PROC_04_01	20	20	SMALL_019
71	0.453589	0.429562	0.394974	0.0036	4.64348	2.35927	SMALL_019_PROC_04_01	24	20	SMALL_019
72	0.589778	0.600554	0.56307	0.1147	5.35697	2.35927	SMALL_019_PROC_04_01	40	20	SMALL_019
73	0.778509	0.770365	0.731723	0.0258	5.92955	2.35927	SMALL_019_PROC_04_01	60	20	SMALL_019
74	0.880732	0.910424	0.871998	0.3473	6.33618	2.35927	SMALL_019_PROC_04_01	80	20	SMALL_019
75	0.997832	1.03163	0.993081	0.405	6.6526	2.35927	SMALL_019_PROC_04_01	100	20	SMALL_019
76	1.30034	1.32487	1.28637	0.2642	7.31662	2.35927	SMALL_019_PROC_04_01	160	20	SMALL_019
0	0.0161804	0.0141017	0.00573934	0.0266	2.32193	0.237174	SMALL_019_PROC_04_02	4	2	SMALL_019
1	0.0194521	0.0225784	0.012037	0.1097	3.16993	0.237174	SMALL_019_PROC_04_02	8	2	SMALL_019
2	0.0269421	0.0306229	0.0188288	0.1198	3.70034	0.237174	SMALL_019_PROC_04_02	12	2	SMALL_019
3	0.0314954	0.0376716	0.0252727	0.1779	4.08733	0.237174	SMALL_019_PROC_04_02	16	2	SMALL_019
4	0.0370069	0.0430933	0.0312071	0.2104	4.39209	0.237174	SMALL_019_PROC_04_02	20	2	SMALL_019
5	0.0328252	0.0494289	0.0370307	0.7355	4.64348	0.237174	SMALL_019_PROC_04_02	24	2	SMALL_019
6	0.0501303	0.0674606	0.0558947	0.8256	5.35697	0.237174	SMALL_019_PROC_04_02	40	2	SMALL_019
7	0.0742022	0.0840602	0.0738167	0.4267	5.92955	0.237174	SMALL_019_PROC_04_02	60	2	SMALL_019
8	0.0778974	0.0976505	0.0879637	0.9942	6.33618	0.237174	SMALL_019_PROC_04_02	80	2	SMALL_019
9	0.0919579	0.109062	0.0996732	0.9651	6.6526	0.237174	SMALL_019_PROC_04_02	100	2	SMALL_019
10	0.123685	0.135218	0.126473	0.6588	7.31662	0.237174	SMALL_019_PROC_04_02	160	2	SMALL_019
11	0.0409466	0.022364	0.0116016	0.0006	2.32193	0.545416	SMALL_019_PROC_04_02	4	3	SMALL_019
12	0.0610488	0.0377905	0.0239866	0.0002	3.16993	0.545416	SMALL_019_PROC_04_02	8	3	SMALL_019
13	0.074704	0.0522141	0.0364925	0.0002	3.70034	0.545416	SMALL_019_PROC_04_02	12	3	SMALL_019
14	0.08008	0.0649067	0.0480642	0.0026	4.08733	0.545416	SMALL_019_PROC_04_02	16	3	SMALL_019
15	0.0897604	0.0773046	0.0593465	0.0041	4.39209	0.545416	SMALL_019_PROC_04_02	20	3	SMALL_019
16	0.0922206	0.0887033	0.0703967	0.027	4.64348	0.545416	SMALL_019_PROC_04_02	24	3	SMALL_019
17	0.122591	0.12743	0.10865	0.1042	5.35697	0.545416	SMALL_019_PROC_04_02	40	3	SMALL_019
18	0.152326	0.166194	0.147591	0.3185	5.92955	0.545416	SMALL_019_PROC_04_02	60	3	SMALL_019
19	0.167194	0.197496	0.179788	0.8907	6.33618	0.545416	SMALL_019_PROC_04_02	80	3	SMALL_019
20	0.201764	0.224073	0.206942	0.6851	6.6526	0.545416	SMALL_019_PROC_04_02	100	3	SMALL_019
21	0.288318	0.28839	0.271951	0.0505	7.31662	0.545416	SMALL_019_PROC_04_02	160	3	SMALL_019
22	0.058672	0.0303822	0.0179009	0	2.32193	0.700304	SMALL_019_PROC_04_02	4	4	SMALL_019
23	0.0899538	0.0515807	0.0362253	0	3.16993	0.700304	SMALL_019_PROC_04_02	8	4	SMALL_019
24	0.122798	0.0707699	0.0534425	0	3.70034	0.700304	SMALL_019_PROC_04_02	12	4	SMALL_019
25	0.136924	0.0880848	0.069367	0	4.08733	0.700304	SMALL_019_PROC_04_02	16	4	SMALL_019
26	0.133332	0.104143	0.084382	0	4.39209	0.700304	SMALL_019_PROC_04_02	20	4	SMALL_019
27	0.144463	0.118494	0.0984301	0.0005	4.64348	0.700304	SMALL_019_PROC_04_02	24	4	SMALL_019
28	0.177501	0.1678	0.14721	0.0101	5.35697	0.700304	SMALL_019_PROC_04_02	40	4	SMALL_019
29	0.216675	0.217709	0.196901	0.0582	5.92955	0.700304	SMALL_019_PROC_04_02	60	4	SMALL_019
30	0.239262	0.257765	0.237617	0.4245	6.33618	0.700304	SMALL_019_PROC_04_02	80	4	SMALL_019
31	0.273868	0.291652	0.272279	0.4248	6.6526	0.700304	SMALL_019_PROC_04_02	100	4	SMALL_019
32	0.377937	0.373743	0.354593	0.0239	7.31662	0.700304	SMALL_019_PROC_04_02	160	4	SMALL_019
33	0.058102	0.0382192	0.0242226	0.0007	2.32193	0.794217	SMALL_019_PROC_04_02	4	5	SMALL_019
34	0.0974079	0.0660283	0.0480208	0.0001	3.16993	0.794217	SMALL_019_PROC_04_02	8	5	SMALL_019
35	0.1208	0.0901358	0.070564	0.0001	3.70034	0.794217	SMALL_019_PROC_04_02	12	5	SMALL_019
36	0.127479	0.112486	0.091693	0.0029	4.08733	0.794217	SMALL_019_PROC_04_02	16	5	SMALL_019
37	0.153966	0.132817	0.11144	0.0017	4.39209	0.794217	SMALL_019_PROC_04_02	20	5	SMALL_019
38	0.169572	0.15096	0.12939	0.0012	4.64348	0.794217	SMALL_019_PROC_04_02	24	5	SMALL_019
39	0.199879	0.211899	0.191141	0.2349	5.35697	0.794217	SMALL_019_PROC_04_02	40	5	SMALL_019
40	0.25628	0.270469	0.250184	0.2872	5.92955	0.794217	SMALL_019_PROC_04_02	60	5	SMALL_019
41	0.282877	0.315593	0.296919	0.9068	6.33618	0.794217	SMALL_019_PROC_04_02	80	5	SMALL_019
42	0.324968	0.354292	0.336254	0.8659	6.6526	0.794217	SMALL_019_PROC_04_02	100	5	SMALL_019
43	0.433415	0.445016	0.427383	0.2588	7.31662	0.794217	SMALL_019_PROC_04_02	160	5	SMALL_019
44	0.10313	0.059152	0.0424495	0	2.32193	1.10249	SMALL_019_PROC_04_02	4	8	SMALL_019
45	0.158519	0.102049	0.0813336	0	3.16993	1.10249	SMALL_019_PROC_04_02	8	8	SMALL_019
46	0.214503	0.139956	0.11625	0	3.70034	1.10249	SMALL_019_PROC_04_02	12	8	SMALL_019
47	0.234126	0.172712	0.14832	0	4.08733	1.10249	SMALL_019_PROC_04_02	16	8	SMALL_019
48	0.241275	0.202276	0.177402	0	4.39209	1.10249	SMALL_019_PROC_04_02	20	8	SMALL_019
49	0.271087	0.228362	0.203923	0	4.64348	1.10249	SMALL_019_PROC_04_02	24	8	SMALL_019
50	0.31655	0.315485	0.292059	0.0424	5.35697	1.10249	SMALL_019_PROC_04_02	40	8	SMALL_019
51	0.389367	0.39586	0.374576	0.1202	5.92955	1.10249	SMALL_019_PROC_04_02	60	8	SMALL_019
52	0.435335	0.459618	0.439514	0.6272	6.33618	1.10249	SMALL_019_PROC_04_02	80	8	SMALL_019
53	0.500495	0.512176	0.492973	0.2492	6.6526	1.10249	SMALL_019_PROC_04_02	100	8	SMALL_019
54	0.6347	0.637078	0.617071	0.0673	7.31662	1.10249	SMALL_019_PROC_04_02	160	8	SMALL_019
55	0.136263	0.072876	0.0547467	0	2.32193	1.31114	SMALL_019_PROC_04_02	4	10	SMALL_019
56	0.199382	0.124831	0.102797	0	3.16993	1.31114	SMALL_019_PROC_04_02	8	10	SMALL_019
57	0.240292	0.168737	0.144599	0	3.70034	1.31114	SMALL_019_PROC_04_02	12	10	SMALL_019
58	0.28987	0.206826	0.181866	0	4.08733	1.31114	SMALL_019_PROC_04_02	16	10	SMALL_019
59	0.295429	0.24193	0.215698	0	4.39209	1.31114	SMALL_019_PROC_04_02	20	10	SMALL_019
60	0.334236	0.272229	0.246287	0	4.64348	1.31114	SMALL_019_PROC_04_02	24	10	SMALL_019
61	0.399898	0.373959	0.347528	0.0006	5.35697	1.31114	SMALL_019_PROC_04_02	40	10	SMALL_019
62	0.487382	0.468079	0.443797	0.0032	5.92955	1.31114	SMALL_019_PROC_04_02	60	10	SMALL_019
63	0.531139	0.54308	0.519811	0.2041	6.33618	1.31114	SMALL_019_PROC_04_02	80	10	SMALL_019
64	0.606911	0.605843	0.583162	0.0438	6.6526	1.31114	SMALL_019_PROC_04_02	100	10	SMALL_019
65	0.745087	0.75529	0.731654	0.1553	7.31662	1.31114	SMALL_019_PROC_04_02	160	10	SMALL_019
66	0.178201	0.127329	0.104589	0	2.32193	2.06958	SMALL_019_PROC_04_02	4	20	SMALL_019
67	0.271885	0.211069	0.185292	0	3.16993	2.06958	SMALL_019_PROC_04_02	8	20	SMALL_019
68	0.327935	0.278457	0.251696	0	3.70034	2.06958	SMALL_019_PROC_04_02	12	20	SMALL_019
69	0.401492	0.336543	0.308391	0	4.08733	2.06958	SMALL_019_PROC_04_02	16	20	SMALL_019
70	0.421607	0.387533	0.358718	0.0005	4.39209	2.06958	SMALL_019_PROC_04_02	20	20	SMALL_019
71	0.458445	0.432516	0.403182	0.0017	4.64348	2.06958	SMALL_019_PROC_04_02	24	20	SMALL_019
72	0.578141	0.582185	0.551083	0.0744	5.35697	2.06958	SMALL_019_PROC_04_02	40	20	SMALL_019
73	0.712177	0.726634	0.69398	0.1733	5.92955	2.06958	SMALL_019_PROC_04_02	60	20	SMALL_019
74	0.826473	0.843711	0.810557	0.205	6.33618	2.06958	SMALL_019_PROC_04_02	80	20	SMALL_019
75	0.940299	0.9441	0.910117	0.0709	6.6526	2.06958	SMALL_019_PROC_04_02	100	20	SMALL_019
76	1.15146	1.18619	1.15097	0.4819	7.31662	2.06958	SMALL_019_PROC_04_02	160	20	SMALL_019
0	0.0218921	0.013517	0.00566357	0.0039	2.32193	0.254055	SMALL_019_PROC_04_03	4	2	SMALL_019
1	0.0276894	0.023124	0.0121084	0.0151	3.16993	0.254055	SMALL_019_PROC_04_03	8	2	SMALL_019
2	0.033507	0.0309587	0.0186994	0.0255	3.70034	0.254055	SMALL_019_PROC_04_03	12	2	SMALL_019
3	0.0358206	0.0380127	0.0252346	0.0821	4.08733	0.254055	SMALL_019_PROC_04_03	16	2	SMALL_019
4	0.0370008	0.0447288	0.0315858	0.2253	4.39209	0.254055	SMALL_019_PROC_04_03	20	2	SMALL_019
5	0.0415359	0.0504752	0.0373078	0.2758	4.64348	0.254055	SMALL_019_PROC_04_03	24	2	SMALL_019
6	0.0543585	0.069454	0.0572233	0.6228	5.35697	0.254055	SMALL_019_PROC_04_03	40	2	SMALL_019
7	0.0702213	0.0878215	0.076388	0.8059	5.92955	0.254055	SMALL_019_PROC_04_03	60	2	SMALL_019
8	0.0807808	0.102222	0.0915231	0.9686	6.33618	0.254055	SMALL_019_PROC_04_03	80	2	SMALL_019
9	0.0960078	0.114462	0.104167	0.9296	6.6526	0.254055	SMALL_019_PROC_04_03	100	2	SMALL_019
10	0.128547	0.142872	0.133301	0.8162	7.31662	0.254055	SMALL_019_PROC_04_03	160	2	SMALL_019
11	0.0275984	0.0225392	0.0117755	0.0138	2.32193	0.425815	SMALL_019_PROC_04_03	4	3	SMALL_019
12	0.0470959	0.0380581	0.0244853	0.006	3.16993	0.425815	SMALL_019_PROC_04_03	8	3	SMALL_019
13	0.0497245	0.0520905	0.0367783	0.077	3.70034	0.425815	SMALL_019_PROC_04_03	12	3	SMALL_019
14	0.0549222	0.0639614	0.0482094	0.2182	4.08733	0.425815	SMALL_019_PROC_04_03	16	3	SMALL_019
15	0.068183	0.0748428	0.0589159	0.1581	4.39209	0.425815	SMALL_019_PROC_04_03	20	3	SMALL_019
16	0.072278	0.08451	0.0687971	0.3392	4.64348	0.425815	SMALL_019_PROC_04_03	24	3	SMALL_019
17	0.0948238	0.117293	0.101999	0.7904	5.35697	0.425815	SMALL_019_PROC_04_03	40	3	SMALL_019
18	0.12967	0.147988	0.133794	0.6901	5.92955	0.425815	SMALL_019_PROC_04_03	60	3	SMALL_019
19	0.143524	0.172247	0.158962	0.9895	6.33618	0.425815	SMALL_019_PROC_04_03	80	3	SMALL_019
20	0.169727	0.192714	0.179852	0.9274	6.6526	0.425815	SMALL_019_PROC_04_03	100	3	SMALL_019
21	0.217428	0.240068	0.228055	0.9584	7.31662	0.425815	SMALL_019_PROC_04_03	160	3	SMALL_019
22	0.0589768	0.0311263	0.0179958	0	2.32193	0.592214	SMALL_019_PROC_04_03	4	4	SMALL_019
23	0.0820466	0.0531965	0.0369003	0	3.16993	0.592214	SMALL_019_PROC_04_03	8	4	SMALL_019
24	0.0938154	0.0720359	0.0549159	0.0003	3.70034	0.592214	SMALL_019_PROC_04_03	12	4	SMALL_019
25	0.111825	0.0899513	0.0717136	0.0007	4.08733	0.592214	SMALL_019_PROC_04_03	16	4	SMALL_019
26	0.112415	0.105949	0.0871024	0.0131	4.39209	0.592214	SMALL_019_PROC_04_03	20	4	SMALL_019
27	0.116306	0.119899	0.101232	0.0891	4.64348	0.592214	SMALL_019_PROC_04_03	24	4	SMALL_019
28	0.14975	0.165614	0.148356	0.4325	5.35697	0.592214	SMALL_019_PROC_04_03	40	4	SMALL_019
29	0.184786	0.208919	0.192641	0.7933	5.92955	0.592214	SMALL_019_PROC_04_03	60	4	SMALL_019
30	0.213403	0.242454	0.227383	0.9544	6.33618	0.592214	SMALL_019_PROC_04_03	80	4	SMALL_019
31	0.238914	0.270857	0.25644	0.9926	6.6526	0.592214	SMALL_019_PROC_04_03	100	4	SMALL_019
32	0.312966	0.336586	0.322824	0.9053	7.31662	0.592214	SMALL_019_PROC_04_03	160	4	SMALL_019
33	0.0853451	0.0378535	0.0240396	0	2.32193	0.736623	SMALL_019_PROC_04_03	4	5	SMALL_019
34	0.109239	0.0653161	0.0480916	0	3.16993	0.736623	SMALL_019_PROC_04_03	8	5	SMALL_019
35	0.115395	0.0886439	0.0698844	0.0001	3.70034	0.736623	SMALL_019_PROC_04_03	12	5	SMALL_019
36	0.139619	0.109932	0.0903225	0.0002	4.08733	0.736623	SMALL_019_PROC_04_03	16	5	SMALL_019
37	0.149021	0.129102	0.108786	0.001	4.39209	0.736623	SMALL_019_PROC_04_03	20	5	SMALL_019
38	0.162276	0.146143	0.125569	0.0023	4.64348	0.736623	SMALL_019_PROC_04_03	24	5	SMALL_019
39	0.200057	0.202079	0.182495	0.0697	5.35697	0.736623	SMALL_019_PROC_04_03	40	5	SMALL_019
40	0.24215	0.255285	0.236895	0.3048	5.92955	0.736623	SMALL_019_PROC_04_03	60	5	SMALL_019
41	0.270334	0.297293	0.2798	0.8193	6.33618	0.736623	SMALL_019_PROC_04_03	80	5	SMALL_019
42	0.3199	0.332362	0.315761	0.316	6.6526	0.736623	SMALL_019_PROC_04_03	100	5	SMALL_019
43	0.405523	0.416071	0.399332	0.2395	7.31662	0.736623	SMALL_019_PROC_04_03	160	5	SMALL_019
44	0.140363	0.0599069	0.0430481	0	2.32193	1.18761	SMALL_019_PROC_04_03	4	8	SMALL_019
45	0.187384	0.102122	0.0818293	0	3.16993	1.18761	SMALL_019_PROC_04_03	8	8	SMALL_019
46	0.206645	0.137525	0.115981	0	3.70034	1.18761	SMALL_019_PROC_04_03	12	8	SMALL_019
47	0.25108	0.168125	0.145803	0	4.08733	1.18761	SMALL_019_PROC_04_03	16	8	SMALL_019
48	0.271342	0.196019	0.172619	0	4.39209	1.18761	SMALL_019_PROC_04_03	20	8	SMALL_019
49	0.263134	0.221869	0.197442	0.0001	4.64348	1.18761	SMALL_019_PROC_04_03	24	8	SMALL_019
50	0.320937	0.307242	0.281108	0.0069	5.35697	1.18761	SMALL_019_PROC_04_03	40	8	SMALL_019
51	0.393438	0.389286	0.363516	0.0308	5.92955	1.18761	SMALL_019_PROC_04_03	60	8	SMALL_019
52	0.440838	0.456296	0.43092	0.2481	6.33618	1.18761	SMALL_019_PROC_04_03	80	8	SMALL_019
53	0.494662	0.51302	0.488476	0.3269	6.6526	1.18761	SMALL_019_PROC_04_03	100	8	SMALL_019
54	0.645676	0.652103	0.626433	0.1003	7.31662	1.18761	SMALL_019_PROC_04_03	160	8	SMALL_019
55	0.145808	0.0721301	0.0537138	0	2.32193	1.38671	SMALL_019_PROC_04_03	4	10	SMALL_019
56	0.189482	0.12147	0.100246	0	3.16993	1.38671	SMALL_019_PROC_04_03	8	10	SMALL_019
57	0.227964	0.163938	0.140651	0	3.70034	1.38671	SMALL_019_PROC_04_03	12	10	SMALL_019
58	0.260252	0.199363	0.175471	0	4.08733	1.38671	SMALL_019_PROC_04_03	16	10	SMALL_019
59	0.280061	0.231641	0.207339	0	4.39209	1.38671	SMALL_019_PROC_04_03	20	10	SMALL_019
60	0.299023	0.261592	0.236106	0.0002	4.64348	1.38671	SMALL_019_PROC_04_03	24	10	SMALL_019
61	0.370462	0.360641	0.332971	0.0134	5.35697	1.38671	SMALL_019_PROC_04_03	40	10	SMALL_019
62	0.445283	0.456151	0.428671	0.1508	5.92955	1.38671	SMALL_019_PROC_04_03	60	10	SMALL_019
63	0.505257	0.534162	0.506916	0.5314	6.33618	1.38671	SMALL_019_PROC_04_03	80	10	SMALL_019
64	0.581467	0.601384	0.574011	0.3124	6.6526	1.38671	SMALL_019_PROC_04_03	100	10	SMALL_019
65	0.757211	0.763783	0.735606	0.1002	7.31662	1.38671	SMALL_019_PROC_04_03	160	10	SMALL_019
66	0.211584	0.121725	0.0998465	0	2.32193	2.16456	SMALL_019_PROC_04_03	4	20	SMALL_019
67	0.275902	0.203469	0.177736	0	3.16993	2.16456	SMALL_019_PROC_04_03	8	20	SMALL_019
68	0.346599	0.269659	0.241719	0	3.70034	2.16456	SMALL_019_PROC_04_03	12	20	SMALL_019
69	0.376952	0.327109	0.297405	0.0001	4.08733	2.16456	SMALL_019_PROC_04_03	16	20	SMALL_019
70	0.41577	0.377904	0.347196	0.0002	4.39209	2.16456	SMALL_019_PROC_04_03	20	20	SMALL_019
71	0.453497	0.424509	0.392991	0.0015	4.64348	2.16456	SMALL_019_PROC_04_03	24	20	SMALL_019
72	0.570719	0.580698	0.546374	0.1157	5.35697	2.16456	SMALL_019_PROC_04_03	40	20	SMALL_019
73	0.70683	0.731947	0.697671	0.323	5.92955	2.16456	SMALL_019_PROC_04_03	60	20	SMALL_019
74	0.824585	0.857748	0.822136	0.444	6.33618	2.16456	SMALL_019_PROC_04_03	80	20	SMALL_019
75	0.925597	0.965368	0.92935	0.5565	6.6526	2.16456	SMALL_019_PROC_04_03	100	20	SMALL_019
76	1.20522	1.22513	1.18901	0.2188	7.31662	2.16456	SMALL_019_PROC_04_03	160	20	SMALL_019
0	0.0133967	0.0138892	0.00567294	0.0536	2.32193	0.262311	SMALL_019_PROC_04_04	4	2	SMALL_019
1	0.02243	0.0229909	0.0118613	0.0585	3.16993	0.262311	SMALL_019_PROC_04_04	8	2	SMALL_019
2	0.0315134	0.0311508	0.018643	0.0464	3.70034	0.262311	SMALL_019_PROC_04_04	12	2	SMALL_019
3	0.0360638	0.0381701	0.0251812	0.079	4.08733	0.262311	SMALL_019_PROC_04_04	16	2	SMALL_019
4	0.0467667	0.0451065	0.0315386	0.0318	4.39209	0.262311	SMALL_019_PROC_04_04	20	2	SMALL_019
5	0.0362232	0.0509327	0.0374034	0.5447	4.64348	0.262311	SMALL_019_PROC_04_04	24	2	SMALL_019
6	0.0567107	0.0705264	0.0578321	0.5195	5.35697	0.262311	SMALL_019_PROC_04_04	40	2	SMALL_019
7	0.074511	0.0891358	0.0776016	0.619	5.92955	0.262311	SMALL_019_PROC_04_04	60	2	SMALL_019
8	0.0809194	0.104149	0.0933307	0.9901	6.33618	0.262311	SMALL_019_PROC_04_04	80	2	SMALL_019
9	0.0975791	0.116725	0.10626	0.9346	6.6526	0.262311	SMALL_019_PROC_04_04	100	2	SMALL_019
10	0.131701	0.146516	0.136643	0.7963	7.31662	0.262311	SMALL_019_PROC_04_04	160	2	SMALL_019
11	0.0318059	0.0226559	0.0118015	0.0051	2.32193	0.416266	SMALL_019_PROC_04_04	4	3	SMALL_019
12	0.0355205	0.0387185	0.0247381	0.0972	3.16993	0.416266	SMALL_019_PROC_04_04	8	3	SMALL_019
13	0.05629	0.0533939	0.0376362	0.0257	3.70034	0.416266	SMALL_019_PROC_04_04	12	3	SMALL_019
14	0.0621703	0.0652391	0.0497241	0.0869	4.08733	0.416266	SMALL_019_PROC_04_04	16	3	SMALL_019
15	0.0633461	0.0762169	0.0606067	0.3713	4.39209	0.416266	SMALL_019_PROC_04_04	20	3	SMALL_019
16	0.0758082	0.0863224	0.0710533	0.2837	4.64348	0.416266	SMALL_019_PROC_04_04	24	3	SMALL_019
17	0.103447	0.119032	0.104555	0.5303	5.35697	0.416266	SMALL_019_PROC_04_04	40	3	SMALL_019
18	0.129871	0.149307	0.136107	0.7711	5.92955	0.416266	SMALL_019_PROC_04_04	60	3	SMALL_019
19	0.152481	0.173056	0.160742	0.8898	6.33618	0.416266	SMALL_019_PROC_04_04	80	3	SMALL_019
20	0.174085	0.192692	0.181101	0.8533	6.6526	0.416266	SMALL_019_PROC_04_04	100	3	SMALL_019
21	0.222693	0.238834	0.227574	0.7642	7.31662	0.416266	SMALL_019_PROC_04_04	160	3	SMALL_019
22	0.0358407	0.0309905	0.0178767	0.0165	2.32193	0.611653	SMALL_019_PROC_04_04	4	4	SMALL_019
23	0.0542912	0.0536353	0.0371978	0.0442	3.16993	0.611653	SMALL_019_PROC_04_04	8	4	SMALL_019
24	0.0687026	0.0737718	0.0555416	0.1069	3.70034	0.611653	SMALL_019_PROC_04_04	12	4	SMALL_019
25	0.0888351	0.0914021	0.0727893	0.0767	4.08733	0.611653	SMALL_019_PROC_04_04	16	4	SMALL_019
26	0.125271	0.107395	0.0886615	0.0009	4.39209	0.611653	SMALL_019_PROC_04_04	20	4	SMALL_019
27	0.118367	0.12131	0.103116	0.0808	4.64348	0.611653	SMALL_019_PROC_04_04	24	4	SMALL_019
28	0.161418	0.168904	0.151752	0.1739	5.35697	0.611653	SMALL_019_PROC_04_04	40	4	SMALL_019
29	0.191287	0.213796	0.197469	0.7357	5.92955	0.611653	SMALL_019_PROC_04_04	60	4	SMALL_019
30	0.217631	0.249066	0.233656	0.9758	6.33618	0.611653	SMALL_019_PROC_04_04	80	4	SMALL_019
31	0.248623	0.27842	0.263544	0.9716	6.6526	0.611653	SMALL_019_PROC_04_04	100	4	SMALL_019
32	0.320804	0.346729	0.332458	0.9415	7.31662	0.611653	SMALL_019_PROC_04_04	160	4	SMALL_019
33	0.0610912	0.038651	0.0242981	0.0002	2.32193	0.746731	SMALL_019_PROC_04_04	4	5	SMALL_019
34	0.0889543	0.0663328	0.049315	0.0003	3.16993	0.746731	SMALL_019_PROC_04_04	8	5	SMALL_019
35	0.107609	0.0914401	0.0721598	0.0016	3.70034	0.746731	SMALL_019_PROC_04_04	12	5	SMALL_019
36	0.132351	0.111927	0.092658	0.0005	4.08733	0.746731	SMALL_019_PROC_04_04	16	5	SMALL_019
37	0.149852	0.131354	0.111463	0.0017	4.39209	0.746731	SMALL_019_PROC_04_04	20	5	SMALL_019
38	0.154408	0.148374	0.128618	0.0195	4.64348	0.746731	SMALL_019_PROC_04_04	24	5	SMALL_019
39	0.212183	0.205571	0.186093	0.0161	5.35697	0.746731	SMALL_019_PROC_04_04	40	5	SMALL_019
40	0.246209	0.258963	0.240586	0.3022	5.92955	0.746731	SMALL_019_PROC_04_04	60	5	SMALL_019
41	0.271825	0.302196	0.284385	0.8924	6.33618	0.746731	SMALL_019_PROC_04_04	80	5	SMALL_019
42	0.302194	0.337673	0.32049	0.9773	6.6526	0.746731	SMALL_019_PROC_04_04	100	5	SMALL_019
43	0.397947	0.421568	0.404898	0.7585	7.31662	0.746731	SMALL_019_PROC_04_04	160	5	SMALL_019
44	0.102833	0.0609916	0.0435415	0	2.32193	1.15707	SMALL_019_PROC_04_04	4	8	SMALL_019
45	0.147116	0.105026	0.084213	0	3.16993	1.15707	SMALL_019_PROC_04_04	8	8	SMALL_019
46	0.178272	0.140866	0.119059	0	3.70034	1.15707	SMALL_019_PROC_04_04	12	8	SMALL_019
47	0.214353	0.172612	0.150005	0	4.08733	1.15707	SMALL_019_PROC_04_04	16	8	SMALL_019
48	0.243135	0.20109	0.177958	0.0001	4.39209	1.15707	SMALL_019_PROC_04_04	20	8	SMALL_019
49	0.267017	0.227229	0.203152	0	4.64348	1.15707	SMALL_019_PROC_04_04	24	8	SMALL_019
50	0.347053	0.312671	0.288565	0.0002	5.35697	1.15707	SMALL_019_PROC_04_04	40	8	SMALL_019
51	0.409953	0.394799	0.370466	0.0048	5.92955	1.15707	SMALL_019_PROC_04_04	60	8	SMALL_019
52	0.470478	0.460819	0.437062	0.0107	6.33618	1.15707	SMALL_019_PROC_04_04	80	8	SMALL_019
53	0.520325	0.516276	0.493094	0.0272	6.6526	1.15707	SMALL_019_PROC_04_04	100	8	SMALL_019
54	0.646159	0.648537	0.625317	0.0667	7.31662	1.15707	SMALL_019_PROC_04_04	160	8	SMALL_019
55	0.124585	0.0741203	0.0560828	0	2.32193	1.40135	SMALL_019_PROC_04_04	4	10	SMALL_019
56	0.180468	0.124526	0.104057	0	3.16993	1.40135	SMALL_019_PROC_04_04	8	10	SMALL_019
57	0.205433	0.166385	0.144064	0	3.70034	1.40135	SMALL_019_PROC_04_04	12	10	SMALL_019
58	0.244086	0.202408	0.178908	0.0001	4.08733	1.40135	SMALL_019_PROC_04_04	16	10	SMALL_019
59	0.275494	0.234437	0.209895	0.0001	4.39209	1.40135	SMALL_019_PROC_04_04	20	10	SMALL_019
60	0.28716	0.263464	0.238427	0.0016	4.64348	1.40135	SMALL_019_PROC_04_04	24	10	SMALL_019
61	0.368088	0.363132	0.334822	0.0276	5.35697	1.40135	SMALL_019_PROC_04_04	40	10	SMALL_019
62	0.460172	0.457782	0.43022	0.0398	5.92955	1.40135	SMALL_019_PROC_04_04	60	10	SMALL_019
63	0.533439	0.536863	0.508766	0.0723	6.33618	1.40135	SMALL_019_PROC_04_04	80	10	SMALL_019
64	0.58628	0.604584	0.576293	0.2671	6.6526	1.40135	SMALL_019_PROC_04_04	100	10	SMALL_019
65	0.776461	0.768636	0.739785	0.0204	7.31662	1.40135	SMALL_019_PROC_04_04	160	10	SMALL_019
66	0.174524	0.126479	0.105078	0	2.32193	2.14271	SMALL_019_PROC_04_04	4	20	SMALL_019
67	0.266371	0.207812	0.182985	0	3.16993	2.14271	SMALL_019_PROC_04_04	8	20	SMALL_019
68	0.312836	0.273776	0.246804	0.0001	3.70034	2.14271	SMALL_019_PROC_04_04	12	20	SMALL_019
69	0.364694	0.331595	0.302186	0.0006	4.08733	2.14271	SMALL_019_PROC_04_04	16	20	SMALL_019
70	0.43945	0.381957	0.351459	0	4.39209	2.14271	SMALL_019_PROC_04_04	20	20	SMALL_019
71	0.452452	0.428705	0.396903	0.0021	4.64348	2.14271	SMALL_019_PROC_04_04	24	20	SMALL_019
72	0.612973	0.583525	0.549265	0.0017	5.35697	2.14271	SMALL_019_PROC_04_04	40	20	SMALL_019
73	0.770978	0.733677	0.699301	0.0009	5.92955	2.14271	SMALL_019_PROC_04_04	60	20	SMALL_019
[truncated: 25,413 more rows]

## Sheet: S2_selectionTable
	ROI_name	mi_significant	Reliable	FOV
0	SMALL_019_PROC_01_01	TRUE	TRUE	SMALL_019
1	SMALL_019_PROC_01_02	TRUE	TRUE	SMALL_019
2	SMALL_019_PROC_01_03	TRUE	TRUE	SMALL_019
3	SMALL_019_PROC_01_04	TRUE	TRUE	SMALL_019
4	SMALL_019_PROC_01_05	TRUE	TRUE	SMALL_019
5	SMALL_019_PROC_01_06	TRUE	TRUE	SMALL_019
6	SMALL_019_PROC_01_07	TRUE	TRUE	SMALL_019
7	SMALL_019_PROC_02_01	TRUE	FALSE	SMALL_019
8	SMALL_019_PROC_02_02	FALSE	FALSE	SMALL_019
9	SMALL_019_PROC_02_03	TRUE	TRUE	SMALL_019
10	SMALL_019_PROC_02_04	TRUE	FALSE	SMALL_019
11	SMALL_019_PROC_02_05	FALSE	TRUE	SMALL_019
12	SMALL_019_PROC_02_06	FALSE	FALSE	SMALL_019
13	SMALL_019_PROC_02_07	TRUE	FALSE	SMALL_019
14	SMALL_019_PROC_03_01	TRUE	TRUE	SMALL_019
15	SMALL_019_PROC_03_02	TRUE	FALSE	SMALL_019
16	SMALL_019_PROC_03_03	TRUE	FALSE	SMALL_019
17	SMALL_019_PROC_03_04	TRUE	TRUE	SMALL_019
18	SMALL_019_PROC_03_05	TRUE	TRUE	SMALL_019
19	SMALL_019_PROC_03_06	TRUE	TRUE	SMALL_019
20	SMALL_019_PROC_03_07	TRUE	FALSE	SMALL_019
21	SMALL_019_PROC_03_08	TRUE	FALSE	SMALL_019
22	SMALL_019_PROC_04_01	TRUE	FALSE	SMALL_019
23	SMALL_019_PROC_04_02	TRUE	FALSE	SMALL_019
24	SMALL_019_PROC_04_03	TRUE	FALSE	SMALL_019
25	SMALL_019_PROC_04_04	FALSE	FALSE	SMALL_019
26	SMALL_019_PROC_04_05	FALSE	FALSE	SMALL_019
27	SMALL_019_PROC_04_06	TRUE	FALSE	SMALL_019
28	SMALL_019_PROC_04_07	TRUE	FALSE	SMALL_019
29	SMALL_019_PROC_04_08	FALSE	FALSE	SMALL_019
30	SMALL_019_PROC_04_09	TRUE	TRUE	SMALL_019
31	SMALL_019_PROC_04_10	TRUE	TRUE	SMALL_019
32	SMALL_019_PROC_05_01	TRUE	TRUE	SMALL_019
33	SMALL_019_PROC_05_02	TRUE	FALSE	SMALL_019
34	SMALL_019_PROC_05_03	TRUE	TRUE	SMALL_019
35	SMALL_019_PROC_05_04	TRUE	FALSE	SMALL_019
36	SMALL_019_PROC_05_05	TRUE	FALSE	SMALL_019
37	SMALL_019_PROC_05_06	TRUE	TRUE	SMALL_019
38	SMALL_019_PROC_06_01	TRUE	FALSE	SMALL_019
39	SMALL_019_PROC_06_02	TRUE	FALSE	SMALL_019
40	SMALL_019_PROC_06_03	TRUE	TRUE	SMALL_019
41	SMALL_019_PROC_06_04	TRUE	TRUE	SMALL_019
42	SMALL_019_PROC_06_05	TRUE	FALSE	SMALL_019
43	SMALL_019_PROC_06_06	TRUE	TRUE	SMALL_019
44	SMALL_019_PROC_07_01	TRUE	FALSE	SMALL_019
45	SMALL_019_PROC_07_02	TRUE	FALSE	SMALL_019
46	SMALL_019_PROC_07_03	TRUE	FALSE	SMALL_019
47	SMALL_019_PROC_07_04	TRUE	TRUE	SMALL_019
48	SMALL_019_PROC_07_05	TRUE	FALSE	SMALL_019
49	SMALL_019_PROC_07_06	FALSE	TRUE	SMALL_019
50	SMALL_019_PROC_07_07	TRUE	FALSE	SMALL_019
51	SMALL_019_SOMA_01	TRUE	TRUE	SMALL_019
52	SMALL_019_SOMA_02	TRUE	TRUE	SMALL_019
53	SMALL_019_SOMA_03	TRUE	TRUE	SMALL_019
54	SMALL_019_SOMA_04	TRUE	TRUE	SMALL_019
55	SMALL_019_SOMA_05	TRUE	TRUE	SMALL_019
56	SMALL_019_SOMA_06	TRUE	TRUE	SMALL_019
57	SMALL_019_SOMA_07	TRUE	TRUE	SMALL_019
58	SMALL_027_PROC_01_01	TRUE	FALSE	SMALL_027
59	SMALL_027_PROC_01_02	TRUE	TRUE	SMALL_027
60	SMALL_027_PROC_01_03	TRUE	TRUE	SMALL_027
61	SMALL_027_PROC_01_04	TRUE	FALSE	SMALL_027
62	SMALL_027_PROC_02_01	TRUE	TRUE	SMALL_027
63	SMALL_027_PROC_02_02	TRUE	TRUE	SMALL_027
64	SMALL_027_PROC_02_03	TRUE	TRUE	SMALL_027
65	SMALL_027_PROC_02_04	TRUE	TRUE	SMALL_027
66	SMALL_027_PROC_02_05	TRUE	TRUE	SMALL_027
67	SMALL_027_PROC_02_06	TRUE	TRUE	SMALL_027
68	SMALL_027_PROC_02_07	TRUE	FALSE	SMALL_027
69	SMALL_027_PROC_02_08	TRUE	TRUE	SMALL_027
70	SMALL_027_PROC_02_09	TRUE	FALSE	SMALL_027
71	SMALL_027_PROC_02_10	TRUE	FALSE	SMALL_027
72	SMALL_027_PROC_02_11	TRUE	TRUE	SMALL_027
73	SMALL_027_PROC_02_12	TRUE	TRUE	SMALL_027
74	SMALL_027_PROC_02_13	TRUE	FALSE	SMALL_027
75	SMALL_027_PROC_02_14	TRUE	TRUE	SMALL_027
76	SMALL_027_PROC_02_15	TRUE	FALSE	SMALL_027
77	SMALL_027_PROC_03_01	TRUE	TRUE	SMALL_027
78	SMALL_027_PROC_03_02	TRUE	TRUE	SMALL_027
79	SMALL_027_PROC_03_03	TRUE	FALSE	SMALL_027
80	SMALL_027_PROC_03_04	TRUE	FALSE	SMALL_027
81	SMALL_027_PROC_03_05	TRUE	TRUE	SMALL_027
82	SMALL_027_PROC_03_06	TRUE	TRUE	SMALL_027
83	SMALL_027_PROC_03_07	TRUE	TRUE	SMALL_027
84	SMALL_027_PROC_03_08	TRUE	TRUE	SMALL_027
85	SMALL_027_PROC_04_01	TRUE	FALSE	SMALL_027
86	SMALL_027_PROC_04_02	TRUE	TRUE	SMALL_027
87	SMALL_027_PROC_04_03	TRUE	FALSE	SMALL_027
88	SMALL_027_PROC_04_04	TRUE	FALSE	SMALL_027
89	SMALL_027_PROC_04_05	TRUE	FALSE	SMALL_027
90	SMALL_027_PROC_05_01	TRUE	TRUE	SMALL_027
91	SMALL_027_PROC_06_01	TRUE	FALSE	SMALL_027
92	SMALL_027_PROC_06_02	TRUE	TRUE	SMALL_027
93	SMALL_027_PROC_06_03	TRUE	FALSE	SMALL_027
94	SMALL_027_PROC_06_04	TRUE	FALSE	SMALL_027
95	SMALL_027_PROC_06_05	TRUE	TRUE	SMALL_027
96	SMALL_027_PROC_06_06	TRUE	TRUE	SMALL_027
97	SMALL_027_PROC_06_07	TRUE	FALSE	SMALL_027
98	SMALL_027_PROC_07_01	TRUE	TRUE	SMALL_027
99	SMALL_027_PROC_07_02	TRUE	FALSE	SMALL_027
100	SMALL_027_PROC_07_03	TRUE	TRUE	SMALL_027
101	SMALL_027_PROC_07_04	TRUE	TRUE	SMALL_027
102	SMALL_027_PROC_07_05	TRUE	TRUE	SMALL_027
103	SMALL_027_PROC_07_06	TRUE	TRUE	SMALL_027
104	SMALL_027_PROC_07_07	TRUE	FALSE	SMALL_027
105	SMALL_027_PROC_07_08	TRUE	FALSE	SMALL_027
106	SMALL_027_PROC_07_09	TRUE	TRUE	SMALL_027
107	SMALL_027_PROC_07_10	TRUE	TRUE	SMALL_027
108	SMALL_027_PROC_08_01	TRUE	TRUE	SMALL_027
109	SMALL_027_PROC_08_02	TRUE	TRUE	SMALL_027
110	SMALL_027_PROC_08_03	TRUE	FALSE	SMALL_027
111	SMALL_027_PROC_08_04	TRUE	TRUE	SMALL_027
112	SMALL_027_PROC_08_05	TRUE	TRUE	SMALL_027
113	SMALL_027_SOMA_01	TRUE	FALSE	SMALL_027
114	SMALL_027_SOMA_02	TRUE	TRUE	SMALL_027
115	SMALL_027_SOMA_03	TRUE	TRUE	SMALL_027
116	SMALL_027_SOMA_04	TRUE	FALSE	SMALL_027
117	SMALL_027_SOMA_05	TRUE	FALSE	SMALL_027
118	SMALL_027_SOMA_06	TRUE	FALSE	SMALL_027
119	SMALL_027_SOMA_07	TRUE	TRUE	SMALL_027
120	SMALL_027_SOMA_08	TRUE	FALSE	SMALL_027
121	SMALL_023_PROC_01_01	TRUE	TRUE	SMALL_023
122	SMALL_023_PROC_01_02	TRUE	FALSE	SMALL_023
123	SMALL_023_PROC_01_03	TRUE	FALSE	SMALL_023
124	SMALL_023_PROC_01_04	FALSE	FALSE	SMALL_023
125	SMALL_023_PROC_01_05	TRUE	FALSE	SMALL_023
126	SMALL_023_PROC_01_06	TRUE	FALSE	SMALL_023
127	SMALL_023_PROC_01_07	TRUE	FALSE	SMALL_023
128	SMALL_023_PROC_01_08	TRUE	TRUE	SMALL_023
129	SMALL_023_PROC_01_09	TRUE	TRUE	SMALL_023
130	SMALL_023_PROC_01_10	TRUE	TRUE	SMALL_023
131	SMALL_023_PROC_01_11	TRUE	FALSE	SMALL_023
132	SMALL_023_PROC_02_01	FALSE	TRUE	SMALL_023
133	SMALL_023_PROC_02_02	TRUE	FALSE	SMALL_023
134	SMALL_023_PROC_02_03	TRUE	TRUE	SMALL_023
135	SMALL_023_PROC_02_04	TRUE	TRUE	SMALL_023
136	SMALL_023_PROC_02_05	TRUE	FALSE	SMALL_023
137	SMALL_023_PROC_02_06	TRUE	FALSE	SMALL_023
138	SMALL_023_PROC_02_07	FALSE	FALSE	SMALL_023
139	SMALL_023_PROC_02_08	TRUE	TRUE	SMALL_023
140	SMALL_023_PROC_02_09	TRUE	TRUE	SMALL_023
141	SMALL_023_PROC_03_01	FALSE	TRUE	SMALL_023
142	SMALL_023_PROC_03_02	TRUE	TRUE	SMALL_023
143	SMALL_023_PROC_03_03	TRUE	TRUE	SMALL_023
144	SMALL_023_PROC_03_04	FALSE	FALSE	SMALL_023
145	SMALL_023_PROC_03_05	TRUE	FALSE	SMALL_023
146	SMALL_023_PROC_03_06	TRUE	FALSE	SMALL_023
147	SMALL_023_PROC_03_07	FALSE	FALSE	SMALL_023
148	SMALL_023_PROC_04_01	TRUE	TRUE	SMALL_023
149	SMALL_023_PROC_04_02	FALSE	FALSE	SMALL_023
150	SMALL_023_PROC_04_03	FALSE	TRUE	SMALL_023
151	SMALL_023_PROC_04_04	TRUE	FALSE	SMALL_023
152	SMALL_023_PROC_05_01	TRUE	FALSE	SMALL_023
153	SMALL_023_PROC_05_02	TRUE	FALSE	SMALL_023
154	SMALL_023_PROC_05_03	TRUE	FALSE	SMALL_023
155	SMALL_023_PROC_05_04	TRUE	TRUE	SMALL_023
156	SMALL_023_PROC_05_05	TRUE	TRUE	SMALL_023
157	SMALL_023_PROC_05_06	FALSE	TRUE	SMALL_023
158	SMALL_023_PROC_05_07	TRUE	FALSE	SMALL_023
159	SMALL_023_PROC_05_08	FALSE	TRUE	SMALL_023
160	SMALL_023_PROC_05_09	TRUE	FALSE	SMALL_023
161	SMALL_023_PROC_05_10	TRUE	FALSE	SMALL_023
162	SMALL_023_PROC_06_01	TRUE	TRUE	SMALL_023
163	SMALL_023_PROC_06_02	TRUE	FALSE	SMALL_023
164	SMALL_023_PROC_06_03	TRUE	TRUE	SMALL_023
165	SMALL_023_PROC_06_04	FALSE	FALSE	SMALL_023
166	SMALL_023_SOMA_01	TRUE	FALSE	SMALL_023
167	SMALL_023_SOMA_02	FALSE	FALSE	SMALL_023
168	SMALL_023_SOMA_03	TRUE	FALSE	SMALL_023
169	SMALL_023_SOMA_04	TRUE	TRUE	SMALL_023
170	SMALL_023_SOMA_05	TRUE	FALSE	SMALL_023
171	SMALL_023_SOMA_06	FALSE	TRUE	SMALL_023
172	SMALL_031_PROC_01_01	TRUE	FALSE	SMALL_031
173	SMALL_031_PROC_01_02	TRUE	FALSE	SMALL_031
174	SMALL_031_PROC_01_03	TRUE	FALSE	SMALL_031
175	SMALL_031_PROC_01_04	TRUE	TRUE	SMALL_031
176	SMALL_031_PROC_01_05	TRUE	FALSE	SMALL_031
177	SMALL_031_PROC_01_06	TRUE	FALSE	SMALL_031
178	SMALL_031_PROC_01_07	TRUE	FALSE	SMALL_031
179	SMALL_031_PROC_01_08	TRUE	FALSE	SMALL_031
180	SMALL_031_PROC_02_01	FALSE	FALSE	SMALL_031
181	SMALL_031_PROC_02_02	FALSE	FALSE	SMALL_031
182	SMALL_031_PROC_02_03	TRUE	FALSE	SMALL_031
183	SMALL_031_PROC_02_04	TRUE	FALSE	SMALL_031
184	SMALL_031_PROC_02_05	TRUE	FALSE	SMALL_031
185	SMALL_031_PROC_02_06	TRUE	FALSE	SMALL_031
186	SMALL_031_PROC_02_07	FALSE	FALSE	SMALL_031
187	SMALL_031_PROC_02_08	TRUE	FALSE	SMALL_031
188	SMALL_031_PROC_02_09	TRUE	FALSE	SMALL_031
189	SMALL_031_PROC_02_10	FALSE	FALSE	SMALL_031
190	SMALL_031_PROC_03_01	TRUE	TRUE	SMALL_031
191	SMALL_031_PROC_03_02	TRUE	FALSE	SMALL_031
192	SMALL_031_PROC_03_03	FALSE	FALSE	SMALL_031
193	SMALL_031_PROC_03_04	FALSE	FALSE	SMALL_031
194	SMALL_031_PROC_03_05	TRUE	FALSE	SMALL_031
195	SMALL_031_PROC_03_06	TRUE	FALSE	SMALL_031
196	SMALL_031_PROC_04_01	FALSE	FALSE	SMALL_031
197	SMALL_031_PROC_04_02	TRUE	TRUE	SMALL_031
198	SMALL_031_PROC_04_03	FALSE	FALSE	SMALL_031
199	SMALL_031_PROC_04_04	FALSE	FALSE	SMALL_031
200	SMALL_031_PROC_05_01	TRUE	FALSE	SMALL_031
201	SMALL_031_PROC_05_02	FALSE	FALSE	SMALL_031
202	SMALL_031_PROC_05_03	FALSE	FALSE	SMALL_031
203	SMALL_031_PROC_05_04	FALSE	FALSE	SMALL_031
204	SMALL_031_PROC_06_01	TRUE	TRUE	SMALL_031
205	SMALL_031_PROC_06_02	TRUE	FALSE	SMALL_031
206	SMALL_031_PROC_06_03	TRUE	FALSE	SMALL_031
207	SMALL_031_PROC_07_01	TRUE	TRUE	SMALL_031
208	SMALL_031_PROC_07_02	TRUE	TRUE	SMALL_031
209	SMALL_031_PROC_07_03	TRUE	FALSE	SMALL_031
210	SMALL_031_PROC_08_01	TRUE	FALSE	SMALL_031
211	SMALL_031_PROC_08_02	FALSE	FALSE	SMALL_031
212	SMALL_031_PROC_08_03	FALSE	FALSE	SMALL_031
213	SMALL_031_PROC_08_04	FALSE	FALSE	SMALL_031
214	SMALL_031_PROC_08_05	FALSE	FALSE	SMALL_031
215	SMALL_031_PROC_09_01	TRUE	FALSE	SMALL_031
216	SMALL_031_SOMA_01	TRUE	TRUE	SMALL_031
217	SMALL_031_SOMA_02	TRUE	FALSE	SMALL_031
218	SMALL_031_SOMA_03	TRUE	FALSE	SMALL_031
219	SMALL_031_SOMA_04	TRUE	FALSE	SMALL_031
220	SMALL_031_SOMA_05	TRUE	FALSE	SMALL_031
221	SMALL_031_SOMA_06	TRUE	FALSE	SMALL_031
222	SMALL_031_SOMA_07	TRUE	TRUE	SMALL_031
223	SMALL_031_SOMA_08	TRUE	FALSE	SMALL_031
224	SMALL_031_SOMA_09	TRUE	FALSE	SMALL_031
225	SMALL_039_PROC_01_01	TRUE	TRUE	SMALL_039
226	SMALL_039_PROC_01_02	TRUE	FALSE	SMALL_039
227	SMALL_039_PROC_01_03	TRUE	TRUE	SMALL_039
228	SMALL_039_PROC_01_04	TRUE	TRUE	SMALL_039
229	SMALL_039_PROC_01_05	TRUE	TRUE	SMALL_039
230	SMALL_039_PROC_01_06	TRUE	FALSE	SMALL_039
231	SMALL_039_PROC_01_07	TRUE	TRUE	SMALL_039
232	SMALL_039_PROC_01_08	FALSE	FALSE	SMALL_039
233	SMALL_039_PROC_01_09	TRUE	FALSE	SMALL_039
234	SMALL_039_PROC_02_01	TRUE	TRUE	SMALL_039
235	SMALL_039_PROC_02_02	TRUE	TRUE	SMALL_039
236	SMALL_039_PROC_02_03	TRUE	TRUE	SMALL_039
237	SMALL_039_PROC_02_04	TRUE	FALSE	SMALL_039
238	SMALL_039_PROC_02_05	FALSE	FALSE	SMALL_039
239	SMALL_039_PROC_02_06	TRUE	TRUE	SMALL_039
240	SMALL_039_PROC_02_07	TRUE	TRUE	SMALL_039
241	SMALL_039_PROC_02_08	TRUE	TRUE	SMALL_039
242	SMALL_039_PROC_02_09	TRUE	FALSE	SMALL_039
243	SMALL_039_PROC_02_10	TRUE	TRUE	SMALL_039
244	SMALL_039_PROC_02_11	TRUE	FALSE	SMALL_039
245	SMALL_039_PROC_02_12	TRUE	FALSE	SMALL_039
246	SMALL_039_PROC_02_13	FALSE	FALSE	SMALL_039
247	SMALL_039_PROC_02_14	TRUE	FALSE	SMALL_039
248	SMALL_039_PROC_02_15	TRUE	TRUE	SMALL_039
249	SMALL_039_PROC_02_16	TRUE	TRUE	SMALL_039
250	SMALL_039_PROC_02_17	TRUE	TRUE	SMALL_039
251	SMALL_039_PROC_03_01	TRUE	FALSE	SMALL_039
252	SMALL_039_PROC_03_02	TRUE	FALSE	SMALL_039
253	SMALL_039_PROC_03_03	TRUE	TRUE	SMALL_039
254	SMALL_039_PROC_03_04	TRUE	FALSE	SMALL_039
255	SMALL_039_PROC_03_05	TRUE	FALSE	SMALL_039
256	SMALL_039_PROC_03_06	TRUE	FALSE	SMALL_039
257	SMALL_039_PROC_04_01	TRUE	FALSE	SMALL_039
258	SMALL_039_PROC_04_02	TRUE	TRUE	SMALL_039
259	SMALL_039_PROC_04_03	TRUE	TRUE	SMALL_039
260	SMALL_039_PROC_04_04	TRUE	TRUE	SMALL_039
261	SMALL_039_PROC_04_05	TRUE	TRUE	SMALL_039
262	SMALL_039_PROC_04_06	TRUE	FALSE	SMALL_039
263	SMALL_039_PROC_05_01	TRUE	TRUE	SMALL_039
264	SMALL_039_PROC_05_02	FALSE	FALSE	SMALL_039
265	SMALL_039_PROC_05_03	TRUE	TRUE	SMALL_039
266	SMALL_039_PROC_05_04	TRUE	TRUE	SMALL_039
267	SMALL_039_PROC_05_05	TRUE	TRUE	SMALL_039
268	SMALL_039_PROC_05_06	TRUE	FALSE	SMALL_039
269	SMALL_039_PROC_05_07	FALSE	TRUE	SMALL_039
270	SMALL_039_PROC_05_08	TRUE	TRUE	SMALL_039
271	SMALL_039_PROC_05_09	TRUE	TRUE	SMALL_039
272	SMALL_039_PROC_05_10	TRUE	FALSE	SMALL_039
273	SMALL_039_PROC_05_11	FALSE	FALSE	SMALL_039
274	SMALL_039_PROC_06_01	TRUE	FALSE	SMALL_039
275	SMALL_039_PROC_06_02	TRUE	TRUE	SMALL_039
276	SMALL_039_PROC_06_03	TRUE	FALSE	SMALL_039
277	SMALL_039_PROC_06_04	TRUE	FALSE	SMALL_039
278	SMALL_039_PROC_07_01	TRUE	FALSE	SMALL_039
279	SMALL_039_PROC_07_02	TRUE	FALSE	SMALL_039
280	SMALL_039_PROC_07_03	TRUE	FALSE	SMALL_039
281	SMALL_039_PROC_07_04	TRUE	FALSE	SMALL_039
282	SMALL_039_PROC_07_05	TRUE	FALSE	SMALL_039
283	SMALL_039_SOMA_01	FALSE	FALSE	SMALL_039
284	SMALL_039_SOMA_02	TRUE	TRUE	SMALL_039
285	SMALL_039_SOMA_03	TRUE	FALSE	SMALL_039
286	SMALL_039_SOMA_04	TRUE	FALSE	SMALL_039
287	SMALL_039_SOMA_05	TRUE	FALSE	SMALL_039
288	SMALL_039_SOMA_06	TRUE	FALSE	SMALL_039
289	SMALL_039_SOMA_07	TRUE	FALSE	SMALL_039
290	SMALL_035_PROC_01_01	TRUE	TRUE	SMALL_035
291	SMALL_035_PROC_01_02	TRUE	FALSE	SMALL_035
292	SMALL_035_PROC_01_03	TRUE	TRUE	SMALL_035
293	SMALL_035_PROC_01_04	TRUE	TRUE	SMALL_035
294	SMALL_035_PROC_01_05	TRUE	TRUE	SMALL_035
295	SMALL_035_PROC_01_06	TRUE	TRUE	SMALL_035
296	SMALL_035_PROC_01_07	TRUE	TRUE	SMALL_035
297	SMALL_035_PROC_01_08	TRUE	TRUE	SMALL_035
298	SMALL_035_PROC_01_09	TRUE	TRUE	SMALL_035
299	SMALL_035_PROC_01_10	TRUE	TRUE	SMALL_035
300	SMALL_035_PROC_01_11	TRUE	TRUE	SMALL_035
301	SMALL_035_PROC_02_01	TRUE	TRUE	SMALL_035
302	SMALL_035_PROC_02_02	TRUE	FALSE	SMALL_035
303	SMALL_035_PROC_02_03	TRUE	TRUE	SMALL_035
304	SMALL_035_PROC_03_01	TRUE	FALSE	SMALL_035
305	SMALL_035_PROC_03_02	TRUE	FALSE	SMALL_035
306	SMALL_035_PROC_03_03	TRUE	TRUE	SMALL_035
307	SMALL_035_PROC_03_04	TRUE	FALSE	SMALL_035
308	SMALL_035_PROC_04_01	TRUE	TRUE	SMALL_035
309	SMALL_035_PROC_04_02	TRUE	TRUE	SMALL_035
310	SMALL_035_PROC_04_03	TRUE	FALSE	SMALL_035
311	SMALL_035_PROC_04_04	TRUE	TRUE	SMALL_035
312	SMALL_035_PROC_04_05	TRUE	TRUE	SMALL_035
313	SMALL_035_PROC_04_06	TRUE	FALSE	SMALL_035
314	SMALL_035_PROC_04_07	TRUE	TRUE	SMALL_035
315	SMALL_035_PROC_04_08	TRUE	TRUE	SMALL_035
316	SMALL_035_PROC_04_09	TRUE	TRUE	SMALL_035
317	SMALL_035_PROC_05_01	TRUE	TRUE	SMALL_035
318	SMALL_035_PROC_05_02	TRUE	TRUE	SMALL_035
319	SMALL_035_PROC_05_03	TRUE	TRUE	SMALL_035
320	SMALL_035_PROC_05_04	TRUE	TRUE	SMALL_035
321	SMALL_035_PROC_05_05	TRUE	TRUE	SMALL_035
322	SMALL_035_SOMA_01	TRUE	FALSE	SMALL_035
323	SMALL_035_SOMA_02	TRUE	TRUE	SMALL_035
324	SMALL_035_SOMA_03	TRUE	TRUE	SMALL_035
325	SMALL_035_SOMA_04	TRUE	TRUE	SMALL_035
326	SMALL_035_SOMA_05	TRUE	TRUE	SMALL_035
327	SMALL_043_PROC_01_01	TRUE	TRUE	SMALL_043
328	SMALL_043_PROC_01_02	TRUE	TRUE	SMALL_043
329	SMALL_043_PROC_01_03	TRUE	FALSE	SMALL_043
330	SMALL_043_PROC_01_04	TRUE	TRUE	SMALL_043
331	SMALL_043_PROC_01_05	TRUE	FALSE	SMALL_043
332	SMALL_043_PROC_01_06	FALSE	TRUE	SMALL_043
333	SMALL_043_PROC_02_01	TRUE	FALSE	SMALL_043
334	SMALL_043_PROC_02_02	TRUE	FALSE	SMALL_043
335	SMALL_043_PROC_02_03	TRUE	FALSE	SMALL_043
336	SMALL_043_PROC_02_04	TRUE	TRUE	SMALL_043
337	SMALL_043_PROC_02_05	TRUE	TRUE	SMALL_043
338	SMALL_043_PROC_02_06	TRUE	FALSE	SMALL_043
339	SMALL_043_PROC_02_07	TRUE	FALSE	SMALL_043
340	SMALL_043_PROC_03_01	TRUE	TRUE	SMALL_043
341	SMALL_043_PROC_03_02	FALSE	TRUE	SMALL_043
342	SMALL_043_PROC_03_03	FALSE	FALSE	SMALL_043
343	SMALL_043_PROC_03_04	FALSE	FALSE	SMALL_043
344	SMALL_043_PROC_03_05	TRUE	TRUE	SMALL_043
345	SMALL_043_PROC_03_06	FALSE	TRUE	SMALL_043
346	SMALL_043_PROC_04_01	TRUE	FALSE	SMALL_043
347	SMALL_043_PROC_04_02	TRUE	TRUE	SMALL_043
348	SMALL_043_PROC_04_03	FALSE	TRUE	SMALL_043
349	SMALL_043_PROC_04_05	TRUE	FALSE	SMALL_043
350	SMALL_043_PROC_04_06	TRUE	FALSE	SMALL_043
351	SMALL_043_PROC_04_07	FALSE	FALSE	SMALL_043
352	SMALL_043_SOMA_01	TRUE	TRUE	SMALL_043
353	SMALL_043_SOMA_02	TRUE	FALSE	SMALL_043
354	SMALL_043_SOMA_03	FALSE	FALSE	SMALL_043
355	SMALL_043_SOMA_04	TRUE	FALSE	SMALL_043
