# Supplementary material for: Complementary encoding of spatial information in hippocampal astrocytes
Source: PLoS Biol. 2022 Mar 3;20(3):e3001530. doi: 10.1371/journal.pbio.3001530 (PMC8893713; doi:10.1371/journal.pbio.3001530)
Supplement: S2 Data — (ZIP) [file pbio.3001530.s034.zip › S2_Data/S3_Fig.xlsx]

## Sheet: S3_B
	ROI_name	Standard_error	Group
0	SMALL_019_PROC_01_01	0.0069713	Spatially modulated
1	SMALL_019_PROC_01_02	0.00791192	Spatially modulated
2	SMALL_019_PROC_01_03	0.00789779	Spatially modulated
3	SMALL_019_PROC_01_04	0.00368514	Spatially modulated
4	SMALL_019_PROC_01_05	0.0126928	Spatially modulated
5	SMALL_019_PROC_01_06	0.0104073	Spatially modulated
6	SMALL_019_PROC_01_07	0.00583104	Spatially modulated
7	SMALL_019_PROC_02_03	0.0170329	Spatially modulated
8	SMALL_019_PROC_03_01	0.00588145	Spatially modulated
9	SMALL_019_PROC_03_04	0.00614545	Spatially modulated
10	SMALL_019_PROC_03_05	0.00842543	Spatially modulated
11	SMALL_019_PROC_03_06	0.00761375	Spatially modulated
12	SMALL_019_PROC_04_09	0.00659255	Spatially modulated
13	SMALL_019_PROC_04_10	0.00580302	Spatially modulated
14	SMALL_019_PROC_05_01	0.0102202	Spatially modulated
15	SMALL_019_PROC_05_03	0.0111445	Spatially modulated
16	SMALL_019_PROC_05_06	0.0114995	Spatially modulated
17	SMALL_019_PROC_06_03	0.0100579	Spatially modulated
18	SMALL_019_PROC_06_04	0.0105035	Spatially modulated
19	SMALL_019_PROC_06_06	0.0131419	Spatially modulated
20	SMALL_019_PROC_07_04	0.00993258	Spatially modulated
21	SMALL_019_SOMA_01	0.00451616	Spatially modulated
22	SMALL_019_SOMA_02	0.00492008	Spatially modulated
23	SMALL_019_SOMA_03	0.00297019	Spatially modulated
24	SMALL_019_SOMA_04	0.00912181	Spatially modulated
25	SMALL_019_SOMA_05	0.00975476	Spatially modulated
26	SMALL_019_SOMA_06	0.00919474	Spatially modulated
27	SMALL_019_SOMA_07	0.0140102	Spatially modulated
28	SMALL_027_PROC_01_02	0.0124592	Spatially modulated
29	SMALL_027_PROC_01_03	0.0111449	Spatially modulated
30	SMALL_027_PROC_02_01	0.0127705	Spatially modulated
31	SMALL_027_PROC_02_02	0.0126615	Spatially modulated
32	SMALL_027_PROC_02_03	0.0117629	Spatially modulated
33	SMALL_027_PROC_02_04	0.00870624	Spatially modulated
34	SMALL_027_PROC_02_05	0.0146688	Spatially modulated
35	SMALL_027_PROC_02_06	0.0127589	Spatially modulated
36	SMALL_027_PROC_02_08	0.0137671	Spatially modulated
37	SMALL_027_PROC_02_11	0.0106473	Spatially modulated
38	SMALL_027_PROC_02_12	0.0126426	Spatially modulated
39	SMALL_027_PROC_02_14	0.0165506	Spatially modulated
40	SMALL_027_PROC_03_01	0.00620552	Spatially modulated
41	SMALL_027_PROC_03_02	0.00771299	Spatially modulated
42	SMALL_027_PROC_03_05	0.0101891	Spatially modulated
43	SMALL_027_PROC_03_06	0.00621738	Spatially modulated
44	SMALL_027_PROC_03_07	0.00719878	Spatially modulated
45	SMALL_027_PROC_03_08	0.00767232	Spatially modulated
46	SMALL_027_PROC_04_02	0.0302451	Spatially modulated
47	SMALL_027_PROC_05_01	0.0128506	Spatially modulated
48	SMALL_027_PROC_06_02	0.0312338	Spatially modulated
49	SMALL_027_PROC_06_05	0.0315479	Spatially modulated
50	SMALL_027_PROC_06_06	0.0196305	Spatially modulated
51	SMALL_027_PROC_07_01	0.0123691	Spatially modulated
52	SMALL_027_PROC_07_03	0.00860524	Spatially modulated
53	SMALL_027_PROC_07_04	0.0126244	Spatially modulated
54	SMALL_027_PROC_07_05	0.00732098	Spatially modulated
55	SMALL_027_PROC_07_06	0.00957853	Spatially modulated
56	SMALL_027_PROC_07_09	0.00557455	Spatially modulated
57	SMALL_027_PROC_07_10	0.00652582	Spatially modulated
58	SMALL_027_PROC_08_01	0.0271865	Spatially modulated
59	SMALL_027_PROC_08_02	0.0145905	Spatially modulated
60	SMALL_027_PROC_08_04	0.0198388	Spatially modulated
61	SMALL_027_PROC_08_05	0.0307164	Spatially modulated
62	SMALL_027_SOMA_02	0.0159709	Spatially modulated
63	SMALL_027_SOMA_03	0.0100744	Spatially modulated
64	SMALL_027_SOMA_07	0.00787396	Spatially modulated
65	SMALL_023_PROC_01_01	0.00941452	Spatially modulated
66	SMALL_023_PROC_01_08	0.013576	Spatially modulated
67	SMALL_023_PROC_01_09	0.0118979	Spatially modulated
68	SMALL_023_PROC_01_10	0.0128697	Spatially modulated
69	SMALL_023_PROC_02_03	0.0185651	Spatially modulated
70	SMALL_023_PROC_02_04	0.019467	Spatially modulated
71	SMALL_023_PROC_02_08	0.0161715	Spatially modulated
72	SMALL_023_PROC_02_09	0.0142437	Spatially modulated
73	SMALL_023_PROC_03_02	0.0198863	Spatially modulated
74	SMALL_023_PROC_03_03	0.0173161	Spatially modulated
75	SMALL_023_PROC_04_01	0.0135886	Spatially modulated
76	SMALL_023_PROC_05_04	0.105316	Spatially modulated
77	SMALL_023_PROC_05_05	0.015177	Spatially modulated
78	SMALL_023_PROC_06_01	0.0131538	Spatially modulated
79	SMALL_023_PROC_06_03	0.0196729	Spatially modulated
80	SMALL_023_SOMA_04	0.0152304	Spatially modulated
81	SMALL_031_PROC_01_04	0.0163576	Spatially modulated
82	SMALL_031_PROC_03_01	0.0235354	Spatially modulated
83	SMALL_031_PROC_04_02	0.0524949	Spatially modulated
84	SMALL_031_PROC_06_01	0.0436959	Spatially modulated
85	SMALL_031_PROC_07_01	0.0993544	Spatially modulated
86	SMALL_031_PROC_07_02	0.0236358	Spatially modulated
87	SMALL_031_SOMA_01	0.0180101	Spatially modulated
88	SMALL_031_SOMA_07	0.0265309	Spatially modulated
89	SMALL_039_PROC_01_01	0.0203022	Spatially modulated
90	SMALL_039_PROC_01_03	0.00970254	Spatially modulated
91	SMALL_039_PROC_01_04	0.00948629	Spatially modulated
92	SMALL_039_PROC_01_05	0.00961235	Spatially modulated
93	SMALL_039_PROC_01_07	0.0121847	Spatially modulated
94	SMALL_039_PROC_02_01	0.00455102	Spatially modulated
95	SMALL_039_PROC_02_02	0.0080587	Spatially modulated
96	SMALL_039_PROC_02_03	0.00525507	Spatially modulated
97	SMALL_039_PROC_02_06	0.00524487	Spatially modulated
98	SMALL_039_PROC_02_07	0.00754883	Spatially modulated
99	SMALL_039_PROC_02_08	0.00548969	Spatially modulated
100	SMALL_039_PROC_02_10	0.00683304	Spatially modulated
101	SMALL_039_PROC_02_15	0.00482885	Spatially modulated
102	SMALL_039_PROC_02_16	0.00601039	Spatially modulated
103	SMALL_039_PROC_02_17	0.00997166	Spatially modulated
104	SMALL_039_PROC_03_03	0.00977614	Spatially modulated
105	SMALL_039_PROC_04_02	0.0137201	Spatially modulated
106	SMALL_039_PROC_04_03	0.0061958	Spatially modulated
107	SMALL_039_PROC_04_04	0.00679383	Spatially modulated
108	SMALL_039_PROC_04_05	0.00647688	Spatially modulated
109	SMALL_039_PROC_05_01	0.0122843	Spatially modulated
110	SMALL_039_PROC_05_03	0.00676337	Spatially modulated
111	SMALL_039_PROC_05_04	0.00632074	Spatially modulated
112	SMALL_039_PROC_05_05	0.00733587	Spatially modulated
113	SMALL_039_PROC_05_08	0.00901502	Spatially modulated
114	SMALL_039_PROC_05_09	0.0101382	Spatially modulated
115	SMALL_039_PROC_06_02	0.00837786	Spatially modulated
116	SMALL_039_SOMA_02	0.00408026	Spatially modulated
117	SMALL_035_PROC_01_01	0.0194797	Spatially modulated
118	SMALL_035_PROC_01_03	0.0124616	Spatially modulated
119	SMALL_035_PROC_01_04	0.0441759	Spatially modulated
120	SMALL_035_PROC_01_05	0.0684254	Spatially modulated
121	SMALL_035_PROC_01_06	0.0197314	Spatially modulated
122	SMALL_035_PROC_01_07	0.0315669	Spatially modulated
123	SMALL_035_PROC_01_08	0.0159484	Spatially modulated
124	SMALL_035_PROC_01_09	0.0199171	Spatially modulated
125	SMALL_035_PROC_01_10	0.010236	Spatially modulated
126	SMALL_035_PROC_01_11	0.0125622	Spatially modulated
127	SMALL_035_PROC_02_01	0.00818735	Spatially modulated
128	SMALL_035_PROC_02_03	0.0109385	Spatially modulated
129	SMALL_035_PROC_03_03	0.0472436	Spatially modulated
130	SMALL_035_PROC_04_01	0.0624137	Spatially modulated
131	SMALL_035_PROC_04_02	0.0407274	Spatially modulated
132	SMALL_035_PROC_04_04	0.0699527	Spatially modulated
133	SMALL_035_PROC_04_05	0.0343996	Spatially modulated
134	SMALL_035_PROC_04_07	0.0377217	Spatially modulated
135	SMALL_035_PROC_04_08	0.0487979	Spatially modulated
136	SMALL_035_PROC_04_09	0.0416237	Spatially modulated
137	SMALL_035_PROC_05_01	0.0410973	Spatially modulated
138	SMALL_035_PROC_05_02	0.0371784	Spatially modulated
139	SMALL_035_PROC_05_03	0.0213829	Spatially modulated
140	SMALL_035_PROC_05_04	0.0433353	Spatially modulated
141	SMALL_035_PROC_05_05	0.0306505	Spatially modulated
142	SMALL_035_SOMA_02	0.00888274	Spatially modulated
143	SMALL_035_SOMA_03	0.0364663	Spatially modulated
144	SMALL_035_SOMA_04	0.0412405	Spatially modulated
145	SMALL_035_SOMA_05	0.0315275	Spatially modulated
146	SMALL_043_PROC_01_01	0.0232564	Spatially modulated
147	SMALL_043_PROC_01_02	0.118864	Spatially modulated
148	SMALL_043_PROC_01_04	0.023583	Spatially modulated
149	SMALL_043_PROC_02_04	0.0197852	Spatially modulated
150	SMALL_043_PROC_02_05	0.0229672	Spatially modulated
151	SMALL_043_PROC_03_01	0.0345501	Spatially modulated
152	SMALL_043_PROC_03_05	0.0237404	Spatially modulated
153	SMALL_043_PROC_04_02	0.0221641	Spatially modulated
154	SMALL_043_SOMA_01	0.039167	Spatially modulated
155	SMALL_019_PROC_02_01	0.00956613	not modulated
156	SMALL_019_PROC_02_02	0.0160179	not modulated
157	SMALL_019_PROC_02_04	0.00885682	not modulated
158	SMALL_019_PROC_02_05	0.00621153	not modulated
159	SMALL_019_PROC_02_06	0.0156786	not modulated
160	SMALL_019_PROC_02_07	0.0074496	not modulated
161	SMALL_019_PROC_03_02	0.00457804	not modulated
162	SMALL_019_PROC_03_03	0.00619275	not modulated
163	SMALL_019_PROC_03_07	0.00415344	not modulated
164	SMALL_019_PROC_03_08	0.00689823	not modulated
165	SMALL_019_PROC_04_01	0.0131568	not modulated
166	SMALL_019_PROC_04_02	0.00487616	not modulated
167	SMALL_019_PROC_04_03	0.0063124	not modulated
168	SMALL_019_PROC_04_04	0.0104585	not modulated
169	SMALL_019_PROC_04_05	0.0611681	not modulated
170	SMALL_019_PROC_04_06	0.0209815	not modulated
171	SMALL_019_PROC_04_07	0.00543423	not modulated
172	SMALL_019_PROC_04_08	0.00777443	not modulated
173	SMALL_019_PROC_05_02	0.00506067	not modulated
174	SMALL_019_PROC_05_04	0.0111029	not modulated
175	SMALL_019_PROC_05_05	0.0127323	not modulated
176	SMALL_019_PROC_06_01	0.0133487	not modulated
177	SMALL_019_PROC_06_02	0.00761444	not modulated
178	SMALL_019_PROC_06_05	0.00754469	not modulated
179	SMALL_019_PROC_07_01	0.0176898	not modulated
180	SMALL_019_PROC_07_02	0.0136116	not modulated
181	SMALL_019_PROC_07_03	0.0169131	not modulated
182	SMALL_019_PROC_07_05	0.0109246	not modulated
183	SMALL_019_PROC_07_06	0.0126837	not modulated
184	SMALL_019_PROC_07_07	0.0418846	not modulated
185	SMALL_027_PROC_01_01	0.0162968	not modulated
186	SMALL_027_PROC_01_04	0.0166065	not modulated
187	SMALL_027_PROC_02_07	0.0121541	not modulated
188	SMALL_027_PROC_02_09	0.0161169	not modulated
189	SMALL_027_PROC_02_10	0.0159479	not modulated
190	SMALL_027_PROC_02_13	0.0134103	not modulated
191	SMALL_027_PROC_02_15	0.0166115	not modulated
192	SMALL_027_PROC_03_03	0.021956	not modulated
193	SMALL_027_PROC_03_04	0.0184395	not modulated
194	SMALL_027_PROC_04_01	0.0221389	not modulated
195	SMALL_027_PROC_04_03	0.017283	not modulated
196	SMALL_027_PROC_04_04	0.011066	not modulated
197	SMALL_027_PROC_04_05	0.0188664	not modulated
198	SMALL_027_PROC_06_01	0.0232746	not modulated
199	SMALL_027_PROC_06_03	0.0266058	not modulated
200	SMALL_027_PROC_06_04	0.0229813	not modulated
201	SMALL_027_PROC_06_07	0.00822617	not modulated
202	SMALL_027_PROC_07_02	0.0298358	not modulated
203	SMALL_027_PROC_07_07	0.00807738	not modulated
204	SMALL_027_PROC_07_08	0.0132812	not modulated
205	SMALL_027_PROC_08_03	0.137533	not modulated
206	SMALL_027_SOMA_01	0.0181356	not modulated
207	SMALL_027_SOMA_04	0.0103957	not modulated
208	SMALL_027_SOMA_05	0.0053356	not modulated
209	SMALL_027_SOMA_06	0.0255035	not modulated
210	SMALL_027_SOMA_08	0.0478837	not modulated
211	SMALL_023_PROC_01_02	0.0137784	not modulated
212	SMALL_023_PROC_01_03	0.0160383	not modulated
213	SMALL_023_PROC_01_04	0.0171748	not modulated
214	SMALL_023_PROC_01_05	0.011803	not modulated
215	SMALL_023_PROC_01_06	0.016058	not modulated
216	SMALL_023_PROC_01_07	0.0133011	not modulated
217	SMALL_023_PROC_01_11	0.0136449	not modulated
218	SMALL_023_PROC_02_01	0.019529	not modulated
219	SMALL_023_PROC_02_02	0.0172215	not modulated
220	SMALL_023_PROC_02_05	0.0156041	not modulated
221	SMALL_023_PROC_02_06	0.0202736	not modulated
222	SMALL_023_PROC_02_07	0.0542201	not modulated
223	SMALL_023_PROC_03_01	0.0185898	not modulated
224	SMALL_023_PROC_03_04	0.0659925	not modulated
225	SMALL_023_PROC_03_05	0.0227011	not modulated
226	SMALL_023_PROC_03_06	0.0990297	not modulated
227	SMALL_023_PROC_03_07	0.0214597	not modulated
228	SMALL_023_PROC_04_02	0.0152041	not modulated
229	SMALL_023_PROC_04_03	0.0136777	not modulated
230	SMALL_023_PROC_04_04	0.0115273	not modulated
231	SMALL_023_PROC_05_01	0.0154951	not modulated
232	SMALL_023_PROC_05_02	0.0131044	not modulated
233	SMALL_023_PROC_05_03	0.0144044	not modulated
234	SMALL_023_PROC_05_06	0.0160792	not modulated
235	SMALL_023_PROC_05_07	0.0136433	not modulated
236	SMALL_023_PROC_05_08	0.0170431	not modulated
237	SMALL_023_PROC_05_09	0.0171497	not modulated
238	SMALL_023_PROC_05_10	0.0490142	not modulated
239	SMALL_023_PROC_06_02	0.0151988	not modulated
240	SMALL_023_PROC_06_04	0.264226	not modulated
241	SMALL_023_SOMA_01	0.015994	not modulated
242	SMALL_023_SOMA_02	0.0240532	not modulated
243	SMALL_023_SOMA_03	0.100202	not modulated
244	SMALL_023_SOMA_05	0.0207373	not modulated
245	SMALL_023_SOMA_06	0.0208688	not modulated
246	SMALL_031_PROC_01_01	0.0189414	not modulated
247	SMALL_031_PROC_01_02	0.0215258	not modulated
248	SMALL_031_PROC_01_03	0.0755517	not modulated
249	SMALL_031_PROC_01_05	0.0194903	not modulated
250	SMALL_031_PROC_01_06	0.0201192	not modulated
251	SMALL_031_PROC_01_07	0.0225245	not modulated
252	SMALL_031_PROC_01_08	0.0131078	not modulated
253	SMALL_031_PROC_02_01	0.0225819	not modulated
254	SMALL_031_PROC_02_02	0.0711644	not modulated
255	SMALL_031_PROC_02_03	0.0433757	not modulated
256	SMALL_031_PROC_02_04	0.0311809	not modulated
257	SMALL_031_PROC_02_05	0.0235876	not modulated
258	SMALL_031_PROC_02_06	0.0560513	not modulated
259	SMALL_031_PROC_02_07	0.0755548	not modulated
260	SMALL_031_PROC_02_08	0.0501841	not modulated
261	SMALL_031_PROC_02_09	0.0345346	not modulated
262	SMALL_031_PROC_02_10	0.0449098	not modulated
263	SMALL_031_PROC_03_02	0.0294209	not modulated
264	SMALL_031_PROC_03_03	0.0600653	not modulated
265	SMALL_031_PROC_03_04	0.0233389	not modulated
266	SMALL_031_PROC_03_05	0.0231715	not modulated
267	SMALL_031_PROC_03_06	0.0790373	not modulated
268	SMALL_031_PROC_04_01	0.0237437	not modulated
269	SMALL_031_PROC_04_03	0.0697932	not modulated
270	SMALL_031_PROC_04_04	0.0287546	not modulated
271	SMALL_031_PROC_05_01	0.0878558	not modulated
272	SMALL_031_PROC_05_02	0.0913195	not modulated
273	SMALL_031_PROC_05_03	0.0322653	not modulated
274	SMALL_031_PROC_05_04	0.0841639	not modulated
275	SMALL_031_PROC_06_02	0.0240602	not modulated
276	SMALL_031_PROC_06_03	0.0658428	not modulated
277	SMALL_031_PROC_07_03	0.0321631	not modulated
278	SMALL_031_PROC_08_01	0.0610826	not modulated
279	SMALL_031_PROC_08_02	0.0242594	not modulated
280	SMALL_031_PROC_08_03	0.0532364	not modulated
281	SMALL_031_PROC_08_04	0.0256754	not modulated
282	SMALL_031_PROC_08_05	0.0858439	not modulated
283	SMALL_031_PROC_09_01	0.0650151	not modulated
284	SMALL_031_SOMA_02	0.0510544	not modulated
285	SMALL_031_SOMA_03	0.0138303	not modulated
286	SMALL_031_SOMA_04	0.0455535	not modulated
287	SMALL_031_SOMA_05	0.044661	not modulated
288	SMALL_031_SOMA_06	0.0218513	not modulated
289	SMALL_031_SOMA_08	0.0925251	not modulated
290	SMALL_031_SOMA_09	0.1002	not modulated
291	SMALL_039_PROC_01_02	0.026331	not modulated
292	SMALL_039_PROC_01_06	0.0112491	not modulated
293	SMALL_039_PROC_01_08	0.0188757	not modulated
294	SMALL_039_PROC_01_09	0.079929	not modulated
295	SMALL_039_PROC_02_04	0.00485402	not modulated
296	SMALL_039_PROC_02_05	0.00655929	not modulated
297	SMALL_039_PROC_02_09	0.00711002	not modulated
298	SMALL_039_PROC_02_11	0.00870236	not modulated
299	SMALL_039_PROC_02_12	0.0625073	not modulated
300	SMALL_039_PROC_02_13	0.0130285	not modulated
301	SMALL_039_PROC_02_14	0.00982402	not modulated
302	SMALL_039_PROC_03_01	0.00866734	not modulated
303	SMALL_039_PROC_03_02	0.0156115	not modulated
304	SMALL_039_PROC_03_04	0.00773224	not modulated
305	SMALL_039_PROC_03_05	0.016852	not modulated
306	SMALL_039_PROC_03_06	0.00926229	not modulated
307	SMALL_039_PROC_04_01	0.0158892	not modulated
308	SMALL_039_PROC_04_06	0.00574986	not modulated
309	SMALL_039_PROC_05_02	0.0144801	not modulated
310	SMALL_039_PROC_05_06	0.00756885	not modulated
311	SMALL_039_PROC_05_07	0.00784503	not modulated
312	SMALL_039_PROC_05_10	0.00900414	not modulated
313	SMALL_039_PROC_05_11	0.010796	not modulated
314	SMALL_039_PROC_06_01	0.00678899	not modulated
315	SMALL_039_PROC_06_03	0.00770159	not modulated
316	SMALL_039_PROC_06_04	0.00759347	not modulated
317	SMALL_039_PROC_07_01	0.0118861	not modulated
318	SMALL_039_PROC_07_02	0.0107501	not modulated
319	SMALL_039_PROC_07_03	0.00790771	not modulated
320	SMALL_039_PROC_07_04	0.0102757	not modulated
321	SMALL_039_PROC_07_05	0.101017	not modulated
322	SMALL_039_SOMA_01	0.0192384	not modulated
323	SMALL_039_SOMA_03	0.00760088	not modulated
324	SMALL_039_SOMA_04	0.00917652	not modulated
325	SMALL_039_SOMA_05	0.00627493	not modulated
326	SMALL_039_SOMA_06	0.0105798	not modulated
327	SMALL_039_SOMA_07	0.0114654	not modulated
328	SMALL_035_PROC_01_02	0.0104616	not modulated
329	SMALL_035_PROC_02_02	0.0104433	not modulated
330	SMALL_035_PROC_03_01	0.00790157	not modulated
331	SMALL_035_PROC_03_02	0.0400866	not modulated
332	SMALL_035_PROC_03_04	0.00811978	not modulated
333	SMALL_035_PROC_04_03	0.0471604	not modulated
334	SMALL_035_PROC_04_06	0.0614789	not modulated
335	SMALL_035_SOMA_01	0.0151874	not modulated
336	SMALL_043_PROC_01_03	0.0828068	not modulated
337	SMALL_043_PROC_01_05	0.0325103	not modulated
338	SMALL_043_PROC_01_06	0.049376	not modulated
339	SMALL_043_PROC_02_01	0.0316532	not modulated
340	SMALL_043_PROC_02_02	0.0769313	not modulated
341	SMALL_043_PROC_02_03	0.0498931	not modulated
342	SMALL_043_PROC_02_06	0.0661435	not modulated
343	SMALL_043_PROC_02_07	0.0212287	not modulated
344	SMALL_043_PROC_03_02	0.030391	not modulated
345	SMALL_043_PROC_03_03	0.0190073	not modulated
346	SMALL_043_PROC_03_04	0.0356972	not modulated
347	SMALL_043_PROC_03_06	0.0205571	not modulated
348	SMALL_043_PROC_04_01	0.0365846	not modulated
349	SMALL_043_PROC_04_03	0.0241297	not modulated
350	SMALL_043_PROC_04_05	0.0535455	not modulated
351	SMALL_043_PROC_04_06	0.0725583	not modulated
352	SMALL_043_PROC_04_07	0.0281754	not modulated
353	SMALL_043_SOMA_02	0.0424983	not modulated
354	SMALL_043_SOMA_03	0.0277877	not modulated
355	SMALL_043_SOMA_04	0.0365388	not modulated

## Sheet: S3_C
	ROI_name	Pearson Corr	Group
0	SMALL_019_PROC_01_01	0.358099	Spatially modulated
1	SMALL_019_PROC_01_02	0.74982	Spatially modulated
2	SMALL_019_PROC_01_03	0.725701	Spatially modulated
3	SMALL_019_PROC_01_04	0.802101	Spatially modulated
4	SMALL_019_PROC_01_05	0.187272	Spatially modulated
5	SMALL_019_PROC_01_06	0.210396	Spatially modulated
6	SMALL_019_PROC_01_07	0.515203	Spatially modulated
7	SMALL_019_PROC_02_03	0.226126	Spatially modulated
8	SMALL_019_PROC_03_01	0.311375	Spatially modulated
9	SMALL_019_PROC_03_04	0.339701	Spatially modulated
10	SMALL_019_PROC_03_05	0.486935	Spatially modulated
11	SMALL_019_PROC_03_06	0.324765	Spatially modulated
12	SMALL_019_PROC_04_09	0.691653	Spatially modulated
13	SMALL_019_PROC_04_10	0.868475	Spatially modulated
14	SMALL_019_PROC_05_01	0.700528	Spatially modulated
15	SMALL_019_PROC_05_03	0.80985	Spatially modulated
16	SMALL_019_PROC_05_06	0.455755	Spatially modulated
17	SMALL_019_PROC_06_03	0.711546	Spatially modulated
18	SMALL_019_PROC_06_04	0.703332	Spatially modulated
19	SMALL_019_PROC_06_06	0.527511	Spatially modulated
20	SMALL_019_PROC_07_04	0.467431	Spatially modulated
21	SMALL_019_SOMA_01	0.771696	Spatially modulated
22	SMALL_019_SOMA_02	0.457499	Spatially modulated
23	SMALL_019_SOMA_03	0.4127	Spatially modulated
24	SMALL_019_SOMA_04	0.778043	Spatially modulated
25	SMALL_019_SOMA_05	0.630108	Spatially modulated
26	SMALL_019_SOMA_06	0.581182	Spatially modulated
27	SMALL_019_SOMA_07	0.666136	Spatially modulated
28	SMALL_027_PROC_01_02	-0.0276845	Spatially modulated
29	SMALL_027_PROC_01_03	-0.231896	Spatially modulated
30	SMALL_027_PROC_02_01	0.739164	Spatially modulated
31	SMALL_027_PROC_02_02	-0.0525288	Spatially modulated
32	SMALL_027_PROC_02_03	0.819741	Spatially modulated
33	SMALL_027_PROC_02_04	0.896326	Spatially modulated
34	SMALL_027_PROC_02_05	0.636217	Spatially modulated
35	SMALL_027_PROC_02_06	0.320533	Spatially modulated
36	SMALL_027_PROC_02_08	0.30108	Spatially modulated
37	SMALL_027_PROC_02_11	0.375963	Spatially modulated
38	SMALL_027_PROC_02_12	-0.199308	Spatially modulated
39	SMALL_027_PROC_02_14	-0.100059	Spatially modulated
40	SMALL_027_PROC_03_01	0.716174	Spatially modulated
41	SMALL_027_PROC_03_02	0.597079	Spatially modulated
42	SMALL_027_PROC_03_05	0.158836	Spatially modulated
43	SMALL_027_PROC_03_06	0.778769	Spatially modulated
44	SMALL_027_PROC_03_07	0.855862	Spatially modulated
45	SMALL_027_PROC_03_08	0.945159	Spatially modulated
46	SMALL_027_PROC_04_02	0.434287	Spatially modulated
47	SMALL_027_PROC_05_01	0.484931	Spatially modulated
48	SMALL_027_PROC_06_02	0.446875	Spatially modulated
49	SMALL_027_PROC_06_05	0.204918	Spatially modulated
50	SMALL_027_PROC_06_06	0.859316	Spatially modulated
51	SMALL_027_PROC_07_01	0.681682	Spatially modulated
52	SMALL_027_PROC_07_03	0.454224	Spatially modulated
53	SMALL_027_PROC_07_04	0.417339	Spatially modulated
54	SMALL_027_PROC_07_05	0.891581	Spatially modulated
55	SMALL_027_PROC_07_06	0.874131	Spatially modulated
56	SMALL_027_PROC_07_09	0.869321	Spatially modulated
57	SMALL_027_PROC_07_10	0.773504	Spatially modulated
58	SMALL_027_PROC_08_01	0.865257	Spatially modulated
59	SMALL_027_PROC_08_02	0.832001	Spatially modulated
60	SMALL_027_PROC_08_04	0.551023	Spatially modulated
61	SMALL_027_PROC_08_05	0.724387	Spatially modulated
62	SMALL_027_SOMA_02	0.170103	Spatially modulated
63	SMALL_027_SOMA_03	0.110353	Spatially modulated
64	SMALL_027_SOMA_07	0.887164	Spatially modulated
65	SMALL_023_PROC_01_01	0.596592	Spatially modulated
66	SMALL_023_PROC_01_08	0.807601	Spatially modulated
67	SMALL_023_PROC_01_09	0.730726	Spatially modulated
68	SMALL_023_PROC_01_10	0.788165	Spatially modulated
69	SMALL_023_PROC_02_03	0.308544	Spatially modulated
70	SMALL_023_PROC_02_04	0.816244	Spatially modulated
71	SMALL_023_PROC_02_08	0.576119	Spatially modulated
72	SMALL_023_PROC_02_09	0.585766	Spatially modulated
73	SMALL_023_PROC_03_02	0.563049	Spatially modulated
74	SMALL_023_PROC_03_03	0.856948	Spatially modulated
75	SMALL_023_PROC_04_01	0.785511	Spatially modulated
76	SMALL_023_PROC_05_04	0.0291086	Spatially modulated
77	SMALL_023_PROC_05_05	0.47672	Spatially modulated
78	SMALL_023_PROC_06_01	0.606143	Spatially modulated
79	SMALL_023_PROC_06_03	0.752446	Spatially modulated
80	SMALL_023_SOMA_04	0.512621	Spatially modulated
81	SMALL_031_PROC_01_04	0.264864	Spatially modulated
82	SMALL_031_PROC_03_01	0.0470942	Spatially modulated
83	SMALL_031_PROC_04_02	-0.130988	Spatially modulated
84	SMALL_031_PROC_06_01	-0.327095	Spatially modulated
85	SMALL_031_PROC_07_01	-0.235906	Spatially modulated
86	SMALL_031_PROC_07_02	-0.306686	Spatially modulated
87	SMALL_031_SOMA_01	-0.222908	Spatially modulated
88	SMALL_031_SOMA_07	0.00538501	Spatially modulated
89	SMALL_039_PROC_01_01	0.595767	Spatially modulated
90	SMALL_039_PROC_01_03	0.773659	Spatially modulated
91	SMALL_039_PROC_01_04	0.744967	Spatially modulated
92	SMALL_039_PROC_01_05	0.6531	Spatially modulated
93	SMALL_039_PROC_01_07	0.68302	Spatially modulated
94	SMALL_039_PROC_02_01	0.722549	Spatially modulated
95	SMALL_039_PROC_02_02	0.498689	Spatially modulated
96	SMALL_039_PROC_02_03	0.602245	Spatially modulated
97	SMALL_039_PROC_02_06	0.505665	Spatially modulated
98	SMALL_039_PROC_02_07	0.428769	Spatially modulated
99	SMALL_039_PROC_02_08	0.374722	Spatially modulated
100	SMALL_039_PROC_02_10	0.231078	Spatially modulated
101	SMALL_039_PROC_02_15	0.330487	Spatially modulated
102	SMALL_039_PROC_02_16	0.308531	Spatially modulated
103	SMALL_039_PROC_02_17	0.613799	Spatially modulated
104	SMALL_039_PROC_03_03	0.631829	Spatially modulated
105	SMALL_039_PROC_04_02	-0.154312	Spatially modulated
106	SMALL_039_PROC_04_03	0.660143	Spatially modulated
107	SMALL_039_PROC_04_04	0.600599	Spatially modulated
108	SMALL_039_PROC_04_05	0.603818	Spatially modulated
109	SMALL_039_PROC_05_01	0.287253	Spatially modulated
110	SMALL_039_PROC_05_03	0.885069	Spatially modulated
111	SMALL_039_PROC_05_04	0.829043	Spatially modulated
112	SMALL_039_PROC_05_05	0.743099	Spatially modulated
113	SMALL_039_PROC_05_08	0.9326	Spatially modulated
114	SMALL_039_PROC_05_09	0.104095	Spatially modulated
115	SMALL_039_PROC_06_02	0.346765	Spatially modulated
116	SMALL_039_SOMA_02	0.711448	Spatially modulated
117	SMALL_035_PROC_01_01	0.634584	Spatially modulated
118	SMALL_035_PROC_01_03	0.688446	Spatially modulated
119	SMALL_035_PROC_01_04	0.845621	Spatially modulated
120	SMALL_035_PROC_01_05	0.387496	Spatially modulated
121	SMALL_035_PROC_01_06	0.735063	Spatially modulated
122	SMALL_035_PROC_01_07	0.670983	Spatially modulated
123	SMALL_035_PROC_01_08	0.747555	Spatially modulated
124	SMALL_035_PROC_01_09	0.950733	Spatially modulated
125	SMALL_035_PROC_01_10	0.907651	Spatially modulated
126	SMALL_035_PROC_01_11	0.891865	Spatially modulated
127	SMALL_035_PROC_02_01	0.930556	Spatially modulated
128	SMALL_035_PROC_02_03	0.827821	Spatially modulated
129	SMALL_035_PROC_03_03	0.800336	Spatially modulated
130	SMALL_035_PROC_04_01	0.822631	Spatially modulated
131	SMALL_035_PROC_04_02	0.543168	Spatially modulated
132	SMALL_035_PROC_04_04	0.486962	Spatially modulated
133	SMALL_035_PROC_04_05	0.615593	Spatially modulated
134	SMALL_035_PROC_04_07	0.908098	Spatially modulated
135	SMALL_035_PROC_04_08	0.763099	Spatially modulated
136	SMALL_035_PROC_04_09	0.865436	Spatially modulated
137	SMALL_035_PROC_05_01	0.949279	Spatially modulated
138	SMALL_035_PROC_05_02	0.916356	Spatially modulated
139	SMALL_035_PROC_05_03	0.962602	Spatially modulated
140	SMALL_035_PROC_05_04	0.87326	Spatially modulated
141	SMALL_035_PROC_05_05	0.96193	Spatially modulated
142	SMALL_035_SOMA_02	0.90787	Spatially modulated
143	SMALL_035_SOMA_03	0.833521	Spatially modulated
144	SMALL_035_SOMA_04	0.727835	Spatially modulated
145	SMALL_035_SOMA_05	0.946368	Spatially modulated
146	SMALL_043_PROC_01_01	0.768388	Spatially modulated
147	SMALL_043_PROC_01_02	0.729636	Spatially modulated
148	SMALL_043_PROC_01_04	0.544712	Spatially modulated
149	SMALL_043_PROC_02_04	0.701888	Spatially modulated
150	SMALL_043_PROC_02_05	0.539819	Spatially modulated
151	SMALL_043_PROC_03_01	0.480058	Spatially modulated
152	SMALL_043_PROC_03_05	0.508884	Spatially modulated
153	SMALL_043_PROC_04_02	0.3613	Spatially modulated
154	SMALL_043_SOMA_01	0.463979	Spatially modulated
155	SMALL_019_PROC_02_01	0.229826	not modulated
156	SMALL_019_PROC_02_02	-0.175095	not modulated
157	SMALL_019_PROC_02_04	0.517677	not modulated
158	SMALL_019_PROC_02_05	0.513827	not modulated
159	SMALL_019_PROC_02_06	-0.24616	not modulated
160	SMALL_019_PROC_02_07	0.177784	not modulated
161	SMALL_019_PROC_03_02	0.311964	not modulated
162	SMALL_019_PROC_03_03	0.276425	not modulated
163	SMALL_019_PROC_03_07	0.443612	not modulated
164	SMALL_019_PROC_03_08	0.136037	not modulated
165	SMALL_019_PROC_04_01	-0.108334	not modulated
166	SMALL_019_PROC_04_02	0.0790437	not modulated
167	SMALL_019_PROC_04_03	0.669636	not modulated
168	SMALL_019_PROC_04_04	0.315271	not modulated
169	SMALL_019_PROC_04_05	0.0919548	not modulated
170	SMALL_019_PROC_04_06	0.511344	not modulated
171	SMALL_019_PROC_04_07	0.609791	not modulated
172	SMALL_019_PROC_04_08	0.0839965	not modulated
173	SMALL_019_PROC_05_02	0.793226	not modulated
174	SMALL_019_PROC_05_04	0.406179	not modulated
175	SMALL_019_PROC_05_05	0.482228	not modulated
176	SMALL_019_PROC_06_01	0.140965	not modulated
177	SMALL_019_PROC_06_02	0.421328	not modulated
178	SMALL_019_PROC_06_05	0.445109	not modulated
179	SMALL_019_PROC_07_01	0.492324	not modulated
180	SMALL_019_PROC_07_02	-0.45961	not modulated
181	SMALL_019_PROC_07_03	0.114401	not modulated
182	SMALL_019_PROC_07_05	0.269788	not modulated
183	SMALL_019_PROC_07_06	0.699734	not modulated
184	SMALL_019_PROC_07_07	0.599788	not modulated
185	SMALL_027_PROC_01_01	-0.693692	not modulated
186	SMALL_027_PROC_01_04	-0.334751	not modulated
187	SMALL_027_PROC_02_07	-0.180241	not modulated
188	SMALL_027_PROC_02_09	-0.60167	not modulated
189	SMALL_027_PROC_02_10	0.0302961	not modulated
190	SMALL_027_PROC_02_13	-0.749301	not modulated
191	SMALL_027_PROC_02_15	-0.146023	not modulated
192	SMALL_027_PROC_03_03	0.732468	not modulated
193	SMALL_027_PROC_03_04	0.779487	not modulated
194	SMALL_027_PROC_04_01	0.792637	not modulated
195	SMALL_027_PROC_04_03	-0.268493	not modulated
196	SMALL_027_PROC_04_04	0.682287	not modulated
197	SMALL_027_PROC_04_05	0.738523	not modulated
198	SMALL_027_PROC_06_01	0.0933226	not modulated
199	SMALL_027_PROC_06_03	0.36783	not modulated
200	SMALL_027_PROC_06_04	0.173851	not modulated
201	SMALL_027_PROC_06_07	0.139804	not modulated
202	SMALL_027_PROC_07_02	0.74834	not modulated
203	SMALL_027_PROC_07_07	0.144094	not modulated
204	SMALL_027_PROC_07_08	-0.131213	not modulated
205	SMALL_027_PROC_08_03	0.260938	not modulated
206	SMALL_027_SOMA_01	-0.778212	not modulated
207	SMALL_027_SOMA_04	0.802701	not modulated
208	SMALL_027_SOMA_05	0.142028	not modulated
209	SMALL_027_SOMA_06	0.806884	not modulated
210	SMALL_027_SOMA_08	0.158235	not modulated
211	SMALL_023_PROC_01_02	0.493237	not modulated
212	SMALL_023_PROC_01_03	0.483082	not modulated
213	SMALL_023_PROC_01_04	0.454723	not modulated
214	SMALL_023_PROC_01_05	0.443622	not modulated
215	SMALL_023_PROC_01_06	0.277835	not modulated
216	SMALL_023_PROC_01_07	-0.269141	not modulated
217	SMALL_023_PROC_01_11	0.769692	not modulated
218	SMALL_023_PROC_02_01	0.270268	not modulated
219	SMALL_023_PROC_02_02	0.414687	not modulated
220	SMALL_023_PROC_02_05	-0.176622	not modulated
221	SMALL_023_PROC_02_06	0.457278	not modulated
222	SMALL_023_PROC_02_07	0.00305293	not modulated
223	SMALL_023_PROC_03_01	0.431459	not modulated
224	SMALL_023_PROC_03_04	0.396448	not modulated
225	SMALL_023_PROC_03_05	0.652585	not modulated
226	SMALL_023_PROC_03_06	0.845736	not modulated
227	SMALL_023_PROC_03_07	0.467848	not modulated
228	SMALL_023_PROC_04_02	0.544861	not modulated
229	SMALL_023_PROC_04_03	0.676656	not modulated
230	SMALL_023_PROC_04_04	0.758522	not modulated
231	SMALL_023_PROC_05_01	0.131243	not modulated
232	SMALL_023_PROC_05_02	0.262255	not modulated
233	SMALL_023_PROC_05_03	0.0880694	not modulated
234	SMALL_023_PROC_05_06	0.37136	not modulated
235	SMALL_023_PROC_05_07	0.220699	not modulated
236	SMALL_023_PROC_05_08	0.275844	not modulated
237	SMALL_023_PROC_05_09	0.163395	not modulated
238	SMALL_023_PROC_05_10	-0.157126	not modulated
239	SMALL_023_PROC_06_02	0.634498	not modulated
240	SMALL_023_PROC_06_04	-0.634236	not modulated
241	SMALL_023_SOMA_01	0.54874	not modulated
242	SMALL_023_SOMA_02	0.576592	not modulated
243	SMALL_023_SOMA_03	0.80926	not modulated
244	SMALL_023_SOMA_05	0.109474	not modulated
245	SMALL_023_SOMA_06	0.845889	not modulated
246	SMALL_031_PROC_01_01	-0.166087	not modulated
247	SMALL_031_PROC_01_02	-0.480015	not modulated
248	SMALL_031_PROC_01_03	-0.351366	not modulated
249	SMALL_031_PROC_01_05	-0.117544	not modulated
250	SMALL_031_PROC_01_06	0.090233	not modulated
251	SMALL_031_PROC_01_07	-0.122972	not modulated
252	SMALL_031_PROC_01_08	0.190154	not modulated
253	SMALL_031_PROC_02_01	-0.192819	not modulated
254	SMALL_031_PROC_02_02	-0.597182	not modulated
255	SMALL_031_PROC_02_03	-0.625142	not modulated
256	SMALL_031_PROC_02_04	-0.518614	not modulated
257	SMALL_031_PROC_02_05	-0.701569	not modulated
258	SMALL_031_PROC_02_06	-0.2503	not modulated
259	SMALL_031_PROC_02_07	-0.0612038	not modulated
260	SMALL_031_PROC_02_08	0.174056	not modulated
261	SMALL_031_PROC_02_09	-0.174829	not modulated
262	SMALL_031_PROC_02_10	-0.722228	not modulated
263	SMALL_031_PROC_03_02	-0.460227	not modulated
264	SMALL_031_PROC_03_03	-0.619645	not modulated
265	SMALL_031_PROC_03_04	0.00479347	not modulated
266	SMALL_031_PROC_03_05	0.0233435	not modulated
267	SMALL_031_PROC_03_06	-0.438897	not modulated
268	SMALL_031_PROC_04_01	-0.272781	not modulated
269	SMALL_031_PROC_04_03	-0.299855	not modulated
270	SMALL_031_PROC_04_04	-0.0601853	not modulated
271	SMALL_031_PROC_05_01	0.0532383	not modulated
272	SMALL_031_PROC_05_02	-0.596855	not modulated
273	SMALL_031_PROC_05_03	-0.618165	not modulated
274	SMALL_031_PROC_05_04	-0.46848	not modulated
275	SMALL_031_PROC_06_02	0.323806	not modulated
276	SMALL_031_PROC_06_03	0.129717	not modulated
277	SMALL_031_PROC_07_03	-0.0441187	not modulated
278	SMALL_031_PROC_08_01	0.135746	not modulated
279	SMALL_031_PROC_08_02	-0.464412	not modulated
280	SMALL_031_PROC_08_03	-0.19983	not modulated
281	SMALL_031_PROC_08_04	-0.610981	not modulated
282	SMALL_031_PROC_08_05	-0.865996	not modulated
283	SMALL_031_PROC_09_01	-0.670289	not modulated
284	SMALL_031_SOMA_02	-0.0870769	not modulated
285	SMALL_031_SOMA_03	0.311744	not modulated
286	SMALL_031_SOMA_04	0.389598	not modulated
287	SMALL_031_SOMA_05	-0.272067	not modulated
288	SMALL_031_SOMA_06	-0.353925	not modulated
289	SMALL_031_SOMA_08	-0.666897	not modulated
290	SMALL_031_SOMA_09	-0.544323	not modulated
291	SMALL_039_PROC_01_02	-0.204002	not modulated
292	SMALL_039_PROC_01_06	-0.00266653	not modulated
293	SMALL_039_PROC_01_08	-0.679742	not modulated
294	SMALL_039_PROC_01_09	-0.421029	not modulated
295	SMALL_039_PROC_02_04	0.603013	not modulated
296	SMALL_039_PROC_02_05	0.059936	not modulated
297	SMALL_039_PROC_02_09	0.402466	not modulated
298	SMALL_039_PROC_02_11	-0.109056	not modulated
299	SMALL_039_PROC_02_12	-0.2489	not modulated
300	SMALL_039_PROC_02_13	-0.151084	not modulated
301	SMALL_039_PROC_02_14	0.253305	not modulated
302	SMALL_039_PROC_03_01	0.363941	not modulated
303	SMALL_039_PROC_03_02	0.439639	not modulated
304	SMALL_039_PROC_03_04	-0.112582	not modulated
305	SMALL_039_PROC_03_05	-0.316242	not modulated
306	SMALL_039_PROC_03_06	0.385957	not modulated
307	SMALL_039_PROC_04_01	0.0353827	not modulated
308	SMALL_039_PROC_04_06	0.422273	not modulated
309	SMALL_039_PROC_05_02	-0.163572	not modulated
310	SMALL_039_PROC_05_06	0.162632	not modulated
311	SMALL_039_PROC_05_07	0.702393	not modulated
312	SMALL_039_PROC_05_10	0.602474	not modulated
313	SMALL_039_PROC_05_11	0.541006	not modulated
314	SMALL_039_PROC_06_01	0.639821	not modulated
315	SMALL_039_PROC_06_03	0.747433	not modulated
316	SMALL_039_PROC_06_04	0.714491	not modulated
317	SMALL_039_PROC_07_01	-0.259698	not modulated
318	SMALL_039_PROC_07_02	0.380492	not modulated
319	SMALL_039_PROC_07_03	0.0311623	not modulated
320	SMALL_039_PROC_07_04	-0.23137	not modulated
321	SMALL_039_PROC_07_05	-0.612063	not modulated
322	SMALL_039_SOMA_01	-0.663145	not modulated
323	SMALL_039_SOMA_03	0.153613	not modulated
324	SMALL_039_SOMA_04	0.721856	not modulated
325	SMALL_039_SOMA_05	0.720577	not modulated
326	SMALL_039_SOMA_06	0.307351	not modulated
327	SMALL_039_SOMA_07	0.835408	not modulated
328	SMALL_035_PROC_01_02	0.644197	not modulated
329	SMALL_035_PROC_02_02	0.841207	not modulated
330	SMALL_035_PROC_03_01	0.555548	not modulated
331	SMALL_035_PROC_03_02	0.453781	not modulated
332	SMALL_035_PROC_03_04	0.558717	not modulated
333	SMALL_035_PROC_04_03	0.704193	not modulated
334	SMALL_035_PROC_04_06	0.7256	not modulated
335	SMALL_035_SOMA_01	0.793378	not modulated
336	SMALL_043_PROC_01_03	-0.0401681	not modulated
337	SMALL_043_PROC_01_05	0.274257	not modulated
338	SMALL_043_PROC_01_06	0.099245	not modulated
339	SMALL_043_PROC_02_01	0.219485	not modulated
340	SMALL_043_PROC_02_02	0.611459	not modulated
341	SMALL_043_PROC_02_03	0.743301	not modulated
342	SMALL_043_PROC_02_06	0.251787	not modulated
343	SMALL_043_PROC_02_07	0.22235	not modulated
344	SMALL_043_PROC_03_02	0.584135	not modulated
345	SMALL_043_PROC_03_03	0.466033	not modulated
346	SMALL_043_PROC_03_04	0.0572835	not modulated
347	SMALL_043_PROC_03_06	0.317415	not modulated
348	SMALL_043_PROC_04_01	0.812355	not modulated
349	SMALL_043_PROC_04_03	0.609314	not modulated
350	SMALL_043_PROC_04_05	0.475241	not modulated
351	SMALL_043_PROC_04_06	0.798958	not modulated
352	SMALL_043_PROC_04_07	-0.250733	not modulated
353	SMALL_043_SOMA_02	0.791498	not modulated
354	SMALL_043_SOMA_03	0.800494	not modulated
355	SMALL_043_SOMA_04	0.733153	not modulated

## Sheet: S3_D
	ROI_name	SP	FOV	Group
0	SMALL_019_PROC_01_01	0.0377283	SMALL_019	Spatially modulated
1	SMALL_019_PROC_01_02	0.0502673	SMALL_019	Spatially modulated
2	SMALL_019_PROC_01_03	0.0369078	SMALL_019	Spatially modulated
3	SMALL_019_PROC_01_04	0.0467228	SMALL_019	Spatially modulated
4	SMALL_019_PROC_01_05	0.0243914	SMALL_019	Spatially modulated
5	SMALL_019_PROC_01_06	0.0269018	SMALL_019	Spatially modulated
6	SMALL_019_PROC_01_07	0.0356228	SMALL_019	Spatially modulated
7	SMALL_019_PROC_02_01	0.0284049	SMALL_019	not modulated
8	SMALL_019_PROC_02_02	0.0234763	SMALL_019	not modulated
9	SMALL_019_PROC_02_03	0.0268359	SMALL_019	Spatially modulated
10	SMALL_019_PROC_02_04	0.0401688	SMALL_019	not modulated
11	SMALL_019_PROC_02_05	0.0363846	SMALL_019	not modulated
12	SMALL_019_PROC_02_06	0.032138	SMALL_019	not modulated
13	SMALL_019_PROC_02_07	0.0288145	SMALL_019	not modulated
14	SMALL_019_PROC_03_01	0.0447116	SMALL_019	Spatially modulated
15	SMALL_019_PROC_03_02	0.0421358	SMALL_019	not modulated
16	SMALL_019_PROC_03_03	0.0386758	SMALL_019	not modulated
17	SMALL_019_PROC_03_04	0.042452	SMALL_019	Spatially modulated
18	SMALL_019_PROC_03_05	0.0517136	SMALL_019	Spatially modulated
19	SMALL_019_PROC_03_06	0.0377492	SMALL_019	Spatially modulated
20	SMALL_019_PROC_03_07	0.0416175	SMALL_019	not modulated
21	SMALL_019_PROC_03_08	0.040033	SMALL_019	not modulated
22	SMALL_019_PROC_04_01	0.0329423	SMALL_019	not modulated
23	SMALL_019_PROC_04_02	0.0393948	SMALL_019	not modulated
24	SMALL_019_PROC_04_03	0.0476781	SMALL_019	not modulated
25	SMALL_019_PROC_04_04	0.0370007	SMALL_019	not modulated
26	SMALL_019_PROC_04_05	0.0405503	SMALL_019	not modulated
27	SMALL_019_PROC_04_06	0.0391048	SMALL_019	not modulated
28	SMALL_019_PROC_04_07	0.0346002	SMALL_019	not modulated
29	SMALL_019_PROC_04_08	0.0325948	SMALL_019	not modulated
30	SMALL_019_PROC_04_09	0.0321455	SMALL_019	Spatially modulated
31	SMALL_019_PROC_04_10	0.0357766	SMALL_019	Spatially modulated
32	SMALL_019_PROC_05_01	0.0325177	SMALL_019	Spatially modulated
33	SMALL_019_PROC_05_02	0.0411125	SMALL_019	not modulated
34	SMALL_019_PROC_05_03	0.0531029	SMALL_019	Spatially modulated
35	SMALL_019_PROC_05_04	0.0339216	SMALL_019	not modulated
36	SMALL_019_PROC_05_05	0.0360353	SMALL_019	not modulated
37	SMALL_019_PROC_05_06	0.0375039	SMALL_019	Spatially modulated
38	SMALL_019_PROC_06_01	0.0324115	SMALL_019	not modulated
39	SMALL_019_PROC_06_02	0.0323862	SMALL_019	not modulated
40	SMALL_019_PROC_06_03	0.0369342	SMALL_019	Spatially modulated
41	SMALL_019_PROC_06_04	0.0408568	SMALL_019	Spatially modulated
42	SMALL_019_PROC_06_05	0.0405812	SMALL_019	not modulated
43	SMALL_019_PROC_06_06	0.0331497	SMALL_019	Spatially modulated
44	SMALL_019_PROC_07_01	0.0306591	SMALL_019	not modulated
45	SMALL_019_PROC_07_02	0.0372763	SMALL_019	not modulated
46	SMALL_019_PROC_07_03	0.0364919	SMALL_019	not modulated
47	SMALL_019_PROC_07_04	0.0340992	SMALL_019	Spatially modulated
48	SMALL_019_PROC_07_05	0.0369023	SMALL_019	not modulated
49	SMALL_019_PROC_07_06	0.0231078	SMALL_019	not modulated
50	SMALL_019_PROC_07_07	0.0264697	SMALL_019	not modulated
51	SMALL_019_SOMA_01	0.0436543	SMALL_019	Spatially modulated
52	SMALL_019_SOMA_02	0.0360919	SMALL_019	Spatially modulated
53	SMALL_019_SOMA_03	0.0411504	SMALL_019	Spatially modulated
54	SMALL_019_SOMA_04	0.0467553	SMALL_019	Spatially modulated
55	SMALL_019_SOMA_05	0.0277003	SMALL_019	Spatially modulated
56	SMALL_019_SOMA_06	0.0325557	SMALL_019	Spatially modulated
57	SMALL_019_SOMA_07	0.0414845	SMALL_019	Spatially modulated
58	SMALL_027_PROC_01_01	0.0255862	SMALL_027	not modulated
59	SMALL_027_PROC_01_02	0.034624	SMALL_027	Spatially modulated
60	SMALL_027_PROC_01_03	0.0270915	SMALL_027	Spatially modulated
61	SMALL_027_PROC_01_04	0.0292487	SMALL_027	not modulated
62	SMALL_027_PROC_02_01	0.0219583	SMALL_027	Spatially modulated
63	SMALL_027_PROC_02_02	0.0344034	SMALL_027	Spatially modulated
64	SMALL_027_PROC_02_03	0.0269955	SMALL_027	Spatially modulated
65	SMALL_027_PROC_02_04	0.0280535	SMALL_027	Spatially modulated
66	SMALL_027_PROC_02_05	0.0229647	SMALL_027	Spatially modulated
67	SMALL_027_PROC_02_06	0.0265175	SMALL_027	Spatially modulated
68	SMALL_027_PROC_02_07	0.0285252	SMALL_027	not modulated
69	SMALL_027_PROC_02_08	0.02739	SMALL_027	Spatially modulated
70	SMALL_027_PROC_02_09	0.0267179	SMALL_027	not modulated
71	SMALL_027_PROC_02_10	0.0240215	SMALL_027	not modulated
72	SMALL_027_PROC_02_11	0.0316672	SMALL_027	Spatially modulated
73	SMALL_027_PROC_02_12	0.0249074	SMALL_027	Spatially modulated
74	SMALL_027_PROC_02_13	0.0280829	SMALL_027	not modulated
75	SMALL_027_PROC_02_14	0.0257967	SMALL_027	Spatially modulated
76	SMALL_027_PROC_02_15	0.0269126	SMALL_027	not modulated
77	SMALL_027_PROC_03_01	0.0324001	SMALL_027	Spatially modulated
78	SMALL_027_PROC_03_02	0.0440675	SMALL_027	Spatially modulated
79	SMALL_027_PROC_03_03	0.0376922	SMALL_027	not modulated
80	SMALL_027_PROC_03_04	0.0395495	SMALL_027	not modulated
81	SMALL_027_PROC_03_05	0.03071	SMALL_027	Spatially modulated
82	SMALL_027_PROC_03_06	0.0290466	SMALL_027	Spatially modulated
83	SMALL_027_PROC_03_07	0.0258596	SMALL_027	Spatially modulated
84	SMALL_027_PROC_03_08	0.0298015	SMALL_027	Spatially modulated
85	SMALL_027_PROC_04_01	0.0261583	SMALL_027	not modulated
86	SMALL_027_PROC_04_02	0.0291621	SMALL_027	Spatially modulated
87	SMALL_027_PROC_04_03	0.0241976	SMALL_027	not modulated
88	SMALL_027_PROC_04_04	0.0287799	SMALL_027	not modulated
89	SMALL_027_PROC_04_05	0.0328034	SMALL_027	not modulated
90	SMALL_027_PROC_05_01	0.0314227	SMALL_027	Spatially modulated
91	SMALL_027_PROC_06_01	0.022972	SMALL_027	not modulated
92	SMALL_027_PROC_06_02	0.0238374	SMALL_027	Spatially modulated
93	SMALL_027_PROC_06_03	0.0281112	SMALL_027	not modulated
94	SMALL_027_PROC_06_04	0.0281659	SMALL_027	not modulated
95	SMALL_027_PROC_06_05	0.026804	SMALL_027	Spatially modulated
96	SMALL_027_PROC_06_06	0.0504683	SMALL_027	Spatially modulated
97	SMALL_027_PROC_06_07	0.0380032	SMALL_027	not modulated
98	SMALL_027_PROC_07_01	0.0239801	SMALL_027	Spatially modulated
99	SMALL_027_PROC_07_02	0.0321541	SMALL_027	not modulated
100	SMALL_027_PROC_07_03	0.0308527	SMALL_027	Spatially modulated
101	SMALL_027_PROC_07_04	0.0252722	SMALL_027	Spatially modulated
102	SMALL_027_PROC_07_05	0.027198	SMALL_027	Spatially modulated
103	SMALL_027_PROC_07_06	0.0263031	SMALL_027	Spatially modulated
104	SMALL_027_PROC_07_07	0.0293977	SMALL_027	not modulated
105	SMALL_027_PROC_07_08	0.0297314	SMALL_027	not modulated
106	SMALL_027_PROC_07_09	0.0335564	SMALL_027	Spatially modulated
107	SMALL_027_PROC_07_10	0.0257334	SMALL_027	Spatially modulated
108	SMALL_027_PROC_08_01	0.0253324	SMALL_027	Spatially modulated
109	SMALL_027_PROC_08_02	0.032365	SMALL_027	Spatially modulated
110	SMALL_027_PROC_08_03	0.0210078	SMALL_027	not modulated
111	SMALL_027_PROC_08_04	0.0303034	SMALL_027	Spatially modulated
112	SMALL_027_PROC_08_05	0.0339782	SMALL_027	Spatially modulated
113	SMALL_027_SOMA_01	0.0246605	SMALL_027	not modulated
114	SMALL_027_SOMA_02	0.0250025	SMALL_027	Spatially modulated
115	SMALL_027_SOMA_03	0.0266981	SMALL_027	Spatially modulated
116	SMALL_027_SOMA_04	0.0368488	SMALL_027	not modulated
117	SMALL_027_SOMA_05	0.0270495	SMALL_027	not modulated
118	SMALL_027_SOMA_06	0.027614	SMALL_027	not modulated
119	SMALL_027_SOMA_07	0.0272002	SMALL_027	Spatially modulated
120	SMALL_027_SOMA_08	0.0200168	SMALL_027	not modulated
121	SMALL_023_PROC_01_01	0.0484677	SMALL_023	Spatially modulated
122	SMALL_023_PROC_01_02	0.0386088	SMALL_023	not modulated
123	SMALL_023_PROC_01_03	0.0365599	SMALL_023	not modulated
124	SMALL_023_PROC_01_04	0.0450383	SMALL_023	not modulated
125	SMALL_023_PROC_01_05	0.0306752	SMALL_023	not modulated
126	SMALL_023_PROC_01_06	0.0335815	SMALL_023	not modulated
127	SMALL_023_PROC_01_07	0.0343507	SMALL_023	not modulated
128	SMALL_023_PROC_01_08	0.0425562	SMALL_023	Spatially modulated
129	SMALL_023_PROC_01_09	0.0451435	SMALL_023	Spatially modulated
130	SMALL_023_PROC_01_10	0.0437235	SMALL_023	Spatially modulated
131	SMALL_023_PROC_01_11	0.0408322	SMALL_023	not modulated
132	SMALL_023_PROC_02_01	0.0318914	SMALL_023	not modulated
133	SMALL_023_PROC_02_02	0.036994	SMALL_023	not modulated
134	SMALL_023_PROC_02_03	0.0380791	SMALL_023	Spatially modulated
135	SMALL_023_PROC_02_04	0.041129	SMALL_023	Spatially modulated
136	SMALL_023_PROC_02_05	0.0467382	SMALL_023	not modulated
137	SMALL_023_PROC_02_06	0.0349788	SMALL_023	not modulated
138	SMALL_023_PROC_02_07	0.0391132	SMALL_023	not modulated
139	SMALL_023_PROC_02_08	0.039596	SMALL_023	Spatially modulated
140	SMALL_023_PROC_02_09	0.0371784	SMALL_023	Spatially modulated
141	SMALL_023_PROC_03_01	0.0330202	SMALL_023	not modulated
142	SMALL_023_PROC_03_02	0.0421272	SMALL_023	Spatially modulated
143	SMALL_023_PROC_03_03	0.0391768	SMALL_023	Spatially modulated
144	SMALL_023_PROC_03_04	0.0388609	SMALL_023	not modulated
145	SMALL_023_PROC_03_05	0.0379736	SMALL_023	not modulated
146	SMALL_023_PROC_03_06	0.0391769	SMALL_023	not modulated
147	SMALL_023_PROC_03_07	0.0368814	SMALL_023	not modulated
148	SMALL_023_PROC_04_01	0.0428133	SMALL_023	Spatially modulated
149	SMALL_023_PROC_04_02	0.0426566	SMALL_023	not modulated
150	SMALL_023_PROC_04_03	0.0415894	SMALL_023	not modulated
151	SMALL_023_PROC_04_04	0.0476957	SMALL_023	not modulated
152	SMALL_023_PROC_05_01	0.0371101	SMALL_023	not modulated
153	SMALL_023_PROC_05_02	0.0412525	SMALL_023	not modulated
154	SMALL_023_PROC_05_03	0.0386503	SMALL_023	not modulated
155	SMALL_023_PROC_05_04	0.0317177	SMALL_023	Spatially modulated
156	SMALL_023_PROC_05_05	0.0376563	SMALL_023	Spatially modulated
157	SMALL_023_PROC_05_06	0.0369367	SMALL_023	not modulated
158	SMALL_023_PROC_05_07	0.0403121	SMALL_023	not modulated
159	SMALL_023_PROC_05_08	0.0433103	SMALL_023	not modulated
160	SMALL_023_PROC_05_09	0.0386983	SMALL_023	not modulated
161	SMALL_023_PROC_05_10	0.0394861	SMALL_023	not modulated
162	SMALL_023_PROC_06_01	0.0551051	SMALL_023	Spatially modulated
163	SMALL_023_PROC_06_02	0.0447293	SMALL_023	not modulated
164	SMALL_023_PROC_06_03	0.0369818	SMALL_023	Spatially modulated
165	SMALL_023_PROC_06_04	0.0464112	SMALL_023	not modulated
166	SMALL_023_SOMA_01	0.0384359	SMALL_023	not modulated
167	SMALL_023_SOMA_02	0.0322987	SMALL_023	not modulated
168	SMALL_023_SOMA_03	0.0330938	SMALL_023	not modulated
169	SMALL_023_SOMA_04	0.0348891	SMALL_023	Spatially modulated
170	SMALL_023_SOMA_05	0.0313937	SMALL_023	not modulated
171	SMALL_023_SOMA_06	0.0408216	SMALL_023	not modulated
172	SMALL_031_PROC_01_01	0.03162	SMALL_031	not modulated
173	SMALL_031_PROC_01_02	0.0275999	SMALL_031	not modulated
174	SMALL_031_PROC_01_03	0.026983	SMALL_031	not modulated
175	SMALL_031_PROC_01_04	0.0359637	SMALL_031	Spatially modulated
176	SMALL_031_PROC_01_05	0.0332034	SMALL_031	not modulated
177	SMALL_031_PROC_01_06	0.0366594	SMALL_031	not modulated
178	SMALL_031_PROC_01_07	0.0306571	SMALL_031	not modulated
179	SMALL_031_PROC_01_08	0.0255067	SMALL_031	not modulated
180	SMALL_031_PROC_02_01	0.0271788	SMALL_031	not modulated
181	SMALL_031_PROC_02_02	0.0274151	SMALL_031	not modulated
182	SMALL_031_PROC_02_03	0.0286348	SMALL_031	not modulated
183	SMALL_031_PROC_02_04	0.0286991	SMALL_031	not modulated
184	SMALL_031_PROC_02_05	0.0284902	SMALL_031	not modulated
185	SMALL_031_PROC_02_06	0.0273186	SMALL_031	not modulated
186	SMALL_031_PROC_02_07	0.0258869	SMALL_031	not modulated
187	SMALL_031_PROC_02_08	0.0246611	SMALL_031	not modulated
188	SMALL_031_PROC_02_09	0.029939	SMALL_031	not modulated
189	SMALL_031_PROC_02_10	0.0282084	SMALL_031	not modulated
190	SMALL_031_PROC_03_01	0.029831	SMALL_031	Spatially modulated
191	SMALL_031_PROC_03_02	0.0283918	SMALL_031	not modulated
192	SMALL_031_PROC_03_03	0.0260531	SMALL_031	not modulated
193	SMALL_031_PROC_03_04	0.0268287	SMALL_031	not modulated
194	SMALL_031_PROC_03_05	0.0291669	SMALL_031	not modulated
195	SMALL_031_PROC_03_06	0.027284	SMALL_031	not modulated
196	SMALL_031_PROC_04_01	0.0279909	SMALL_031	not modulated
197	SMALL_031_PROC_04_02	0.0193228	SMALL_031	Spatially modulated
198	SMALL_031_PROC_04_03	0.0258998	SMALL_031	not modulated
199	SMALL_031_PROC_04_04	0.0223679	SMALL_031	not modulated
200	SMALL_031_PROC_05_01	0.0212659	SMALL_031	not modulated
201	SMALL_031_PROC_05_02	0.0248336	SMALL_031	not modulated
202	SMALL_031_PROC_05_03	0.0288555	SMALL_031	not modulated
203	SMALL_031_PROC_05_04	0.0313037	SMALL_031	not modulated
204	SMALL_031_PROC_06_01	0.0221893	SMALL_031	Spatially modulated
205	SMALL_031_PROC_06_02	0.025059	SMALL_031	not modulated
206	SMALL_031_PROC_06_03	0.0319187	SMALL_031	not modulated
207	SMALL_031_PROC_07_01	0.0305562	SMALL_031	Spatially modulated
208	SMALL_031_PROC_07_02	0.0249632	SMALL_031	Spatially modulated
209	SMALL_031_PROC_07_03	0.0289753	SMALL_031	not modulated
210	SMALL_031_PROC_08_01	0.0225183	SMALL_031	not modulated
211	SMALL_031_PROC_08_02	0.0253089	SMALL_031	not modulated
212	SMALL_031_PROC_08_03	0.0232652	SMALL_031	not modulated
213	SMALL_031_PROC_08_04	0.0269741	SMALL_031	not modulated
214	SMALL_031_PROC_08_05	0.0244051	SMALL_031	not modulated
215	SMALL_031_PROC_09_01	0.0245493	SMALL_031	not modulated
216	SMALL_031_SOMA_01	0.0267467	SMALL_031	Spatially modulated
217	SMALL_031_SOMA_02	0.0254272	SMALL_031	not modulated
218	SMALL_031_SOMA_03	0.0299602	SMALL_031	not modulated
219	SMALL_031_SOMA_04	0.029932	SMALL_031	not modulated
220	SMALL_031_SOMA_05	0.0231998	SMALL_031	not modulated
221	SMALL_031_SOMA_06	0.0240938	SMALL_031	not modulated
222	SMALL_031_SOMA_07	0.0229512	SMALL_031	Spatially modulated
223	SMALL_031_SOMA_08	0.0319262	SMALL_031	not modulated
224	SMALL_031_SOMA_09	0.0259463	SMALL_031	not modulated
225	SMALL_039_PROC_01_01	0.0287343	SMALL_039	Spatially modulated
226	SMALL_039_PROC_01_02	0.0265862	SMALL_039	not modulated
227	SMALL_039_PROC_01_03	0.0268699	SMALL_039	Spatially modulated
228	SMALL_039_PROC_01_04	0.0302883	SMALL_039	Spatially modulated
229	SMALL_039_PROC_01_05	0.0307975	SMALL_039	Spatially modulated
230	SMALL_039_PROC_01_06	0.0244271	SMALL_039	not modulated
231	SMALL_039_PROC_01_07	0.0337036	SMALL_039	Spatially modulated
232	SMALL_039_PROC_01_08	0.0248025	SMALL_039	not modulated
233	SMALL_039_PROC_01_09	0.0233715	SMALL_039	not modulated
234	SMALL_039_PROC_02_01	0.0387988	SMALL_039	Spatially modulated
235	SMALL_039_PROC_02_02	0.0281388	SMALL_039	Spatially modulated
236	SMALL_039_PROC_02_03	0.0452003	SMALL_039	Spatially modulated
237	SMALL_039_PROC_02_04	0.0380494	SMALL_039	not modulated
238	SMALL_039_PROC_02_05	0.0380935	SMALL_039	not modulated
239	SMALL_039_PROC_02_06	0.0322934	SMALL_039	Spatially modulated
240	SMALL_039_PROC_02_07	0.031926	SMALL_039	Spatially modulated
241	SMALL_039_PROC_02_08	0.0355417	SMALL_039	Spatially modulated
242	SMALL_039_PROC_02_09	0.033888	SMALL_039	not modulated
243	SMALL_039_PROC_02_10	0.0323711	SMALL_039	Spatially modulated
244	SMALL_039_PROC_02_11	0.0267239	SMALL_039	not modulated
245	SMALL_039_PROC_02_12	0.0243641	SMALL_039	not modulated
246	SMALL_039_PROC_02_13	0.0304663	SMALL_039	not modulated
247	SMALL_039_PROC_02_14	0.0326067	SMALL_039	not modulated
248	SMALL_039_PROC_02_15	0.0351617	SMALL_039	Spatially modulated
249	SMALL_039_PROC_02_16	0.0332664	SMALL_039	Spatially modulated
250	SMALL_039_PROC_02_17	0.0248525	SMALL_039	Spatially modulated
251	SMALL_039_PROC_03_01	0.0297078	SMALL_039	not modulated
252	SMALL_039_PROC_03_02	0.024422	SMALL_039	not modulated
253	SMALL_039_PROC_03_03	0.0244707	SMALL_039	Spatially modulated
254	SMALL_039_PROC_03_04	0.0334644	SMALL_039	not modulated
255	SMALL_039_PROC_03_05	0.0310614	SMALL_039	not modulated
256	SMALL_039_PROC_03_06	0.0221348	SMALL_039	not modulated
257	SMALL_039_PROC_04_01	0.0355731	SMALL_039	not modulated
258	SMALL_039_PROC_04_02	0.032056	SMALL_039	Spatially modulated
259	SMALL_039_PROC_04_03	0.0360054	SMALL_039	Spatially modulated
260	SMALL_039_PROC_04_04	0.0714702	SMALL_039	Spatially modulated
261	SMALL_039_PROC_04_05	0.0497247	SMALL_039	Spatially modulated
262	SMALL_039_PROC_04_06	0.0518928	SMALL_039	not modulated
263	SMALL_039_PROC_05_01	0.0300359	SMALL_039	Spatially modulated
264	SMALL_039_PROC_05_02	0.0298269	SMALL_039	not modulated
265	SMALL_039_PROC_05_03	0.0356059	SMALL_039	Spatially modulated
266	SMALL_039_PROC_05_04	0.0393626	SMALL_039	Spatially modulated
267	SMALL_039_PROC_05_05	0.0328047	SMALL_039	Spatially modulated
268	SMALL_039_PROC_05_06	0.0293232	SMALL_039	not modulated
269	SMALL_039_PROC_05_07	0.0357851	SMALL_039	not modulated
270	SMALL_039_PROC_05_08	0.0595217	SMALL_039	Spatially modulated
271	SMALL_039_PROC_05_09	0.0359451	SMALL_039	Spatially modulated
272	SMALL_039_PROC_05_10	0.0292224	SMALL_039	not modulated
273	SMALL_039_PROC_05_11	0.0277197	SMALL_039	not modulated
274	SMALL_039_PROC_06_01	0.033292	SMALL_039	not modulated
275	SMALL_039_PROC_06_02	0.0301856	SMALL_039	Spatially modulated
276	SMALL_039_PROC_06_03	0.0317628	SMALL_039	not modulated
277	SMALL_039_PROC_06_04	0.04485	SMALL_039	not modulated
278	SMALL_039_PROC_07_01	0.0325102	SMALL_039	not modulated
279	SMALL_039_PROC_07_02	0.0303962	SMALL_039	not modulated
280	SMALL_039_PROC_07_03	0.0281164	SMALL_039	not modulated
281	SMALL_039_PROC_07_04	0.0267798	SMALL_039	not modulated
282	SMALL_039_PROC_07_05	0.0276492	SMALL_039	not modulated
283	SMALL_039_SOMA_01	0.0231784	SMALL_039	not modulated
284	SMALL_039_SOMA_02	0.0387524	SMALL_039	Spatially modulated
285	SMALL_039_SOMA_03	0.0216697	SMALL_039	not modulated
286	SMALL_039_SOMA_04	0.0482088	SMALL_039	not modulated
287	SMALL_039_SOMA_05	0.0338797	SMALL_039	not modulated
288	SMALL_039_SOMA_06	0.027622	SMALL_039	not modulated
289	SMALL_039_SOMA_07	0.0476908	SMALL_039	not modulated
290	SMALL_035_PROC_01_01	0.0219906	SMALL_035	Spatially modulated
291	SMALL_035_PROC_01_02	0.0264292	SMALL_035	not modulated
292	SMALL_035_PROC_01_03	0.0272888	SMALL_035	Spatially modulated
293	SMALL_035_PROC_01_04	0.0286088	SMALL_035	Spatially modulated
294	SMALL_035_PROC_01_05	0.0440214	SMALL_035	Spatially modulated
295	SMALL_035_PROC_01_06	0.0301943	SMALL_035	Spatially modulated
296	SMALL_035_PROC_01_07	0.0248401	SMALL_035	Spatially modulated
297	SMALL_035_PROC_01_08	0.0246981	SMALL_035	Spatially modulated
298	SMALL_035_PROC_01_09	0.0311251	SMALL_035	Spatially modulated
299	SMALL_035_PROC_01_10	0.0302298	SMALL_035	Spatially modulated
300	SMALL_035_PROC_01_11	0.030022	SMALL_035	Spatially modulated
301	SMALL_035_PROC_02_01	0.025637	SMALL_035	Spatially modulated
302	SMALL_035_PROC_02_02	0.0461449	SMALL_035	not modulated
303	SMALL_035_PROC_02_03	0.0292109	SMALL_035	Spatially modulated
304	SMALL_035_PROC_03_01	0.0366032	SMALL_035	not modulated
305	SMALL_035_PROC_03_02	0.0227719	SMALL_035	not modulated
306	SMALL_035_PROC_03_03	0.0273176	SMALL_035	Spatially modulated
307	SMALL_035_PROC_03_04	0.0328139	SMALL_035	not modulated
308	SMALL_035_PROC_04_01	0.0309102	SMALL_035	Spatially modulated
309	SMALL_035_PROC_04_02	0.0347065	SMALL_035	Spatially modulated
310	SMALL_035_PROC_04_03	0.0289543	SMALL_035	not modulated
311	SMALL_035_PROC_04_04	0.0326789	SMALL_035	Spatially modulated
312	SMALL_035_PROC_04_05	0.0322481	SMALL_035	Spatially modulated
313	SMALL_035_PROC_04_06	0.0295164	SMALL_035	not modulated
314	SMALL_035_PROC_04_07	0.0326254	SMALL_035	Spatially modulated
315	SMALL_035_PROC_04_08	0.042502	SMALL_035	Spatially modulated
316	SMALL_035_PROC_04_09	0.0311447	SMALL_035	Spatially modulated
317	SMALL_035_PROC_05_01	0.0297865	SMALL_035	Spatially modulated
318	SMALL_035_PROC_05_02	0.0317057	SMALL_035	Spatially modulated
319	SMALL_035_PROC_05_03	0.02475	SMALL_035	Spatially modulated
320	SMALL_035_PROC_05_04	0.0317633	SMALL_035	Spatially modulated
321	SMALL_035_PROC_05_05	0.0311381	SMALL_035	Spatially modulated
322	SMALL_035_SOMA_01	0.0227732	SMALL_035	not modulated
323	SMALL_035_SOMA_02	0.0239163	SMALL_035	Spatially modulated
324	SMALL_035_SOMA_03	0.0321689	SMALL_035	Spatially modulated
325	SMALL_035_SOMA_04	0.0347558	SMALL_035	Spatially modulated
326	SMALL_035_SOMA_05	0.0358765	SMALL_035	Spatially modulated
327	SMALL_043_PROC_01_01	0.0205073	SMALL_043	Spatially modulated
328	SMALL_043_PROC_01_02	0.0278724	SMALL_043	Spatially modulated
329	SMALL_043_PROC_01_03	0.0286009	SMALL_043	not modulated
330	SMALL_043_PROC_01_04	0.0285247	SMALL_043	Spatially modulated
331	SMALL_043_PROC_01_05	0.0234582	SMALL_043	not modulated
332	SMALL_043_PROC_01_06	0.0320573	SMALL_043	not modulated
333	SMALL_043_PROC_02_01	0.0243523	SMALL_043	not modulated
334	SMALL_043_PROC_02_02	0.0258288	SMALL_043	not modulated
335	SMALL_043_PROC_02_03	0.0225792	SMALL_043	not modulated
336	SMALL_043_PROC_02_04	0.0215381	SMALL_043	Spatially modulated
337	SMALL_043_PROC_02_05	0.0269343	SMALL_043	Spatially modulated
338	SMALL_043_PROC_02_06	0.0266891	SMALL_043	not modulated
339	SMALL_043_PROC_02_07	0.0259441	SMALL_043	not modulated
340	SMALL_043_PROC_03_01	0.0234024	SMALL_043	Spatially modulated
341	SMALL_043_PROC_03_02	0.0247557	SMALL_043	not modulated
342	SMALL_043_PROC_03_03	0.0256883	SMALL_043	not modulated
343	SMALL_043_PROC_03_04	0.0338004	SMALL_043	not modulated
344	SMALL_043_PROC_03_05	0.0235792	SMALL_043	Spatially modulated
345	SMALL_043_PROC_03_06	0.0291677	SMALL_043	not modulated
346	SMALL_043_PROC_04_01	0.0218054	SMALL_043	not modulated
347	SMALL_043_PROC_04_02	0.0461722	SMALL_043	Spatially modulated
348	SMALL_043_PROC_04_03	0.0272139	SMALL_043	not modulated
349	SMALL_043_PROC_04_05	0.0277658	SMALL_043	not modulated
350	SMALL_043_PROC_04_06	0.0242754	SMALL_043	not modulated
351	SMALL_043_PROC_04_07	0.0263345	SMALL_043	not modulated
352	SMALL_043_SOMA_01	0.0208813	SMALL_043	Spatially modulated
353	SMALL_043_SOMA_02	0.0218236	SMALL_043	not modulated
354	SMALL_043_SOMA_03	0.0231861	SMALL_043	not modulated
355	SMALL_043_SOMA_04	0.0296593	SMALL_043	not modulated

## Sheet: S3_Stability
	FOV	n_ROIs	modulated	Stable	Reliable	Stable_and_reliable	nS_nR	Fraction_S_R_total
0	SMALL_019	58	28	9	30	6	25	0.103448
1	SMALL_023	51	16	2	22	1	28	0.0196078
2	SMALL_027	63	37	19	37	13	20	0.206349
3	SMALL_031	53	8	12	8	1	34	0.0188679
4	SMALL_035	37	29	12	29	9	5	0.243243
5	SMALL_039	65	28	10	29	5	31	0.0769231
6	SMALL_043	29	9	1	13	0	15	0
