# Supplementary material for: Complementary encoding of spatial information in hippocampal astrocytes
Source: PLoS Biol. 2022 Mar 3;20(3):e3001530. doi: 10.1371/journal.pbio.3001530 (PMC8893713; doi:10.1371/journal.pbio.3001530)
Supplement: S2 Data — (ZIP) [file pbio.3001530.s034.zip › S2_Data/S4_Fig.xlsx]

## Sheet: Fig_S4A
		df/f0 locomotion	df/f0 baseline
		0.399182	0.126805
		0.302818	0.128773
		0.262634	0.199793
		0.208126	0.144619
		0.108858	0.0808759
		0.275788	0.149242
		0.200063	0.121442

## Sheet: Fig_S4B
		df/f0 response field	df/f0 no virtual reality
		0.50838	0.123951
		0.308177	0.209357
		0.404235	0.176404
		0.371576	0.29835
		0.182886	0.079112
		0.449715	0.230593
		0.362411	0.35075
