# Supplementary material for: Complementary encoding of spatial information in hippocampal astrocytes
Source: PLoS Biol. 2022 Mar 3;20(3):e3001530. doi: 10.1371/journal.pbio.3001530 (PMC8893713; doi:10.1371/journal.pbio.3001530)
Supplement: S2 Data — (ZIP) [file pbio.3001530.s034.zip › S2_Data/S5_Fig.xlsx]

## Sheet: Fig_S5_E_Forward
	SMALL_001_PROC_1_02	SMALL_001_PROC_1_09	SMALL_001_PROC_2_01	SMALL_001_PROC_2_04	SMALL_001_PROC_2_05	SMALL_001_PROC_3_03	SMALL_001_PROC_3_04	SMALL_001_PROC_3_06	SMALL_001_PROC_4_02	SMALL_001_PROC_4_10	SMALL_001_PROC_4_14	SMALL_001_SOMA_2	SMALL_002_Proc_1_06	SMALL_002_Proc_1_07	SMALL_002_Proc_1_08	SMALL_002_Proc_2_01	SMALL_002_Proc_2_02	SMALL_002_Proc_2_03	SMALL_002_Proc_3_06	SMALL_013_Proc_3_4	SMALL_013_Proc_3_5	SMALL_014_Proc_1_1	SMALL_014_Proc_1_2	SMALL_014_Proc_1_3	SMALL_014_Proc_4_2	SMALL_014_Proc_4_3	SMALL_014_Soma_1	SMALL_014_Soma_4	SMALL_015_Proc_2_02	SMALL_015_Proc_2_04	SMALL_015_Soma_4	SMALL_015_Soma_6	SMALL_016_Proc_1_01	SMALL_016_Proc_1_02	SMALL_016_Proc_1_04	SMALL_016_Proc_2_06	SMALL_016_Proc_2_09	SMALL_016_Proc_3_01	SMALL_016_Soma_3	SMALL_017_PROC_1_06	SMALL_017_PROC_1_07	SMALL_017_PROC_1_08	SMALL_017_PROC_1_15	SMALL_017_PROC_1_17	SMALL_017_PROC_2_01	SMALL_017_PROC_2_02	SMALL_017_PROC_2_03	SMALL_017_PROC_2_04	SMALL_017_PROC_2_08
0	0.656333	1	0.328073	0.481508	0.556385	1	1	0.984232	0.611718	0.436423	0.71625	0.356936	0.679573	0.71613	0.789653	0.688038	0.819606	0.571912	0.893847	0.499763	0.424182	0.239964	0.508946	0.295706	0.653778	0.742871	0.0994116	0.311729	0.961242	0.856516	1	1	0.300112	0	0.251705	0	0	0.448735	0	1	0.713787	1	1	1	0.846732	0.95859	0.980966	1	0.738248
2.25	0.653151	0.997153	0.328502	0.482582	0.553008	0.99104	0.993087	0.986232	0.60987	0.433911	0.712459	0.359069	0.67199	0.705494	0.780905	0.683668	0.8103	0.569093	0.890736	0.483919	0.43074	0.240281	0.50317	0.296776	0.638586	0.74759	0.0999772	0.310306	0.958023	0.853745	0.99232	0.988865	0.266381	0	0.23188	0	0.0178539	0.398299	0	0.988931	0.714842	0.990823	0.991013	0.984555	0.846579	0.959103	0.979702	0.997294	0.741567
4.5	0.643739	0.987368	0.329455	0.485064	0.542623	0.964167	0.972044	0.991414	0.603683	0.426775	0.701032	0.364807	0.648923	0.673645	0.753141	0.671065	0.782186	0.561339	0.881638	0.437577	0.451518	0.240909	0.485094	0.299278	0.592391	0.763134	0.101619	0.305773	0.950172	0.847629	0.96857	0.955777	0.240653	0	0.226916	0.00495659	0.02851	0.354473	0	0.956806	0.718079	0.964198	0.964291	0.939815	0.847855	0.961029	0.976882	0.989737	0.752637
6.75	0.62861	0.967587	0.330218	0.487022	0.524887	0.920085	0.93647	0.997357	0.591693	0.41625	0.682112	0.372345	0.610102	0.621655	0.702603	0.652116	0.735547	0.551077	0.867981	0.364859	0.489321	0.24094	0.453081	0.301012	0.514887	0.793086	0.104181	0.297512	0.943035	0.844639	0.927193	0.902322	0.213903	0.00187653	0.223199	0.0148197	0.0453253	0.313368	0.00163276	0.906898	0.723932	0.922874	0.920525	0.87037	0.855251	0.965399	0.975092	0.978919	0.774567
9	0.608769	0.934583	0.330504	0.486188	0.500238	0.861604	0.886788	1	0.573178	0.404467	0.656868	0.379154	0.557287	0.554029	0.626106	0.630941	0.673651	0.543007	0.854095	0.274914	0.547081	0.238982	0.406647	0.298309	0.410965	0.840542	0.107142	0.284972	0.944165	0.85405	0.86737	0.832591	0.189647	0.00281982	0.21725	0.0234959	0.0586599	0.275012	0.00283987	0.844513	0.733943	0.871254	0.860895	0.783333	0.874358	0.973204	0.977264	0.966807	0.811231
11.25	0.585636	0.887295	0.33118	0.481226	0.470738	0.794513	0.825058	0.993912	0.549864	0.394101	0.627832	0.38285	0.496758	0.481039	0.52627	0.61391	0.605639	0.543414	0.848369	0.182403	0.622628	0.234152	0.349784	0.287414	0.296969	0.901889	0.109793	0.268846	0.959022	0.883381	0.790355	0.753152	0.166397	0.00413197	0.213244	0.0339805	0.074836	0.237793	0.00422789	0.777032	0.751278	0.815284	0.78785	0.688112	0.907957	0.984179	0.984689	0.954428	0.864034
13.5	0.560756	0.828066	0.334072	0.472601	0.439891	0.726261	0.754625	0.973222	0.526298	0.38747	0.597973	0.381991	0.439571	0.417165	0.416186	0.607229	0.546223	0.556779	0.860655	0.10403	0.700934	0.227804	0.29257	0.267561	0.200524	0.961263	0.112126	0.252605	0.98388	0.931033	0.699355	0.670724	0.144805	0.0058672	0.210935	0.0472874	0.093398	0.202746	0.00610897	0.71378	0.780118	0.761907	0.706917	0.59659	0.951041	0.995301	0.994755	0.939868	0.926571
15.75	0.535462	0.761662	0.340565	0.461872	0.41117	0.662675	0.678825	0.933528	0.507875	0.385405	0.569137	0.376179	0.396661	0.373446	0.316564	0.612165	0.508665	0.580843	0.89445	0.0505461	0.753614	0.223909	0.246707	0.242897	0.147811	0.995351	0.115926	0.2425	1	0.979936	0.598673	0.589589	0.125348	0.00803984	0.210266	0.0639058	0.113741	0.170886	0.0085328	0.664433	0.823055	0.717296	0.627841	0.521796	0.988406	1	1	0.917089	0.980485
18	0.510904	0.692942	0.35001	0.449903	0.386352	0.6055	0.600164	0.873863	0.49774	0.386714	0.541648	0.365531	0.37187	0.349868	0.244454	0.622346	0.495694	0.605413	0.940716	0.022202	0.755175	0.226597	0.218326	0.220025	0.149789	0.988791	0.124301	0.245128	0.977441	1	0.49437	0.511786	0.10877	0.0105933	0.210805	0.0835924	0.1349	0.143571	0.0114809	0.635028	0.877409	0.683875	0.562404	0.473965	1	0.990086	0.990859	0.878171	1
20.25	0.488147	0.62531	0.359282	0.435698	0.364934	0.552956	0.520809	0.798071	0.495064	0.388673	0.515632	0.350238	0.360577	0.336623	0.204751	0.626822	0.498579	0.61756	0.981524	0.0120611	0.702531	0.237183	0.206498	0.203615	0.202539	0.943359	0.13987	0.264556	0.893743	0.964432	0.396164	0.440462	0.0953386	0.0133816	0.211702	0.105555	0.155614	0.121501	0.0148388	0.623754	0.933655	0.658569	0.51869	0.455876	0.973299	0.960188	0.9613	0.818561	0.966392
22.5	0.467959	0.560827	0.364006	0.417246	0.344865	0.502447	0.443705	0.713954	0.496162	0.388376	0.492778	0.330843	0.354583	0.322127	0.192297	0.615619	0.504426	0.607977	1	0.0135059	0.615006	0.253647	0.206763	0.194934	0.294792	0.874807	0.163465	0.300964	0.757572	0.873258	0.315924	0.381344	0.0850122	0.0162322	0.211782	0.128465	0.174567	0.104858	0.0184685	0.620967	0.978485	0.634868	0.497025	0.462547	0.91133	0.911111	0.912264	0.741006	0.880217
24.75	0.450148	0.501036	0.360519	0.393539	0.323972	0.453195	0.372939	0.630712	0.497039	0.384205	0.476386	0.308779	0.347534	0.299462	0.199025	0.583381	0.503689	0.573983	0.987714	0.023498	0.520696	0.272135	0.214636	0.192871	0.411612	0.805235	0.194309	0.350149	0.607071	0.756102	0.260898	0.338927	0.0773425	0.0188343	0.209734	0.150591	0.190451	0.0930967	0.022033	0.614149	1	0.607118	0.49134	0.485374	0.829268	0.849366	0.850228	0.654451	0.75996
27	0.433252	0.447251	0.347314	0.366042	0.301223	0.406956	0.312961	0.555657	0.495497	0.376515	0.469806	0.286346	0.33754	0.268433	0.218382	0.530851	0.493425	0.519807	0.946596	0.0412814	0.443372	0.288954	0.227219	0.19584	0.534763	0.756832	0.231409	0.404389	0.48005	0.646915	0.229658	0.312882	0.071856	0.0209816	0.204442	0.170017	0.202487	0.0854637	0.0253138	0.594085	0.992246	0.573666	0.493585	0.516268	0.744794	0.78401	0.783073	0.570225	0.630897
29.25	0.414991	0.400511	0.325226	0.338585	0.277273	0.366938	0.267473	0.492249	0.491522	0.367405	0.47484	0.266121	0.327223	0.234855	0.245253	0.464938	0.476496	0.455419	0.88694	0.0662947	0.395162	0.302269	0.243994	0.20333	0.644612	0.746494	0.27521	0.454536	0.393644	0.563431	0.215426	0.299369	0.0681417	0.0225598	0.195233	0.184885	0.210418	0.081128	0.0281547	0.558869	0.957817	0.537347	0.49698	0.548562	0.670339	0.723049	0.717258	0.498805	0.514549
31.5	0.393269	0.361603	0.296884	0.316281	0.254505	0.336314	0.238884	0.440683	0.486351	0.359913	0.491223	0.250311	0.321751	0.207802	0.274109	0.397097	0.458672	0.393447	0.822628	0.0969674	0.374938	0.31281	0.266677	0.216506	0.724991	0.780641	0.327633	0.493444	0.347321	0.507855	0.211107	0.294476	0.0660753	0.0236605	0.182109	0.193643	0.214627	0.0795537	0.0306424	0.514698	0.90781	0.503408	0.496947	0.575693	0.610143	0.67086	0.657273	0.447862	0.423244
33.75	0.367179	0.331151	0.266116	0.304309	0.236285	0.31703	0.227996	0.399604	0.481356	0.357322	0.516893	0.240295	0.3249	0.194253	0.298328	0.338151	0.443786	0.343383	0.763833	0.130585	0.372709	0.323209	0.298048	0.237325	0.768606	0.850546	0.390159	0.518519	0.33192	0.475473	0.211113	0.295233	0.0658949	0.024686	0.165921	0.195195	0.216133	0.0807127	0.0332528	0.472437	0.857911	0.476444	0.491379	0.591094	0.561455	0.627374	0.606356	0.421232	0.359638
36	0.337598	0.30982	0.237682	0.306725	0.226255	0.309187	0.233575	0.368092	0.477442	0.362832	0.548336	0.236646	0.336092	0.195193	0.312831	0.293911	0.431754	0.307737	0.712684	0.16501	0.37685	0.336084	0.33919	0.266333	0.779319	0.931289	0.459894	0.53178	0.334616	0.459525	0.211643	0.299006	0.068331	0.0264345	0.148434	0.188991	0.216533	0.0852148	0.0370133	0.441413	0.820958	0.457545	0.480232	0.589761	0.518272	0.589343	0.566906	0.417859	0.319557
38.25	0.306937	0.297991	0.216652	0.325089	0.2272	0.310741	0.251695	0.346458	0.47489	0.379069	0.580622	0.239225	0.350584	0.205851	0.316708	0.264729	0.419687	0.283304	0.665245	0.199325	0.378695	0.352596	0.387772	0.300557	0.769748	0.989806	0.527684	0.537612	0.342583	0.453077	0.210756	0.302924	0.0746055	0.0301169	0.132367	0.175171	0.217909	0.0943102	0.0435921	0.424394	0.800999	0.444136	0.465184	0.570717	0.475704	0.553177	0.540095	0.432404	0.296359
40.5	0.278204	0.29529	0.207201	0.357374	0.240385	0.317983	0.27622	0.336064	0.473521	0.407229	0.607753	0.247403	0.362164	0.219298	0.313575	0.24796	0.404282	0.265281	0.61645	0.233895	0.373949	0.371825	0.43833	0.333409	0.754284	1	0.581163	0.539266	0.347095	0.450146	0.208266	0.304549	0.0863611	0.0371261	0.121263	0.154814	0.222506	0.109536	0.0550545	0.41772	0.793011	0.432021	0.448947	0.53749	0.43268	0.517287	0.525416	0.457304	0.284623
42.75	0.2537	0.300343	0.21132	0.398339	0.265691	0.326603	0.300487	0.33786	0.472967	0.446323	0.62385	0.260374	0.366244	0.230135	0.309789	0.239963	0.383244	0.25007	0.563732	0.269738	0.362167	0.391641	0.484966	0.357252	0.743748	0.955466	0.611096	0.537162	0.345589	0.446861	0.205074	0.302658	0.105172	0.0482921	0.11883	0.13033	0.231894	0.131631	0.0728855	0.415229	0.78735	0.417717	0.434558	0.496219	0.391563	0.482229	0.520816	0.484934	0.281426
45	0.234707	0.311049	0.228208	0.441253	0.302095	0.333048	0.319644	0.350432	0.473161	0.49307	0.62511	0.277166	0.361919	0.236352	0.311746	0.236293	0.355541	0.235639	0.507614	0.307586	0.346155	0.409763	0.523643	0.366825	0.742685	0.870667	0.616355	0.529791	0.340363	0.441677	0.202443	0.29753	0.131302	0.0625499	0.127221	0.105647	0.245451	0.158576	0.0960255	0.412267	0.774854	0.399572	0.42516	0.453486	0.356746	0.44975	0.523439	0.509165	0.286065
47.25	0.222339	0.32543	0.254743	0.480178	0.347955	0.335734	0.332237	0.369577	0.475101	0.543122	0.612046	0.296587	0.352153	0.239245	0.323067	0.232362	0.321992	0.221256	0.450856	0.346901	0.330798	0.424345	0.553006	0.361395	0.75052	0.77029	0.60363	0.515735	0.336275	0.434887	0.201808	0.291062	0.162246	0.075921	0.144594	0.085299	0.259057	0.184117	0.119113	0.407294	0.749684	0.377391	0.423907	0.415113	0.333429	0.421796	0.530504	0.525773	0.299221
49.5	0.218713	0.342584	0.286665	0.511524	0.400902	0.335789	0.340389	0.389059	0.481695	0.593027	0.590723	0.317435	0.342124	0.241947	0.343475	0.225453	0.28588	0.207532	0.397098	0.385848	0.321483	0.434398	0.573786	0.344801	0.764231	0.677035	0.583278	0.495615	0.339128	0.428401	0.204815	0.287035	0.19258	0.0828882	0.164338	0.0723204	0.266166	0.199733	0.133871	0.40121	0.71008	0.351702	0.433469	0.385967	0.326965	0.400225	0.539738	0.53253	0.32212
51.75	0.227217	0.363133	0.319921	0.534442	0.458158	0.336935	0.34862	0.402999	0.498146	0.641966	0.572125	0.339179	0.336697	0.247543	0.369579	0.216537	0.252819	0.196529	0.349971	0.422173	0.322275	0.439865	0.587854	0.323367	0.78073	0.603839	0.56447	0.472167	0.353343	0.425017	0.213129	0.291201	0.216602	0.0800968	0.178336	0.0667583	0.261986	0.20052	0.134392	0.395384	0.657786	0.323241	0.454616	0.370179	0.341944	0.386855	0.549264	0.528958	0.355454
54	0.251536	0.388744	0.351619	0.550423	0.517298	0.344535	0.361867	0.407721	0.531045	0.691653	0.569383	0.362618	0.338912	0.258009	0.396923	0.210074	0.229386	0.19118	0.31266	0.454285	0.3347	0.441494	0.597161	0.303358	0.798095	0.553741	0.552234	0.449255	0.379	0.426873	0.227554	0.309652	0.231447	0.0689461	0.181916	0.0670521	0.24685	0.189424	0.121262	0.389567	0.596709	0.292955	0.484069	0.370691	0.38009	0.38294	0.556801	0.515845	0.397719
56.25	0.293867	0.420952	0.380242	0.562442	0.576909	0.363871	0.383534	0.402463	0.586165	0.744418	0.594019	0.389858	0.349686	0.273957	0.421961	0.211573	0.220848	0.193796	0.28724	0.481561	0.357677	0.440534	0.60297	0.289286	0.81538	0.523413	0.547177	0.430671	0.409971	0.433077	0.246952	0.345244	0.237726	0.0543379	0.175712	0.0728962	0.225619	0.17537	0.100399	0.381005	0.531319	0.262442	0.513132	0.387827	0.437079	0.387539	0.558542	0.494522	0.443318
58.5	0.352743	0.459339	0.405144	0.574135	0.636241	0.397982	0.413791	0.389132	0.665123	0.800674	0.651743	0.423134	0.368197	0.29478	0.443229	0.224626	0.22884	0.20472	0.274058	0.504335	0.388203	0.438148	0.605312	0.283032	0.831269	0.507105	0.546419	0.418997	0.436783	0.439053	0.268262	0.394627	0.238494	0.0418544	0.164073	0.0865952	0.205079	0.168073	0.0790549	0.365875	0.465246	0.234309	0.529719	0.417901	0.500574	0.39562	0.548792	0.466277	0.482109
60.75	0.42122	0.500589	0.426051	0.588911	0.694211	0.44551	0.448751	0.37146	0.761827	0.857311	0.738457	0.463241	0.392339	0.318662	0.46158	0.248808	0.250307	0.221853	0.271396	0.523545	0.422709	0.43516	0.603341	0.284173	0.842458	0.49987	0.545467	0.415042	0.452709	0.439244	0.288041	0.449288	0.238343	0.0357856	0.152471	0.111575	0.191679	0.173414	0.0627523	0.342211	0.400609	0.211759	0.523951	0.453589	0.552959	0.398483	0.521773	0.432123	0.502317
63	0.486973	0.538766	0.443116	0.608843	0.748675	0.49941	0.481222	0.35402	0.861266	0.908311	0.838421	0.508343	0.419425	0.342921	0.479254	0.28005	0.27879	0.241856	0.276296	0.540816	0.458482	0.432156	0.596584	0.29066	0.843407	0.499627	0.540598	0.417487	0.456848	0.43067	0.303954	0.499403	0.242586	0.0383034	0.145246	0.149341	0.189915	0.191201	0.0539752	0.311971	0.338588	0.197645	0.493424	0.486931	0.578405	0.387764	0.474858	0.393221	0.495854
65.25	0.536282	0.567843	0.457419	0.633921	0.797018	0.548428	0.503727	0.341202	0.943272	0.94749	0.927821	0.554582	0.446871	0.364653	0.498164	0.313073	0.307554	0.262109	0.286272	0.557965	0.493918	0.430165	0.586796	0.30074	0.828935	0.507732	0.531381	0.423422	0.452207	0.413966	0.314835	0.536522	0.255613	0.0493472	0.144	0.197083	0.201009	0.216098	0.0521622	0.280611	0.280226	0.19351	0.443705	0.512271	0.569078	0.360258	0.410635	0.351401	0.462262
67.5	0.560521	0.584922	0.471613	0.662609	0.837768	0.581598	0.511871	0.336226	0.991294	0.971747	0.984895	0.598401	0.472675	0.381584	0.518455	0.344184	0.332437	0.281923	0.300534	0.576282	0.52785	0.431751	0.578703	0.314918	0.79893	0.527007	0.521871	0.429703	0.441932	0.392051	0.319954	0.554212	0.27898	0.0673418	0.147671	0.247996	0.22245	0.241439	0.0547282	0.254923	0.227216	0.19922	0.384895	0.526846	0.526588	0.320516	0.336717	0.309735	0.409034
69.75	0.560428	0.591686	0.489536	0.69367	0.871688	0.593269	0.505539	0.34096	1	0.982352	1	0.638582	0.495166	0.392701	0.537804	0.372005	0.352477	0.301767	0.319194	0.595776	0.558654	0.44136	0.578648	0.33703	0.761035	0.558284	0.51911	0.434697	0.427139	0.368074	0.318325	0.548126	0.310636	0.0902026	0.154161	0.293997	0.249125	0.262775	0.0585134	0.24066	0.181953	0.212804	0.327482	0.528903	0.459834	0.279268	0.263451	0.272681	0.348663
72	0.544722	0.592919	0.515098	0.72759	0.90117	0.58479	0.487199	0.3561	0.976288	0.983939	0.977986	0.676511	0.512738	0.398765	0.552221	0.396349	0.368915	0.321481	0.341293	0.614778	0.584246	0.464594	0.592079	0.373473	0.727514	0.598214	0.530203	0.43886	0.406895	0.344282	0.308777	0.51694	0.345764	0.116159	0.162173	0.328083	0.274823	0.278899	0.0608046	0.240386	0.147012	0.230711	0.279419	0.516415	0.381397	0.249355	0.201188	0.245146	0.294191
74.25	0.524521	0.593658	0.551054	0.766149	0.928443	0.56218	0.459601	0.381111	0.934166	0.982345	0.93263	0.714766	0.524051	0.402461	0.558012	0.416657	0.383822	0.339272	0.363109	0.630569	0.602759	0.506506	0.622128	0.430906	0.708951	0.639919	0.560241	0.443864	0.38023	0.32248	0.290866	0.464309	0.378165	0.143949	0.171976	0.345778	0.293498	0.290697	0.0598505	0.251664	0.124071	0.248728	0.244184	0.487356	0.303565	0.240218	0.157598	0.230404	0.254016
76.5	0.508413	0.596892	0.598402	0.810595	0.954123	0.532399	0.425342	0.413802	0.888173	0.982623	0.878611	0.755845	0.528815	0.407888	0.554171	0.431615	0.399192	0.352869	0.379249	0.640709	0.613326	0.569448	0.669104	0.513213	0.709272	0.675258	0.611277	0.450959	0.34864	0.305229	0.26625	0.40013	0.402356	0.172903	0.185187	0.346271	0.300594	0.299621	0.0552959	0.267029	0.112801	0.263495	0.220501	0.442137	0.234701	0.254105	0.136212	0.228045	0.228873
78.75	0.499984	0.602585	0.656288	0.85979	0.976778	0.500514	0.38759	0.450062	0.848427	0.987133	0.825687	0.801444	0.528768	0.418951	0.543758	0.440954	0.416878	0.362399	0.386657	0.643971	0.616108	0.651364	0.730579	0.618598	0.724999	0.697059	0.681708	0.45991	0.317162	0.295922	0.23924	0.338456	0.416215	0.20324	0.203632	0.33359	0.294801	0.306712	0.0486148	0.277066	0.110543	0.273589	0.204017	0.385296	0.178049	0.285873	0.13629	0.233923	0.213218
81	0.498507	0.60797	0.722326	0.909824	0.993404	0.468843	0.350588	0.484155	0.818914	0.994537	0.77751	0.851859	0.527589	0.437266	0.532467	0.447344	0.438272	0.372009	0.388269	0.640217	0.611693	0.744935	0.801188	0.737643	0.747916	0.700859	0.765446	0.468833	0.292013	0.29691	0.215429	0.291552	0.423084	0.236381	0.228046	0.31584	0.279073	0.312431	0.0428746	0.275032	0.113434	0.279415	0.19018	0.324584	0.133264	0.326009	0.153638	0.2426	0.200016
83.25	0.501238	0.609004	0.792592	0.954495	1	0.438257	0.318944	0.509985	0.798098	1	0.733616	0.904655	0.529267	0.460817	0.524914	0.455845	0.462956	0.387429	0.39193	0.629843	0.600757	0.838619	0.872928	0.853759	0.769907	0.686108	0.852003	0.4751	0.276837	0.307158	0.199329	0.264573	0.430494	0.27458	0.257604	0.301691	0.259044	0.317064	0.041203	0.259722	0.117727	0.282138	0.176222	0.268019	0.0990275	0.364273	0.181865	0.250117	0.184838
85.5	0.505906	0.602133	0.86162	0.986723	0.992382	0.409994	0.296072	0.522512	0.781379	0.997162	0.692983	0.953576	0.536055	0.484515	0.521503	0.470585	0.487681	0.411239	0.404783	0.613641	0.584307	0.919297	0.936192	0.946628	0.787845	0.656672	0.928071	0.476893	0.270803	0.321849	0.192862	0.255067	0.446052	0.319823	0.290625	0.296558	0.239838	0.321263	0.0451423	0.234927	0.120841	0.28283	0.161557	0.22149	0.0745945	0.392183	0.214057	0.255138	0.166866
87.75	0.51199	0.585925	0.922705	1	0.966993	0.386609	0.283009	0.519141	0.763552	0.98069	0.656454	0.988821	0.547135	0.50231	0.518237	0.490953	0.50667	0.43997	0.427413	0.593262	0.564291	0.975489	0.981244	0.998235	0.805308	0.619862	0.980512	0.474308	0.269663	0.334347	0.195509	0.25637	0.473949	0.372678	0.32565	0.301743	0.223888	0.325949	0.0540774	0.206661	0.121575	0.282231	0.147062	0.188159	0.0598889	0.404002	0.244502	0.258216	0.147636
90	0.520654	0.561786	0.969138	0.990291	0.922217	0.371338	0.278244	0.500661	0.740736	0.948228	0.626878	1	0.559098	0.509973	0.509533	0.511268	0.514399	0.466217	0.453275	0.571714	0.543821	1	1	1	0.829223	0.58391	1	0.469429	0.268297	0.33904	0.205251	0.261608	0.514658	0.431768	0.361571	0.316069	0.211122	0.331739	0.0658893	0.180571	0.119745	0.280944	0.134123	0.169055	0.0550556	0.397083	0.269813	0.260547	0.129333
92.25	0.533645	0.533598	0.995736	0.95756	0.859282	0.366644	0.278869	0.471175	0.711158	0.900469	0.607301	0.98018	0.567834	0.506948	0.492145	0.524019	0.508646	0.483799	0.473271	0.552611	0.526355	0.991739	0.988557	0.957598	0.863111	0.554195	0.984687	0.464721	0.263213	0.333631	0.219523	0.266293	0.566273	0.493599	0.397155	0.337244	0.200031	0.338253	0.0778193	0.160412	0.115745	0.279536	0.124208	0.164051	0.0600174	0.371833	0.289091	0.263036	0.113951
94.5	0.55233	0.506691	1	0.906298	0.78284	0.373076	0.282482	0.437073	0.675507	0.840382	0.599041	0.92921	0.570196	0.495983	0.466702	0.524041	0.491317	0.49111	0.481288	0.538167	0.514137	0.95513	0.948779	0.887902	0.90292	0.530896	0.940695	0.46121	0.253777	0.319587	0.235803	0.269007	0.625662	0.552691	0.430523	0.361741	0.188493	0.343685	0.0871558	0.147768	0.110117	0.278186	0.118499	0.172023	0.0741218	0.331842	0.303334	0.265866	0.102995
96.75	0.57695	0.486422	0.981996	0.844479	0.70066	0.389189	0.288504	0.405104	0.636821	0.772457	0.600862	0.854542	0.565199	0.481606	0.437408	0.510966	0.46699	0.490694	0.476762	0.527211	0.506921	0.89729	0.887177	0.809137	0.939989	0.510545	0.878291	0.458252	0.241948	0.300766	0.251898	0.270519	0.68842	0.602287	0.459361	0.38384	0.174327	0.344945	0.0919225	0.142267	0.103159	0.276062	0.117389	0.190321	0.0953351	0.283759	0.314131	0.268511	0.0971563
99	0.606641	0.476748	0.943398	0.781118	0.622271	0.412314	0.298335	0.380563	0.60014	0.702749	0.609777	0.769213	0.55409	0.4682	0.410518	0.488805	0.440583	0.486242	0.463528	0.515588	0.502333	0.825225	0.811903	0.733205	0.967334	0.489914	0.807285	0.455034	0.230789	0.28109	0.265865	0.272136	0.748389	0.636318	0.482271	0.395388	0.156102	0.338718	0.0917439	0.142661	0.0950961	0.271185	0.120198	0.214529	0.119717	0.236444	0.322415	0.270188	0.0962653
101.25	0.639702	0.47902	0.886881	0.723925	0.556811	0.439401	0.313736	0.365962	0.571566	0.639063	0.622807	0.688305	0.539902	0.458805	0.392737	0.464163	0.416118	0.480112	0.447309	0.498872	0.497253	0.745482	0.731055	0.665609	0.983031	0.46864	0.735454	0.452108	0.222988	0.262854	0.275797	0.274355	0.797629	0.652416	0.500719	0.388072	0.134179	0.323404	0.088513	0.148166	0.0866283	0.261573	0.125439	0.239576	0.141605	0.198499	0.327921	0.270426	0.0993134
103.5	0.673853	0.491191	0.815787	0.677012	0.509851	0.46756	0.334378	0.36054	0.556469	0.589681	0.638278	0.624204	0.526771	0.454545	0.389673	0.444216	0.396681	0.472751	0.433516	0.475646	0.489428	0.665111	0.652547	0.608976	0.989421	0.449379	0.669336	0.451651	0.219937	0.246401	0.279596	0.27628	0.828049	0.653392	0.519147	0.358223	0.111189	0.300713	0.0857402	0.159539	0.0797036	0.247494	0.131953	0.262063	0.155485	0.175236	0.329712	0.269356	0.104913
105.75	0.70634	0.508366	0.734339	0.640678	0.481352	0.493952	0.355918	0.361006	0.557423	0.560679	0.655861	0.582792	0.518881	0.454651	0.403633	0.434803	0.384863	0.463868	0.426098	0.44891	0.478378	0.592342	0.58445	0.565624	0.991001	0.436505	0.615163	0.456682	0.221433	0.230863	0.27527	0.275915	0.834687	0.644531	0.541876	0.31019	0.0907561	0.275038	0.0863914	0.178575	0.0778207	0.232651	0.14021	0.2821	0.158797	0.167633	0.327882	0.26746	0.112203
108	0.733899	0.524481	0.647862	0.612998	0.466186	0.515812	0.370678	0.363077	0.572517	0.552488	0.674449	0.562402	0.519356	0.457178	0.43182	0.438457	0.382559	0.453996	0.426893	0.425827	0.466221	0.535642	0.534068	0.537581	0.992212	0.434126	0.578318	0.469522	0.225783	0.215349	0.261975	0.271375	0.818017	0.628636	0.569039	0.254394	0.0752033	0.250675	0.090921	0.206281	0.0846709	0.222366	0.15197	0.301919	0.153539	0.173693	0.324619	0.265078	0.121061
110.25	0.753038	0.534858	0.562866	0.592346	0.457562	0.530846	0.37131	0.363243	0.595659	0.559222	0.690318	0.55624	0.529048	0.460498	0.466528	0.453118	0.38996	0.445046	0.435264	0.416181	0.458358	0.501081	0.505567	0.524946	0.995569	0.443635	0.561537	0.48984	0.230448	0.200056	0.241668	0.262872	0.783875	0.604423	0.596374	0.201901	0.0647511	0.229898	0.0977243	0.241294	0.102276	0.220431	0.168754	0.323118	0.14538	0.190476	0.323867	0.262342	0.132027
112.5	0.760968	0.537983	0.486565	0.578537	0.450728	0.538034	0.355348	0.35981	0.6189	0.571594	0.69754	0.556455	0.545891	0.464369	0.498282	0.472367	0.404532	0.43934	0.448179	0.428885	0.462457	0.4889	0.496968	0.524042	0.999924	0.461852	0.562571	0.513071	0.233419	0.186481	0.219788	0.254207	0.741742	0.570143	0.619432	0.160505	0.0586472	0.213432	0.104895	0.279859	0.129545	0.2272	0.190384	0.344865	0.140776	0.214651	0.329603	0.259528	0.145856
114.75	0.756988	0.535709	0.425725	0.571793	0.444435	0.538064	0.327053	0.353083	0.636024	0.582152	0.691404	0.557224	0.565851	0.470233	0.521055	0.488293	0.421939	0.438141	0.461588	0.466346	0.483891	0.491537	0.499116	0.527285	1	0.481269	0.573174	0.530978	0.234614	0.176355	0.2032	0.251596	0.701873	0.528355	0.638229	0.133648	0.0570323	0.20203	0.111942	0.316969	0.16259	0.240074	0.214932	0.364447	0.143882	0.242143	0.343547	0.257284	0.163067
117	0.743024	0.53182	0.385335	0.570751	0.439589	0.532667	0.294786	0.345183	0.644742	0.5885	0.671698	0.555524	0.584977	0.480396	0.534776	0.495412	0.438709	0.44155	0.472953	0.521617	0.52087	0.495677	0.499	0.525655	0.988465	0.493483	0.581097	0.535315	0.235798	0.170144	0.196445	0.260023	0.671748	0.487118	0.658192	0.120755	0.0617674	0.197159	0.120063	0.347851	0.196549	0.255613	0.240193	0.379306	0.155235	0.268529	0.364041	0.25667	0.183645
119.25	0.722701	0.530116	0.367318	0.571777	0.437051	0.523552	0.266488	0.339486	0.646139	0.59217	0.642833	0.550286	0.600672	0.496934	0.543702	0.492429	0.45402	0.449694	0.482858	0.582275	0.564605	0.488782	0.48684	0.512867	0.960181	0.494052	0.575512	0.522923	0.238998	0.166617	0.199729	0.280265	0.653447	0.456091	0.686517	0.118526	0.0754588	0.200429	0.131427	0.369054	0.227523	0.271267	0.265058	0.388415	0.172398	0.290181	0.38645	0.258846	0.20676
121.5	0.699603	0.532837	0.369734	0.570091	0.436692	0.512039	0.247111	0.339696	0.642447	0.595208	0.611115	0.541619	0.611866	0.520985	0.553183	0.482118	0.469571	0.463871	0.495091	0.638356	0.605625	0.465456	0.461036	0.487762	0.915248	0.484285	0.552151	0.497614	0.244849	0.163658	0.209717	0.308605	0.644453	0.44153	0.727146	0.123095	0.0996416	0.21279	0.148122	0.378919	0.253563	0.286013	0.290141	0.392569	0.191825	0.30541	0.405058	0.264744	0.230711
123.75	0.676013	0.540037	0.386795	0.561918	0.437687	0.499463	0.238587	0.34851	0.635202	0.597688	0.581806	0.530478	0.618724	0.551967	0.566951	0.469989	0.487875	0.48618	0.514754	0.686855	0.639297	0.428304	0.426847	0.453317	0.858249	0.468758	0.513892	0.4671	0.25195	0.159248	0.221406	0.33827	0.641052	0.444495	0.778849	0.132139	0.133706	0.234261	0.171496	0.377603	0.274472	0.300001	0.317312	0.39368	0.210628	0.314701	0.415102	0.274745	0.253105
126	0.652557	0.549871	0.41018	0.546251	0.439116	0.487601	0.241043	0.366394	0.624722	0.597492	0.557378	0.51834	0.623118	0.587218	0.585607	0.462907	0.510319	0.517803	0.544803	0.730897	0.666734	0.384136	0.39147	0.413909	0.79536	0.451916	0.46743	0.4387	0.257189	0.152194	0.229731	0.361401	0.641017	0.462472	0.836652	0.145876	0.174988	0.264255	0.202038	0.366897	0.290879	0.313899	0.348461	0.393986	0.227521	0.32027	0.414467	0.288469	0.271353
128.25	0.628823	0.559519	0.431431	0.525357	0.440225	0.478674	0.253687	0.39124	0.610567	0.59146	0.537224	0.506402	0.628931	0.622986	0.607162	0.466605	0.536458	0.557381	0.582855	0.776038	0.692012	0.340076	0.360712	0.373636	0.732758	0.437014	0.419875	0.417592	0.256738	0.142335	0.230617	0.371044	0.644092	0.491405	0.89401	0.16719	0.219524	0.301797	0.239316	0.350112	0.303588	0.328286	0.383952	0.3954	0.242885	0.325199	0.404296	0.304606	0.283342
130.5	0.604218	0.56643	0.444447	0.503749	0.44035	0.474917	0.275215	0.419012	0.592573	0.577099	0.518532	0.494999	0.641434	0.6575	0.629878	0.484076	0.565692	0.602008	0.622358	0.826151	0.718953	0.302179	0.338541	0.336341	0.67688	0.42695	0.377534	0.407551	0.247354	0.130411	0.221696	0.362956	0.650976	0.526835	0.944334	0.201072	0.262923	0.345545	0.281857	0.332054	0.313797	0.343445	0.42139	0.399096	0.258394	0.33294	0.388958	0.320933	0.288435
132.75	0.578713	0.569333	0.446801	0.486088	0.438694	0.478152	0.303911	0.444877	0.571624	0.553896	0.497917	0.483413	0.665666	0.692602	0.654899	0.516632	0.599739	0.650338	0.65754	0.880323	0.748914	0.275881	0.328109	0.306471	0.635584	0.425635	0.346316	0.412676	0.227722	0.117768	0.202772	0.336966	0.662346	0.564551	0.981483	0.25402	0.301069	0.39386	0.32717	0.318459	0.323692	0.35938	0.455527	0.405257	0.276349	0.34686	0.374903	0.334736	0.288165
135	0.553522	0.568846	0.439694	0.475187	0.434279	0.489575	0.337899	0.464417	0.550048	0.524023	0.473409	0.47028	0.705116	0.732314	0.685763	0.565703	0.642605	0.703683	0.686071	0.932241	0.780707	0.266717	0.332345	0.289707	0.618522	0.438608	0.332256	0.438786	0.199461	0.106126	0.17603	0.297425	0.678036	0.600762	1	0.332074	0.330501	0.444261	0.371714	0.314557	0.336529	0.37591	0.479958	0.412978	0.298845	0.369538	0.368782	0.343603	0.286006
137.25	0.531536	0.56763	0.426791	0.471093	0.426456	0.509653	0.375617	0.474904	0.531457	0.492127	0.446015	0.454597	0.760487	0.779834	0.725868	0.632365	0.697909	0.763802	0.707894	0.973	0.812431	0.280324	0.353359	0.292466	0.635083	0.471816	0.341076	0.493294	0.167163	0.0973343	0.145797	0.252354	0.696431	0.632196	0.995391	0.437067	0.348836	0.492448	0.410998	0.323241	0.355501	0.392716	0.490127	0.42078	0.327023	0.401763	0.375565	0.346241	0.286019
139.5	0.517222	0.569977	0.412676	0.471739	0.415614	0.537892	0.416195	0.476171	0.519908	0.464151	0.419905	0.436625	0.82795	0.835013	0.776073	0.714661	0.765551	0.829686	0.723094	0.995876	0.843743	0.32019	0.39004	0.319029	0.688409	0.527686	0.375476	0.581595	0.136681	0.0930834	0.1174	0.210693	0.714115	0.655934	0.96552	0.561926	0.35617	0.531656	0.440808	0.343987	0.381995	0.409354	0.485761	0.427596	0.360768	0.441896	0.397609	0.342705	0.291137
141.75	0.515928	0.580912	0.401423	0.474651	0.403688	0.572804	0.459477	0.470608	0.518819	0.445433	0.401054	0.418352	0.89777	0.892975	0.833181	0.804704	0.839353	0.895383	0.73159	1	0.876466	0.383682	0.435577	0.36725	0.767648	0.599648	0.431411	0.699609	0.112412	0.09454	0.0952904	0.178886	0.726507	0.669312	0.913019	0.689285	0.356864	0.554215	0.459601	0.373231	0.414544	0.425193	0.471016	0.433668	0.398986	0.486115	0.434864	0.334013	0.302253
144	0.5328	0.604849	0.395776	0.478513	0.39408	0.612025	0.50546	0.461924	0.529962	0.439014	0.395056	0.403251	0.95633	0.945112	0.890607	0.889123	0.90808	0.951095	0.73456	0.990901	0.912622	0.460264	0.478527	0.4271	0.846758	0.670717	0.497466	0.827976	0.0956779	0.102081	0.0817419	0.159185	0.73037	0.670568	0.846814	0.799038	0.360389	0.556398	0.470945	0.405746	0.449155	0.439323	0.452532	0.44075	0.44007	0.529452	0.48539	0.321463	0.318331
146.25	0.571608	0.644249	0.396975	0.483559	0.390754	0.652561	0.553449	0.453197	0.552873	0.444851	0.405234	0.395342	0.991775	0.982498	0.940697	0.953838	0.960431	0.987401	0.73543	0.977358	0.950782	0.535573	0.508405	0.485411	0.895707	0.720321	0.560145	0.936494	0.0854568	0.115343	0.0769692	0.150751	0.726654	0.660326	0.780579	0.879489	0.378017	0.542588	0.481929	0.435971	0.480525	0.450339	0.436881	0.451566	0.482147	0.566995	0.545481	0.306161	0.3371
148.5	0.633946	0.698693	0.405054	0.490854	0.397032	0.691003	0.601145	0.445303	0.584928	0.460463	0.431767	0.397989	1	1	0.977524	0.990674	0.990659	1	0.738872	0.965883	0.983756	0.598682	0.520893	0.533147	0.89553	0.734876	0.610669	0.998089	0.0799779	0.133347	0.0799349	0.151526	0.720942	0.643204	0.728582	0.931967	0.417339	0.524208	0.499127	0.458936	0.503456	0.456261	0.428597	0.468623	0.522901	0.594792	0.609282	0.288805	0.355691
150.75	0.717756	0.764276	0.419017	0.500871	0.414224	0.723518	0.64399	0.436722	0.621217	0.481929	0.471098	0.412762	0.985188	0.997319	0.997673	1	1	0.990826	0.747488	0.955681	1	0.645508	0.517635	0.567765	0.844299	0.712884	0.646619	1	0.0779684	0.154896	0.0892548	0.159625	0.7206	0.627497	0.700732	0.964077	0.479528	0.514216	0.525662	0.470629	0.513866	0.454532	0.429148	0.492902	0.558986	0.61019	0.66846	0.269671	0.37114
153	0.814986	0.833559	0.436981	0.512039	0.44028	0.745795	0.67515	0.425247	0.654544	0.504785	0.515561	0.438159	0.955619	0.977482	1	0.988668	0.993829	0.965929	0.759456	0.938611	0.98907	0.676774	0.502833	0.590232	0.753465	0.663439	0.668607	0.945858	0.0790249	0.178834	0.103607	0.17377	0.731941	0.622993	0.699615	0.982747	0.560449	0.522273	0.562403	0.468337	0.509528	0.442282	0.436769	0.522477	0.585334	0.611682	0.712644	0.248569	0.380847
155.25	0.909194	0.896664	0.456197	0.520029	0.469249	0.753219	0.687028	0.410965	0.675905	0.524311	0.553958	0.469243	0.918365	0.944262	0.985212	0.965653	0.977737	0.932352	0.769146	0.904764	0.946915	0.693757	0.480255	0.600643	0.641795	0.602477	0.675947	0.851871	0.0835377	0.204199	0.122056	0.193479	0.758782	0.638251	0.720872	0.992441	0.653599	0.553673	0.610742	0.450828	0.490395	0.416831	0.446896	0.551576	0.594896	0.598436	0.731141	0.225014	0.38318
157.5	0.977449	0.944061	0.473341	0.518975	0.492912	0.742167	0.675146	0.398182	0.677012	0.535942	0.575017	0.49881	0.876936	0.900924	0.955781	0.93886	0.955725	0.896223	0.770443	0.850369	0.878337	0.695562	0.4525	0.596117	0.531331	0.5489	0.665005	0.741656	0.092055	0.229989	0.144101	0.218623	0.801825	0.677698	0.756302	0.997049	0.751071	0.609336	0.672657	0.419078	0.45917	0.376809	0.453406	0.570897	0.580017	0.570306	0.716406	0.198862	0.378506
159.75	1	0.970282	0.485097	0.505186	0.505127	0.712532	0.642577	0.393628	0.654606	0.536502	0.573108	0.521034	0.831529	0.8498	0.914579	0.913134	0.929872	0.861429	0.759724	0.782175	0.795163	0.67931	0.421791	0.572055	0.443719	0.519716	0.631034	0.640307	0.104471	0.254775	0.169577	0.248664	0.856807	0.738804	0.797352	0.999345	0.84288	0.684686	0.746811	0.37711	0.421632	0.3239	0.450749	0.570492	0.537004	0.529206	0.669449	0.171996	0.370581
162	0.972767	0.976092	0.489296	0.480334	0.505472	0.669678	0.60013	0.401495	0.613561	0.526408	0.5518	0.534597	0.781534	0.79328	0.864114	0.890317	0.901045	0.829396	0.7373	0.714921	0.711499	0.643138	0.390859	0.526265	0.394645	0.523358	0.572793	0.566685	0.119482	0.276797	0.198094	0.281778	0.913867	0.811159	0.837183	1	0.918225	0.768951	0.825645	0.332508	0.385711	0.264724	0.436895	0.545576	0.473277	0.481638	0.604508	0.149952	0.367107
164.25	0.909847	0.96711	0.485756	0.450771	0.498546	0.62274	0.56045	0.420431	0.564546	0.509776	0.520897	0.542383	0.727737	0.734636	0.806606	0.869962	0.869764	0.799569	0.706749	0.662635	0.637852	0.590158	0.363166	0.463294	0.388373	0.555439	0.4969	0.526965	0.135121	0.294736	0.228663	0.31522	0.961121	0.880547	0.871381	0.99705	0.969386	0.848361	0.897226	0.294094	0.357835	0.209947	0.415387	0.502085	0.409693	0.439081	0.546245	0.141077	0.377415
166.5	0.833015	0.950139	0.476043	0.423319	0.489899	0.580194	0.531482	0.445371	0.517908	0.49166	0.489751	0.548426	0.673138	0.677893	0.745103	0.850758	0.836961	0.770878	0.673068	0.631272	0.578078	0.529013	0.34168	0.393956	0.416494	0.601651	0.416442	0.514223	0.149631	0.308292	0.259848	0.346399	0.990345	0.935675	0.897857	0.987949	0.995135	0.912195	0.951474	0.267336	0.338254	0.168659	0.393341	0.454239	0.370194	0.412643	0.516075	0.1517	0.406839
168.75	0.759881	0.930479	0.462583	0.402017	0.482993	0.546759	0.514736	0.471084	0.47966	0.475543	0.463526	0.555328	0.621845	0.626803	0.683898	0.831833	0.804299	0.743078	0.640755	0.618518	0.530924	0.469951	0.327517	0.329931	0.463726	0.64679	0.344463	0.515614	0.161935	0.318034	0.290005	0.373587	1	0.972114	0.916344	0.971824	1	0.956273	0.984506	0.251715	0.321609	0.143203	0.376622	0.414877	0.366163	0.406309	0.519392	0.181505	0.453359
171	0.699793	0.911533	0.447913	0.387723	0.478806	0.523361	0.507663	0.493967	0.451431	0.462774	0.443601	0.563536	0.577636	0.584071	0.628015	0.813571	0.774136	0.717312	0.612868	0.618302	0.493773	0.420421	0.319799	0.278669	0.515319	0.681852	0.288478	0.520499	0.171582	0.324847	0.317341	0.395859	0.994268	0.991504	0.927842	0.950522	0.991377	0.982171	0.998608	0.243104	0.302525	0.130005	0.367135	0.388929	0.392065	0.416036	0.546787	0.223814	0.509107
173.25	0.656122	0.895636	0.43456	0.379398	0.476879	0.508738	0.506395	0.511877	0.43253	0.453548	0.429684	0.571876	0.543475	0.551617	0.582655	0.797615	0.74927	0.695832	0.59135	0.624142	0.465238	0.384042	0.316542	0.242683	0.560244	0.704679	0.250229	0.523793	0.178468	0.329456	0.339761	0.412612	0.980647	0.998844	0.933992	0.928441	0.977241	0.994616	1	0.237855	0.280656	0.123831	0.363381	0.374757	0.431805	0.433311	0.582603	0.268168	0.56314
175.5	0.629702	0.884864	0.425076	0.375358	0.47626	0.501	0.507345	0.523358	0.421751	0.447874	0.421361	0.578261	0.521746	0.531135	0.552764	0.786447	0.732667	0.68135	0.577657	0.630464	0.446406	0.362016	0.315652	0.221711	0.59074	0.716857	0.228437	0.524897	0.182596	0.332197	0.354776	0.423147	0.967647	1	0.936636	0.911462	0.964962	0.999085	0.996362	0.234508	0.261823	0.121035	0.362695	0.368381	0.466418	0.448806	0.611851	0.302328	0.603155
177.75	0.620851	0.881022	0.421624	0.37419	0.47616	0.498611	0.507968	0.527326	0.418245	0.445928	0.418568	0.580674	0.514259	0.524095	0.542282	0.782391	0.726799	0.676208	0.572938	0.633107	0.439674	0.354653	0.315553	0.214853	0.601573	0.72061	0.221402	0.525026	0.183971	0.333116	0.360101	0.426762	0.962372	0.999762	0.937318	0.905042	0.960148	1	0.994266	0.23329	0.25427	0.120184	0.362784	0.366595	0.480084	0.454971	0.623033	0.315282	0.618042
[truncated: 143 more columns]

## Sheet: Fig_S5_E_Backward
	SMALL_001_PROC_1_04	SMALL_001_PROC_1_05	SMALL_001_PROC_1_07	SMALL_001_PROC_1_08	SMALL_001_PROC_1_11	SMALL_001_PROC_1_12	SMALL_001_PROC_2_02	SMALL_001_PROC_4_01	SMALL_001_PROC_4_06	SMALL_001_PROC_4_12	SMALL_001_PROC_4_14	SMALL_002_Proc_2_02	SMALL_002_Proc_3_02	SMALL_013_Proc_3_3	SMALL_013_Proc_3_5	SMALL_014_Proc_3_1	SMALL_014_Proc_5_3	SMALL_015_Proc_2_05	SMALL_015_Proc_3_03	SMALL_015_Proc_4_03	SMALL_015_Proc_4_05	SMALL_015_Proc_5_01	SMALL_015_Soma_4	SMALL_016_Proc_1_01	SMALL_016_Proc_1_02	SMALL_016_Proc_1_05	SMALL_016_Proc_2_03	SMALL_016_Proc_3_01	SMALL_016_Soma_1	SMALL_016_Soma_3	SMALL_017_PROC_1_07	SMALL_017_PROC_2_04	SMALL_017_PROC_3_02	SMALL_017_PROC_3_05	SMALL_017_PROC_3_10	SMALL_017_PROC_3_11	SMALL_017_PROC_3_14	SMALL_017_PROC_4_03	SMALL_018_PROC_2_02	SMALL_018_PROC_2_05	SMALL_018_SOMA_2	SMALL_007_PROC_3_01	SMALL_007_PROC_3_02	SMALL_007_PROC_4_01	SMALL_007_PROC_4_02	SMALL_007_PROC_4_03	SMALL_007_PROC_5_03	SMALL_007_PROC_6_07	SMALL_007_PROC_6_09
0	0.533273	0.790784	0.499613	0.750133	0.962257	0.680922	0.358912	0.669304	0.791795	0.407508	0.342007	0.355227	0.314353	0.174267	0.482823	1	0.852995	0.697568	1	0.589499	0.828205	0.24886	1	0.0275796	0	0	0	0.0123833	0	0	1	1	0.751711	0.608415	0.749221	0.952696	0.417929	1	1	0.571112	0.702133	0.0913692	0.0423785	0.055213	0.160477	0.0671497	0.124831	0.137726	0.0881818
2.25	0.544069	0.792791	0.507373	0.754916	0.958087	0.690294	0.362032	0.671575	0.788956	0.407389	0.340752	0.34915	0.312616	0.179767	0.49438	0.984652	0.861112	0.697079	0.988422	0.59738	0.830699	0.253723	0.981042	0.0383071	0.000115976	4.61466e-05	0	0.0167415	2.92575e-05	5.3003e-05	0.993554	0.987909	0.745122	0.60054	0.737243	0.951026	0.412559	0.991379	0.99642	0.571218	0.693539	0.0940163	0.0448229	0.05705	0.166688	0.0684977	0.120058	0.133286	0.0871816
4.5	0.573551	0.798248	0.528927	0.767392	0.945485	0.715329	0.371211	0.676777	0.77971	0.407042	0.337678	0.332362	0.3085	0.195232	0.525191	0.941677	0.883832	0.696018	0.956754	0.621585	0.839727	0.269819	0.928255	0.0737968	0.000533852	0.000318167	4.03893e-05	0.0305885	0.000148648	0.000248114	0.975161	0.95289	0.72663	0.578403	0.702682	0.944902	0.397343	0.965412	0.987181	0.574145	0.6688	0.101475	0.0516539	0.0621208	0.183719	0.0723626	0.107051	0.121445	0.084036
6.75	0.613367	0.805333	0.5591	0.782467	0.924224	0.747644	0.385687	0.680429	0.762077	0.406266	0.334406	0.30875	0.304725	0.217137	0.564489	0.880269	0.91631	0.695351	0.913598	0.662793	0.858636	0.300235	0.853101	0.138184	0.00171328	0.00124136	0.000227161	0.0539006	0.000481081	0.000968172	0.947178	0.898714	0.699836	0.546622	0.649338	0.930956	0.37477	0.922045	0.976311	0.586585	0.631535	0.112226	0.0613828	0.069155	0.206973	0.0781603	0.0894333	0.10611	0.0785173
9	0.651274	0.810978	0.589911	0.793303	0.894155	0.776163	0.403447	0.676604	0.733789	0.404209	0.33246	0.283176	0.304498	0.238949	0.59647	0.81502	0.950831	0.696305	0.87143	0.719949	0.889961	0.346201	0.77141	0.22205	0.00485727	0.00381734	0.000878318	0.0808172	0.0017058	0.00319983	0.91191	0.831503	0.669624	0.512991	0.582388	0.904061	0.348374	0.861965	0.968004	0.614785	0.588701	0.123766	0.0716884	0.0762847	0.2297	0.0849283	0.0720827	0.0920435	0.0707676
11.25	0.674688	0.811682	0.612763	0.793751	0.855556	0.790905	0.421239	0.66043	0.693411	0.399282	0.332098	0.259406	0.310261	0.251964	0.605102	0.761628	0.978949	0.699736	0.842575	0.788583	0.931437	0.403329	0.697423	0.292743	0.0109412	0.00951961	0.0030578	0.0985353	0.00439999	0.0077736	0.869621	0.758588	0.640654	0.48759	0.506937	0.858667	0.321777	0.787783	0.961929	0.657166	0.548606	0.133066	0.0799342	0.0815341	0.244697	0.091494	0.0594887	0.083234	0.0616531
13.5	0.675402	0.805187	0.621929	0.780858	0.809593	0.786425	0.435503	0.630925	0.641388	0.389853	0.331827	0.239149	0.323412	0.249483	0.581929	0.728949	0.995211	0.705783	0.834381	0.860706	0.973407	0.46033	0.637745	0.321516	0.0200611	0.018703	0.00739774	0.0999602	0.00905834	0.0155005	0.817195	0.686561	0.615997	0.479953	0.427054	0.791639	0.297524	0.705042	0.950541	0.700768	0.516315	0.13754	0.0840234	0.0835149	0.246691	0.0968635	0.0540636	0.0822402	0.0526638
15.75	0.652906	0.791751	0.617077	0.756008	0.758808	0.763198	0.443939	0.59238	0.580533	0.37521	0.329006	0.22255	0.344542	0.232209	0.532361	0.713845	1	0.713729	0.846028	0.926325	1	0.501904	0.590225	0.31079	0.0315318	0.0314312	0.0147655	0.0915383	0.0160345	0.0265378	0.749526	0.619718	0.596738	0.494393	0.34654	0.705737	0.276392	0.622434	0.923994	0.730665	0.492372	0.136332	0.0833662	0.0821186	0.234789	0.100734	0.0551593	0.0907412	0.0454008
18	0.614597	0.773867	0.603008	0.724015	0.707028	0.726704	0.446595	0.55297	0.515695	0.356141	0.321223	0.209416	0.373473	0.20806	0.471796	0.704788	0.998221	0.721702	0.867962	0.97523	0.994982	0.514703	0.548511	0.280491	0.0451211	0.0480045	0.0264916	0.0837355	0.0259598	0.0412291	0.664867	0.560046	0.582733	0.525302	0.27101	0.610741	0.257632	0.549546	0.876705	0.741597	0.476181	0.131191	0.0793768	0.0787418	0.213592	0.103793	0.0595338	0.110216	0.0409181
20.25	0.572413	0.754296	0.586318	0.690686	0.658345	0.684754	0.445546	0.520691	0.452483	0.334594	0.307821	0.20034	0.408221	0.186921	0.415119	0.691688	0.994702	0.72693	0.885343	1	0.951503	0.495256	0.508719	0.247534	0.0607941	0.0682858	0.0439548	0.0833411	0.039449	0.0599496	0.570267	0.509318	0.573833	0.557791	0.209085	0.519524	0.239795	0.492732	0.809504	0.739159	0.468501	0.12587	0.0748543	0.0756789	0.191292	0.107395	0.0633072	0.141362	0.0394558
22.5	0.537024	0.733907	0.570975	0.659962	0.615393	0.644144	0.443055	0.499083	0.395575	0.312575	0.290254	0.197234	0.443352	0.175702	0.369598	0.672533	0.990549	0.726757	0.885476	0.999356	0.877692	0.453486	0.472337	0.221275	0.0792091	0.0926465	0.0691474	0.0930879	0.0574837	0.0833694	0.481193	0.470611	0.570259	0.575504	0.169899	0.440825	0.221743	0.452161	0.727622	0.730919	0.468403	0.124234	0.0724632	0.0749218	0.17546	0.112839	0.0641047	0.182751	0.0406175
24.75	0.513896	0.712022	0.557143	0.633302	0.57857	0.608681	0.440293	0.486541	0.347842	0.291599	0.27123	0.203166	0.469458	0.178042	0.335484	0.651383	0.98285	0.720584	0.864385	0.978182	0.790506	0.407115	0.443501	0.20574	0.101357	0.121198	0.104	0.113069	0.0809061	0.112062	0.414224	0.448153	0.572023	0.569741	0.15877	0.376192	0.203107	0.423734	0.639934	0.717436	0.46987	0.128543	0.0736073	0.0774414	0.16985	0.120731	0.0617505	0.230381	0.0437789
27	0.50349	0.688595	0.543535	0.611149	0.546867	0.579389	0.43775	0.479569	0.310719	0.273015	0.253253	0.220745	0.476134	0.194602	0.30946	0.631765	0.966594	0.711338	0.826747	0.944023	0.704997	0.372865	0.42548	0.202304	0.128754	0.154352	0.150571	0.142447	0.110644	0.146849	0.379545	0.445761	0.578372	0.542441	0.174717	0.323369	0.184411	0.403619	0.557863	0.691372	0.464233	0.138953	0.0782209	0.0832278	0.174311	0.130913	0.0575287	0.278399	0.0483001
29.25	0.504175	0.665607	0.530206	0.594724	0.519456	0.55616	0.436785	0.47598	0.284965	0.258582	0.237942	0.249611	0.458497	0.223309	0.287892	0.611901	0.93742	0.705499	0.781441	0.903836	0.629969	0.363496	0.420087	0.211174	0.163275	0.192777	0.210751	0.180234	0.14762	0.188784	0.378685	0.46538	0.587994	0.502984	0.210583	0.281712	0.166797	0.391097	0.491298	0.645728	0.447202	0.153913	0.0852782	0.0917102	0.186412	0.142715	0.0530008	0.320398	0.0535633
31.5	0.514463	0.646391	0.519155	0.586251	0.496515	0.538843	0.440477	0.475501	0.270807	0.250454	0.226222	0.284996	0.421626	0.259305	0.269078	0.586664	0.893625	0.712383	0.738422	0.863473	0.5707	0.388708	0.4289	0.232242	0.207025	0.237584	0.286096	0.225801	0.192771	0.239214	0.406239	0.50588	0.59966	0.46337	0.255266	0.253299	0.151467	0.387917	0.443946	0.582246	0.422279	0.170919	0.0935576	0.102212	0.203235	0.155305	0.0493714	0.351051	0.0589046
33.75	0.533141	0.633761	0.513138	0.587792	0.479054	0.527232	0.452963	0.478254	0.267419	0.25071	0.218737	0.318957	0.377802	0.296753	0.253262	0.552276	0.837358	0.741157	0.706681	0.827989	0.531536	0.453503	0.452933	0.265472	0.261974	0.290339	0.377358	0.279093	0.247	0.29971	0.453632	0.562572	0.612521	0.433481	0.297383	0.239883	0.138952	0.395724	0.412787	0.510667	0.396863	0.187356	0.102327	0.114095	0.222389	0.167854	0.0471993	0.368015	0.0636175
36	0.558313	0.628404	0.514387	0.599899	0.468747	0.520597	0.477942	0.483536	0.272536	0.260684	0.216133	0.343426	0.338562	0.331271	0.241593	0.512371	0.774533	0.794968	0.691611	0.800576	0.515021	0.552257	0.490595	0.311009	0.329569	0.35297	0.483941	0.340582	0.311047	0.371772	0.512477	0.628102	0.625831	0.418278	0.329237	0.239791	0.128846	0.414409	0.391755	0.442402	0.377065	0.201584	0.112047	0.126795	0.242349	0.179621	0.0466835	0.373456	0.0671278
38.25	0.586357	0.627874	0.523935	0.620483	0.467652	0.517335	0.516518	0.489525	0.282412	0.280283	0.218962	0.352298	0.309749	0.361076	0.235191	0.477007	0.713003	0.865696	0.691655	0.780508	0.518554	0.665745	0.535968	0.368894	0.410001	0.427258	0.602893	0.411028	0.385094	0.456268	0.576196	0.694329	0.638461	0.417326	0.348297	0.247791	0.120282	0.441964	0.375083	0.385689	0.365596	0.213563	0.124317	0.139626	0.261998	0.189826	0.0479429	0.373282	0.0691631
40.5	0.611857	0.626728	0.541183	0.644509	0.47755	0.51507	0.565089	0.494243	0.292647	0.3073	0.227119	0.342243	0.292184	0.386088	0.234743	0.457431	0.659288	0.935696	0.698414	0.762824	0.534042	0.768184	0.580593	0.438486	0.501281	0.513732	0.727603	0.490917	0.468114	0.552486	0.63936	0.753928	0.648836	0.42658	0.355926	0.257143	0.11274	0.47528	0.35885	0.344436	0.362571	0.224641	0.141021	0.151737	0.280112	0.197746	0.0514208	0.373966	0.069883
42.75	0.629578	0.618606	0.563868	0.665519	0.498993	0.511763	0.615054	0.497186	0.300197	0.337537	0.239362	0.313727	0.284932	0.406767	0.240713	0.459492	0.616552	0.98551	0.700925	0.741111	0.551897	0.839634	0.617555	0.517486	0.598321	0.609789	0.846496	0.579476	0.556935	0.656864	0.696434	0.801149	0.655536	0.440767	0.355246	0.26243	0.106538	0.510899	0.341013	0.319373	0.367072	0.236408	0.163051	0.162385	0.295257	0.20297	0.0579884	0.378981	0.0699056
45	0.637457	0.599367	0.588346	0.678321	0.530152	0.506752	0.655871	0.500055	0.305311	0.366163	0.253231	0.272183	0.287325	0.423396	0.25272	0.482153	0.584868	1	0.690169	0.711061	0.565465	0.872207	0.643952	0.601108	0.692802	0.707712	0.942916	0.673563	0.645601	0.762007	0.740818	0.831488	0.657705	0.454933	0.34946	0.261054	0.102855	0.544937	0.320975	0.309699	0.378322	0.249745	0.189798	0.171521	0.306644	0.205877	0.0688011	0.38805	0.0701735
47.25	0.63851	0.569354	0.610898	0.681279	0.567069	0.501163	0.680076	0.505738	0.31172	0.389924	0.266218	0.227222	0.298858	0.436314	0.269043	0.520495	0.562805	0.970587	0.661048	0.672475	0.572284	0.869226	0.660481	0.682408	0.775144	0.794613	0.998214	0.766915	0.726122	0.857079	0.76496	0.840868	0.655002	0.465095	0.34096	0.25427	0.103449	0.572784	0.299186	0.314044	0.396099	0.264802	0.219906	0.180307	0.315179	0.207822	0.0851326	0.399483	0.0717779
49.5	0.639147	0.532354	0.628652	0.675831	0.604839	0.497056	0.685717	0.516127	0.324385	0.408131	0.277128	0.188735	0.317773	0.446413	0.287121	0.5687	0.548401	0.897811	0.61373	0.6299	0.572968	0.842971	0.670283	0.754673	0.838909	0.857137	1	0.851046	0.791725	0.931009	0.761878	0.824796	0.646568	0.468001	0.330575	0.247382	0.109951	0.588834	0.277095	0.330493	0.420281	0.281532	0.25238	0.190984	0.323657	0.210801	0.108084	0.412757	0.075711
51.75	0.645836	0.493091	0.639691	0.664604	0.639029	0.49638	0.674925	0.531102	0.346897	0.421825	0.286778	0.162483	0.340671	0.455249	0.304914	0.621075	0.539549	0.795008	0.555154	0.59185	0.56987	0.812093	0.677768	0.814855	0.885014	0.890438	0.951635	0.918248	0.841341	0.977674	0.728515	0.779058	0.62974	0.46097	0.317194	0.248305	0.122911	0.587331	0.257177	0.355542	0.449707	0.300072	0.287122	0.206317	0.336205	0.216888	0.138395	0.429606	0.0826973
54	0.662779	0.456171	0.642823	0.65057	0.666525	0.500716	0.651423	0.549256	0.379938	0.432442	0.297453	0.148971	0.363609	0.464249	0.322479	0.671883	0.534501	0.68732	0.498263	0.567802	0.565779	0.795787	0.687461	0.864227	0.920558	0.903344	0.873349	0.964893	0.880611	0.998687	0.67024	0.703484	0.600293	0.442349	0.298597	0.263179	0.140881	0.564912	0.242767	0.383032	0.481059	0.320716	0.324601	0.228894	0.357488	0.227739	0.176223	0.453509	0.0930724
56.25	0.690995	0.42617	0.637444	0.637397	0.686329	0.511421	0.619604	0.569376	0.420787	0.440953	0.311583	0.145083	0.383634	0.473605	0.341938	0.71532	0.532477	0.60217	0.457402	0.564588	0.56309	0.805937	0.702841	0.904622	0.951969	0.911997	0.790559	0.991563	0.916757	1	0.602048	0.607352	0.55641	0.413382	0.274095	0.290491	0.160835	0.52401	0.237265	0.404445	0.508816	0.343605	0.364934	0.260508	0.391986	0.244302	0.220743	0.488308	0.106641
58.5	0.728779	0.407722	0.624087	0.630015	0.700225	0.529703	0.584783	0.591644	0.464037	0.44802	0.330572	0.146266	0.399985	0.481779	0.365949	0.745771	0.533671	0.5578	0.44278	0.584544	0.563415	0.842819	0.725565	0.934388	0.979543	0.927889	0.720816	1	0.952191	0.986013	0.541708	0.508973	0.503299	0.37936	0.246805	0.319784	0.180249	0.472787	0.242899	0.411437	0.527077	0.368381	0.40673	0.30158	0.443002	0.266594	0.269776	0.536553	0.122531
60.75	0.773113	0.404332	0.604979	0.634129	0.712255	0.556435	0.553126	0.61761	0.50357	0.454553	0.3543	0.148194	0.414944	0.486036	0.395202	0.758263	0.538456	0.558433	0.457476	0.625747	0.567082	0.896636	0.755134	0.948315	0.997926	0.952044	0.6706	0.99054	0.982704	0.957122	0.499272	0.426262	0.452424	0.348058	0.2222	0.338328	0.198803	0.420417	0.259519	0.39959	0.532525	0.394042	0.44647	0.350574	0.510967	0.293469	0.319724	0.597743	0.139138
63	0.821223	0.416793	0.584017	0.654407	0.72661	0.591593	0.530308	0.649004	0.535222	0.462104	0.381761	0.148212	0.433821	0.484155	0.426681	0.748738	0.546034	0.596593	0.49728	0.681979	0.572488	0.95171	0.788321	0.9409	1	0.977098	0.639362	0.962262	1	0.911651	0.473448	0.367411	0.414879	0.326197	0.203919	0.339024	0.217542	0.372291	0.283861	0.37158	0.527289	0.419064	0.479078	0.403607	0.591306	0.322365	0.36615	0.667304	0.154417
65.25	0.870956	0.442691	0.565879	0.692621	0.744881	0.633616	0.51984	0.686064	0.558511	0.472739	0.412217	0.146546	0.462758	0.476027	0.454616	0.715086	0.553467	0.657106	0.551478	0.741872	0.575514	0.990789	0.81872	0.909848	0.980462	0.992273	0.623454	0.91484	0.995424	0.848857	0.455756	0.329928	0.39583	0.316878	0.191295	0.321784	0.236287	0.32935	0.310045	0.33709	0.519185	0.441691	0.499919	0.454666	0.673543	0.349339	0.405024	0.73744	0.166498
67.5	0.919666	0.477241	0.554677	0.746304	0.764515	0.679045	0.521781	0.726452	0.57656	0.48839	0.445661	0.145929	0.505015	0.46365	0.47378	0.659838	0.557004	0.72158	0.605361	0.789907	0.57064	1	0.838148	0.858326	0.938164	0.988092	0.617723	0.850722	0.963409	0.771106	0.436095	0.305568	0.393357	0.319092	0.180384	0.290861	0.251916	0.290244	0.331902	0.30801	0.518174	0.460156	0.50699	0.496674	0.743381	0.369662	0.433894	0.799787	0.17429
69.75	0.962283	0.514925	0.552439	0.808517	0.779653	0.72264	0.532775	0.76534	0.594178	0.509886	0.482421	0.149123	0.558329	0.449458	0.482278	0.592691	0.555609	0.7732	0.645298	0.811138	0.553753	0.973916	0.839953	0.794864	0.877056	0.960006	0.616044	0.776249	0.903936	0.684369	0.406419	0.285406	0.399801	0.328024	0.167049	0.251753	0.258487	0.253561	0.345443	0.292747	0.530858	0.472791	0.501667	0.522836	0.787037	0.378878	0.451971	0.847961	0.177556
72	0.991369	0.551294	0.558399	0.869902	0.784326	0.75887	0.54732	0.797036	0.615136	0.536341	0.522187	0.156482	0.615692	0.434759	0.481585	0.529229	0.55345	0.801836	0.664713	0.798117	0.5256	0.918242	0.822884	0.730803	0.805795	0.910525	0.612609	0.701114	0.82379	0.597379	0.363641	0.263545	0.404575	0.336218	0.150582	0.210333	0.249802	0.219328	0.349342	0.294381	0.558036	0.478273	0.487857	0.528116	0.795799	0.374225	0.459585	0.878514	0.176585
74.25	1	0.583642	0.569473	0.922188	0.776152	0.784128	0.560359	0.817634	0.640095	0.565078	0.563506	0.165674	0.66714	0.419574	0.474592	0.484709	0.557234	0.806768	0.666897	0.755241	0.49296	0.847633	0.792384	0.675998	0.735614	0.848792	0.604193	0.635777	0.735511	0.519469	0.311412	0.239153	0.398379	0.336441	0.135537	0.172249	0.223546	0.189415	0.343898	0.312633	0.596125	0.476127	0.470449	0.510883	0.769015	0.355997	0.457666	0.89056	0.171912
76.5	0.986096	0.610348	0.582038	0.961026	0.757836	0.798301	0.569953	0.827208	0.666435	0.592442	0.604393	0.173325	0.703227	0.403651	0.463882	0.467982	0.570935	0.795218	0.662095	0.696836	0.466507	0.779162	0.75779	0.635024	0.676857	0.787056	0.591465	0.587537	0.653711	0.457898	0.25905	0.216407	0.377998	0.32545	0.129298	0.14225	0.184296	0.166626	0.330421	0.345323	0.639293	0.467593	0.454181	0.474524	0.714975	0.328235	0.448109	0.886069	0.16437
78.75	0.954771	0.629719	0.593836	0.986054	0.735549	0.804056	0.578178	0.829703	0.689822	0.614914	0.643388	0.177739	0.719129	0.387647	0.451008	0.479888	0.592618	0.777493	0.661123	0.640287	0.456316	0.725563	0.727573	0.606968	0.63587	0.735332	0.577624	0.557796	0.589831	0.415751	0.216515	0.202078	0.348011	0.305898	0.137033	0.123683	0.141523	0.153261	0.311524	0.388208	0.681324	0.455793	0.442831	0.427267	0.648204	0.297482	0.434151	0.870274	0.155209
81	0.916478	0.640035	0.604912	0.998701	0.716059	0.804989	0.589328	0.831003	0.706476	0.630301	0.680276	0.180298	0.717957	0.373904	0.437041	0.514783	0.614849	0.761843	0.669858	0.59916	0.468257	0.691878	0.705737	0.588668	0.614235	0.698121	0.565327	0.542587	0.548614	0.391943	0.189577	0.202	0.31719	0.284244	0.15869	0.118643	0.104298	0.150196	0.291224	0.434823	0.717033	0.444869	0.438804	0.379185	0.583689	0.27003	0.420045	0.850821	0.145927
83.25	0.88187	0.640651	0.617002	1	0.70466	0.803921	0.606675	0.836059	0.714579	0.638147	0.715413	0.18479	0.710409	0.366459	0.424036	0.562687	0.626573	0.751839	0.687477	0.579764	0.502356	0.676208	0.691209	0.578865	0.611064	0.675124	0.555171	0.536166	0.528742	0.38337	0.179187	0.219385	0.293447	0.267155	0.190072	0.128582	0.0778545	0.15708	0.274113	0.477956	0.743406	0.438561	0.443265	0.338341	0.531658	0.249545	0.409844	0.835611	0.13786
85.5	0.856896	0.63305	0.632261	0.989815	0.70464	0.802581	0.629659	0.846997	0.714395	0.639662	0.748338	0.195083	0.711083	0.369979	0.416558	0.610172	0.615611	0.746405	0.70782	0.58104	0.552706	0.672211	0.679418	0.579827	0.62545	0.664513	0.546856	0.534601	0.526012	0.387429	0.18322	0.254598	0.28106	0.259353	0.22557	0.15441	0.0635292	0.172794	0.264001	0.511961	0.759876	0.439246	0.456431	0.308762	0.496157	0.236673	0.406416	0.830939	0.131969
87.75	0.841719	0.620652	0.652185	0.96786	0.717545	0.802684	0.653586	0.862634	0.707491	0.637021	0.776635	0.212415	0.731978	0.388018	0.421785	0.641237	0.572472	0.74135	0.722281	0.595986	0.608182	0.671888	0.664905	0.59619	0.657111	0.665498	0.541361	0.537239	0.535945	0.403102	0.198569	0.305531	0.280946	0.263128	0.259964	0.196299	0.0605161	0.195513	0.262849	0.534051	0.767599	0.447581	0.47747	0.290585	0.476427	0.23007	0.410837	0.840655	0.128935
90	0.832714	0.607747	0.676869	0.934859	0.742983	0.806556	0.671711	0.879135	0.695317	0.632417	0.796121	0.234099	0.775205	0.420974	0.447119	0.642121	0.497257	0.731802	0.723326	0.61421	0.654715	0.668135	0.643976	0.632315	0.704945	0.679018	0.54183	0.545892	0.554364	0.430325	0.222156	0.367632	0.291954	0.278186	0.288982	0.252901	0.0673887	0.22269	0.27024	0.543859	0.768442	0.46241	0.504015	0.281383	0.46895	0.227607	0.422228	0.86584	0.129316
92.25	0.825845	0.598859	0.705386	0.893719	0.778138	0.816906	0.678549	0.891675	0.678431	0.627774	0.802999	0.255701	0.831315	0.464423	0.495094	0.610649	0.404854	0.714368	0.707337	0.625492	0.679394	0.656866	0.616557	0.689435	0.764788	0.706668	0.551934	0.562648	0.576563	0.468304	0.251993	0.43426	0.313219	0.301951	0.310029	0.321306	0.083199	0.251635	0.283419	0.5422	0.764438	0.480665	0.531453	0.277377	0.468592	0.227044	0.437731	0.903967	0.133604
94.5	0.819034	0.598475	0.73644	0.849932	0.817579	0.83555	0.672613	0.896926	0.65678	0.624796	0.796716	0.275197	0.886408	0.509446	0.558554	0.561669	0.318972	0.688241	0.67548	0.623279	0.674872	0.637811	0.585889	0.763877	0.828768	0.749158	0.573389	0.587468	0.596742	0.513948	0.288469	0.497906	0.3465	0.330387	0.323429	0.397896	0.108328	0.280672	0.298251	0.530618	0.757769	0.49797	0.553406	0.274693	0.469535	0.22643	0.453001	0.947754	0.142155
96.75	0.812728	0.61046	0.769427	0.810748	0.854015	0.862089	0.656984	0.895213	0.631036	0.625553	0.781703	0.294789	0.930149	0.546883	0.622237	0.517778	0.256921	0.654554	0.632149	0.606078	0.640968	0.613582	0.556628	0.846102	0.886699	0.804299	0.603732	0.616644	0.608591	0.561178	0.335242	0.552339	0.397089	0.359761	0.333677	0.479712	0.144431	0.310258	0.310797	0.511979	0.75083	0.509995	0.563478	0.270334	0.466279	0.224374	0.463267	0.984752	0.154914
99	0.808435	0.636735	0.804762	0.782774	0.880203	0.893419	0.637303	0.89103	0.603851	0.632182	0.765905	0.319442	0.957269	0.572744	0.671465	0.495237	0.221964	0.614965	0.582562	0.576467	0.582974	0.587735	0.532724	0.921863	0.929241	0.865712	0.636317	0.6432	0.607571	0.602067	0.397201	0.594813	0.471188	0.388666	0.349413	0.565039	0.19287	0.342548	0.31884	0.491605	0.745772	0.514071	0.557594	0.262577	0.455167	0.220534	0.465029	1	0.17136
101.25	0.807128	0.676455	0.843475	0.769829	0.891473	0.924924	0.618927	0.891121	0.579937	0.646647	0.757609	0.354364	0.965893	0.590966	0.701446	0.498723	0.20819	0.570686	0.531396	0.539251	0.508925	0.563323	0.516509	0.976259	0.951121	0.923451	0.66287	0.659245	0.593684	0.629415	0.475801	0.626194	0.569702	0.418255	0.379429	0.652303	0.251882	0.379246	0.322103	0.477492	0.743694	0.509682	0.535231	0.250702	0.435362	0.215692	0.457529	0.98217	0.190443
103.5	0.80816	0.726144	0.88583	0.77196	0.887572	0.952191	0.605027	0.901081	0.564582	0.669917	0.761958	0.402445	0.957076	0.611722	0.71929	0.524415	0.207898	0.52269	0.482828	0.500408	0.428077	0.542411	0.508698	1	0.952181	0.967487	0.677797	0.659624	0.572266	0.639953	0.564994	0.64838	0.683719	0.449992	0.426659	0.737996	0.315441	0.419518	0.321658	0.47921	0.743899	0.497709	0.499349	0.234757	0.409244	0.211629	0.443097	0.930789	0.210471
105.75	0.809159	0.780722	0.929816	0.786079	0.87311	0.97219	0.596624	0.922561	0.562337	0.702376	0.780326	0.461497	0.936853	0.647832	0.739913	0.564395	0.2155	0.472649	0.4409	0.466719	0.350622	0.525972	0.508354	0.994122	0.936217	0.992549	0.681171	0.644332	0.551481	0.635556	0.65304	0.661489	0.79722	0.483357	0.485771	0.816722	0.375743	0.460684	0.319115	0.50596	0.744117	0.479522	0.455894	0.215964	0.382036	0.210389	0.426009	0.858921	0.229171
108	0.806222	0.834652	0.969817	0.807084	0.856274	0.983182	0.593395	0.951977	0.576103	0.744255	0.811334	0.523939	0.917246	0.709146	0.778443	0.609191	0.228182	0.423962	0.409307	0.445065	0.287206	0.513767	0.512619	0.968774	0.909125	1	0.678883	0.618465	0.538103	0.622056	0.728069	0.663419	0.893947	0.515531	0.546262	0.883003	0.426672	0.500226	0.316002	0.563289	0.741699	0.456498	0.412576	0.196709	0.359939	0.213186	0.409989	0.786843	0.244122
110.25	0.794336	0.882561	0.99662	0.828477	0.845747	0.98363	0.594636	0.981167	0.606783	0.795496	0.852034	0.581148	0.911614	0.794757	0.840047	0.648669	0.245107	0.381649	0.390081	0.440657	0.246801	0.504121	0.516748	0.936544	0.877475	0.994905	0.678467	0.589438	0.534488	0.606193	0.78209	0.651652	0.962371	0.543135	0.597546	0.933499	0.465614	0.536831	0.313051	0.649178	0.735281	0.430018	0.37666	0.17972	0.347541	0.219745	0.396503	0.730787	0.253547
112.5	0.768568	0.919761	1	0.842758	0.846386	0.971363	0.599398	0.999904	0.652905	0.854216	0.897843	0.629609	0.926316	0.888128	0.912848	0.672569	0.266098	0.350477	0.38205	0.454957	0.233305	0.494032	0.515833	0.905549	0.847238	0.981082	0.683993	0.563595	0.538268	0.592918	0.81184	0.625277	0.997293	0.563854	0.632095	0.967673	0.49283	0.569566	0.309938	0.751857	0.726121	0.401882	0.352928	0.166775	0.346029	0.228456	0.385167	0.696078	0.256877
114.75	0.726565	0.943077	0.974139	0.842743	0.855991	0.944345	0.6066	1	0.709828	0.913964	0.941054	0.672626	0.956135	0.963527	0.973162	0.67175	0.289957	0.332404	0.380844	0.485394	0.243794	0.480021	0.507447	0.876613	0.822275	0.958336	0.693461	0.544033	0.544158	0.584023	0.818039	0.586234	1	0.577317	0.646792	0.98769	0.510428	0.596742	0.305604	0.852666	0.717607	0.374505	0.342811	0.158002	0.353255	0.237285	0.375231	0.678124	0.254745
117	0.671487	0.952436	0.922901	0.824964	0.867082	0.903702	0.615787	0.980003	0.770628	0.963971	0.971802	0.716203	0.98615	1	1	0.640786	0.313079	0.325658	0.380869	0.527215	0.270472	0.459397	0.493147	0.845437	0.803236	0.923537	0.700505	0.530289	0.546288	0.578326	0.804207	0.539123	0.977692	0.585008	0.643113	0.997276	0.521285	0.61545	0.299091	0.933523	0.713316	0.350755	0.345052	0.152249	0.365381	0.244827	0.366598	0.668017	0.248359
119.25	0.611484	0.951257	0.858721	0.792086	0.873364	0.855435	0.627689	0.946032	0.828734	0.994039	0.982627	0.763589	1	0.990485	0.9853	0.581295	0.32964	0.325849	0.377691	0.575621	0.305265	0.431164	0.47745	0.807475	0.787822	0.874229	0.699132	0.520024	0.540518	0.573054	0.775126	0.489918	0.941521	0.589388	0.626292	1	0.528346	0.622254	0.290292	0.983455	0.714895	0.333612	0.357409	0.147946	0.378758	0.250774	0.359786	0.657245	0.238694
121.5	0.555542	0.944949	0.795625	0.751474	0.875068	0.809058	0.644095	0.908091	0.880502	1	0.972762	0.812989	0.988951	0.941435	0.934027	0.502877	0.334516	0.328067	0.369289	0.625966	0.343432	0.396425	0.46523	0.76235	0.771976	0.811655	0.687508	0.511222	0.525881	0.56589	0.735181	0.444058	0.903117	0.592648	0.603283	0.997566	0.534211	0.614678	0.279899	1	0.721243	0.325964	0.378016	0.143933	0.39099	0.255931	0.355459	0.639466	0.225949
123.75	0.509314	0.938346	0.742932	0.711239	0.877741	0.773804	0.666435	0.874956	0.924893	0.984423	0.947607	0.86006	0.956313	0.8672	0.858585	0.419501	0.326993	0.328275	0.355982	0.672352	0.384733	0.358453	0.459149	0.714624	0.751173	0.74099	0.667781	0.503253	0.504554	0.555903	0.687329	0.40508	0.871158	0.5957	0.580096	0.989427	0.541106	0.592403	0.268719	0.986361	0.728725	0.330477	0.405685	0.139721	0.400914	0.26181	0.354269	0.61056	0.209628
126	0.474421	0.934485	0.704329	0.677474	0.887721	0.756509	0.694384	0.851719	0.961303	0.95344	0.914782	0.901545	0.913532	0.783848	0.772888	0.343549	0.311747	0.324507	0.339743	0.706885	0.432186	0.322331	0.458435	0.671027	0.721466	0.669231	0.643307	0.496434	0.480411	0.543403	0.633389	0.37452	0.849876	0.598146	0.559761	0.974473	0.550903	0.557693	0.257101	0.948384	0.732377	0.348731	0.438896	0.13575	0.408296	0.270497	0.357277	0.56899	0.189294
128.25	0.449542	0.93416	0.679461	0.6534	0.908201	0.760742	0.725057	0.839458	0.987543	0.913511	0.880604	0.936552	0.872268	0.704787	0.68863	0.281723	0.295991	0.317829	0.323307	0.72135	0.488601	0.293813	0.459356	0.636287	0.680619	0.602753	0.61591	0.490899	0.457118	0.529253	0.57523	0.352755	0.839395	0.599176	0.541609	0.9536	0.564664	0.514819	0.244796	0.89297	0.72788	0.379178	0.474167	0.133488	0.413611	0.284556	0.366606	0.517695	0.165849
130.5	0.432113	0.936178	0.665706	0.639903	0.93733	0.786461	0.753571	0.836031	1	0.870261	0.84854	0.965115	0.839665	0.63858	0.614005	0.235393	0.28593	0.312761	0.308928	0.711087	0.552438	0.277434	0.457437	0.610765	0.629173	0.546248	0.585821	0.486086	0.437063	0.514612	0.515849	0.340047	0.837364	0.598937	0.522402	0.931518	0.581793	0.468958	0.231564	0.82762	0.713756	0.415076	0.505272	0.135277	0.418272	0.306829	0.38561	0.465346	0.142596
132.75	0.419402	0.937657	0.659033	0.636143	0.968247	0.829249	0.774873	0.837373	0.995861	0.828443	0.819343	0.986458	0.817592	0.588619	0.553828	0.203383	0.284914	0.316126	0.297678	0.678047	0.61533	0.274984	0.450101	0.591694	0.571148	0.50311	0.553554	0.481488	0.421562	0.501195	0.459112	0.336739	0.840572	0.599244	0.498947	0.915364	0.599371	0.424774	0.217812	0.759701	0.692207	0.445038	0.524547	0.143151	0.42414	0.339074	0.417317	0.423174	0.124555
135	0.409501	0.93521	0.655204	0.640536	0.991544	0.880507	0.786892	0.839627	0.976538	0.792299	0.793057	0.998561	0.804941	0.554105	0.510141	0.184547	0.293335	0.334198	0.289286	0.629969	0.664107	0.285529	0.43759	0.575734	0.513438	0.475511	0.521209	0.477524	0.411342	0.4913	0.408314	0.342767	0.846238	0.603087	0.470806	0.91044	0.612604	0.385463	0.204698	0.695349	0.667585	0.458352	0.526308	0.15717	0.432264	0.379698	0.461873	0.39787	0.115886
137.25	0.401751	0.926799	0.651563	0.651865	1	0.929742	0.792649	0.841159	0.94892	0.764941	0.77134	1	0.8004	0.531587	0.482445	0.179942	0.309124	0.369251	0.282889	0.576096	0.685364	0.306795	0.421923	0.561559	0.464457	0.463831	0.492209	0.47566	0.406566	0.486929	0.364774	0.356838	0.852671	0.612997	0.441295	0.91592	0.616311	0.352635	0.193519	0.638868	0.644139	0.450794	0.509394	0.174453	0.441415	0.422143	0.51446	0.386848	0.117268
139.5	0.3967	0.91327	0.648473	0.669831	0.992033	0.968368	0.799034	0.842949	0.922401	0.747199	0.758536	0.991907	0.803885	0.516752	0.467852	0.192456	0.328217	0.417239	0.277918	0.523249	0.670433	0.335922	0.405094	0.550137	0.431685	0.465539	0.469297	0.47697	0.405771	0.48798	0.327659	0.376182	0.859264	0.629397	0.416234	0.923524	0.606437	0.326984	0.185167	0.592965	0.624873	0.426532	0.477492	0.190225	0.448332	0.456399	0.566096	0.380885	0.125598
141.75	0.395532	0.89826	0.648946	0.694408	0.971335	0.991994	0.813077	0.847014	0.903914	0.736956	0.760081	0.977986	0.81543	0.505823	0.461442	0.225559	0.345478	0.467949	0.274595	0.474901	0.618822	0.369318	0.388625	0.543507	0.419371	0.474927	0.452976	0.480659	0.405242	0.491762	0.294993	0.397138	0.866265	0.649779	0.401428	0.920096	0.580973	0.308951	0.179926	0.559702	0.611787	0.394747	0.437152	0.200435	0.449782	0.473983	0.607333	0.370853	0.135938
144	0.399423	0.886927	0.657045	0.724335	0.943403	1	0.838725	0.854526	0.895309	0.729999	0.779688	0.96228	0.833378	0.495991	0.457011	0.280384	0.356597	0.508122	0.273657	0.432435	0.539422	0.401787	0.37415	0.542983	0.426813	0.485247	0.441162	0.484029	0.40032	0.495082	0.264756	0.416021	0.874225	0.6689	0.400252	0.892289	0.540074	0.298862	0.177732	0.541639	0.606847	0.364261	0.394881	0.203784	0.444615	0.472336	0.632038	0.352214	0.143994
146.25	0.409402	0.884604	0.676323	0.756415	0.913121	0.994298	0.875861	0.865201	0.894454	0.72201	0.816857	0.946401	0.852863	0.48497	0.448299	0.35391	0.360076	0.526673	0.275585	0.396865	0.448414	0.426796	0.364262	0.548473	0.44898	0.49241	0.430945	0.484944	0.388577	0.498043	0.23583	0.430198	0.883959	0.680272	0.412209	0.832266	0.486362	0.296582	0.178465	0.542272	0.612523	0.340668	0.355338	0.201885	0.43401	0.455227	0.637981	0.325265	0.147538
148.5	0.426167	0.89533	0.708949	0.785962	0.884173	0.978396	0.920336	0.877557	0.897676	0.71055	0.866355	0.928081	0.866256	0.470434	0.431004	0.439058	0.358159	0.519629	0.280038	0.369263	0.363852	0.438349	0.362009	0.559223	0.479416	0.497327	0.421168	0.484349	0.372222	0.505502	0.20838	0.438661	0.895918	0.678324	0.432327	0.742284	0.425676	0.300827	0.182265	0.56525	0.631516	0.326762	0.321951	0.198617	0.42104	0.430733	0.625703	0.293625	0.146568
150.75	0.450127	0.919985	0.7553	0.808304	0.859375	0.956599	0.964004	0.88919	0.901257	0.695996	0.919302	0.9012	0.865003	0.450151	0.404885	0.526718	0.355711	0.491527	0.286775	0.35042	0.299343	0.433977	0.370269	0.57481	0.513655	0.50547	0.412814	0.486754	0.357101	0.523937	0.184054	0.442454	0.909891	0.661425	0.452634	0.636142	0.36789	0.309033	0.189491	0.610946	0.665487	0.324598	0.298668	0.199752	0.410304	0.409266	0.5981	0.263363	0.143716
153	0.481138	0.954131	0.813397	0.820345	0.84065	0.932764	0.995051	0.896681	0.901487	0.68057	0.965229	0.858077	0.842845	0.422969	0.37368	0.608577	0.35764	0.452615	0.296802	0.340163	0.260522	0.416395	0.390339	0.594954	0.549734	0.524369	0.407901	0.497826	0.349795	0.556434	0.165898	0.444553	0.924654	0.634016	0.466143	0.535044	0.326965	0.318368	0.200577	0.673014	0.713449	0.337147	0.291446	0.212904	0.408095	0.402186	0.561798	0.243095	0.144742
155.25	0.51787	0.986331	0.877574	0.821341	0.827715	0.908622	1	0.895371	0.893853	0.666339	0.994345	0.792989	0.799575	0.390373	0.342461	0.678932	0.365956	0.414092	0.313538	0.337275	0.245452	0.392783	0.421849	0.618632	0.587495	0.560686	0.40747	0.521025	0.354592	0.598758	0.158192	0.449082	0.937755	0.606066	0.471902	0.457766	0.318556	0.328187	0.215829	0.738284	0.771202	0.368714	0.308064	0.246953	0.422067	0.420069	0.528643	0.243112	0.158879
157.5	0.556823	1	0.937548	0.81284	0.816755	0.883171	0.969415	0.880625	0.873472	0.653187	1	0.706869	0.74327	0.35648	0.314149	0.734843	0.378481	0.384372	0.341776	0.339942	0.247549	0.371737	0.462865	0.643458	0.626944	0.61559	0.410539	0.55423	0.370984	0.639359	0.164978	0.460127	0.946131	0.589989	0.478585	0.411052	0.354964	0.341878	0.235307	0.792589	0.832124	0.423288	0.355394	0.309231	0.459189	0.469186	0.513952	0.272408	0.19689
159.75	0.592291	0.981195	0.980511	0.797881	0.801009	0.854144	0.905497	0.850704	0.837655	0.6391	0.981676	0.609174	0.687939	0.326609	0.288879	0.774979	0.390979	0.367749	0.385287	0.346383	0.258825	0.35969	0.510844	0.66701	0.667768	0.681849	0.414773	0.590009	0.393455	0.665831	0.187884	0.479787	0.947135	0.595867	0.501467	0.387206	0.437897	0.366035	0.258444	0.827354	0.888931	0.501106	0.434606	0.400847	0.521736	0.547366	0.530393	0.33385	0.266417
162	0.618385	0.928403	0.997501	0.779592	0.774484	0.820831	0.823822	0.809058	0.788624	0.622158	0.945936	0.514076	0.645917	0.304813	0.265712	0.798779	0.400498	0.364747	0.443954	0.355141	0.272311	0.35879	0.56319	0.688315	0.708942	0.747298	0.418493	0.620614	0.415151	0.673901	0.223616	0.506593	0.939711	0.626985	0.552548	0.37093	0.554005	0.405149	0.283932	0.841856	0.935701	0.595589	0.537608	0.513426	0.604223	0.64295	0.580783	0.42061	0.366417
164.25	0.632169	0.85371	0.988412	0.760114	0.735974	0.785403	0.744432	0.762785	0.732899	0.602678	0.902891	0.432655	0.621618	0.292371	0.24433	0.807132	0.406964	0.373166	0.513247	0.365259	0.283445	0.367256	0.617692	0.707839	0.749039	0.803129	0.421436	0.643014	0.432218	0.668385	0.264494	0.536147	0.925258	0.679062	0.631177	0.350723	0.679572	0.45712	0.309893	0.840403	0.969302	0.69457	0.649011	0.631539	0.694735	0.73944	0.656045	0.517972	0.486178
166.5	0.634455	0.773403	0.960151	0.74032	0.688767	0.751203	0.680479	0.718376	0.677228	0.582746	0.860844	0.368787	0.612376	0.288028	0.225263	0.802467	0.412015	0.389532	0.586524	0.376201	0.290432	0.381579	0.672671	0.726393	0.78696	0.847189	0.424117	0.658591	0.444442	0.656693	0.302429	0.563985	0.907136	0.743647	0.724429	0.323668	0.792174	0.513815	0.334566	0.828257	0.989701	0.785865	0.753335	0.740313	0.780979	0.823513	0.74111	0.610399	0.611024
168.75	0.628231	0.699228	0.921222	0.720524	0.637814	0.720784	0.635466	0.679416	0.625867	0.564581	0.823963	0.320997	0.613069	0.289358	0.209223	0.788114	0.417311	0.410227	0.657646	0.387591	0.293529	0.398488	0.726574	0.744204	0.821888	0.881171	0.426884	0.669916	0.453108	0.644034	0.332687	0.587845	0.888921	0.812745	0.81617	0.293352	0.879747	0.566334	0.356675	0.809505	0.998923	0.862177	0.841151	0.831418	0.855388	0.88961	0.823021	0.687939	0.72932
171	0.617035	0.63693	0.87889	0.701284	0.587932	0.69544	0.606941	0.647203	0.581029	0.549638	0.793575	0.286116	0.619086	0.293889	0.196584	0.76784	0.423578	0.431953	0.72173	0.398901	0.293983	0.415518	0.777197	0.760772	0.852834	0.907266	0.429728	0.678795	0.459417	0.63294	0.35421	0.607471	0.873584	0.880363	0.894334	0.264207	0.940036	0.608766	0.375428	0.787198	1	0.921546	0.909628	0.902939	0.915471	0.938342	0.894133	0.747262	0.8342
173.25	0.604468	0.589149	0.839744	0.684076	0.544303	0.675913	0.590632	0.622385	0.544686	0.538596	0.7702	0.261717	0.626833	0.299459	0.187445	0.746252	0.430339	0.451475	0.774149	0.409085	0.293201	0.430519	0.820647	0.774846	0.87808	0.926555	0.432317	0.685802	0.463965	0.624446	0.368078	0.623145	0.862759	0.940353	0.952554	0.239909	0.976512	0.638722	0.390129	0.764737	0.996372	0.964431	0.959074	0.955471	0.960743	0.972297	0.950152	0.788776	0.92012
175.5	0.594464	0.558425	0.811216	0.671615	0.513484	0.663289	0.582679	0.606265	0.520139	0.531797	0.75499	0.246913	0.633198	0.304043	0.181864	0.729184	0.435896	0.465342	0.809383	0.416452	0.29228	0.441113	0.851006	0.784558	0.895044	0.938782	0.434181	0.690542	0.46683	0.619095	0.375719	0.633917	0.856692	0.983791	0.98807	0.223333	0.994682	0.656209	0.399775	0.747211	0.991805	0.990928	0.98957	0.988543	0.989816	0.99296	0.98697	0.813507	0.978779
177.75	0.590596	0.547695	0.800605	0.666975	0.502191	0.658853	0.580348	0.600589	0.511321	0.529498	0.749632	0.241896	0.635664	0.305844	0.179978	0.722584	0.438096	0.470414	0.821949	0.419182	0.2919	0.444988	0.86206	0.788057	0.901085	0.943021	0.434862	0.692245	0.46782	0.617256	0.378165	0.637868	0.854769	1	1	0.217369	1	0.661894	0.40318	0.740429	0.989777	1	1	1	1	1	1	0.821784	1
[truncated: 84 more columns]

## Sheet: Fig_S5_F
	FOV	ROI_name	Direction	Center
0	SMALL_001	SMALL_001_PROC_1_02	Forward	109.871
1	SMALL_001	SMALL_001_PROC_1_04	Backward	75.2277
2	SMALL_001	SMALL_001_PROC_1_05	Backward	156.497
3	SMALL_001	SMALL_001_PROC_1_07	Backward	164.899
4	SMALL_001	SMALL_001_PROC_1_08	Backward	81.6923
5	SMALL_001	SMALL_001_PROC_1_09	Forward	1.63403
6	SMALL_001	SMALL_001_PROC_1_11	Backward	138.403
7	SMALL_001	SMALL_001_PROC_1_12	Backward	148.608
8	SMALL_001	SMALL_001_PROC_2_01	Forward	93.5297
9	SMALL_001	SMALL_001_PROC_2_02	Backward	153.147
10	SMALL_001	SMALL_001_PROC_2_04	Forward	86.6185
11	SMALL_001	SMALL_001_PROC_2_05	Forward	78.8705
12	SMALL_001	SMALL_001_PROC_3_03	Forward	0.579982
13	SMALL_001	SMALL_001_PROC_3_04	Forward	2.61936
14	SMALL_001	SMALL_001_PROC_3_06	Forward	6.61351
15	SMALL_001	SMALL_001_PROC_4_01	Backward	91.9794
16	SMALL_001	SMALL_001_PROC_4_02	Forward	79.3693
17	SMALL_001	SMALL_001_PROC_4_06	Backward	141.095
18	SMALL_001	SMALL_001_PROC_4_10	Forward	77.2438
19	SMALL_001	SMALL_001_PROC_4_12	Backward	131.051
20	SMALL_001	SMALL_001_PROC_4_14	Forward	4.21974e-31
21	SMALL_001	SMALL_001_PROC_4_14	Backward	114.421
22	SMALL_001	SMALL_001_SOMA_2	Forward	85.3481
23	SMALL_002	SMALL_002_Proc_1_06	Forward	128.275
24	SMALL_002	SMALL_002_Proc_1_07	Forward	150.872
25	SMALL_002	SMALL_002_Proc_1_08	Forward	153.841
26	SMALL_002	SMALL_002_Proc_2_01	Forward	158.018
27	SMALL_002	SMALL_002_Proc_2_02	Forward	155.723
28	SMALL_002	SMALL_002_Proc_2_02	Backward	137.012
29	SMALL_002	SMALL_002_Proc_2_03	Forward	153.917
30	SMALL_002	SMALL_002_Proc_3_02	Backward	139.85
31	SMALL_002	SMALL_002_Proc_3_06	Forward	16.3151
32	SMALL_013	SMALL_013_Proc_3_3	Backward	122.218
33	SMALL_013	SMALL_013_Proc_3_4	Forward	147.592
34	SMALL_013	SMALL_013_Proc_3_5	Forward	148.62
35	SMALL_013	SMALL_013_Proc_3_5	Backward	116.903
36	SMALL_014	SMALL_014_Proc_1_1	Forward	92.0972
37	SMALL_014	SMALL_014_Proc_1_2	Forward	74.9205
38	SMALL_014	SMALL_014_Proc_1_3	Forward	89.4385
39	SMALL_014	SMALL_014_Proc_3_1	Backward	167.402
40	SMALL_014	SMALL_014_Proc_4_2	Forward	137.991
41	SMALL_014	SMALL_014_Proc_4_3	Forward	14.1069
42	SMALL_014	SMALL_014_Proc_5_3	Backward	16.9823
43	SMALL_014	SMALL_014_Soma_1	Forward	91.528
44	SMALL_014	SMALL_014_Soma_4	Forward	152.756
45	SMALL_015	SMALL_015_Proc_2_02	Forward	8.70274
46	SMALL_015	SMALL_015_Proc_2_04	Forward	10.6382
47	SMALL_015	SMALL_015_Proc_2_05	Backward	15.0912
48	SMALL_015	SMALL_015_Proc_3_03	Backward	5.65725
49	SMALL_015	SMALL_015_Proc_4_03	Backward	22.8572
50	SMALL_015	SMALL_015_Proc_4_05	Backward	13.0168
51	SMALL_015	SMALL_015_Proc_5_01	Backward	64.78
52	SMALL_015	SMALL_015_Soma_4	Forward	1.53715
53	SMALL_015	SMALL_015_Soma_4	Backward	45.37
54	SMALL_015	SMALL_015_Soma_6	Forward	2.37976e-37
55	SMALL_016	SMALL_016_Proc_1_01	Forward	173.045
56	SMALL_016	SMALL_016_Proc_1_01	Backward	123.288
57	SMALL_016	SMALL_016_Proc_1_02	Forward	173.787
58	SMALL_016	SMALL_016_Proc_1_02	Backward	128.4
59	SMALL_016	SMALL_016_Proc_1_04	Forward	153.753
60	SMALL_016	SMALL_016_Proc_1_05	Backward	132.476
61	SMALL_016	SMALL_016_Proc_2_03	Backward	48.3199
62	SMALL_016	SMALL_016_Proc_2_06	Forward	162.282
63	SMALL_016	SMALL_016_Proc_2_09	Forward	178.241
64	SMALL_016	SMALL_016_Proc_3_01	Forward	180
65	SMALL_016	SMALL_016_Proc_3_01	Backward	56.8981
66	SMALL_016	SMALL_016_Soma_1	Backward	58.3147
67	SMALL_016	SMALL_016_Soma_3	Forward	173.012
68	SMALL_016	SMALL_016_Soma_3	Backward	55.4559
69	SMALL_017	SMALL_017_PROC_1_06	Forward	3.04638e-33
70	SMALL_017	SMALL_017_PROC_1_07	Forward	25.667
71	SMALL_017	SMALL_017_PROC_1_07	Backward	6.73316e-32
72	SMALL_017	SMALL_017_PROC_1_08	Forward	7.19689e-23
73	SMALL_017	SMALL_017_PROC_1_15	Forward	3.80548e-23
74	SMALL_017	SMALL_017_PROC_1_17	Forward	5.89038e-17
75	SMALL_017	SMALL_017_PROC_2_01	Forward	13.4209
76	SMALL_017	SMALL_017_PROC_2_02	Forward	10.1235
77	SMALL_017	SMALL_017_PROC_2_03	Forward	9.7336
78	SMALL_017	SMALL_017_PROC_2_04	Forward	1.94686e-33
79	SMALL_017	SMALL_017_PROC_2_04	Backward	4.57618e-14
80	SMALL_017	SMALL_017_PROC_2_08	Forward	13.8616
81	SMALL_017	SMALL_017_PROC_2_11	Forward	19.9964
82	SMALL_017	SMALL_017_PROC_3_02	Backward	158.724
83	SMALL_017	SMALL_017_PROC_3_05	Backward	139.191
84	SMALL_017	SMALL_017_PROC_3_06	Forward	2.88795e-13
85	SMALL_017	SMALL_017_PROC_3_07	Forward	3.42997e-36
86	SMALL_017	SMALL_017_PROC_3_08	Forward	7.23751e-21
87	SMALL_017	SMALL_017_PROC_3_09	Forward	156.402
88	SMALL_017	SMALL_017_PROC_3_10	Backward	4.74263e-12
89	SMALL_017	SMALL_017_PROC_3_11	Backward	135.697
90	SMALL_017	SMALL_017_PROC_3_12	Forward	8.04405e-12
91	SMALL_017	SMALL_017_PROC_3_13	Forward	152.591
92	SMALL_017	SMALL_017_PROC_3_14	Backward	180
93	SMALL_017	SMALL_017_PROC_3_16	Forward	10.1986
94	SMALL_017	SMALL_017_PROC_3_17	Forward	6.76866e-30
95	SMALL_017	SMALL_017_PROC_4_03	Forward	8.72213e-27
96	SMALL_017	SMALL_017_PROC_4_03	Backward	9.85835e-14
97	SMALL_017	SMALL_017_PROC_4_04	Forward	4.14348e-39
98	SMALL_017	SMALL_017_PROC_4_05	Forward	180
99	SMALL_017	SMALL_017_PROC_4_08	Forward	23.3022
100	SMALL_017	SMALL_017_PROC_4_09	Forward	24.2811
101	SMALL_017	SMALL_017_PROC_4_10	Forward	17.4574
102	SMALL_017	SMALL_017_SOMA_2	Forward	5.83365
103	SMALL_017	SMALL_017_SOMA_4	Forward	27.0713
104	SMALL_018	SMALL_018_PROC_1_04	Forward	154.061
105	SMALL_018	SMALL_018_PROC_1_12	Forward	26.8614
106	SMALL_018	SMALL_018_PROC_1_13	Forward	7.73046
107	SMALL_018	SMALL_018_PROC_2_02	Forward	2.86751e-21
108	SMALL_018	SMALL_018_PROC_2_02	Backward	5.25671
109	SMALL_018	SMALL_018_PROC_2_05	Backward	168.27
110	SMALL_018	SMALL_018_PROC_2_06	Forward	20.8574
111	SMALL_018	SMALL_018_PROC_4_01	Forward	34.0557
112	SMALL_018	SMALL_018_PROC_4_03	Forward	21.0953
113	SMALL_018	SMALL_018_PROC_4_05	Forward	12.7045
114	SMALL_018	SMALL_018_PROC_4_08	Forward	8.45805
115	SMALL_018	SMALL_018_PROC_5_01	Forward	21.5822
116	SMALL_018	SMALL_018_PROC_5_03	Forward	23.214
117	SMALL_018	SMALL_018_PROC_5_04	Forward	2.31999e-28
118	SMALL_018	SMALL_018_PROC_6_01	Forward	31.5389
119	SMALL_018	SMALL_018_PROC_6_03	Forward	21.3955
120	SMALL_018	SMALL_018_PROC_6_04	Forward	3.24596e-19
121	SMALL_018	SMALL_018_PROC_6_05	Forward	19.7786
122	SMALL_018	SMALL_018_SOMA_2	Backward	173.335
123	SMALL_018	SMALL_018_SOMA_6	Forward	22.5632
124	SMALL_007	SMALL_007_PROC_1_02	Forward	180
125	SMALL_007	SMALL_007_PROC_2_01	Forward	179.31
126	SMALL_007	SMALL_007_PROC_3_01	Backward	176.357
127	SMALL_007	SMALL_007_PROC_3_02	Forward	171.753
128	SMALL_007	SMALL_007_PROC_3_02	Backward	175.598
129	SMALL_007	SMALL_007_PROC_3_03	Forward	175.122
130	SMALL_007	SMALL_007_PROC_4_01	Backward	180
131	SMALL_007	SMALL_007_PROC_4_02	Backward	180
132	SMALL_007	SMALL_007_PROC_4_03	Forward	180
133	SMALL_007	SMALL_007_PROC_4_03	Backward	180
134	SMALL_007	SMALL_007_PROC_5_01	Forward	180
135	SMALL_007	SMALL_007_PROC_5_03	Backward	180
136	SMALL_007	SMALL_007_PROC_6_04	Forward	163.083
137	SMALL_007	SMALL_007_PROC_6_06	Forward	163.191
138	SMALL_007	SMALL_007_PROC_6_07	Backward	85.0317
139	SMALL_007	SMALL_007_PROC_6_09	Forward	178.338
140	SMALL_007	SMALL_007_PROC_6_09	Backward	176.882
141	SMALL_007	SMALL_007_PROC_6_10	Backward	177.208
142	SMALL_007	SMALL_007_PROC_7_01	Backward	180
143	SMALL_007	SMALL_007_PROC_7_02	Forward	176.307
144	SMALL_007	SMALL_007_PROC_7_02	Backward	68.2367
145	SMALL_007	SMALL_007_PROC_7_03	Backward	180
146	SMALL_007	SMALL_007_SOMA_1	Backward	180
147	SMALL_007	SMALL_007_SOMA_3	Forward	170.495
148	SMALL_007	SMALL_007_SOMA_4	Backward	180
149	SMALL_007	SMALL_007_SOMA_7	Forward	172.221
150	SMALL_008	SMALL_008_PROC_1_04	Backward	42.663
151	SMALL_008	SMALL_008_PROC_1_05	Forward	33.8957
152	SMALL_008	SMALL_008_PROC_1_05	Backward	180
153	SMALL_008	SMALL_008_PROC_2_01	Forward	55.6304
154	SMALL_008	SMALL_008_PROC_2_02	Backward	58.763
155	SMALL_008	SMALL_008_PROC_2_04	Forward	107.19
156	SMALL_008	SMALL_008_PROC_2_05	Backward	51.4186
157	SMALL_008	SMALL_008_PROC_3_01	Forward	40.1829
158	SMALL_008	SMALL_008_PROC_3_04	Forward	51.6081
159	SMALL_008	SMALL_008_PROC_3_04	Backward	42.7714
160	SMALL_008	SMALL_008_PROC_3_05	Forward	48.4307
161	SMALL_008	SMALL_008_PROC_3_06	Backward	48.0865
162	SMALL_008	SMALL_008_SOMA_3	Forward	47.4377
163	SMALL_009	SMALL_009_Proc_1_03	Backward	180
164	SMALL_009	SMALL_009_Proc_1_05	Forward	25.4151
165	SMALL_009	SMALL_009_Proc_1_05	Backward	136.646
166	SMALL_009	SMALL_009_Proc_1_06	Forward	140.383
167	SMALL_009	SMALL_009_Proc_1_08	Forward	139.408
168	SMALL_009	SMALL_009_Proc_2_04	Forward	137.031
169	SMALL_009	SMALL_009_Proc_3_01	Forward	134.716
170	SMALL_009	SMALL_009_Proc_3_02	Forward	153.621
171	SMALL_009	SMALL_009_Proc_3_03	Forward	145.947
172	SMALL_009	SMALL_009_Proc_3_04	Forward	125.339
173	SMALL_009	SMALL_009_Proc_3_05	Backward	152.377
174	SMALL_009	SMALL_009_Proc_4_01	Backward	152.775
175	SMALL_009	SMALL_009_Proc_5_07	Backward	162.4
176	SMALL_009	SMALL_009_Proc_5_09	Forward	17.6625
177	SMALL_009	SMALL_009_Proc_5_09	Backward	17.9887
178	SMALL_009	SMALL_009_Soma_1	Forward	130.446
179	SMALL_009	SMALL_009_Soma_1	Backward	151.727
180	SMALL_009	SMALL_009_Soma_2	Forward	136.645
181	SMALL_009	SMALL_009_Soma_3	Forward	124.111
182	SMALL_009	SMALL_009_Soma_5	Backward	19.8562
183	SMALL_010	SMALL_010_Proc_1_01	Forward	170.762
184	SMALL_010	SMALL_010_Proc_1_03	Backward	42.8784
185	SMALL_010	SMALL_010_Proc_2_02	Backward	42.8128
186	SMALL_010	SMALL_010_Proc_2_03	Forward	34.8104
187	SMALL_010	SMALL_010_Proc_2_04	Backward	38.8317
188	SMALL_010	SMALL_010_Proc_2_07	Backward	35.0566
189	SMALL_010	SMALL_010_Proc_3_01	Backward	44.3236
190	SMALL_010	SMALL_010_Proc_3_03	Forward	169.93
191	SMALL_010	SMALL_010_Proc_4_01	Forward	146.138
192	SMALL_010	SMALL_010_Proc_4_03	Forward	169.586
193	SMALL_010	SMALL_010_Proc_5_02	Backward	74.6597
194	SMALL_010	SMALL_010_PROC_6_02	Forward	168.959
195	SMALL_010	SMALL_010_PROC_6_03	Forward	168.208
196	SMALL_010	SMALL_010_Soma_1	Forward	171.737
197	SMALL_010	SMALL_010_Soma_1	Backward	36.333
198	SMALL_010	SMALL_010_Soma_3	Forward	170.873
199	SMALL_010	SMALL_010_Soma_3	Backward	43.978
200	SMALL_010	SMALL_010_Soma_5	Backward	44.5417
201	SMALL_010	SMALL_010_SOMA_6	Forward	165.194
202	SMALL_010	SMALL_010_SOMA_6	Backward	43.1088
203	SMALL_011	SMALL_011_Proc_3_02	Backward	158.41
204	SMALL_011	SMALL_011_Proc_4_02	Backward	146.981
205	SMALL_011	SMALL_011_Proc_4_03	Backward	148.225
206	SMALL_011	SMALL_011_Proc_5_02	Forward	168.885
207	SMALL_011	SMALL_011_Proc_5_05	Forward	165.896
208	SMALL_011	SMALL_011_Proc_6_04	Forward	119.537
209	SMALL_011	SMALL_011_Proc_7_05	Backward	120.908
210	SMALL_011	SMALL_011_Proc_8_02	Forward	156.926
211	SMALL_011	SMALL_011_Proc_8_02	Backward	154.382
212	SMALL_011	SMALL_011_Proc_8_03	Forward	167.148
213	SMALL_011	SMALL_011_Proc_8_04	Forward	166.55
214	SMALL_011	SMALL_011_Soma_4	Backward	147.403
215	SMALL_011	SMALL_011_Soma_5	Forward	166.977
216	SMALL_011	SMALL_011_Soma_8	Forward	169.501
217	SMALL_012	SMALL_012_PROC_1_03	Backward	169.118
218	SMALL_012	SMALL_012_PROC_1_04	Backward	172.579
219	SMALL_012	SMALL_012_PROC_2_03	Backward	180
220	SMALL_012	SMALL_012_PROC_2_04	Forward	1.6419e-28
221	SMALL_012	SMALL_012_PROC_3_01	Forward	174.969
222	SMALL_012	SMALL_012_PROC_4_02	Backward	156.316
223	SMALL_012	SMALL_012_PROC_4_03	Forward	77.4712
224	SMALL_012	SMALL_012_SOMA_3	Forward	158.02
225	SMALL_012	SMALL_012_SOMA_3	Backward	170.368
226	SMALL_004	SMALL_004_PROC_1_04	Forward	90.9476
227	SMALL_004	SMALL_004_PROC_1_05	Backward	142.977
228	SMALL_004	SMALL_004_PROC_1_06	Backward	138.55
229	SMALL_004	SMALL_004_PROC_1_07	Forward	133.668
230	SMALL_004	SMALL_004_PROC_1_07	Backward	144.69
231	SMALL_004	SMALL_004_PROC_1_08	Forward	145.635
232	SMALL_004	SMALL_004_PROC_1_08	Backward	136.111
233	SMALL_004	SMALL_004_PROC_1_09	Forward	146.117
234	SMALL_004	SMALL_004_PROC_1_10	Backward	147.117
235	SMALL_004	SMALL_004_PROC_1_13	Forward	148.573
236	SMALL_004	SMALL_004_PROC_1_15	Forward	152.605
237	SMALL_004	SMALL_004_PROC_1_16	Forward	74.4746
238	SMALL_004	SMALL_004_PROC_2_01	Forward	111.68
239	SMALL_004	SMALL_004_PROC_2_01	Backward	112.548
240	SMALL_004	SMALL_004_PROC_2_02	Forward	145.301
241	SMALL_004	SMALL_004_PROC_2_02	Backward	136.618
242	SMALL_004	SMALL_004_PROC_2_03	Backward	138.812
243	SMALL_004	SMALL_004_PROC_2_04	Backward	136.582
244	SMALL_004	SMALL_004_PROC_2_05	Backward	141.675
245	SMALL_004	SMALL_004_PROC_2_06	Forward	148.934
246	SMALL_004	SMALL_004_PROC_2_06	Backward	141.293
247	SMALL_004	SMALL_004_PROC_2_07	Forward	140.931
248	SMALL_004	SMALL_004_PROC_2_07	Backward	6.65204
249	SMALL_004	SMALL_004_PROC_3_01	Forward	82.6128
250	SMALL_004	SMALL_004_PROC_3_04	Forward	96.241
251	SMALL_004	SMALL_004_PROC_3_04	Backward	140.099
252	SMALL_004	SMALL_004_PROC_3_07	Backward	139.166
253	SMALL_004	SMALL_004_PROC_3_10	Backward	145.172
254	SMALL_004	SMALL_004_PROC_4_02	Backward	143.661
255	SMALL_004	SMALL_004_PROC_4_03	Forward	30.4328
256	SMALL_004	SMALL_004_PROC_4_03	Backward	136.196
257	SMALL_004	SMALL_004_PROC_4_07	Backward	141.107
258	SMALL_004	SMALL_004_PROC_4_08	Backward	137.705
259	SMALL_004	SMALL_004_PROC_4_09	Backward	146.192
260	SMALL_004	SMALL_004_PROC_5_02	Backward	111.773
261	SMALL_004	SMALL_004_PROC_5_05	Backward	167.632
262	SMALL_004	SMALL_004_PROC_5_06	Backward	141.039
263	SMALL_004	SMALL_004_PROC_5_07	Forward	24.1721
264	SMALL_004	SMALL_004_PROC_5_07	Backward	141.637
265	SMALL_004	SMALL_004_PROC_5_08	Backward	139.96
266	SMALL_004	SMALL_004_SOMA_2	Backward	136.437
267	SMALL_004	SMALL_004_SOMA_3	Forward	93.5014
268	SMALL_004	SMALL_004_SOMA_3	Backward	141.108
269	SMALL_004	SMALL_004_SOMA_5	Backward	138.088
270	SMALL_005	SMALL_005_PROC_1_02	Backward	154.257
271	SMALL_005	SMALL_005_PROC_1_03	Backward	128.97
272	SMALL_005	SMALL_005_PROC_2_08	Forward	9.41067
273	SMALL_005	SMALL_005_PROC_2_08	Backward	161.12
274	SMALL_005	SMALL_005_PROC_2_09	Forward	12.5753
275	SMALL_005	SMALL_005_PROC_3_05	Backward	162.238
276	SMALL_005	SMALL_005_PROC_4_03	Backward	13.4334
277	SMALL_006	SMALL_006_PROC_1_01	Forward	159.049
278	SMALL_006	SMALL_006_PROC_1_02	Forward	156.123
279	SMALL_006	SMALL_006_PROC_1_03	Forward	157.482
280	SMALL_006	SMALL_006_PROC_2_01	Forward	157.705
281	SMALL_006	SMALL_006_PROC_2_04	Forward	154.212
282	SMALL_006	SMALL_006_PROC_2_05	Forward	152.609
283	SMALL_006	SMALL_006_PROC_3_02	Forward	155.153
284	SMALL_006	SMALL_006_PROC_3_04	Forward	150.046
285	SMALL_006	SMALL_006_PROC_3_06	Forward	162.611
286	SMALL_006	SMALL_006_PROC_3_07	Forward	150.821
287	SMALL_006	SMALL_006_PROC_4_03	Forward	147.983
288	SMALL_006	SMALL_006_PROC_4_04	Forward	155.429
289	SMALL_006	SMALL_006_PROC_4_08	Forward	149.232
290	SMALL_006	SMALL_006_PROC_4_09	Forward	150.237
291	SMALL_006	SMALL_006_SOMA_1	Forward	154.809
292	SMALL_003	SMALL_003_PROC_1_03	Forward	0.803094
293	SMALL_003	SMALL_003_PROC_1_04	Forward	6.59688e-15
294	SMALL_003	SMALL_003_PROC_1_05	Forward	5.23248e-36
295	SMALL_003	SMALL_003_PROC_1_06	Forward	4.37495e-16
296	SMALL_003	SMALL_003_PROC_1_06	Backward	134.596
297	SMALL_003	SMALL_003_PROC_1_08	Backward	134.491
298	SMALL_003	SMALL_003_PROC_1_09	Forward	4.75066e-18
299	SMALL_003	SMALL_003_PROC_1_09	Backward	116.688
300	SMALL_003	SMALL_003_PROC_1_10	Forward	6.57533e-15
301	SMALL_003	SMALL_003_PROC_1_11	Forward	4.44477e-12
302	SMALL_003	SMALL_003_PROC_1_13	Forward	6.03289e-24
303	SMALL_003	SMALL_003_PROC_2_05	Forward	132.816
304	SMALL_003	SMALL_003_PROC_2_11	Backward	118.107
305	SMALL_003	SMALL_003_PROC_3_03	Forward	2.47141e-15
306	SMALL_003	SMALL_003_PROC_3_04	Forward	0.27867
307	SMALL_003	SMALL_003_PROC_3_05	Backward	151.124
308	SMALL_003	SMALL_003_PROC_3_06	Forward	4.17287e-17
309	SMALL_003	SMALL_003_PROC_3_07	Forward	6.82745e-25
310	SMALL_003	SMALL_003_PROC_4_01	Forward	1.15623e-28
311	SMALL_003	SMALL_003_PROC_4_01	Backward	160.031
312	SMALL_003	SMALL_003_PROC_4_02	Forward	0.928764
313	SMALL_003	SMALL_003_PROC_4_03	Forward	9.63577e-30
314	SMALL_003	SMALL_003_PROC_4_05	Forward	1.4855
315	SMALL_003	SMALL_003_PROC_4_08	Backward	148.586
316	SMALL_003	SMALL_003_PROC_5_01	Forward	4.82769e-34
317	SMALL_003	SMALL_003_PROC_5_02	Forward	148.179
318	SMALL_003	SMALL_003_PROC_5_02	Backward	145.623
319	SMALL_003	SMALL_003_PROC_5_05	Forward	3.04077e-07
320	SMALL_003	SMALL_003_PROC_5_05	Backward	136.46
321	SMALL_003	SMALL_003_SOMA_1	Forward	157.728
322	SMALL_003	SMALL_003_SOMA_3	Forward	162.433
323	SMALL_003	SMALL_003_SOMA_5	Forward	151.4
324	SMALL_003	SMALL_003_SOMA_5	Backward	143.645

## Sheet: Fig_S5_G
	FOV	ROI_name	Direction	Response_field_width
0	SMALL_001	SMALL_001_PROC_1_02	Forward	87.0196
1	SMALL_001	SMALL_001_PROC_1_04	Backward	44.4767
2	SMALL_001	SMALL_001_PROC_1_05	Backward	36.0037
3	SMALL_001	SMALL_001_PROC_1_07	Backward	37.0088
4	SMALL_001	SMALL_001_PROC_1_08	Backward	33.6043
5	SMALL_001	SMALL_001_PROC_1_09	Forward	36.5984
6	SMALL_001	SMALL_001_PROC_1_11	Backward	70.4429
7	SMALL_001	SMALL_001_PROC_1_12	Backward	58.1072
8	SMALL_001	SMALL_001_PROC_2_01	Forward	30.2634
9	SMALL_001	SMALL_001_PROC_2_02	Backward	47.5173
10	SMALL_001	SMALL_001_PROC_2_04	Forward	45.0367
11	SMALL_001	SMALL_001_PROC_2_05	Forward	85.9134
12	SMALL_001	SMALL_001_PROC_3_03	Forward	26.1988
13	SMALL_001	SMALL_001_PROC_3_04	Forward	25.2917
14	SMALL_001	SMALL_001_PROC_3_06	Forward	33.9222
15	SMALL_001	SMALL_001_PROC_4_01	Backward	77.5288
16	SMALL_001	SMALL_001_PROC_4_02	Forward	154.667
17	SMALL_001	SMALL_001_PROC_4_06	Backward	60.2893
18	SMALL_001	SMALL_001_PROC_4_10	Forward	49.1393
19	SMALL_001	SMALL_001_PROC_4_12	Backward	82.9068
20	SMALL_001	SMALL_001_PROC_4_14	Forward	159.985
21	SMALL_001	SMALL_001_PROC_4_14	Backward	81.5936
22	SMALL_001	SMALL_001_SOMA_2	Forward	33.4272
23	SMALL_002	SMALL_002_Proc_1_06	Forward	171.439
24	SMALL_002	SMALL_002_Proc_1_07	Forward	60.3384
25	SMALL_002	SMALL_002_Proc_1_08	Forward	36.1822
26	SMALL_002	SMALL_002_Proc_2_01	Forward	46.1524
27	SMALL_002	SMALL_002_Proc_2_02	Forward	48.9577
28	SMALL_002	SMALL_002_Proc_2_02	Backward	45.2731
29	SMALL_002	SMALL_002_Proc_2_03	Forward	46.6056
30	SMALL_002	SMALL_002_Proc_3_02	Backward	85.2104
31	SMALL_002	SMALL_002_Proc_3_06	Forward	50.1416
32	SMALL_013	SMALL_013_Proc_3_3	Backward	57.0829
33	SMALL_013	SMALL_013_Proc_3_4	Forward	48.4669
34	SMALL_013	SMALL_013_Proc_3_5	Forward	41.7064
35	SMALL_013	SMALL_013_Proc_3_5	Backward	54.5752
36	SMALL_014	SMALL_014_Proc_1_1	Forward	19.6197
37	SMALL_014	SMALL_014_Proc_1_2	Forward	126.377
38	SMALL_014	SMALL_014_Proc_1_3	Forward	21.0557
39	SMALL_014	SMALL_014_Proc_3_1	Backward	27.0153
40	SMALL_014	SMALL_014_Proc_4_2	Forward	87.2116
41	SMALL_014	SMALL_014_Proc_4_3	Forward	34.2168
42	SMALL_014	SMALL_014_Proc_5_3	Backward	51.1995
43	SMALL_014	SMALL_014_Soma_1	Forward	22.8037
44	SMALL_014	SMALL_014_Soma_4	Forward	35.5543
45	SMALL_015	SMALL_015_Proc_2_02	Forward	28.5492
46	SMALL_015	SMALL_015_Proc_2_04	Forward	26.5468
47	SMALL_015	SMALL_015_Proc_2_05	Backward	69.7452
48	SMALL_015	SMALL_015_Proc_3_03	Backward	50.3865
49	SMALL_015	SMALL_015_Proc_4_03	Backward	43.9237
50	SMALL_015	SMALL_015_Proc_4_05	Backward	35.5579
51	SMALL_015	SMALL_015_Proc_5_01	Backward	50.8163
52	SMALL_015	SMALL_015_Soma_4	Forward	26.1521
53	SMALL_015	SMALL_015_Soma_4	Backward	180
54	SMALL_015	SMALL_015_Soma_6	Forward	31.3251
55	SMALL_016	SMALL_016_Proc_1_01	Forward	30.7311
56	SMALL_016	SMALL_016_Proc_1_01	Backward	136.358
57	SMALL_016	SMALL_016_Proc_1_02	Forward	30.848
58	SMALL_016	SMALL_016_Proc_1_02	Backward	121.82
59	SMALL_016	SMALL_016_Proc_1_04	Forward	94.7934
60	SMALL_016	SMALL_016_Proc_1_05	Backward	125.697
61	SMALL_016	SMALL_016_Proc_2_03	Backward	21.8879
62	SMALL_016	SMALL_016_Proc_2_06	Forward	39.0991
63	SMALL_016	SMALL_016_Proc_2_09	Forward	51.9842
64	SMALL_016	SMALL_016_Proc_3_01	Forward	56.2042
65	SMALL_016	SMALL_016_Proc_3_01	Backward	29.3916
66	SMALL_016	SMALL_016_Soma_1	Backward	29.9065
67	SMALL_016	SMALL_016_Soma_3	Forward	30.3241
68	SMALL_016	SMALL_016_Soma_3	Backward	27.9822
69	SMALL_017	SMALL_017_PROC_1_06	Forward	81.6015
70	SMALL_017	SMALL_017_PROC_1_07	Forward	53.9866
71	SMALL_017	SMALL_017_PROC_1_07	Backward	180
72	SMALL_017	SMALL_017_PROC_1_08	Forward	61.8105
73	SMALL_017	SMALL_017_PROC_1_15	Forward	27.0764
74	SMALL_017	SMALL_017_PROC_1_17	Forward	77.7053
75	SMALL_017	SMALL_017_PROC_2_01	Forward	40.8418
76	SMALL_017	SMALL_017_PROC_2_02	Forward	50.2745
77	SMALL_017	SMALL_017_PROC_2_03	Forward	48.1605
78	SMALL_017	SMALL_017_PROC_2_04	Forward	51.6043
79	SMALL_017	SMALL_017_PROC_2_04	Backward	85.4483
80	SMALL_017	SMALL_017_PROC_2_08	Forward	28.5355
81	SMALL_017	SMALL_017_PROC_2_11	Forward	59.0961
82	SMALL_017	SMALL_017_PROC_3_02	Backward	60.9085
83	SMALL_017	SMALL_017_PROC_3_05	Backward	77.0093
84	SMALL_017	SMALL_017_PROC_3_06	Forward	86.7389
85	SMALL_017	SMALL_017_PROC_3_07	Forward	37.114
86	SMALL_017	SMALL_017_PROC_3_08	Forward	72.6195
87	SMALL_017	SMALL_017_PROC_3_09	Forward	54.3779
88	SMALL_017	SMALL_017_PROC_3_10	Backward	22.3647
89	SMALL_017	SMALL_017_PROC_3_11	Backward	37.1535
90	SMALL_017	SMALL_017_PROC_3_12	Forward	43.3204
91	SMALL_017	SMALL_017_PROC_3_13	Forward	36.7097
92	SMALL_017	SMALL_017_PROC_3_14	Backward	142.548
93	SMALL_017	SMALL_017_PROC_3_16	Forward	58.0682
94	SMALL_017	SMALL_017_PROC_3_17	Forward	61.3935
95	SMALL_017	SMALL_017_PROC_4_03	Forward	83.4383
96	SMALL_017	SMALL_017_PROC_4_03	Backward	58.6935
97	SMALL_017	SMALL_017_PROC_4_04	Forward	19.6067
98	SMALL_017	SMALL_017_PROC_4_05	Forward	120.997
99	SMALL_017	SMALL_017_PROC_4_08	Forward	35.811
100	SMALL_017	SMALL_017_PROC_4_09	Forward	90.0273
101	SMALL_017	SMALL_017_PROC_4_10	Forward	101.688
102	SMALL_017	SMALL_017_SOMA_2	Forward	52.2704
103	SMALL_017	SMALL_017_SOMA_4	Forward	75.609
104	SMALL_018	SMALL_018_PROC_1_04	Forward	79.2036
105	SMALL_018	SMALL_018_PROC_1_12	Forward	41.5037
106	SMALL_018	SMALL_018_PROC_1_13	Forward	54.4015
107	SMALL_018	SMALL_018_PROC_2_02	Forward	142.094
108	SMALL_018	SMALL_018_PROC_2_02	Backward	34.7396
109	SMALL_018	SMALL_018_PROC_2_05	Backward	35.0705
110	SMALL_018	SMALL_018_PROC_2_06	Forward	44.1903
111	SMALL_018	SMALL_018_PROC_4_01	Forward	53.1877
112	SMALL_018	SMALL_018_PROC_4_03	Forward	104.46
113	SMALL_018	SMALL_018_PROC_4_05	Forward	47.6394
114	SMALL_018	SMALL_018_PROC_4_08	Forward	36.3864
115	SMALL_018	SMALL_018_PROC_5_01	Forward	56.4723
116	SMALL_018	SMALL_018_PROC_5_03	Forward	52.8491
117	SMALL_018	SMALL_018_PROC_5_04	Forward	101.236
118	SMALL_018	SMALL_018_PROC_6_01	Forward	37.5257
119	SMALL_018	SMALL_018_PROC_6_03	Forward	41.2874
120	SMALL_018	SMALL_018_PROC_6_04	Forward	122.087
121	SMALL_018	SMALL_018_PROC_6_05	Forward	59.613
122	SMALL_018	SMALL_018_SOMA_2	Backward	33.5744
123	SMALL_018	SMALL_018_SOMA_6	Forward	46.1652
124	SMALL_007	SMALL_007_PROC_1_02	Forward	54.4297
125	SMALL_007	SMALL_007_PROC_2_01	Forward	49.3521
126	SMALL_007	SMALL_007_PROC_3_01	Backward	22.2979
127	SMALL_007	SMALL_007_PROC_3_02	Forward	43.1917
128	SMALL_007	SMALL_007_PROC_3_02	Backward	18.4997
129	SMALL_007	SMALL_007_PROC_3_03	Forward	52.7321
130	SMALL_007	SMALL_007_PROC_4_01	Backward	32.1368
131	SMALL_007	SMALL_007_PROC_4_02	Backward	180
132	SMALL_007	SMALL_007_PROC_4_03	Forward	32.6196
133	SMALL_007	SMALL_007_PROC_4_03	Backward	44.6736
134	SMALL_007	SMALL_007_PROC_5_01	Forward	58.0942
135	SMALL_007	SMALL_007_PROC_5_03	Backward	58.1778
136	SMALL_007	SMALL_007_PROC_6_04	Forward	29.6646
137	SMALL_007	SMALL_007_PROC_6_06	Forward	27.8071
138	SMALL_007	SMALL_007_PROC_6_07	Backward	46.5552
139	SMALL_007	SMALL_007_PROC_6_09	Forward	22.4265
140	SMALL_007	SMALL_007_PROC_6_09	Backward	18.9842
141	SMALL_007	SMALL_007_PROC_6_10	Backward	19.1295
142	SMALL_007	SMALL_007_PROC_7_01	Backward	179.23
143	SMALL_007	SMALL_007_PROC_7_02	Forward	55.8477
144	SMALL_007	SMALL_007_PROC_7_02	Backward	30.1684
145	SMALL_007	SMALL_007_PROC_7_03	Backward	167.501
146	SMALL_007	SMALL_007_SOMA_1	Backward	38.5972
147	SMALL_007	SMALL_007_SOMA_3	Forward	45.6587
148	SMALL_007	SMALL_007_SOMA_4	Backward	56.7036
149	SMALL_007	SMALL_007_SOMA_7	Forward	47.1068
150	SMALL_008	SMALL_008_PROC_1_04	Backward	49.7554
151	SMALL_008	SMALL_008_PROC_1_05	Forward	31.2539
152	SMALL_008	SMALL_008_PROC_1_05	Backward	76.5859
153	SMALL_008	SMALL_008_PROC_2_01	Forward	73.7282
154	SMALL_008	SMALL_008_PROC_2_02	Backward	79.3832
155	SMALL_008	SMALL_008_PROC_2_04	Forward	25.2376
156	SMALL_008	SMALL_008_PROC_2_05	Backward	59.4332
157	SMALL_008	SMALL_008_PROC_3_01	Forward	55.7793
158	SMALL_008	SMALL_008_PROC_3_04	Forward	59.5111
159	SMALL_008	SMALL_008_PROC_3_04	Backward	42.8139
160	SMALL_008	SMALL_008_PROC_3_05	Forward	35.3943
161	SMALL_008	SMALL_008_PROC_3_06	Backward	49.3401
162	SMALL_008	SMALL_008_SOMA_3	Forward	52.9508
163	SMALL_009	SMALL_009_Proc_1_03	Backward	104.033
164	SMALL_009	SMALL_009_Proc_1_05	Forward	63.8787
165	SMALL_009	SMALL_009_Proc_1_05	Backward	71.3657
166	SMALL_009	SMALL_009_Proc_1_06	Forward	59.4313
167	SMALL_009	SMALL_009_Proc_1_08	Forward	51.2448
168	SMALL_009	SMALL_009_Proc_2_04	Forward	34.0626
169	SMALL_009	SMALL_009_Proc_3_01	Forward	43.8742
170	SMALL_009	SMALL_009_Proc_3_02	Forward	46.994
171	SMALL_009	SMALL_009_Proc_3_03	Forward	68.1603
172	SMALL_009	SMALL_009_Proc_3_04	Forward	17.2721
173	SMALL_009	SMALL_009_Proc_3_05	Backward	43.437
174	SMALL_009	SMALL_009_Proc_4_01	Backward	31.8788
175	SMALL_009	SMALL_009_Proc_5_07	Backward	43.9991
176	SMALL_009	SMALL_009_Proc_5_09	Forward	34.303
177	SMALL_009	SMALL_009_Proc_5_09	Backward	41.0253
178	SMALL_009	SMALL_009_Soma_1	Forward	36.9328
179	SMALL_009	SMALL_009_Soma_1	Backward	93.6913
180	SMALL_009	SMALL_009_Soma_2	Forward	60.2648
181	SMALL_009	SMALL_009_Soma_3	Forward	16.7037
182	SMALL_009	SMALL_009_Soma_5	Backward	29.7397
183	SMALL_010	SMALL_010_Proc_1_01	Forward	27.944
184	SMALL_010	SMALL_010_Proc_1_03	Backward	40.3305
185	SMALL_010	SMALL_010_Proc_2_02	Backward	36.2231
186	SMALL_010	SMALL_010_Proc_2_03	Forward	35.2648
187	SMALL_010	SMALL_010_Proc_2_04	Backward	44.5384
188	SMALL_010	SMALL_010_Proc_2_07	Backward	41.8618
189	SMALL_010	SMALL_010_Proc_3_01	Backward	35.3997
190	SMALL_010	SMALL_010_Proc_3_03	Forward	24.402
191	SMALL_010	SMALL_010_Proc_4_01	Forward	20.3072
192	SMALL_010	SMALL_010_Proc_4_03	Forward	31.7066
193	SMALL_010	SMALL_010_Proc_5_02	Backward	21.6824
194	SMALL_010	SMALL_010_PROC_6_02	Forward	33.5707
195	SMALL_010	SMALL_010_PROC_6_03	Forward	27.0044
196	SMALL_010	SMALL_010_Soma_1	Forward	31.0878
197	SMALL_010	SMALL_010_Soma_1	Backward	45.9906
198	SMALL_010	SMALL_010_Soma_3	Forward	25.9629
199	SMALL_010	SMALL_010_Soma_3	Backward	29.8171
200	SMALL_010	SMALL_010_Soma_5	Backward	25.286
201	SMALL_010	SMALL_010_SOMA_6	Forward	27.1225
202	SMALL_010	SMALL_010_SOMA_6	Backward	41.1198
203	SMALL_011	SMALL_011_Proc_3_02	Backward	13.7463
204	SMALL_011	SMALL_011_Proc_4_02	Backward	29.5843
205	SMALL_011	SMALL_011_Proc_4_03	Backward	33.92
206	SMALL_011	SMALL_011_Proc_5_02	Forward	25.7675
207	SMALL_011	SMALL_011_Proc_5_05	Forward	24.6117
208	SMALL_011	SMALL_011_Proc_6_04	Forward	65.9478
209	SMALL_011	SMALL_011_Proc_7_05	Backward	21.6126
210	SMALL_011	SMALL_011_Proc_8_02	Forward	53.3455
211	SMALL_011	SMALL_011_Proc_8_02	Backward	45.7018
212	SMALL_011	SMALL_011_Proc_8_03	Forward	36.3227
213	SMALL_011	SMALL_011_Proc_8_04	Forward	37.2248
214	SMALL_011	SMALL_011_Soma_4	Backward	32.095
215	SMALL_011	SMALL_011_Soma_5	Forward	30.5178
216	SMALL_011	SMALL_011_Soma_8	Forward	31.6067
217	SMALL_012	SMALL_012_PROC_1_03	Backward	57.3551
218	SMALL_012	SMALL_012_PROC_1_04	Backward	77.1594
219	SMALL_012	SMALL_012_PROC_2_03	Backward	86.3277
220	SMALL_012	SMALL_012_PROC_2_04	Forward	64.4932
221	SMALL_012	SMALL_012_PROC_3_01	Forward	86.8983
222	SMALL_012	SMALL_012_PROC_4_02	Backward	62.9209
223	SMALL_012	SMALL_012_PROC_4_03	Forward	46.2091
224	SMALL_012	SMALL_012_SOMA_3	Forward	63.6525
225	SMALL_012	SMALL_012_SOMA_3	Backward	32.1014
226	SMALL_004	SMALL_004_PROC_1_04	Forward	116.299
227	SMALL_004	SMALL_004_PROC_1_05	Backward	45.5665
228	SMALL_004	SMALL_004_PROC_1_06	Backward	50.9519
229	SMALL_004	SMALL_004_PROC_1_07	Forward	96.3286
230	SMALL_004	SMALL_004_PROC_1_07	Backward	38.3624
231	SMALL_004	SMALL_004_PROC_1_08	Forward	42.299
232	SMALL_004	SMALL_004_PROC_1_08	Backward	22.1333
233	SMALL_004	SMALL_004_PROC_1_09	Forward	34.099
234	SMALL_004	SMALL_004_PROC_1_10	Backward	45.3791
235	SMALL_004	SMALL_004_PROC_1_13	Forward	25.0827
236	SMALL_004	SMALL_004_PROC_1_15	Forward	38.8674
237	SMALL_004	SMALL_004_PROC_1_16	Forward	30.3918
238	SMALL_004	SMALL_004_PROC_2_01	Forward	58.399
239	SMALL_004	SMALL_004_PROC_2_01	Backward	66.1497
240	SMALL_004	SMALL_004_PROC_2_02	Forward	35.0844
241	SMALL_004	SMALL_004_PROC_2_02	Backward	36.2024
242	SMALL_004	SMALL_004_PROC_2_03	Backward	35.3878
243	SMALL_004	SMALL_004_PROC_2_04	Backward	37.6784
244	SMALL_004	SMALL_004_PROC_2_05	Backward	42.2557
245	SMALL_004	SMALL_004_PROC_2_06	Forward	30.9429
246	SMALL_004	SMALL_004_PROC_2_06	Backward	34.8372
247	SMALL_004	SMALL_004_PROC_2_07	Forward	49.3754
248	SMALL_004	SMALL_004_PROC_2_07	Backward	22.4224
249	SMALL_004	SMALL_004_PROC_3_01	Forward	36.6145
250	SMALL_004	SMALL_004_PROC_3_04	Forward	25.4867
251	SMALL_004	SMALL_004_PROC_3_04	Backward	42.8253
252	SMALL_004	SMALL_004_PROC_3_07	Backward	32.2472
253	SMALL_004	SMALL_004_PROC_3_10	Backward	34.0749
254	SMALL_004	SMALL_004_PROC_4_02	Backward	72.4508
255	SMALL_004	SMALL_004_PROC_4_03	Forward	44.3822
256	SMALL_004	SMALL_004_PROC_4_03	Backward	44.4993
257	SMALL_004	SMALL_004_PROC_4_07	Backward	59.8667
258	SMALL_004	SMALL_004_PROC_4_08	Backward	25.8644
259	SMALL_004	SMALL_004_PROC_4_09	Backward	56.0604
260	SMALL_004	SMALL_004_PROC_5_02	Backward	180
261	SMALL_004	SMALL_004_PROC_5_05	Backward	134.992
262	SMALL_004	SMALL_004_PROC_5_06	Backward	28.2865
263	SMALL_004	SMALL_004_PROC_5_07	Forward	32.5334
264	SMALL_004	SMALL_004_PROC_5_07	Backward	25.3459
265	SMALL_004	SMALL_004_PROC_5_08	Backward	19.6247
266	SMALL_004	SMALL_004_SOMA_2	Backward	33.8774
267	SMALL_004	SMALL_004_SOMA_3	Forward	64.0728
268	SMALL_004	SMALL_004_SOMA_3	Backward	26.9224
269	SMALL_004	SMALL_004_SOMA_5	Backward	20.9058
270	SMALL_005	SMALL_005_PROC_1_02	Backward	35.8385
271	SMALL_005	SMALL_005_PROC_1_03	Backward	47.2164
272	SMALL_005	SMALL_005_PROC_2_08	Forward	44.9714
273	SMALL_005	SMALL_005_PROC_2_08	Backward	37.9288
274	SMALL_005	SMALL_005_PROC_2_09	Forward	30.9588
275	SMALL_005	SMALL_005_PROC_3_05	Backward	44.8291
276	SMALL_005	SMALL_005_PROC_4_03	Backward	52.0432
277	SMALL_006	SMALL_006_PROC_1_01	Forward	47.3891
278	SMALL_006	SMALL_006_PROC_1_02	Forward	50.2396
279	SMALL_006	SMALL_006_PROC_1_03	Forward	54.7262
280	SMALL_006	SMALL_006_PROC_2_01	Forward	47.4615
281	SMALL_006	SMALL_006_PROC_2_04	Forward	102.627
282	SMALL_006	SMALL_006_PROC_2_05	Forward	52.1727
283	SMALL_006	SMALL_006_PROC_3_02	Forward	47.2899
284	SMALL_006	SMALL_006_PROC_3_04	Forward	52.681
285	SMALL_006	SMALL_006_PROC_3_06	Forward	51.9327
286	SMALL_006	SMALL_006_PROC_3_07	Forward	70.2362
287	SMALL_006	SMALL_006_PROC_4_03	Forward	50.8364
288	SMALL_006	SMALL_006_PROC_4_04	Forward	46.2388
289	SMALL_006	SMALL_006_PROC_4_08	Forward	36.7379
290	SMALL_006	SMALL_006_PROC_4_09	Forward	40.8518
291	SMALL_006	SMALL_006_SOMA_1	Forward	75.7082
292	SMALL_003	SMALL_003_PROC_1_03	Forward	24.4829
293	SMALL_003	SMALL_003_PROC_1_04	Forward	180
294	SMALL_003	SMALL_003_PROC_1_05	Forward	33.1834
295	SMALL_003	SMALL_003_PROC_1_06	Forward	24.7092
296	SMALL_003	SMALL_003_PROC_1_06	Backward	106.501
297	SMALL_003	SMALL_003_PROC_1_08	Backward	180
298	SMALL_003	SMALL_003_PROC_1_09	Forward	31.1829
299	SMALL_003	SMALL_003_PROC_1_09	Backward	180
300	SMALL_003	SMALL_003_PROC_1_10	Forward	28.4515
301	SMALL_003	SMALL_003_PROC_1_11	Forward	26.5444
302	SMALL_003	SMALL_003_PROC_1_13	Forward	25.6856
303	SMALL_003	SMALL_003_PROC_2_05	Forward	41.8638
304	SMALL_003	SMALL_003_PROC_2_11	Backward	15.0091
305	SMALL_003	SMALL_003_PROC_3_03	Forward	25.9977
306	SMALL_003	SMALL_003_PROC_3_04	Forward	24.7938
307	SMALL_003	SMALL_003_PROC_3_05	Backward	47.2959
308	SMALL_003	SMALL_003_PROC_3_06	Forward	19.6911
309	SMALL_003	SMALL_003_PROC_3_07	Forward	24.1052
310	SMALL_003	SMALL_003_PROC_4_01	Forward	24.203
311	SMALL_003	SMALL_003_PROC_4_01	Backward	47.6961
312	SMALL_003	SMALL_003_PROC_4_02	Forward	15.9012
313	SMALL_003	SMALL_003_PROC_4_03	Forward	26.0965
314	SMALL_003	SMALL_003_PROC_4_05	Forward	17.0053
315	SMALL_003	SMALL_003_PROC_4_08	Backward	41.7441
316	SMALL_003	SMALL_003_PROC_5_01	Forward	25.8794
317	SMALL_003	SMALL_003_PROC_5_02	Forward	33.9643
318	SMALL_003	SMALL_003_PROC_5_02	Backward	44.8282
319	SMALL_003	SMALL_003_PROC_5_05	Forward	24.97
320	SMALL_003	SMALL_003_PROC_5_05	Backward	180
321	SMALL_003	SMALL_003_SOMA_1	Forward	46.4662
322	SMALL_003	SMALL_003_SOMA_3	Forward	54.2343
323	SMALL_003	SMALL_003_SOMA_5	Forward	35.8556
324	SMALL_003	SMALL_003_SOMA_5	Backward	45.5443

## Sheet: Fig_S5_H
	FOV	ROI_name	Direction	DI_obs
0	SMALL_001	SMALL_001_PROC_1_02	Forward	0.0519046
1	SMALL_001	SMALL_001_PROC_1_04	Backward	0.164738
2	SMALL_001	SMALL_001_PROC_1_05	Backward	0.00967806
3	SMALL_001	SMALL_001_PROC_1_07	Backward	0.142892
4	SMALL_001	SMALL_001_PROC_1_08	Backward	0.16205
5	SMALL_001	SMALL_001_PROC_1_09	Forward	0.0303152
6	SMALL_001	SMALL_001_PROC_1_11	Backward	-0.071417
7	SMALL_001	SMALL_001_PROC_1_12	Backward	0.0462334
8	SMALL_001	SMALL_001_PROC_2_01	Forward	0.302463
9	SMALL_001	SMALL_001_PROC_2_02	Backward	0.317435
10	SMALL_001	SMALL_001_PROC_2_04	Forward	0.172512
11	SMALL_001	SMALL_001_PROC_2_05	Forward	0.00994858
12	SMALL_001	SMALL_001_PROC_3_03	Forward	0.223791
13	SMALL_001	SMALL_001_PROC_3_04	Forward	0.0645947
14	SMALL_001	SMALL_001_PROC_3_06	Forward	0.279784
15	SMALL_001	SMALL_001_PROC_4_01	Backward	0.0722086
16	SMALL_001	SMALL_001_PROC_4_02	Forward	0.0788545
17	SMALL_001	SMALL_001_PROC_4_06	Backward	0.17465
18	SMALL_001	SMALL_001_PROC_4_10	Forward	0.369702
19	SMALL_001	SMALL_001_PROC_4_12	Backward	0.157217
20	SMALL_001	SMALL_001_PROC_4_14	Forward	0.151463
21	SMALL_001	SMALL_001_PROC_4_14	Backward	0.351136
22	SMALL_001	SMALL_001_SOMA_2	Forward	0.275056
23	SMALL_002	SMALL_002_Proc_1_06	Forward	0.148346
24	SMALL_002	SMALL_002_Proc_1_07	Forward	0.11447
25	SMALL_002	SMALL_002_Proc_1_08	Forward	0.0924224
26	SMALL_002	SMALL_002_Proc_2_01	Forward	0.220334
27	SMALL_002	SMALL_002_Proc_2_02	Forward	0.115886
28	SMALL_002	SMALL_002_Proc_2_02	Backward	0.129005
29	SMALL_002	SMALL_002_Proc_2_03	Forward	0.18745
30	SMALL_002	SMALL_002_Proc_3_02	Backward	-0.140559
31	SMALL_002	SMALL_002_Proc_3_06	Forward	0.429557
32	SMALL_013	SMALL_013_Proc_3_3	Backward	0.0847174
33	SMALL_013	SMALL_013_Proc_3_4	Forward	0.123521
34	SMALL_013	SMALL_013_Proc_3_5	Forward	0.10778
35	SMALL_013	SMALL_013_Proc_3_5	Backward	0.267835
36	SMALL_014	SMALL_014_Proc_1_1	Forward	0.531311
37	SMALL_014	SMALL_014_Proc_1_2	Forward	0.161374
38	SMALL_014	SMALL_014_Proc_1_3	Forward	0.490315
39	SMALL_014	SMALL_014_Proc_3_1	Backward	0.276301
40	SMALL_014	SMALL_014_Proc_4_2	Forward	-0.0840515
41	SMALL_014	SMALL_014_Proc_4_3	Forward	0.109423
42	SMALL_014	SMALL_014_Proc_5_3	Backward	0.780524
43	SMALL_014	SMALL_014_Soma_1	Forward	0.486335
44	SMALL_014	SMALL_014_Soma_4	Forward	0.167728
45	SMALL_015	SMALL_015_Proc_2_02	Forward	0.477649
46	SMALL_015	SMALL_015_Proc_2_04	Forward	0.457612
47	SMALL_015	SMALL_015_Proc_2_05	Backward	-0.0928211
48	SMALL_015	SMALL_015_Proc_3_03	Backward	0.144366
49	SMALL_015	SMALL_015_Proc_4_03	Backward	0.251039
50	SMALL_015	SMALL_015_Proc_4_05	Backward	0.38664
51	SMALL_015	SMALL_015_Proc_5_01	Backward	0.206096
52	SMALL_015	SMALL_015_Soma_4	Forward	0.310264
53	SMALL_015	SMALL_015_Soma_4	Backward	-0.0312262
54	SMALL_015	SMALL_015_Soma_6	Forward	-0.023863
55	SMALL_016	SMALL_016_Proc_1_01	Forward	-0.00457463
56	SMALL_016	SMALL_016_Proc_1_01	Backward	0.172799
57	SMALL_016	SMALL_016_Proc_1_02	Forward	-0.0309389
58	SMALL_016	SMALL_016_Proc_1_02	Backward	0.171428
59	SMALL_016	SMALL_016_Proc_1_04	Forward	-0.0780705
60	SMALL_016	SMALL_016_Proc_1_05	Backward	0.101894
61	SMALL_016	SMALL_016_Proc_2_03	Backward	0.854498
62	SMALL_016	SMALL_016_Proc_2_06	Forward	0.297178
63	SMALL_016	SMALL_016_Proc_2_09	Forward	0.258812
64	SMALL_016	SMALL_016_Proc_3_01	Forward	0.0475765
65	SMALL_016	SMALL_016_Proc_3_01	Backward	0.735492
66	SMALL_016	SMALL_016_Soma_1	Backward	0.833775
67	SMALL_016	SMALL_016_Soma_3	Forward	0.0528395
68	SMALL_016	SMALL_016_Soma_3	Backward	0.86339
69	SMALL_017	SMALL_017_PROC_1_06	Forward	0.0404489
70	SMALL_017	SMALL_017_PROC_1_07	Forward	0.160739
71	SMALL_017	SMALL_017_PROC_1_07	Backward	-0.166299
72	SMALL_017	SMALL_017_PROC_1_08	Forward	0.21267
73	SMALL_017	SMALL_017_PROC_1_15	Forward	0.231153
74	SMALL_017	SMALL_017_PROC_1_17	Forward	0.292386
75	SMALL_017	SMALL_017_PROC_2_01	Forward	0.0323291
76	SMALL_017	SMALL_017_PROC_2_02	Forward	0.187916
77	SMALL_017	SMALL_017_PROC_2_03	Forward	-0.0300998
78	SMALL_017	SMALL_017_PROC_2_04	Forward	0.155721
79	SMALL_017	SMALL_017_PROC_2_04	Backward	-0.143778
80	SMALL_017	SMALL_017_PROC_2_08	Forward	0.206201
81	SMALL_017	SMALL_017_PROC_2_11	Forward	0.0407352
82	SMALL_017	SMALL_017_PROC_3_02	Backward	0.253766
83	SMALL_017	SMALL_017_PROC_3_05	Backward	0.0580855
84	SMALL_017	SMALL_017_PROC_3_06	Forward	-0.0543251
85	SMALL_017	SMALL_017_PROC_3_07	Forward	0.309486
86	SMALL_017	SMALL_017_PROC_3_08	Forward	0.137964
87	SMALL_017	SMALL_017_PROC_3_09	Forward	0.36839
88	SMALL_017	SMALL_017_PROC_3_10	Backward	-0.13674
89	SMALL_017	SMALL_017_PROC_3_11	Backward	-0.151809
90	SMALL_017	SMALL_017_PROC_3_12	Forward	0.132908
91	SMALL_017	SMALL_017_PROC_3_13	Forward	0.509562
92	SMALL_017	SMALL_017_PROC_3_14	Backward	0.0899114
93	SMALL_017	SMALL_017_PROC_3_16	Forward	0.12424
94	SMALL_017	SMALL_017_PROC_3_17	Forward	0.251239
95	SMALL_017	SMALL_017_PROC_4_03	Forward	0.134708
96	SMALL_017	SMALL_017_PROC_4_03	Backward	-0.0691927
97	SMALL_017	SMALL_017_PROC_4_04	Forward	0.154206
98	SMALL_017	SMALL_017_PROC_4_05	Forward	-0.0485584
99	SMALL_017	SMALL_017_PROC_4_08	Forward	0.207881
100	SMALL_017	SMALL_017_PROC_4_09	Forward	0.122622
101	SMALL_017	SMALL_017_PROC_4_10	Forward	0.0549815
102	SMALL_017	SMALL_017_SOMA_2	Forward	0.0161398
103	SMALL_017	SMALL_017_SOMA_4	Forward	0.243703
104	SMALL_018	SMALL_018_PROC_1_04	Forward	0.0517538
105	SMALL_018	SMALL_018_PROC_1_12	Forward	0.33549
106	SMALL_018	SMALL_018_PROC_1_13	Forward	0.377233
107	SMALL_018	SMALL_018_PROC_2_02	Forward	0.0330728
108	SMALL_018	SMALL_018_PROC_2_02	Backward	0.206952
109	SMALL_018	SMALL_018_PROC_2_05	Backward	-0.031418
110	SMALL_018	SMALL_018_PROC_2_06	Forward	0.168461
111	SMALL_018	SMALL_018_PROC_4_01	Forward	0.62413
112	SMALL_018	SMALL_018_PROC_4_03	Forward	0.449663
113	SMALL_018	SMALL_018_PROC_4_05	Forward	0.342059
114	SMALL_018	SMALL_018_PROC_4_08	Forward	0.914389
115	SMALL_018	SMALL_018_PROC_5_01	Forward	0.556433
116	SMALL_018	SMALL_018_PROC_5_03	Forward	0.515673
117	SMALL_018	SMALL_018_PROC_5_04	Forward	0.410135
118	SMALL_018	SMALL_018_PROC_6_01	Forward	0.37323
119	SMALL_018	SMALL_018_PROC_6_03	Forward	0.434973
120	SMALL_018	SMALL_018_PROC_6_04	Forward	0.33288
121	SMALL_018	SMALL_018_PROC_6_05	Forward	0.348687
122	SMALL_018	SMALL_018_SOMA_2	Backward	0.16034
123	SMALL_018	SMALL_018_SOMA_6	Forward	0.411091
124	SMALL_007	SMALL_007_PROC_1_02	Forward	-0.0272416
125	SMALL_007	SMALL_007_PROC_2_01	Forward	-0.156906
126	SMALL_007	SMALL_007_PROC_3_01	Backward	0.295521
127	SMALL_007	SMALL_007_PROC_3_02	Forward	-0.104435
128	SMALL_007	SMALL_007_PROC_3_02	Backward	0.254188
129	SMALL_007	SMALL_007_PROC_3_03	Forward	-0.132824
130	SMALL_007	SMALL_007_PROC_4_01	Backward	0.181825
131	SMALL_007	SMALL_007_PROC_4_02	Backward	0.344494
132	SMALL_007	SMALL_007_PROC_4_03	Forward	-0.349244
133	SMALL_007	SMALL_007_PROC_4_03	Backward	0.351057
134	SMALL_007	SMALL_007_PROC_5_01	Forward	-0.0864539
135	SMALL_007	SMALL_007_PROC_5_03	Backward	0.291359
136	SMALL_007	SMALL_007_PROC_6_04	Forward	0.348691
137	SMALL_007	SMALL_007_PROC_6_06	Forward	0.397653
138	SMALL_007	SMALL_007_PROC_6_07	Backward	0.427757
139	SMALL_007	SMALL_007_PROC_6_09	Forward	-0.0969563
140	SMALL_007	SMALL_007_PROC_6_09	Backward	0.122293
141	SMALL_007	SMALL_007_PROC_6_10	Backward	0.232879
142	SMALL_007	SMALL_007_PROC_7_01	Backward	0.378388
143	SMALL_007	SMALL_007_PROC_7_02	Forward	0.235188
144	SMALL_007	SMALL_007_PROC_7_02	Backward	0.610259
145	SMALL_007	SMALL_007_PROC_7_03	Backward	0.131556
146	SMALL_007	SMALL_007_SOMA_1	Backward	0.238929
147	SMALL_007	SMALL_007_SOMA_3	Forward	0.0778372
148	SMALL_007	SMALL_007_SOMA_4	Backward	0.238136
149	SMALL_007	SMALL_007_SOMA_7	Forward	0.107749
150	SMALL_008	SMALL_008_PROC_1_04	Backward	0.128387
151	SMALL_008	SMALL_008_PROC_1_05	Forward	0.0128533
152	SMALL_008	SMALL_008_PROC_1_05	Backward	0.264276
153	SMALL_008	SMALL_008_PROC_2_01	Forward	-0.0723573
154	SMALL_008	SMALL_008_PROC_2_02	Backward	0.206575
155	SMALL_008	SMALL_008_PROC_2_04	Forward	0.376535
156	SMALL_008	SMALL_008_PROC_2_05	Backward	0.0822515
157	SMALL_008	SMALL_008_PROC_3_01	Forward	0.0415654
158	SMALL_008	SMALL_008_PROC_3_04	Forward	0.00553985
159	SMALL_008	SMALL_008_PROC_3_04	Backward	0.0532342
160	SMALL_008	SMALL_008_PROC_3_05	Forward	-0.0699082
161	SMALL_008	SMALL_008_PROC_3_06	Backward	0.328289
162	SMALL_008	SMALL_008_SOMA_3	Forward	-0.0583597
163	SMALL_009	SMALL_009_Proc_1_03	Backward	-0.224967
164	SMALL_009	SMALL_009_Proc_1_05	Forward	0.687298
165	SMALL_009	SMALL_009_Proc_1_05	Backward	-0.310742
166	SMALL_009	SMALL_009_Proc_1_06	Forward	0.561211
167	SMALL_009	SMALL_009_Proc_1_08	Forward	0.361571
168	SMALL_009	SMALL_009_Proc_2_04	Forward	0.507038
169	SMALL_009	SMALL_009_Proc_3_01	Forward	0.615332
170	SMALL_009	SMALL_009_Proc_3_02	Forward	0.482577
171	SMALL_009	SMALL_009_Proc_3_03	Forward	0.262719
172	SMALL_009	SMALL_009_Proc_3_04	Forward	0.586294
173	SMALL_009	SMALL_009_Proc_3_05	Backward	-0.282233
174	SMALL_009	SMALL_009_Proc_4_01	Backward	0.303715
175	SMALL_009	SMALL_009_Proc_5_07	Backward	-0.0610074
176	SMALL_009	SMALL_009_Proc_5_09	Forward	0.0537548
177	SMALL_009	SMALL_009_Proc_5_09	Backward	-0.0818978
178	SMALL_009	SMALL_009_Soma_1	Forward	0.544641
179	SMALL_009	SMALL_009_Soma_1	Backward	-0.517462
180	SMALL_009	SMALL_009_Soma_2	Forward	0.625663
181	SMALL_009	SMALL_009_Soma_3	Forward	0.649093
182	SMALL_009	SMALL_009_Soma_5	Backward	-0.333891
183	SMALL_010	SMALL_010_Proc_1_01	Forward	0.713332
184	SMALL_010	SMALL_010_Proc_1_03	Backward	0.00279586
185	SMALL_010	SMALL_010_Proc_2_02	Backward	-0.00816584
186	SMALL_010	SMALL_010_Proc_2_03	Forward	0.168801
187	SMALL_010	SMALL_010_Proc_2_04	Backward	-0.0327165
188	SMALL_010	SMALL_010_Proc_2_07	Backward	0.0576065
189	SMALL_010	SMALL_010_Proc_3_01	Backward	0.150146
190	SMALL_010	SMALL_010_Proc_3_03	Forward	0.689672
191	SMALL_010	SMALL_010_Proc_4_01	Forward	-0.0151516
192	SMALL_010	SMALL_010_Proc_4_03	Forward	0.0579307
193	SMALL_010	SMALL_010_Proc_5_02	Backward	0.589488
194	SMALL_010	SMALL_010_PROC_6_02	Forward	0.657211
195	SMALL_010	SMALL_010_PROC_6_03	Forward	0.737229
196	SMALL_010	SMALL_010_Soma_1	Forward	0.469035
197	SMALL_010	SMALL_010_Soma_1	Backward	0.171332
198	SMALL_010	SMALL_010_Soma_3	Forward	0.662111
199	SMALL_010	SMALL_010_Soma_3	Backward	0.154848
200	SMALL_010	SMALL_010_Soma_5	Backward	0.44767
201	SMALL_010	SMALL_010_SOMA_6	Forward	0.772771
202	SMALL_010	SMALL_010_SOMA_6	Backward	0.0328883
203	SMALL_011	SMALL_011_Proc_3_02	Backward	0.237052
204	SMALL_011	SMALL_011_Proc_4_02	Backward	0.263044
205	SMALL_011	SMALL_011_Proc_4_03	Backward	0.118987
206	SMALL_011	SMALL_011_Proc_5_02	Forward	0.277845
207	SMALL_011	SMALL_011_Proc_5_05	Forward	0.410349
208	SMALL_011	SMALL_011_Proc_6_04	Forward	0.178679
209	SMALL_011	SMALL_011_Proc_7_05	Backward	0.175357
210	SMALL_011	SMALL_011_Proc_8_02	Forward	0.200653
211	SMALL_011	SMALL_011_Proc_8_02	Backward	-0.201369
212	SMALL_011	SMALL_011_Proc_8_03	Forward	0.315513
213	SMALL_011	SMALL_011_Proc_8_04	Forward	0.318073
214	SMALL_011	SMALL_011_Soma_4	Backward	0.0516329
215	SMALL_011	SMALL_011_Soma_5	Forward	0.176299
216	SMALL_011	SMALL_011_Soma_8	Forward	0.381328
217	SMALL_012	SMALL_012_PROC_1_03	Backward	0.217843
218	SMALL_012	SMALL_012_PROC_1_04	Backward	0.27566
219	SMALL_012	SMALL_012_PROC_2_03	Backward	0.193298
220	SMALL_012	SMALL_012_PROC_2_04	Forward	0.221733
221	SMALL_012	SMALL_012_PROC_3_01	Forward	-0.00117739
222	SMALL_012	SMALL_012_PROC_4_02	Backward	0.0819738
223	SMALL_012	SMALL_012_PROC_4_03	Forward	0.0542424
224	SMALL_012	SMALL_012_SOMA_3	Forward	0.136597
225	SMALL_012	SMALL_012_SOMA_3	Backward	-0.159413
226	SMALL_004	SMALL_004_PROC_1_04	Forward	0.366009
227	SMALL_004	SMALL_004_PROC_1_05	Backward	0.055735
228	SMALL_004	SMALL_004_PROC_1_06	Backward	0.061634
229	SMALL_004	SMALL_004_PROC_1_07	Forward	0.0495682
230	SMALL_004	SMALL_004_PROC_1_07	Backward	0.0623577
231	SMALL_004	SMALL_004_PROC_1_08	Forward	-0.0622114
232	SMALL_004	SMALL_004_PROC_1_08	Backward	0.214583
233	SMALL_004	SMALL_004_PROC_1_09	Forward	-0.000932658
234	SMALL_004	SMALL_004_PROC_1_10	Backward	0.393079
235	SMALL_004	SMALL_004_PROC_1_13	Forward	-0.0265718
236	SMALL_004	SMALL_004_PROC_1_15	Forward	0.126043
237	SMALL_004	SMALL_004_PROC_1_16	Forward	0.399332
238	SMALL_004	SMALL_004_PROC_2_01	Forward	-0.0956067
239	SMALL_004	SMALL_004_PROC_2_01	Backward	0.0750285
240	SMALL_004	SMALL_004_PROC_2_02	Forward	-0.164147
241	SMALL_004	SMALL_004_PROC_2_02	Backward	0.19647
242	SMALL_004	SMALL_004_PROC_2_03	Backward	0.162938
243	SMALL_004	SMALL_004_PROC_2_04	Backward	0.195966
244	SMALL_004	SMALL_004_PROC_2_05	Backward	0.219743
245	SMALL_004	SMALL_004_PROC_2_06	Forward	-0.18759
246	SMALL_004	SMALL_004_PROC_2_06	Backward	0.162887
247	SMALL_004	SMALL_004_PROC_2_07	Forward	-0.0881587
248	SMALL_004	SMALL_004_PROC_2_07	Backward	0.411002
249	SMALL_004	SMALL_004_PROC_3_01	Forward	0.32709
250	SMALL_004	SMALL_004_PROC_3_04	Forward	0.337919
251	SMALL_004	SMALL_004_PROC_3_04	Backward	0.263371
252	SMALL_004	SMALL_004_PROC_3_07	Backward	0.135172
253	SMALL_004	SMALL_004_PROC_3_10	Backward	0.149881
254	SMALL_004	SMALL_004_PROC_4_02	Backward	0.0442145
255	SMALL_004	SMALL_004_PROC_4_03	Forward	0.10954
256	SMALL_004	SMALL_004_PROC_4_03	Backward	0.154482
257	SMALL_004	SMALL_004_PROC_4_07	Backward	0.160151
258	SMALL_004	SMALL_004_PROC_4_08	Backward	0.190386
259	SMALL_004	SMALL_004_PROC_4_09	Backward	0.15811
260	SMALL_004	SMALL_004_PROC_5_02	Backward	0.00594275
261	SMALL_004	SMALL_004_PROC_5_05	Backward	0.214614
262	SMALL_004	SMALL_004_PROC_5_06	Backward	0.165029
263	SMALL_004	SMALL_004_PROC_5_07	Forward	0.229322
264	SMALL_004	SMALL_004_PROC_5_07	Backward	0.189761
265	SMALL_004	SMALL_004_PROC_5_08	Backward	0.236086
266	SMALL_004	SMALL_004_SOMA_2	Backward	0.272568
267	SMALL_004	SMALL_004_SOMA_3	Forward	0.227336
268	SMALL_004	SMALL_004_SOMA_3	Backward	0.133843
269	SMALL_004	SMALL_004_SOMA_5	Backward	0.167822
270	SMALL_005	SMALL_005_PROC_1_02	Backward	0.107589
271	SMALL_005	SMALL_005_PROC_1_03	Backward	0.296189
272	SMALL_005	SMALL_005_PROC_2_08	Forward	0.501415
273	SMALL_005	SMALL_005_PROC_2_08	Backward	0.00581608
274	SMALL_005	SMALL_005_PROC_2_09	Forward	0.394404
275	SMALL_005	SMALL_005_PROC_3_05	Backward	0.0801389
276	SMALL_005	SMALL_005_PROC_4_03	Backward	0.385663
277	SMALL_006	SMALL_006_PROC_1_01	Forward	0.158337
278	SMALL_006	SMALL_006_PROC_1_02	Forward	0.180897
279	SMALL_006	SMALL_006_PROC_1_03	Forward	0.134792
280	SMALL_006	SMALL_006_PROC_2_01	Forward	0.0325537
281	SMALL_006	SMALL_006_PROC_2_04	Forward	0.170995
282	SMALL_006	SMALL_006_PROC_2_05	Forward	0.204725
283	SMALL_006	SMALL_006_PROC_3_02	Forward	0.130059
284	SMALL_006	SMALL_006_PROC_3_04	Forward	0.126718
285	SMALL_006	SMALL_006_PROC_3_06	Forward	0.21658
286	SMALL_006	SMALL_006_PROC_3_07	Forward	0.0373682
287	SMALL_006	SMALL_006_PROC_4_03	Forward	0.172914
288	SMALL_006	SMALL_006_PROC_4_04	Forward	0.149746
289	SMALL_006	SMALL_006_PROC_4_08	Forward	0.177079
290	SMALL_006	SMALL_006_PROC_4_09	Forward	0.159485
291	SMALL_006	SMALL_006_SOMA_1	Forward	0.052017
292	SMALL_003	SMALL_003_PROC_1_03	Forward	0.217409
293	SMALL_003	SMALL_003_PROC_1_04	Forward	0.274904
294	SMALL_003	SMALL_003_PROC_1_05	Forward	0.275104
295	SMALL_003	SMALL_003_PROC_1_06	Forward	0.236657
296	SMALL_003	SMALL_003_PROC_1_06	Backward	-0.0140641
297	SMALL_003	SMALL_003_PROC_1_08	Backward	-0.127591
298	SMALL_003	SMALL_003_PROC_1_09	Forward	0.191383
299	SMALL_003	SMALL_003_PROC_1_09	Backward	-0.142106
300	SMALL_003	SMALL_003_PROC_1_10	Forward	0.238625
301	SMALL_003	SMALL_003_PROC_1_11	Forward	0.204456
302	SMALL_003	SMALL_003_PROC_1_13	Forward	0.149109
303	SMALL_003	SMALL_003_PROC_2_05	Forward	0.0487898
304	SMALL_003	SMALL_003_PROC_2_11	Backward	0.630849
305	SMALL_003	SMALL_003_PROC_3_03	Forward	0.184651
306	SMALL_003	SMALL_003_PROC_3_04	Forward	0.285557
307	SMALL_003	SMALL_003_PROC_3_05	Backward	0.0284251
308	SMALL_003	SMALL_003_PROC_3_06	Forward	0.20211
309	SMALL_003	SMALL_003_PROC_3_07	Forward	0.251541
310	SMALL_003	SMALL_003_PROC_4_01	Forward	0.251072
311	SMALL_003	SMALL_003_PROC_4_01	Backward	-0.0225912
312	SMALL_003	SMALL_003_PROC_4_02	Forward	0.0872765
313	SMALL_003	SMALL_003_PROC_4_03	Forward	0.0945265
314	SMALL_003	SMALL_003_PROC_4_05	Forward	0.26566
315	SMALL_003	SMALL_003_PROC_4_08	Backward	0.0441724
316	SMALL_003	SMALL_003_PROC_5_01	Forward	0.229294
317	SMALL_003	SMALL_003_PROC_5_02	Forward	0.0297916
318	SMALL_003	SMALL_003_PROC_5_02	Backward	-0.077239
319	SMALL_003	SMALL_003_PROC_5_05	Forward	0.287526
320	SMALL_003	SMALL_003_PROC_5_05	Backward	0.00138527
321	SMALL_003	SMALL_003_SOMA_1	Forward	0.13069
322	SMALL_003	SMALL_003_SOMA_3	Forward	0.135773
323	SMALL_003	SMALL_003_SOMA_5	Forward	0.136686
324	SMALL_003	SMALL_003_SOMA_5	Backward	-0.17059

## Sheet: Fig_S5_H_shuffled
	Shuffled_DI
0	-0.0155775
1	0.151146
2	0.296007
3	0.440686
4	-0.76538
5	-0.263042
6	0.0535669
7	0.147689
8	0.200388
9	0.210454
10	-0.0465093
11	-0.0513331
12	-0.207593
13	0.101883
14	0.42015
15	0.070631
16	0.209234
17	0.096045
18	0.370668
19	-0.150377
20	-0.103948
21	0.172665
22	0.258866
23	0.0377468
24	0.108064
25	0.0551512
26	0.277845
27	-0.0333884
28	-0.00833793
29	-0.0165351
30	0.315067
31	0.100179
32	0.0692927
33	0.270312
34	-0.0538272
35	0.177744
36	0.0516392
37	-0.0140164
38	0.0848948
39	0.0973867
40	-0.0109005
41	-0.10115
42	0.384134
43	0.486155
44	0.21805
45	-0.404803
46	-0.161138
47	-0.238264
48	0.464532
49	-0.217081
50	0.176287
51	-0.284717
52	-0.0236428
53	0.132377
54	0.917307
55	0.0711336
56	0.182695
57	0.184447
58	-0.396011
59
60	0.387856
61	-0.210627
62	0.00275827
63	0.285035
64	-0.231015
65	-0.189304
66	-0.423137
67	-0.0116495
68	0.0219055
69	-0.300561
70	0.0936588
71	0.2708
72	0.0723683
73	0.313058
74	0.0581604
75	-0.181833
76	-0.217234
77	-0.200415
78	0.0999917
79	-0.421026
80	-0.192
81	0.178277
82	0.188117
83	-1
84	0.197823
85	0.0873559
86	-0.0294084
87	0.283759
88	0.296661
89	0.136679
90	-0.121276
91	0.146102
92	0.413422
93	0.0223167
94	0.061112
95	0.233835
96	-0.200683
97	-0.0513796
98	-0.0202984
99	0.691649
100	-0.0780474
101	-0.31261
102	-0.126417
103	0.0354505
104	0.349428
105	0.23867
106	-0.00452522
107	0.141931
108	-0.0719198
109	0.0604202
110	0.411221
111	-0.0060175
112	0.00170735
113	0.224748
114	0.042627
115	0.339069
116	0.185593
117	0.261274
118	-0.224498
119	0.424814
120	0.357217
121	0.42015
122	0.0342522
123	0.0288264
124	0.143865
125	-0.0317949
126	-0.274514
127	0.0357694
128	0.171163
129	0.45641
130	-0.0485008
131	0.0403455
132	0.586164
133	0.215703
134	-0.368938
135	-0.152249
136	-0.0256633
137	0.0488603
138	-0.236155
139	-0.0376827
140	-0.19205
141	0.0459492
142	-0.0913402
143	0.0970412
144	0.325693
145	-0.133619
146	-0.355585
147	0.221843
148	0.386735
149	-0.086515
150	0.223197
151	0.396279
152	-0.379377
153	0.0014701
154	-0.474066
155	0.25324
156	-0.52179
157	0.00481251
158	-0.201704
159	0.058785
160	-0.0467856
161	0.242391
162	0.0028382
163	-0.237782
164	0.000877411
165	0.136746
166	-0.00163457
167	-0.148033
168	0.397891
169	0.0341561
170	-0.161795
171	0.0822515
172	0.403369
173	0.00154177
174	-0.109867
175	-0.548684
176	0.00183687
177	-0.0521892
178	-0.304274
179	-0.399404
180	-0.0538711
181	-0.1593
182	0.0930459
183	0.199963
184	0.131874
185	-0.0175922
186	-0.814342
187	-0.21063
188	0.271441
189	0.409704
190	-0.0239331
191	0.0684029
192	-0.0262409
193	0.00164309
194	-0.279328
195	0.760641
196	0.0600497
197	-0.100052
198	0.0992621
199	0.247395
200	-0.0264328
201	-0.11192
202	-0.337614
203	0.191663
204	0.0680702
205	-0.469856
206	0.342003
207	0.0704518
208	-0.357175
209	-0.162438
210	-1
211	0.0608737
212	0.634153
213	-0.453899
214	-0.153343
215	0.218113
216	0.0949869
217	-0.0391977
218
219	0.288142
220	-0.405618
221	0.33288
222	0.0416914
223	-0.0233262
224	0.322457
225	-0.373872
226	-0.73541
227	0.149252
228	-0.191864
229	0.191395
230	0.0926325
231	-0.230506
232	-0.0529088
233	0.0128224
234	0.261024
235	-0.363992
236	-0.150546
237	-0.0061274
238	0.485218
239	0.211064
240	-0.326898
241	0.145373
242	-0.0423595
243	-0.16036
244	-0.145132
245	0.151113
246	0.298846
247	-0.0730173
248	-0.267882
249	-0.179456
250	0.0983881
251	-0.307086
252	0.18443
253	0.169704
254	-0.0640744
255	0.14419
256	-0.186584
257	0.509337
258	-0.0657009
259	0.0384247
260	0.293856
261	0.0989435
262	0.0380823
263	0.503724
264	-0.106764
265	-0.186507
266	0.0820828
267	0.202568
268	-0.0194773
269	0.372292
270	-0.0482226
271	0.17276
272	-0.0326914
273	0.0835992
274	0.548924
275	0.0944697
276	0.0500364
277	-0.449218
278	-0.0670993
279	-0.437739
280	0.322815
281	-0.0305863
282	-0.244474
283	0.168122
284	0.399511
285	-0.2344
286	-0.0461817
287	0.276498
288	0.192683
289	0.018367
290	-0.481998
291	-0.165005
292	-0.0200227
293	0.643838
294	0.0123209
295	-0.206809
296	0.51932
297	-0.19273
298	0.181481
299	0.154206
300	-0.111135
301	0.137167
302	0.020556
303	-0.18178
304	0.0766181
305	0.135792
306	-0.367496
307	-0.568862
308	-0.0753446
309	0.00586047
310	-0.0709469
311	-0.0699908
312	0.281963
313	0.0520304
314	-0.0660847
315	0.216021
316	0.0609937
317	-0.00267819
318	-0.0462592
319	0.135965
320	0.0810192
321	0.46754
322	-0.358032
323	-0.408378
324	0.135125
325	-0.324947
326	-0.155791
327	0.201495
328	0.510516
329	0.00769513
330	0.122357
331	0.0268247
332	-0.0653675
333	0.336577
334	-0.0115445
335	-0.0113113
336	0.359397
337	-0.316682
338	-0.0615244
339	-0.186396
340	-0.00829533
341	0.186475
342	0.0233931
343	-0.035334
344	-0.0298898
345	0.044812
346	0.213989
347	0.213976
348	0.135844
349	-0.00436322
350	0.169272
351	-0.0290187
352	-0.452287
353	0.133586
354	0.109721
355	0.129858
356	-0.109994
357	-0.114234
358	0.309527
359	-0.605973
360	-0.151509
361	0.0997967
362	0.0644276
363	0.147689
364	0.135995
365	0.0260196
366	-0.133008
367	0.134708
368	0.0512043
369	-0.251076
370	0.0275281
371	-0.0396199
372	0.438403
373	-0.153417
374	-0.10287
375	-0.201194
376	-0.126307
377	0.417885
378	-0.354733
379	-0.0329822
380	-0.115872
381	-0.00623213
382	-0.0823017
383	-0.222819
384	-0.0393051
385	0.191729
386	0.142115
387	0.181871
388	0.641685
389	0.107251
390	-0.164555
391	0.0438253
392	-0.0261146
393	-0.144634
394	0.0184684
395	-0.155609
396	0.0661344
397	0.18977
398	0.0272165
399	0.219472
400	0.0807331
401	0.150094
402	0.0286763
403	-0.217402
404	-0.621156
405	-0.346568
406	-0.102376
407	-0.0765847
408	-0.449163
409	0.371626
410	0.167633
411	0.182425
412	0.0287026
413	0.0341631
414	0.111902
415	0.352411
416	-0.0699908
417	0.280099
418	-0.30261
419	0.193589
420	-0.108358
421	-0.237874
422	0.311721
423	-0.0353117
424	-0.397921
425	-0.00700293
426	-0.0470589
427	0.0241046
428	0.190224
429	0.00483845
430	-0.0937829
431	-0.16422
432	0.0547201
433	0.34633
434	-0.256775
435	0.428649
436	0.0351006
437	-0.182688
438	0.749065
439	0.0813335
440	-0.0322538
441	-0.127461
442	0.195472
443	0.21267
444	-0.177554
445	-0.263565
446	-0.0474184
447	0.109336
448	-0.0961749
449	-0.429821
450	-0.272612
451	-0.369018
452	0.370445
453	0.358383
454	-0.565748
455	0.149432
456	0.104206
457	0.699878
458	0.0154767
459	-0.0588292
460	0.28103
461	0.0783165
462	0.153157
463	-0.147343
464	0.0655803
465	0.165751
466	0.0411601
467	0.189751
468	0.243221
469	-0.0754185
470	0.149912
471	0.106488
472	-0.614834
473	0.204752
474	0.116405
475	-0.0502363
476	0.0635467
477	0.795813
478	0.0943368
479	-0.0171241
480	0.17739
481	0.0456692
482	-0.223362
483	0.133277
484	0.398271
485	0.0889034
486	-0.0145414
487	-0.0166855
488	0.091775
489	-0.0360369
490	0.317638
491	-0.544379
492	-0.0770774
493	-0.115512
494	-0.111365
495	-0.483826
496	0.113445
497	0.127486
498	0.281022
499	0.0957914
500	0.137802
501	0.0143079
502	0.227783
503	0.0372013
504	0.128819
505	0.159258
506	-0.0831077
507	0.036469
508	-0.220951
509	0.53273
510	0.140024
511	0.220807
512	0.422422
513	0.206377
514	-0.182537
515	-0.0464787
516	-0.0753446
517	0.0609793
518	0.0302728
519	0.141933
520	-0.123549
521	-0.104731
522	0.303743
523	0.375178
524	-0.0837907
525	0.0175691
526	0.0138627
527	-0.555179
528	-0.243325
529	-0.263743
530	-0.597157
531	-0.0911909
532	-0.0360969
533	-0.139411
534	0.0638207
535	0.213989
536	0.117918
537	0.280635
538	0.134826
539	0.0119954
540	0.226444
541	-0.239482
542	0.0658858
543	0.018314
544	0.166327
545	0.446413
546	-0.00177473
547	-0.167402
548	0.882937
549	0.0718047
550	0.0469218
551	-0.172358
552	-0.0331337
553	-0.196899
554	-0.329946
555	0.0139122
556	-0.256495
557	0.0756799
558	0.430069
559	-0.487065
560	0.346706
561	0.437068
562	0.268945
563	-0.367432
564	0.0434222
565	-0.657681
566	0.0535554
567	-0.0391459
568	-0.0184228
569	0.102799
570	0.320074
571	0.181825
572	-0.0688779
573	-0.346203
574	0.325961
575	0.189747
576
577	0.152068
578	-0.159827
579	0.295476
580	0.616289
581	-0.185063
582	-0.0743064
583	0.192847
584	0.13167
585	0.0320955
586	-0.0248027
587	-0.0432691
588	0.206791
589	-0.0337506
590	0.0111777
591	-0.0138869
592	-0.242968
593	0.866657
594	0.280857
595	0.167461
596	0.218514
597	-0.468864
598	-0.516487
599	-0.0273645
600	-0.196337
601	0.236874
602	0.309341
603	0.171726
604	0.0361717
605	0.210019
606	0.21496
607	0.234361
608	-0.178143
609	0.0609937
610	0.0360514
611	0.145738
612	-0.0874894
613	0.0631925
614	0.0376162
615	0.17739
616	-0.151057
617	-0.185063
618	-0.0284199
619	-0.0480631
620	0.1772
621	0.670678
622	0.147869
623	0.0826488
624	-0.0794839
625	0.116909
626	-0.0060175
627	0.213172
628	-0.183532
629	0.224961
630	0.12986
631	0.278247
632	-0.0172502
633	-0.579272
634	-0.033805
635	-0.171868
636	-0.0796411
637	-0.121161
638	0.0977287
639	0.305381
640	-0.211064
641	-0.109006
642	0.020556
643	0.0144349
644	0.202145
645	0.235401
646	-0.139248
647	0.40562
648	0.17739
649	0.0652662
650	-0.00794841
651	0.133175
652	-0.148712
653
654	0.136089
655	-0.0416735
656	-0.0800962
657	-0.0064979
658	-0.214294
659	0.061111
660	0.305545
661	-0.0870619
662	0.0249205
663	-0.0370444
664	0.0379219
665
666	0.17739
667	-0.205194
668	-0.193985
669	-0.304274
670	0.108886
671	-0.479041
672	0.367965
673	-0.0308875
674	0.305939
675	-0.0976178
676	-0.136135
677	0.200583
678	0.381328
679	0.32835
680	0.131567
681	-0.149081
682	-0.278109
683	0.184943
684	-0.3002
685	0.204991
686	-0.245342
687	0.386109
688	0.103414
689	-0.069208
690	0.289121
691	0.157178
692	-0.0269953
693	0.0126515
694	0.0793443
695	0.126843
696	-0.0060175
697	0.0104904
698	0.0316018
699	-0.0550672
700	-0.0175922
701	0.0475931
702	0.0470052
703	-0.371545
704	-0.341441
705	-0.19565
706	0.0973278
707	0.0153064
708	0.325961
709	0.205384
710	0.438867
711	0.0460191
712	-0.0341054
713	-0.0495945
714	-0.138531
715	0.0315712
716	0.266105
717	0.23125
718	0.0711336
719	-0.0620194
720	-0.154844
721	0.136824
722	0.0176844
723	0.565109
724	-0.0149646
725	0.392666
726	-0.240775
727	0.117379
728	0.183975
729	-0.442689
730	0.145569
731	0.0276108
732	0.00751433
733	-0.12499
734	0.203685
735	-0.184002
736	0.303104
737	-0.675018
738	-0.0170101
739	0.0542845
740	-0.152777
741	0.133342
742	0.121552
743	-0.248071
744	0.00304424
745	1
746	-0.0635765
747	-0.15168
748	-0.0928489
749	0.637641
750	-0.134942
751	0.00496237
752	-0.888217
753	-0.0813916
754	-0.263565
755	0.229464
756	-0.17378
757	0.272898
758	0.0337937
759	0.0219823
760	0.0796849
761	-0.0959527
762	-0.0542068
763	0.00582529
764	-0.0507887
765	-0.371089
766	0.165746
767	-0.689727
768	0.00133641
769	0.613823
770	-0.0748769
771	-0.453585
772	-0.0376817
773	-0.211335
774	-0.572487
775	0.144325
776	-0.111843
777	-0.112168
778	-0.317112
779
780	0.283067
781	-0.169529
782	-0.368938
783	-0.495969
784	-0.266748
785	-0.280129
786	-0.179591
787	0.0915078
788	0.187903
789	-0.310097
790	-0.219398
791	0.403881
792	0.116249
793	-0.00198369
794	0.0242566
795	0.170145
796	-0.217435
797	-0.510055
798	0.435243
799	-0.229712
800	0.0208437
801	-0.12193
802	0.314921
803	-0.133514
804	0.814342
805	0.278588
806	-0.20215
807	0.187327
808	0.124815
809	-0.513543
810	0.484618
811	-0.0290578
812	-0.0644779
813	0.112782
814	-0.304274
815	-0.232922
816	0.0585599
817	0.683674
818	-0.669631
819	0.231923
820	0.073007
821	-0.0782207
822	-0.0803749
823	-0.0109941
824	-0.0375153
825	0.910876
826	-0.170507
827	-0.478111
828	0.468318
829	0.0844701
830	-0.169294
831	-0.216875
832	-0.0430463
833	-0.113511
834	0.187597
835	0.178807
836	0.0205276
837	-0.112317
838	-0.0592413
839	0.223371
840	-0.773263
841	0.0254822
842	0.345456
843	0.139329
844	-0.0421767
845	0.0927801
846	0.473675
847	0.63742
848	-0.185206
849	0.139329
850	0.137912
851	0.339773
852	-0.150054
853	-1
854
855	0.215948
856	-0.425134
857	0.0404765
858	-0.559946
859	0.117657
860	0.284499
861	-0.187282
862	0.0458453
863	-0.0638814
864	-0.156808
865	-0.0221763
866	0.160895
867	-0.12971
868	-0.370672
869	0.29438
870	0.0443369
871	-0.199556
872	0.259812
873	-0.153533
874	0.342557
875	-0.632512
876	-0.10146
877	-0.0399423
878	0.216668
879	0.237479
880	0.214455
881	0.133083
882	-0.0309588
883	-0.107801
884	-0.1614
885	0.449189
886	-0.17945
887	-0.25625
888	0.196237
889	-0.0836729
890	-0.0484956
891	-0.263395
892	0.0573869
893	0.130468
894	-0.323763
895	-0.0793885
896	-0.143778
897	0.218134
898	0.161411
899	0.173168
900	-0.113296
901	0.190204
902	0.182316
903	0.00232283
904	-0.0391633
905	-0.267124
906	0.0555013
907	-0.160175
908	0.0522982
909	-0.125574
910	0.0553344
911	0.244593
912	0.04974
913	-0.279943
914	-0.231172
915	0.456491
916	0.190204
917	0.18495
918	-0.50272
919	0.526183
920	-0.371654
921	-0.563035
922	-0.232058
923	0.292838
924	-0.0636621
925	0.211571
926	-0.278799
927	0.00310397
928	0.289828
929	0.123495
930	0.127508
931	-0.106704
932	0.592546
933	-0.0337984
934	0.0152402
935	-0.120334
936	0.016472
937	0.155759
938	0.105496
939	0.670658
940	-0.386009
941	-0.2793
942	-0.70359
943	-0.179007
944	-0.149733
945	-0.0179196
946	0.0330728
947	-0.185915
948	0.0494702
949	0.670941
950	-0.230149
951	-0.178361
952	0.273227
953	-0.414519
954	0.0703385
955	-0.0395698
956	-0.117513
957	0.292386
958	0.0463157
959	-0.343818
960	-0.297807
961	-0.0100103
962	0.193298
963	-0.752917
964	0.180943
965	-0.102535
966	-0.183976
967	0.207502
968	0.035123
969	-0.22634
970	-0.529302
971	0.0986474
972	0.0554362
973	-0.1086
974	0.0156486
975	0.599262
976	-0.0734385
977	-0.163356
978	-0.125558
979	0.223129
980	0.191957
981	-0.494588
982	-0.221202
983	0.040308
984	-0.320029
985	0.149042
986	0.331954
987	0.187239
988	-0.438098
989	0.503503
990	0.139391
991	0.116998
992	-0.071856
993	0.0516517
994	-1
995	0.210749
996	0.212627
997	0.309341
998	0.0621819
999	0.263889
1000	0.107288
1001
1002	0.0204309
1003	0.0330728
1004	-0.0620194
1005	0.95014
1006	0.162074
1007	-0.0957378
1008	-0.153771
1009	-0.106034
1010	0.264134
1011	0.0401819
1012	0.369783
1013	-0.00844516
1014	-0.136922
1015	0.100854
1016	0.253868
1017	-0.00177473
1018	0.21403
1019	0.178352
1020	-0.304574
1021	0.112158
1022	-0.01678
1023	0.335309
1024	0.174277
1025	-0.511879
1026	-0.244079
1027	-0.0313226
1028	0.0851049
1029	0.0302939
1030	0.20327
1031	-0.00159087
1032	0.465687
1033	-0.0401452
1034	0.257324
1035	0.194525
1036	0.205337
1037	0.177827
1038	-0.0151516
1039	-0.295743
1040	0.291094
1041	0.294532
1042	-0.0342086
1043	0.546142
1044	0.39918
1045	0.417034
1046	-0.102003
1047	0.0994704
1048	-0.0455128
1049	0.347613
1050	0.153444
1051	0.0283878
1052	0.0316645
1053	0.180813
1054	0.373032
1055	-0.459265
1056	-0.0701877
1057	-0.0538325
1058	0.345714
1059	0.150131
1060	-0.292103
1061	0.0070633
1062	-0.0284979
1063	-0.130987
1064	0.185259
1065	-0.0145335
1066	-0.080289
1067	0.236874
1068	0.00428986
1069	-0.288694
1070	-0.320641
1071	0.0662572
1072	0.354459
1073	0.16685
1074	-0.274743
1075	-0.159126
1076	0.0740193
1077	-0.133605
1078	0.573272
1079	0.211555
1080	0.156784
1081	-0.00157363
1082	-0.268391
1083	0.0983881
1084	0.257395
1085	-0.140846
1086	-0.37148
1087	0.02712
1088	0.112665
1089	-0.863589
1090	0.536775
1091	0.111497
1092	0.262121
1093	0.277722
1094	0.309718
1095	-0.177554
1096	0.196775
1097	-0.0885678
1098	0.214484
1099	0.225623
1100	0.0551512
1101	-0.020771
1102	-0.363984
1103	0.117624
1104	0.204645
1105	0.109142
1106	-0.208421
1107	0.130918
1108	0.299125
1109	0.013733
1110	0.503503
1111	-0.182337
1112	0.0484107
1113	-0.517009
1114	0.0775026
1115	0.178137
1116	0.105271
1117	-0.0753446
1118	0.210811
1119	0.00792164
1120	-0.00141359
1121	-0.107694
1122	0.0462537
1123	0.115012
1124	0.211948
1125	-0.0620564
1126	0.380312
1127	-0.255889
1128	-0.413341
1129	-0.0225299
1130	-0.00367448
1131	0.242945
1132	0.296724
1133	0.184651
1134	0.127875
1135	0.134826
1136	0.258033
1137	0.0368026
1138	0.0979752
1139	0.123521
1140	-0.383085
1141	-0.13674
1142	0.199894
1143	0.0301846
1144	-0.0998111
1145	-0.342697
1146	0.793056
1147	0.0320484
1148	0.12066
1149	-0.172568
1150	0.262917
1151	-0.303692
1152	-0.604605
1153	0.128639
1154	-0.144956
1155	0.0419237
1156	-0.132545
1157	0.205534
1158	0.00714786
1159	-0.0821911
1160	0.0889517
1161	-0.0060175
1162	-0.0240613
1163	0.158306
1164	0.0199754
1165	-0.036588
1166	0.669696
1167	0.698343
1168	0.129361
1169	0.108446
1170	0.281463
1171	-0.0528501
1172	0.155847
1173	-0.0655734
1174	0.212336
1175	0.0805013
1176	0.506112
1177	0.157742
1178	0.227302
1179	-0.284161
1180	0.0851412
1181	0.804796
1182	0.140826
1183	0.532654
1184	0.0373771
1185	0.246854
1186	-0.145393
1187	0.193051
1188	-0.0104784
1189	0.0412249
1190	-0.540562
1191	0.227202
1192	0.0255872
1193	-0.232033
1194	0.268061
1195	0.152425
1196	-0.228562
1197	0.0315038
1198	-0.0260973
1199	0.225482
1200	-0.258531
1201	0.322058
1202	-0.0226213
1203	-0.104167
1204	0.0517374
1205	-0.0926171
1206	0.24711
1207	0.164831
1208	0.202062
1209	-0.229168
1210	0.261024
1211	0.127845
1212	-0.388623
1213	0.42116
1214	-0.0912328
1215	-0.034749
1216	0.0199854
1217	-0.0929197
1218	-0.137785
1219	-0.111922
1220	0.311558
1221	-0.174075
1222	-0.0699908
1223	-0.183976
1224	-0.0218788
1225	-0.534144
1226	-0.323763
1227	0.615076
1228	0.00501707
1229	0.95014
1230	0.54044
1231	-0.235238
1232	-0.389062
1233	-0.173894
1234	0.18977
1235	-0.00177473
1236	0.0955976
1237	0.349085
1238	0.162807
1239	0.120102
1240	0.019214
1241	0.307166
1242	0.251941
1243	-0.0322931
1244	-0.335162
1245	0.419659
1246	0.553973
1247	-0.246671
1248	-0.119166
1249	-0.260063
1250	0.0244704
1251	0.897713
1252	-0.221251
1253	0.00694966
1254	0.0708741
1255	0.244526
1256	0.0780589
1257	-0.196448
1258	0.0320955
1259	0.29554
1260	0.107595
1261	-0.0245465
1262	-0.271601
1263	-0.14729
1264	0.177261
1265	0.265873
1266	-0.157734
1267	0.250426
1268	0.232533
1269	0.713534
1270	0.0529125
1271	0.346342
1272	-0.225749
1273	0.0573424
1274	-0.229399
1275	0.118796
1276	-0.240775
1277	-0.0482426
1278	0.0537907
1279	-0.315277
1280	0.105692
1281	-0.155609
1282	-0.364312
1283	0.401971
1284	0.271209
1285	-0.503479
1286	-0.0359325
1287	0.221814
1288	-0.597709
1289	0.33288
1290	0.0952001
1291	-0.20903
1292	0.310448
1293	-0.0620194
1294	0.528307
1295	0.2147
1296	0.147109
1297	0.066461
1298	0.168633
1299	0.456491
1300	-0.0109355
1301	-0.0178782
1302	0.171663
1303	0.177787
1304	-0.0295938
1305	-0.326841
1306	-0.0865404
1307	-0.328542
1308	-0.0739474
1309	-0.0249288
1310	0.164692
1311	0.524832
1312	-0.166997
1313	0.27449
1314	-0.00326061
1315	0.0562815
1316	-0.314632
1317	-0.260001
1318	0.0813335
1319	-0.176566
1320	0.224607
1321	-0.124533
1322	0.298196
1323	0.179921
1324	0.00366116
1325	0.136443
1326	0.00581731
1327	-0.261671
1328	0.131208
1329	-0.22426
1330	0.0233252
1331	0.383325
1332	-0.64304
1333	0.342349
1334	0.0128496
1335	0.0892804
1336	0.0378819
1337	-0.0688482
1338	0.00705779
1339	-0.47208
1340	-0.0953857
1341	0.795964
1342	0.47579
1343	-0.0195471
1344	0.236874
1345	0.258283
1346	0.252891
1347	-0.103639
1348	0.0019031
1349	0.836529
1350	-0.00396219
1351	-0.0529088
1352	0.136332
1353	-0.00837606
1354	-0.036447
1355	-0.547654
1356	0.0877896
1357	0.0932004
1358	-0.0828728
1359	0.00138527
1360	-0.0452438
1361	0.439503
1362	0.179795
1363	-0.119662
1364	0.2175
1365	-0.65493
1366	0.403609
1367	-0.614834
1368	0.156175
1369	0.0404489
1370	0.205637
1371	-0.487391
1372	-0.180915
1373	-0.562373
1374	0.0945265
1375	-0.292968
1376	0.11576
1377	-0.325437
1378	0.299873
1379	0.200904
1380	-0.22474
1381	-0.0190127
1382	0.16494
1383	-0.607301
1384	-0.526676
1385	0.0757678
1386	-0.196362
1387	-0.124991
1388	0.0308913
1389	-0.207267
1390	0.0980205
1391	-0.0144867
1392	0.215926
1393	0.354735
1394	-0.0269514
1395	0.141118
1396	0.0428194
1397	-0.165639
1398	0.263332
1399	-0.283565
1400	0.135894
1401	0.0378794
1402	0.260336
1403	0.325961
1404	-0.35022
1405	-0.0567382
1406	0.0570679
1407	-0.536288
1408	0.322884
1409	0.408241
1410	-0.325252
1411	-0.0470741
1412	-0.231336
1413	0.14316
1414	0.169416
1415	0.0171492
1416	-0.0283138
1417	0.229736
1418	-0.0172606
1419	0.0879921
1420	0.30702
1421	0.341429
1422	-0.0976178
1423	0.0381637
1424	-0.147157
1425	0.87214
1426	0.256189
1427	0.136062
1428	0.189093
1429	0.196586
1430	0.0468131
1431	0.170601
1432	0.0647331
1433	-0.00119067
1434	0.0729212
1435	0.191383
1436	-0.0298305
1437	0.257395
1438	-0.0743485
1439	-0.698671
1440	0.251669
1441	-0.368146
1442	-0.188702
1443	0.0316127
1444	0.139568
1445	-0.114586
1446	0.0486978
1447	-0.131834
1448	0.255216
1449	0.208032
1450	0.315156
1451	-0.10678
1452	0.15701
1453	0.182654
1454	0.0353678
1455	-0.327609
1456	0.27566
1457	0.0301641
1458	0.0587482
1459	0.11165
1460	-0.0054974
1461	-0.611963
1462	0.590685
1463	-0.268629
1464	0.117213
1465	-0.0449075
1466	-0.15091
1467	-0.472136
1468	-0.0966053
1469	0.387625
1470	0.18405
1471	0.344793
1472	0.0744756
1473	0.1893
1474	0.0412886
1475	0.00653856
1476	0.128846
1477	0.152587
1478	0.699939
1479	0.144803
1480	-0.0151516
1481	0.0200784
1482	0.00146756
1483	0.00211771
1484	-0.515905
1485	0.11178
1486	-0.354285
1487	-0.257705
1488	0.307166
1489	0.0364502
1490	0.462357
1491	-0.0212478
1492	0.284347
1493	-0.00693555
1494	0.168077
1495	0.16943
1496	0.173529
1497	0.105974
1498	0.221733
1499	0.125393
1500	0.195803
1501	0.155721
1502	0.293169
1503	0.0225542
1504	0.0059894
1505	0.133386
1506	0.29584
1507	-0.0647616
1508	0.170857
1509	0.294301
1510	-0.549645
1511	0.361463
1512	-0.436581
1513	0.161835
1514	0.028513
1515	0.299032
1516	0.0991131
1517	0.0557474
1518	0.251826
1519	0.0926325
1520	0.115151
1521	0.598706
1522	-0.14452
1523	-0.107161
1524	0.721346
1525	0.236818
1526	0.130342
1527	0.405384
1528	0.0747145
1529	-0.0279212
1530	0.181825
1531	-0.170507
1532	0.119324
1533	-0.0863248
1534	-0.114437
1535	-0.122204
1536	0.437118
1537	-0.0775308
1538	0.179461
1539	-0.0754185
1540	-0.315142
1541	-0.145851
1542	-0.274954
1543	-0.173305
1544	-0.0290717
1545	-0.374732
1546	-0.0413554
1547	0.135101
1548	-0.257024
1549	0.713122
1550	0.0160088
1551	-0.0854846
1552	-0.499165
1553	-0.432075
1554	0.170601
1555	0.0549754
1556	0.0793839
1557	-0.143778
1558	-0.670356
1559	0.176196
1560	0.0725541
1561	-0.0895079
1562	0.325718
1563	0.0475676
1564	-0.315364
1565	0.180462
1566	0.255573
1567	0.314305
1568	-0.0488451
1569	-0.232404
1570	0.122956
1571	0.0316018
1572	-0.321469
1573	0.775727
1574	0.0577186
1575	0.00972951
1576	0.0607672
1577	-0.0125899
1578	0.433825
1579	0.722863
1580	-0.193823
1581	0.0788635
1582	0.135773
1583	0.104917
1584	0.313908
1585	-0.565748
1586	0.339089
1587	0.149881
1588	-0.169561
1589	0.0705271
1590	-0.0794516
1591
1592	0.0267812
1593	0.0973675
1594	0.0976837
1595	-0.332117
1596	0.172114
1597	0.461069
1598	0.00123801
1599	-0.119169
1600	-0.0069869
1601	-0.00574594
1602	-0.217063
1603	-0.0419166
1604	0.0607844
1605	0.389808
1606	-0.0945027
1607	0.108491
1608	-0.0172861
1609	0.0258242
1610	0.0822761
1611	-0.137016
1612	-0.265408
1613	0.251541
1614	0.177559
1615	-0.0483045
1616	0.311268
1617	0.238184
1618	0.0533378
1619	0.258942
1620	-0.147405
1621	-0.100677
1622	-0.133328
1623	0.733687
1624	-0.00618577
1625	0.392666
1626	0.0706525
1627	0.353013
1628	-0.0710475
1629	-0.113467
1630	-0.298687
1631	0.260355
1632	0.150534
1633	-0.53896
1634	0.0387261
1635	-0.0180626
1636	0.250642
1637	-0.342196
1638	0.222537
1639	-0.780968
1640	0.417014
1641	0.382024
1642	0.061112
1643	0.0618296
1644	-0.0745776
1645	0.190204
1646	-0.154122
1647	-0.138474
1648	-0.307097
1649	-0.502999
1650	-0.0129959
1651	-0.0127062
1652	-0.512413
1653	-0.0207175
1654	-0.46631
1655	0.636885
1656	0.0370398
1657	-0.152578
1658	0.040693
1659	-0.0818978
1660	0.0678534
1661	0.0404489
1662	-0.205085
1663	-0.16045
1664	-0.169557
1665	-0.144422
1666	0.240647
1667	0.392805
1668	0.0898871
1669	0.0905487
1670	0.100403
1671	0.190803
1672	-0.189437
1673	-0.0589244
1674	0.284347
1675	-0.347477
1676	0.088233
1677	0.134213
1678	0.00299266
1679	0.307166
1680	0.0694738
1681	-0.193061
1682	0.282969
1683	-0.0746536
1684	0.0112894
1685	0.400083
1686	0.037963
1687	-0.253751
1688	0.218672
1689	-0.102342
1690	0.0629342
1691	-0.153715
1692	0.100388
1693	0.064923
1694	0.0670453
1695	0.491383
1696	0.10119
1697	0.147218
1698	0.245342
1699	0.000785048
1700	-0.337333
1701	0.150965
1702	-0.00947334
1703	0.0203038
1704	-0.521559
1705	0.0826221
1706	0.0930119
1707	0.111478
1708	0.0324396
1709	0.236833
1710	-0.0254602
1711	0.0685121
1712	0.0572487
1713	0.0132047
1714	-0.614834
1715	0.0501278
1716	0.266224
1717	0.180972
1718	-0.0839043
1719	0.184983
1720	-0.0959684
1721	-0.021598
1722	0.687344
1723	0.190443
1724	-0.336927
1725	0.38205
1726	0.318265
1727	-0.00250849
1728	0.0291109
1729	0.2928
1730	0.0372443
1731	0.337769
1732	-0.0682944
1733	0.241192
1734	0.18952
1735	0.037051
1736	0.17739
1737	0.2147
1738	0.00581731
1739	-0.00670663
1740	0.607147
1741	0.123313
1742	-0.0159145
1743	-0.161557
1744	-0.186498
1745	0.179562
1746	0.0686742
1747	-0.64304
1748	0.0637886
1749	0.201052
1750	-0.274201
1751	-0.037123
1752	0.0410494
1753	-0.22634
1754	0.114839
1755	-0.157734
1756	0.276169
1757	0.351395
1758	-0.179635
1759	0.14867
1760
1761	0.0995994
1762	0.117283
1763	-0.0720648
1764	0.098767
1765	0.119873
1766	0.128859
1767	0.381328
1768	0.510484
1769	0.15912
1770	-0.227949
1771	0.0484095
1772	0.193785
1773	-0.43517
1774	0.276301
1775	0.0387143
1776	0.0314837
1777	-0.177236
1778	-0.0185476
1779	-0.100495
1780	0.0165277
1781	0.00785712
1782	0.191383
1783	0.306704
1784	0.058038
1785	-0.596325
1786	-0.0118392
1787	0.291092
1788	0.245726
1789	-0.254553
1790	0.0336545
1791	-0.668732
1792	0.00496237
1793	-0.152402
1794	0.274021
1795	0.18977
1796	0.0445576
1797	-0.184291
1798	0.0699181
1799	0.0247446
1800	-1
1801	0.396279
1802	0.343701
1803	-0.0335371
1804	-0.364914
1805	-0.0931531
1806	0.752239
1807	-0.0702265
1808	-0.124911
1809	-0.443914
1810	-0.210499
1811	-0.207897
1812	0.298397
1813	-0.0359515
1814	0.371626
1815	0.18679
1816	-0.0662284
1817	0.0185587
1818	0.526183
1819	0.0383625
1820	0.318287
1821	0.00305125
1822
1823	-0.195067
1824	0.184107
1825	0.169416
1826	0.377426
1827	0.0844769
1828	0.15839
1829	0.135607
1830	-0.126041
1831	-0.476014
1832	0.102782
1833	-0.157652
1834	0.0962793
1835	-0.614834
1836	-0.0101113
1837	0.259563
1838	-0.150108
1839	0.392047
1840	0.152792
1841	0.213989
1842	0.0888863
1843	0.373533
1844	0.176691
1845	-0.109463
1846	0.275035
1847	0.0703385
1848	-1
1849	-0.123512
1850	-0.213862
1851	-0.602257
1852	-0.0282318
1853	0.254269
1854	0.382549
1855	-0.0195245
1856	0.509
1857	-0.456035
1858	-0.07573
1859	-0.0695848
1860	0.232533
1861	0.0475042
1862	-0.244165
1863	-0.353247
1864	-0.293305
1865	0.102224
1866	0.275018
1867	0.0117246
1868	0.108445
1869	-0.170285
1870	-0.632512
1871	-0.00844158
1872	0.0605569
1873	-0.0884806
1874	-0.127225
1875	-0.030633
1876	0.0862488
1877	-0.0198952
1878	0.0680837
1879	0.0906835
1880	0.0172875
1881	0.214325
1882	0.172363
1883	-0.170347
1884	0.0680357
1885	0.645384
1886	0.280635
1887	-0.438359
1888	0.354928
1889	-0.046323
1890	-0.513579
1891	-0.0589918
1892	-0.0564264
1893	-0.00375495
1894	-0.0517374
1895	-0.548684
1896	0.0254153
1897	0.0906835
1898	0.166746
1899	0.177042
1900	-0.0730163
1901	0.0302196
1902	-0.144186
1903	0.0302227
1904	-0.208342
1905	-0.00219221
1906	-0.0896618
1907	0.462073
1908	-0.0338691
1909	0.637014
1910	-0.175123
1911	-0.175929
1912	0.150279
1913	-0.170193
1914	-0.113911
1915	0.156506
1916	-0.517009
1917	-0.223906
1918	-0.0250447
1919	0.245769
1920	0.267993
1921	-0.094163
1922	0.0976837
1923	-0.180359
1924	0.629536
1925	-0.00904776
1926	-0.236391
1927	0.170145
1928	-0.0287327
1929	-0.0864539
1930	-0.328568
1931	-0.15821
1932	0.0980201
1933	0.112517
1934	0.138165
1935	-0.394044
1936	0.0377753
1937	0.0252467
1938	0.0678088
1939	-0.673257
1940	-0.357054
1941	0.225623
1942	0.242391
1943	-0.0416449
1944	0.0729004
1945	-0.256775
1946	-0.0621193
1947	0.303426
1948	0.501415
1949	0.0313413
1950	0.284481
1951	0.166216
1952	0.0368462
1953	-0.282411
1954	-0.196521
1955	0.446478
1956	-0.0887618
1957	0.0674234
1958	-0.280839
1959	-0.106666
1960	-0.186151
1961	-0.0542573
1962	0.426337
1963	-0.243026
1964	-0.112214
1965	0.130349
1966	0.111027
1967	-0.739085
1968	0.171033
1969	0.167953
1970	-0.224122
1971	0.0570155
1972	0.184061
1973	-0.0770378
1974	0.602332
1975	0.294558
1976	0.115955
1977	0.06197
1978	0.069822
1979	-0.0682944
1980	-0.247015
1981	0.568063
1982	-0.178344
1983	0.338412
1984	0.138876
1985	0.107063
1986	0.173143
1987	-0.141011
1988	-0.217063
1989	-0.450474
1990	-0.186584
1991	0.237904
1992	0.0365643
1993	0.133229
1994	-0.159481
1995	-0.0224577
1996	-0.0817881
1997	0.0664368
1998	0.238935
[truncated: 98,001 more rows]
