# Supplementary material for: Complementary encoding of spatial information in hippocampal astrocytes
Source: PLoS Biol. 2022 Mar 3;20(3):e3001530. doi: 10.1371/journal.pbio.3001530 (PMC8893713; doi:10.1371/journal.pbio.3001530)
Supplement: S2 Data — (ZIP) [file pbio.3001530.s034.zip › S2_Data/S6_Fig.xlsx]

## Sheet: Fig_S6_A
	ROI_name	Center	Group
0	SMALL_035_SOMA_05	177.464	Soma_ROIs
1	SMALL_027_SOMA_07	34.8122	Soma_ROIs
2	SMALL_031_SOMA_01	123.25	Soma_ROIs
3	SMALL_035_SOMA_03	153.5	Soma_ROIs
4	SMALL_035_SOMA_02	134.39	Soma_ROIs
5	SMALL_039_SOMA_02	95.7248	Soma_ROIs
6	SMALL_043_SOMA_01	162.5	Soma_ROIs
7	SMALL_027_SOMA_03	37.214	Soma_ROIs
8	SMALL_019_SOMA_07	143.341	Soma_ROIs
9	SMALL_031_SOMA_07	162.9	Soma_ROIs
10	SMALL_019_SOMA_03	78.25	Soma_ROIs
11	SMALL_027_SOMA_02	55.6461	Soma_ROIs
12	SMALL_019_SOMA_02	140	Soma_ROIs
13	SMALL_019_SOMA_06	101.75	Soma_ROIs
14	SMALL_023_SOMA_04	74.0658	Soma_ROIs
15	SMALL_019_SOMA_01	132.25	Soma_ROIs
16	SMALL_035_SOMA_04	180	Soma_ROIs
17	SMALL_019_SOMA_04	138.541	Soma_ROIs
18	SMALL_019_SOMA_05	141.651	Soma_ROIs
19	SMALL_019_PROC_03_01	89.5	Process_ROIs
20	SMALL_027_PROC_07_10	31.9734	Process_ROIs
21	SMALL_027_PROC_03_08	35.9525	Process_ROIs
22	SMALL_035_PROC_02_03	134.269	Process_ROIs
23	SMALL_027_PROC_02_05	25.7117	Process_ROIs
24	SMALL_023_PROC_06_01	42.25	Process_ROIs
25	SMALL_027_PROC_01_02	29.1322	Process_ROIs
26	SMALL_023_PROC_02_08	86.6375	Process_ROIs
27	SMALL_031_PROC_06_01	139	Process_ROIs
28	SMALL_035_PROC_04_05	180	Process_ROIs
29	SMALL_023_PROC_02_09	151.596	Process_ROIs
30	SMALL_035_PROC_05_03	169.244	Process_ROIs
31	SMALL_027_PROC_07_06	37.7002	Process_ROIs
32	SMALL_019_PROC_01_03	139.235	Process_ROIs
33	SMALL_019_PROC_01_05	142.25	Process_ROIs
34	SMALL_027_PROC_07_05	52.8683	Process_ROIs
35	SMALL_027_PROC_06_06	4.47138e-23	Process_ROIs
36	SMALL_039_PROC_02_07	94	Process_ROIs
37	SMALL_039_PROC_02_03	96.25	Process_ROIs
38	SMALL_035_PROC_04_07	177.869	Process_ROIs
39	SMALL_023_PROC_01_08	60.25	Process_ROIs
40	SMALL_027_PROC_06_05	28.75	Process_ROIs
41	SMALL_035_PROC_03_03	152.037	Process_ROIs
42	SMALL_035_PROC_01_04	176.627	Process_ROIs
43	SMALL_039_PROC_02_08	42.25	Process_ROIs
44	SMALL_043_PROC_01_04	157.337	Process_ROIs
45	SMALL_035_PROC_05_04	149	Process_ROIs
46	SMALL_027_PROC_03_05	35.3283	Process_ROIs
47	SMALL_023_PROC_01_10	81.5	Process_ROIs
48	SMALL_019_PROC_07_04	112.118	Process_ROIs
49	SMALL_019_PROC_04_10	122.719	Process_ROIs
50	SMALL_035_PROC_01_11	160.25	Process_ROIs
51	SMALL_035_PROC_01_09	163.092	Process_ROIs
52	SMALL_039_PROC_01_03	137.74	Process_ROIs
53	SMALL_027_PROC_07_01	33.5268	Process_ROIs
54	SMALL_019_PROC_01_04	135.564	Process_ROIs
55	SMALL_035_PROC_01_06	164.407	Process_ROIs
56	SMALL_023_PROC_01_01	65.5256	Process_ROIs
57	SMALL_039_PROC_01_05	149	Process_ROIs
58	SMALL_043_PROC_03_05	47.75	Process_ROIs
59	SMALL_027_PROC_07_09	22	Process_ROIs
60	SMALL_031_PROC_07_01	148.178	Process_ROIs
61	SMALL_035_PROC_04_08	180	Process_ROIs
62	SMALL_027_PROC_02_06	53.2407	Process_ROIs
63	SMALL_019_PROC_06_06	153.5	Process_ROIs
64	SMALL_035_PROC_04_04	153.5	Process_ROIs
65	SMALL_035_PROC_01_05	143.595	Process_ROIs
66	SMALL_035_PROC_01_01	147.617	Process_ROIs
67	SMALL_027_PROC_08_01	1.49359	Process_ROIs
68	SMALL_039_PROC_02_15	85	Process_ROIs
69	SMALL_039_PROC_05_04	85	Process_ROIs
70	SMALL_031_PROC_03_01	16.0157	Process_ROIs
71	SMALL_043_PROC_01_01	161.26	Process_ROIs
72	SMALL_019_PROC_01_02	97.25	Process_ROIs
73	SMALL_023_PROC_01_09	79.25	Process_ROIs
74	SMALL_043_PROC_01_02	180	Process_ROIs
75	SMALL_027_PROC_01_03	25.2947	Process_ROIs
76	SMALL_039_PROC_04_02	145.75	Process_ROIs
77	SMALL_027_PROC_05_01	71.4498	Process_ROIs
78	SMALL_027_PROC_02_14	135.419	Process_ROIs
79	SMALL_039_PROC_02_02	104	Process_ROIs
80	SMALL_035_PROC_05_01	179.486	Process_ROIs
81	SMALL_031_PROC_07_02	161.698	Process_ROIs
82	SMALL_027_PROC_03_02	37.7306	Process_ROIs
83	SMALL_043_PROC_04_02	13	Process_ROIs
84	SMALL_027_PROC_02_12	36.5	Process_ROIs
85	SMALL_039_PROC_02_10	98.0873	Process_ROIs
86	SMALL_039_PROC_05_09	97.25	Process_ROIs
87	SMALL_027_PROC_07_04	0.35631	Process_ROIs
88	SMALL_039_PROC_05_08	104	Process_ROIs
89	SMALL_023_PROC_02_04	38.75	Process_ROIs
90	SMALL_027_PROC_02_04	29.0696	Process_ROIs
91	SMALL_043_PROC_03_01	42.25	Process_ROIs
92	SMALL_039_PROC_04_03	118.137	Process_ROIs
93	SMALL_039_PROC_04_05	131	Process_ROIs
94	SMALL_019_PROC_01_07	132.25	Process_ROIs
95	SMALL_027_PROC_02_08	46.7025	Process_ROIs
96	SMALL_039_PROC_05_01	54.0458	Process_ROIs
97	SMALL_039_PROC_02_01	97.25	Process_ROIs
98	SMALL_027_PROC_02_03	2.20513e-33	Process_ROIs
99	SMALL_023_PROC_02_03	38.75	Process_ROIs
100	SMALL_027_PROC_04_02	65.3288	Process_ROIs
101	SMALL_035_PROC_04_02	180	Process_ROIs
102	SMALL_027_PROC_02_01	49	Process_ROIs
103	SMALL_039_PROC_03_03	140.272	Process_ROIs
104	SMALL_039_PROC_04_04	172.75	Process_ROIs
105	SMALL_039_PROC_02_17	170.986	Process_ROIs
106	SMALL_019_PROC_06_04	136.054	Process_ROIs
107	SMALL_019_PROC_06_03	149	Process_ROIs
108	SMALL_031_PROC_04_02	1.12247e-18	Process_ROIs
109	SMALL_027_PROC_08_04	2.58683e-34	Process_ROIs
110	SMALL_027_PROC_02_11	34.25	Process_ROIs
111	SMALL_039_PROC_01_07	70.5949	Process_ROIs
112	SMALL_043_PROC_02_05	28.75	Process_ROIs
113	SMALL_019_PROC_05_06	144.5	Process_ROIs
114	SMALL_019_PROC_03_05	134.616	Process_ROIs
115	SMALL_039_PROC_02_06	93.3418	Process_ROIs
116	SMALL_027_PROC_08_05	1.48434e-41	Process_ROIs
117	SMALL_019_PROC_01_01	118.75	Process_ROIs
118	SMALL_035_PROC_01_07	167.378	Process_ROIs
119	SMALL_027_PROC_07_03	29.403	Process_ROIs
120	SMALL_035_PROC_01_08	160.58	Process_ROIs
121	SMALL_043_PROC_02_04	26.7727	Process_ROIs
122	SMALL_023_PROC_03_02	88.25	Process_ROIs
123	SMALL_039_PROC_01_01	65.6619	Process_ROIs
124	SMALL_023_PROC_04_01	60.25	Process_ROIs
125	SMALL_019_PROC_03_06	129.622	Process_ROIs
126	SMALL_027_PROC_03_01	2.91208e-15	Process_ROIs
127	SMALL_019_PROC_05_03	149	Process_ROIs
128	SMALL_023_PROC_05_04	179.745	Process_ROIs
129	SMALL_035_PROC_01_10	146.119	Process_ROIs
130	SMALL_039_PROC_05_03	91.1936	Process_ROIs
131	SMALL_039_PROC_06_02	93.9165	Process_ROIs
132	SMALL_039_PROC_02_16	23.2116	Process_ROIs
133	SMALL_035_PROC_01_03	147.046	Process_ROIs
134	SMALL_027_PROC_02_02	55.2595	Process_ROIs
135	SMALL_035_PROC_04_09	175.479	Process_ROIs
136	SMALL_035_PROC_04_01	179.88	Process_ROIs
137	SMALL_035_PROC_02_01	132.842	Process_ROIs
138	SMALL_019_PROC_03_04	133.451	Process_ROIs
139	SMALL_035_PROC_05_02	148	Process_ROIs
140	SMALL_027_PROC_03_06	31.8831	Process_ROIs
141	SMALL_035_PROC_05_05	174.336	Process_ROIs
142	SMALL_027_PROC_08_02	3.60502	Process_ROIs
143	SMALL_019_PROC_02_03	137.75	Process_ROIs
144	SMALL_023_PROC_06_03	180	Process_ROIs
145	SMALL_019_PROC_01_06	142.25	Process_ROIs
146	SMALL_019_PROC_04_09	127.887	Process_ROIs
147	SMALL_031_PROC_01_04	109.75	Process_ROIs
148	SMALL_019_PROC_05_01	144.5	Process_ROIs
149	SMALL_023_PROC_05_05	82.697	Process_ROIs
150	SMALL_039_PROC_01_04	146.75	Process_ROIs
151	SMALL_027_PROC_06_02	0.313395	Process_ROIs
152	SMALL_023_PROC_03_03	98.5	Process_ROIs
153	SMALL_039_PROC_05_05	89.7818	Process_ROIs
154	SMALL_027_PROC_03_07	34.6636	Process_ROIs

## Sheet: Fig_S6_B
	ROI_name	Response_field_width	Group
0	SMALL_035_SOMA_05	38.9595	Soma_ROIs
1	SMALL_027_SOMA_07	55.2196	Soma_ROIs
2	SMALL_031_SOMA_01	70.2795	Soma_ROIs
3	SMALL_035_SOMA_03	90.1658	Soma_ROIs
4	SMALL_035_SOMA_02	46.308	Soma_ROIs
5	SMALL_039_SOMA_02	101.018	Soma_ROIs
6	SMALL_043_SOMA_01	46.9801	Soma_ROIs
7	SMALL_027_SOMA_03	39.8645	Soma_ROIs
8	SMALL_019_SOMA_07	86.7484	Soma_ROIs
9	SMALL_031_SOMA_07	45.8586	Soma_ROIs
10	SMALL_019_SOMA_03	88.3083	Soma_ROIs
11	SMALL_027_SOMA_02	38.0729	Soma_ROIs
12	SMALL_019_SOMA_02	38.6123	Soma_ROIs
13	SMALL_019_SOMA_06	89.8076	Soma_ROIs
14	SMALL_023_SOMA_04	96.9012	Soma_ROIs
15	SMALL_019_SOMA_01	63.6916	Soma_ROIs
16	SMALL_035_SOMA_04	77.0824	Soma_ROIs
17	SMALL_019_SOMA_04	59.7224	Soma_ROIs
18	SMALL_019_SOMA_05	51.18	Soma_ROIs
19	SMALL_019_PROC_03_01	68.0083	Process_ROIs
20	SMALL_027_PROC_07_10	53.0588	Process_ROIs
21	SMALL_027_PROC_03_08	29.8721	Process_ROIs
22	SMALL_035_PROC_02_03	29.4772	Process_ROIs
23	SMALL_027_PROC_02_05	51.3318	Process_ROIs
24	SMALL_023_PROC_06_01	76.9224	Process_ROIs
25	SMALL_027_PROC_01_02	86.1952	Process_ROIs
26	SMALL_023_PROC_02_08	119.21	Process_ROIs
27	SMALL_031_PROC_06_01	65.0686	Process_ROIs
28	SMALL_035_PROC_04_05	44.8887	Process_ROIs
29	SMALL_023_PROC_02_09	71.9845	Process_ROIs
30	SMALL_035_PROC_05_03	72.5039	Process_ROIs
31	SMALL_027_PROC_07_06	48.2678	Process_ROIs
32	SMALL_019_PROC_01_03	70.772	Process_ROIs
33	SMALL_019_PROC_01_05	42.1976	Process_ROIs
34	SMALL_027_PROC_07_05	51.8515	Process_ROIs
35	SMALL_027_PROC_06_06	31.8792	Process_ROIs
36	SMALL_039_PROC_02_07	54.7628	Process_ROIs
37	SMALL_039_PROC_02_03	87.0716	Process_ROIs
38	SMALL_035_PROC_04_07	71.7556	Process_ROIs
39	SMALL_023_PROC_01_08	89.815	Process_ROIs
40	SMALL_027_PROC_06_05	54.8659	Process_ROIs
41	SMALL_035_PROC_03_03	41.5112	Process_ROIs
42	SMALL_035_PROC_01_04	36.1514	Process_ROIs
43	SMALL_039_PROC_02_08	64.8535	Process_ROIs
44	SMALL_043_PROC_01_04	58.1852	Process_ROIs
45	SMALL_035_PROC_05_04	75.8104	Process_ROIs
46	SMALL_027_PROC_03_05	41.0589	Process_ROIs
47	SMALL_023_PROC_01_10	50.2471	Process_ROIs
48	SMALL_019_PROC_07_04	109.568	Process_ROIs
49	SMALL_019_PROC_04_10	88.2721	Process_ROIs
50	SMALL_035_PROC_01_11	57.4817	Process_ROIs
51	SMALL_035_PROC_01_09	54.6276	Process_ROIs
52	SMALL_039_PROC_01_03	158.167	Process_ROIs
53	SMALL_027_PROC_07_01	57.4168	Process_ROIs
54	SMALL_019_PROC_01_04	41.7753	Process_ROIs
55	SMALL_035_PROC_01_06	47.6272	Process_ROIs
56	SMALL_023_PROC_01_01	115.129	Process_ROIs
57	SMALL_039_PROC_01_05	62.9649	Process_ROIs
58	SMALL_043_PROC_03_05	34.5713	Process_ROIs
59	SMALL_027_PROC_07_09	78.905	Process_ROIs
60	SMALL_031_PROC_07_01	35.4967	Process_ROIs
61	SMALL_035_PROC_04_08	43.6065	Process_ROIs
62	SMALL_027_PROC_02_06	32.8771	Process_ROIs
63	SMALL_019_PROC_06_06	42.1032	Process_ROIs
64	SMALL_035_PROC_04_04	66.0659	Process_ROIs
65	SMALL_035_PROC_01_05	45.4753	Process_ROIs
66	SMALL_035_PROC_01_01	38.8501	Process_ROIs
67	SMALL_027_PROC_08_01	30.6214	Process_ROIs
68	SMALL_039_PROC_02_15	61.746	Process_ROIs
69	SMALL_039_PROC_05_04	97.6668	Process_ROIs
70	SMALL_031_PROC_03_01	35.6357	Process_ROIs
71	SMALL_043_PROC_01_01	50.546	Process_ROIs
72	SMALL_019_PROC_01_02	107.526	Process_ROIs
73	SMALL_023_PROC_01_09	59.2286	Process_ROIs
74	SMALL_043_PROC_01_02	99.3	Process_ROIs
75	SMALL_027_PROC_01_03	36.4812	Process_ROIs
76	SMALL_039_PROC_04_02	180	Process_ROIs
77	SMALL_027_PROC_05_01	44.0037	Process_ROIs
78	SMALL_027_PROC_02_14	38.8277	Process_ROIs
79	SMALL_039_PROC_02_02	123.002	Process_ROIs
80	SMALL_035_PROC_05_01	28.1515	Process_ROIs
81	SMALL_031_PROC_07_02	44.664	Process_ROIs
82	SMALL_027_PROC_03_02	57.9029	Process_ROIs
83	SMALL_043_PROC_04_02	46.2735	Process_ROIs
84	SMALL_027_PROC_02_12	69.8031	Process_ROIs
85	SMALL_039_PROC_02_10	42.9226	Process_ROIs
86	SMALL_039_PROC_05_09	138.235	Process_ROIs
87	SMALL_027_PROC_07_04	34.4898	Process_ROIs
88	SMALL_039_PROC_05_08	73.6656	Process_ROIs
89	SMALL_023_PROC_02_04	61.9163	Process_ROIs
90	SMALL_027_PROC_02_04	46.8282	Process_ROIs
91	SMALL_043_PROC_03_01	58.7793	Process_ROIs
92	SMALL_039_PROC_04_03	60.2623	Process_ROIs
93	SMALL_039_PROC_04_05	35.6892	Process_ROIs
94	SMALL_019_PROC_01_07	58.403	Process_ROIs
95	SMALL_027_PROC_02_08	39.2719	Process_ROIs
96	SMALL_039_PROC_05_01	73.5814	Process_ROIs
97	SMALL_039_PROC_02_01	85.5269	Process_ROIs
98	SMALL_027_PROC_02_03	28.4678	Process_ROIs
99	SMALL_023_PROC_02_03	126.563	Process_ROIs
100	SMALL_027_PROC_04_02	66.2033	Process_ROIs
101	SMALL_035_PROC_04_02	70.6354	Process_ROIs
102	SMALL_027_PROC_02_01	39.3215	Process_ROIs
103	SMALL_039_PROC_03_03	54.2214	Process_ROIs
104	SMALL_039_PROC_04_04	119.61	Process_ROIs
105	SMALL_039_PROC_02_17	43.618	Process_ROIs
106	SMALL_019_PROC_06_04	98.4697	Process_ROIs
107	SMALL_019_PROC_06_03	42.258	Process_ROIs
108	SMALL_031_PROC_04_02	17.1548	Process_ROIs
109	SMALL_027_PROC_08_04	26.6158	Process_ROIs
110	SMALL_027_PROC_02_11	58.3269	Process_ROIs
111	SMALL_039_PROC_01_07	58.491	Process_ROIs
112	SMALL_043_PROC_02_05	77.1251	Process_ROIs
113	SMALL_019_PROC_05_06	162.945	Process_ROIs
114	SMALL_019_PROC_03_05	46.6516	Process_ROIs
115	SMALL_039_PROC_02_06	96.6673	Process_ROIs
116	SMALL_027_PROC_08_05	26.1956	Process_ROIs
117	SMALL_019_PROC_01_01	90.805	Process_ROIs
118	SMALL_035_PROC_01_07	62.5982	Process_ROIs
119	SMALL_027_PROC_07_03	38.0218	Process_ROIs
120	SMALL_035_PROC_01_08	56.3508	Process_ROIs
121	SMALL_043_PROC_02_04	61.011	Process_ROIs
122	SMALL_023_PROC_03_02	105.77	Process_ROIs
123	SMALL_039_PROC_01_01	67.2111	Process_ROIs
124	SMALL_023_PROC_04_01	90.6334	Process_ROIs
125	SMALL_019_PROC_03_06	58.6825	Process_ROIs
126	SMALL_027_PROC_03_01	16.0804	Process_ROIs
127	SMALL_019_PROC_05_03	46.7888	Process_ROIs
128	SMALL_023_PROC_05_04	42.8305	Process_ROIs
129	SMALL_035_PROC_01_10	33.387	Process_ROIs
130	SMALL_039_PROC_05_03	85.8234	Process_ROIs
131	SMALL_039_PROC_06_02	88.384	Process_ROIs
132	SMALL_039_PROC_02_16	36.7587	Process_ROIs
133	SMALL_035_PROC_01_03	54.0083	Process_ROIs
134	SMALL_027_PROC_02_02	31.5626	Process_ROIs
135	SMALL_035_PROC_04_09	51.031	Process_ROIs
136	SMALL_035_PROC_04_01	30.3867	Process_ROIs
137	SMALL_035_PROC_02_01	59.8534	Process_ROIs
138	SMALL_019_PROC_03_04	48.2362	Process_ROIs
139	SMALL_035_PROC_05_02	49.0315	Process_ROIs
140	SMALL_027_PROC_03_06	30.4832	Process_ROIs
141	SMALL_035_PROC_05_05	74.2755	Process_ROIs
142	SMALL_027_PROC_08_02	22.7847	Process_ROIs
143	SMALL_019_PROC_02_03	39.7087	Process_ROIs
144	SMALL_023_PROC_06_03	50.3363	Process_ROIs
145	SMALL_019_PROC_01_06	41.9501	Process_ROIs
146	SMALL_019_PROC_04_09	64.6786	Process_ROIs
147	SMALL_031_PROC_01_04	59.6693	Process_ROIs
148	SMALL_019_PROC_05_01	68.2876	Process_ROIs
149	SMALL_023_PROC_05_05	60.2742	Process_ROIs
150	SMALL_039_PROC_01_04	79.0015	Process_ROIs
151	SMALL_027_PROC_06_02	39.8383	Process_ROIs
152	SMALL_023_PROC_03_03	122.33	Process_ROIs
153	SMALL_039_PROC_05_05	52.49	Process_ROIs
154	SMALL_027_PROC_03_07	30.5764	Process_ROIs

## Sheet: Fig_S6_D
	FOV	ROI_name	centered_x	centered_y	delta_soma_position
0	SMALL_039	SMALL_039_PROC_02_01	1.88168	-13.3072	1.52518
1	SMALL_039	SMALL_039_PROC_02_02	11.7189	-2.69605	8.27518
2	SMALL_039	SMALL_039_PROC_02_03	-6.33059	9.13904	0.525178
3	SMALL_039	SMALL_039_PROC_02_06	-7.83817	-12.8826	-2.38301
4	SMALL_039	SMALL_039_PROC_02_07	-14.8005	11.8919	-1.72482
5	SMALL_039	SMALL_039_PROC_02_08	-8.48286	16.6033	-53.4748
6	SMALL_039	SMALL_039_PROC_02_10	20.7204	-13.9786	2.3625
7	SMALL_039	SMALL_039_PROC_02_15	2.517	20.1655	-10.7248
8	SMALL_039	SMALL_039_PROC_02_16	19.4274	25.9791	-72.5132
9	SMALL_039	SMALL_039_PROC_02_17	22.1405	20.8963	75.2616
10	SMALL_039	SMALL_039_SOMA_02	0	0	0
11	SMALL_043	SMALL_043_PROC_01_01	-12.873	-3.35256	-1.24018
12	SMALL_043	SMALL_043_PROC_01_02	-22.0212	2.03039	17.5
13	SMALL_043	SMALL_043_PROC_01_04	-3.64715	-8.34486	-5.16274
14	SMALL_043	SMALL_043_SOMA_01	0	0	0
15	SMALL_027	SMALL_027_PROC_07_01	-5.48635	-13.0296	-1.28539
16	SMALL_027	SMALL_027_PROC_07_03	12.034	-7.80289	-5.40927
17	SMALL_027	SMALL_027_PROC_07_04	8.86394	-12.104	-34.4559
18	SMALL_027	SMALL_027_PROC_07_05	-0.810686	14.4882	18.0561
19	SMALL_027	SMALL_027_PROC_07_06	5.60394	9.30171	2.88795
20	SMALL_027	SMALL_027_PROC_07_09	-6.30398	10.927	-12.8122
21	SMALL_027	SMALL_027_PROC_07_10	-9.5355	-2.58705	-2.83886
22	SMALL_027	SMALL_027_SOMA_07	0	0	0
23	SMALL_027	SMALL_027_PROC_03_01	14.0172	8.91783	-37.214
24	SMALL_027	SMALL_027_PROC_03_02	-1.36247	10.3105	0.516583
25	SMALL_027	SMALL_027_PROC_03_05	-11.1924	-0.184088	-1.8857
26	SMALL_027	SMALL_027_PROC_03_06	10.8107	-14.0463	-5.33087
27	SMALL_027	SMALL_027_PROC_03_07	4.63227	-15.9631	-2.55035
28	SMALL_027	SMALL_027_PROC_03_08	9.78824	-4.02229	-1.26146
29	SMALL_027	SMALL_027_SOMA_03	0	0	0
30	SMALL_027	SMALL_027_PROC_02_01	10.2958	4.44044	-6.64612
31	SMALL_027	SMALL_027_PROC_02_02	-4.2308	8.1571	-0.38662
32	SMALL_027	SMALL_027_PROC_02_03	6.74285	-3.57767	-55.6461
33	SMALL_027	SMALL_027_PROC_02_04	15.6265	11.8778	-26.5765
34	SMALL_027	SMALL_027_PROC_02_05	21.6711	2.87994	-29.9344
35	SMALL_027	SMALL_027_PROC_02_06	-2.21394	15.9317	-2.40544
36	SMALL_027	SMALL_027_PROC_02_08	-4.63053	23.9792	-8.94366
37	SMALL_027	SMALL_027_PROC_02_11	-5.66808	16.4566	-21.3961
38	SMALL_027	SMALL_027_PROC_02_12	-0.826195	-18.3401	-19.1461
39	SMALL_027	SMALL_027_PROC_02_14	-17.337	-8.82568	79.7727
40	SMALL_027	SMALL_027_SOMA_02	0	0	0
41	SMALL_031	SMALL_031_PROC_07_01	4.15527	-12.427	-14.7224
42	SMALL_031	SMALL_031_PROC_07_02	-8.24824	0.168727	-1.20285
43	SMALL_031	SMALL_031_SOMA_07	0	0	0
44	SMALL_031	SMALL_031_PROC_01_04	-1.87791	8.74363	-13.5
45	SMALL_031	SMALL_031_SOMA_01	0	0	0
46	SMALL_019	SMALL_019_PROC_06_03	2.52646	5.87701	47.25
47	SMALL_019	SMALL_019_PROC_06_04	-4.9388	3.88929	34.304
48	SMALL_019	SMALL_019_PROC_06_06	-9.74706	4.36977	51.75
49	SMALL_019	SMALL_019_SOMA_06	0	0	0
50	SMALL_019	SMALL_019_PROC_07_04	5.96154	-7.39745	-31.2227
51	SMALL_019	SMALL_019_SOMA_07	0	0	0
52	SMALL_019	SMALL_019_PROC_04_09	-7.67359	6.80705	-10.6539
53	SMALL_019	SMALL_019_PROC_04_10	-9.88222	5.92994	-15.8224
54	SMALL_019	SMALL_019_SOMA_04	0	0	0
55	SMALL_019	SMALL_019_PROC_05_01	5.0062	8.74151	2.8489
56	SMALL_019	SMALL_019_PROC_05_03	19.892	0.67962	7.3489
57	SMALL_019	SMALL_019_PROC_05_06	-1.65848	-11.0064	2.8489
58	SMALL_019	SMALL_019_SOMA_05	0	0	0
59	SMALL_019	SMALL_019_PROC_03_01	9.51178	5.11657	11.25
60	SMALL_019	SMALL_019_PROC_03_04	1.33899	-6.08755	55.2014
61	SMALL_019	SMALL_019_PROC_03_05	3.45612	-9.24519	56.3659
62	SMALL_019	SMALL_019_PROC_03_06	-0.389548	-10.4382	51.372
63	SMALL_019	SMALL_019_SOMA_03	0	0	0
64	SMALL_019	SMALL_019_PROC_01_01	6.15505	7.48711	-13.5
65	SMALL_019	SMALL_019_PROC_01_02	10.6434	4.54349	-35
66	SMALL_019	SMALL_019_PROC_01_03	9.78387	-1.38141	6.98462
67	SMALL_019	SMALL_019_PROC_01_04	-3.9822	-6.25895	3.31418
68	SMALL_019	SMALL_019_PROC_01_05	-3.27014	-10.8651	10
69	SMALL_019	SMALL_019_PROC_01_06	-7.049	-10.282	10
70	SMALL_019	SMALL_019_PROC_01_07	-9.2031	-0.640924	0
71	SMALL_019	SMALL_019_SOMA_01	0	0	0
72	SMALL_019	SMALL_019_PROC_02_03	-6.52717	-4.95827	-2.25
73	SMALL_019	SMALL_019_SOMA_02	0	0	0
74	SMALL_035	SMALL_035_PROC_04_01	6.4097	-5.96463	-0.11956
75	SMALL_035	SMALL_035_PROC_04_02	-6.95711	-2.74516	0
76	SMALL_035	SMALL_035_PROC_04_04	10.0794	2.24614	-26.5
77	SMALL_035	SMALL_035_PROC_04_05	6.70255	4.42571	0
78	SMALL_035	SMALL_035_PROC_04_07	-4.596	3.99093	-2.13127
79	SMALL_035	SMALL_035_PROC_04_08	-6.49415	8.26528	0
80	SMALL_035	SMALL_035_PROC_04_09	-10.5293	5.344	-4.5207
81	SMALL_035	SMALL_035_SOMA_04	0	0	0
82	SMALL_035	SMALL_035_PROC_05_01	3.97622	-10.1987	2.0217
83	SMALL_035	SMALL_035_PROC_05_02	10.3732	2.57995	-29.4645
84	SMALL_035	SMALL_035_PROC_05_03	-6.12192	2.97351	-8.22046
85	SMALL_035	SMALL_035_PROC_05_04	-6.94639	9.77361	-28.4645
86	SMALL_035	SMALL_035_PROC_05_05	-10.7423	-0.161912	-3.12849
87	SMALL_035	SMALL_035_SOMA_05	0	0	0
88	SMALL_035	SMALL_035_PROC_03_03	9.26738	7.07162	-1.46332
89	SMALL_035	SMALL_035_SOMA_03	0	0	0
90	SMALL_035	SMALL_035_PROC_02_01	-6.50378	-6.78264	-1.54761
91	SMALL_035	SMALL_035_PROC_02_03	4.94522	5.89074	-0.120545
92	SMALL_035	SMALL_035_SOMA_02	0	0	0
93	SMALL_023	SMALL_023_PROC_04_01	-8.96912	9.40969	-13.8158
94	SMALL_023	SMALL_023_SOMA_04	0	0	0

## Sheet: Fig_S6_E
	FOV	ROI_name	Vector_orientation	distance_soma_um	delta_soma_position
0	SMALL_039	SMALL_039_PROC_02_01	-1.43032	13.4396	1.52518
1	SMALL_039	SMALL_039_PROC_02_02	-0.226126	12.025	8.27518
2	SMALL_039	SMALL_039_PROC_02_03	2.1766	11.1175	0.525178
3	SMALL_039	SMALL_039_PROC_02_06	-2.11739	15.0798	-2.38301
4	SMALL_039	SMALL_039_PROC_02_07	2.46473	18.9861	-1.72482
5	SMALL_039	SMALL_039_PROC_02_08	2.04314	18.6448	-53.4748
6	SMALL_039	SMALL_039_PROC_02_10	-0.593498	24.9947	2.3625
7	SMALL_039	SMALL_039_PROC_02_15	1.44662	20.322	-10.7248
8	SMALL_039	SMALL_039_PROC_02_16	0.9287	32.4397	-72.5132
9	SMALL_039	SMALL_039_PROC_02_17	0.756496	30.4443	75.2616
10	SMALL_039	SMALL_039_SOMA_02	0	0	0
11	SMALL_043	SMALL_043_PROC_01_01	-2.88682	13.3024	-1.24018
12	SMALL_043	SMALL_043_PROC_01_02	3.04965	22.1146	17.5
13	SMALL_043	SMALL_043_PROC_01_04	-1.98283	9.10705	-5.16274
14	SMALL_043	SMALL_043_SOMA_01	0	0	0
15	SMALL_027	SMALL_027_PROC_07_01	-1.96933	14.1376	-1.28539
16	SMALL_027	SMALL_027_PROC_07_03	-0.575252	14.3423	-5.40927
17	SMALL_027	SMALL_027_PROC_07_04	-0.93871	15.0025	-34.4559
18	SMALL_027	SMALL_027_PROC_07_05	1.62669	14.5108	18.0561
19	SMALL_027	SMALL_027_PROC_07_06	1.02857	10.8594	2.88795
20	SMALL_027	SMALL_027_PROC_07_09	2.09407	12.6151	-12.8122
21	SMALL_027	SMALL_027_PROC_07_10	-2.87666	9.88021	-2.83886
22	SMALL_027	SMALL_027_SOMA_07	0	0	0
23	SMALL_027	SMALL_027_PROC_03_01	0.566618	16.6135	-37.214
24	SMALL_027	SMALL_027_PROC_03_02	1.70218	10.4001	0.516583
25	SMALL_027	SMALL_027_PROC_03_05	-3.12515	11.194	-1.8857
26	SMALL_027	SMALL_027_PROC_03_06	-0.914842	17.7248	-5.33087
27	SMALL_027	SMALL_027_PROC_03_07	-1.28837	16.6217	-2.55035
28	SMALL_027	SMALL_027_PROC_03_08	-0.389894	10.5825	-1.26146
29	SMALL_027	SMALL_027_SOMA_03	0	0	0
30	SMALL_027	SMALL_027_PROC_02_01	0.407184	11.2125	-6.64612
31	SMALL_027	SMALL_027_PROC_02_02	2.04926	9.18902	-0.38662
32	SMALL_027	SMALL_027_PROC_02_03	-0.487817	7.6332	-55.6461
33	SMALL_027	SMALL_027_PROC_02_04	0.649938	19.6283	-26.5765
34	SMALL_027	SMALL_027_PROC_02_05	0.132119	21.8616	-29.9344
35	SMALL_027	SMALL_027_PROC_02_06	1.70888	16.0848	-2.40544
36	SMALL_027	SMALL_027_PROC_02_08	1.76155	24.4222	-8.94366
37	SMALL_027	SMALL_027_PROC_02_11	1.9025	17.4054	-21.3961
38	SMALL_027	SMALL_027_PROC_02_12	-1.61581	18.3587	-19.1461
39	SMALL_027	SMALL_027_PROC_02_14	-2.67072	19.4542	79.7727
40	SMALL_027	SMALL_027_SOMA_02	0	0	0
41	SMALL_031	SMALL_031_PROC_07_01	-1.24811	13.1033	-14.7224
42	SMALL_031	SMALL_031_PROC_07_02	3.12114	8.24997	-1.20285
43	SMALL_031	SMALL_031_SOMA_07	0	0	0
44	SMALL_031	SMALL_031_PROC_01_04	1.78236	8.94302	-13.5
45	SMALL_031	SMALL_031_SOMA_01	0	0	0
46	SMALL_019	SMALL_019_PROC_06_03	1.16479	6.39705	47.25
47	SMALL_019	SMALL_019_PROC_06_04	2.47452	6.28636	34.304
48	SMALL_019	SMALL_019_PROC_06_06	2.72014	10.6818	51.75
49	SMALL_019	SMALL_019_SOMA_06	0	0	0
50	SMALL_019	SMALL_019_PROC_07_04	-0.892473	9.50064	-31.2227
51	SMALL_019	SMALL_019_SOMA_07	0	0	0
52	SMALL_019	SMALL_019_PROC_04_09	2.41596	10.2577	-10.6539
53	SMALL_019	SMALL_019_PROC_04_10	2.60113	11.5249	-15.8224
54	SMALL_019	SMALL_019_SOMA_04	0	0	0
55	SMALL_019	SMALL_019_PROC_05_01	1.0507	10.0735	2.8489
56	SMALL_019	SMALL_019_PROC_05_03	0.0341522	19.9036	7.3489
57	SMALL_019	SMALL_019_PROC_05_06	-1.72035	11.1306	2.8489
58	SMALL_019	SMALL_019_SOMA_05	0	0	0
59	SMALL_019	SMALL_019_PROC_03_01	0.493521	10.8006	11.25
60	SMALL_019	SMALL_019_PROC_03_04	-1.35429	6.23307	55.2014
61	SMALL_019	SMALL_019_PROC_03_05	-1.21305	9.87007	56.3659
62	SMALL_019	SMALL_019_PROC_03_06	-1.6081	10.4454	51.372
63	SMALL_019	SMALL_019_SOMA_03	0	0	0
64	SMALL_019	SMALL_019_PROC_01_01	0.882733	9.69233	-13.5
65	SMALL_019	SMALL_019_PROC_01_02	0.403466	11.5726	-35
66	SMALL_019	SMALL_019_PROC_01_03	-0.140266	9.88091	6.98462
67	SMALL_019	SMALL_019_PROC_01_04	-2.13744	7.41838	3.31418
68	SMALL_019	SMALL_019_PROC_01_05	-1.86315	11.3465	10
69	SMALL_019	SMALL_019_PROC_01_06	-2.17177	12.4663	10
70	SMALL_019	SMALL_019_PROC_01_07	-3.07206	9.22539	0
71	SMALL_019	SMALL_019_SOMA_01	0	0	0
72	SMALL_019	SMALL_019_PROC_02_03	-2.49195	8.19685	-2.25
73	SMALL_019	SMALL_019_SOMA_02	0	0	0
74	SMALL_035	SMALL_035_PROC_04_01	-0.749447	8.75563	-0.11956
75	SMALL_035	SMALL_035_PROC_04_02	-2.76576	7.47912	0
76	SMALL_035	SMALL_035_PROC_04_04	0.219263	10.3266	-26.5
77	SMALL_035	SMALL_035_PROC_04_05	0.583584	8.03188	0
78	SMALL_035	SMALL_035_PROC_04_07	2.42654	6.08693	-2.13127
79	SMALL_035	SMALL_035_PROC_04_08	2.23677	10.5114	0
80	SMALL_035	SMALL_035_PROC_04_09	2.67193	11.8078	-4.5207
81	SMALL_035	SMALL_035_SOMA_04	0	0	0
82	SMALL_035	SMALL_035_PROC_05_01	-1.19905	10.9464	2.0217
83	SMALL_035	SMALL_035_PROC_05_02	0.243767	10.6892	-29.4645
84	SMALL_035	SMALL_035_PROC_05_03	2.68944	6.80586	-8.22046
85	SMALL_035	SMALL_035_PROC_05_04	2.18869	11.9907	-28.4645
86	SMALL_035	SMALL_035_PROC_05_05	-3.12652	10.7435	-3.12849
87	SMALL_035	SMALL_035_SOMA_05	0	0	0
88	SMALL_035	SMALL_035_PROC_03_03	0.651811	11.6573	-1.46332
89	SMALL_035	SMALL_035_SOMA_03	0	0	0
90	SMALL_035	SMALL_035_PROC_02_01	-2.33521	9.39698	-1.54761
91	SMALL_035	SMALL_035_PROC_02_03	0.872436	7.6913	-0.120545
92	SMALL_035	SMALL_035_SOMA_02	0	0	0
93	SMALL_023	SMALL_023_PROC_04_01	2.33223	12.9995	-13.8158
94	SMALL_023	SMALL_023_SOMA_04	0	0	0

## Sheet: Fig_S6_F
	FOV	ROI_name	distance_soma_um	delta_soma_position
0	SMALL_039	SMALL_039_PROC_02_01	13.4396	1.52518
1	SMALL_039	SMALL_039_PROC_02_02	12.025	8.27518
2	SMALL_039	SMALL_039_PROC_02_03	11.1175	0.525178
3	SMALL_039	SMALL_039_PROC_02_06	15.0798	-2.38301
4	SMALL_039	SMALL_039_PROC_02_07	18.9861	-1.72482
5	SMALL_039	SMALL_039_PROC_02_08	18.6448	-53.4748
6	SMALL_039	SMALL_039_PROC_02_10	24.9947	2.3625
7	SMALL_039	SMALL_039_PROC_02_15	20.322	-10.7248
8	SMALL_039	SMALL_039_PROC_02_16	32.4397	-72.5132
9	SMALL_039	SMALL_039_PROC_02_17	30.4443	75.2616
10	SMALL_039	SMALL_039_SOMA_02	0	0
11	SMALL_043	SMALL_043_PROC_01_01	13.3024	-1.24018
12	SMALL_043	SMALL_043_PROC_01_02	22.1146	17.5
13	SMALL_043	SMALL_043_PROC_01_04	9.10705	-5.16274
14	SMALL_043	SMALL_043_SOMA_01	0	0
15	SMALL_027	SMALL_027_PROC_07_01	14.1376	-1.28539
16	SMALL_027	SMALL_027_PROC_07_03	14.3423	-5.40927
17	SMALL_027	SMALL_027_PROC_07_04	15.0025	-34.4559
18	SMALL_027	SMALL_027_PROC_07_05	14.5108	18.0561
19	SMALL_027	SMALL_027_PROC_07_06	10.8594	2.88795
20	SMALL_027	SMALL_027_PROC_07_09	12.6151	-12.8122
21	SMALL_027	SMALL_027_PROC_07_10	9.88021	-2.83886
22	SMALL_027	SMALL_027_SOMA_07	0	0
23	SMALL_027	SMALL_027_PROC_03_01	16.6135	-37.214
24	SMALL_027	SMALL_027_PROC_03_02	10.4001	0.516583
25	SMALL_027	SMALL_027_PROC_03_05	11.194	-1.8857
26	SMALL_027	SMALL_027_PROC_03_06	17.7248	-5.33087
27	SMALL_027	SMALL_027_PROC_03_07	16.6217	-2.55035
28	SMALL_027	SMALL_027_PROC_03_08	10.5825	-1.26146
29	SMALL_027	SMALL_027_SOMA_03	0	0
30	SMALL_027	SMALL_027_PROC_02_01	11.2125	-6.64612
31	SMALL_027	SMALL_027_PROC_02_02	9.18902	-0.38662
32	SMALL_027	SMALL_027_PROC_02_03	7.6332	-55.6461
33	SMALL_027	SMALL_027_PROC_02_04	19.6283	-26.5765
34	SMALL_027	SMALL_027_PROC_02_05	21.8616	-29.9344
35	SMALL_027	SMALL_027_PROC_02_06	16.0848	-2.40544
36	SMALL_027	SMALL_027_PROC_02_08	24.4222	-8.94366
37	SMALL_027	SMALL_027_PROC_02_11	17.4054	-21.3961
38	SMALL_027	SMALL_027_PROC_02_12	18.3587	-19.1461
39	SMALL_027	SMALL_027_PROC_02_14	19.4542	79.7727
40	SMALL_027	SMALL_027_SOMA_02	0	0
41	SMALL_031	SMALL_031_PROC_07_01	13.1033	-14.7224
42	SMALL_031	SMALL_031_PROC_07_02	8.24997	-1.20285
43	SMALL_031	SMALL_031_SOMA_07	0	0
44	SMALL_031	SMALL_031_PROC_01_04	8.94302	-13.5
45	SMALL_031	SMALL_031_SOMA_01	0	0
46	SMALL_019	SMALL_019_PROC_06_03	6.39705	47.25
47	SMALL_019	SMALL_019_PROC_06_04	6.28636	34.304
48	SMALL_019	SMALL_019_PROC_06_06	10.6818	51.75
49	SMALL_019	SMALL_019_SOMA_06	0	0
50	SMALL_019	SMALL_019_PROC_07_04	9.50064	-31.2227
51	SMALL_019	SMALL_019_SOMA_07	0	0
52	SMALL_019	SMALL_019_PROC_04_09	10.2577	-10.6539
53	SMALL_019	SMALL_019_PROC_04_10	11.5249	-15.8224
54	SMALL_019	SMALL_019_SOMA_04	0	0
55	SMALL_019	SMALL_019_PROC_05_01	10.0735	2.8489
56	SMALL_019	SMALL_019_PROC_05_03	19.9036	7.3489
57	SMALL_019	SMALL_019_PROC_05_06	11.1306	2.8489
58	SMALL_019	SMALL_019_SOMA_05	0	0
59	SMALL_019	SMALL_019_PROC_03_01	10.8006	11.25
60	SMALL_019	SMALL_019_PROC_03_04	6.23307	55.2014
61	SMALL_019	SMALL_019_PROC_03_05	9.87007	56.3659
62	SMALL_019	SMALL_019_PROC_03_06	10.4454	51.372
63	SMALL_019	SMALL_019_SOMA_03	0	0
64	SMALL_019	SMALL_019_PROC_01_01	9.69233	-13.5
65	SMALL_019	SMALL_019_PROC_01_02	11.5726	-35
66	SMALL_019	SMALL_019_PROC_01_03	9.88091	6.98462
67	SMALL_019	SMALL_019_PROC_01_04	7.41838	3.31418
68	SMALL_019	SMALL_019_PROC_01_05	11.3465	10
69	SMALL_019	SMALL_019_PROC_01_06	12.4663	10
70	SMALL_019	SMALL_019_PROC_01_07	9.22539	0
71	SMALL_019	SMALL_019_SOMA_01	0	0
72	SMALL_019	SMALL_019_PROC_02_03	8.19685	-2.25
73	SMALL_019	SMALL_019_SOMA_02	0	0
74	SMALL_035	SMALL_035_PROC_04_01	8.75563	-0.11956
75	SMALL_035	SMALL_035_PROC_04_02	7.47912	0
76	SMALL_035	SMALL_035_PROC_04_04	10.3266	-26.5
77	SMALL_035	SMALL_035_PROC_04_05	8.03188	0
78	SMALL_035	SMALL_035_PROC_04_07	6.08693	-2.13127
79	SMALL_035	SMALL_035_PROC_04_08	10.5114	0
80	SMALL_035	SMALL_035_PROC_04_09	11.8078	-4.5207
81	SMALL_035	SMALL_035_SOMA_04	0	0
82	SMALL_035	SMALL_035_PROC_05_01	10.9464	2.0217
83	SMALL_035	SMALL_035_PROC_05_02	10.6892	-29.4645
84	SMALL_035	SMALL_035_PROC_05_03	6.80586	-8.22046
85	SMALL_035	SMALL_035_PROC_05_04	11.9907	-28.4645
86	SMALL_035	SMALL_035_PROC_05_05	10.7435	-3.12849
87	SMALL_035	SMALL_035_SOMA_05	0	0
88	SMALL_035	SMALL_035_PROC_03_03	11.6573	-1.46332
89	SMALL_035	SMALL_035_SOMA_03	0	0
90	SMALL_035	SMALL_035_PROC_02_01	9.39698	-1.54761
91	SMALL_035	SMALL_035_PROC_02_03	7.6913	-0.120545
92	SMALL_035	SMALL_035_SOMA_02	0	0
93	SMALL_023	SMALL_023_PROC_04_01	12.9995	-13.8158
94	SMALL_023	SMALL_023_SOMA_04	0	0

## Sheet: Fig_S6_G
	FOV	ROI_name	Vector_orientation	abs_delta_soma_position
0	SMALL_039	SMALL_039_PROC_02_01	-1.43032	1.52518
1	SMALL_039	SMALL_039_PROC_02_02	-0.226126	8.27518
2	SMALL_039	SMALL_039_PROC_02_03	2.1766	0.525178
3	SMALL_039	SMALL_039_PROC_02_06	-2.11739	2.38301
4	SMALL_039	SMALL_039_PROC_02_07	2.46473	1.72482
5	SMALL_039	SMALL_039_PROC_02_08	2.04314	53.4748
6	SMALL_039	SMALL_039_PROC_02_10	-0.593498	2.3625
7	SMALL_039	SMALL_039_PROC_02_15	1.44662	10.7248
8	SMALL_039	SMALL_039_PROC_02_16	0.9287	72.5132
9	SMALL_039	SMALL_039_PROC_02_17	0.756496	75.2616
10	SMALL_039	SMALL_039_SOMA_02	0	0
11	SMALL_043	SMALL_043_PROC_01_01	-2.88682	1.24018
12	SMALL_043	SMALL_043_PROC_01_02	3.04965	17.5
13	SMALL_043	SMALL_043_PROC_01_04	-1.98283	5.16274
14	SMALL_043	SMALL_043_SOMA_01	0	0
15	SMALL_027	SMALL_027_PROC_07_01	-1.96933	1.28539
16	SMALL_027	SMALL_027_PROC_07_03	-0.575252	5.40927
17	SMALL_027	SMALL_027_PROC_07_04	-0.93871	34.4559
18	SMALL_027	SMALL_027_PROC_07_05	1.62669	18.0561
19	SMALL_027	SMALL_027_PROC_07_06	1.02857	2.88795
20	SMALL_027	SMALL_027_PROC_07_09	2.09407	12.8122
21	SMALL_027	SMALL_027_PROC_07_10	-2.87666	2.83886
22	SMALL_027	SMALL_027_SOMA_07	0	0
23	SMALL_027	SMALL_027_PROC_03_01	0.566618	37.214
24	SMALL_027	SMALL_027_PROC_03_02	1.70218	0.516583
25	SMALL_027	SMALL_027_PROC_03_05	-3.12515	1.8857
26	SMALL_027	SMALL_027_PROC_03_06	-0.914842	5.33087
27	SMALL_027	SMALL_027_PROC_03_07	-1.28837	2.55035
28	SMALL_027	SMALL_027_PROC_03_08	-0.389894	1.26146
29	SMALL_027	SMALL_027_SOMA_03	0	0
30	SMALL_027	SMALL_027_PROC_02_01	0.407184	6.64612
31	SMALL_027	SMALL_027_PROC_02_02	2.04926	0.38662
32	SMALL_027	SMALL_027_PROC_02_03	-0.487817	55.6461
33	SMALL_027	SMALL_027_PROC_02_04	0.649938	26.5765
34	SMALL_027	SMALL_027_PROC_02_05	0.132119	29.9344
35	SMALL_027	SMALL_027_PROC_02_06	1.70888	2.40544
36	SMALL_027	SMALL_027_PROC_02_08	1.76155	8.94366
37	SMALL_027	SMALL_027_PROC_02_11	1.9025	21.3961
38	SMALL_027	SMALL_027_PROC_02_12	-1.61581	19.1461
39	SMALL_027	SMALL_027_PROC_02_14	-2.67072	79.7727
40	SMALL_027	SMALL_027_SOMA_02	0	0
41	SMALL_031	SMALL_031_PROC_07_01	-1.24811	14.7224
42	SMALL_031	SMALL_031_PROC_07_02	3.12114	1.20285
43	SMALL_031	SMALL_031_SOMA_07	0	0
44	SMALL_031	SMALL_031_PROC_01_04	1.78236	13.5
45	SMALL_031	SMALL_031_SOMA_01	0	0
46	SMALL_019	SMALL_019_PROC_06_03	1.16479	47.25
47	SMALL_019	SMALL_019_PROC_06_04	2.47452	34.304
48	SMALL_019	SMALL_019_PROC_06_06	2.72014	51.75
49	SMALL_019	SMALL_019_SOMA_06	0	0
50	SMALL_019	SMALL_019_PROC_07_04	-0.892473	31.2227
51	SMALL_019	SMALL_019_SOMA_07	0	0
52	SMALL_019	SMALL_019_PROC_04_09	2.41596	10.6539
53	SMALL_019	SMALL_019_PROC_04_10	2.60113	15.8224
54	SMALL_019	SMALL_019_SOMA_04	0	0
55	SMALL_019	SMALL_019_PROC_05_01	1.0507	2.8489
56	SMALL_019	SMALL_019_PROC_05_03	0.0341522	7.3489
57	SMALL_019	SMALL_019_PROC_05_06	-1.72035	2.8489
58	SMALL_019	SMALL_019_SOMA_05	0	0
59	SMALL_019	SMALL_019_PROC_03_01	0.493521	11.25
60	SMALL_019	SMALL_019_PROC_03_04	-1.35429	55.2014
61	SMALL_019	SMALL_019_PROC_03_05	-1.21305	56.3659
62	SMALL_019	SMALL_019_PROC_03_06	-1.6081	51.372
63	SMALL_019	SMALL_019_SOMA_03	0	0
64	SMALL_019	SMALL_019_PROC_01_01	0.882733	13.5
65	SMALL_019	SMALL_019_PROC_01_02	0.403466	35
66	SMALL_019	SMALL_019_PROC_01_03	-0.140266	6.98462
67	SMALL_019	SMALL_019_PROC_01_04	-2.13744	3.31418
68	SMALL_019	SMALL_019_PROC_01_05	-1.86315	10
69	SMALL_019	SMALL_019_PROC_01_06	-2.17177	10
70	SMALL_019	SMALL_019_PROC_01_07	-3.07206	0
71	SMALL_019	SMALL_019_SOMA_01	0	0
72	SMALL_019	SMALL_019_PROC_02_03	-2.49195	2.25
73	SMALL_019	SMALL_019_SOMA_02	0	0
74	SMALL_035	SMALL_035_PROC_04_01	-0.749447	0.11956
75	SMALL_035	SMALL_035_PROC_04_02	-2.76576	0
76	SMALL_035	SMALL_035_PROC_04_04	0.219263	26.5
77	SMALL_035	SMALL_035_PROC_04_05	0.583584	0
78	SMALL_035	SMALL_035_PROC_04_07	2.42654	2.13127
79	SMALL_035	SMALL_035_PROC_04_08	2.23677	0
80	SMALL_035	SMALL_035_PROC_04_09	2.67193	4.5207
81	SMALL_035	SMALL_035_SOMA_04	0	0
82	SMALL_035	SMALL_035_PROC_05_01	-1.19905	2.0217
83	SMALL_035	SMALL_035_PROC_05_02	0.243767	29.4645
84	SMALL_035	SMALL_035_PROC_05_03	2.68944	8.22046
85	SMALL_035	SMALL_035_PROC_05_04	2.18869	28.4645
86	SMALL_035	SMALL_035_PROC_05_05	-3.12652	3.12849
87	SMALL_035	SMALL_035_SOMA_05	0	0
88	SMALL_035	SMALL_035_PROC_03_03	0.651811	1.46332
89	SMALL_035	SMALL_035_SOMA_03	0	0
90	SMALL_035	SMALL_035_PROC_02_01	-2.33521	1.54761
91	SMALL_035	SMALL_035_PROC_02_03	0.872436	0.120545
92	SMALL_035	SMALL_035_SOMA_02	0	0
93	SMALL_023	SMALL_023_PROC_04_01	2.33223	13.8158
94	SMALL_023	SMALL_023_SOMA_04	0	0

## Sheet: Fig_S6_H
	FOV	ROI_name	Vector_orientation	delta_soma_position
0	SMALL_039	SMALL_039_PROC_02_01	-1.43032	1.52518
1	SMALL_039	SMALL_039_PROC_02_02	-0.226126	8.27518
2	SMALL_039	SMALL_039_PROC_02_03	2.1766	0.525178
3	SMALL_039	SMALL_039_PROC_02_06	-2.11739	-2.38301
4	SMALL_039	SMALL_039_PROC_02_07	2.46473	-1.72482
5	SMALL_039	SMALL_039_PROC_02_08	2.04314	-53.4748
6	SMALL_039	SMALL_039_PROC_02_10	-0.593498	2.3625
7	SMALL_039	SMALL_039_PROC_02_15	1.44662	-10.7248
8	SMALL_039	SMALL_039_PROC_02_16	0.9287	-72.5132
9	SMALL_039	SMALL_039_PROC_02_17	0.756496	75.2616
10	SMALL_039	SMALL_039_SOMA_02	0	0
11	SMALL_043	SMALL_043_PROC_01_01	-2.88682	-1.24018
12	SMALL_043	SMALL_043_PROC_01_02	3.04965	17.5
13	SMALL_043	SMALL_043_PROC_01_04	-1.98283	-5.16274
14	SMALL_043	SMALL_043_SOMA_01	0	0
15	SMALL_027	SMALL_027_PROC_07_01	-1.96933	-1.28539
16	SMALL_027	SMALL_027_PROC_07_03	-0.575252	-5.40927
17	SMALL_027	SMALL_027_PROC_07_04	-0.93871	-34.4559
18	SMALL_027	SMALL_027_PROC_07_05	1.62669	18.0561
19	SMALL_027	SMALL_027_PROC_07_06	1.02857	2.88795
20	SMALL_027	SMALL_027_PROC_07_09	2.09407	-12.8122
21	SMALL_027	SMALL_027_PROC_07_10	-2.87666	-2.83886
22	SMALL_027	SMALL_027_SOMA_07	0	0
23	SMALL_027	SMALL_027_PROC_03_01	0.566618	-37.214
24	SMALL_027	SMALL_027_PROC_03_02	1.70218	0.516583
25	SMALL_027	SMALL_027_PROC_03_05	-3.12515	-1.8857
26	SMALL_027	SMALL_027_PROC_03_06	-0.914842	-5.33087
27	SMALL_027	SMALL_027_PROC_03_07	-1.28837	-2.55035
28	SMALL_027	SMALL_027_PROC_03_08	-0.389894	-1.26146
29	SMALL_027	SMALL_027_SOMA_03	0	0
30	SMALL_027	SMALL_027_PROC_02_01	0.407184	-6.64612
31	SMALL_027	SMALL_027_PROC_02_02	2.04926	-0.38662
32	SMALL_027	SMALL_027_PROC_02_03	-0.487817	-55.6461
33	SMALL_027	SMALL_027_PROC_02_04	0.649938	-26.5765
34	SMALL_027	SMALL_027_PROC_02_05	0.132119	-29.9344
35	SMALL_027	SMALL_027_PROC_02_06	1.70888	-2.40544
36	SMALL_027	SMALL_027_PROC_02_08	1.76155	-8.94366
37	SMALL_027	SMALL_027_PROC_02_11	1.9025	-21.3961
38	SMALL_027	SMALL_027_PROC_02_12	-1.61581	-19.1461
39	SMALL_027	SMALL_027_PROC_02_14	-2.67072	79.7727
40	SMALL_027	SMALL_027_SOMA_02	0	0
41	SMALL_031	SMALL_031_PROC_07_01	-1.24811	-14.7224
42	SMALL_031	SMALL_031_PROC_07_02	3.12114	-1.20285
43	SMALL_031	SMALL_031_SOMA_07	0	0
44	SMALL_031	SMALL_031_PROC_01_04	1.78236	-13.5
45	SMALL_031	SMALL_031_SOMA_01	0	0
46	SMALL_019	SMALL_019_PROC_06_03	1.16479	47.25
47	SMALL_019	SMALL_019_PROC_06_04	2.47452	34.304
48	SMALL_019	SMALL_019_PROC_06_06	2.72014	51.75
49	SMALL_019	SMALL_019_SOMA_06	0	0
50	SMALL_019	SMALL_019_PROC_07_04	-0.892473	-31.2227
51	SMALL_019	SMALL_019_SOMA_07	0	0
52	SMALL_019	SMALL_019_PROC_04_09	2.41596	-10.6539
53	SMALL_019	SMALL_019_PROC_04_10	2.60113	-15.8224
54	SMALL_019	SMALL_019_SOMA_04	0	0
55	SMALL_019	SMALL_019_PROC_05_01	1.0507	2.8489
56	SMALL_019	SMALL_019_PROC_05_03	0.0341522	7.3489
57	SMALL_019	SMALL_019_PROC_05_06	-1.72035	2.8489
58	SMALL_019	SMALL_019_SOMA_05	0	0
59	SMALL_019	SMALL_019_PROC_03_01	0.493521	11.25
60	SMALL_019	SMALL_019_PROC_03_04	-1.35429	55.2014
61	SMALL_019	SMALL_019_PROC_03_05	-1.21305	56.3659
62	SMALL_019	SMALL_019_PROC_03_06	-1.6081	51.372
63	SMALL_019	SMALL_019_SOMA_03	0	0
64	SMALL_019	SMALL_019_PROC_01_01	0.882733	-13.5
65	SMALL_019	SMALL_019_PROC_01_02	0.403466	-35
66	SMALL_019	SMALL_019_PROC_01_03	-0.140266	6.98462
67	SMALL_019	SMALL_019_PROC_01_04	-2.13744	3.31418
68	SMALL_019	SMALL_019_PROC_01_05	-1.86315	10
69	SMALL_019	SMALL_019_PROC_01_06	-2.17177	10
70	SMALL_019	SMALL_019_PROC_01_07	-3.07206	0
71	SMALL_019	SMALL_019_SOMA_01	0	0
72	SMALL_019	SMALL_019_PROC_02_03	-2.49195	-2.25
73	SMALL_019	SMALL_019_SOMA_02	0	0
74	SMALL_035	SMALL_035_PROC_04_01	-0.749447	-0.11956
75	SMALL_035	SMALL_035_PROC_04_02	-2.76576	0
76	SMALL_035	SMALL_035_PROC_04_04	0.219263	-26.5
77	SMALL_035	SMALL_035_PROC_04_05	0.583584	0
78	SMALL_035	SMALL_035_PROC_04_07	2.42654	-2.13127
79	SMALL_035	SMALL_035_PROC_04_08	2.23677	0
80	SMALL_035	SMALL_035_PROC_04_09	2.67193	-4.5207
81	SMALL_035	SMALL_035_SOMA_04	0	0
82	SMALL_035	SMALL_035_PROC_05_01	-1.19905	2.0217
83	SMALL_035	SMALL_035_PROC_05_02	0.243767	-29.4645
84	SMALL_035	SMALL_035_PROC_05_03	2.68944	-8.22046
85	SMALL_035	SMALL_035_PROC_05_04	2.18869	-28.4645
86	SMALL_035	SMALL_035_PROC_05_05	-3.12652	-3.12849
87	SMALL_035	SMALL_035_SOMA_05	0	0
88	SMALL_035	SMALL_035_PROC_03_03	0.651811	-1.46332
89	SMALL_035	SMALL_035_SOMA_03	0	0
90	SMALL_035	SMALL_035_PROC_02_01	-2.33521	-1.54761
91	SMALL_035	SMALL_035_PROC_02_03	0.872436	-0.120545
92	SMALL_035	SMALL_035_SOMA_02	0	0
93	SMALL_023	SMALL_023_PROC_04_01	2.33223	-13.8158
94	SMALL_023	SMALL_023_SOMA_04	0	0
