# Supplementary material for: Complementary encoding of spatial information in hippocampal astrocytes
Source: PLoS Biol. 2022 Mar 3;20(3):e3001530. doi: 10.1371/journal.pbio.3001530 (PMC8893713; doi:10.1371/journal.pbio.3001530)
Supplement: S2 Data — (ZIP) [file pbio.3001530.s034.zip › S2_Data/S7_Fig.xlsx]

## Sheet: Fig_S7_all_source_data
	ROI_name	vs_ROI_name	Cell_ID	vs_Cell_ID	FOV	distance	Avg_trace
1	SMALL_019_PROC_01_01	SMALL_019_PROC_01_02	cell__01	cell__01	SMALL_019	5.36749	[0.10147046 0.08790534 0.08218606 0.0831465 0.07716308 0.08398129 0.08054004 0.08822306 0.0896985 0.0933235 0.101374 0.10362203 0.09732868 0.09298196 0.10096082 0.11172389 0.12651471 0.1313304 0.10771591 0.12321121 0.11680844 0.10631404 0.09482224 0.10979487 0.10848153 0.12235918 0.12861128 0.1210796 0.10513608 0.11465565]
2	SMALL_019_PROC_01_01	SMALL_019_PROC_01_03	cell__01	cell__01	SMALL_019	9.58222	[0.04530786 0.04293415 0.04460369 0.05220417 0.05338003 0.05144866 0.05026934 0.05530962 0.05623708 0.06006073 0.06247772 0.06393989 0.07822212 0.07760322 0.0864428 0.09273047 0.07945484 0.07891982 0.08148867 0.08856708 0.08938022 0.10093209 0.10143043 0.09878921 0.0986176 0.1107752 0.10769154 0.11045673 0.10588538 0.10084982]
3	SMALL_019_PROC_01_01	SMALL_019_PROC_01_04	cell__01	cell__01	SMALL_019	17.0797	[0.02153157 0.02070277 0.02046914 0.01607846 0.01542491 0.01657842 0.02218445 0.01791724 0.01792101 0.01703547 0.01892292 0.02130253 0.01774544 0.01748802 0.02350967 0.02563154 0.01999312 0.02111621 0.02315365 0.02576918 0.02371522 0.02596231 0.02993606 0.03097156 0.03291495 0.03535362 0.03688641 0.04235134 0.03797069 0.04123377]
4	SMALL_019_PROC_01_01	SMALL_019_PROC_01_05	cell__01	cell__01	SMALL_019	20.631	[0.04392713 0.04814359 0.04810074 0.03642671 0.04306227 0.04179035 0.04836557 0.04761835 0.04661283 0.04436576 0.04561669 0.04079646 0.0414847 0.04373903 0.04834194 0.05295665 0.0500143 0.05032262 0.05009942 0.04581345 0.04718919 0.0538988 0.04882241 0.03960268 0.05168546 0.04955895 0.03775177 0.04874794 0.04271473 0.04888696]
5	SMALL_019_PROC_01_01	SMALL_019_PROC_01_06	cell__01	cell__01	SMALL_019	22.1379	[0.05312529 0.05660522 0.05154173 0.04929677 0.04914538 0.04882043 0.05757378 0.05135299 0.05049496 0.04649771 0.04607232 0.04367954 0.04513447 0.04606763 0.04758265 0.05450516 0.0442747 0.0488567 0.05575892 0.05056935 0.04572787 0.05323183 0.06178114 0.04466839 0.06751494 0.06003173 0.0570001 0.05010674 0.04977147 0.06233591]
6	SMALL_019_PROC_01_01	SMALL_019_PROC_01_07	cell__01	cell__01	SMALL_019	17.3763	[0.03844287 0.03350369 0.03616239 0.03488903 0.04702251 0.04439672 0.03921023 0.03462581 0.03790684 0.04758612 0.04588717 0.04433201 0.03568689 0.03445335 0.03271423 0.04253335 0.03923197 0.03544606 0.03848578 0.04251017 0.03511725 0.03633624 0.04366626 0.04427405 0.04578671 0.04851302 0.04755291 0.0546555 0.05156323 0.05644262]
7	SMALL_019_PROC_01_01	SMALL_019_PROC_02_01	cell__01	cell__02	SMALL_019	38.9744	[0.06359232 0.0722982 0.06223463 0.05617875 0.04712466 0.06106505 0.04853981 0.05931325 0.06423448 0.06833131 0.05475503 0.06214954 0.0483164 0.07965087 0.07511735 0.07246027 0.06481822 0.08111552 0.07967944 0.07049775 0.07804756 0.07536257 0.0804222 0.08097459 0.0760867 0.08142597 0.0887522 0.07769326 0.08878228 0.07452835]
8	SMALL_019_PROC_01_01	SMALL_019_PROC_02_02	cell__01	cell__02	SMALL_019	36.9562	[0.07269914 0.07236509 0.05959797 0.06293105 0.07749577 0.08102938 0.08310071 0.08263668 0.07833838 0.07099268 0.08007814 0.08234183 0.06919312 0.06716772 0.06354542 0.06508419 0.07201816 0.06420403 0.08113775 0.06589252 0.06871766 0.06869094 0.07147336 0.05783671 0.06910188 0.06426716 0.06058645 0.07224099 0.05943878 0.07836353]
9	SMALL_019_PROC_01_01	SMALL_019_PROC_02_03	cell__01	cell__02	SMALL_019	28.1296	[0.04883302 0.04323689 0.0558595 0.05133534 0.05805679 0.0622444 0.05711765 0.05229287 0.0549969 0.05009762 0.05206735 0.04737028 0.04978628 0.0536134 0.0536792 0.06026198 0.05736904 0.06268809 0.07687722 0.05506437 0.06074343 0.06473148 0.06529655 0.05511786 0.07611818 0.07548301 0.06481231 0.06880712 0.06013633 0.07393841]
10	SMALL_019_PROC_01_01	SMALL_019_PROC_02_04	cell__01	cell__02	SMALL_019	25.1503	[0.0411489 0.04352935 0.04462349 0.05115824 0.05199199 0.04613292 0.04979204 0.04586867 0.05292982 0.05317483 0.05563255 0.04811315 0.05699618 0.06050088 0.0584396 0.06151261 0.06445977 0.06411685 0.06601479 0.06025328 0.07580266 0.08417047 0.06598498 0.06609383 0.07384157 0.07059974 0.08011386 0.07458897 0.08792588 0.07859534]
11	SMALL_019_PROC_01_01	SMALL_019_PROC_02_05	cell__01	cell__02	SMALL_019	22.9095	[0.042618 0.04219514 0.0433074 0.03435342 0.0372702 0.03753015 0.02992714 0.0372375 0.04653957 0.05121805 0.05894476 0.05339764 0.05171503 0.05205827 0.0596921 0.05389956 0.06326818 0.05965959 0.0602886 0.06131909 0.07285791 0.07492723 0.06671024 0.06684615 0.07097319 0.06696125 0.08834995 0.07360962 0.08962074 0.07343858]
12	SMALL_019_PROC_01_01	SMALL_019_PROC_02_06	cell__01	cell__02	SMALL_019	21.5112	[0.03550666 0.04355685 0.04868194 0.05201967 0.04487535 0.04818697 0.04449768 0.05644565 0.04506122 0.052468 0.05073525 0.05503936 0.05240422 0.04873988 0.05178477 0.04636079 0.04786082 0.05190764 0.06266562 0.05454729 0.0533371 0.05488701 0.0626841 0.05939162 0.06945164 0.07166239 0.07553826 0.07495384 0.06909552 0.06761283]
13	SMALL_019_PROC_01_01	SMALL_019_PROC_02_07	cell__01	cell__02	SMALL_019	33.3569	[0.04328623 0.0421858 0.04149963 0.0360808 0.04220416 0.04223609 0.040344 0.05182688 0.05056965 0.05341677 0.04915806 0.05697975 0.04503802 0.04859765 0.04968407 0.0578484 0.05927395 0.05211397 0.06535012 0.06242752 0.05646734 0.0622744 0.06180788 0.06234892 0.0548285 0.05933336 0.06343008 0.06834341 0.0578243 0.06975226]
14	SMALL_019_PROC_01_01	SMALL_019_PROC_03_01	cell__01	cell__03	SMALL_019	74.8686	[0.07058195 0.07315322 0.08427737 0.08057095 0.07737645 0.0780051 0.08513329 0.07516348 0.07797535 0.07255402 0.06671553 0.06570293 0.06739129 0.07063399 0.08684365 0.08189694 0.08496459 0.08313367 0.09667078 0.0988343 0.10678734 0.09322335 0.09087158 0.08946495 0.08966174 0.09213839 0.08554489 0.08070181 0.07466946 0.07589013]
15	SMALL_019_PROC_01_01	SMALL_019_PROC_03_02	cell__01	cell__03	SMALL_019	78.5065	[0.09867077 0.10512165 0.11398134 0.11035984 0.10156278 0.09745337 0.10484746 0.10257049 0.10891419 0.09589694 0.08398679 0.08488839 0.09464956 0.10293317 0.11256476 0.10837138 0.10757152 0.10105663 0.10146821 0.10506869 0.10923835 0.10552235 0.0959963 0.10238917 0.10054158 0.09179032 0.09387325 0.09306429 0.08974129 0.08544991]
16	SMALL_019_PROC_01_01	SMALL_019_PROC_03_03	cell__01	cell__03	SMALL_019	78.9047	[0.06584984 0.076749 0.06819796 0.07086293 0.07595353 0.07510709 0.08138751 0.06623047 0.06580485 0.05427422 0.05873167 0.06218365 0.06028413 0.05850012 0.06495388 0.06279013 0.06651761 0.06658978 0.08240438 0.08607471 0.08314928 0.07844288 0.08344398 0.08057988 0.0751242 0.06986844 0.0676905 0.06586846 0.05125798 0.06288907]
17	SMALL_019_PROC_01_01	SMALL_019_PROC_03_04	cell__01	cell__03	SMALL_019	64.709	[0.05321882 0.06056718 0.06279043 0.05947121 0.0606259 0.05469694 0.05701807 0.05067418 0.05193547 0.04776326 0.05306195 0.04953292 0.05437603 0.05371635 0.05387913 0.06025115 0.05612328 0.05672569 0.06489487 0.06729668 0.0695493 0.07389223 0.0739136 0.07390996 0.06311218 0.06820044 0.07094033 0.07112859 0.0662539 0.07015017]
18	SMALL_019_PROC_01_01	SMALL_019_PROC_03_05	cell__01	cell__03	SMALL_019	66.5142	[0.08156456 0.08304069 0.07906493 0.08019243 0.08151324 0.08230021 0.0803186 0.07501855 0.08744556 0.08464584 0.07890045 0.07558542 0.08811038 0.09034357 0.08018409 0.08729458 0.08193375 0.07625212 0.0899074 0.09417783 0.08826171 0.08667995 0.09231168 0.09347483 0.0843111 0.08488147 0.08023218 0.08332648 0.07448828 0.08030912]
19	SMALL_019_PROC_01_01	SMALL_019_PROC_03_06	cell__01	cell__03	SMALL_019	62.6007	[0.06350999 0.07018172 0.09129668 0.07944938 0.07535164 0.07688203 0.08114031 0.07815662 0.08486169 0.07303122 0.0765539 0.06682462 0.07244507 0.07566898 0.08256221 0.07481439 0.08483461 0.07804554 0.08649973 0.08741295 0.08462409 0.10115463 0.09035565 0.08911766 0.0866569 0.08374091 0.06941271 0.0726859 0.07271454 0.07783827]
20	SMALL_019_PROC_01_01	SMALL_019_PROC_03_07	cell__01	cell__03	SMALL_019	56.5834	[0.0921322 0.09804061 0.09592023 0.10807572 0.10492903 0.10188125 0.09867513 0.09902576 0.1062377 0.10123159 0.10454926 0.10192038 0.09161983 0.08946665 0.09511338 0.09607079 0.10574743 0.10515956 0.10335984 0.09802627 0.09524231 0.10521438 0.10616967 0.10888492 0.10442986 0.10448273 0.1155228 0.10134587 0.10683768 0.09614404]
21	SMALL_019_PROC_01_01	SMALL_019_PROC_03_08	cell__01	cell__03	SMALL_019	59.392	[0.06966945 0.06764098 0.06675252 0.06589292 0.06087048 0.06681126 0.06423483 0.06768871 0.07193101 0.06385213 0.06594494 0.06202211 0.05586465 0.05994878 0.06249646 0.07005188 0.06772806 0.06821609 0.07153744 0.06409379 0.06186873 0.06681692 0.06239199 0.07021375 0.07041155 0.07453229 0.06788776 0.07468806 0.08282831 0.07039009]
22	SMALL_019_PROC_01_01	SMALL_019_PROC_04_01	cell__01	cell__04	SMALL_019	99.9905	[0.07015332 0.06857421 0.06946973 0.0678457 0.06400998 0.06480773 0.06859707 0.06605942 0.06660404 0.06978524 0.0812156 0.08462424 0.06868723 0.06580409 0.08576579 0.07772087 0.07476813 0.06843199 0.07692584 0.07020058 0.06711602 0.06599613 0.07335169 0.07123987 0.06786403 0.06405259 0.07468612 0.07129362 0.07512354 0.06905939]
23	SMALL_019_PROC_01_01	SMALL_019_PROC_04_02	cell__01	cell__04	SMALL_019	107.55	[0.08766413 0.08031189 0.08529735 0.07866829 0.08978934 0.07494909 0.08648236 0.08205893 0.08362371 0.08760946 0.08421579 0.08848723 0.08382916 0.09420629 0.08359986 0.08344675 0.08784202 0.08635303 0.09832067 0.09902295 0.09486724 0.09560623 0.09778825 0.08992455 0.08668582 0.10028429 0.0888742 0.10154757 0.10183702 0.09860889]
24	SMALL_019_PROC_01_01	SMALL_019_PROC_04_03	cell__01	cell__04	SMALL_019	113.113	[0.05001791 0.05549144 0.05517139 0.06821658 0.07096368 0.07215299 0.0679457 0.07515345 0.07763158 0.07475997 0.06942964 0.06982881 0.07860553 0.06889998 0.06954585 0.07220545 0.07658675 0.0779252 0.07479159 0.08448407 0.10254082 0.09971138 0.09307102 0.0964403 0.10388086 0.09209947 0.10226379 0.10294779 0.11611423 0.10828277]
25	SMALL_019_PROC_01_01	SMALL_019_PROC_04_04	cell__01	cell__04	SMALL_019	118.579	[0.07709026 0.07768617 0.0766594 0.07295747 0.07628949 0.07781631 0.07568215 0.08072941 0.07336757 0.07029495 0.08343134 0.07108159 0.07501967 0.07844439 0.08014302 0.08095602 0.08617336 0.08534686 0.08432116 0.08670989 0.09074552 0.0854719 0.106229 0.09719692 0.09077575 0.1020701 0.1016036 0.09364262 0.09566604 0.07268279]
26	SMALL_019_PROC_01_01	SMALL_019_PROC_04_05	cell__01	cell__04	SMALL_019	123.737	[0.05544765 0.07362033 0.06724088 0.07026166 0.07175275 0.07096144 0.0765128 0.09638817 0.07508372 0.07132384 0.06683732 0.05547994 0.05845339 0.07136141 0.06635057 0.0748325 0.08331837 0.07294862 0.06718969 0.06897468 0.06515731 0.07080621 0.07920468 0.07291642 0.07116725 0.07252015 0.07435553 0.07604358 0.07614555 0.06377058]
27	SMALL_019_PROC_01_01	SMALL_019_PROC_04_06	cell__01	cell__04	SMALL_019	124.949	[0.06277829 0.04601799 0.06434891 0.06038474 0.0650553 0.05625189 0.05823083 0.05870219 0.05093119 0.0540535 0.05170191 0.05893982 0.0558933 0.04701545 0.05431059 0.05448447 0.05908682 0.05713179 0.07062567 0.06275188 0.05933307 0.05271132 0.05855716 0.07097985 0.06586856 0.05945525 0.05783684 0.06870486 0.05525347 0.06023255]
28	SMALL_019_PROC_01_01	SMALL_019_PROC_04_07	cell__01	cell__04	SMALL_019	120.261	[0.06799666 0.0684749 0.07829674 0.07262022 0.07508253 0.0691354 0.08061665 0.06951437 0.08435097 0.07404083 0.07034333 0.06699404 0.07473364 0.06598935 0.07591924 0.07241964 0.07681506 0.07688292 0.08392514 0.08667335 0.08616538 0.0805733 0.07847869 0.07926039 0.07716641 0.07843834 0.07902244 0.07809791 0.07533148 0.08124783]
29	SMALL_019_PROC_01_01	SMALL_019_PROC_04_08	cell__01	cell__04	SMALL_019	104.88	[0.08258569 0.08619322 0.09144412 0.0982744 0.10878518 0.0977816 0.09002755 0.08960247 0.10931894 0.09734988 0.10470914 0.11777923 0.11380535 0.11081376 0.12331769 0.10799323 0.12418424 0.11897014 0.1344393 0.11164033 0.10763468 0.10309404 0.12530525 0.11235234 0.11258355 0.10927998 0.1192734 0.12243488 0.12296764 0.13584114]
30	SMALL_019_PROC_01_01	SMALL_019_PROC_04_09	cell__01	cell__04	SMALL_019	105.149	[0.08336921 0.07603021 0.08011387 0.09584039 0.08481515 0.0850229 0.08804638 0.07440549 0.07922866 0.08699302 0.09937877 0.11401679 0.09602045 0.08599703 0.09814225 0.08684518 0.08952896 0.10779662 0.10494651 0.0994949 0.10278823 0.0988069 0.09228978 0.09762107 0.09627629 0.09260293 0.08429052 0.09372501 0.09030777 0.09597587]
31	SMALL_019_PROC_01_01	SMALL_019_PROC_04_10	cell__01	cell__04	SMALL_019	102.772	[0.07100941 0.07956679 0.08531402 0.08660509 0.08307346 0.07864608 0.08259566 0.08550115 0.09070964 0.09889535 0.09792737 0.1071557 0.09992138 0.08918765 0.08965215 0.10096176 0.1044346 0.110897 0.0968646 0.09679584 0.09834922 0.10943983 0.09802389 0.09170954 0.08508734 0.09635383 0.08696468 0.09341649 0.10045211 0.09403015]
32	SMALL_019_PROC_01_01	SMALL_019_PROC_05_01	cell__01	cell__05	SMALL_019	86.515	[0.03199125 0.02644997 0.0302867 0.0256088 0.031425 0.02830662 0.02357285 0.02671647 0.02445822 0.03359077 0.0363147 0.0381244 0.03285709 0.03372305 0.04224013 0.04667615 0.04561368 0.0426297 0.04627998 0.04634278 0.05035119 0.04681924 0.05019903 0.04991759 0.04877998 0.05301295 0.05070893 0.04977981 0.05447475 0.04252784]
33	SMALL_019_PROC_01_01	SMALL_019_PROC_05_02	cell__01	cell__05	SMALL_019	82.3859	[0.03369758 0.02945001 0.0276337 0.02961918 0.02564183 0.03102963 0.02950009 0.02923643 0.04134412 0.04313382 0.04464298 0.04221444 0.042466 0.0517835 0.05440831 0.0543483 0.05186662 0.0532005 0.0489224 0.03706682 0.04012118 0.04909447 0.0402249 0.0477859 0.04210381 0.03772314 0.04913863 0.04583023 0.05202394 0.05184138]
34	SMALL_019_PROC_01_01	SMALL_019_PROC_05_03	cell__01	cell__05	SMALL_019	77.8208	[0.02882455 0.02361918 0.02807723 0.03160015 0.03781301 0.02850219 0.02765377 0.03115395 0.02982648 0.03103719 0.03040265 0.03289539 0.04018881 0.04138797 0.03599768 0.03782306 0.03693717 0.03419531 0.03472727 0.03319084 0.03932219 0.03660828 0.04339017 0.03841538 0.03515883 0.03540156 0.0379681 0.04884221 0.05515371 0.0496023 ]
35	SMALL_019_PROC_01_01	SMALL_019_PROC_05_04	cell__01	cell__05	SMALL_019	75.6611	[0.02919123 0.03122081 0.03180409 0.02550821 0.03756925 0.03052943 0.03434046 0.05524399 0.04994849 0.04127441 0.04867457 0.0483667 0.05040081 0.05219545 0.05654546 0.05665959 0.04686359 0.05404593 0.05224784 0.05248634 0.04549594 0.0482041 0.0449032 0.058214 0.04832609 0.04793133 0.05064354 0.04473012 0.05651786 0.0631949 ]
36	SMALL_019_PROC_01_01	SMALL_019_PROC_05_05	cell__01	cell__05	SMALL_019	68.7325	[0.03905337 0.0346972 0.03120942 0.03018118 0.03235966 0.03124934 0.04371427 0.04856358 0.05808316 0.04974623 0.05301817 0.05951543 0.06273271 0.06364767 0.06159946 0.06174812 0.06368809 0.06702694 0.06076829 0.04963593 0.05088872 0.05938218 0.05991449 0.0599013 0.05369872 0.05089459 0.05421158 0.05597219 0.06785429 0.06122278]
37	SMALL_019_PROC_01_01	SMALL_019_PROC_05_06	cell__01	cell__05	SMALL_019	68.4065	[0.04673734 0.04510554 0.04181775 0.03674523 0.03769618 0.03719174 0.04012589 0.04242327 0.03862257 0.0449315 0.04370185 0.04321131 0.04331255 0.04357023 0.05514337 0.04660271 0.06061156 0.06281698 0.06806672 0.05373036 0.0493563 0.05192456 0.06637895 0.06303074 0.06740914 0.05930072 0.05099304 0.05265151 0.05727529 0.05831944]
38	SMALL_019_PROC_01_01	SMALL_019_PROC_06_01	cell__01	cell__06	SMALL_019	121.4	[0.04614494 0.04562671 0.04521612 0.04670173 0.04078675 0.04588948 0.05315895 0.04425885 0.05371762 0.05156306 0.05380674 0.05880532 0.05594139 0.06253523 0.06066846 0.05898586 0.06273975 0.0731704 0.07915935 0.07352904 0.07775358 0.06836044 0.08108428 0.08864296 0.08621911 0.07993378 0.08346395 0.09177525 0.08991355 0.08684384]
39	SMALL_019_PROC_01_01	SMALL_019_PROC_06_02	cell__01	cell__06	SMALL_019	123.978	[0.05141917 0.05481847 0.05612213 0.04982395 0.053234 0.04615806 0.05021403 0.05688886 0.05591457 0.06261037 0.0605477 0.06103144 0.05843896 0.06550345 0.05498414 0.06263638 0.06665468 0.0807429 0.08094475 0.07851586 0.07906602 0.07494211 0.06938767 0.07539371 0.07865981 0.08246641 0.08215816 0.08992786 0.08268508 0.09926591]
40	SMALL_019_PROC_01_01	SMALL_019_PROC_06_03	cell__01	cell__06	SMALL_019	136.291	[0.0520943 0.03932518 0.03861887 0.04352951 0.05210402 0.04892663 0.05165322 0.0450958 0.04061552 0.04215281 0.04178677 0.05059535 0.05652002 0.06190042 0.05501579 0.05786604 0.05376323 0.06346458 0.05260015 0.05535823 0.06066286 0.06127203 0.06573156 0.0714208 0.06499042 0.06228047 0.06247064 0.06861607 0.08000358 0.06252041]
41	SMALL_019_PROC_01_01	SMALL_019_PROC_06_04	cell__01	cell__06	SMALL_019	134.202	[0.03608735 0.03803355 0.03719529 0.0417977 0.04059234 0.03754068 0.04019171 0.03770555 0.03619719 0.04278279 0.04217856 0.04399842 0.04173378 0.04280407 0.04618971 0.05012295 0.05643982 0.05644176 0.06002733 0.06299638 0.06169608 0.06198196 0.06406341 0.06678865 0.06758021 0.07546893 0.068466 0.06806906 0.06593706 0.06991027]
42	SMALL_019_PROC_01_01	SMALL_019_PROC_06_05	cell__01	cell__06	SMALL_019	138.658	[0.05271485 0.04567701 0.0494824 0.05391099 0.05244846 0.0616101 0.06141902 0.05371544 0.05492585 0.06219031 0.07029184 0.06285094 0.06494997 0.05937204 0.07204372 0.08868176 0.07529032 0.07709248 0.07802431 0.06815149 0.08421842 0.08380705 0.08102418 0.07442898 0.07813442 0.09124854 0.08417157 0.09423982 0.08214846 0.07963484]
43	SMALL_019_PROC_01_01	SMALL_019_PROC_06_06	cell__01	cell__06	SMALL_019	134.835	[0.03099535 0.03522221 0.04323565 0.04465998 0.03938156 0.04197282 0.03735338 0.02614345 0.0299964 0.04261602 0.03137612 0.03358717 0.03522116 0.03987932 0.04090876 0.0428395 0.04551516 0.04958385 0.04928441 0.04277338 0.05961534 0.06338794 0.05629218 0.05973279 0.05218729 0.06629704 0.06207866 0.06968425 0.07317303 0.06164903]
44	SMALL_019_PROC_01_01	SMALL_019_PROC_07_01	cell__01	cell__07	SMALL_019	36.6683	[0.0890184 0.09564688 0.10073727 0.08047359 0.0730794 0.08119846 0.08964085 0.08654664 0.08754222 0.09862278 0.09582073 0.10135688 0.09284084 0.09901387 0.10694652 0.10939972 0.11294294 0.10743839 0.10804209 0.10730182 0.10020284 0.1099036 0.11256315 0.12041222 0.11375398 0.11492575 0.1034807 0.1007239 0.0990469 0.10003749]
45	SMALL_019_PROC_01_01	SMALL_019_PROC_07_02	cell__01	cell__07	SMALL_019	37.9924	[0.04390333 0.05985746 0.05350147 0.04774941 0.05311317 0.05283464 0.0493917 0.05953109 0.05091701 0.04817753 0.0523643 0.05156108 0.04885999 0.04695424 0.04989487 0.06833815 0.07449762 0.07099924 0.06957614 0.06283062 0.05929812 0.05724935 0.06178392 0.07328115 0.07346809 0.06619557 0.06086751 0.076636 0.0736103 0.06638819]
46	SMALL_019_PROC_01_01	SMALL_019_PROC_07_03	cell__01	cell__07	SMALL_019	32.4636	[0.07635951 0.06757876 0.07148325 0.07705914 0.07696731 0.07013541 0.06453251 0.06559196 0.08859261 0.07711291 0.0777814 0.07322922 0.08193919 0.09144856 0.09799829 0.10000247 0.10355783 0.10826618 0.10146272 0.10776008 0.09219338 0.09787246 0.1016285 0.10377676 0.09770765 0.11122617 0.09999273 0.10377396 0.11092972 0.10485795]
47	SMALL_019_PROC_01_01	SMALL_019_PROC_07_04	cell__01	cell__07	SMALL_019	27.463	[0.05390198 0.0622598 0.0533305 0.06061175 0.05607188 0.05231759 0.05537391 0.06419583 0.0710464 0.06811089 0.07171486 0.06965211 0.07300359 0.08394513 0.08489292 0.08810794 0.09238417 0.08199553 0.09522132 0.10204411 0.1017364 0.10346333 0.10745081 0.10698852 0.09902539 0.10305645 0.09875596 0.09630787 0.09895227 0.09145294]
48	SMALL_019_PROC_01_01	SMALL_019_PROC_07_05	cell__01	cell__07	SMALL_019	24.8359	[0.04572594 0.04215315 0.0463543 0.05044941 0.046889 0.04092639 0.04300753 0.0462442 0.04872159 0.04918032 0.04845982 0.04316189 0.05426923 0.05471453 0.05706384 0.06141413 0.06252422 0.05927584 0.06305342 0.07353265 0.06996456 0.0650895 0.07519639 0.06941559 0.07098467 0.08087218 0.07431285 0.06016154 0.07038084 0.07307736]
49	SMALL_019_PROC_01_01	SMALL_019_PROC_07_06	cell__01	cell__07	SMALL_019	25.5519	[0.04114314 0.04304416 0.03711128 0.03612947 0.0354264 0.03702547 0.03592703 0.04057506 0.02823014 0.02126494 0.03128034 0.03591905 0.0396573 0.03278553 0.03439601 0.04179984 0.0385908 0.04757147 0.04207478 0.05187868 0.0365815 0.04510082 0.06218424 0.06032766 0.05124801 0.04950375 0.0555797 0.06627604 0.068091 0.05884258]
50	SMALL_019_PROC_01_01	SMALL_019_PROC_07_07	cell__01	cell__07	SMALL_019	27.2905	[0.07605285 0.06706973 0.08081979 0.0730479 0.05555312 0.06222208 0.06600798 0.06165505 0.06286515 0.0676494 0.06412473 0.06090306 0.05438438 0.0695155 0.05666484 0.05631427 0.05075483 0.07871819 0.08063283 0.08186861 0.08919194 0.0777174 0.06942345 0.09114764 0.08283675 0.09793362 0.09499239 0.08954815 0.08643969 0.09912509]
51	SMALL_019_PROC_01_01	SMALL_019_SOMA_01	cell__01	cell__01	SMALL_019	9.69233	[0.02051311 0.01856574 0.02009706 0.0173954 0.0199961 0.02045927 0.01814545 0.01737754 0.0181773 0.02039149 0.02014823 0.01722648 0.02166898 0.02151232 0.02122379 0.0264736 0.02540329 0.02511796 0.03166447 0.03162101 0.03447704 0.0341928 0.03582829 0.03746715 0.04190904 0.04879884 0.0496788 0.04864433 0.04953924 0.05334253]
52	SMALL_019_PROC_01_01	SMALL_019_SOMA_02	cell__01	cell__02	SMALL_019	30.9685	[0.0309518 0.03250996 0.03642535 0.03683352 0.03728514 0.03547923 0.03588625 0.03530539 0.03946294 0.04028735 0.0422152 0.03923752 0.0400535 0.04326763 0.04268357 0.04595367 0.04692241 0.0511418 0.05780989 0.05396384 0.05263711 0.05695953 0.05474918 0.06029556 0.06338559 0.06890707 0.0669162 0.06873584 0.06928724 0.07487649]
53	SMALL_019_PROC_01_01	SMALL_019_SOMA_03	cell__01	cell__03	SMALL_019	64.4176	[0.07453697 0.07929553 0.08073443 0.07778773 0.0740276 0.07398107 0.0731643 0.07332705 0.0690904 0.06560285 0.06408905 0.06630771 0.06472624 0.0644548 0.06672751 0.0684616 0.06819106 0.07052483 0.07867709 0.08394515 0.08793531 0.08839581 0.08969359 0.09374994 0.08956495 0.09151417 0.09081464 0.09238252 0.08987733 0.09216388]
54	SMALL_019_PROC_01_01	SMALL_019_SOMA_04	cell__01	cell__04	SMALL_019	110.066	[0.07227143 0.07889994 0.07575943 0.07953351 0.08702394 0.08191103 0.0812317 0.07934881 0.08498801 0.08589268 0.08743379 0.09227766 0.09000657 0.09197198 0.0986606 0.10123427 0.108873 0.1018911 0.09978738 0.10328798 0.10688702 0.11120851 0.11147032 0.11450044 0.11983406 0.11620108 0.11640111 0.11833657 0.12280121 0.11940582]
55	SMALL_019_PROC_01_01	SMALL_019_SOMA_05	cell__01	cell__05	SMALL_019	78.7278	[0.03501641 0.03269673 0.02991776 0.02642302 0.02870821 0.02605935 0.02974746 0.02820321 0.02528735 0.02698526 0.03024566 0.0319693 0.03595877 0.03276038 0.03916559 0.03822563 0.04063748 0.04325432 0.04494111 0.04951454 0.04670796 0.03867037 0.04631348 0.04704555 0.04360456 0.04424166 0.04041895 0.04483873 0.04300665 0.03457159]
56	SMALL_019_PROC_01_01	SMALL_019_SOMA_06	cell__01	cell__06	SMALL_019	130.335	[0.03861422 0.03434616 0.0336533 0.03967264 0.03932341 0.04124129 0.04164093 0.04175309 0.03854229 0.03990764 0.04377015 0.04938618 0.05605023 0.05253633 0.04977167 0.05700669 0.05835844 0.05817723 0.05374153 0.05518472 0.06309061 0.06697156 0.06886965 0.07633223 0.07321601 0.08359303 0.0760674 0.07840404 0.08743272 0.07277691]
57	SMALL_019_PROC_01_01	SMALL_019_SOMA_07	cell__01	cell__07	SMALL_019	29.1129	[0.07501917 0.0761291 0.07219385 0.06868112 0.06822895 0.0678057 0.06623398 0.06718137 0.06277817 0.07037691 0.0711536 0.07969583 0.08703641 0.09408285 0.09732514 0.0936199 0.09681065 0.0968279 0.09495338 0.10306327 0.10165275 0.10651373 0.10021807 0.10370547 0.10944725 0.1040371 0.10093239 0.09597843 0.09877161 0.09381387]
58	SMALL_019_PROC_01_02	SMALL_019_PROC_01_01	cell__01	cell__01	SMALL_019	5.36749	[0.06521834 0.05812144 0.05591088 0.06257918 0.05924802 0.05571468 0.05608795 0.07547661 0.071749 0.07038763 0.08183703 0.06695049 0.05524317 0.07130585 0.07483113 0.07768472 0.08476249 0.09808393 0.10357049 0.091356 0.09503584 0.09052503 0.10070823 0.08601795 0.07142494 0.07973775 0.09039692 0.09365688 0.10240613 0.09681968]
60	SMALL_019_PROC_01_02	SMALL_019_PROC_01_03	cell__01	cell__01	SMALL_019	5.98692	[0.04866181 0.04528026 0.04194005 0.03712802 0.03769225 0.03589414 0.03115497 0.03327419 0.03622754 0.03762469 0.03193057 0.0381125 0.03926997 0.04177851 0.03935331 0.05093125 0.06788573 0.05963073 0.05409335 0.05904272 0.06437153 0.06612511 0.06252944 0.063791 0.06073994 0.06412378 0.06211346 0.05638277 0.06136907 0.06197228]
61	SMALL_019_PROC_01_02	SMALL_019_PROC_01_04	cell__01	cell__01	SMALL_019	18.1824	[0.01501063 0.01404538 0.01221624 0.01336861 0.01373476 0.01235779 0.01096592 0.01446084 0.01396908 0.00979111 0.01196764 0.01369023 0.01339778 0.01742724 0.0150604 0.01472274 0.01542421 0.01409694 0.02238747 0.02004327 0.02454704 0.02020251 0.02537497 0.02341582 0.02397744 0.02455602 0.02520668 0.02996046 0.02910116 0.03239908]
62	SMALL_019_PROC_01_02	SMALL_019_PROC_01_05	cell__01	cell__01	SMALL_019	20.7608	[0.03169859 0.03174226 0.02607801 0.02759922 0.0247152 0.02179182 0.02274401 0.02302523 0.02664827 0.0226292 0.02614241 0.02343577 0.0215728 0.02294468 0.02719394 0.02349621 0.02323511 0.02537328 0.02924889 0.02915622 0.03185427 0.02946752 0.03145554 0.03340182 0.02681593 0.02983003 0.03991577 0.03784416 0.04052534 0.03867444]
63	SMALL_019_PROC_01_02	SMALL_019_PROC_01_06	cell__01	cell__01	SMALL_019	23.0828	[0.03881747 0.0383862 0.0336627 0.02890527 0.02743136 0.03052004 0.03263306 0.0266557 0.03008039 0.0296304 0.02367472 0.02548229 0.02695694 0.0241204 0.02726484 0.0321142 0.03390585 0.03158668 0.03214063 0.03258475 0.03325169 0.03472761 0.03638046 0.03797077 0.03302495 0.03791837 0.03861867 0.04426441 0.04715039 0.04637889]
64	SMALL_019_PROC_01_02	SMALL_019_PROC_01_07	cell__01	cell__01	SMALL_019	20.5124	[0.01817097 0.02000446 0.0185615 0.01810015 0.01604953 0.01832101 0.02125203 0.02600854 0.02863266 0.03288966 0.02716679 0.0284582 0.02993803 0.02739859 0.02791112 0.03414429 0.03651498 0.02814742 0.0298201 0.02957919 0.02528595 0.02521772 0.0304173 0.02774519 0.02998316 0.04432495 0.04404321 0.04331952 0.04379143 0.04048264]
65	SMALL_019_PROC_01_02	SMALL_019_PROC_02_01	cell__01	cell__02	SMALL_019	33.8021	[0.05559921 0.04516857 0.04641175 0.05068792 0.03665138 0.03786521 0.03975106 0.03373068 0.03156721 0.03670425 0.03404729 0.03779972 0.04006589 0.0503575 0.04550171 0.05149472 0.0558765 0.04499744 0.06265172 0.06802049 0.05880851 0.05379909 0.07173865 0.06630749 0.06147135 0.07012763 0.05970157 0.06158072 0.06598545 0.0666076 ]
66	SMALL_019_PROC_01_02	SMALL_019_PROC_02_02	cell__01	cell__02	SMALL_019	31.6105	[0.06900608 0.06725119 0.05726575 0.05487595 0.04396855 0.0493523 0.04951092 0.04811915 0.04544 0.0443585 0.04695811 0.05196508 0.0534142 0.05108787 0.05426916 0.05465219 0.04854842 0.04214741 0.04429957 0.04872747 0.05584748 0.05228634 0.0623999 0.04928989 0.05244885 0.04612795 0.05141753 0.05039175 0.05398343 0.05635895]
67	SMALL_019_PROC_01_02	SMALL_019_PROC_02_03	cell__01	cell__02	SMALL_019	22.8104	[0.03540854 0.03231425 0.02798173 0.02727161 0.02276211 0.02521061 0.02471811 0.0206052 0.02626211 0.03357867 0.02499647 0.03010461 0.02886005 0.02978993 0.03124602 0.02681791 0.02475302 0.02661017 0.02768297 0.02807925 0.02575054 0.0259018 0.02419224 0.02655662 0.02616682 0.02544782 0.03632447 0.03969679 0.04332237 0.05029385]
68	SMALL_019_PROC_01_02	SMALL_019_PROC_02_04	cell__01	cell__02	SMALL_019	19.9808	[0.04755932 0.04667189 0.05654428 0.04612927 0.04406976 0.04248937 0.04086493 0.04973532 0.04185023 0.04647891 0.04586924 0.04752775 0.05167916 0.05026319 0.05572049 0.0482555 0.05604169 0.06028476 0.05830001 0.05769947 0.06359119 0.05923501 0.06412985 0.06851552 0.06109885 0.06012555 0.06443462 0.06986812 0.06829884 0.07098945]
69	SMALL_019_PROC_01_02	SMALL_019_PROC_02_05	cell__01	cell__02	SMALL_019	17.9959	[0.03877812 0.04388282 0.04129864 0.041412 0.03475041 0.03271021 0.03625335 0.035927 0.04396142 0.03361154 0.04330489 0.03609468 0.04475996 0.03755815 0.04953153 0.06050059 0.05160183 0.05292911 0.06130072 0.06504115 0.06965439 0.06550281 0.059723 0.0713359 0.06467285 0.06876769 0.06166804 0.05773401 0.06057989 0.06660854]
70	SMALL_019_PROC_01_02	SMALL_019_PROC_02_06	cell__01	cell__02	SMALL_019	16.3477	[0.05717398 0.05510547 0.06346858 0.06672172 0.06366122 0.05446364 0.04688612 0.05176272 0.04468969 0.05453383 0.04523386 0.07070758 0.06924436 0.06012874 0.06054777 0.06056599 0.06656443 0.07254031 0.06799081 0.07179857 0.07882007 0.09121859 0.08328924 0.08063381 0.08000502 0.07391343 0.07184493 0.0615509 0.06547111 0.07680935]
71	SMALL_019_PROC_01_02	SMALL_019_PROC_02_07	cell__01	cell__02	SMALL_019	28.3924	[0.02461767 0.02872828 0.02390412 0.02658232 0.03076857 0.03377741 0.03090937 0.03298361 0.03302876 0.03236074 0.03871606 0.03664622 0.03474178 0.04037253 0.03815547 0.03410403 0.03159724 0.03533538 0.03418078 0.04082478 0.04877913 0.0387966 0.04258342 0.03968178 0.04479195 0.04522598 0.05400062 0.05075563 0.04833742 0.0489847 ]
72	SMALL_019_PROC_01_02	SMALL_019_PROC_03_01	cell__01	cell__03	SMALL_019	71.3885	[0.03199476 0.03037627 0.03292823 0.03741625 0.03610789 0.04072678 0.03942427 0.05301316 0.0597465 0.05583145 0.06133913 0.06299887 0.06686645 0.07145542 0.0694449 0.06918683 0.0756488 0.06816679 0.06549963 0.0764008 0.07370268 0.07133252 0.07088608 0.07130279 0.08040936 0.07809217 0.07332015 0.07038455 0.06904001 0.07178243]
73	SMALL_019_PROC_01_02	SMALL_019_PROC_03_02	cell__01	cell__03	SMALL_019	75.3428	[0.07080796 0.07135489 0.0606066 0.05874621 0.06128354 0.0781694 0.07141353 0.07481594 0.0846724 0.08367043 0.08682747 0.08454368 0.09428962 0.0917967 0.10126409 0.1012494 0.10605798 0.10542917 0.11104059 0.11009015 0.11856307 0.1172646 0.11242886 0.1129293 0.11895873 0.10506611 0.09506482 0.09428363 0.09708433 0.09115404]
74	SMALL_019_PROC_01_02	SMALL_019_PROC_03_03	cell__01	cell__03	SMALL_019	75.2329	[0.04667507 0.04562381 0.04960686 0.04411133 0.04170852 0.04474192 0.04086698 0.05137093 0.05476097 0.04731258 0.05038548 0.04940627 0.05224782 0.05886431 0.06402907 0.07261381 0.06911933 0.07611242 0.07359852 0.07441614 0.07722674 0.07109946 0.0766747 0.09098133 0.07590741 0.08317219 0.07510407 0.07552669 0.08656041 0.07791905]
75	SMALL_019_PROC_01_02	SMALL_019_PROC_03_04	cell__01	cell__03	SMALL_019	60.7098	[0.02427257 0.02511937 0.02562531 0.02793904 0.02746155 0.02585065 0.02839071 0.03069234 0.03612636 0.03391691 0.04167282 0.04863131 0.05356538 0.05622299 0.05953033 0.06111679 0.05743375 0.05947481 0.06078107 0.05515303 0.06155685 0.05838427 0.06559404 0.05880351 0.05722618 0.0559845 0.04942607 0.04917828 0.05595555 0.05952352]
76	SMALL_019_PROC_01_02	SMALL_019_PROC_03_05	cell__01	cell__03	SMALL_019	62.3294	[0.03401854 0.04706631 0.04177186 0.04812821 0.04617167 0.05135246 0.05484178 0.05934974 0.0589049 0.04936708 0.05404138 0.06642701 0.07032858 0.07475287 0.08688071 0.08982886 0.08293301 0.08193606 0.08391547 0.08621228 0.08857595 0.08560839 0.09123065 0.08450165 0.0795484 0.07049242 0.07409205 0.06530496 0.07069484 0.06877243]
77	SMALL_019_PROC_01_02	SMALL_019_PROC_03_06	cell__01	cell__03	SMALL_019	58.371	[0.03950326 0.0401529 0.04413058 0.04657076 0.0343883 0.04356958 0.03375746 0.03983292 0.0452748 0.04120388 0.04675187 0.05219325 0.0667819 0.06891779 0.06627255 0.06354032 0.06324015 0.05790472 0.06869498 0.06013602 0.06847192 0.07324519 0.06739968 0.06372467 0.06801265 0.0539966 0.04951021 0.05323534 0.05584701 0.06046352]
78	SMALL_019_PROC_01_02	SMALL_019_PROC_03_07	cell__01	cell__03	SMALL_019	53.3027	[0.06346861 0.05783461 0.06098395 0.06497173 0.05682128 0.06201038 0.05242044 0.06543198 0.071512 0.07167862 0.06982981 0.07452272 0.08238608 0.08914578 0.09517526 0.100106 0.09515374 0.10598885 0.10776412 0.10119737 0.0966878 0.09731593 0.09801195 0.09134366 0.08551374 0.08290824 0.07717623 0.07605778 0.08220606 0.07416461]
79	SMALL_019_PROC_01_02	SMALL_019_PROC_03_08	cell__01	cell__03	SMALL_019	56.3223	[0.04022903 0.03640145 0.03555642 0.04360373 0.0423935 0.04034233 0.04193097 0.04238095 0.04777516 0.05302232 0.05070369 0.05003082 0.05349241 0.05487797 0.05873763 0.05654167 0.06664286 0.06571877 0.06192157 0.06383877 0.0662383 0.06118848 0.06224686 0.06205426 0.06672844 0.05124514 0.05637982 0.06055216 0.05119799 0.04807633]
80	SMALL_019_PROC_01_02	SMALL_019_PROC_04_01	cell__01	cell__04	SMALL_019	96.7189	[0.0456352 0.04773305 0.04332735 0.04278572 0.04308313 0.04651383 0.04115959 0.04270704 0.04639544 0.04639098 0.04522242 0.0476499 0.05330216 0.05497899 0.05773756 0.07779808 0.06782905 0.06886639 0.07253389 0.06784026 0.07040203 0.07256296 0.06003392 0.06151815 0.06671297 0.05991436 0.05782884 0.06357442 0.06316375 0.06851281]
81	SMALL_019_PROC_01_02	SMALL_019_PROC_04_02	cell__01	cell__04	SMALL_019	103.824	[0.07510392 0.08245893 0.07340528 0.08098421 0.07022091 0.06672581 0.07284211 0.07022134 0.06920486 0.08015704 0.06906902 0.08037971 0.0950385 0.09563651 0.09836137 0.09045921 0.09330028 0.08763366 0.09072959 0.0981233 0.09662699 0.09933055 0.1083448 0.10089542 0.11318569 0.10898063 0.11320742 0.13051837 0.10391831 0.10590894]
82	SMALL_019_PROC_01_02	SMALL_019_PROC_04_03	cell__01	cell__04	SMALL_019	109.469	[0.05791882 0.05870762 0.05265918 0.05682186 0.05329965 0.0570286 0.05366194 0.05088989 0.05458429 0.06171702 0.05173538 0.04719765 0.06143548 0.06578015 0.07407126 0.0676118 0.05697864 0.07809732 0.06845425 0.07605266 0.08229695 0.08323186 0.09276169 0.0943637 0.08153775 0.08704203 0.08724058 0.08141788 0.08108865 0.0885411 ]
83	SMALL_019_PROC_01_02	SMALL_019_PROC_04_04	cell__01	cell__04	SMALL_019	115.368	[0.03707996 0.03413342 0.04040934 0.03451599 0.0458052 0.03375006 0.04052728 0.04304821 0.04648282 0.04849373 0.0463947 0.04993372 0.05689823 0.05364531 0.04709384 0.06088873 0.06807631 0.07884199 0.08094442 0.06785091 0.06196963 0.05826758 0.05220565 0.05940531 0.06942676 0.05637835 0.06321229 0.06782848 0.05290669 0.07445064]
84	SMALL_019_PROC_01_02	SMALL_019_PROC_04_05	cell__01	cell__04	SMALL_019	120.419	[0.04729812 0.04341402 0.03901298 0.04185093 0.04123045 0.04008286 0.0417289 0.04063231 0.04528587 0.0503706 0.05283845 0.04578287 0.05081121 0.04793765 0.05680642 0.06363212 0.06387793 0.0620571 0.05860725 0.05372312 0.04260053 0.04553097 0.05690782 0.06746448 0.05780523 0.04974457 0.05081092 0.05326914 0.05355235 0.04956701]
85	SMALL_019_PROC_01_02	SMALL_019_PROC_04_06	cell__01	cell__04	SMALL_019	121.679	[0.03346572 0.03048232 0.03271397 0.03169556 0.03480094 0.02815608 0.04120216 0.03508058 0.03883526 0.03795273 0.03517952 0.0417557 0.04143594 0.05674342 0.04809725 0.04948062 0.05897308 0.04501574 0.04610401 0.04547448 0.04433372 0.04659195 0.04624756 0.04008767 0.03879352 0.03678259 0.04562247 0.04897002 0.05360212 0.05171193]
86	SMALL_019_PROC_01_02	SMALL_019_PROC_04_07	cell__01	cell__04	SMALL_019	117.181	[0.02968374 0.03544043 0.0313067 0.03577121 0.04213165 0.04316205 0.04228926 0.03855221 0.03856611 0.04434032 0.04690845 0.06168822 0.05940733 0.07269815 0.0666894 0.08333722 0.08173198 0.07307777 0.07594493 0.07752563 0.07882068 0.07384515 0.07415281 0.0716223 0.07362835 0.07085847 0.0716263 0.07211546 0.07688618 0.06824072]
87	SMALL_019_PROC_01_02	SMALL_019_PROC_04_08	cell__01	cell__04	SMALL_019	101.765	[0.08243431 0.06859181 0.06163176 0.06137847 0.06034727 0.05503476 0.0668174 0.0744955 0.07403838 0.08235508 0.08937007 0.09719192 0.09654807 0.10769358 0.10351726 0.10523171 0.09513899 0.09583916 0.10613832 0.09134363 0.08677738 0.09325118 0.10140994 0.10051273 0.11564711 0.08957274 0.09767158 0.09912044 0.11551535 0.11006621]
88	SMALL_019_PROC_01_02	SMALL_019_PROC_04_09	cell__01	cell__04	SMALL_019	102.201	[0.0764747 0.08016079 0.0816715 0.08587126 0.07239928 0.06529625 0.07073397 0.08340712 0.07922289 0.07814523 0.07599426 0.07922504 0.07283699 0.08123524 0.0789675 0.08210587 0.08379225 0.09723128 0.08195595 0.0807952 0.09558288 0.10182242 0.10304268 0.09420045 0.09994048 0.09013275 0.08551832 0.0890102 0.10264891 0.0917784 ]
89	SMALL_019_PROC_01_02	SMALL_019_PROC_04_10	cell__01	cell__04	SMALL_019	99.8279	[0.07040955 0.08257521 0.0755482 0.08060142 0.07078052 0.06314565 0.07762434 0.08117882 0.07266963 0.08240969 0.09920714 0.08984924 0.09175951 0.0786613 0.07738341 0.0720643 0.07661259 0.082709 0.07344511 0.07816884 0.08831796 0.08440005 0.09099177 0.09101028 0.09216101 0.08456513 0.09339039 0.099472 0.08662186 0.08316336]
90	SMALL_019_PROC_01_02	SMALL_019_PROC_05_01	cell__01	cell__05	SMALL_019	90.1047	[0.01883583 0.0207823 0.02226532 0.02015086 0.02052926 0.01973935 0.02149687 0.0220489 0.02493345 0.01876214 0.01775631 0.01707183 0.01607281 0.01961118 0.01892544 0.02290083 0.02229796 0.02167268 0.0332095 0.03207309 0.03157821 0.0289466 0.03112416 0.02754441 0.02820231 0.03040656 0.0265509 0.02880175 0.03760899 0.03887167]
91	SMALL_019_PROC_01_02	SMALL_019_PROC_05_02	cell__01	cell__05	SMALL_019	85.8367	[0.01212989 0.01756032 0.02044157 0.02178957 0.02185744 0.02313435 0.01793218 0.01645694 0.01466772 0.01726503 0.01936765 0.01847839 0.02326576 0.01729479 0.02421301 0.02728684 0.02437391 0.02665052 0.02837537 0.0204696 0.02564064 0.02689282 0.02484434 0.02641739 0.0282613 0.03352995 0.02885461 0.04137542 0.04377716 0.03734939]
92	SMALL_019_PROC_01_02	SMALL_019_PROC_05_03	cell__01	cell__05	SMALL_019	80.6784	[0.02876616 0.0319147 0.0271016 0.02625684 0.02607197 0.02330346 0.02490888 0.02933911 0.02910308 0.0281365 0.02512968 0.02158465 0.02539246 0.02881023 0.0286296 0.02704008 0.02960173 0.03327994 0.0378706 0.02910062 0.0255711 0.02540359 0.0274353 0.0297564 0.02768835 0.02809882 0.03336083 0.0371472 0.04300272 0.04141728]
93	SMALL_019_PROC_01_02	SMALL_019_PROC_05_04	cell__01	cell__05	SMALL_019	78.9355	[0.02292833 0.03111285 0.04028027 0.03730021 0.0373873 0.02983952 0.02971286 0.03165257 0.03640349 0.0408022 0.04574466 0.05207477 0.04603487 0.04075369 0.03954028 0.04028899 0.04906019 0.04074545 0.04493378 0.03635391 0.04407999 0.0538949 0.0479235 0.04738598 0.0631467 0.06026866 0.06212535 0.06284789 0.05500882 0.05751983]
94	SMALL_019_PROC_01_02	SMALL_019_PROC_05_05	cell__01	cell__05	SMALL_019	72.2507	[0.02444554 0.02927268 0.03028933 0.02849176 0.03022556 0.0295408 0.036981 0.03200956 0.03762261 0.03464026 0.03262319 0.0332804 0.04345893 0.0376296 0.04953202 0.04866176 0.04502183 0.04442491 0.04375938 0.03373416 0.03555671 0.03777585 0.04286833 0.04229186 0.0518215 0.04996808 0.04256113 0.05734545 0.0476001 0.04194948]
95	SMALL_019_PROC_01_02	SMALL_019_PROC_05_06	cell__01	cell__05	SMALL_019	72.5053	[0.04026193 0.03691164 0.04529279 0.04154747 0.04304872 0.03897588 0.03594157 0.0361397 0.03334668 0.03954418 0.04445084 0.04525796 0.03384973 0.03463777 0.03958945 0.04780233 0.03735063 0.04508416 0.05757803 0.04766545 0.03777711 0.04915695 0.04992594 0.04843819 0.05478311 0.05513938 0.04842705 0.05046783 0.06285976 0.05042376]
96	SMALL_019_PROC_01_02	SMALL_019_PROC_06_01	cell__01	cell__06	SMALL_019	124.379	[0.03950706 0.03913367 0.04059592 0.03492221 0.02756653 0.03126424 0.0360966 0.04045351 0.03859292 0.03552095 0.0471333 0.04914275 0.05076128 0.04774528 0.05669763 0.0512602 0.04788773 0.05578075 0.06233777 0.05216458 0.05678149 0.06206658 0.05970592 0.0604121 0.06712757 0.05777618 0.06331714 0.06234291 0.06519688 0.06207805]
97	SMALL_019_PROC_01_02	SMALL_019_PROC_06_02	cell__01	cell__06	SMALL_019	126.701	[0.05720637 0.06612075 0.06179415 0.06515176 0.06159657 0.0608758 0.05830694 0.05231857 0.05313294 0.0504842 0.05244966 0.05488982 0.04861881 0.05415483 0.05462626 0.05028368 0.05644633 0.06070298 0.06509768 0.06732402 0.07677085 0.07606138 0.07319197 0.07818836 0.07821762 0.07803209 0.07730917 0.07903226 0.07399236 0.07577729]
98	SMALL_019_PROC_01_02	SMALL_019_PROC_06_03	cell__01	cell__06	SMALL_019	139.124	[0.03544853 0.03572028 0.03826918 0.03258304 0.02402748 0.02554959 0.03593367 0.03666509 0.04076966 0.04044693 0.04089291 0.03495455 0.04128189 0.03848748 0.03721877 0.04761017 0.04238739 0.04487927 0.04916534 0.05496368 0.05568162 0.0534559 0.05194768 0.05409484 0.04106547 0.04558246 0.04940549 0.05251425 0.05780593 0.06118156]
99	SMALL_019_PROC_01_02	SMALL_019_PROC_06_04	cell__01	cell__06	SMALL_019	137.28	[0.03340258 0.02744492 0.03848865 0.03542047 0.02935644 0.03461614 0.03186747 0.0263846 0.02938085 0.02681645 0.02644542 0.02987702 0.0266964 0.02782052 0.02653897 0.03675167 0.04164733 0.04227005 0.04783159 0.04592026 0.04121402 0.0529336 0.05020861 0.04868411 0.05672874 0.05014011 0.05176382 0.05205372 0.04823082 0.04933697]
100	SMALL_019_PROC_01_02	SMALL_019_PROC_06_05	cell__01	cell__06	SMALL_019	141.845	[0.02108787 0.0231391 0.03222387 0.0312097 0.02730323 0.02993227 0.03255207 0.02781384 0.02946999 0.04030712 0.03521341 0.04074552 0.03660503 0.04388214 0.04385058 0.04333756 0.04530517 0.04186913 0.04346903 0.05500067 0.05008116 0.04731833 0.05274766 0.0523952 0.05924782 0.05367786 0.05598265 0.05707962 0.05687247 0.05207884]
101	SMALL_019_PROC_01_02	SMALL_019_PROC_06_06	cell__01	cell__06	SMALL_019	138.066	[0.02921488 0.02768054 0.03900005 0.03183654 0.03568703 0.03894603 0.03200758 0.02517331 0.02422007 0.02588525 0.02384423 0.02247464 0.02539119 0.02502744 0.02846062 0.0329203 0.0324414 0.03377147 0.04218023 0.03993907 0.04077445 0.03765135 0.0468906 0.04234794 0.03655336 0.04064941 0.04282354 0.05099773 0.03573234 0.03978646]
102	SMALL_019_PROC_01_02	SMALL_019_PROC_07_01	cell__01	cell__07	SMALL_019	37.7108	[0.05305351 0.04972548 0.0507959 0.04718919 0.04899107 0.04191554 0.05318527 0.04467159 0.05652715 0.06012207 0.07214284 0.08088491 0.07521683 0.06772165 0.07072744 0.07979042 0.08961479 0.08356633 0.0872174 0.08107173 0.0889656 0.09116119 0.08003749 0.07401738 0.08200274 0.07963002 0.0866721 0.09054502 0.08847507 0.08479408]
103	SMALL_019_PROC_01_02	SMALL_019_PROC_07_02	cell__01	cell__07	SMALL_019	37.7451	[0.05732658 0.05527294 0.05111223 0.05245243 0.04409862 0.03824676 0.03921278 0.04924804 0.04518341 0.04275055 0.03704662 0.04460038 0.03909137 0.04159569 0.0568678 0.04933183 0.06465916 0.06226701 0.0558515 0.06027072 0.05818207 0.05289328 0.05646203 0.05623338 0.05092984 0.04465204 0.04993934 0.04876742 0.04980659 0.05838882]
104	SMALL_019_PROC_01_02	SMALL_019_PROC_07_03	cell__01	cell__07	SMALL_019	31.5086	[0.05809921 0.054282 0.05204135 0.05715423 0.0527573 0.06342869 0.06479691 0.059765 0.07718783 0.07436873 0.07529547 0.07400891 0.07579732 0.08747661 0.1014168 0.0977013 0.09344642 0.08954054 0.08348223 0.09277524 0.08190012 0.08636003 0.08237557 0.07223279 0.08488071 0.07937603 0.08457473 0.08942797 0.08509349 0.09163705]
105	SMALL_019_PROC_01_02	SMALL_019_PROC_07_04	cell__01	cell__07	SMALL_019	26.3475	[0.04236261 0.04309478 0.04322867 0.04862629 0.05060322 0.05447409 0.05004358 0.0556715 0.05122496 0.04631253 0.05258955 0.04917587 0.04337444 0.04743165 0.06226971 0.06877808 0.07311352 0.07020676 0.07410542 0.08268722 0.09261536 0.09140575 0.0890499 0.0878987 0.08399812 0.07836565 0.08526258 0.08893662 0.08628489 0.09737063]
106	SMALL_019_PROC_01_02	SMALL_019_PROC_07_05	cell__01	cell__07	SMALL_019	27.1274	[0.03940368 0.03392714 0.03000967 0.03211837 0.03118692 0.03907748 0.05027084 0.03762632 0.0392159 0.04318245 0.04394381 0.04147695 0.03729359 0.03561228 0.03765837 0.03864657 0.05046408 0.05447737 0.04899822 0.05486607 0.06015169 0.05896414 0.05836841 0.0611344 0.05731472 0.05461148 0.05847374 0.06869141 0.06842749 0.06249446]
107	SMALL_019_PROC_01_02	SMALL_019_PROC_07_06	cell__01	cell__07	SMALL_019	28.9094	[0.05201532 0.04710342 0.04601348 0.03781978 0.03942966 0.03588165 0.04066286 0.03198478 0.02625467 0.04159749 0.04561152 0.05388002 0.05153816 0.03305738 0.04638629 0.03659131 0.04032879 0.03139763 0.03716679 0.04100682 0.03279776 0.04040786 0.05407792 0.04414193 0.05344266 0.04800994 0.04425909 0.05852749 0.05713035 0.07035135]
108	SMALL_019_PROC_01_02	SMALL_019_PROC_07_07	cell__01	cell__07	SMALL_019	30.4185	[0.06329516 0.07527827 0.07200991 0.07127437 0.06584192 0.06256374 0.0583896 0.06368444 0.06673675 0.07390715 0.06832582 0.07366607 0.08125865 0.08921655 0.087905 0.08582819 0.10382283 0.06852775 0.06952436 0.06480625 0.05707251 0.08439388 0.08780236 0.07763439 0.08669375 0.05744918 0.07840205 0.08355076 0.08987914 0.10545234]
109	SMALL_019_PROC_01_02	SMALL_019_SOMA_01	cell__01	cell__01	SMALL_019	11.5726	[0.01404204 0.0135359 0.01390361 0.01317325 0.01238304 0.01338751 0.01409539 0.01367595 0.01471169 0.01765052 0.01319388 0.01351975 0.01381733 0.01210604 0.01371031 0.01626323 0.01919305 0.02020265 0.02041411 0.02197221 0.02240171 0.02265469 0.02133609 0.0217147 0.01911522 0.02761977 0.030536 0.02698988 0.03488065 0.03418154]
110	SMALL_019_PROC_01_02	SMALL_019_SOMA_02	cell__01	cell__02	SMALL_019	25.6649	[0.02787628 0.02878919 0.02848716 0.02707657 0.02504309 0.02266471 0.01893956 0.01770735 0.01660452 0.01828069 0.01666452 0.01923092 0.01932165 0.01878529 0.01886703 0.01782622 0.02291958 0.02276006 0.02300297 0.02353785 0.02317119 0.02559595 0.02745459 0.027945 0.02943263 0.03020391 0.03596819 0.03920918 0.04194862 0.04158069]
111	SMALL_019_PROC_01_02	SMALL_019_SOMA_03	cell__01	cell__03	SMALL_019	60.794	[0.03335295 0.03275592 0.02967192 0.03132587 0.0314291 0.02847597 0.03311272 0.04322641 0.04746627 0.05034651 0.05413867 0.05897289 0.06268368 0.06527456 0.06626262 0.06595336 0.06649414 0.06763835 0.07008233 0.07001958 0.07174859 0.07594595 0.0747822 0.0694792 0.07075282 0.07139527 0.06836586 0.06238606 0.068075 0.06712833]
112	SMALL_019_PROC_01_02	SMALL_019_SOMA_04	cell__01	cell__04	SMALL_019	106.745	[0.03806315 0.03974979 0.03669505 0.03634345 0.03796478 0.04252692 0.0407199 0.04873739 0.05475109 0.05302899 0.05786974 0.05618551 0.0578769 0.05958733 0.06323031 0.07266369 0.0643735 0.07505957 0.07835007 0.08140577 0.08442735 0.08636808 0.08451718 0.09270573 0.09722888 0.09712222 0.09836876 0.09412518 0.09741956 0.10497497]
113	SMALL_019_PROC_01_02	SMALL_019_SOMA_05	cell__01	cell__05	SMALL_019	82.6169	[0.02091785 0.02041322 0.0183299 0.01739681 0.01897679 0.02162131 0.02106151 0.02235014 0.02371943 0.02002436 0.02006725 0.02098065 0.01980765 0.02394045 0.02141838 0.02007362 0.022161 0.02414333 0.0246917 0.02780956 0.02553403 0.03475602 0.03024502 0.02683804 0.0313652 0.03288941 0.02680592 0.02582076 0.02976463 0.03337845]
114	SMALL_019_PROC_01_02	SMALL_019_SOMA_06	cell__01	cell__06	SMALL_019	133.251	[0.04049389 0.03416042 0.03507644 0.03956286 0.03096346 0.03274634 0.02914991 0.02855513 0.02717661 0.03372814 0.03291632 0.03485772 0.03784502 0.0326384 0.03102322 0.03589643 0.03321353 0.03778484 0.03455384 0.04591771 0.04349107 0.04437232 0.04957589 0.0462205 0.0527947 0.05405745 0.05039916 0.0505586 0.05215077 0.05838729]
115	SMALL_019_PROC_01_02	SMALL_019_SOMA_07	cell__01	cell__07	SMALL_019	29.7422	[0.04139655 0.04149101 0.03488407 0.03804498 0.04266176 0.04722231 0.05322009 0.05015014 0.05659808 0.0551071 0.05698469 0.05368281 0.05106987 0.05751195 0.06071981 0.06213595 0.06933018 0.06977309 0.07532939 0.07581348 0.07617484 0.07369534 0.06994435 0.07332775 0.07108941 0.07029027 0.06404236 0.06744198 0.07444105 0.07482426]
116	SMALL_019_PROC_01_03	SMALL_019_PROC_01_01	cell__01	cell__01	SMALL_019	9.58222	[0.11083259 0.11073177 0.1055987 0.09684221 0.11358017 0.11154291 0.12227562 0.10307521 0.12573258 0.10810359 0.1166175 0.13008395 0.12577386 0.12136326 0.10067084 0.08446001 0.07804997 0.08760336 0.11058963 0.11516974 0.1130641 0.1128026 0.11195249 0.1123218 0.09772725 0.11672052 0.12154962 0.10145404 0.08768046 0.08800537]
117	SMALL_019_PROC_01_03	SMALL_019_PROC_01_02	cell__01	cell__01	SMALL_019	5.98692	[0.1047357 0.09350963 0.11600825 0.09529698 0.10231061 0.1048619 0.09148248 0.09801967 0.09760476 0.09616064 0.08592821 0.10348903 0.11295748 0.10117307 0.10163881 0.11162621 0.11863024 0.14226088 0.13144466 0.12828657 0.12837336 0.13237851 0.12224382 0.10646872 0.11152978 0.1147527 0.11279789 0.11784992 0.12173668 0.13048607]
119	SMALL_019_PROC_01_03	SMALL_019_PROC_01_04	cell__01	cell__01	SMALL_019	14.6046	[0.02635322 0.02258119 0.02589233 0.0258265 0.03074656 0.02723267 0.02201832 0.02683005 0.01771131 0.02464883 0.02350343 0.02877412 0.03092773 0.02481684 0.02232071 0.02233918 0.0236886 0.02413924 0.02572463 0.03112632 0.02424275 0.03357135 0.03723735 0.03218224 0.04066893 0.03601195 0.03587584 0.04268965 0.03709224 0.03657577]
120	SMALL_019_PROC_01_03	SMALL_019_PROC_01_05	cell__01	cell__01	SMALL_019	16.1353	[0.02291641 0.03542311 0.04316081 0.03175972 0.03308027 0.02261432 0.02634494 0.02460094 0.02620035 0.0221134 0.02255212 0.03100326 0.03258342 0.0285791 0.02949429 0.02765448 0.03333303 0.03100029 0.03034878 0.03008217 0.02938864 0.03299196 0.03169008 0.03241939 0.03272511 0.02897 0.03994562 0.04402585 0.03754809 0.04503806]
121	SMALL_019_PROC_01_03	SMALL_019_PROC_01_06	cell__01	cell__01	SMALL_019	19.0412	[0.03271429 0.03552954 0.03103235 0.02512743 0.03631463 0.03095644 0.03677116 0.03848877 0.02719913 0.03167409 0.03226724 0.03533772 0.03169118 0.02887419 0.02343719 0.02544569 0.03280492 0.03400015 0.03341887 0.03164131 0.02991847 0.03300155 0.04352076 0.03622957 0.04224328 0.04412438 0.03738121 0.04299117 0.04318442 0.05552485]
122	SMALL_019_PROC_01_03	SMALL_019_PROC_01_07	cell__01	cell__01	SMALL_019	19.0014	[0.02623689 0.02979565 0.02364926 0.02598502 0.04068378 0.04926477 0.05061113 0.04312381 0.03206396 0.04381802 0.04429516 0.0408181 0.03502975 0.03940909 0.04625959 0.04572944 0.04861688 0.07263587 0.0661162 0.06045192 0.06100918 0.07454186 0.06984316 0.05667303 0.06629371 0.05419638 0.05341053 0.05721986 0.0521797 0.05485831]
123	SMALL_019_PROC_01_03	SMALL_019_PROC_02_01	cell__01	cell__02	SMALL_019	33.4628	[0.06883787 0.0572194 0.06103981 0.04985618 0.07948228 0.06931892 0.05908441 0.05278819 0.05480249 0.05227267 0.06031617 0.04085233 0.04897743 0.05985192 0.0731128 0.07112339 0.06947102 0.0813182 0.09907735 0.11113544 0.08796704 0.08768002 0.10521109 0.08771073 0.07524576 0.08602311 0.08650618 0.0751679 0.06952233 0.08541033]
124	SMALL_019_PROC_01_03	SMALL_019_PROC_02_02	cell__01	cell__02	SMALL_019	30.1522	[0.05679269 0.05707233 0.06206726 0.05841584 0.05518524 0.06037219 0.0514213 0.05887398 0.05083341 0.05764686 0.05364134 0.04495401 0.04456888 0.04591241 0.05684477 0.04608694 0.06106416 0.05396936 0.04008071 0.05210835 0.05394061 0.04620782 0.04051362 0.05773784 0.04447162 0.04824604 0.05413599 0.05368405 0.0577577 0.06763585]
125	SMALL_019_PROC_01_03	SMALL_019_PROC_02_03	cell__01	cell__02	SMALL_019	20.1298	[0.04356396 0.0486428 0.04974314 0.04666555 0.04547253 0.03901348 0.02949417 0.02740806 0.02385329 0.03188351 0.02587833 0.02413132 0.01527599 0.0226171 0.0283416 0.0276245 0.04405189 0.03850851 0.03935233 0.03218435 0.03287785 0.03250454 0.04087922 0.04080089 0.03713768 0.04159771 0.04818059 0.04565867 0.06253236 0.05540612]
126	SMALL_019_PROC_01_03	SMALL_019_PROC_02_04	cell__01	cell__02	SMALL_019	20.1021	[0.06722116 0.05814144 0.05185679 0.0548758 0.05206632 0.05371324 0.05453969 0.04454888 0.05983268 0.05075807 0.04274161 0.04139174 0.04298801 0.04771118 0.05536488 0.06437658 0.04854587 0.04619938 0.05993892 0.06682694 0.06134514 0.07041858 0.07562444 0.06786161 0.06645368 0.07178683 0.06272594 0.06374169 0.06137628 0.0693728 ]
127	SMALL_019_PROC_01_03	SMALL_019_PROC_02_05	cell__01	cell__02	SMALL_019	19.159	[0.04801726 0.04669759 0.03850661 0.04123173 0.03875875 0.0399802 0.04598498 0.04987733 0.05114497 0.05076462 0.03821936 0.0432412 0.04740694 0.03889609 0.05164318 0.06075505 0.05371915 0.05589505 0.06281244 0.07318159 0.0613386 0.06570656 0.06591577 0.07907347 0.06400318 0.06853984 0.05461661 0.05790953 0.05749282 0.06310561]
128	SMALL_019_PROC_01_03	SMALL_019_PROC_02_06	cell__01	cell__02	SMALL_019	16.7338	[0.04885377 0.05729893 0.06159568 0.06973289 0.0499686 0.05182308 0.0546362 0.05547304 0.05139638 0.05143982 0.0502353 0.03511161 0.04704409 0.05737218 0.05846547 0.05638551 0.06144598 0.06858053 0.06661477 0.07300089 0.08032307 0.08213917 0.09375529 0.07561076 0.06578623 0.05096809 0.05006185 0.04007958 0.06772892 0.05152661]
129	SMALL_019_PROC_01_03	SMALL_019_PROC_02_07	cell__01	cell__02	SMALL_019	28.9465	[0.04160657 0.03569373 0.04111993 0.04856442 0.04845002 0.05524982 0.05435871 0.04368262 0.04996338 0.05414399 0.05302328 0.04566347 0.05014879 0.05741397 0.04906078 0.04413479 0.05582969 0.05520184 0.06497211 0.05853912 0.05877865 0.05734175 0.06185396 0.0663067 0.0740368 0.07038793 0.07340864 0.06672774 0.08869142 0.0774158 ]
130	SMALL_019_PROC_01_03	SMALL_019_PROC_03_01	cell__01	cell__03	SMALL_019	74.2263	[0.04925462 0.04951315 0.04972987 0.04629649 0.05159371 0.05461643 0.05506034 0.05407783 0.057587 0.05960964 0.06573771 0.08447301 0.08015601 0.0851144 0.0813912 0.09926318 0.09941747 0.09924755 0.10303732 0.09948241 0.10229263 0.0977622 0.08917447 0.08079996 0.08756828 0.08288384 0.08273576 0.08068029 0.08599533 0.07734838]
131	SMALL_019_PROC_01_03	SMALL_019_PROC_03_02	cell__01	cell__03	SMALL_019	78.552	[0.07732818 0.07987479 0.06829569 0.07209591 0.07545934 0.06914004 0.07274917 0.0669524 0.06955997 0.08766744 0.08318312 0.09202401 0.10017917 0.10782665 0.10153801 0.11404465 0.12388977 0.10894054 0.1118574 0.11524198 0.11824165 0.1128436 0.10761962 0.10134642 0.10384013 0.09537433 0.08747763 0.08485349 0.08217631 0.08874111]
132	SMALL_019_PROC_01_03	SMALL_019_PROC_03_03	cell__01	cell__03	SMALL_019	77.7961	[0.04523233 0.04541905 0.0605993 0.04547404 0.05359666 0.05902631 0.05707161 0.0670014 0.06480187 0.06938726 0.08561373 0.07998055 0.07424244 0.08695061 0.08629792 0.08493714 0.10446847 0.10041979 0.10002531 0.10176689 0.10183134 0.09200985 0.09219784 0.07797119 0.07555627 0.06743595 0.0724786 0.06747663 0.06562563 0.06847238]
133	SMALL_019_PROC_01_03	SMALL_019_PROC_03_04	cell__01	cell__03	SMALL_019	62.8656	[0.03274086 0.03557941 0.03418488 0.03636355 0.03678944 0.03405705 0.03436018 0.03676661 0.03561474 0.03724953 0.04140489 0.04069024 0.03923661 0.05158696 0.05550789 0.06520163 0.07375807 0.07939729 0.08109447 0.07819221 0.07490267 0.07004108 0.06799059 0.05562747 0.06355258 0.05525842 0.06704211 0.07390326 0.06974608 0.06064334]
134	SMALL_019_PROC_01_03	SMALL_019_PROC_03_05	cell__01	cell__03	SMALL_019	64.1684	[0.0399738 0.04909244 0.0485028 0.05046613 0.05628369 0.05136413 0.04996424 0.05568657 0.05946171 0.05890918 0.065076 0.07474327 0.06839564 0.07680632 0.09210643 0.09456914 0.10078684 0.10435677 0.11369932 0.11236136 0.10753477 0.09933371 0.08300709 0.07832262 0.08216165 0.07112968 0.08105506 0.08321098 0.08291303 0.06753385]
135	SMALL_019_PROC_01_03	SMALL_019_PROC_03_06	cell__01	cell__03	SMALL_019	60.1585	[0.04179209 0.03986002 0.03675261 0.04430484 0.04229618 0.04551372 0.0513262 0.04405271 0.03605231 0.04338524 0.04260472 0.05314059 0.05824153 0.06430613 0.07438418 0.07877144 0.08570723 0.10540693 0.09584967 0.09899353 0.09879001 0.08262819 0.08724495 0.0766286 0.08178306 0.07109202 0.08207051 0.08286121 0.07858173 0.07854006]
136	SMALL_019_PROC_01_03	SMALL_019_PROC_03_07	cell__01	cell__03	SMALL_019	56.4974	[0.06034179 0.06786378 0.06361337 0.06193548 0.06517697 0.06414776 0.06443894 0.06815057 0.06142702 0.06560701 0.06578298 0.06848972 0.07441167 0.08617048 0.07938014 0.08264443 0.09007056 0.08111498 0.09472193 0.09568962 0.09784233 0.09529588 0.10891664 0.11081592 0.09697707 0.09075261 0.09186464 0.09347669 0.09600469 0.09740986]
137	SMALL_019_PROC_01_03	SMALL_019_PROC_03_08	cell__01	cell__03	SMALL_019	59.7381	[0.04143549 0.04544668 0.04074497 0.04204275 0.03910677 0.03865234 0.04647318 0.04261849 0.04965809 0.05442985 0.04781312 0.04609823 0.05763046 0.05349794 0.05948054 0.05583275 0.05579026 0.05603209 0.06431374 0.06551558 0.07280614 0.06684772 0.06697636 0.07866159 0.06870019 0.05988586 0.06223757 0.06375135 0.06974902 0.07341517]
138	SMALL_019_PROC_01_03	SMALL_019_PROC_04_01	cell__01	cell__04	SMALL_019	99.7315	[0.06365906 0.07433049 0.06016831 0.06427955 0.05933271 0.05490093 0.05725581 0.04644238 0.0549625 0.05519259 0.06136877 0.05577798 0.05088164 0.06511188 0.05088615 0.0571136 0.06970358 0.06297843 0.06220135 0.06804465 0.06119325 0.05940172 0.06091771 0.06620064 0.05465698 0.05192726 0.05413299 0.05602929 0.05105731 0.05161269]
139	SMALL_019_PROC_01_03	SMALL_019_PROC_04_02	cell__01	cell__04	SMALL_019	106.22	[0.07361077 0.08444501 0.06783083 0.07250947 0.07767038 0.09073819 0.07519504 0.07676479 0.09502976 0.10477463 0.09730586 0.1053433 0.10557065 0.0936983 0.08292976 0.09045143 0.09134433 0.09457527 0.10499109 0.10283431 0.1041062 0.09610297 0.08694773 0.09323258 0.09351058 0.09182287 0.09767511 0.08608264 0.09186555 0.09421532]
140	SMALL_019_PROC_01_03	SMALL_019_PROC_04_03	cell__01	cell__04	SMALL_019	111.969	[0.06384815 0.06280518 0.06889714 0.06667908 0.07176336 0.07315586 0.07135937 0.07451535 0.06616867 0.07067908 0.07037155 0.07280319 0.09028595 0.07840751 0.06997013 0.0768353 0.08095855 0.07844952 0.09404406 0.09782694 0.09058899 0.09815625 0.0800386 0.07355062 0.07379556 0.08005525 0.09061961 0.07527375 0.07432042 0.08438925]
141	SMALL_019_PROC_01_03	SMALL_019_PROC_04_04	cell__01	cell__04	SMALL_019	118.414	[0.04981072 0.04747436 0.04596174 0.05033646 0.04643233 0.04999705 0.05210819 0.05184898 0.06449652 0.07664557 0.06661209 0.0791993 0.07175029 0.08385135 0.07665363 0.07146169 0.08122118 0.087398 0.09905637 0.09403284 0.08692016 0.09178605 0.08693352 0.08551643 0.08306431 0.08915108 0.09909202 0.08996045 0.07592982 0.07210202]
142	SMALL_019_PROC_01_03	SMALL_019_PROC_04_05	cell__01	cell__04	SMALL_019	123.326	[0.05049827 0.06113956 0.06769951 0.04573075 0.05524611 0.05213025 0.06440841 0.04739476 0.06843209 0.07074872 0.07075151 0.07849929 0.0892777 0.08419835 0.07507781 0.08850847 0.08789505 0.09452346 0.11075999 0.09657511 0.0717179 0.08259423 0.08959495 0.05935031 0.07551392 0.07345683 0.08547725 0.08151819 0.06838592 0.07883122]
143	SMALL_019_PROC_01_03	SMALL_019_PROC_04_06	cell__01	cell__04	SMALL_019	124.643	[0.03025254 0.04959039 0.0316014 0.04660853 0.0419478 0.03691174 0.03040337 0.03824706 0.04267188 0.04685676 0.05921771 0.06034787 0.06382121 0.06308321 0.05516007 0.05543493 0.05969579 0.07631139 0.06546372 0.07015013 0.06153303 0.06444413 0.05202615 0.06594466 0.08248311 0.04320422 0.0631615 0.05905808 0.0515835 0.05860412]
144	SMALL_019_PROC_01_03	SMALL_019_PROC_04_07	cell__01	cell__04	SMALL_019	120.378	[0.05112146 0.06675214 0.05047896 0.0549812 0.05177783 0.05361198 0.05974682 0.07202767 0.06593128 0.07108803 0.06895515 0.06925865 0.06355224 0.06466698 0.05802994 0.06970706 0.06503085 0.06638401 0.07366197 0.08000093 0.08241838 0.07568541 0.07375601 0.07234742 0.08219939 0.0602746 0.05466426 0.06347522 0.07018217 0.06298862]
145	SMALL_019_PROC_01_03	SMALL_019_PROC_04_08	cell__01	cell__04	SMALL_019	104.952	[0.06793294 0.08134549 0.0681403 0.07591467 0.07440787 0.08301826 0.07116673 0.06621536 0.06700265 0.08366924 0.08303314 0.07826452 0.07937732 0.08373141 0.08242541 0.0967282 0.09604905 0.09251688 0.10326171 0.10328203 0.09471538 0.08649729 0.08460224 0.09057411 0.08979626 0.08892587 0.09425155 0.09190052 0.08447453 0.0830124 ]
146	SMALL_019_PROC_01_03	SMALL_019_PROC_04_09	cell__01	cell__04	SMALL_019	105.576	[0.06188663 0.06510396 0.0469422 0.06699429 0.06427424 0.05550833 0.0744262 0.05686036 0.05962195 0.06845608 0.06274739 0.0880248 0.06307805 0.07150351 0.0687736 0.0708105 0.0720317 0.07856616 0.09470384 0.07758189 0.08976049 0.08737836 0.08140344 0.07798798 0.10327613 0.09451877 0.07099162 0.0752695 0.08006663 0.07291132]
147	SMALL_019_PROC_01_03	SMALL_019_PROC_04_10	cell__01	cell__04	SMALL_019	103.211	[0.05359927 0.06739569 0.07219849 0.07169409 0.07429913 0.06958627 0.07679906 0.06301366 0.06152092 0.06017074 0.06694128 0.06802562 0.07639918 0.08613494 0.07681119 0.08041195 0.10201838 0.08036017 0.09730531 0.10504345 0.0971251 0.09201493 0.08428949 0.0778447 0.08487613 0.09769319 0.07659274 0.0896041 0.0790261 0.08201619]
148	SMALL_019_PROC_01_03	SMALL_019_PROC_05_01	cell__01	cell__05	SMALL_019	95.8088	[0.02771516 0.03393683 0.03385925 0.03657228 0.03656736 0.03472448 0.02725196 0.02902317 0.02634347 0.02699781 0.02063236 0.0280701 0.03057492 0.02991413 0.04185036 0.04025317 0.03907382 0.0398203 0.03859335 0.04943893 0.04399985 0.05084793 0.05124753 0.04843766 0.05436881 0.05960537 0.0510345 0.04816898 0.04522903 0.0420967 ]
149	SMALL_019_PROC_01_03	SMALL_019_PROC_05_02	cell__01	cell__05	SMALL_019	91.5959	[0.03032782 0.03063819 0.02521144 0.02041738 0.02275898 0.02516888 0.02402825 0.02878119 0.02239354 0.0194986 0.02224793 0.024245 0.03860986 0.0415071 0.03945207 0.04050985 0.02749601 0.03685174 0.04612547 0.04893675 0.04751994 0.05533638 0.05121849 0.06136327 0.06096854 0.05920332 0.06489113 0.05852535 0.06360836 0.05209483]
150	SMALL_019_PROC_01_03	SMALL_019_PROC_05_03	cell__01	cell__05	SMALL_019	86.5998	[0.04741262 0.04155136 0.03273034 0.0289597 0.02828473 0.02496303 0.02401036 0.02352927 0.02594469 0.03226188 0.03996819 0.0381154 0.04074029 0.04862839 0.04447851 0.04089642 0.04578504 0.045965 0.04765579 0.04337903 0.03827418 0.04591864 0.04397019 0.04471285 0.05069628 0.04195597 0.05076168 0.05653338 0.05722844 0.0469407 ]
151	SMALL_019_PROC_01_03	SMALL_019_PROC_05_04	cell__01	cell__05	SMALL_019	84.7534	[0.04937953 0.03400346 0.02302143 0.04051777 0.03689216 0.03764877 0.03717154 0.0412464 0.04127191 0.05130693 0.04706654 0.05456037 0.0558737 0.05731424 0.05554088 0.0411757 0.04295106 0.06509632 0.05970515 0.05783722 0.07698667 0.06365644 0.04515749 0.06029096 0.05808655 0.04857132 0.0574723 0.0636623 0.06584917 0.06372416]
152	SMALL_019_PROC_01_03	SMALL_019_PROC_05_05	cell__01	cell__05	SMALL_019	77.979	[0.03627893 0.03358562 0.03342282 0.03948572 0.04018511 0.04209771 0.03642769 0.04153112 0.04559303 0.04905942 0.05421639 0.05126625 0.05094657 0.05261098 0.04769834 0.04932812 0.04387245 0.05116656 0.05588824 0.05128222 0.05249659 0.06496536 0.05294862 0.0677386 0.05855126 0.0518413 0.06080257 0.06185168 0.05128927 0.04488363]
153	SMALL_019_PROC_01_03	SMALL_019_PROC_05_06	cell__01	cell__05	SMALL_019	77.9232	[0.05953496 0.0644539 0.06954619 0.06073693 0.05981435 0.0569807 0.04152441 0.04288639 0.04672224 0.04586385 0.0483483 0.04956678 0.04774834 0.05743093 0.05699932 0.0598081 0.05388552 0.0577305 0.06620727 0.06976827 0.06903008 0.06188514 0.05948747 0.06227955 0.06805402 0.05731371 0.0664887 0.06300389 0.06254757 0.05481694]
154	SMALL_019_PROC_01_03	SMALL_019_PROC_06_01	cell__01	cell__06	SMALL_019	130.284	[0.03225316 0.03362079 0.03193829 0.03630347 0.02789419 0.02783582 0.03392395 0.03411654 0.03607268 0.032567 0.03492286 0.03679357 0.03223642 0.04381417 0.05466499 0.05174941 0.05228265 0.0425514 0.04779189 0.06629004 0.07500859 0.0659648 0.07810709 0.07173189 0.08214177 0.07607142 0.07243768 0.06971829 0.06288515 0.06959266]
155	SMALL_019_PROC_01_03	SMALL_019_PROC_06_02	cell__01	cell__06	SMALL_019	132.651	[0.04719691 0.04837875 0.05418952 0.04812799 0.04233225 0.04907182 0.05604634 0.04723456 0.04879897 0.04369844 0.04679131 0.05236077 0.05625416 0.03991854 0.04757485 0.04659325 0.05888439 0.05751642 0.06222724 0.0726099 0.08148119 0.0798223 0.08196779 0.06917781 0.07639995 0.08163155 0.07791656 0.07574183 0.0775989 0.07781217]
156	SMALL_019_PROC_01_03	SMALL_019_PROC_06_03	cell__01	cell__06	SMALL_019	145.058	[0.04263448 0.04658928 0.04162237 0.04272425 0.04180614 0.04484831 0.04006931 0.0464364 0.05936056 0.04315379 0.04559899 0.04855431 0.0410572 0.04824999 0.0566889 0.05622002 0.06198173 0.05791755 0.0513413 0.06836459 0.05420743 0.05482274 0.06520075 0.05833238 0.06014549 0.06063854 0.05595352 0.05650398 0.06111556 0.07469234]
157	SMALL_019_PROC_01_03	SMALL_019_PROC_06_04	cell__01	cell__06	SMALL_019	143.163	[0.03078259 0.04229839 0.03782239 0.04107727 0.03990097 0.04290452 0.04301058 0.05483134 0.05071291 0.04388586 0.03998221 0.03779165 0.03505896 0.04464332 0.0418265 0.04806753 0.04830568 0.05816644 0.05209579 0.06317073 0.05796782 0.05928668 0.06546514 0.06690197 0.06784243 0.07430966 0.08250149 0.08743488 0.07504175 0.07042383]
158	SMALL_019_PROC_01_03	SMALL_019_PROC_06_05	cell__01	cell__06	SMALL_019	147.7	[0.02965348 0.04221866 0.03528616 0.03337825 0.03328399 0.04071816 0.04101564 0.04023128 0.04273701 0.04297133 0.0417193 0.04216528 0.04030929 0.03549068 0.05688862 0.06460141 0.05758694 0.05916308 0.05848658 0.05586228 0.0534962 0.08131383 0.09219952 0.07633206 0.09140141 0.0819177 0.08594157 0.07592609 0.07918098 0.08131726]
159	SMALL_019_PROC_01_03	SMALL_019_PROC_06_06	cell__01	cell__06	SMALL_019	143.908	[0.02796136 0.02781482 0.03374046 0.03003359 0.03978201 0.03411349 0.03366153 0.03266737 0.04237221 0.03064147 0.03221499 0.02557114 0.02667606 0.02950523 0.03234334 0.03429091 0.04002021 0.03335645 0.03066589 0.03739414 0.03351769 0.04962267 0.06459055 0.06586637 0.05473308 0.05798517 0.06079474 0.05761723 0.07718798 0.08079474]
160	SMALL_019_PROC_01_03	SMALL_019_PROC_07_01	cell__01	cell__07	SMALL_019	43.6226	[0.0612993 0.06129447 0.06571647 0.07398201 0.07515857 0.06765603 0.07063005 0.07469658 0.0850618 0.0862874 0.09295869 0.10592902 0.10533113 0.11389428 0.11582886 0.12872298 0.12956597 0.13246201 0.13788564 0.14134349 0.15250071 0.15633607 0.15795239 0.16657726 0.15364906 0.1541034 0.15639026 0.16220464 0.17096414 0.17241355]
161	SMALL_019_PROC_01_03	SMALL_019_PROC_07_02	cell__01	cell__07	SMALL_019	43.2985	[0.05099181 0.05603637 0.05966328 0.065779 0.06211634 0.06771974 0.06520217 0.06654871 0.05199071 0.04693209 0.05082099 0.07137916 0.0606525 0.05697307 0.0597678 0.06880699 0.07682053 0.09105477 0.08779376 0.08301202 0.07612549 0.07939795 0.09016144 0.08326835 0.08130239 0.0895824 0.09096885 0.09492009 0.09925358 0.08755042]
162	SMALL_019_PROC_01_03	SMALL_019_PROC_07_03	cell__01	cell__07	SMALL_019	36.7936	[0.11547798 0.12122235 0.11783008 0.12271389 0.11516579 0.10628712 0.11374075 0.09635908 0.10315975 0.11691309 0.11901123 0.12240748 0.12558292 0.1198778 0.12466731 0.11420654 0.11637189 0.11581555 0.11434349 0.1267668 0.11719328 0.12555981 0.11504129 0.131993 0.14689848 0.11752321 0.11882053 0.10978041 0.12501955 0.12804486]
163	SMALL_019_PROC_01_03	SMALL_019_PROC_07_04	cell__01	cell__07	SMALL_019	31.6145	[0.06486203 0.06611463 0.07313075 0.08000664 0.07544814 0.07417458 0.07505847 0.07116887 0.07793331 0.07885733 0.08315638 0.08883009 0.08861682 0.09573152 0.10153357 0.10229362 0.10509672 0.10354072 0.10800404 0.10622752 0.11042219 0.1096479 0.11486885 0.13142091 0.11799062 0.09870531 0.08941552 0.08932387 0.09577967 0.09008406]
164	SMALL_019_PROC_01_03	SMALL_019_PROC_07_05	cell__01	cell__07	SMALL_019	33.0916	[0.04788669 0.0630753 0.06571689 0.05978859 0.07399873 0.0738823 0.06193378 0.05269494 0.0647302 0.05301067 0.05516892 0.05565224 0.06176222 0.06100863 0.06348499 0.06559342 0.07100618 0.06655238 0.07683079 0.07682876 0.07421221 0.06963933 0.07789673 0.08989223 0.08133178 0.08565414 0.08703731 0.08568247 0.07741845 0.09339644]
165	SMALL_019_PROC_01_03	SMALL_019_PROC_07_06	cell__01	cell__07	SMALL_019	34.6528	[0.06815649 0.06190329 0.06555821 0.05628322 0.06329831 0.06805903 0.05653323 0.05344618 0.05419816 0.04644127 0.06165077 0.05864154 0.04634798 0.04483675 0.04746265 0.03593078 0.05228941 0.05672182 0.06197569 0.07038288 0.08597031 0.08904105 0.08990236 0.10123497 0.08640716 0.08511604 0.07875638 0.08627905 0.06664763 0.06561015]
166	SMALL_019_PROC_01_03	SMALL_019_PROC_07_07	cell__01	cell__07	SMALL_019	36.2376	[0.09577866 0.08053122 0.08180634 0.10203373 0.10500151 0.08632984 0.08044882 0.09252825 0.08811399 0.10182029 0.09863888 0.09302463 0.0871617 0.08166742 0.07926668 0.08354081 0.09524712 0.09022014 0.10261185 0.1045854 0.12428231 0.09154145 0.08598399 0.09255607 0.09786387 0.08360763 0.09512693 0.10403161 0.09388317 0.09838379]
167	SMALL_019_PROC_01_03	SMALL_019_SOMA_01	cell__01	cell__01	SMALL_019	9.88091	[0.03180445 0.02324245 0.02719599 0.03024982 0.02714106 0.0293592 0.03397464 0.03194975 0.02851243 0.02982703 0.02841387 0.03081625 0.02853409 0.02504464 0.02720005 0.02339924 0.02675879 0.03922539 0.03338673 0.03421016 0.03637002 0.04013749 0.04231365 0.04095444 0.05098921 0.04450048 0.04484421 0.04486571 0.04215175 0.04253357]
168	SMALL_019_PROC_01_03	SMALL_019_SOMA_02	cell__01	cell__02	SMALL_019	24.77	[0.05171422 0.05146422 0.04825678 0.04571395 0.04177669 0.03803858 0.03490768 0.02943017 0.03153342 0.0293112 0.02563416 0.02339002 0.01975032 0.02284218 0.024906 0.02396358 0.02876599 0.02975022 0.03160668 0.03104409 0.03523381 0.03308237 0.04324928 0.04420151 0.0476681 0.0506935 0.05811708 0.05894402 0.06694511 0.06779169]
169	SMALL_019_PROC_01_03	SMALL_019_SOMA_03	cell__01	cell__03	SMALL_019	63.4991	[0.04341105 0.04182312 0.04135971 0.04304134 0.04449726 0.04392611 0.04431376 0.04428205 0.04206577 0.04493736 0.04674361 0.04809426 0.05492401 0.06380314 0.06769094 0.07261067 0.08756791 0.08971839 0.09380448 0.09400656 0.09327612 0.09214062 0.08889832 0.0788638 0.08689063 0.08265386 0.08093167 0.07667793 0.0841282 0.0896972 ]
170	SMALL_019_PROC_01_03	SMALL_019_SOMA_04	cell__01	cell__04	SMALL_019	109.673	[0.0557461 0.05727519 0.05514962 0.05576098 0.06068546 0.06218061 0.06214493 0.06001456 0.06036854 0.06141594 0.07035199 0.05909763 0.05772847 0.07644471 0.08063928 0.08679179 0.09596392 0.09317454 0.09912022 0.0984489 0.10020558 0.10003766 0.10152306 0.09910401 0.09463488 0.10865292 0.0966942 0.09564069 0.08980279 0.08806272]
171	SMALL_019_PROC_01_03	SMALL_019_SOMA_05	cell__01	cell__05	SMALL_019	88.1694	[0.02700433 0.03153138 0.03411593 0.03903457 0.03839495 0.03710107 0.03294046 0.03000794 0.02936288 0.03057946 0.03232806 0.02770368 0.02753464 0.03225785 0.03044989 0.04104379 0.0411819 0.03900778 0.04861446 0.05398672 0.04649254 0.05163769 0.04653764 0.04546495 0.04789647 0.04751369 0.04556361 0.03876048 0.04285331 0.03339786]
172	SMALL_019_PROC_01_03	SMALL_019_SOMA_06	cell__01	cell__06	SMALL_019	139.169	[0.03636151 0.03596814 0.0332641 0.03711042 0.03935207 0.04156416 0.04553853 0.03409494 0.03861056 0.03291863 0.03252955 0.04167561 0.03768452 0.03468163 0.040884 0.04412774 0.04067887 0.05207141 0.06221908 0.06229663 0.05444777 0.06742934 0.06697313 0.06901249 0.08159951 0.07443459 0.07356034 0.07911302 0.07858131 0.08032339]
173	SMALL_019_PROC_01_03	SMALL_019_SOMA_07	cell__01	cell__07	SMALL_019	35.5992	[0.0642596 0.07029684 0.07481515 0.07428186 0.07518496 0.07496425 0.07352999 0.07762908 0.08296495 0.07776743 0.07866571 0.08520074 0.0956207 0.09504902 0.10621722 0.09994421 0.10329672 0.10389178 0.100742 0.1096046 0.11552752 0.11739535 0.12688705 0.12666038 0.1231613 0.12423555 0.12410278 0.12533982 0.11908276 0.12300155]
174	SMALL_019_PROC_01_04	SMALL_019_PROC_01_01	cell__01	cell__01	SMALL_019	17.0797	[0.10713036 0.10578417 0.10793367 0.1178219 0.08336825 0.13831236 0.13630739 0.13178114 0.12469579 0.12754001 0.10406686 0.10832427 0.11988969 0.10962384 0.10463751 0.11890472 0.12350906 0.11311227 0.13459528 0.14304748 0.11260776 0.12186297 0.13141056 0.13841638 0.1513526 0.16387994 0.1732149 0.15961083 0.17169623 0.19465712]
175	SMALL_019_PROC_01_04	SMALL_019_PROC_01_02	cell__01	cell__01	SMALL_019	18.1824	[0.1243445 0.1187382 0.11073192 0.12452226 0.1198821 0.12904786 0.12303913 0.14372366 0.12540715 0.12881193 0.1243531 0.11915768 0.12878092 0.11037271 0.12447896 0.13488168 0.15149663 0.1615114 0.16722021 0.15248024 0.14324211 0.15374605 0.15214213 0.14507626 0.15948293 0.18837326 0.20825864 0.18082555 0.18681562 0.18165932]
176	SMALL_019_PROC_01_04	SMALL_019_PROC_01_03	cell__01	cell__01	SMALL_019	14.6046	[0.08358409 0.07632872 0.07769919 0.06943218 0.06523999 0.05890566 0.05901411 0.06399747 0.06762299 0.06132794 0.06462627 0.06071621 0.04917481 0.05972185 0.0887721 0.06775077 0.07811202 0.08657459 0.08874045 0.0832044 0.09264465 0.09974201 0.09619825 0.08871873 0.11705817 0.13609746 0.13016689 0.13646429 0.12346822 0.12582076]
178	SMALL_019_PROC_01_04	SMALL_019_PROC_01_05	cell__01	cell__01	SMALL_019	4.66085	[0.0436195 0.04576968 0.04792059 0.04919908 0.04503544 0.04843546 0.04068386 0.03289489 0.04123908 0.04411557 0.04231188 0.03491312 0.02412525 0.03045057 0.03778484 0.03504241 0.06117127 0.05120536 0.0594288 0.05346925 0.0432953 0.04715968 0.0533471 0.06184809 0.06448483 0.06164275 0.06839712 0.07032058 0.07759163 0.09487415]
179	SMALL_019_PROC_01_04	SMALL_019_PROC_01_06	cell__01	cell__01	SMALL_019	5.05866	[0.0442197 0.0674721 0.05437839 0.04739507 0.05817315 0.0412946 0.04629712 0.04696651 0.04974053 0.04485011 0.04172713 0.03987037 0.0291137 0.02992536 0.02674849 0.01736705 0.04484453 0.05080807 0.04932358 0.05514919 0.05349034 0.04496604 0.06472286 0.0644118 0.07649874 0.08369531 0.08616795 0.08123771 0.09312646 0.10383837]
180	SMALL_019_PROC_01_04	SMALL_019_PROC_01_07	cell__01	cell__01	SMALL_019	7.66942	[0.04874954 0.04615496 0.05697222 0.04862945 0.07087562 0.06502588 0.05670005 0.06868967 0.06066029 0.04287087 0.06149087 0.0719942 0.05698008 0.07755215 0.07168849 0.05410575 0.09179862 0.08286342 0.07366915 0.08907326 0.08258824 0.10824771 0.11485532 0.09327931 0.09825741 0.10990206 0.09342374 0.09521281 0.10802147 0.10711827]
181	SMALL_019_PROC_01_04	SMALL_019_PROC_02_01	cell__01	cell__02	SMALL_019	47.0349	[0.11662393 0.09703109 0.08669997 0.08254388 0.0961333 0.0995735 0.08750095 0.09359765 0.08260023 0.08964781 0.07367562 0.0704041 0.04810747 0.06967088 0.05400327 0.07116049 0.07207739 0.09757788 0.12202534 0.11899457 0.1030808 0.1160075 0.11452219 0.10938133 0.10729323 0.10500814 0.13904204 0.12853509 0.11822715 0.10506707]
182	SMALL_019_PROC_01_04	SMALL_019_PROC_02_02	cell__01	cell__02	SMALL_019	42.7939	[0.06904405 0.07319177 0.07766578 0.09210986 0.07246954 0.06675203 0.0609859 0.04862426 0.05001403 0.05062975 0.04874121 0.04727189 0.05161614 0.04188548 0.03849467 0.03455351 0.05993586 0.05541011 0.05585435 0.06926243 0.06393439 0.07073342 0.08500384 0.07050927 0.06729031 0.06546852 0.07480581 0.08517488 0.10107458 0.11147529]
183	SMALL_019_PROC_01_04	SMALL_019_PROC_02_03	cell__01	cell__02	SMALL_019	31.9339	[0.04120039 0.04375224 0.05246764 0.04370548 0.03744114 0.03645593 0.0324942 0.03921145 0.04276464 0.03505776 0.02829089 0.02577699 0.02534807 0.02566053 0.04026166 0.03215904 0.05204129 0.03722832 0.06030705 0.06952871 0.05490171 0.05415101 0.06717893 0.06820395 0.06160595 0.07032384 0.0833549 0.08980689 0.11458301 0.13450125]
184	SMALL_019_PROC_01_04	SMALL_019_PROC_02_04	cell__01	cell__02	SMALL_019	34.2889	[0.08628184 0.09526083 0.07461677 0.0884872 0.08973358 0.09202528 0.09262708 0.10051012 0.08928733 0.08120077 0.09295674 0.09834502 0.09905113 0.09510855 0.11358202 0.1035177 0.09500014 0.10364239 0.12289282 0.11697438 0.12002909 0.15580026 0.13253965 0.14833881 0.13177332 0.13683668 0.14437153 0.15134913 0.1409963 0.14384079]
185	SMALL_019_PROC_01_04	SMALL_019_PROC_02_05	cell__01	cell__02	SMALL_019	33.6907	[0.07823051 0.06463288 0.05914904 0.07741079 0.08961271 0.09239965 0.09906521 0.07417205 0.07514051 0.07261772 0.0755295 0.08351192 0.10351711 0.10874488 0.09957537 0.12160842 0.09988936 0.11603189 0.11437148 0.11840718 0.11328362 0.15395432 0.13454966 0.13900186 0.13885308 0.12593287 0.12982075 0.13351204 0.13692125 0.14577201]
186	SMALL_019_PROC_01_04	SMALL_019_PROC_02_06	cell__01	cell__02	SMALL_019	31.1151	[0.08342324 0.08308365 0.0932401 0.08246115 0.07155638 0.07102302 0.09207193 0.11105564 0.10679501 0.10341647 0.10535726 0.09811545 0.10248484 0.09194818 0.10451925 0.10338495 0.10243593 0.11480774 0.12701167 0.13018364 0.13609159 0.13021868 0.14207144 0.11699995 0.12013245 0.10869546 0.11614202 0.11636025 0.11861217 0.12269587]
187	SMALL_019_PROC_01_04	SMALL_019_PROC_02_07	cell__01	cell__02	SMALL_019	43.1488	[0.04981996 0.06376247 0.06442101 0.06532112 0.06400139 0.05770682 0.04291459 0.05855572 0.05193324 0.0585135 0.06781383 0.06947864 0.0609376 0.06695039 0.06144673 0.06803291 0.07552896 0.06410679 0.08303509 0.08176171 0.08203769 0.07414877 0.07885709 0.07003065 0.08109533 0.08755732 0.11508334 0.11057664 0.11547358 0.13606887]
188	SMALL_019_PROC_01_04	SMALL_019_PROC_03_01	cell__01	cell__03	SMALL_019	88.8185	[0.07460514 0.10226356 0.09493315 0.10092467 0.1098282 0.13730572 0.1384627 0.17051347 0.15787879 0.15526641 0.1683879 0.18605483 0.16675213 0.16586741 0.16419772 0.14626567 0.16316788 0.15670247 0.13808931 0.12266314 0.1317434 0.12345173 0.13322242 0.12130717 0.12960724 0.13218225 0.13097773 0.11391384 0.11299178 0.10042194]
189	SMALL_019_PROC_01_04	SMALL_019_PROC_03_02	cell__01	cell__03	SMALL_019	93.0771	[0.11860648 0.12837474 0.15291803 0.15110983 0.16564168 0.18239219 0.18036919 0.20047347 0.20911565 0.20891398 0.20745824 0.2065534 0.19877686 0.20849648 0.19387811 0.18926646 0.18504253 0.1736123 0.16339316 0.16622296 0.16895554 0.14949481 0.1412169 0.14350095 0.13826057 0.1275674 0.12043929 0.11302047 0.12011694 0.1123183 ]
190	SMALL_019_PROC_01_04	SMALL_019_PROC_03_03	cell__01	cell__03	SMALL_019	92.4004	[0.07579842 0.07494427 0.07890616 0.09547131 0.10892111 0.11404113 0.11661831 0.12909716 0.11992546 0.12345432 0.1393348 0.15794391 0.15230793 0.14974292 0.15197235 0.14145856 0.14598355 0.14830378 0.14214349 0.11693415 0.11505549 0.11078243 0.10576725 0.10810231 0.11702394 0.11707865 0.09970472 0.0955196 0.09656577 0.08625056]
191	SMALL_019_PROC_01_04	SMALL_019_PROC_03_04	cell__01	cell__03	SMALL_019	77.44	[0.05133006 0.04624309 0.05439132 0.06634247 0.06203716 0.07447171 0.0780131 0.08887657 0.08655028 0.0966688 0.134336 0.1148513 0.11676552 0.1267407 0.1228215 0.13385337 0.12477118 0.12172115 0.1368356 0.11870879 0.11474752 0.10597373 0.11439897 0.11201992 0.11123345 0.09752665 0.10840385 0.10882364 0.0956681 0.08471551]
192	SMALL_019_PROC_01_04	SMALL_019_PROC_03_05	cell__01	cell__03	SMALL_019	78.6762	[0.06692744 0.08023757 0.10177808 0.09607739 0.09408405 0.09853711 0.11626291 0.11065022 0.11642563 0.125542 0.16610133 0.14713312 0.13895543 0.14414077 0.14678611 0.16682073 0.15735701 0.14791222 0.16505633 0.14930534 0.1304052 0.1265203 0.13038467 0.11677326 0.12350804 0.1225627 0.1206435 0.10245207 0.1028344 0.08298689]
193	SMALL_019_PROC_01_04	SMALL_019_PROC_03_06	cell__01	cell__03	SMALL_019	74.6585	[0.05590697 0.07733943 0.0734872 0.08050031 0.07192582 0.07383923 0.08079417 0.08741868 0.10120151 0.12710104 0.14049948 0.14349323 0.13766105 0.14220409 0.13190564 0.13234898 0.14277788 0.15879544 0.16699187 0.15646227 0.12942231 0.13551205 0.12903941 0.11918903 0.1223368 0.12409676 0.12806867 0.09361522 0.10188541 0.08663647]
194	SMALL_019_PROC_01_04	SMALL_019_PROC_03_07	cell__01	cell__03	SMALL_019	71.0132	[0.1083212 0.10957796 0.11296021 0.13665248 0.13515455 0.15231124 0.14628506 0.15046269 0.16252676 0.17177682 0.16687725 0.15718903 0.16139649 0.17182543 0.19585861 0.18480818 0.17545991 0.18296843 0.18576641 0.1759956 0.17883874 0.16730317 0.16322809 0.17262802 0.19063651 0.15645251 0.15842091 0.14413262 0.14984643 0.15190663]
195	SMALL_019_PROC_01_04	SMALL_019_PROC_03_08	cell__01	cell__03	SMALL_019	74.1844	[0.07864777 0.07959303 0.08179962 0.09549881 0.10132104 0.10218866 0.11617855 0.10269617 0.11241186 0.10553006 0.11401456 0.11192089 0.12104435 0.13393131 0.13440127 0.14186831 0.12996675 0.11861399 0.12335501 0.13170707 0.12299389 0.11043542 0.11193443 0.11740659 0.12407285 0.0950693 0.09422759 0.089729 0.09403562 0.10071067]
196	SMALL_019_PROC_01_04	SMALL_019_PROC_04_01	cell__01	cell__04	SMALL_019	114.306	[0.04790053 0.04914066 0.04767129 0.04502437 0.04505804 0.05968091 0.06104796 0.06961871 0.07415348 0.09129235 0.0764701 0.08333635 0.08763727 0.09000548 0.08818436 0.11962046 0.11375926 0.13163483 0.12867162 0.1180193 0.10448894 0.10341934 0.08964536 0.0941814 0.09667351 0.08294682 0.08173258 0.08409879 0.0698243 0.07716004]
197	SMALL_019_PROC_01_04	SMALL_019_PROC_04_02	cell__01	cell__04	SMALL_019	120.81	[0.04882195 0.05433782 0.05905462 0.08408335 0.08605656 0.09289212 0.11520008 0.13083872 0.11740591 0.10913094 0.12199331 0.11378421 0.11248321 0.12564466 0.15351752 0.16598679 0.15602794 0.14803269 0.15673395 0.13235896 0.1384846 0.11612096 0.16015036 0.13330679 0.14822199 0.12295465 0.12670872 0.10557928 0.10435408 0.12430877]
198	SMALL_019_PROC_01_04	SMALL_019_PROC_04_03	cell__01	cell__04	SMALL_019	126.568	[0.08949643 0.08583885 0.08647261 0.08623632 0.08010609 0.09624424 0.0948039 0.10467429 0.08489218 0.07593113 0.10844481 0.0955883 0.12870479 0.11141171 0.13067432 0.12230783 0.14308374 0.13901895 0.12416867 0.11818622 0.13233593 0.15563228 0.14033659 0.13061771 0.13422124 0.15840303 0.14984765 0.16654292 0.14077512 0.15252133]
199	SMALL_019_PROC_01_04	SMALL_019_PROC_04_04	cell__01	cell__04	SMALL_019	132.985	[0.07727154 0.07667305 0.06951893 0.09060535 0.07964164 0.06452214 0.05477003 0.08039684 0.08233605 0.09485819 0.09775326 0.09064128 0.0903403 0.11941906 0.11041766 0.13273568 0.10914613 0.1196486 0.13345677 0.1009914 0.11959308 0.12003517 0.15154419 0.15039086 0.14422111 0.13449429 0.16008916 0.14703222 0.13900499 0.15094749]
200	SMALL_019_PROC_01_04	SMALL_019_PROC_04_05	cell__01	cell__04	SMALL_019	137.918	[0.08491026 0.10352783 0.10537156 0.08632075 0.07585925 0.08540712 0.07924413 0.09754923 0.08117614 0.0775384 0.09470226 0.08794273 0.09786135 0.10725675 0.09670669 0.0997403 0.08834925 0.10013312 0.09417277 0.09322991 0.09013889 0.08515078 0.11997361 0.10903767 0.12768328 0.12152905 0.1382507 0.12681365 0.10447891 0.13037231]
201	SMALL_019_PROC_01_04	SMALL_019_PROC_04_06	cell__01	cell__04	SMALL_019	139.228	[0.05662109 0.05659793 0.07816662 0.07128074 0.06630976 0.06275941 0.05623845 0.07664332 0.06185818 0.08510591 0.06433751 0.07618099 0.08182585 0.08010919 0.07021739 0.08440534 0.09064277 0.07468313 0.08391624 0.09494245 0.06737065 0.07264194 0.08211643 0.11027286 0.12821051 0.11345018 0.11353186 0.08606599 0.07083776 0.10488761]
202	SMALL_019_PROC_01_04	SMALL_019_PROC_04_07	cell__01	cell__04	SMALL_019	134.918	[0.05551349 0.06020672 0.06226653 0.08291166 0.07376846 0.06986039 0.07225464 0.08032824 0.06453803 0.08379986 0.0804403 0.08968962 0.09246519 0.09580536 0.11427725 0.10262248 0.11581176 0.11169871 0.1130119 0.10756996 0.09308745 0.09006982 0.09197504 0.10144476 0.12410853 0.10045077 0.09389909 0.09188055 0.10432758 0.09977947]
203	SMALL_019_PROC_01_04	SMALL_019_PROC_04_08	cell__01	cell__04	SMALL_019	119.491	[0.09637566 0.09633479 0.10491324 0.09019854 0.11198273 0.14851365 0.12550509 0.10240546 0.11248076 0.1353551 0.14253277 0.1329015 0.12937477 0.16441391 0.14112842 0.16463902 0.16098575 0.1463403 0.16268565 0.19092785 0.15649356 0.14870521 0.13407084 0.15354156 0.17820264 0.15203844 0.16029696 0.16079288 0.16964977 0.15594729]
204	SMALL_019_PROC_01_04	SMALL_019_PROC_04_09	cell__01	cell__04	SMALL_019	120.058	[0.0803307 0.10142377 0.08091652 0.10460784 0.09975865 0.1057984 0.11809861 0.11537886 0.1254955 0.10017878 0.11834929 0.14202123 0.13698888 0.15946556 0.14607988 0.14158831 0.1371403 0.16287753 0.14582074 0.17236781 0.17462083 0.13903015 0.16086892 0.15036404 0.15038548 0.17096606 0.16439002 0.14410122 0.15172947 0.14949761]
205	SMALL_019_PROC_01_04	SMALL_019_PROC_04_10	cell__01	cell__04	SMALL_019	117.69	[0.11181034 0.11206091 0.09814211 0.09479354 0.08970699 0.09142549 0.09824474 0.10393492 0.13902453 0.1115144 0.11523394 0.1265683 0.12597584 0.13916772 0.13915289 0.14654495 0.16874715 0.15859309 0.17285127 0.15354716 0.17260221 0.15102225 0.17382768 0.16302137 0.15723543 0.17317809 0.17045698 0.14410677 0.15930672 0.16717644]
206	SMALL_019_PROC_01_04	SMALL_019_PROC_05_01	cell__01	cell__05	SMALL_019	99.5444	[0.03663316 0.02787105 0.0235807 0.02126477 0.03692608 0.04546257 0.03909518 0.04451223 0.05017409 0.04623021 0.03329811 0.02462505 0.01206742 0.0271978 0.04324851 0.05894615 0.05926752 0.07308038 0.06640971 0.06577083 0.07079309 0.07326585 0.05743863 0.07961353 0.0870539 0.09009183 0.08784808 0.09309541 0.07700628 0.07266375]
207	SMALL_019_PROC_01_04	SMALL_019_PROC_05_02	cell__01	cell__05	SMALL_019	95.8068	[0.03151765 0.03919789 0.03664165 0.03422501 0.03772923 0.03556861 0.03118812 0.03431773 0.05363737 0.05688843 0.04869688 0.04171281 0.03636918 0.03400449 0.05105649 0.06860453 0.05329195 0.0548283 0.06545803 0.05284989 0.06600668 0.09490467 0.07292427 0.08933728 0.09381477 0.08398027 0.09230761 0.10431876 0.09313345 0.09561756]
208	SMALL_019_PROC_01_04	SMALL_019_PROC_05_03	cell__01	cell__05	SMALL_019	92.5228	[0.03415956 0.03916184 0.04472578 0.05187829 0.05545949 0.04230367 0.0435569 0.04903108 0.04742533 0.0460401 0.03885607 0.04883021 0.05658607 0.0698257 0.06497852 0.06625898 0.06036319 0.06142844 0.053742 0.0611403 0.0784673 0.07801049 0.08721158 0.10054417 0.09720018 0.09083923 0.10565992 0.10545446 0.10689628 0.11438245]
209	SMALL_019_PROC_01_04	SMALL_019_PROC_05_04	cell__01	cell__05	SMALL_019	89.5582	[0.04267138 0.0371682 0.03124004 0.04719808 0.06487944 0.05350318 0.04814901 0.08163027 0.06710826 0.05188353 0.05826607 0.0487055 0.05300914 0.05614775 0.07394537 0.0780979 0.07973817 0.0750404 0.08958017 0.09867003 0.07911978 0.08261316 0.08396368 0.08036073 0.09470555 0.08592743 0.08986183 0.08994821 0.10459706 0.09766917]
210	SMALL_019_PROC_01_04	SMALL_019_PROC_05_05	cell__01	cell__05	SMALL_019	82.1505	[0.04054907 0.05069859 0.04449803 0.03773871 0.03633142 0.03923021 0.04164915 0.0517227 0.06155333 0.06340056 0.06093237 0.06419372 0.06425912 0.06001367 0.06461723 0.07468242 0.08519331 0.09087995 0.09600809 0.09741267 0.10663782 0.10401765 0.103856 0.09910576 0.09607203 0.08962532 0.11335211 0.09181108 0.08762812 0.08671966]
211	SMALL_019_PROC_01_04	SMALL_019_PROC_05_06	cell__01	cell__05	SMALL_019	80.1601	[0.06552547 0.07374749 0.05734398 0.0575003 0.06268682 0.0809067 0.07426885 0.06913418 0.06692339 0.06075675 0.05576669 0.06145371 0.06934461 0.06235655 0.06618747 0.05576937 0.08802873 0.07397505 0.07661899 0.06949214 0.08163272 0.08425453 0.09505174 0.0982537 0.10636372 0.09191105 0.11806619 0.0989336 0.09213436 0.11801953]
212	SMALL_019_PROC_01_04	SMALL_019_PROC_06_01	cell__01	cell__06	SMALL_019	135.618	[0.06135203 0.06485983 0.06750466 0.08680767 0.08203165 0.0854714 0.07679233 0.07711924 0.09013701 0.09089798 0.07406821 0.08030739 0.08634707 0.08595717 0.10709913 0.13794761 0.13433476 0.10238047 0.12569149 0.13215347 0.12550508 0.11710434 0.13782594 0.12639607 0.15036873 0.15666114 0.14464278 0.14679014 0.16058755 0.19079846]
213	SMALL_019_PROC_01_04	SMALL_019_PROC_06_02	cell__01	cell__06	SMALL_019	138.678	[0.08083232 0.07119314 0.06908685 0.08145477 0.07084902 0.06226111 0.0647627 0.07658754 0.07628753 0.09120321 0.09203988 0.07298503 0.09427031 0.08788061 0.08923948 0.09336508 0.11254817 0.09356109 0.11100612 0.12699242 0.11171553 0.11852308 0.12627452 0.12522262 0.13148082 0.12362114 0.11361566 0.10345485 0.1119716 0.11416468]
214	SMALL_019_PROC_01_04	SMALL_019_PROC_06_03	cell__01	cell__06	SMALL_019	150.745	[0.06130562 0.06521138 0.08798915 0.0801295 0.08560565 0.08302209 0.07823944 0.05232345 0.06078236 0.07914789 0.0704355 0.08998817 0.08685625 0.06310553 0.07026969 0.10181101 0.08229804 0.12373892 0.11695716 0.11607642 0.1186505 0.12959009 0.11662248 0.12385792 0.12327144 0.12199983 0.12418551 0.14455863 0.14088134 0.13601597]
215	SMALL_019_PROC_01_04	SMALL_019_PROC_06_04	cell__01	cell__06	SMALL_019	148.165	[0.07066031 0.08991699 0.091271 0.08565381 0.09619401 0.0845648 0.08632304 0.07311755 0.06787724 0.07772802 0.08413949 0.08880371 0.08995942 0.09570684 0.095677 0.10578579 0.10564078 0.10824928 0.11259396 0.11499077 0.1318891 0.1408453 0.13985163 0.13205586 0.13777617 0.14589563 0.1611624 0.17203976 0.15837157 0.13366271]
216	SMALL_019_PROC_01_04	SMALL_019_PROC_06_05	cell__01	cell__06	SMALL_019	152.366	[0.06889784 0.0607338 0.081501 0.07572006 0.0949019 0.08155574 0.08178309 0.07832776 0.07535909 0.06932016 0.08424427 0.09514214 0.09349504 0.09391366 0.10534033 0.10625384 0.13991224 0.14785171 0.1240113 0.11829896 0.14303298 0.1459408 0.13198972 0.15751167 0.13287324 0.11710074 0.14718907 0.15438107 0.14321955 0.1326759 ]
217	SMALL_019_PROC_01_04	SMALL_019_PROC_06_06	cell__01	cell__06	SMALL_019	148.455	[0.03670358 0.06760764 0.08829701 0.07869595 0.07181312 0.07340241 0.08168387 0.08056481 0.07174054 0.05833257 0.05733324 0.08091562 0.04729201 0.0495113 0.05187888 0.07563222 0.07674267 0.12896701 0.10860304 0.08804364 0.10478576 0.11345406 0.11453243 0.14494536 0.11853897 0.10083043 0.11112661 0.13645632 0.1356235 0.13433469]
218	SMALL_019_PROC_01_04	SMALL_019_PROC_07_01	cell__01	cell__07	SMALL_019	53.5614	[0.10668221 0.12162052 0.10917456 0.11957224 0.13699208 0.13282579 0.13700339 0.14027993 0.14619219 0.14377469 0.16683393 0.17747382 0.17403779 0.2027358 0.20264606 0.22187338 0.22945767 0.20847493 0.24178656 0.25331497 0.2456861 0.25432423 0.27458164 0.25463718 0.25956417 0.27782628 0.24235058 0.23836336 0.2621799 0.24189236]
219	SMALL_019_PROC_01_04	SMALL_019_PROC_07_02	cell__01	cell__07	SMALL_019	55.0496	[0.07303046 0.08562029 0.08040138 0.08098192 0.08053764 0.08566695 0.08821537 0.12174429 0.1044546 0.10398794 0.10073987 0.11327927 0.10965259 0.10450984 0.13713075 0.13094303 0.14354912 0.16558195 0.17463547 0.14419669 0.15884163 0.15976913 0.14389998 0.13710271 0.16490473 0.16124529 0.16790682 0.13978548 0.12946457 0.11804496]
220	SMALL_019_PROC_01_04	SMALL_019_PROC_07_03	cell__01	cell__07	SMALL_019	49.3062	[0.0932211 0.10122591 0.11009408 0.13431722 0.12120684 0.11946144 0.14417504 0.1635836 0.16079506 0.14606704 0.13839116 0.12896395 0.160455 0.17906648 0.17114873 0.18050074 0.16674333 0.17866351 0.17449849 0.1883539 0.19083108 0.17570097 0.17198059 0.18318035 0.19547107 0.18437073 0.18970532 0.1790568 0.18100657 0.18266628]
221	SMALL_019_PROC_01_04	SMALL_019_PROC_07_04	cell__01	cell__07	SMALL_019	44.2112	[0.09406553 0.09711383 0.10363156 0.11091985 0.10674518 0.11721642 0.11981916 0.11859833 0.12501841 0.14161968 0.13850183 0.14830722 0.15817866 0.1693136 0.16529566 0.16729413 0.18062601 0.18377434 0.19506992 0.17995567 0.17508217 0.20736921 0.19507568 0.19148264 0.19463169 0.18529682 0.15764838 0.16748996 0.17280936 0.16989236]
222	SMALL_019_PROC_01_04	SMALL_019_PROC_07_05	cell__01	cell__07	SMALL_019	41.1075	[0.08031684 0.09981733 0.09847274 0.09485186 0.09190149 0.11130475 0.10802709 0.10704174 0.10363917 0.1054945 0.11527463 0.12460763 0.11911935 0.10640946 0.09742889 0.12154107 0.12425496 0.13564133 0.1654279 0.18339118 0.1683706 0.16652315 0.16679254 0.17506669 0.18910059 0.19187209 0.181802 0.16301667 0.15680831 0.16146447]
223	SMALL_019_PROC_01_04	SMALL_019_PROC_07_06	cell__01	cell__07	SMALL_019	40.482	[0.05763265 0.08220622 0.07276683 0.081701 0.06918863 0.07442956 0.07599982 0.0819295 0.09011845 0.10145907 0.10167077 0.10052199 0.09707595 0.08752186 0.0900225 0.07353356 0.11231491 0.10941051 0.13203066 0.1292455 0.12671731 0.13006082 0.1292222 0.14375414 0.15364324 0.15286644 0.1335192 0.13408185 0.13204536 0.13752841]
224	SMALL_019_PROC_01_04	SMALL_019_PROC_07_07	cell__01	cell__07	SMALL_019	42.5004	[0.10409719 0.12728591 0.12395477 0.10612109 0.10591265 0.09032795 0.11565371 0.14098341 0.11803367 0.10100641 0.12153242 0.12160076 0.13264642 0.12831314 0.13606404 0.12144682 0.15436022 0.14967684 0.15153358 0.12652544 0.13580087 0.1337916 0.16417369 0.17404719 0.17635983 0.17703144 0.18929613 0.13947439 0.15776515 0.16658935]
225	SMALL_019_PROC_01_04	SMALL_019_SOMA_01	cell__01	cell__01	SMALL_019	7.41838	[0.05887495 0.06239999 0.0628945 0.06775311 0.06651504 0.05902289 0.06372709 0.05953008 0.05495621 0.05414945 0.04425228 0.04181128 0.04456252 0.04533866 0.04469077 0.04379105 0.0482686 0.05273144 0.05944855 0.06634 0.06307374 0.07418884 0.07462368 0.06915281 0.08085549 0.09156517 0.09923098 0.1013507 0.10674264 0.10810471]
226	SMALL_019_PROC_01_04	SMALL_019_SOMA_02	cell__01	cell__02	SMALL_019	38.1601	[0.04731994 0.04809997 0.04745144 0.04139657 0.0417584 0.0465188 0.04172487 0.04489751 0.04211784 0.04120456 0.03715944 0.03524892 0.03398801 0.04041897 0.04423452 0.03406917 0.04795481 0.03892597 0.06234729 0.07248537 0.0790072 0.07415618 0.08016463 0.0788419 0.07450855 0.09100223 0.10425001 0.0978072 0.11952858 0.13457702]
227	SMALL_019_PROC_01_04	SMALL_019_SOMA_03	cell__01	cell__03	SMALL_019	78.0995	[0.06886634 0.07055119 0.07666746 0.08569559 0.10141569 0.11391807 0.11810098 0.12608139 0.13820927 0.14428772 0.15171723 0.15511744 0.15748206 0.16106302 0.1658977 0.16021134 0.1689184 0.16120933 0.15704466 0.1479154 0.15259316 0.146685 0.14883871 0.14058604 0.14195372 0.14216191 0.14049363 0.12930784 0.12548165 0.12712822]
228	SMALL_019_PROC_01_04	SMALL_019_SOMA_04	cell__01	cell__04	SMALL_019	124.261	[0.05228738 0.05295001 0.05210641 0.06214844 0.05511348 0.06206714 0.0700558 0.07735853 0.08064108 0.08804813 0.09963871 0.10928094 0.12670795 0.12304028 0.13063388 0.13558927 0.1487038 0.16542791 0.15239522 0.15922536 0.16987616 0.18946978 0.1757244 0.17759389 0.18701448 0.18257687 0.19853871 0.19579201 0.18909713 0.18074691]
229	SMALL_019_PROC_01_04	SMALL_019_SOMA_05	cell__01	cell__05	SMALL_019	90.9972	[0.04601419 0.05056211 0.04237783 0.03627824 0.04033207 0.04759897 0.04555793 0.04762602 0.03582695 0.03931863 0.048067 0.0470015 0.03838943 0.03643139 0.04956425 0.04469948 0.05424136 0.06587501 0.04816826 0.04710235 0.06564444 0.06438714 0.06128577 0.06537765 0.06565265 0.06467141 0.0817903 0.07251991 0.06232969 0.0688225 ]
230	SMALL_019_PROC_01_04	SMALL_019_SOMA_06	cell__01	cell__06	SMALL_019	144.649	[0.07277243 0.08344968 0.09264839 0.08217752 0.06833423 0.07530413 0.0831191 0.08271352 0.0730218 0.06368982 0.07249689 0.07846033 0.08184046 0.08896298 0.08907018 0.10599465 0.10468601 0.13583573 0.12562281 0.11027523 0.12915966 0.14903202 0.13620945 0.13715594 0.1444297 0.13257966 0.15331704 0.1704444 0.16448479 0.15602189]
231	SMALL_019_PROC_01_04	SMALL_019_SOMA_07	cell__01	cell__07	SMALL_019	46.1571	[0.09072535 0.10453821 0.11229521 0.10956669 0.11817515 0.11805558 0.12677634 0.1280815 0.13262817 0.13279255 0.14387534 0.15006097 0.15528377 0.15661193 0.1787356 0.17222537 0.1892431 0.19938342 0.21047121 0.21998167 0.2195693 0.22849412 0.22209135 0.23357081 0.23702781 0.23932396 0.22635603 0.20842142 0.20824892 0.20201772]
232	SMALL_019_PROC_01_05	SMALL_019_PROC_01_01	cell__01	cell__01	SMALL_019	20.631	[0.05992477 0.06231367 0.06701652 0.0776291 0.06390699 0.07232053 0.0820738 0.07628812 0.1097463 0.10219798 0.10163338 0.10204486 0.11119728 0.10847109 0.11133631 0.12974452 0.10970816 0.11842631 0.14003899 0.14836884 0.15634747 0.14531728 0.16030424 0.14738332 0.1745438 0.16344773 0.19219057 0.16693446 0.1752287 0.16432667]
233	SMALL_019_PROC_01_05	SMALL_019_PROC_01_02	cell__01	cell__01	SMALL_019	20.7608	[0.08962699 0.09774954 0.09384012 0.09262139 0.08778126 0.10456908 0.08915426 0.11570824 0.11172471 0.10947453 0.10839991 0.11591507 0.10712782 0.11179914 0.11597696 0.10317251 0.11393758 0.14477447 0.17713624 0.17095314 0.17731074 0.18606515 0.15803588 0.15130572 0.1651552 0.19053569 0.19631504 0.19259647 0.17948738 0.16075486]
234	SMALL_019_PROC_01_05	SMALL_019_PROC_01_03	cell__01	cell__01	SMALL_019	16.1353	[0.05047434 0.03840056 0.04198613 0.03920505 0.0477305 0.0508882 0.06717463 0.08717187 0.06328343 0.06772345 0.06182359 0.06602333 0.0779613 0.06073665 0.07249313 0.07568895 0.09283695 0.10656707 0.11126618 0.12261316 0.12896308 0.12091024 0.12240159 0.1231525 0.11791143 0.14459499 0.12613872 0.11007692 0.11757671 0.10465034]
235	SMALL_019_PROC_01_05	SMALL_019_PROC_01_04	cell__01	cell__01	SMALL_019	4.66085	[0.01066486 0.00920173 0.01998189 0.01648062 0.01910935 0.02078163 0.0267153 0.02747999 0.02486733 0.03425641 0.03206059 0.04002426 0.04118536 0.04452017 0.05628664 0.04932631 0.05523419 0.06834319 0.07090419 0.07930633 0.07219969 0.06246358 0.07096088 0.0754772 0.06844825 0.07768846 0.07618356 0.07535666 0.08025942 0.06910544]
237	SMALL_019_PROC_01_05	SMALL_019_PROC_01_06	cell__01	cell__01	SMALL_019	3.82359	[0.0403436 0.04267446 0.04604636 0.05091527 0.05338056 0.05677854 0.05479653 0.06109896 0.05637112 0.05043349 0.05301019 0.04918692 0.03563197 0.04198399 0.04676454 0.05665453 0.08889248 0.09207324 0.08929056 0.10223636 0.11619047 0.09619726 0.0968564 0.12260127 0.12041982 0.12482107 0.11305084 0.12562245 0.12493004 0.13400662]
238	SMALL_019_PROC_01_05	SMALL_019_PROC_01_07	cell__01	cell__01	SMALL_019	11.8209	[0.02077194 0.01293438 0.02335175 0.02659218 0.0285884 0.03629388 0.03403518 0.04821901 0.03427865 0.0303875 0.04628298 0.06154858 0.04349694 0.0623727 0.07697122 0.06182679 0.07102773 0.08878705 0.08079601 0.10555596 0.08925468 0.07358371 0.08622239 0.09988351 0.08722894 0.10156095 0.10088124 0.10606038 0.10209203 0.08126106]
239	SMALL_019_PROC_01_05	SMALL_019_PROC_02_01	cell__01	cell__02	SMALL_019	46.6654	[0.06127727 0.06776713 0.0729043 0.07992101 0.0638981 0.07405486 0.06930016 0.07900728 0.06095264 0.06933819 0.06224857 0.09383236 0.10327867 0.07989185 0.07268367 0.12051888 0.09283278 0.0856569 0.14182901 0.1314855 0.11755291 0.11890705 0.1222659 0.11249632 0.11382344 0.13393507 0.11779803 0.11282938 0.11484791 0.10169247]
240	SMALL_019_PROC_01_05	SMALL_019_PROC_02_02	cell__01	cell__02	SMALL_019	41.9114	[0.07691015 0.06502326 0.07231499 0.09522562 0.09366173 0.09138751 0.08497832 0.09329154 0.08266783 0.08995302 0.07895789 0.07323513 0.06920572 0.08284045 0.07463554 0.06329089 0.12650069 0.12833897 0.14551 0.16064783 0.12305354 0.13184629 0.13327837 0.14850568 0.14335008 0.12247661 0.11120086 0.11109682 0.11613386 0.117944 ]
241	SMALL_019_PROC_01_05	SMALL_019_PROC_02_03	cell__01	cell__02	SMALL_019	30.9175	[0.04471947 0.05206332 0.04194875 0.05179258 0.04917515 0.06546102 0.05284748 0.06866682 0.05724175 0.05951079 0.05970136 0.05560365 0.06877898 0.07099955 0.09153108 0.07083372 0.10661119 0.11372251 0.14087085 0.13358959 0.1039297 0.11024 0.09982365 0.12267832 0.12174215 0.10126431 0.10015163 0.09352066 0.08625705 0.0920496 ]
242	SMALL_019_PROC_01_05	SMALL_019_PROC_02_04	cell__01	cell__02	SMALL_019	34.6259	[0.04558685 0.06596887 0.06005059 0.04700531 0.05775104 0.06934741 0.05327093 0.0602043 0.0918998 0.09733363 0.08762068 0.09308154 0.08680295 0.10118931 0.09645095 0.13142706 0.10360813 0.10880527 0.13425046 0.13885994 0.16017256 0.16848065 0.14327261 0.16244844 0.14859318 0.15143415 0.13945967 0.12985876 0.14072989 0.13681779]
243	SMALL_019_PROC_01_05	SMALL_019_PROC_02_05	cell__01	cell__02	SMALL_019	34.5228	[0.06006729 0.05485977 0.065276 0.04525993 0.04508651 0.0676188 0.06912685 0.05592439 0.08196038 0.10127935 0.11200364 0.10287753 0.12740071 0.10121192 0.11137961 0.13102034 0.11357604 0.12646547 0.14357644 0.13805881 0.13636831 0.14368294 0.13253182 0.14387401 0.15071388 0.13258476 0.13776608 0.1126108 0.10377993 0.11628519]
244	SMALL_019_PROC_01_05	SMALL_019_PROC_02_06	cell__01	cell__02	SMALL_019	31.7339	[0.07024599 0.0477002 0.06136077 0.06808818 0.04988712 0.04401897 0.04246443 0.04563957 0.04716145 0.0637976 0.05947529 0.07505674 0.0745867 0.08009451 0.08743597 0.08446062 0.09089878 0.07820557 0.10831401 0.13086919 0.13365274 0.14425326 0.16173014 0.16588735 0.14367242 0.14751002 0.13180623 0.13879873 0.12165929 0.10500446]
245	SMALL_019_PROC_01_05	SMALL_019_PROC_02_07	cell__01	cell__02	SMALL_019	43.3779	[0.03015216 0.032619 0.03080256 0.03745463 0.04057699 0.04935617 0.04576148 0.05652912 0.03691971 0.04918022 0.06814295 0.0784254 0.08692784 0.10152405 0.08037231 0.09570585 0.09989312 0.10325194 0.09965993 0.10855844 0.11157379 0.11721352 0.11044163 0.12139046 0.11405937 0.09777116 0.11326126 0.11021428 0.10997305 0.08937422]
246	SMALL_019_PROC_01_05	SMALL_019_PROC_03_01	cell__01	cell__03	SMALL_019	89.9724	[0.13432185 0.15174454 0.14064071 0.1489989 0.1529192 0.16809858 0.17958763 0.1875606 0.18153301 0.16997985 0.1584582 0.17071101 0.17430136 0.17630653 0.17317227 0.15418386 0.15404639 0.15281147 0.12668383 0.11853541 0.12099555 0.11117697 0.11222716 0.11855776 0.11327296 0.10516811 0.11200612 0.10807838 0.10707139 0.08032698]
247	SMALL_019_PROC_01_05	SMALL_019_PROC_03_02	cell__01	cell__03	SMALL_019	94.4846	[0.17855021 0.18607848 0.21107563 0.18755748 0.17626128 0.18843648 0.18110695 0.17867955 0.18091298 0.19655709 0.19695544 0.18764921 0.18531263 0.18944454 0.18375232 0.18379336 0.17008508 0.15570908 0.15344097 0.14389989 0.14515614 0.14006828 0.13923768 0.13111061 0.12311093 0.11076419 0.12251124 0.10232093 0.09108874 0.09319542]
248	SMALL_019_PROC_01_05	SMALL_019_PROC_03_03	cell__01	cell__03	SMALL_019	93.3528	[0.13116519 0.12142152 0.13404147 0.13993338 0.14999161 0.16711172 0.16798314 0.16370345 0.16062259 0.15155117 0.1450057 0.14979878 0.14772458 0.1410039 0.12713581 0.10548179 0.12181417 0.12318467 0.12245486 0.11172959 0.10280865 0.08949542 0.10005502 0.0882144 0.09086275 0.1031881 0.08670937 0.06935393 0.07572753 0.07265277]
249	SMALL_019_PROC_01_05	SMALL_019_PROC_03_04	cell__01	cell__03	SMALL_019	78.1772	[0.07638753 0.0798096 0.08745906 0.0978607 0.11411454 0.10577105 0.11625477 0.1149468 0.12171477 0.12793422 0.11117472 0.12518943 0.13997994 0.14282777 0.13327284 0.1370845 0.13742671 0.12736736 0.12497376 0.11485527 0.1113523 0.10098854 0.09594255 0.09211698 0.09493101 0.0795973 0.08688524 0.07976631 0.09295203 0.07798122]
250	SMALL_019_PROC_01_05	SMALL_019_PROC_03_05	cell__01	cell__03	SMALL_019	79.1995	[0.12609047 0.12648439 0.11822083 0.1308791 0.15180375 0.15280193 0.1323774 0.15677641 0.13833859 0.13658404 0.13592428 0.15780813 0.16276081 0.16974909 0.15455288 0.15435336 0.17026359 0.15094834 0.13415724 0.139855 0.11467437 0.11331876 0.10139122 0.10221288 0.09869088 0.08716894 0.08987761 0.0930594 0.10814511 0.0934335 ]
251	SMALL_019_PROC_01_05	SMALL_019_PROC_03_06	cell__01	cell__03	SMALL_019	75.1731	[0.09660855 0.10726506 0.11105682 0.13113588 0.13378039 0.14462206 0.1357445 0.12791174 0.14290878 0.13946675 0.1367105 0.15195928 0.16431371 0.16655661 0.14001802 0.17569358 0.15775996 0.13462272 0.13899197 0.14063969 0.11971987 0.11819323 0.11076424 0.10538078 0.09212905 0.0857507 0.10866576 0.08463815 0.0961798 0.07021059]
252	SMALL_019_PROC_01_05	SMALL_019_PROC_03_07	cell__01	cell__03	SMALL_019	72.4641	[0.1430057 0.14111561 0.14515064 0.15930849 0.15377124 0.16441203 0.1677567 0.16162864 0.15717868 0.15685632 0.18339563 0.19457138 0.19630847 0.18593947 0.18493197 0.19437554 0.18119026 0.18691042 0.198613 0.18617767 0.17471698 0.15657294 0.16999421 0.16316947 0.17117072 0.16581675 0.1524166 0.14978738 0.12984123 0.15010578]
253	SMALL_019_PROC_01_05	SMALL_019_PROC_03_08	cell__01	cell__03	SMALL_019	75.7768	[0.10150979 0.10427804 0.11679345 0.11073435 0.11509259 0.1146153 0.11378441 0.11349759 0.11576291 0.12845016 0.1414351 0.12202785 0.12735209 0.13124092 0.12969061 0.13559159 0.14357768 0.13797591 0.13462967 0.12431579 0.1251557 0.12057153 0.12092039 0.11069177 0.12450493 0.10430752 0.09667807 0.09094925 0.08939364 0.12969881]
254	SMALL_019_PROC_01_05	SMALL_019_PROC_04_01	cell__01	cell__04	SMALL_019	115.535	[0.06249585 0.07329708 0.07118066 0.08035537 0.06888035 0.06812162 0.09630582 0.07536184 0.07770041 0.11818483 0.11677807 0.10994897 0.11435652 0.10658401 0.10828027 0.1142181 0.10788538 0.12456093 0.12982868 0.12310793 0.10713361 0.09769121 0.10790014 0.10499415 0.08216854 0.07695253 0.08250509 0.06333858 0.06832273 0.07476029]
255	SMALL_019_PROC_01_05	SMALL_019_PROC_04_02	cell__01	cell__04	SMALL_019	121.575	[0.11309824 0.10075423 0.09588909 0.12462251 0.13838183 0.1575225 0.13760536 0.15474645 0.14216305 0.15396885 0.15372963 0.15121305 0.17405114 0.1697817 0.17825791 0.16858789 0.17510682 0.15820402 0.1409144 0.1398287 0.14587424 0.12588474 0.10697654 0.12393661 0.1134467 0.09004111 0.07788854 0.07654375 0.078791 0.08068981]
256	SMALL_019_PROC_01_05	SMALL_019_PROC_04_03	cell__01	cell__04	SMALL_019	127.398	[0.08011617 0.09350738 0.09622734 0.11067177 0.11276446 0.10627166 0.10200937 0.11463332 0.12108483 0.1279856 0.142097 0.14102244 0.15143584 0.16558116 0.17367723 0.17544447 0.17867649 0.16362161 0.16068056 0.15362328 0.14491518 0.14139415 0.14495139 0.14243794 0.11486669 0.13186259 0.13000982 0.1500481 0.12579127 0.11333496]
257	SMALL_019_PROC_01_05	SMALL_019_PROC_04_04	cell__01	cell__04	SMALL_019	134.217	[0.06551854 0.06997992 0.09379341 0.10003299 0.10648511 0.10527717 0.11015259 0.11597129 0.11159044 0.1439953 0.1215367 0.13599297 0.13285677 0.13045372 0.16622683 0.16855009 0.14552572 0.16299857 0.14970213 0.16264612 0.16977909 0.13600768 0.1506906 0.12967132 0.13433336 0.1279001 0.11378752 0.11449108 0.12310717 0.12790928]
258	SMALL_019_PROC_01_05	SMALL_019_PROC_04_05	cell__01	cell__04	SMALL_019	139.037	[0.06321168 0.07103645 0.07775375 0.07535466 0.10636515 0.09186099 0.0933962 0.07908065 0.10463301 0.0980296 0.10467154 0.12098805 0.11821091 0.11725507 0.13229817 0.13155529 0.0991165 0.12961558 0.13333208 0.12083506 0.12678713 0.09374059 0.10305124 0.09897366 0.10396355 0.11522899 0.11955743 0.11647673 0.11140776 0.10053748]
259	SMALL_019_PROC_01_05	SMALL_019_PROC_04_06	cell__01	cell__04	SMALL_019	140.39	[0.07935308 0.06924077 0.05195441 0.08356672 0.07451317 0.08477821 0.08729975 0.1062829 0.06550917 0.09309221 0.0952908 0.09548968 0.10165691 0.10127217 0.11684494 0.08716513 0.10832841 0.11287967 0.08993522 0.1074591 0.08918817 0.0890671 0.09650556 0.1118794 0.09374752 0.07668888 0.10191232 0.08582641 0.08265914 0.0841202 ]
260	SMALL_019_PROC_01_05	SMALL_019_PROC_04_07	cell__01	cell__04	SMALL_019	136.263	[0.07672336 0.08120339 0.0731819 0.09099005 0.09320008 0.09361669 0.09561653 0.09807949 0.09448966 0.11358303 0.11114585 0.11709812 0.11102584 0.12482979 0.13176397 0.13421648 0.1688349 0.15452093 0.14719101 0.13672077 0.1270028 0.13496706 0.12558706 0.1179246 0.11269615 0.09294299 0.092042 0.09050229 0.11137197 0.11563783]
261	SMALL_019_PROC_01_05	SMALL_019_PROC_04_08	cell__01	cell__04	SMALL_019	120.844	[0.14731629 0.11447726 0.11774186 0.15749812 0.14810186 0.18666733 0.16062146 0.15960547 0.13175858 0.15651574 0.16614736 0.15259895 0.17321342 0.2003363 0.20454457 0.16703794 0.19921897 0.18437473 0.18604223 0.18722864 0.15070914 0.14520225 0.14842906 0.1435786 0.16567735 0.14851499 0.15683577 0.15064794 0.16736525 0.14794952]
262	SMALL_019_PROC_01_05	SMALL_019_PROC_04_09	cell__01	cell__04	SMALL_019	121.554	[0.12547203 0.14359358 0.1249959 0.12330986 0.13730249 0.15048115 0.13814146 0.17660785 0.12826388 0.12499464 0.13915602 0.14452246 0.14140503 0.18327898 0.17988602 0.12843916 0.15724489 0.12725397 0.11072313 0.11188587 0.10808911 0.10878791 0.11632259 0.14459266 0.10603137 0.09309573 0.13914512 0.12638114 0.1285096 0.11418991]
263	SMALL_019_PROC_01_05	SMALL_019_PROC_04_10	cell__01	cell__04	SMALL_019	119.195	[0.11361877 0.12776273 0.1300765 0.13760619 0.12697792 0.13606592 0.15409164 0.14055207 0.16090372 0.14382856 0.14099416 0.14261136 0.13851938 0.16549906 0.19327768 0.17612454 0.16270302 0.14723675 0.10719669 0.12285361 0.13129269 0.10934478 0.1002494 0.10271811 0.10513138 0.1120826 0.13661443 0.15197499 0.14728504 0.11389733]
264	SMALL_019_PROC_01_05	SMALL_019_PROC_05_01	cell__01	cell__05	SMALL_019	104.16	[0.02982659 0.03302737 0.04354982 0.04710656 0.04737361 0.0604934 0.04684159 0.05127178 0.06232934 0.05780281 0.04260121 0.06212999 0.06992099 0.06253396 0.07192489 0.08226372 0.06939401 0.1082134 0.09719615 0.10162549 0.10223407 0.09944059 0.1084447 0.10560509 0.10164139 0.1177926 0.11397916 0.11034682 0.14606765 0.11410629]
265	SMALL_019_PROC_01_05	SMALL_019_PROC_05_02	cell__01	cell__05	SMALL_019	100.396	[0.03772389 0.03999513 0.0495975 0.0400388 0.04967688 0.04886144 0.04381741 0.05144624 0.06739425 0.0589912 0.07881624 0.08209782 0.07836346 0.08227905 0.07606572 0.10243236 0.08601742 0.1027094 0.09214656 0.10802319 0.10109957 0.10911325 0.10945755 0.12583648 0.10558761 0.11339063 0.12248766 0.11622621 0.11613591 0.12632072]
266	SMALL_019_PROC_01_05	SMALL_019_PROC_05_03	cell__01	cell__05	SMALL_019	96.9802	[0.01990148 0.01821135 0.02133832 0.01851575 0.02842797 0.03964995 0.03034559 0.04521671 0.05092953 0.06822351 0.06769172 0.08122258 0.07559937 0.06812137 0.10074684 0.09615624 0.08902091 0.09841376 0.0828066 0.08908174 0.10025961 0.10615647 0.11658165 0.1110602 0.103676 0.09770415 0.08797969 0.08627891 0.08174289 0.07095784]
267	SMALL_019_PROC_01_05	SMALL_019_PROC_05_04	cell__01	cell__05	SMALL_019	94.106	[0.05695662 0.06586203 0.06352578 0.0424194 0.05443107 0.04575269 0.05670675 0.0648908 0.05170074 0.0722184 0.09788451 0.07622412 0.0931285 0.09249089 0.09411166 0.10050818 0.09617407 0.08060454 0.06931062 0.0747093 0.08359839 0.08787474 0.09623734 0.09270494 0.09373059 0.07830159 0.07218339 0.07073457 0.07872363 0.09441494]
268	SMALL_019_PROC_01_05	SMALL_019_PROC_05_05	cell__01	cell__05	SMALL_019	86.7328	[0.05964358 0.05988 0.06414253 0.06353334 0.07827276 0.09316409 0.07776108 0.07099743 0.0776335 0.08814979 0.08120093 0.0740789 0.08598573 0.09828466 0.10012668 0.10873328 0.10742037 0.10505551 0.10183516 0.11418496 0.11178509 0.12606968 0.11827576 0.12018437 0.10964735 0.09545515 0.09144089 0.0939061 0.07413811 0.07658934]
269	SMALL_019_PROC_01_05	SMALL_019_PROC_05_06	cell__01	cell__05	SMALL_019	84.8137	[0.06006537 0.05308098 0.03625375 0.0596551 0.06101066 0.07605942 0.06363797 0.07212123 0.05329993 0.05188288 0.0714966 0.06827467 0.0741508 0.07601683 0.09098347 0.09051541 0.10453505 0.11683436 0.10847635 0.11001929 0.1081404 0.11694535 0.11422427 0.11068586 0.11611808 0.10591355 0.10945239 0.09672736 0.09555094 0.09189174]
270	SMALL_019_PROC_01_05	SMALL_019_PROC_06_01	cell__01	cell__06	SMALL_019	140.153	[0.05766552 0.08232715 0.06812343 0.06834944 0.07526542 0.0938322 0.0959881 0.09916007 0.08738378 0.09682489 0.09404573 0.0963906 0.09913802 0.0809803 0.08706839 0.10651618 0.12012595 0.13655496 0.12825044 0.12358331 0.11153278 0.12672463 0.13467424 0.12425246 0.12380235 0.1108245 0.13016633 0.12558724 0.12512498 0.11394018]
271	SMALL_019_PROC_01_05	SMALL_019_PROC_06_02	cell__01	cell__06	SMALL_019	143.154	[0.08759118 0.1075821 0.07706346 0.09050996 0.10325383 0.09462347 0.1059474 0.11287152 0.09779387 0.10908724 0.0985622 0.10070595 0.09521557 0.0981593 0.09932636 0.09053217 0.10845515 0.09855661 0.09198951 0.09559429 0.08339589 0.10426614 0.09241824 0.09844934 0.11510006 0.09796663 0.09600282 0.10299546 0.09330805 0.09267012]
272	SMALL_019_PROC_01_05	SMALL_019_PROC_06_03	cell__01	cell__06	SMALL_019	155.256	[0.04631774 0.05918308 0.06092039 0.07300418 0.06579217 0.06012158 0.06729148 0.05758234 0.07911783 0.09539269 0.08482641 0.08819552 0.09798877 0.09074091 0.0918926 0.12313784 0.10916448 0.11124586 0.11869662 0.10151685 0.11514056 0.11478601 0.11538262 0.09455899 0.10419687 0.11401156 0.09365781 0.14008499 0.12061185 0.09957071]
273	SMALL_019_PROC_01_05	SMALL_019_PROC_06_04	cell__01	cell__06	SMALL_019	152.728	[0.05181154 0.05969071 0.07715063 0.08860051 0.07497005 0.06855105 0.07469583 0.08372399 0.07371919 0.088874 0.08807208 0.08335142 0.10239994 0.10083926 0.08669451 0.10984017 0.11601937 0.12548309 0.13586633 0.1161616 0.12190195 0.12192177 0.11699585 0.1186241 0.11132224 0.11970501 0.11228675 0.11005288 0.13226297 0.12479586]
274	SMALL_019_PROC_01_05	SMALL_019_PROC_06_05	cell__01	cell__06	SMALL_019	156.951	[0.06105223 0.09074756 0.10172332 0.08973355 0.08698762 0.0834549 0.08724574 0.11151713 0.11077716 0.12452089 0.10267732 0.09469104 0.12269523 0.11210225 0.1323519 0.11357785 0.10059735 0.13843766 0.13499702 0.12540196 0.14047819 0.14202574 0.1446202 0.12774604 0.09407017 0.13299967 0.11318479 0.12409227 0.13129199 0.11964001]
275	SMALL_019_PROC_01_05	SMALL_019_PROC_06_06	cell__01	cell__06	SMALL_019	153.046	[0.03279288 0.04714997 0.06171164 0.07405838 0.06687213 0.05916602 0.05157181 0.06354931 0.07340752 0.07931605 0.06673369 0.05245744 0.05989213 0.04858949 0.06483856 0.09583793 0.10569596 0.11436287 0.12504685 0.11391317 0.11964808 0.13193197 0.13705999 0.10717859 0.0961369 0.12421166 0.12194278 0.12361322 0.13882376 0.15214247]
276	SMALL_019_PROC_01_05	SMALL_019_PROC_07_01	cell__01	cell__07	SMALL_019	57.2971	[0.11615613 0.11253598 0.10300815 0.13334452 0.1242841 0.1371783 0.12615559 0.13257716 0.13948329 0.13390977 0.12583467 0.14114568 0.15519811 0.15873793 0.16995899 0.16084738 0.17921159 0.1770428 0.17355418 0.18453514 0.17577156 0.16642107 0.15964475 0.14138639 0.15764892 0.16265551 0.14835212 0.14049246 0.13863887 0.13686032]
277	SMALL_019_PROC_01_05	SMALL_019_PROC_07_02	cell__01	cell__07	SMALL_019	58.2918	[0.09284484 0.09768291 0.0859512 0.10741272 0.11554336 0.1158176 0.11527264 0.14892712 0.15024521 0.1509135 0.1292518 0.1351433 0.11863541 0.10877106 0.12144951 0.12386575 0.11097678 0.12491396 0.13784031 0.14263202 0.13035455 0.1166913 0.12943962 0.10926776 0.11465226 0.10356535 0.09663055 0.0937405 0.07648206 0.06427152]
278	SMALL_019_PROC_01_05	SMALL_019_PROC_07_03	cell__01	cell__07	SMALL_019	52.248	[0.11229264 0.1192732 0.09627045 0.11621248 0.12447017 0.13468297 0.15677697 0.14693269 0.13175847 0.13505982 0.13694183 0.15301054 0.13722065 0.14551384 0.16842051 0.17969123 0.18262827 0.18433782 0.20472576 0.20100527 0.22226277 0.20079058 0.1681328 0.1706881 0.16076887 0.16157099 0.15627765 0.1655466 0.15694291 0.15385549]
279	SMALL_019_PROC_01_05	SMALL_019_PROC_07_04	cell__01	cell__07	SMALL_019	47.0973	[0.1124266 0.11162299 0.13668063 0.13880217 0.14788697 0.13466958 0.1360072 0.12360525 0.13043132 0.16243326 0.15878267 0.15521386 0.15160941 0.16339468 0.16461561 0.19466018 0.1911757 0.19052434 0.19965074 0.19726363 0.18091979 0.18199217 0.15883821 0.16989092 0.16331964 0.1544412 0.14584892 0.13054143 0.13593049 0.13414408]
280	SMALL_019_PROC_01_05	SMALL_019_PROC_07_05	cell__01	cell__07	SMALL_019	45.1444	[0.09157145 0.08363465 0.0932997 0.10412961 0.11184576 0.10733911 0.14542525 0.13964046 0.13328858 0.12079757 0.11518391 0.12726095 0.12108143 0.11737199 0.10194942 0.096709 0.1063271 0.10700461 0.13195119 0.14394707 0.15115903 0.15516332 0.14123464 0.12910772 0.12337561 0.13496278 0.11273608 0.1039462 0.10512148 0.10942908]
281	SMALL_019_PROC_01_05	SMALL_019_PROC_07_06	cell__01	cell__07	SMALL_019	44.818	[0.04602248 0.04142135 0.05153366 0.06385747 0.04836692 0.06089423 0.06537573 0.05388853 0.09308102 0.1127236 0.10729856 0.09079436 0.07191589 0.07318624 0.06428699 0.0797012 0.06153296 0.07074707 0.09967522 0.11516184 0.12654519 0.12009356 0.13426077 0.11932103 0.13276862 0.11925205 0.11340455 0.11673032 0.11105484 0.11852894]
282	SMALL_019_PROC_01_05	SMALL_019_PROC_07_07	cell__01	cell__07	SMALL_019	46.7979	[0.09348145 0.08480026 0.0720627 0.07971608 0.07481329 0.08916471 0.07433741 0.10139387 0.10354468 0.13391223 0.08547499 0.10016777 0.12597819 0.09621953 0.09882901 0.10689282 0.13602578 0.10269042 0.13879942 0.13943922 0.11981117 0.11998546 0.1505831 0.16450192 0.16170164 0.12726232 0.14179872 0.1257461 0.15039488 0.11267283]
283	SMALL_019_PROC_01_05	SMALL_019_SOMA_01	cell__01	cell__01	SMALL_019	11.3465	[0.01203089 0.01240309 0.01612145 0.01351823 0.01909651 0.02379673 0.02434712 0.03804657 0.03440129 0.03106133 0.03734249 0.04473096 0.04607101 0.05054383 0.05047426 0.04863625 0.05397462 0.06998529 0.07291201 0.07848207 0.08630019 0.08352568 0.08478711 0.09135444 0.09469237 0.10954826 0.10783062 0.11298282 0.11864903 0.1027602 ]
284	SMALL_019_PROC_01_05	SMALL_019_SOMA_02	cell__01	cell__02	SMALL_019	37.7981	[0.01958112 0.02180014 0.02468906 0.02284335 0.02919389 0.03449704 0.03118492 0.03785948 0.03098799 0.0341925 0.04239718 0.05610281 0.05142799 0.0703712 0.08555268 0.08308091 0.09675647 0.09270128 0.10885354 0.114203 0.11799039 0.11821179 0.12077679 0.12053845 0.11923629 0.11168312 0.11034515 0.11320503 0.10353021 0.09223504]
285	SMALL_019_PROC_01_05	SMALL_019_SOMA_03	cell__01	cell__03	SMALL_019	79.1975	[0.09509704 0.11188197 0.12371315 0.13762336 0.14721489 0.15917668 0.16507438 0.16297788 0.16762467 0.1722079 0.16931719 0.18013013 0.18694418 0.17263325 0.17197275 0.16601756 0.16743914 0.16478584 0.152856 0.1565827 0.14617648 0.13511579 0.13601192 0.13446791 0.13679452 0.12980859 0.12670569 0.12763213 0.12050311 0.09686176]
286	SMALL_019_PROC_01_05	SMALL_019_SOMA_04	cell__01	cell__04	SMALL_019	125.413	[0.08579263 0.09191561 0.09730904 0.11386029 0.10820159 0.11833547 0.12961962 0.1311029 0.14460142 0.15064435 0.15923931 0.17204673 0.18270391 0.18237608 0.19274575 0.19296867 0.18732124 0.20902717 0.22100659 0.22105314 0.21796684 0.20890011 0.20021962 0.19109307 0.1747602 0.17150411 0.17296224 0.157654 0.15894084 0.1524851 ]
287	SMALL_019_PROC_01_05	SMALL_019_SOMA_05	cell__01	cell__05	SMALL_019	95.6412	[0.0368566 0.04063976 0.04079114 0.04646166 0.04388065 0.0545882 0.05216394 0.054799 0.05762274 0.05075329 0.03441631 0.06825931 0.06251839 0.05791925 0.07751523 0.08093897 0.07234294 0.09895576 0.10398061 0.1105999 0.11674402 0.11422933 0.11741497 0.10692109 0.11028038 0.11575225 0.11788284 0.11434294 0.11414003 0.11359644]
288	SMALL_019_PROC_01_05	SMALL_019_SOMA_06	cell__01	cell__06	SMALL_019	149.175	[0.04765013 0.04897164 0.05434073 0.06889987 0.07744773 0.07112201 0.08197742 0.09211875 0.08739992 0.08847041 0.09617401 0.091352 0.10380234 0.08852398 0.09397647 0.11954164 0.10005698 0.14043445 0.12331087 0.12535856 0.14647762 0.13355432 0.13296065 0.12122686 0.11185177 0.13792862 0.13381136 0.15073499 0.14454004 0.13798821]
289	SMALL_019_PROC_01_05	SMALL_019_SOMA_07	cell__01	cell__07	SMALL_019	49.7056	[0.09754011 0.10704336 0.11122004 0.11710828 0.11772973 0.1270079 0.13734116 0.14460589 0.14430665 0.13610801 0.14492549 0.14144294 0.14835434 0.15209469 0.15595506 0.16838517 0.17390914 0.17006452 0.17563105 0.17940948 0.17423727 0.17313985 0.18106984 0.18137606 0.16252543 0.15580808 0.14932471 0.14191168 0.13853512 0.14678888]
290	SMALL_019_PROC_01_06	SMALL_019_PROC_01_01	cell__01	cell__01	SMALL_019	22.1379	[0.09475161 0.09557322 0.08720397 0.09733309 0.07781057 0.09334709 0.09421282 0.09139404 0.11203838 0.10174968 0.10300481 0.12735255 0.12886843 0.11847697 0.12540926 0.14346672 0.14241003 0.13233863 0.14793436 0.1340404 0.17093038 0.17260238 0.17579877 0.18284368 0.15225643 0.13813723 0.17670738 0.15716237 0.18092209 0.18441479]
291	SMALL_019_PROC_01_06	SMALL_019_PROC_01_02	cell__01	cell__01	SMALL_019	23.0828	[0.10347811 0.09704125 0.10146688 0.11342967 0.10123173 0.10170087 0.1086214 0.1165676 0.10308743 0.11361677 0.12485415 0.12402106 0.13512759 0.14948926 0.15495361 0.15309532 0.16459449 0.19297772 0.17267434 0.1565854 0.16377046 0.16875083 0.16805299 0.16203179 0.1707203 0.19700355 0.19667341 0.20192731 0.19597014 0.18895439]
292	SMALL_019_PROC_01_06	SMALL_019_PROC_01_03	cell__01	cell__01	SMALL_019	19.0412	[0.05091328 0.05626934 0.06044446 0.05435722 0.06054047 0.06315686 0.05134673 0.06316986 0.05924387 0.05936915 0.06770329 0.05975061 0.065934 0.0807046 0.07190267 0.06845517 0.09243667 0.10504188 0.105135 0.11963331 0.12591487 0.13127779 0.1304948 0.11433904 0.14048049 0.15759305 0.14594065 0.14665846 0.15362104 0.14263873]
293	SMALL_019_PROC_01_06	SMALL_019_PROC_01_04	cell__01	cell__01	SMALL_019	5.05866	[0.02711321 0.0291407 0.02506144 0.01899319 0.038038 0.0352416 0.03758818 0.03892672 0.03252379 0.03265209 0.04120523 0.04165256 0.04297191 0.04501386 0.04939246 0.05227773 0.06856644 0.07435017 0.06712574 0.07698023 0.07928621 0.08113467 0.08900246 0.08089784 0.09214572 0.10647796 0.10147075 0.11502444 0.10565882 0.09447257]
294	SMALL_019_PROC_01_06	SMALL_019_PROC_01_05	cell__01	cell__01	SMALL_019	3.82359	[0.05008484 0.04945433 0.0612023 0.0448143 0.05811815 0.05025341 0.05054609 0.03914303 0.04889601 0.04581218 0.04909827 0.05161128 0.05038254 0.05183937 0.05642182 0.04809719 0.0750189 0.08573972 0.09144454 0.09331353 0.08745922 0.08616554 0.09574728 0.09253718 0.11020097 0.1055787 0.12151314 0.11075525 0.10855863 0.10925457]
296	SMALL_019_PROC_01_06	SMALL_019_PROC_01_07	cell__01	cell__01	SMALL_019	9.87877	[0.03476943 0.02888435 0.02597737 0.02588621 0.03563908 0.03839134 0.04798416 0.05709379 0.04087215 0.04929472 0.07099759 0.08005359 0.07246056 0.08699105 0.08749935 0.07520885 0.09602962 0.09241105 0.07766627 0.10076455 0.11162544 0.12268123 0.12760315 0.10186369 0.11167869 0.10872275 0.09657134 0.10955263 0.10077643 0.09490495]
297	SMALL_019_PROC_01_06	SMALL_019_PROC_02_01	cell__01	cell__02	SMALL_019	50.3543	[0.07961027 0.08625867 0.06400504 0.07351833 0.07981949 0.08662597 0.08132995 0.09461356 0.0947863 0.09230519 0.09425872 0.09726848 0.10784607 0.08201017 0.08193505 0.10131209 0.10221774 0.09694361 0.11451338 0.10637488 0.10331641 0.11465031 0.12188331 0.09301548 0.08041391 0.08717968 0.11718332 0.10643442 0.11739648 0.1010705 ]
298	SMALL_019_PROC_01_06	SMALL_019_PROC_02_02	cell__01	cell__02	SMALL_019	45.6843	[0.11161737 0.09533847 0.09479076 0.08115662 0.08512328 0.07983698 0.08119907 0.08308333 0.08776838 0.07405144 0.07002647 0.07387842 0.07211302 0.08593191 0.08696861 0.07186873 0.09982325 0.09847906 0.10046244 0.12063831 0.1077548 0.11647963 0.10671574 0.09696136 0.10044508 0.10098748 0.1258916 0.10956881 0.1303527 0.1172624 ]
299	SMALL_019_PROC_01_06	SMALL_019_PROC_02_03	cell__01	cell__02	SMALL_019	34.6978	[0.04562622 0.03989747 0.03695717 0.03731299 0.04729511 0.05174601 0.04857854 0.05291352 0.04160386 0.03513784 0.03621648 0.04764281 0.04179603 0.05174493 0.04609919 0.04514919 0.11099461 0.10049158 0.07909467 0.09651395 0.10397184 0.08524179 0.10425806 0.10406509 0.08867021 0.08792013 0.0939481 0.09464095 0.10388624 0.10108808]
300	SMALL_019_PROC_01_06	SMALL_019_PROC_02_04	cell__01	cell__02	SMALL_019	38.1109	[0.07023453 0.08419394 0.08993189 0.08162794 0.06904889 0.07634452 0.08082659 0.07460312 0.09869744 0.08603907 0.09065661 0.1086478 0.11547965 0.10405858 0.09943592 0.12693228 0.13581948 0.13680874 0.14452979 0.15703307 0.14681419 0.16057769 0.15384421 0.16690016 0.15359978 0.15893961 0.15174239 0.15323516 0.1546182 0.13509861]
301	SMALL_019_PROC_01_06	SMALL_019_PROC_02_05	cell__01	cell__02	SMALL_019	37.8301	[0.07440678 0.07264456 0.08903816 0.09463203 0.06409559 0.07232594 0.08517854 0.08715042 0.09485612 0.11981296 0.10657994 0.12058246 0.12710144 0.10071443 0.10533561 0.13286596 0.11383811 0.12515277 0.15439542 0.13190029 0.13311571 0.15107215 0.136952 0.14368595 0.14680078 0.14289367 0.15502769 0.12983143 0.12055407 0.1229347 ]
302	SMALL_019_PROC_01_06	SMALL_019_PROC_02_06	cell__01	cell__02	SMALL_019	35.1158	[0.08808752 0.06923599 0.05955869 0.06202952 0.06815734 0.09169877 0.05889469 0.08397969 0.07937905 0.07805729 0.08532729 0.09123722 0.11106331 0.08463791 0.08953245 0.08752086 0.12554794 0.11688936 0.13415017 0.15671746 0.15018013 0.15087541 0.16214858 0.17087332 0.16962073 0.14865921 0.12402302 0.13029524 0.1461784 0.12230659]
303	SMALL_019_PROC_01_06	SMALL_019_PROC_02_07	cell__01	cell__02	SMALL_019	46.9102	[0.04513335 0.05266475 0.04722308 0.05294356 0.06984029 0.0634588 0.07219741 0.07775906 0.06401197 0.05788531 0.0755517 0.06493343 0.04937651 0.08412672 0.08177046 0.06647527 0.09472103 0.08297025 0.0874039 0.10032675 0.10525481 0.11900452 0.11007724 0.11698671 0.12093113 0.11299916 0.1209705 0.12025784 0.1155449 0.11007067]
304	SMALL_019_PROC_01_06	SMALL_019_PROC_03_01	cell__01	cell__03	SMALL_019	93.1905	[0.13273142 0.15882723 0.15035144 0.14979704 0.16009196 0.16710316 0.17215501 0.1813514 0.17178811 0.15551712 0.16795872 0.17690395 0.15263263 0.15180855 0.14022382 0.12594489 0.14297738 0.13352519 0.12618953 0.12896235 0.11744658 0.11581234 0.13005467 0.11696725 0.11704116 0.12272488 0.1103431 0.1131811 0.11282636 0.09908854]
305	SMALL_019_PROC_01_06	SMALL_019_PROC_03_02	cell__01	cell__03	SMALL_019	97.5852	[0.17206002 0.18546655 0.18526734 0.20996712 0.18960094 0.19450311 0.19542018 0.21032747 0.20231601 0.19636745 0.19054655 0.18150956 0.16843018 0.1671888 0.15461725 0.15027044 0.14939122 0.14207398 0.13949222 0.14371379 0.14051382 0.13080099 0.12630047 0.12769684 0.11981777 0.11616897 0.11750207 0.12046182 0.12976875 0.12325925]
306	SMALL_019_PROC_01_06	SMALL_019_PROC_03_03	cell__01	cell__03	SMALL_019	96.6584	[0.12055492 0.12822049 0.14508625 0.14170946 0.14401407 0.15434279 0.15944313 0.15068361 0.14704235 0.12400371 0.14027069 0.14535808 0.12007536 0.13095382 0.11974296 0.0969125 0.11519694 0.11356329 0.0988476 0.10052894 0.0943558 0.08276608 0.09263359 0.08076817 0.09482942 0.09408979 0.09575765 0.08401769 0.079807 0.07183443]
307	SMALL_019_PROC_01_06	SMALL_019_PROC_03_04	cell__01	cell__03	SMALL_019	81.5624	[0.07342607 0.07189482 0.0838172 0.09678444 0.10209107 0.10763239 0.11611056 0.11803353 0.12461552 0.11966504 0.13715905 0.12942794 0.12164678 0.12142823 0.11663521 0.12146676 0.11607191 0.12397742 0.11957136 0.10352188 0.09890297 0.09450297 0.08973461 0.09329874 0.09461266 0.09658374 0.09687549 0.09645705 0.09811269 0.08457518]
308	SMALL_019_PROC_01_06	SMALL_019_PROC_03_05	cell__01	cell__03	SMALL_019	82.6619	[0.1000251 0.11402902 0.1324661 0.12722674 0.14305128 0.14172211 0.15940311 0.1413295 0.14067053 0.13536636 0.16691193 0.15967778 0.14175496 0.15335195 0.15033946 0.14002694 0.1435262 0.13047298 0.12463872 0.11889024 0.10386388 0.10925336 0.09446917 0.09547551 0.0949203 0.09922415 0.10135453 0.10137639 0.11023503 0.08655632]
309	SMALL_019_PROC_01_06	SMALL_019_PROC_03_06	cell__01	cell__03	SMALL_019	78.6368	[0.08883777 0.08304604 0.09985484 0.10664448 0.10421749 0.13570426 0.12778944 0.12421627 0.13281659 0.15016487 0.14587382 0.15459652 0.1531165 0.16768332 0.14544265 0.12834796 0.13584572 0.13175698 0.12542544 0.12539472 0.11861937 0.11368863 0.11076169 0.10802642 0.10476252 0.09374676 0.08950881 0.10210984 0.1110852 0.09080963]
310	SMALL_019_PROC_01_06	SMALL_019_PROC_03_07	cell__01	cell__03	SMALL_019	75.5351	[0.14792727 0.15915266 0.1476831 0.15806921 0.16176427 0.15457345 0.15068994 0.15168569 0.17811991 0.18549809 0.17338802 0.18143432 0.19143796 0.17371586 0.173563 0.16240152 0.15317583 0.15457743 0.18514649 0.16745405 0.1699973 0.15533398 0.15300244 0.16973479 0.17018129 0.14537827 0.15008322 0.14971825 0.15371598 0.16696273]
311	SMALL_019_PROC_01_06	SMALL_019_PROC_03_08	cell__01	cell__03	SMALL_019	78.7768	[0.10104669 0.09850335 0.11067125 0.11708832 0.10749703 0.10408097 0.11736108 0.12041193 0.12180783 0.13743287 0.12306359 0.11802284 0.13762593 0.11836231 0.11923479 0.11428668 0.10839365 0.11129486 0.13224902 0.1147605 0.11839041 0.10989555 0.09336073 0.11743551 0.10860881 0.09611151 0.10056227 0.09968709 0.10999763 0.12614103]
312	SMALL_019_PROC_01_06	SMALL_019_PROC_04_01	cell__01	cell__04	SMALL_019	118.725	[0.0746065 0.07145108 0.0755302 0.09658773 0.09296159 0.09167691 0.11831065 0.10249833 0.10364993 0.13032354 0.11396702 0.10063076 0.10626602 0.10577107 0.12114299 0.12628715 0.12628874 0.11743527 0.11940367 0.11603828 0.11722131 0.10727837 0.10712465 0.09820919 0.0895189 0.09368421 0.10120819 0.09268875 0.08850672 0.09736835]
313	SMALL_019_PROC_01_06	SMALL_019_PROC_04_02	cell__01	cell__04	SMALL_019	124.961	[0.11186732 0.11993537 0.11122476 0.12843466 0.12363917 0.1396834 0.1471107 0.13319119 0.13799025 0.1404196 0.12763755 0.13818349 0.15390787 0.12847635 0.13590045 0.13671835 0.1243402 0.11500297 0.14098363 0.1402396 0.15049107 0.12744571 0.11895549 0.10272325 0.09513569 0.09628803 0.10576465 0.09435811 0.10346177 0.09238778]
314	SMALL_019_PROC_01_06	SMALL_019_PROC_04_03	cell__01	cell__04	SMALL_019	130.76	[0.10694053 0.11377742 0.10628469 0.100838 0.11051192 0.11329618 0.11492422 0.11939641 0.11736544 0.13240832 0.13365322 0.12521107 0.12490445 0.13840954 0.13854749 0.15921331 0.13808938 0.13714803 0.13450871 0.13512112 0.12678402 0.15628201 0.12834198 0.12269886 0.139869 0.1338889 0.1350534 0.13838733 0.12966506 0.13557479]
315	SMALL_019_PROC_01_06	SMALL_019_PROC_04_04	cell__01	cell__04	SMALL_019	137.409	[0.07039062 0.07756668 0.08804677 0.11189401 0.11893925 0.10363402 0.12390558 0.11190245 0.12328289 0.12232532 0.1266434 0.15006323 0.1432164 0.1414551 0.15164812 0.13464966 0.12711808 0.14740913 0.16540204 0.14105573 0.13988743 0.14113629 0.15590447 0.14332318 0.14004593 0.147163 0.13859509 0.13339777 0.12159532 0.13264064]
316	SMALL_019_PROC_01_06	SMALL_019_PROC_04_05	cell__01	cell__04	SMALL_019	142.281	[0.08803644 0.11534073 0.0992205 0.09926539 0.09144009 0.09232012 0.12365569 0.11656867 0.10594614 0.10804265 0.11714751 0.12317173 0.1233057 0.11822832 0.13555755 0.11542008 0.09620275 0.12946473 0.12053614 0.12092816 0.10909106 0.10943308 0.12702358 0.12870927 0.12132794 0.11005585 0.11477617 0.12220187 0.09602661 0.13359652]
317	SMALL_019_PROC_01_06	SMALL_019_PROC_04_06	cell__01	cell__04	SMALL_019	143.615	[0.07102279 0.08734747 0.06766901 0.09004748 0.0797972 0.06623734 0.10324907 0.10177286 0.07268439 0.09387296 0.08990003 0.09523893 0.11791555 0.10618437 0.09021398 0.08066294 0.07938692 0.10972308 0.0844824 0.10271966 0.08946081 0.07236979 0.09016006 0.11037714 0.115922 0.09370423 0.11106483 0.06354259 0.08141309 0.07785708]
318	SMALL_019_PROC_01_06	SMALL_019_PROC_04_07	cell__01	cell__04	SMALL_019	139.402	[0.08031512 0.08598497 0.07735532 0.08404181 0.09212237 0.09827855 0.10793846 0.1098763 0.09421239 0.10880403 0.10494159 0.10607239 0.11711596 0.12534518 0.10668224 0.11324882 0.12668522 0.13235123 0.12879238 0.1216289 0.11011872 0.10082541 0.10432527 0.0989649 0.11558886 0.10597152 0.10222721 0.0904719 0.10779137 0.1111273 ]
319	SMALL_019_PROC_01_06	SMALL_019_PROC_04_08	cell__01	cell__04	SMALL_019	123.977	[0.12377079 0.11561364 0.12538816 0.14844264 0.13492063 0.14581158 0.17823935 0.18499354 0.16346255 0.1923806 0.16390483 0.14769092 0.15620249 0.1865565 0.16944847 0.18844726 0.18121056 0.17698412 0.15807089 0.16396773 0.14575263 0.13961713 0.13243922 0.14295134 0.15695656 0.16075082 0.17724178 0.1682949 0.18123091 0.15178114]
320	SMALL_019_PROC_01_06	SMALL_019_PROC_04_09	cell__01	cell__04	SMALL_019	124.616	[0.09788556 0.10659362 0.10726306 0.12476701 0.14452101 0.11407386 0.14242989 0.16228426 0.16429163 0.14163799 0.14948481 0.15376407 0.12944407 0.15470657 0.14470474 0.13731737 0.14737847 0.13671734 0.10361693 0.10790971 0.11639041 0.11081072 0.1351015 0.11954358 0.12362472 0.13494416 0.12849677 0.12392113 0.15277002 0.13124562]
321	SMALL_019_PROC_01_06	SMALL_019_PROC_04_10	cell__01	cell__04	SMALL_019	122.252	[0.10766352 0.12320725 0.1279264 0.1317635 0.14171807 0.11979865 0.12275123 0.14597428 0.17369781 0.16268135 0.15245076 0.14884567 0.13177302 0.13538682 0.15586582 0.15079893 0.14662528 0.14641313 0.12758666 0.13247071 0.14190235 0.12729889 0.11958709 0.13960119 0.12060947 0.13387194 0.11772873 0.13466715 0.13369302 0.13483842]
322	SMALL_019_PROC_01_06	SMALL_019_PROC_05_01	cell__01	cell__05	SMALL_019	103.583	[0.02404904 0.03143172 0.04206762 0.04928374 0.05192707 0.0548719 0.03212532 0.04888828 0.05436867 0.05255244 0.05012489 0.06942194 0.05474408 0.06709805 0.0799932 0.08307989 0.060842 0.07956063 0.09212141 0.08782094 0.08015949 0.09192277 0.08657108 0.09135369 0.10954331 0.12919961 0.11753451 0.12513077 0.1195634 0.10756731]
323	SMALL_019_PROC_01_06	SMALL_019_PROC_05_02	cell__01	cell__05	SMALL_019	99.9515	[0.03383435 0.02942208 0.03401835 0.04580905 0.0350534 0.04123826 0.04265492 0.03995577 0.06275333 0.07545647 0.05896587 0.05615601 0.06626941 0.06152114 0.06672009 0.08582709 0.07199029 0.07060408 0.096545 0.09482181 0.07848059 0.10756634 0.08083502 0.10992215 0.11920237 0.12652701 0.11122247 0.12527208 0.12321542 0.12685056]
324	SMALL_019_PROC_01_06	SMALL_019_PROC_05_03	cell__01	cell__05	SMALL_019	96.9906	[0.02436871 0.03088138 0.02469087 0.02900453 0.03513119 0.03934577 0.03070391 0.04911921 0.0533416 0.04490323 0.03943383 0.05074231 0.04364823 0.05122986 0.06988571 0.06967096 0.06822192 0.07528452 0.07749069 0.07836459 0.08595993 0.08620747 0.10201693 0.11360304 0.11889587 0.10208517 0.10588388 0.10544991 0.10076877 0.09634305]
325	SMALL_019_PROC_01_06	SMALL_019_PROC_05_04	cell__01	cell__05	SMALL_019	93.8345	[0.04215051 0.03943844 0.04308154 0.03791403 0.03756404 0.0463081 0.04883918 0.06826037 0.07478097 0.07943913 0.06879899 0.07599155 0.08553522 0.07717998 0.06674509 0.08138481 0.09529952 0.07564809 0.07798339 0.07090138 0.06890886 0.0838414 0.10630707 0.09697696 0.09632232 0.09406015 0.09907109 0.09034909 0.10232093 0.11272716]
326	SMALL_019_PROC_01_06	SMALL_019_PROC_05_05	cell__01	cell__05	SMALL_019	86.3294	[0.04049932 0.0430151 0.05335922 0.06283097 0.0595453 0.06044043 0.07238534 0.06516889 0.07663569 0.08386237 0.08073687 0.07775903 0.083323 0.09190274 0.10654796 0.10339989 0.09537014 0.08204308 0.08187583 0.08775212 0.09826436 0.10456485 0.1051899 0.11396004 0.11308131 0.10636002 0.10610742 0.09602033 0.08640459 0.08508267]
327	SMALL_019_PROC_01_06	SMALL_019_PROC_05_06	cell__01	cell__05	SMALL_019	83.9412	[0.05126162 0.06454842 0.06179994 0.0663807 0.04870455 0.05644836 0.06311986 0.04316234 0.05525561 0.05640922 0.0631992 0.05757087 0.06288794 0.0613241 0.06819731 0.07511391 0.07759015 0.08695372 0.07817743 0.0977289 0.09541878 0.09183796 0.09161149 0.10977612 0.11424166 0.12067359 0.13300403 0.13146058 0.11906915 0.12522351]
328	SMALL_019_PROC_01_06	SMALL_019_PROC_06_01	cell__01	cell__06	SMALL_019	139.911	[0.06054328 0.08016699 0.08184313 0.09710864 0.08910735 0.07527184 0.07582586 0.08344746 0.08656622 0.09343104 0.10673457 0.09381272 0.10735974 0.09925623 0.1027501 0.12780572 0.12813537 0.1285216 0.13341918 0.14305342 0.13895326 0.13026516 0.14288332 0.14851611 0.15247284 0.13880196 0.13264373 0.13830455 0.13351751 0.13509375]
329	SMALL_019_PROC_01_06	SMALL_019_PROC_06_02	cell__01	cell__06	SMALL_019	143.095	[0.08388116 0.07499512 0.08303852 0.07466602 0.09093393 0.08228689 0.0994191 0.09723797 0.07980567 0.09894725 0.10819153 0.09263964 0.1065885 0.1130651 0.10286109 0.09517798 0.1285681 0.11108739 0.10683954 0.10884239 0.09094697 0.10199978 0.1113324 0.10699896 0.10708959 0.1056031 0.10649463 0.12230021 0.11670141 0.11740696]
330	SMALL_019_PROC_01_06	SMALL_019_PROC_06_03	cell__01	cell__06	SMALL_019	155.088	[0.05686978 0.05882461 0.06221294 0.07859056 0.06373514 0.07688305 0.06675312 0.07618329 0.08670187 0.09877479 0.10484584 0.10274403 0.1077729 0.09053298 0.09992504 0.11711318 0.10520835 0.10639823 0.12888919 0.12387954 0.12780131 0.12894163 0.12678522 0.106253 0.1032533 0.09807134 0.09327308 0.12858681 0.11781136 0.13024062]
331	SMALL_019_PROC_01_06	SMALL_019_PROC_06_04	cell__01	cell__06	SMALL_019	152.379	[0.05654004 0.06209325 0.05834157 0.07164344 0.07350923 0.07389983 0.07151991 0.07961423 0.07291607 0.08904814 0.10000452 0.09206369 0.11084161 0.10669702 0.10805602 0.12402912 0.11582794 0.11058291 0.12829106 0.1228519 0.12460397 0.13425493 0.13415598 0.13027111 0.13658273 0.11879508 0.12445346 0.12875189 0.12917155 0.11643559]
332	SMALL_019_PROC_01_06	SMALL_019_PROC_06_05	cell__01	cell__06	SMALL_019	156.509	[0.04918661 0.0621663 0.05734195 0.0612632 0.09182464 0.0885328 0.07235013 0.08949802 0.09196944 0.10385643 0.1048306 0.11072259 0.10581116 0.09999516 0.13588167 0.15021434 0.10428335 0.12675145 0.13972845 0.11082252 0.1367714 0.15353514 0.13103105 0.12980514 0.13269737 0.12574019 0.12104453 0.12351951 0.11475896 0.10781666]
333	SMALL_019_PROC_01_06	SMALL_019_PROC_06_06	cell__01	cell__06	SMALL_019	152.578	[0.03472856 0.05030569 0.04655266 0.05380533 0.05101844 0.05504587 0.03263205 0.05054585 0.05528003 0.05129163 0.05867944 0.09617155 0.07518027 0.06496 0.08278787 0.09601384 0.08680607 0.10232104 0.13727162 0.09562402 0.10082116 0.13556803 0.11629829 0.12011935 0.13252455 0.11132998 0.11017765 0.12394094 0.12302242 0.1226477 ]
334	SMALL_019_PROC_01_06	SMALL_019_PROC_07_01	cell__01	cell__07	SMALL_019	58.576	[0.10067302 0.10139128 0.11653276 0.1216476 0.13265439 0.14521086 0.14099788 0.14447226 0.13735764 0.14146349 0.14941184 0.16669849 0.19361013 0.21128894 0.19028424 0.19050269 0.19790015 0.20022545 0.19724389 0.19151466 0.19160505 0.19023119 0.1935511 0.18809411 0.17110662 0.17481669 0.17238617 0.16166712 0.19801063 0.15942048]
335	SMALL_019_PROC_01_06	SMALL_019_PROC_07_02	cell__01	cell__07	SMALL_019	60.1066	[0.06902057 0.09586447 0.09501769 0.08957384 0.10162611 0.12328882 0.11313968 0.13288222 0.15393945 0.14208397 0.13027792 0.13345283 0.12359937 0.12371598 0.12768184 0.13843591 0.14793329 0.12924563 0.13595318 0.12868719 0.13475476 0.10566361 0.11187034 0.09870877 0.10232933 0.10105043 0.10514802 0.11063758 0.102859 0.08049402]
336	SMALL_019_PROC_01_06	SMALL_019_PROC_07_03	cell__01	cell__07	SMALL_019	54.3324	[0.09789081 0.10178284 0.12229685 0.12953517 0.11700579 0.10594083 0.12472888 0.13372012 0.12536987 0.14368978 0.14477956 0.13404533 0.19142047 0.17986097 0.17264773 0.17565867 0.15725846 0.16932985 0.16522495 0.18285988 0.1786197 0.17580597 0.15164039 0.1694564 0.16325042 0.16599609 0.15561429 0.12902704 0.13957902 0.1291175 ]
337	SMALL_019_PROC_01_06	SMALL_019_PROC_07_04	cell__01	cell__07	SMALL_019	49.226	[0.10871035 0.1227477 0.12274973 0.12452001 0.12237588 0.12378973 0.14580943 0.15679044 0.16393708 0.16769568 0.15736004 0.17097057 0.17998532 0.16925577 0.16471759 0.17056846 0.1749782 0.18061026 0.1866224 0.16786165 0.16287349 0.14906774 0.14523938 0.16436833 0.15306886 0.14157995 0.12784349 0.11882436 0.12552453 0.11878836]
338	SMALL_019_PROC_01_06	SMALL_019_PROC_07_05	cell__01	cell__07	SMALL_019	46.0219	[0.07697944 0.10282818 0.10060553 0.08715803 0.0803358 0.08619722 0.11999632 0.11330754 0.10390098 0.0950978 0.08874222 0.09870869 0.12516645 0.11935155 0.10098288 0.10536458 0.1111793 0.13162983 0.16115065 0.16898965 0.14966897 0.12925333 0.11854472 0.12250393 0.11704019 0.11870286 0.11932319 0.1245529 0.11468708 0.13003373]
339	SMALL_019_PROC_01_06	SMALL_019_PROC_07_06	cell__01	cell__07	SMALL_019	45.1691	[0.0521679 0.0587465 0.04905547 0.04473675 0.05481807 0.05047917 0.07647562 0.09245136 0.08741456 0.06916441 0.07504025 0.07899626 0.07245058 0.09119751 0.07335052 0.07158952 0.08186383 0.09983987 0.13957109 0.14512564 0.13853356 0.12001485 0.12691521 0.11487893 0.11177508 0.11228288 0.13077184 0.13759747 0.11668739 0.12302001]
340	SMALL_019_PROC_01_06	SMALL_019_PROC_07_07	cell__01	cell__07	SMALL_019	47.2244	[0.08008432 0.11393211 0.09136844 0.08797266 0.09252609 0.09750211 0.10285091 0.11666782 0.11089161 0.1111258 0.11864901 0.10918135 0.10850025 0.12280974 0.1021184 0.10855067 0.1417381 0.16017678 0.15194204 0.14716121 0.17618446 0.15455709 0.14209587 0.1435541 0.16130971 0.15209768 0.14448876 0.13141603 0.17274852 0.16453732]
341	SMALL_019_PROC_01_06	SMALL_019_SOMA_01	cell__01	cell__01	SMALL_019	12.4663	[0.03594399 0.02444724 0.02486469 0.03020096 0.0282095 0.03916437 0.03936087 0.0486378 0.03669085 0.03781665 0.04908504 0.04859272 0.04862229 0.06491706 0.06337906 0.05480222 0.0730961 0.07694978 0.07186495 0.08469382 0.09420431 0.10450337 0.10939493 0.10492472 0.11725349 0.12610778 0.12301327 0.12984722 0.13333066 0.12958768]
342	SMALL_019_PROC_01_06	SMALL_019_SOMA_02	cell__01	cell__02	SMALL_019	41.4764	[0.0362755 0.03309687 0.03475829 0.02912438 0.03490587 0.03380294 0.03924654 0.04341959 0.04143747 0.03353432 0.0498438 0.04799907 0.0440237 0.06684761 0.06365381 0.06212633 0.09056196 0.09427057 0.0943581 0.11214466 0.11057374 0.11022931 0.11431356 0.11213745 0.11013584 0.10834175 0.11153817 0.11530829 0.12306627 0.11846996]
343	SMALL_019_PROC_01_06	SMALL_019_SOMA_03	cell__01	cell__03	SMALL_019	82.4365	[0.10241457 0.10949037 0.12047327 0.12362058 0.14238486 0.15075651 0.16296525 0.16680199 0.17142299 0.16706522 0.18041775 0.17673109 0.17017262 0.16333945 0.15544025 0.14552061 0.15683483 0.15414854 0.14980024 0.1540998 0.14917273 0.14708188 0.15154934 0.14161107 0.1432071 0.13538994 0.13349119 0.12857086 0.13211611 0.12785295]
344	SMALL_019_PROC_01_06	SMALL_019_SOMA_04	cell__01	cell__04	SMALL_019	128.64	[0.07883879 0.09048419 0.0947167 0.10732416 0.11626319 0.11682167 0.13185485 0.12945782 0.14811465 0.15302899 0.15626835 0.16370477 0.15940823 0.16764883 0.16788161 0.17466028 0.17798246 0.18168101 0.19880375 0.19677154 0.20142508 0.19297396 0.19479151 0.18585673 0.19110146 0.18206619 0.17794005 0.17322036 0.15928886 0.15657801]
345	SMALL_019_PROC_01_06	SMALL_019_SOMA_05	cell__01	cell__05	SMALL_019	94.8667	[0.02928591 0.03983622 0.03530798 0.04013381 0.0460711 0.04386456 0.03736456 0.04970022 0.05512705 0.04327174 0.05213285 0.06726471 0.05111331 0.05131306 0.07540239 0.06612434 0.06079372 0.07513517 0.07726471 0.08340448 0.08861119 0.09454523 0.09093853 0.0899632 0.09847233 0.10456905 0.11622039 0.11315538 0.12042361 0.11882576]
346	SMALL_019_PROC_01_06	SMALL_019_SOMA_06	cell__01	cell__06	SMALL_019	148.959	[0.06337487 0.07000933 0.06976673 0.07205909 0.08406106 0.09383526 0.08241908 0.07492411 0.08917399 0.09218999 0.09919355 0.10950486 0.10889468 0.09098938 0.11537738 0.14539161 0.12150651 0.13068248 0.13250283 0.12225823 0.14927125 0.16395812 0.14815821 0.1434886 0.14863711 0.1371513 0.14064008 0.16672538 0.15599181 0.14681203]
347	SMALL_019_PROC_01_06	SMALL_019_SOMA_07	cell__01	cell__07	SMALL_019	51.2055	[0.08997299 0.09730312 0.11909026 0.11944612 0.11472435 0.11615682 0.12556641 0.12893606 0.13612448 0.14163179 0.13430252 0.14886781 0.16318324 0.16545498 0.16324322 0.16449095 0.16866392 0.16244728 0.16768385 0.17561764 0.16849779 0.16462178 0.15316917 0.14735655 0.1459935 0.15872043 0.14796958 0.14657709 0.14630217 0.14328536]
348	SMALL_019_PROC_01_07	SMALL_019_PROC_01_01	cell__01	cell__01	SMALL_019	17.3763	[0.06856015 0.09146645 0.08687122 0.09819474 0.09140302 0.09749065 0.09021321 0.09862612 0.09653841 0.09224436 0.10761929 0.09418851 0.10703632 0.09272466 0.10439908 0.11584553 0.09453341 0.10932669 0.13021506 0.12485898 0.12121721 0.12302993 0.13347676 0.10913839 0.14136884 0.13679884 0.12494239 0.11993307 0.13570457 0.12780401]
349	SMALL_019_PROC_01_07	SMALL_019_PROC_01_02	cell__01	cell__01	SMALL_019	20.5124	[0.10024137 0.11152798 0.11643585 0.09777263 0.09763015 0.07375823 0.07904095 0.07538077 0.08454179 0.09119709 0.0844529 0.08334306 0.09794345 0.11874646 0.12222678 0.12091749 0.12748628 0.13872793 0.14894091 0.15431213 0.14633373 0.16457265 0.14776543 0.15691206 0.16238298 0.16446504 0.16784805 0.15094739 0.19221871 0.1710213 ]
350	SMALL_019_PROC_01_07	SMALL_019_PROC_01_03	cell__01	cell__01	SMALL_019	19.0014	[0.06150761 0.05138928 0.04302586 0.04272842 0.04890251 0.04196777 0.05143059 0.04859686 0.05149023 0.05053633 0.0605665 0.07655941 0.08984629 0.07202024 0.0759876 0.06942447 0.08559711 0.09009249 0.08367758 0.09284035 0.08665384 0.08716845 0.0875169 0.08838422 0.09433694 0.10754815 0.10240679 0.09451165 0.10242529 0.09784353]
351	SMALL_019_PROC_01_07	SMALL_019_PROC_01_04	cell__01	cell__01	SMALL_019	7.66942	[0.03625867 0.02739721 0.03187774 0.02803166 0.02939456 0.02271808 0.02624189 0.03017485 0.02920949 0.02030839 0.01788081 0.01964398 0.02166282 0.02112019 0.02918427 0.01656336 0.03889299 0.034876 0.0385187 0.047376 0.04000108 0.0472381 0.04597039 0.05589428 0.04267573 0.05641367 0.06454871 0.05953824 0.0740585 0.06580332]
352	SMALL_019_PROC_01_07	SMALL_019_PROC_01_05	cell__01	cell__01	SMALL_019	11.8209	[0.0537151 0.04604122 0.05070756 0.04905692 0.0487376 0.04103953 0.03604163 0.03365672 0.02583561 0.0263884 0.02345729 0.03068835 0.02345856 0.03073228 0.04356249 0.02604782 0.03427764 0.02918704 0.0343162 0.04421328 0.03129224 0.03475353 0.04385204 0.04284546 0.03781661 0.04810759 0.03590561 0.04650869 0.05539133 0.06223097]
353	SMALL_019_PROC_01_07	SMALL_019_PROC_01_06	cell__01	cell__01	SMALL_019	9.87877	[0.057107 0.06442824 0.05479491 0.05381881 0.04887366 0.04105637 0.04574884 0.04468403 0.0340526 0.02136437 0.01867801 0.03082483 0.02687913 0.02067592 0.0240785 0.01614356 0.03076771 0.03261667 0.03123876 0.04101607 0.04566482 0.04317484 0.05371077 0.05961226 0.04924993 0.05525815 0.06159616 0.0521505 0.07413386 0.07205165]
355	SMALL_019_PROC_01_07	SMALL_019_PROC_02_01	cell__01	cell__02	SMALL_019	52.4322	[0.0645156 0.05182542 0.0559872 0.04754867 0.05397573 0.06044746 0.05801769 0.06949568 0.05198447 0.0668226 0.05452402 0.06451088 0.06113211 0.07688969 0.05469297 0.03929689 0.06197411 0.08467865 0.06989408 0.08153888 0.07493526 0.0803636 0.08371932 0.07850779 0.09515339 0.08558672 0.08833966 0.07940363 0.11002776 0.10661985]
356	SMALL_019_PROC_01_07	SMALL_019_PROC_02_02	cell__01	cell__02	SMALL_019	48.7727	[0.06863597 0.053529 0.05255774 0.06541069 0.09674659 0.07988933 0.0781771 0.06542039 0.05678218 0.05692614 0.04047673 0.05079102 0.05799884 0.06068758 0.05818769 0.04020201 0.05169723 0.05702382 0.07155852 0.06412637 0.05254038 0.05841818 0.06518572 0.06787466 0.06203773 0.06029036 0.05341942 0.0546916 0.07281933 0.09229519]
357	SMALL_019_PROC_01_07	SMALL_019_PROC_02_03	cell__01	cell__02	SMALL_019	38.1881	[0.03721981 0.04385059 0.05607057 0.04873817 0.05071062 0.04336902 0.03976954 0.03387483 0.02254892 0.02206091 0.02110636 0.02115791 0.02508188 0.01748898 0.03312735 0.01779544 0.03335332 0.04623636 0.0459321 0.04266717 0.05072482 0.05063761 0.06103881 0.0669083 0.05161277 0.06451438 0.06181595 0.06028265 0.08024001 0.08855093]
358	SMALL_019_PROC_01_07	SMALL_019_PROC_02_04	cell__01	cell__02	SMALL_019	39.0829	[0.04974117 0.06007288 0.05479481 0.05038035 0.04210559 0.04384982 0.04484116 0.05706071 0.05368519 0.04005794 0.04253549 0.03237741 0.04221478 0.04217067 0.05959574 0.05658625 0.04465262 0.06138596 0.06584408 0.07535869 0.08345612 0.08833148 0.081003 0.09494504 0.11308117 0.10371548 0.10567012 0.11314799 0.12298344 0.1315312 ]
359	SMALL_019_PROC_01_07	SMALL_019_PROC_02_05	cell__01	cell__02	SMALL_019	37.8703	[0.0628668 0.0463363 0.04367481 0.04331017 0.04153595 0.04980854 0.04871178 0.05504376 0.05413655 0.05127559 0.03589895 0.04834309 0.04652546 0.05069705 0.05156403 0.07233166 0.054385 0.07242735 0.06318219 0.07532468 0.07855749 0.08708786 0.0821957 0.09790902 0.12487688 0.10780685 0.10880873 0.11023491 0.12652822 0.11944125]
360	SMALL_019_PROC_01_07	SMALL_019_PROC_02_06	cell__01	cell__02	SMALL_019	35.6481	[0.04379614 0.06159521 0.06878374 0.05863842 0.04837944 0.04791602 0.04280123 0.03433083 0.02960857 0.04253631 0.03491299 0.03339119 0.04102443 0.04015305 0.06799287 0.05200573 0.05195825 0.05432564 0.0551747 0.06501478 0.07425759 0.07244705 0.07855994 0.07832639 0.08845945 0.07933653 0.09355009 0.08064602 0.08986559 0.10281807]
361	SMALL_019_PROC_01_07	SMALL_019_PROC_02_07	cell__01	cell__02	SMALL_019	47.9001	[0.03465984 0.03610042 0.03534567 0.03196552 0.03444714 0.03559974 0.02552783 0.03212339 0.02233778 0.02872225 0.04420707 0.03670755 0.05305979 0.0545473 0.05246535 0.05177509 0.06952462 0.06512626 0.06439452 0.07108574 0.07778616 0.06563773 0.07789699 0.06108511 0.06055642 0.07319662 0.07600672 0.08451397 0.08250041 0.09393941]
362	SMALL_019_PROC_01_07	SMALL_019_PROC_03_01	cell__01	cell__03	SMALL_019	91.8745	[0.05013104 0.07052827 0.06814032 0.07729528 0.08942092 0.08982711 0.09986832 0.11713926 0.10450231 0.09904458 0.10895356 0.10927246 0.10799704 0.10996895 0.11745704 0.09192436 0.11055796 0.11744614 0.10522653 0.1088457 0.11102132 0.11566963 0.12032997 0.12198734 0.10424423 0.10017445 0.10942872 0.10919398 0.11696297 0.10910862]
363	SMALL_019_PROC_01_07	SMALL_019_PROC_03_02	cell__01	cell__03	SMALL_019	95.7129	[0.08187415 0.09277568 0.10307148 0.11099495 0.11983983 0.13990425 0.13659746 0.13876534 0.14328269 0.12918364 0.13959415 0.13345291 0.135716 0.13565156 0.13297377 0.12964844 0.11782493 0.11444219 0.10781235 0.10526995 0.10032754 0.09979641 0.09104188 0.10036175 0.11126048 0.10983509 0.10584542 0.1007441 0.09927573 0.10972448]
364	SMALL_019_PROC_01_07	SMALL_019_PROC_03_03	cell__01	cell__03	SMALL_019	95.7449	[0.05099052 0.0607828 0.07285771 0.08966525 0.09964835 0.09008646 0.09475766 0.09724029 0.08553721 0.08634441 0.09352288 0.09532175 0.10006156 0.09799261 0.09415545 0.08251643 0.10546406 0.10201748 0.10076164 0.11033687 0.11198686 0.10721694 0.11124467 0.11660649 0.10692426 0.09495679 0.09303782 0.08765676 0.09347767 0.07441556]
365	SMALL_019_PROC_01_07	SMALL_019_PROC_03_04	cell__01	cell__03	SMALL_019	81.177	[0.03709782 0.03809206 0.04000729 0.04100069 0.0545456 0.06774781 0.07951342 0.07814679 0.07614699 0.08009867 0.07892302 0.08011637 0.07759732 0.07271341 0.07468349 0.06957501 0.07444628 0.0757131 0.07360958 0.08073678 0.08587613 0.08323539 0.08691476 0.09735431 0.08591212 0.08360277 0.09185345 0.09453357 0.0900285 0.0961126 ]
366	SMALL_019_PROC_01_07	SMALL_019_PROC_03_05	cell__01	cell__03	SMALL_019	82.706	[0.05183682 0.05869635 0.06914749 0.07635609 0.09420534 0.09972763 0.10674144 0.09613695 0.09721209 0.09755854 0.10736171 0.10457951 0.10882285 0.09761002 0.10091348 0.09530335 0.11033421 0.09980967 0.10000048 0.09404642 0.09943089 0.10106192 0.10652486 0.10674166 0.10389694 0.11406246 0.11131076 0.11351895 0.10540754 0.11185311]
367	SMALL_019_PROC_01_07	SMALL_019_PROC_03_06	cell__01	cell__03	SMALL_019	78.724	[0.04869781 0.05082027 0.05305593 0.05567084 0.06738744 0.07514228 0.08968535 0.08022874 0.08872438 0.08545433 0.08995732 0.09497032 0.09610059 0.08661665 0.09087212 0.09739816 0.08702105 0.10010334 0.10252583 0.11192975 0.10124076 0.09549328 0.10568309 0.0974704 0.10163203 0.10926425 0.10917488 0.09859258 0.11151807 0.11459108]
368	SMALL_019_PROC_01_07	SMALL_019_PROC_03_07	cell__01	cell__03	SMALL_019	73.7147	[0.08328494 0.07050459 0.07573593 0.0915937 0.09249164 0.10211953 0.11353343 0.10567149 0.11093894 0.11404744 0.10703311 0.1106353 0.11161502 0.11365111 0.11141779 0.11660227 0.09947127 0.11003395 0.10652355 0.11407898 0.1218901 0.11400974 0.12203329 0.10849311 0.11950485 0.11901956 0.12322914 0.12127083 0.11577464 0.1351398 ]
369	SMALL_019_PROC_01_07	SMALL_019_PROC_03_08	cell__01	cell__03	SMALL_019	76.6313	[0.06467089 0.05376217 0.05789616 0.06142232 0.05822009 0.06797492 0.07348125 0.07844717 0.08317537 0.08226331 0.07582309 0.07994641 0.07997046 0.08157316 0.07087512 0.09378646 0.08292801 0.07915979 0.08469362 0.07759096 0.08516819 0.07487309 0.08385249 0.08096542 0.08344131 0.08028558 0.07199736 0.07248697 0.07127515 0.09970052]
370	SMALL_019_PROC_01_07	SMALL_019_PROC_04_01	cell__01	cell__04	SMALL_019	117.145	[0.04080416 0.05331952 0.0615397 0.06694757 0.06671776 0.0774863 0.08244276 0.08685844 0.08719043 0.08080573 0.0776739 0.07029388 0.07623338 0.07901479 0.06355749 0.08751159 0.07644157 0.07391002 0.0986897 0.0917213 0.09564772 0.09240717 0.09921245 0.09763688 0.0993828 0.0996107 0.09780921 0.09356666 0.09414467 0.0880061 ]
371	SMALL_019_PROC_01_07	SMALL_019_PROC_04_02	cell__01	cell__04	SMALL_019	124.335	[0.03840048 0.04583012 0.05838295 0.08398894 0.07510658 0.07247617 0.10826828 0.09245061 0.08724164 0.09850704 0.1079331 0.1150417 0.11480724 0.0936565 0.10109312 0.09995951 0.09940021 0.0954549 0.10635831 0.10392041 0.10685467 0.10707108 0.11068149 0.11727467 0.1138866 0.11001538 0.08922585 0.0953225 0.0964768 0.11654321]
372	SMALL_019_PROC_01_07	SMALL_019_PROC_04_03	cell__01	cell__04	SMALL_019	129.981	[0.05613548 0.05519513 0.0651723 0.05257532 0.06180704 0.05968834 0.0708942 0.07504863 0.0884509 0.08968964 0.09069288 0.08688398 0.09069343 0.09976092 0.08570866 0.08145593 0.10103905 0.09377995 0.10003155 0.11215142 0.11292497 0.12248853 0.11717328 0.10682645 0.10393801 0.12406379 0.10966505 0.13655474 0.14169427 0.12758219]
373	SMALL_019_PROC_01_07	SMALL_019_PROC_04_04	cell__01	cell__04	SMALL_019	135.771	[0.0569886 0.06201551 0.06642598 0.0705749 0.06117465 0.05156946 0.04933359 0.04850751 0.07466982 0.07657755 0.07872515 0.07149613 0.08758687 0.08454121 0.08056681 0.09733891 0.08887403 0.09353076 0.10173067 0.11573306 0.12207707 0.10651518 0.10978753 0.10850306 0.12212372 0.09988958 0.12418183 0.13291931 0.14318293 0.13307816]
374	SMALL_019_PROC_01_07	SMALL_019_PROC_04_05	cell__01	cell__04	SMALL_019	140.867	[0.07608552 0.06074049 0.05488879 0.0535043 0.05663923 0.05598447 0.05249321 0.07400952 0.07808984 0.07608016 0.06636258 0.06636653 0.09473873 0.09067646 0.06708569 0.07442322 0.06108588 0.07812847 0.08169541 0.09393579 0.10586501 0.08452387 0.10164443 0.09752076 0.12276531 0.10775281 0.10096005 0.1194984 0.1123909 0.12036435]
375	SMALL_019_PROC_01_07	SMALL_019_PROC_04_06	cell__01	cell__04	SMALL_019	142.109	[0.03579295 0.05062942 0.04879749 0.0558431 0.04064082 0.04538561 0.04396891 0.06183666 0.06136719 0.05687665 0.05366367 0.05183858 0.07964879 0.07400286 0.07548849 0.05989266 0.07736643 0.06550269 0.08113267 0.09924595 0.08290453 0.08982106 0.07220867 0.09817446 0.08083875 0.07607344 0.08802342 0.07888961 0.07290034 0.09541665]
376	SMALL_019_PROC_01_07	SMALL_019_PROC_04_07	cell__01	cell__04	SMALL_019	137.517	[0.06173238 0.06638759 0.06923063 0.07130086 0.06146771 0.06060197 0.07174086 0.07730457 0.09605877 0.08626898 0.08866747 0.084407 0.08490945 0.08623738 0.09153672 0.08683124 0.0934147 0.08315787 0.09140911 0.09544174 0.09467284 0.09620145 0.08075707 0.09573001 0.08395998 0.07723001 0.08095799 0.0786486 0.08410956 0.08708566]
377	SMALL_019_PROC_01_07	SMALL_019_PROC_04_08	cell__01	cell__04	SMALL_019	122.118	[0.07917046 0.09051403 0.10169318 0.09523544 0.10239614 0.12310348 0.11392784 0.12722326 0.12322584 0.12098674 0.11549499 0.13276796 0.12763872 0.13838844 0.11296021 0.12652137 0.12536483 0.1194508 0.15076423 0.16045215 0.1666364 0.16014752 0.13994081 0.13692105 0.1431615 0.13669179 0.15283806 0.13436934 0.13473882 0.13682678]
378	SMALL_019_PROC_01_07	SMALL_019_PROC_04_09	cell__01	cell__04	SMALL_019	122.451	[0.08133072 0.09974613 0.0801803 0.08656439 0.09519956 0.09184051 0.12428134 0.14340645 0.14020448 0.1263552 0.13288224 0.13224753 0.12750255 0.14745858 0.13202185 0.12364701 0.11207338 0.12096401 0.11651886 0.14252541 0.14008195 0.15559756 0.13255089 0.11924155 0.11190531 0.12016335 0.14982039 0.14808143 0.14764427 0.13464281]
379	SMALL_019_PROC_01_07	SMALL_019_PROC_04_10	cell__01	cell__04	SMALL_019	120.076	[0.09466041 0.08187067 0.07459355 0.06320687 0.08280407 0.09284501 0.10289101 0.11455052 0.13287314 0.13985033 0.13342189 0.13774351 0.1176584 0.1102739 0.116978 0.1018302 0.11449994 0.12934703 0.15625397 0.13459577 0.15885894 0.13301245 0.13603651 0.13809957 0.12915336 0.13896427 0.13808928 0.14178951 0.15046258 0.14444229]
380	SMALL_019_PROC_01_07	SMALL_019_PROC_05_01	cell__01	cell__05	SMALL_019	94.0153	[0.02250682 0.0239021 0.03104126 0.03472273 0.0373445 0.03782828 0.03829996 0.04050474 0.03160892 0.03852692 0.03389737 0.03282247 0.02507995 0.03735917 0.03908406 0.02944045 0.05055847 0.05839323 0.04424049 0.05413098 0.06676587 0.07142886 0.05966669 0.07397841 0.06495445 0.06745541 0.06404488 0.0760762 0.07380541 0.05911434]
381	SMALL_019_PROC_01_07	SMALL_019_PROC_05_02	cell__01	cell__05	SMALL_019	90.4846	[0.02175931 0.03066288 0.03635184 0.03253373 0.03707033 0.03394199 0.0392494 0.04330229 0.03877428 0.04726169 0.03636253 0.03060307 0.031508 0.0380731 0.04002458 0.05434917 0.0423735 0.05035154 0.0410489 0.03190085 0.05781528 0.07321885 0.06633105 0.06492421 0.06659404 0.05921453 0.06285362 0.0791351 0.07299701 0.08595922]
382	SMALL_019_PROC_01_07	SMALL_019_PROC_05_03	cell__01	cell__05	SMALL_019	87.9561	[0.04931972 0.05246718 0.05330927 0.0632165 0.05761483 0.05875956 0.05496744 0.05067613 0.04679669 0.04552186 0.04325475 0.03678886 0.04130042 0.04862512 0.05551289 0.06463547 0.07831149 0.06887095 0.0571684 0.07466385 0.08858176 0.09128954 0.07883672 0.06951819 0.06463938 0.06598435 0.06584071 0.07586694 0.07711519 0.08034544]
383	SMALL_019_PROC_01_07	SMALL_019_PROC_05_04	cell__01	cell__05	SMALL_019	84.5219	[0.0537964 0.06263794 0.05652316 0.06160666 0.05392261 0.06119574 0.05626832 0.05574011 0.04732785 0.05292114 0.05463435 0.0541653 0.05187192 0.06922039 0.05962728 0.06754608 0.07219556 0.06732872 0.06587595 0.06377254 0.06436727 0.05811814 0.07236238 0.0804012 0.07469822 0.06687558 0.0583557 0.06498812 0.07035254 0.06984188]
384	SMALL_019_PROC_01_07	SMALL_019_PROC_05_05	cell__01	cell__05	SMALL_019	76.9126	[0.04890938 0.04949387 0.04774559 0.0523662 0.05248851 0.05821758 0.05568075 0.05217854 0.05133442 0.05984725 0.05957741 0.06438315 0.07418454 0.06467694 0.07790347 0.07956584 0.07714172 0.07958377 0.08573581 0.08857085 0.11293693 0.09240517 0.08216754 0.07551545 0.0801156 0.07893549 0.08969828 0.08256871 0.07636675 0.0860975 ]
385	SMALL_019_PROC_01_07	SMALL_019_PROC_05_06	cell__01	cell__05	SMALL_019	74.214	[0.0442473 0.06050161 0.0572895 0.06122632 0.06488802 0.06976218 0.06852013 0.05537666 0.06248008 0.06201027 0.06574035 0.06569981 0.07726398 0.0536886 0.06052378 0.05953835 0.07200775 0.07456193 0.07198795 0.08050029 0.08160345 0.08704447 0.07380857 0.07431874 0.08299476 0.07565042 0.07300556 0.07831249 0.08936684 0.09699594]
386	SMALL_019_PROC_01_07	SMALL_019_PROC_06_01	cell__01	cell__06	SMALL_019	130.581	[0.07372788 0.07600698 0.06488235 0.07524771 0.07440841 0.07735863 0.08119677 0.07391729 0.06920359 0.06638221 0.0884251 0.07425698 0.07469306 0.06980577 0.07526059 0.09039911 0.09945121 0.0762732 0.09737083 0.09729734 0.1046006 0.11384203 0.11731783 0.10448094 0.10298939 0.10853679 0.11117121 0.11067832 0.10947798 0.1158123 ]
387	SMALL_019_PROC_01_07	SMALL_019_PROC_06_02	cell__01	cell__06	SMALL_019	133.935	[0.08419193 0.07548647 0.0812051 0.0846046 0.08155885 0.08073679 0.08972175 0.09332064 0.08276486 0.08831523 0.08687111 0.09357821 0.10191727 0.09855505 0.09164935 0.08525407 0.08088477 0.07877907 0.0850425 0.07821328 0.09015639 0.0959962 0.10474251 0.08832969 0.08806875 0.09598597 0.07960383 0.07670182 0.10055954 0.09266334]
388	SMALL_019_PROC_01_07	SMALL_019_PROC_06_03	cell__01	cell__06	SMALL_019	145.817	[0.04480024 0.05185424 0.05535382 0.06068032 0.05134511 0.04230682 0.0543303 0.04966093 0.05702986 0.06595473 0.06014164 0.06424611 0.04943024 0.05723446 0.06053828 0.09439648 0.08678461 0.08141544 0.08566721 0.08298194 0.0947958 0.11097013 0.08763771 0.10505424 0.09340391 0.08057602 0.08893924 0.0900264 0.10382148 0.08546815]
389	SMALL_019_PROC_01_07	SMALL_019_PROC_06_04	cell__01	cell__06	SMALL_019	142.954	[0.05730009 0.07247655 0.07049233 0.07206191 0.06711172 0.05668626 0.05967404 0.05978273 0.07116698 0.07423205 0.07283735 0.06814374 0.06145555 0.07916843 0.07337534 0.08281034 0.09508926 0.09273491 0.10517222 0.09362507 0.09299704 0.09838385 0.09917308 0.10364358 0.09952004 0.10214186 0.10361081 0.10134583 0.10976602 0.09848471]
390	SMALL_019_PROC_01_07	SMALL_019_PROC_06_05	cell__01	cell__06	SMALL_019	147.009	[0.05578331 0.06157978 0.0775434 0.05614871 0.06126662 0.05520134 0.05322189 0.06830523 0.06469054 0.06163262 0.06467478 0.05903268 0.06589719 0.08011276 0.08999199 0.08007025 0.11093043 0.10747239 0.08832552 0.09359463 0.11150771 0.10866501 0.09066967 0.10487275 0.09845308 0.09146346 0.08661679 0.1087073 0.09945406 0.08885387]
391	SMALL_019_PROC_01_07	SMALL_019_PROC_06_06	cell__01	cell__06	SMALL_019	143.06	[0.0474851 0.06391471 0.0742275 0.06726784 0.04845986 0.04572467 0.04881608 0.05089792 0.05570112 0.05399872 0.03930279 0.03540049 0.02947988 0.05524399 0.07204888 0.07194316 0.07955383 0.09368054 0.08416152 0.07969581 0.09553896 0.09531658 0.08734864 0.10767371 0.1089547 0.07188113 0.07913771 0.09546183 0.08936721 0.08715454]
392	SMALL_019_PROC_01_07	SMALL_019_PROC_07_01	cell__01	cell__07	SMALL_019	51.7487	[0.11361693 0.11490516 0.11991342 0.12917683 0.11686613 0.11768756 0.12135182 0.12294391 0.1295239 0.11955465 0.15311031 0.16424032 0.17071375 0.18412343 0.17574108 0.17412787 0.1766509 0.18427294 0.19438085 0.18794385 0.1856282 0.19905403 0.1926278 0.18511846 0.1863578 0.19600678 0.17315235 0.1852773 0.20247759 0.19551837]
393	SMALL_019_PROC_01_07	SMALL_019_PROC_07_02	cell__01	cell__07	SMALL_019	54.481	[0.06548034 0.06821387 0.06770581 0.08553982 0.07338375 0.06338607 0.07023116 0.09021018 0.07456527 0.07978593 0.09004808 0.09699557 0.09546229 0.08976958 0.12475674 0.12114477 0.12990859 0.14014604 0.11326532 0.12135011 0.13338458 0.12667212 0.12837852 0.13674888 0.14108287 0.12236411 0.13338562 0.1400418 0.12295933 0.10638725]
394	SMALL_019_PROC_01_07	SMALL_019_PROC_07_03	cell__01	cell__07	SMALL_019	49.5073	[0.08755597 0.08196071 0.09140234 0.09658399 0.09101439 0.07837608 0.09058604 0.10492076 0.11094965 0.12537985 0.121257 0.13059904 0.13531072 0.1460422 0.1568814 0.15733281 0.16749132 0.14615554 0.16624924 0.16535967 0.15320852 0.15669333 0.14365596 0.14653638 0.14843357 0.15304625 0.15652033 0.1389906 0.13445353 0.14838484]
395	SMALL_019_PROC_01_07	SMALL_019_PROC_07_04	cell__01	cell__07	SMALL_019	44.6321	[0.06356465 0.07090319 0.07598128 0.07023971 0.07366024 0.08469237 0.078325 0.09720133 0.10445283 0.11089137 0.1110769 0.11240521 0.12528565 0.15082881 0.16128852 0.16695548 0.16824188 0.15774737 0.16201246 0.15766919 0.15923457 0.15162025 0.15821832 0.1588238 0.16617241 0.16656607 0.15944481 0.15077745 0.15349872 0.16646941]
396	SMALL_019_PROC_01_07	SMALL_019_PROC_07_05	cell__01	cell__07	SMALL_019	38.5885	[0.05791866 0.06422979 0.08277549 0.09684831 0.07339028 0.07548899 0.07750023 0.07928429 0.08174813 0.07578621 0.08506012 0.08693686 0.10262986 0.09735106 0.11100243 0.10161957 0.10444659 0.12198591 0.14072308 0.13167089 0.13966902 0.13554545 0.13040123 0.13640709 0.15809928 0.13990965 0.12153313 0.11628587 0.11743113 0.12783279]
397	SMALL_019_PROC_01_07	SMALL_019_PROC_07_06	cell__01	cell__07	SMALL_019	36.8472	[0.04932422 0.06164396 0.0549998 0.06282243 0.0720392 0.05834993 0.06601077 0.07513954 0.06721272 0.06890414 0.06395985 0.05252046 0.05795255 0.05176059 0.08204789 0.05848142 0.07786491 0.07880413 0.08990921 0.1201292 0.1101586 0.11333459 0.13400458 0.13713287 0.15243721 0.13369922 0.12991288 0.13739482 0.11898691 0.1400934 ]
398	SMALL_019_PROC_01_07	SMALL_019_PROC_07_07	cell__01	cell__07	SMALL_019	38.992	[0.08401113 0.06943441 0.07509365 0.06830914 0.08280423 0.08434575 0.09691071 0.12485938 0.08783659 0.07305003 0.0803928 0.08720053 0.10450223 0.10931214 0.12007283 0.10539551 0.09643244 0.11133325 0.12782469 0.13217056 0.12743113 0.15468813 0.14894837 0.16580511 0.1680738 0.15222366 0.16868197 0.15405218 0.14099698 0.14796137]
399	SMALL_019_PROC_01_07	SMALL_019_SOMA_01	cell__01	cell__01	SMALL_019	9.22539	[0.04353044 0.0444948 0.03651213 0.03898869 0.03842289 0.03363238 0.03143331 0.02842888 0.02665382 0.0277198 0.02406167 0.0302732 0.03611558 0.03283632 0.02795028 0.02400268 0.03649969 0.04351145 0.04892306 0.05489569 0.05605203 0.05658632 0.05961923 0.06317295 0.05558927 0.06465545 0.076447 0.07080764 0.07532876 0.07539562]
400	SMALL_019_PROC_01_07	SMALL_019_SOMA_02	cell__01	cell__02	SMALL_019	43.6714	[0.01981572 0.02650303 0.0286715 0.02932679 0.02734148 0.02562409 0.02291583 0.01879628 0.01815983 0.01720094 0.01488663 0.01504061 0.02045628 0.02030567 0.02319313 0.01671986 0.03012707 0.03444113 0.04558001 0.05271575 0.05953497 0.05883023 0.0653503 0.06280676 0.06223074 0.07496321 0.08552568 0.08895963 0.10116589 0.11292682]
401	SMALL_019_PROC_01_07	SMALL_019_SOMA_03	cell__01	cell__03	SMALL_019	81.3013	[0.05374777 0.05416783 0.05392974 0.05778916 0.07612741 0.08687451 0.09328439 0.09538739 0.09502824 0.09423251 0.09409696 0.096347 0.09586053 0.0911752 0.09244954 0.08571489 0.09588156 0.10378167 0.10098819 0.10625728 0.10960843 0.11418678 0.11785072 0.11966927 0.11372435 0.11761339 0.121282 0.11879211 0.12020388 0.11154212]
402	SMALL_019_PROC_01_07	SMALL_019_SOMA_04	cell__01	cell__04	SMALL_019	127.192	[0.05705864 0.0527558 0.04948174 0.04796423 0.05648774 0.05576963 0.06856777 0.06788053 0.07304474 0.08137546 0.0840198 0.08819261 0.09354286 0.10936014 0.11053102 0.11266608 0.12264119 0.12185001 0.12544469 0.13205836 0.12756563 0.13095539 0.13456764 0.13118251 0.13697336 0.14173095 0.1505104 0.15012724 0.16119212 0.15016618]
403	SMALL_019_PROC_01_07	SMALL_019_SOMA_05	cell__01	cell__05	SMALL_019	85.1834	[0.02834873 0.03450018 0.03428187 0.03298128 0.0345199 0.03742604 0.04279517 0.04316166 0.04327943 0.0410612 0.04228299 0.0368735 0.04077989 0.04706404 0.045629 0.03064373 0.04994934 0.05142025 0.03839936 0.04520778 0.05566858 0.05824965 0.05606205 0.06171081 0.0603465 0.05060077 0.05393313 0.06503923 0.0596256 0.05183639]
404	SMALL_019_PROC_01_07	SMALL_019_SOMA_06	cell__01	cell__06	SMALL_019	139.648	[0.06262247 0.07115994 0.06086738 0.06429569 0.0663493 0.06980558 0.07039247 0.07939441 0.08743093 0.07820592 0.07948623 0.07376348 0.07607468 0.08989583 0.08507048 0.07974128 0.08457536 0.09170015 0.08677685 0.09249286 0.09935983 0.11098303 0.10241161 0.10834048 0.11131446 0.10199189 0.11817425 0.12848859 0.11655312 0.11051652]
405	SMALL_019_PROC_01_07	SMALL_019_SOMA_07	cell__01	cell__07	SMALL_019	44.9723	[0.07002533 0.07065901 0.07865439 0.08012557 0.08639644 0.08057316 0.08580558 0.09643947 0.10686887 0.11679154 0.12583578 0.13307901 0.14161859 0.15624998 0.17466187 0.17111093 0.18557802 0.18637754 0.17860469 0.18060435 0.18383422 0.1889415 0.18347031 0.17871486 0.16898082 0.17016654 0.18144695 0.16494734 0.16954502 0.16743698]
406	SMALL_019_PROC_02_01	SMALL_019_PROC_01_01	cell__02	cell__01	SMALL_019	38.9744	[0.07007898 0.06413493 0.07426796 0.06991428 0.07692594 0.07458171 0.08631754 0.09805476 0.08402748 0.0787385 0.10177615 0.10059377 0.10123582 0.08196646 0.08786165 0.09764418 0.09427395 0.10914702 0.09250717 0.10897763 0.11994698 0.11595115 0.12529385 0.11970266 0.13760424 0.12213298 0.1212545 0.12382665 0.11580403 0.11381519]
407	SMALL_019_PROC_02_01	SMALL_019_PROC_01_02	cell__02	cell__01	SMALL_019	33.8021	[0.07405532 0.09334032 0.0754855 0.09136444 0.09006874 0.11062376 0.12827659 0.12825616 0.12778385 0.13334901 0.12985811 0.13444255 0.12871256 0.1203183 0.12787603 0.12348624 0.14446273 0.15774239 0.13564151 0.14906652 0.15182498 0.14561264 0.15071165 0.13833879 0.15026964 0.1499914 0.17609469 0.18121233 0.15641423 0.15231527]
408	SMALL_019_PROC_02_01	SMALL_019_PROC_01_03	cell__02	cell__01	SMALL_019	33.4628	[0.04421827 0.04659869 0.04705694 0.04513586 0.05120195 0.05858261 0.06017814 0.06391025 0.05657957 0.06650795 0.06662994 0.07202189 0.07324128 0.06736779 0.06751798 0.07138497 0.08501266 0.0879623 0.09258137 0.09450206 0.10008531 0.08637942 0.09324539 0.10646003 0.10434532 0.11047893 0.10752355 0.10037584 0.10421635 0.09594081]
409	SMALL_019_PROC_02_01	SMALL_019_PROC_01_04	cell__02	cell__01	SMALL_019	47.0349	[0.02088585 0.02339861 0.01939858 0.01991406 0.01931259 0.01808403 0.0282296 0.02889461 0.03132427 0.02692222 0.03514017 0.04098777 0.03800189 0.04387138 0.04175726 0.04813569 0.0551437 0.05975817 0.06064918 0.05877346 0.06394895 0.05024928 0.06412439 0.06558269 0.06119525 0.06817291 0.05461444 0.06042991 0.06879072 0.07014681]
410	SMALL_019_PROC_02_01	SMALL_019_PROC_01_05	cell__02	cell__01	SMALL_019	46.6654	[0.04895884 0.05016003 0.0556046 0.05155788 0.05223098 0.0545523 0.05349777 0.04773854 0.04859557 0.05152517 0.05393641 0.05608155 0.06179476 0.0601765 0.07127616 0.06678239 0.05926426 0.07263759 0.06625328 0.05656145 0.06608227 0.08112049 0.08635586 0.09494116 0.07567222 0.08941412 0.07938196 0.08847061 0.08034222 0.07741904]
411	SMALL_019_PROC_02_01	SMALL_019_PROC_01_06	cell__02	cell__01	SMALL_019	50.3543	[0.050096 0.05008831 0.05348097 0.0547758 0.04612677 0.04564923 0.05473247 0.04890227 0.04750956 0.04457455 0.0464585 0.06075463 0.06148553 0.06916647 0.06334594 0.05634636 0.06691679 0.0732006 0.07686897 0.0824883 0.08793413 0.06864796 0.10050055 0.10300636 0.08790195 0.08897005 0.08290945 0.08761896 0.09357029 0.10464037]
412	SMALL_019_PROC_02_01	SMALL_019_PROC_01_07	cell__02	cell__01	SMALL_019	52.4322	[0.02491873 0.03518321 0.03531128 0.03424099 0.03773587 0.04581389 0.03985897 0.04430686 0.04407036 0.04706508 0.04949588 0.04914603 0.04842113 0.05838621 0.05350933 0.05858422 0.08410989 0.07567855 0.06397133 0.08103249 0.09461155 0.07376441 0.0946869 0.0877804 0.07451807 0.07328778 0.0725328 0.07614375 0.08122311 0.07419736]
414	SMALL_019_PROC_02_01	SMALL_019_PROC_02_02	cell__02	cell__02	SMALL_019	6.6897	[0.06578777 0.05883677 0.06245513 0.06170917 0.05887286 0.06028609 0.06047197 0.0516929 0.04981475 0.06291136 0.06538368 0.07513329 0.07712015 0.06572706 0.06923951 0.07753909 0.08857828 0.11328664 0.10044542 0.09160924 0.10386654 0.11625907 0.12273668 0.13790998 0.11832645 0.11241942 0.10835532 0.11609679 0.11526764 0.11747891]
415	SMALL_019_PROC_02_01	SMALL_019_PROC_02_03	cell__02	cell__02	SMALL_019	16.3636	[0.05990742 0.06159679 0.05969923 0.0574026 0.05866622 0.05209292 0.05845325 0.0495285 0.05914462 0.05893727 0.05254257 0.05019381 0.0633872 0.06474043 0.07774905 0.07028447 0.08529665 0.10101126 0.07955508 0.10867242 0.0990262 0.08985975 0.10209571 0.102424 0.0802365 0.07900774 0.07829344 0.08853794 0.09074657 0.09859252]
416	SMALL_019_PROC_02_01	SMALL_019_PROC_02_04	cell__02	cell__02	SMALL_019	13.8272	[0.04387941 0.05157499 0.05612536 0.0584412 0.05607895 0.05284867 0.06202325 0.0764586 0.07626465 0.08229303 0.0754402 0.11181935 0.09487406 0.09332038 0.10926932 0.09989637 0.10956479 0.13129903 0.11775734 0.13056848 0.121634 0.12934045 0.13718553 0.14071699 0.14850499 0.14235054 0.13347902 0.13048838 0.11800359 0.12447969]
417	SMALL_019_PROC_02_01	SMALL_019_PROC_02_05	cell__02	cell__02	SMALL_019	16.4141	[0.04347588 0.04809069 0.04388833 0.06003328 0.06361291 0.05750248 0.06897211 0.06740369 0.07835046 0.08749243 0.10253101 0.10003098 0.10378242 0.09746787 0.0993165 0.13641769 0.12250884 0.11701262 0.12302434 0.11008299 0.10550408 0.13252051 0.11230753 0.11864567 0.12865756 0.12078433 0.11183871 0.10779091 0.10540255 0.11355783]
418	SMALL_019_PROC_02_01	SMALL_019_PROC_02_06	cell__02	cell__02	SMALL_019	17.4662	[0.06150577 0.07429174 0.06328376 0.06252188 0.05697874 0.05566582 0.07223522 0.07042937 0.07656876 0.08013207 0.07253634 0.08242165 0.09124632 0.09799747 0.09023638 0.07078206 0.09345686 0.10186542 0.12084565 0.11831325 0.12361919 0.10959159 0.11780238 0.11854563 0.13019585 0.10779454 0.10943957 0.11127089 0.10907517 0.10278249]
419	SMALL_019_PROC_02_01	SMALL_019_PROC_02_07	cell__02	cell__02	SMALL_019	6.80742	[0.02489288 0.03650925 0.04292821 0.03482355 0.04312208 0.04551991 0.06279219 0.06553562 0.06969873 0.0771561 0.06630261 0.06920232 0.07128285 0.0776454 0.08107729 0.06576847 0.0965251 0.09892998 0.09746283 0.10563637 0.10897133 0.07845321 0.09968175 0.09418857 0.09165449 0.10433216 0.10441065 0.11968002 0.12829518 0.12893364]
420	SMALL_019_PROC_02_01	SMALL_019_PROC_03_01	cell__02	cell__03	SMALL_019	47.5719	[0.05949112 0.0650429 0.06092081 0.05647694 0.07262607 0.07498188 0.08556409 0.08331175 0.09373035 0.09072543 0.10029303 0.12277101 0.13316172 0.12982161 0.13097288 0.1229114 0.12344834 0.12926819 0.12864325 0.13061511 0.12178841 0.135078 0.13503559 0.12676491 0.11182589 0.113366 0.10437203 0.11073046 0.10608367 0.11246936]
421	SMALL_019_PROC_02_01	SMALL_019_PROC_03_02	cell__02	cell__03	SMALL_019	53.4053	[0.07079772 0.07560152 0.08276033 0.08679755 0.09341515 0.09142214 0.09140499 0.09641471 0.0946759 0.09456028 0.10015932 0.11082244 0.12573265 0.13051734 0.13477869 0.14123955 0.12883337 0.13420524 0.13777845 0.13230013 0.13697809 0.1428605 0.13818383 0.12636953 0.1204229 0.11007379 0.10844981 0.10832853 0.10306286 0.1053756 ]
422	SMALL_019_PROC_02_01	SMALL_019_PROC_03_03	cell__02	cell__03	SMALL_019	49.724	[0.05932532 0.05587948 0.05366724 0.06512075 0.0700789 0.0769166 0.08061359 0.07699552 0.09105643 0.08495438 0.09142311 0.10476617 0.11010966 0.11687362 0.1056915 0.10892934 0.11087619 0.11457612 0.10936672 0.10821198 0.10554791 0.10619875 0.1183362 0.11461543 0.09162545 0.09396939 0.07877833 0.08610737 0.0756068 0.07002278]
423	SMALL_019_PROC_02_01	SMALL_019_PROC_03_04	cell__02	cell__03	SMALL_019	34.1425	[0.03343367 0.04002411 0.04125699 0.04889498 0.05171936 0.05636718 0.05370501 0.06167211 0.06326057 0.07210447 0.06990912 0.0743954 0.07992478 0.10051289 0.1027562 0.10020771 0.10621453 0.1085976 0.10792026 0.09840454 0.0995126 0.10382667 0.09369922 0.09176874 0.08779401 0.08988388 0.0802534 0.08524667 0.07738966 0.07178149]
424	SMALL_019_PROC_02_01	SMALL_019_PROC_03_05	cell__02	cell__03	SMALL_019	34.1596	[0.06503542 0.06762529 0.07421187 0.08035849 0.08696817 0.09882934 0.09190974 0.07888028 0.08646314 0.0935308 0.10267482 0.10950948 0.11488973 0.12378671 0.12978549 0.12473473 0.13548494 0.12733175 0.11256673 0.11514921 0.11501198 0.11792575 0.11850802 0.10343222 0.1057112 0.09520457 0.1008212 0.0928326 0.07707526 0.08811661]
425	SMALL_019_PROC_02_01	SMALL_019_PROC_03_06	cell__02	cell__03	SMALL_019	30.2528	[0.0610208 0.05503218 0.07072312 0.08139606 0.08705713 0.10016 0.09163153 0.09096873 0.08959275 0.09867884 0.09552854 0.11090615 0.10399154 0.11314553 0.11286877 0.10890398 0.12582263 0.12206521 0.12607185 0.1318115 0.11977878 0.10746228 0.10829373 0.10487688 0.10660812 0.10118876 0.09670415 0.09216945 0.08655502 0.10225246]
426	SMALL_019_PROC_02_01	SMALL_019_PROC_03_07	cell__02	cell__03	SMALL_019	33.7695	[0.07832894 0.07955334 0.08036589 0.08228552 0.1002225 0.0942888 0.10180794 0.1014357 0.10972535 0.10414582 0.10837427 0.1173101 0.12132802 0.12181693 0.12665873 0.13103889 0.12836798 0.13696332 0.13712857 0.13800713 0.15377677 0.14978944 0.14122621 0.14620267 0.15479149 0.15257133 0.14770171 0.14410347 0.13181016 0.11988332]
427	SMALL_019_PROC_02_01	SMALL_019_PROC_03_08	cell__02	cell__03	SMALL_019	37.766	[0.04367776 0.04946227 0.04923219 0.05439039 0.06317992 0.06492619 0.06276934 0.0645884 0.06242808 0.07933369 0.07714762 0.07576148 0.07454421 0.07828499 0.09733081 0.09945461 0.09471681 0.08470613 0.08596867 0.08338553 0.09788262 0.09857229 0.09329385 0.08664625 0.09201116 0.08930419 0.09366696 0.08633381 0.07032626 0.08150353]
428	SMALL_019_PROC_02_01	SMALL_019_PROC_04_01	cell__02	cell__04	SMALL_019	72.6422	[0.03920689 0.03736867 0.04182001 0.04209215 0.04704231 0.04317541 0.05301853 0.04842872 0.05306126 0.05598558 0.06399117 0.06530424 0.08084089 0.06766028 0.07431223 0.07070243 0.07133998 0.06882302 0.06408362 0.06717749 0.0668876 0.06936572 0.06054536 0.06753488 0.0705314 0.074611 0.06858399 0.06265079 0.05588327 0.05321314]
429	SMALL_019_PROC_02_01	SMALL_019_PROC_04_02	cell__02	cell__04	SMALL_019	76.6107	[0.06692537 0.06720379 0.07270878 0.06600707 0.05334854 0.07054486 0.06332571 0.06744771 0.07235934 0.08079851 0.07794864 0.09762159 0.09791818 0.09033379 0.11486936 0.10227963 0.10762433 0.11917522 0.10177663 0.10495557 0.10731328 0.12181812 0.10424099 0.09353372 0.09301642 0.09211419 0.10004471 0.09889388 0.09298488 0.08919278]
430	SMALL_019_PROC_02_01	SMALL_019_PROC_04_03	cell__02	cell__04	SMALL_019	82.5983	[0.05538898 0.06381148 0.06970379 0.05682486 0.06265756 0.06939436 0.07315645 0.07633462 0.07881699 0.07557001 0.08869592 0.09975112 0.09808226 0.10302003 0.08283674 0.10184473 0.1063491 0.1187012 0.14243956 0.15191428 0.13598144 0.13576396 0.12858701 0.14349697 0.14191138 0.15274481 0.14725462 0.13582306 0.13738635 0.13457161]
431	SMALL_019_PROC_02_01	SMALL_019_PROC_04_04	cell__02	cell__04	SMALL_019	90.9764	[0.05819191 0.05478103 0.05770955 0.07241253 0.08045169 0.06988221 0.07769348 0.07243537 0.08295597 0.08064428 0.08753128 0.09824484 0.09866611 0.10844059 0.11243993 0.07314134 0.10144319 0.10002677 0.09996427 0.12494145 0.12115496 0.11802153 0.09172347 0.09837008 0.11071666 0.10783089 0.11882928 0.10808242 0.08868946 0.10156179]
432	SMALL_019_PROC_02_01	SMALL_019_PROC_04_05	cell__02	cell__04	SMALL_019	95.231	[0.07792399 0.06988039 0.07512869 0.08345128 0.0862534 0.08690746 0.08652372 0.08033904 0.08795465 0.07973971 0.09467269 0.09390307 0.09091707 0.12557587 0.1082657 0.08780062 0.11417234 0.09819489 0.10940461 0.10109072 0.11610647 0.09604716 0.08151893 0.11289966 0.09996443 0.10295288 0.10485348 0.09342671 0.08229075 0.0887896 ]
433	SMALL_019_PROC_02_01	SMALL_019_PROC_04_06	cell__02	cell__04	SMALL_019	96.7512	[0.05007963 0.05845454 0.05663057 0.0653975 0.06345784 0.06424581 0.06261168 0.06426136 0.0704552 0.08524939 0.08902673 0.06520074 0.09028793 0.08049062 0.07924915 0.09171173 0.08082062 0.08012963 0.07804991 0.08422455 0.09801276 0.09668504 0.0996618 0.07385193 0.06948979 0.09187402 0.10010927 0.08103409 0.08885474 0.07335954]
434	SMALL_019_PROC_02_01	SMALL_019_PROC_04_07	cell__02	cell__04	SMALL_019	93.5463	[0.05640044 0.05527086 0.07549588 0.0759263 0.07169773 0.0729913 0.07722604 0.08932802 0.08598315 0.08485421 0.08997771 0.0936809 0.11022433 0.10279397 0.09902496 0.10511183 0.09717252 0.09859148 0.09384459 0.09953041 0.09235464 0.10382476 0.11516058 0.10318214 0.09466745 0.09900568 0.09680322 0.09346509 0.08436851 0.08973528]
435	SMALL_019_PROC_02_01	SMALL_019_PROC_04_08	cell__02	cell__04	SMALL_019	78.4725	[0.13326487 0.11526369 0.11139612 0.09593711 0.10690494 0.1058749 0.11287416 0.09530377 0.09422267 0.11108574 0.12855412 0.12765922 0.12016124 0.11918064 0.11809285 0.12693593 0.1357025 0.1237855 0.13979733 0.14562708 0.14125779 0.15749452 0.15823868 0.13912161 0.13531127 0.15058942 0.14282978 0.13427467 0.12685496 0.11596007]
436	SMALL_019_PROC_02_01	SMALL_019_PROC_04_09	cell__02	cell__04	SMALL_019	79.9658	[0.10197475 0.09832696 0.1006522 0.0938226 0.09968788 0.1069376 0.09877128 0.09437117 0.1018147 0.12006939 0.1343292 0.12536906 0.13061878 0.10723941 0.1188498 0.10711584 0.12785471 0.12292 0.11511822 0.121484 0.10597881 0.12220397 0.12768898 0.11691687 0.0990245 0.11540207 0.11837 0.11180337 0.13378034 0.1398934 ]
437	SMALL_019_PROC_02_01	SMALL_019_PROC_04_10	cell__02	cell__04	SMALL_019	77.7257	[0.10315262 0.09330164 0.09017456 0.07300876 0.09988138 0.0807414 0.09074199 0.10069299 0.1101188 0.13646566 0.12461864 0.13346139 0.11316412 0.13488695 0.12063893 0.10549222 0.11733845 0.12687968 0.13600081 0.15596473 0.14626128 0.13214762 0.11150041 0.13218632 0.11274344 0.11452049 0.12999904 0.11980285 0.12943501 0.13014527]
438	SMALL_019_PROC_02_01	SMALL_019_PROC_05_01	cell__02	cell__05	SMALL_019	109.488	[0.04423769 0.03386697 0.02516271 0.03277792 0.03974557 0.04160432 0.04227022 0.04721588 0.04634842 0.05066311 0.06544311 0.06263895 0.05593601 0.06737821 0.07126267 0.07109225 0.07776636 0.07894907 0.07700782 0.06671827 0.07728275 0.07938 0.09573263 0.0874864 0.10510325 0.09699332 0.10253184 0.0994309 0.08916055 0.06489967]
439	SMALL_019_PROC_02_01	SMALL_019_PROC_05_02	cell__02	cell__05	SMALL_019	104.584	[0.03105983 0.03630098 0.03892231 0.04640858 0.04945501 0.05108435 0.05349454 0.05662996 0.04208254 0.06300781 0.04792764 0.07358153 0.05997828 0.06481119 0.07309453 0.08658758 0.07655184 0.07632649 0.07446325 0.08267802 0.08626133 0.09936638 0.1047563 0.07062431 0.11332537 0.10968686 0.11278709 0.09982868 0.08397614 0.08046003]
440	SMALL_019_PROC_02_01	SMALL_019_PROC_05_03	cell__02	cell__05	SMALL_019	96.2165	[0.03406042 0.03594181 0.04522645 0.05238674 0.04279424 0.04617355 0.04834653 0.04731295 0.04035934 0.04010715 0.04849383 0.04163605 0.04245752 0.05947694 0.07143576 0.0593588 0.05855085 0.06382251 0.06535635 0.08101104 0.08378046 0.08845524 0.07770815 0.07522083 0.09353378 0.08571809 0.08820145 0.07627878 0.0723204 0.05878955]
441	SMALL_019_PROC_02_01	SMALL_019_PROC_05_04	cell__02	cell__05	SMALL_019	97.0261	[0.04475572 0.05359318 0.05539996 0.04629548 0.05692476 0.06476776 0.05336927 0.05189681 0.06798627 0.06966329 0.067613 0.06547631 0.05860457 0.05582212 0.07892779 0.09188724 0.0796546 0.08354342 0.08328031 0.0909899 0.07727837 0.08379829 0.07499743 0.06767384 0.0753279 0.07241266 0.07939738 0.06426032 0.06454532 0.07028321]
442	SMALL_019_PROC_02_01	SMALL_019_PROC_05_05	cell__02	cell__05	SMALL_019	92.1804	[0.05068828 0.05146234 0.06782592 0.06799497 0.05556001 0.06378393 0.06987472 0.07608628 0.06395648 0.08394622 0.0890185 0.08799076 0.07751104 0.06442785 0.08306355 0.07811577 0.07011753 0.07759365 0.07728104 0.08464057 0.08645747 0.10528171 0.09266223 0.08496917 0.08962722 0.08337531 0.06861806 0.07366911 0.07575869 0.07108863]
443	SMALL_019_PROC_02_01	SMALL_019_PROC_05_06	cell__02	cell__05	SMALL_019	95.7933	[0.05973154 0.04453966 0.05597203 0.05946413 0.05681563 0.05800211 0.05907057 0.05525195 0.04532585 0.06719798 0.07108131 0.07614764 0.0806482 0.07898334 0.08145652 0.07962946 0.08090395 0.09307697 0.08426617 0.09256408 0.0975045 0.10611788 0.103067 0.10108353 0.09142649 0.10142659 0.09911787 0.09365514 0.0999269 0.09462272]
444	SMALL_019_PROC_02_01	SMALL_019_PROC_06_01	cell__02	cell__06	SMALL_019	138.646	[0.04984336 0.04485925 0.05732882 0.05523373 0.05167165 0.05686362 0.05434631 0.05738728 0.06952479 0.07318445 0.07771672 0.0766072 0.08565584 0.08183084 0.08705552 0.09338273 0.09136105 0.08148467 0.08271026 0.08017389 0.09264795 0.09421428 0.10032169 0.10332924 0.10210673 0.10049732 0.1082673 0.10379592 0.08369656 0.08434476]
445	SMALL_019_PROC_02_01	SMALL_019_PROC_06_02	cell__02	cell__06	SMALL_019	139.258	[0.05734656 0.06185816 0.05674943 0.07002041 0.07713694 0.07755623 0.06514428 0.06118979 0.06590816 0.06159942 0.05415729 0.05185899 0.06209874 0.06743889 0.06809952 0.07506761 0.08313888 0.07282082 0.07867348 0.0944463 0.0832057 0.08142726 0.08206273 0.08416856 0.07266526 0.08900705 0.092325 0.07323307 0.07423051 0.0938586 ]
446	SMALL_019_PROC_02_01	SMALL_019_PROC_06_03	cell__02	cell__06	SMALL_019	152.026	[0.0455719 0.04023362 0.04226937 0.04670426 0.04083454 0.03994536 0.05162713 0.05842407 0.05444695 0.04307589 0.0516994 0.04990682 0.05232944 0.06601226 0.07185819 0.05848965 0.06721104 0.06746636 0.07567982 0.07230981 0.09016396 0.09442261 0.08665477 0.08333589 0.08840919 0.09042318 0.08103885 0.09393715 0.07347663 0.07633944]
447	SMALL_019_PROC_02_01	SMALL_019_PROC_06_04	cell__02	cell__06	SMALL_019	151.814	[0.04894475 0.05371576 0.05076081 0.04839684 0.04811089 0.04898079 0.05857565 0.05682245 0.05634137 0.0588382 0.06637132 0.06730132 0.06575347 0.06904594 0.07933526 0.0825921 0.08202231 0.08285411 0.09506777 0.10066074 0.10224182 0.10507326 0.09653209 0.09499843 0.10217428 0.09969358 0.09172214 0.10026308 0.09693072 0.10360469]
448	SMALL_019_PROC_02_01	SMALL_019_PROC_06_05	cell__02	cell__06	SMALL_019	156.972	[0.05048231 0.05093263 0.05117769 0.04989092 0.05357314 0.05283792 0.06059055 0.08197953 0.05495762 0.05312681 0.06591831 0.06414901 0.07603368 0.09315462 0.09220146 0.10709247 0.07912051 0.09660315 0.09808095 0.08540602 0.09464413 0.09473059 0.09172703 0.10291328 0.10980081 0.10217968 0.10210467 0.11311744 0.11648823 0.08399707]
449	SMALL_019_PROC_02_01	SMALL_019_PROC_06_06	cell__02	cell__06	SMALL_019	153.573	[0.04455095 0.05445035 0.05199405 0.04636338 0.04574064 0.03759175 0.0432233 0.06171003 0.04150732 0.02836145 0.04681663 0.05484885 0.0565857 0.07519789 0.08722726 0.0716004 0.06722212 0.06653694 0.07635337 0.08091005 0.09087252 0.09583113 0.07489551 0.07717081 0.09667846 0.09377164 0.08941908 0.10219863 0.08885236 0.07612529]
450	SMALL_019_PROC_02_01	SMALL_019_PROC_07_01	cell__02	cell__07	SMALL_019	50.0064	[0.10425324 0.09507048 0.11560797 0.11272945 0.11942748 0.12732735 0.12277108 0.10549268 0.11477108 0.13949714 0.12501068 0.15097267 0.1720893 0.15605735 0.16212521 0.16588414 0.16303013 0.16630157 0.17393273 0.18085227 0.16667185 0.16071105 0.16822112 0.15545018 0.1611715 0.1636988 0.17288709 0.16096082 0.15364272 0.14950793]
451	SMALL_019_PROC_02_01	SMALL_019_PROC_07_02	cell__02	cell__07	SMALL_019	43.547	[0.07598804 0.09338373 0.09205348 0.08766965 0.10724 0.11738881 0.11263868 0.09895374 0.09542434 0.09987596 0.0937027 0.08352909 0.08784451 0.09383198 0.10948073 0.10946797 0.11451429 0.11937146 0.10621034 0.10317056 0.10149596 0.0924626 0.0858615 0.08305955 0.08580037 0.10091762 0.106587 0.10604601 0.0941845 0.08209581]
452	SMALL_019_PROC_02_01	SMALL_019_PROC_07_03	cell__02	cell__07	SMALL_019	36.5013	[0.09606653 0.10114825 0.10125112 0.11318627 0.10717084 0.10286769 0.11195959 0.13567109 0.11422035 0.13932457 0.11993881 0.13941086 0.13892605 0.13737229 0.14883205 0.15080829 0.1470259 0.145191 0.15390633 0.16189664 0.16538332 0.15692635 0.14447501 0.15117926 0.15410127 0.1614366 0.14884035 0.13700088 0.13667588 0.12588155]
453	SMALL_019_PROC_02_01	SMALL_019_PROC_07_04	cell__02	cell__07	SMALL_019	33.7727	[0.07440245 0.09589788 0.10031263 0.08940649 0.09721234 0.10629491 0.10903447 0.12991082 0.12148578 0.12093052 0.11258156 0.11462769 0.11434894 0.11658602 0.12060248 0.12670935 0.12614508 0.12534774 0.13322226 0.14123951 0.12971203 0.12444874 0.1424808 0.13445241 0.13975218 0.13506534 0.14195788 0.11867855 0.12044062 0.14043096]
454	SMALL_019_PROC_02_01	SMALL_019_PROC_07_05	cell__02	cell__07	SMALL_019	48.1401	[0.05540451 0.07531575 0.08929332 0.07746555 0.09008648 0.08775111 0.0790004 0.08083776 0.08720682 0.08753308 0.08194391 0.08876937 0.08929219 0.0840925 0.09760812 0.09905654 0.11043317 0.10253612 0.09048113 0.10300357 0.11104618 0.12086391 0.11504548 0.10440576 0.10743332 0.10091314 0.09918378 0.0861894 0.0974872 0.11198042]
455	SMALL_019_PROC_02_01	SMALL_019_PROC_07_06	cell__02	cell__07	SMALL_019	53.3413	[0.04670207 0.04841516 0.04815636 0.05320204 0.07846204 0.06388049 0.06228325 0.08346747 0.07940144 0.08045788 0.091418 0.0815231 0.06839253 0.06628782 0.08769538 0.08865957 0.09513277 0.08793312 0.07192862 0.08719259 0.10218911 0.1205302 0.11340557 0.1026064 0.12219013 0.11061333 0.10703586 0.09922516 0.09865002 0.11402475]
456	SMALL_019_PROC_02_01	SMALL_019_PROC_07_07	cell__02	cell__07	SMALL_019	53.6462	[0.08601526 0.08865011 0.09309176 0.12242277 0.11346214 0.12136984 0.11269935 0.10799761 0.09315116 0.11504313 0.11159775 0.12621269 0.1162428 0.08996178 0.12190726 0.10138282 0.11758279 0.11144668 0.13166487 0.10630906 0.1250327 0.13031249 0.12382736 0.13941013 0.1423354 0.14865197 0.13626441 0.10647179 0.11032197 0.12556347]
457	SMALL_019_PROC_02_01	SMALL_019_SOMA_01	cell__02	cell__01	SMALL_019	43.3405	[0.02444175 0.02192223 0.02399411 0.02582107 0.02323724 0.02782228 0.03374365 0.03792419 0.03319317 0.03500071 0.04063783 0.04739694 0.04594013 0.05248189 0.049544 0.04962792 0.06449772 0.06715775 0.05981415 0.0660107 0.06676786 0.05977314 0.0723241 0.06800009 0.06994068 0.06471508 0.06690022 0.06945668 0.06382811 0.06254347]
458	SMALL_019_PROC_02_01	SMALL_019_SOMA_02	cell__02	cell__02	SMALL_019	8.88477	[0.02630971 0.03046082 0.02848607 0.03047531 0.02891934 0.02916697 0.03346244 0.0293647 0.03704734 0.04038364 0.04276244 0.04916896 0.05192464 0.05411623 0.06548833 0.05779025 0.07964974 0.08431445 0.07849135 0.10551473 0.1141643 0.10731354 0.10785207 0.10735661 0.10320437 0.102839 0.10723907 0.11289342 0.10651411 0.11181635]
459	SMALL_019_PROC_02_01	SMALL_019_SOMA_03	cell__02	cell__03	SMALL_019	37.1509	[0.03573581 0.03883157 0.04649355 0.04865365 0.05721376 0.06828918 0.07203242 0.07322745 0.0783628 0.08663555 0.09077838 0.09553658 0.10501806 0.11604437 0.1226021 0.13371752 0.13635106 0.14218911 0.14231803 0.13759515 0.13526153 0.12815018 0.13119537 0.12971628 0.1286141 0.12898804 0.12269991 0.11950323 0.11375904 0.11169207]
460	SMALL_019_PROC_02_01	SMALL_019_SOMA_04	cell__02	cell__04	SMALL_019	81.9477	[0.0366937 0.04526167 0.03547989 0.04974988 0.05846958 0.06085547 0.07023071 0.06784693 0.07265896 0.07370127 0.08608316 0.10105715 0.09333784 0.10698451 0.11226255 0.11509932 0.11508533 0.12134487 0.12620307 0.12896183 0.12912753 0.13224283 0.13076378 0.13051302 0.13664706 0.13700099 0.13769503 0.14310462 0.13553498 0.12624696]
461	SMALL_019_PROC_02_01	SMALL_019_SOMA_05	cell__02	cell__05	SMALL_019	104.163	[0.04426407 0.03676715 0.0319945 0.0328081 0.04328804 0.03586497 0.04777887 0.05102165 0.0432985 0.04802237 0.06397005 0.06240687 0.06407891 0.06376573 0.07263297 0.06078019 0.06718769 0.07883694 0.07101827 0.06428241 0.08481616 0.08746842 0.08713366 0.08969959 0.09756308 0.09704149 0.09192425 0.10032212 0.09385829 0.07997013]
462	SMALL_019_PROC_02_01	SMALL_019_SOMA_06	cell__02	cell__06	SMALL_019	146.841	[0.04188047 0.05512855 0.04664717 0.05045135 0.04494672 0.04377146 0.05541673 0.06767659 0.06301191 0.06372761 0.0673575 0.0769999 0.07606746 0.07896747 0.07466773 0.0787511 0.07360174 0.0827037 0.08515467 0.08742013 0.09240754 0.10151565 0.09889045 0.09558891 0.10309324 0.10976256 0.10418046 0.10591543 0.10637137 0.08636356]
463	SMALL_019_PROC_02_01	SMALL_019_SOMA_07	cell__02	cell__07	SMALL_019	43.1281	[0.06825208 0.08233701 0.09646873 0.09615301 0.10957181 0.11636126 0.11433415 0.11705569 0.12271399 0.11683962 0.11813411 0.13609207 0.1407291 0.14325603 0.15036928 0.15366725 0.15172067 0.15879943 0.16500941 0.15779041 0.15316322 0.1536093 0.15487941 0.14530973 0.13531786 0.13219741 0.13472594 0.13294418 0.13644353 0.13785892]
464	SMALL_019_PROC_02_02	SMALL_019_PROC_01_01	cell__02	cell__01	SMALL_019	36.9562	[0.08997193 0.10761737 0.1109349 0.13241144 0.11641412 0.12819274 0.1186903 0.12318023 0.11799437 0.10817146 0.13071665 0.12553449 0.13781799 0.12965031 0.13195806 0.13689728 0.1527629 0.15479488 0.13992587 0.15619021 0.17998128 0.15863774 0.16754171 0.19211124 0.18888469 0.15795738 0.169914 0.15074488 0.18649571 0.17721042]
465	SMALL_019_PROC_02_02	SMALL_019_PROC_01_02	cell__02	cell__01	SMALL_019	31.6105	[0.12394006 0.10850225 0.11413891 0.12103608 0.11163619 0.12932088 0.12024992 0.11417247 0.10792043 0.11446867 0.14629303 0.14547188 0.1258117 0.12682792 0.15360741 0.17395292 0.15460337 0.17024766 0.17297836 0.17094849 0.18406116 0.18780844 0.17101557 0.16166963 0.18931258 0.20098534 0.22128804 0.2010603 0.18155355 0.18323555]
466	SMALL_019_PROC_02_02	SMALL_019_PROC_01_03	cell__02	cell__01	SMALL_019	30.1522	[0.05090023 0.04753934 0.05103021 0.04286068 0.05595397 0.0532429 0.04597265 0.0518816 0.04587991 0.05657452 0.0635877 0.05296294 0.05657281 0.06275175 0.06374193 0.07316009 0.09834126 0.10097031 0.11093747 0.11775309 0.10692949 0.11957482 0.11745091 0.12690356 0.13574587 0.14680839 0.1236425 0.123291 0.13415111 0.12557667]
467	SMALL_019_PROC_02_02	SMALL_019_PROC_01_04	cell__02	cell__01	SMALL_019	42.7939	[0.02788733 0.02293548 0.03005855 0.02669797 0.02904736 0.03290439 0.02701621 0.03292584 0.02696951 0.02834098 0.03911008 0.04902134 0.05606689 0.05231592 0.06265876 0.07049649 0.08621076 0.08836881 0.07824358 0.063557 0.06713043 0.07048805 0.07103339 0.08069629 0.08007854 0.07265205 0.07053154 0.08093148 0.08243363 0.07136535]
468	SMALL_019_PROC_02_02	SMALL_019_PROC_01_05	cell__02	cell__01	SMALL_019	41.9114	[0.03220467 0.03553807 0.04475163 0.0427983 0.04376208 0.04474055 0.03330158 0.03895313 0.02838476 0.03921368 0.034296 0.03492184 0.02709684 0.04275719 0.05626761 0.0507981 0.10967356 0.10142206 0.08533716 0.10160007 0.0908511 0.08794934 0.08923699 0.07582736 0.07560156 0.07851325 0.09442677 0.09555469 0.10490826 0.08762245]
469	SMALL_019_PROC_02_02	SMALL_019_PROC_01_06	cell__02	cell__01	SMALL_019	45.6843	[0.03763053 0.04296845 0.03399967 0.03495357 0.04428478 0.04604342 0.0552767 0.0437753 0.04392881 0.04410619 0.03685449 0.03267228 0.03808572 0.04890565 0.03762649 0.07062192 0.10006565 0.09762373 0.09820861 0.10156701 0.09823781 0.0984973 0.10450978 0.10085353 0.11474443 0.11496659 0.11464469 0.14422425 0.12944117 0.12456222]
470	SMALL_019_PROC_02_02	SMALL_019_PROC_01_07	cell__02	cell__01	SMALL_019	48.7727	[0.04894684 0.04444332 0.04989504 0.0542426 0.05139539 0.05855703 0.04975641 0.05914907 0.06363366 0.07161329 0.07775502 0.08682869 0.08884467 0.0953907 0.10047931 0.10537897 0.11419612 0.12201896 0.11161304 0.09073784 0.09491491 0.11395654 0.09713906 0.10916617 0.10302977 0.10281037 0.09055296 0.09527903 0.09647327 0.09509274]
471	SMALL_019_PROC_02_02	SMALL_019_PROC_02_01	cell__02	cell__02	SMALL_019	6.6897	[0.09752862 0.08902016 0.08617938 0.08203514 0.08378449 0.10699248 0.07583115 0.09646992 0.08270048 0.10494946 0.07463743 0.11107492 0.11743026 0.07351952 0.08211356 0.11540938 0.11114289 0.12386956 0.13740199 0.11642659 0.12861783 0.12422495 0.1326089 0.12009902 0.11404954 0.10946308 0.114821 0.10117285 0.09721824 0.10424063]
473	SMALL_019_PROC_02_02	SMALL_019_PROC_02_03	cell__02	cell__02	SMALL_019	11.0006	[0.03801835 0.03222084 0.03816081 0.04290744 0.03727466 0.04166967 0.04159953 0.04430867 0.04228383 0.03582009 0.04773011 0.03832244 0.05700027 0.07625009 0.05274054 0.04669001 0.10599661 0.11354023 0.1165802 0.12905319 0.11237469 0.11706818 0.11151126 0.1078606 0.12791281 0.11270089 0.09900328 0.09917961 0.0920469 0.08982408]
474	SMALL_019_PROC_02_02	SMALL_019_PROC_02_04	cell__02	cell__02	SMALL_019	12.7596	[0.06948102 0.09306077 0.09733004 0.07356812 0.07485298 0.09224441 0.09490881 0.08486338 0.09882844 0.08530567 0.10279428 0.09052274 0.11460669 0.09721172 0.1129971 0.14974737 0.11592805 0.1316339 0.15584208 0.15359942 0.15629061 0.15560604 0.14513731 0.14662825 0.152674 0.14263877 0.14118797 0.14730216 0.13733152 0.11937862]
475	SMALL_019_PROC_02_02	SMALL_019_PROC_02_05	cell__02	cell__02	SMALL_019	16.2398	[0.07728012 0.06970828 0.07408597 0.08145481 0.0786577 0.08872838 0.08339183 0.07624071 0.09724231 0.12299272 0.1301728 0.1352412 0.1395875 0.10167655 0.11822484 0.15064906 0.11934687 0.11742922 0.11776248 0.12624972 0.14238784 0.13309422 0.13568121 0.1297055 0.14052413 0.14413484 0.15117976 0.11675087 0.11536449 0.12398051]
476	SMALL_019_PROC_02_02	SMALL_019_PROC_02_06	cell__02	cell__02	SMALL_019	16.0652	[0.08950266 0.09841331 0.08384958 0.05832072 0.0517106 0.08073457 0.05739138 0.09343882 0.05898185 0.08754754 0.09938937 0.0791414 0.10433218 0.10354747 0.10726026 0.0882478 0.09113886 0.12240281 0.13368109 0.12441667 0.09476458 0.14338384 0.12500874 0.12463645 0.12590205 0.13169664 0.13090188 0.12720381 0.10877486 0.09031062]
477	SMALL_019_PROC_02_02	SMALL_019_PROC_02_07	cell__02	cell__02	SMALL_019	10.2742	[0.05041608 0.06250942 0.06509076 0.06824778 0.05279544 0.05067089 0.04785959 0.0659342 0.05479899 0.08021096 0.09179222 0.07741123 0.08789371 0.10240948 0.09173842 0.08270381 0.09492806 0.0994341 0.10467864 0.11082799 0.10558789 0.12293051 0.11989358 0.11784335 0.11634725 0.11918686 0.107094 0.12975462 0.11796743 0.09515628]
478	SMALL_019_PROC_02_02	SMALL_019_PROC_03_01	cell__02	cell__03	SMALL_019	54.2162	[0.11851628 0.1394589 0.13772205 0.14204253 0.16663648 0.1639018 0.16542771 0.16313928 0.16108702 0.16069358 0.15205133 0.15961431 0.17533087 0.17835997 0.17817487 0.19729673 0.1950854 0.17245384 0.16383233 0.15780626 0.13475006 0.13502941 0.13632833 0.12355814 0.12830537 0.14474992 0.13773566 0.14021984 0.12591121 0.11600407]
479	SMALL_019_PROC_02_02	SMALL_019_PROC_03_02	cell__02	cell__03	SMALL_019	60.0858	[0.13908227 0.14085696 0.17129046 0.14826794 0.16153096 0.16111534 0.17542655 0.17891367 0.17472509 0.17031072 0.17551074 0.16066447 0.16319679 0.16424606 0.15652231 0.16787443 0.17014492 0.16578662 0.17055737 0.14997022 0.13499407 0.12788556 0.12285807 0.1125199 0.10633352 0.11560213 0.10377806 0.10793529 0.10414966 0.10800085]
480	SMALL_019_PROC_02_02	SMALL_019_PROC_03_03	cell__02	cell__03	SMALL_019	56.2649	[0.10481884 0.11410867 0.12676164 0.12311184 0.14658743 0.15005583 0.13836377 0.14340347 0.1288148 0.11440265 0.10818105 0.11947559 0.10484152 0.13298395 0.12801359 0.1349918 0.15829301 0.15486968 0.13482445 0.12975973 0.11857055 0.11553275 0.11726796 0.09822704 0.09840763 0.10670927 0.1026282 0.09737926 0.10272008 0.09084602]
481	SMALL_019_PROC_02_02	SMALL_019_PROC_03_04	cell__02	cell__03	SMALL_019	40.7086	[0.06620696 0.06408594 0.06532551 0.06675622 0.10000699 0.09804177 0.11803887 0.12025245 0.11597904 0.11651815 0.11840874 0.11328081 0.1170958 0.11490922 0.11677041 0.14573019 0.13855831 0.13635817 0.14774318 0.14403171 0.12464951 0.12040285 0.1050409 0.0962833 0.09530737 0.09594272 0.08961991 0.09838111 0.09938894 0.09806155]
482	SMALL_019_PROC_02_02	SMALL_019_PROC_03_05	cell__02	cell__03	SMALL_019	40.5611	[0.0932293 0.09866489 0.10737854 0.10700578 0.14335525 0.1222912 0.13480077 0.14855456 0.13453947 0.13478193 0.15461239 0.12818463 0.13735041 0.14210527 0.16019467 0.15699643 0.17507549 0.17893076 0.16204242 0.16020509 0.13100689 0.12536113 0.11184922 0.09645326 0.11212921 0.11461062 0.10808882 0.11182237 0.12151293 0.10532746]
483	SMALL_019_PROC_02_02	SMALL_019_PROC_03_06	cell__02	cell__03	SMALL_019	36.7106	[0.10062426 0.09499797 0.11573141 0.11356045 0.11963301 0.13509581 0.14753718 0.13992516 0.14917353 0.14822182 0.14974696 0.13337136 0.13998682 0.14950882 0.15345692 0.17346427 0.16508325 0.1479853 0.16482265 0.15386704 0.14108886 0.13390398 0.11566508 0.12026824 0.11750855 0.09817484 0.09903853 0.10360746 0.09440391 0.0989159 ]
484	SMALL_019_PROC_02_02	SMALL_019_PROC_03_07	cell__02	cell__03	SMALL_019	40.3669	[0.10219081 0.10509636 0.11911246 0.13490636 0.12398679 0.11799993 0.13469324 0.1290983 0.1554361 0.13844967 0.15043658 0.16049064 0.15891994 0.1477008 0.13892721 0.16899917 0.16003876 0.15535547 0.1661893 0.16311159 0.19436339 0.16621442 0.16793486 0.16272313 0.17341868 0.15272484 0.12956105 0.13768714 0.11712324 0.13209871]
485	SMALL_019_PROC_02_02	SMALL_019_PROC_03_08	cell__02	cell__03	SMALL_019	44.3529	[0.06495375 0.07293889 0.08790503 0.09202064 0.08644367 0.07816046 0.0983261 0.10662822 0.10709157 0.11346445 0.10222794 0.10173332 0.08470747 0.09301848 0.10925394 0.11162312 0.10815073 0.10934151 0.11257859 0.10326347 0.13549719 0.1055367 0.09026388 0.09369013 0.10120638 0.08786515 0.08769259 0.09123641 0.08939247 0.09528867]
486	SMALL_019_PROC_02_02	SMALL_019_PROC_04_01	cell__02	cell__04	SMALL_019	79.1952	[0.06160926 0.06219636 0.05779823 0.07293707 0.06957603 0.06814089 0.09021573 0.08783714 0.10102367 0.10335023 0.08025699 0.07472403 0.08396564 0.08607416 0.08516898 0.09795529 0.11369818 0.13331169 0.11578525 0.10762085 0.12059952 0.08775104 0.09500877 0.08573184 0.09457645 0.10100703 0.09367285 0.08565327 0.10495108 0.11819798]
487	SMALL_019_PROC_02_02	SMALL_019_PROC_04_02	cell__02	cell__04	SMALL_019	82.8473	[0.09998454 0.09843501 0.10394481 0.09945773 0.10744639 0.11485585 0.1276686 0.0941084 0.12564767 0.13326948 0.13398039 0.12314969 0.1343408 0.11837528 0.14537191 0.15784745 0.16341279 0.1512994 0.14167294 0.14271602 0.12655873 0.12527773 0.11035855 0.11287322 0.10907703 0.1129532 0.11877605 0.12410172 0.10126937 0.11362483]
488	SMALL_019_PROC_02_02	SMALL_019_PROC_04_03	cell__02	cell__04	SMALL_019	88.8585	[0.11629719 0.10079384 0.09765883 0.10296594 0.11805343 0.11064479 0.11615863 0.10938922 0.11629423 0.11631571 0.13519335 0.14986192 0.14950657 0.13792687 0.14395026 0.13219404 0.13582813 0.14658685 0.14467764 0.13581434 0.13974993 0.15504725 0.12493297 0.12593997 0.10908201 0.11405639 0.12156609 0.11332266 0.09913141 0.11092068]
489	SMALL_019_PROC_02_02	SMALL_019_PROC_04_04	cell__02	cell__04	SMALL_019	97.463	[0.07684708 0.09160588 0.09125764 0.0877489 0.11895256 0.11070957 0.11286484 0.10920332 0.11617018 0.12550357 0.11084157 0.13635595 0.15226279 0.15191226 0.1710763 0.14927728 0.13447752 0.15755587 0.15086722 0.12983549 0.16205905 0.12017186 0.14243206 0.1388211 0.13272185 0.14471476 0.13389628 0.13046792 0.12008766 0.1417063 ]
490	SMALL_019_PROC_02_02	SMALL_019_PROC_04_05	cell__02	cell__04	SMALL_019	101.641	[0.08647312 0.12839455 0.10608158 0.09750867 0.11262223 0.10863082 0.11154607 0.08816045 0.12274485 0.10927838 0.09922076 0.15118034 0.1306232 0.15454018 0.15938474 0.13236952 0.11810018 0.16526497 0.14460038 0.11851565 0.13061239 0.10135784 0.13215713 0.12813504 0.10494123 0.13593458 0.11695455 0.1067434 0.09622319 0.12536271]
491	SMALL_019_PROC_02_02	SMALL_019_PROC_04_06	cell__02	cell__04	SMALL_019	103.181	[0.08539196 0.0786273 0.05677987 0.09489788 0.09557838 0.09510387 0.08506144 0.10393505 0.08586388 0.09038213 0.10512544 0.0868338 0.11611496 0.13088439 0.12263353 0.10224244 0.10614047 0.13658117 0.09176592 0.11915306 0.10881415 0.10522004 0.08789547 0.09346769 0.11135442 0.09879773 0.09817183 0.08053271 0.097268 0.10106047]
492	SMALL_019_PROC_02_02	SMALL_019_PROC_04_07	cell__02	cell__04	SMALL_019	100.081	[0.07842783 0.07155538 0.08042509 0.08679549 0.08522557 0.07680233 0.08940543 0.11613683 0.10994226 0.10479183 0.09590042 0.08749931 0.10943424 0.10989135 0.12064585 0.13453234 0.13747999 0.12210312 0.12744175 0.13957741 0.13036607 0.11762009 0.10955089 0.09923578 0.10753576 0.11300789 0.12109142 0.12541704 0.13399042 0.11788432]
493	SMALL_019_PROC_02_02	SMALL_019_PROC_04_08	cell__02	cell__04	SMALL_019	85.0572	[0.12920635 0.10513744 0.11644984 0.15407903 0.15265225 0.16051151 0.15367784 0.13284414 0.09886045 0.16338902 0.16005704 0.12929938 0.12756191 0.13419287 0.14191522 0.16650659 0.16794922 0.17381927 0.17861251 0.16372772 0.16501227 0.12884293 0.13734725 0.14418555 0.16771967 0.17428182 0.17841286 0.15443362 0.16797867 0.17839916]
494	SMALL_019_PROC_02_02	SMALL_019_PROC_04_09	cell__02	cell__04	SMALL_019	86.596	[0.10360204 0.12088267 0.10933112 0.11796869 0.12712349 0.11080522 0.1169739 0.13463321 0.11677829 0.11834393 0.13471161 0.13867066 0.11656841 0.1440041 0.13058764 0.11253174 0.1247575 0.12201151 0.10160311 0.10295715 0.11887547 0.10809128 0.10505852 0.11410634 0.14216689 0.15219237 0.11970134 0.1069305 0.11835378 0.11620876]
495	SMALL_019_PROC_02_02	SMALL_019_PROC_04_10	cell__02	cell__04	SMALL_019	84.3643	[0.10315831 0.10425197 0.12353376 0.118189 0.13856601 0.124263 0.13315359 0.11229655 0.12237593 0.13363023 0.1134524 0.13898001 0.13881181 0.13815563 0.12828327 0.12117646 0.12232242 0.12913011 0.1248736 0.12861483 0.14033884 0.12218486 0.11640101 0.13347333 0.13078338 0.15504577 0.11738175 0.12658399 0.11451751 0.11756915]
496	SMALL_019_PROC_02_02	SMALL_019_PROC_05_01	cell__02	cell__05	SMALL_019	112.25	[0.05225884 0.04945878 0.05177382 0.0591066 0.07109285 0.09672742 0.06695515 0.08153031 0.08042873 0.08637234 0.07203913 0.081489 0.08530307 0.0885237 0.11213431 0.13238653 0.10416733 0.12375179 0.11545501 0.11811816 0.10691614 0.12807691 0.11641941 0.11258102 0.10464205 0.13730762 0.1370092 0.12580191 0.13053869 0.12570333]
497	SMALL_019_PROC_02_02	SMALL_019_PROC_05_02	cell__02	cell__05	SMALL_019	107.44	[0.04515201 0.02040598 0.05118263 0.06072942 0.08135835 0.08916014 0.09479797 0.08312724 0.09442019 0.09860969 0.08468633 0.09400847 0.09644593 0.08346033 0.1104218 0.14415083 0.09011176 0.11125797 0.12475826 0.13392607 0.14504093 0.15910926 0.1243926 0.13528695 0.12407091 0.13878603 0.14555987 0.13895082 0.11126603 0.13368094]
498	SMALL_019_PROC_02_02	SMALL_019_PROC_05_03	cell__02	cell__05	SMALL_019	99.5999	[0.03864204 0.05138968 0.07243971 0.06546867 0.06482405 0.06754597 0.06123132 0.06536379 0.07398415 0.08019577 0.07181229 0.0885336 0.09097407 0.08927674 0.12412956 0.11142962 0.09296498 0.12163615 0.10854604 0.11025425 0.12368803 0.11732288 0.11120584 0.11448537 0.10197117 0.10654576 0.10460641 0.08537229 0.07967999 0.07289469]
499	SMALL_019_PROC_02_02	SMALL_019_PROC_05_04	cell__02	cell__05	SMALL_019	99.9506	[0.04970319 0.04909066 0.0677692 0.06969573 0.07211992 0.08854475 0.09127249 0.07321756 0.07539542 0.09782907 0.10782843 0.09197429 0.11877427 0.10350086 0.10970325 0.11512308 0.08629139 0.09708137 0.09197678 0.10396707 0.11214706 0.1121679 0.09617765 0.09754981 0.11868606 0.08019763 0.07614834 0.08702649 0.07045504 0.09048336]
500	SMALL_019_PROC_02_02	SMALL_019_PROC_05_05	cell__02	cell__05	SMALL_019	94.704	[0.07332102 0.07576705 0.09525506 0.10405146 0.10287183 0.10481463 0.12394043 0.107804 0.10007245 0.10276909 0.11493879 0.11292306 0.11623317 0.09350152 0.13262664 0.147595 0.12526811 0.13010162 0.12490769 0.13406074 0.13622227 0.13733059 0.13089515 0.12344949 0.1145015 0.10396969 0.09105518 0.08540264 0.06666794 0.06601707]
501	SMALL_019_PROC_02_02	SMALL_019_PROC_05_06	cell__02	cell__05	SMALL_019	97.6288	[0.08125923 0.06669325 0.07062142 0.09706058 0.08436132 0.0853346 0.08652799 0.08607898 0.08307169 0.08658048 0.09812888 0.11035619 0.10378404 0.09916226 0.11897605 0.13512875 0.1374172 0.14729683 0.12366958 0.1300297 0.12323435 0.1373914 0.12191465 0.12827935 0.12974317 0.12823777 0.12374375 0.11957816 0.12715369 0.12516817]
502	SMALL_019_PROC_02_02	SMALL_019_PROC_06_01	cell__02	cell__06	SMALL_019	142.489	[0.0738718 0.08954781 0.09107153 0.1037357 0.09869288 0.08291357 0.09579237 0.09937697 0.08763044 0.09253837 0.10041052 0.09227371 0.10494599 0.12099715 0.10400439 0.12429202 0.12358349 0.12377427 0.12731865 0.14525991 0.15483827 0.13626636 0.1290619 0.12488496 0.1504378 0.14013109 0.11996282 0.11442475 0.10247997 0.09040415]
503	SMALL_019_PROC_02_02	SMALL_019_PROC_06_02	cell__02	cell__06	SMALL_019	143.383	[0.09067707 0.0870525 0.09353221 0.0959451 0.10587118 0.09579085 0.10818818 0.13482902 0.11337331 0.13803965 0.11580013 0.08688934 0.11289646 0.11907353 0.10915333 0.10579617 0.12122145 0.11552411 0.13991347 0.15392985 0.13374719 0.15715939 0.13779304 0.13119847 0.12685844 0.12437453 0.10522267 0.11036893 0.09527624 0.09718723]
504	SMALL_019_PROC_02_02	SMALL_019_PROC_06_03	cell__02	cell__06	SMALL_019	156.139	[0.06346886 0.06733019 0.06668776 0.06915271 0.07180939 0.07670461 0.08688382 0.09194558 0.08976587 0.09876029 0.08880326 0.11090355 0.09991915 0.09846013 0.09873596 0.12192397 0.10213869 0.10306989 0.1319237 0.12430359 0.12426457 0.1229785 0.12679276 0.10920266 0.1053243 0.13363994 0.12381602 0.12445703 0.11069384 0.10517144]
505	SMALL_019_PROC_02_02	SMALL_019_PROC_06_04	cell__02	cell__06	SMALL_019	155.658	[0.07441704 0.07398948 0.0851636 0.08654179 0.08121738 0.07759449 0.07533813 0.07924571 0.08153167 0.086698 0.08070193 0.09450913 0.10772877 0.11938052 0.13276198 0.15003826 0.14210193 0.12943525 0.1432385 0.13909461 0.15591118 0.15324244 0.15137241 0.1538079 0.15298426 0.14204973 0.14256304 0.13388885 0.1286666 0.11709442]
506	SMALL_019_PROC_02_02	SMALL_019_PROC_06_05	cell__02	cell__06	SMALL_019	160.73	[0.07775037 0.07550065 0.06265481 0.05027215 0.07463856 0.07308378 0.08178828 0.0954475 0.09442586 0.08687807 0.10161707 0.1088762 0.12734155 0.10360448 0.14032825 0.12721931 0.12219701 0.12848587 0.11901949 0.12691941 0.14521229 0.16490546 0.13429604 0.12376157 0.10073074 0.11889687 0.13352632 0.11371216 0.10802175 0.09432775]
507	SMALL_019_PROC_02_02	SMALL_019_PROC_06_06	cell__02	cell__06	SMALL_019	157.254	[0.08111581 0.08120793 0.06041922 0.06446093 0.07942185 0.05976948 0.05729734 0.06854765 0.0680885 0.04870247 0.05098254 0.07203971 0.08917406 0.09395559 0.12305515 0.12354878 0.10662483 0.09820433 0.11146628 0.12869824 0.1424984 0.14516013 0.11974768 0.10545013 0.11103915 0.10784778 0.12525306 0.1213719 0.11666982 0.11164139]
508	SMALL_019_PROC_02_02	SMALL_019_PROC_07_01	cell__02	cell__07	SMALL_019	53.1153	[0.12631966 0.12959551 0.14952012 0.15852181 0.16946172 0.15688686 0.13659085 0.16773442 0.14743077 0.17461166 0.18720401 0.19206264 0.20149595 0.20464159 0.21183661 0.22610734 0.24791157 0.23363163 0.23735409 0.24364009 0.25781773 0.22122842 0.20461021 0.20801081 0.22162224 0.23537649 0.21777465 0.21312399 0.22379424 0.20211036]
509	SMALL_019_PROC_02_02	SMALL_019_PROC_07_02	cell__02	cell__07	SMALL_019	47.4479	[0.09321903 0.10046302 0.09782339 0.11383444 0.11768883 0.12584252 0.10646049 0.10986974 0.12183184 0.11822087 0.14026759 0.14910242 0.1819364 0.15980156 0.14193031 0.13719082 0.12572055 0.1297817 0.1260287 0.15662444 0.13023295 0.13968754 0.14840503 0.13971127 0.12519538 0.130049 0.12283698 0.11256878 0.09058578 0.08934586]
510	SMALL_019_PROC_02_02	SMALL_019_PROC_07_03	cell__02	cell__07	SMALL_019	40.1269	[0.1208037 0.12636255 0.14396472 0.14355317 0.13237143 0.12266642 0.13891586 0.14309568 0.12720375 0.16184708 0.165833 0.1710368 0.19727221 0.18317087 0.19827026 0.19054628 0.17453294 0.18381586 0.18977033 0.2083659 0.22298975 0.1819245 0.15539381 0.19041366 0.19220819 0.18606436 0.17259164 0.16025639 0.1586691 0.16044759]
511	SMALL_019_PROC_02_02	SMALL_019_PROC_07_04	cell__02	cell__07	SMALL_019	36.7371	[0.14675801 0.14885947 0.17198418 0.1440837 0.12847828 0.11926109 0.13583876 0.14004077 0.15907846 0.17993571 0.18005396 0.18630329 0.18768834 0.18422801 0.17925864 0.17076665 0.16778684 0.16973139 0.16822188 0.16733919 0.16568886 0.16462513 0.15557326 0.17224051 0.1514021 0.15109409 0.14841558 0.1477883 0.13752978 0.12565457]
512	SMALL_019_PROC_02_02	SMALL_019_PROC_07_05	cell__02	cell__07	SMALL_019	49.5826	[0.11830829 0.13055958 0.13175905 0.11989117 0.10766289 0.10611118 0.1168634 0.10768722 0.13566214 0.13681713 0.11116873 0.098116 0.1186827 0.10120431 0.10692889 0.12614969 0.12315744 0.11775996 0.14360591 0.13978873 0.13694313 0.14426519 0.13338337 0.102267 0.1133629 0.11159321 0.10019744 0.0978251 0.09407966 0.10298672]
513	SMALL_019_PROC_02_02	SMALL_019_PROC_07_06	cell__02	cell__07	SMALL_019	54.2753	[0.09446918 0.09622089 0.10773065 0.11354777 0.09745402 0.08674261 0.09753672 0.10819415 0.12126506 0.1113232 0.09527018 0.07189767 0.09792115 0.09902003 0.09158753 0.10851494 0.10183998 0.10728162 0.10941054 0.11922684 0.11669523 0.11575565 0.10404024 0.09693729 0.11683494 0.11197244 0.10856152 0.11745486 0.11153289 0.11112615]
514	SMALL_019_PROC_02_02	SMALL_019_PROC_07_07	cell__02	cell__07	SMALL_019	54.8457	[0.12216152 0.12024924 0.13430182 0.14853415 0.1215906 0.11300207 0.11051988 0.14180461 0.11926564 0.15093265 0.10147521 0.11366828 0.12120551 0.11000937 0.08932381 0.10385306 0.12103623 0.14863733 0.15314188 0.15202657 0.13336395 0.1116768 0.10410764 0.12729852 0.12910205 0.08703835 0.11489764 0.12806741 0.13834016 0.11709716]
515	SMALL_019_PROC_02_02	SMALL_019_SOMA_01	cell__02	cell__01	SMALL_019	39.9443	[0.03033805 0.03102977 0.03381122 0.03263972 0.03834927 0.03891301 0.03011846 0.04218175 0.03981782 0.04546309 0.0527195 0.05611354 0.06131853 0.06511162 0.05576639 0.06979244 0.08095288 0.08675782 0.08388696 0.07778098 0.08030507 0.08891833 0.08655256 0.08978712 0.09730982 0.10417224 0.10125775 0.09800561 0.09941262 0.09598864]
516	SMALL_019_PROC_02_02	SMALL_019_SOMA_02	cell__02	cell__02	SMALL_019	6.29353	[0.03480164 0.03808647 0.04671712 0.04115105 0.04738715 0.04267621 0.04048983 0.04456235 0.03589239 0.04212269 0.04714979 0.04737683 0.06422062 0.08128264 0.0850113 0.08641735 0.10555558 0.11645752 0.12718554 0.13607007 0.13586411 0.1456766 0.13639532 0.13443728 0.14988465 0.14163138 0.1255641 0.12137185 0.11357412 0.09703951]
517	SMALL_019_PROC_02_02	SMALL_019_SOMA_03	cell__02	cell__03	SMALL_019	43.8314	[0.07584281 0.08180031 0.08713375 0.10254382 0.1209578 0.1364419 0.1480928 0.15572473 0.15023798 0.16562684 0.16129079 0.15485346 0.15442766 0.1547606 0.15604624 0.16936178 0.18237854 0.19061557 0.18661735 0.19343672 0.17830791 0.17493546 0.16852009 0.15412954 0.14783371 0.15033674 0.1464596 0.13952118 0.13461979 0.13188496]
518	SMALL_019_PROC_02_02	SMALL_019_SOMA_04	cell__02	cell__04	SMALL_019	88.4238	[0.0805635 0.07991561 0.08089878 0.10368939 0.10625222 0.12120225 0.11853789 0.10764746 0.13221892 0.12724873 0.14114499 0.15636884 0.1560537 0.15788439 0.17002464 0.17914709 0.16763409 0.1885892 0.17930269 0.17942291 0.19058253 0.18232807 0.17935708 0.16316101 0.16247706 0.1593153 0.16826043 0.15666344 0.14536543 0.14767343]
519	SMALL_019_PROC_02_02	SMALL_019_SOMA_05	cell__02	cell__05	SMALL_019	106.444	[0.05440093 0.05712956 0.0488689 0.05624182 0.06829593 0.07595812 0.06705021 0.06616274 0.07554672 0.07483555 0.08560293 0.09941028 0.08571418 0.08831813 0.11225649 0.11574818 0.11765219 0.13284342 0.12822918 0.13060932 0.12355079 0.12607251 0.13828406 0.12417261 0.12251136 0.14194742 0.15299949 0.14300051 0.15257038 0.13487332]
520	SMALL_019_PROC_02_02	SMALL_019_SOMA_06	cell__02	cell__06	SMALL_019	150.826	[0.06681662 0.07958551 0.07630352 0.07519714 0.08872062 0.09172015 0.09341278 0.10054666 0.10417689 0.0812332 0.09895974 0.12141683 0.11633554 0.10472983 0.11462678 0.13451026 0.11888893 0.14318917 0.13658367 0.13966166 0.15314327 0.14901171 0.16736297 0.16198727 0.13848606 0.15251155 0.14510064 0.12666302 0.12827306 0.11895964]
521	SMALL_019_PROC_02_02	SMALL_019_SOMA_07	cell__02	cell__07	SMALL_019	45.7281	[0.13734193 0.13459594 0.15148813 0.13837346 0.13210351 0.13729481 0.12829441 0.13473825 0.13799219 0.15529285 0.16414909 0.18802251 0.21019305 0.20546038 0.19390372 0.19672034 0.19779711 0.1845888 0.20327824 0.19778695 0.17882328 0.18798795 0.19643102 0.19075999 0.18618098 0.18233826 0.17900914 0.17606698 0.17560736 0.1675612 ]
522	SMALL_019_PROC_02_03	SMALL_019_PROC_01_01	cell__02	cell__01	SMALL_019	28.1296	[0.10278932 0.10055136 0.11070073 0.13339148 0.10484079 0.16062569 0.13495572 0.13849729 0.15952511 0.13629462 0.13592062 0.14671651 0.17284059 0.14982532 0.13605295 0.16036433 0.17322283 0.1700424 0.14350302 0.13236386 0.18959169 0.19322921 0.19993557 0.20215452 0.20368413 0.19356913 0.20909835 0.18296493 0.18851264 0.1867426 ]
523	SMALL_019_PROC_02_03	SMALL_019_PROC_01_02	cell__02	cell__01	SMALL_019	22.8104	[0.1575632 0.14755823 0.14536074 0.15926608 0.13122809 0.12265173 0.12141531 0.16062931 0.14375472 0.16081624 0.1403332 0.1461208 0.15119708 0.15369603 0.17386533 0.18197271 0.14027815 0.1603569 0.20128919 0.20031594 0.20992355 0.20217792 0.19549501 0.20489361 0.21595383 0.20899076 0.21291695 0.22790188 0.2279975 0.2078817 ]
524	SMALL_019_PROC_02_03	SMALL_019_PROC_01_03	cell__02	cell__01	SMALL_019	20.1298	[0.05966692 0.06108675 0.06663677 0.06126699 0.05959411 0.06471229 0.07971344 0.07163554 0.06501192 0.07127461 0.06870237 0.07157745 0.07918745 0.07119346 0.08451044 0.07101539 0.1002462 0.09090721 0.12000153 0.15025012 0.1454382 0.13590788 0.1382979 0.13640045 0.13933579 0.15675664 0.14793419 0.13293915 0.12896033 0.12746086]
525	SMALL_019_PROC_02_03	SMALL_019_PROC_01_04	cell__02	cell__01	SMALL_019	31.9339	[0.04552412 0.04281162 0.0413211 0.039759 0.05481379 0.05690239 0.05116547 0.05349126 0.04798387 0.04772826 0.05122628 0.05245251 0.0599273 0.06306209 0.07876064 0.07348427 0.08772456 0.08636457 0.09416512 0.09788405 0.09247106 0.1007977 0.10158277 0.0933814 0.08971762 0.0887949 0.09900526 0.08881918 0.10314335 0.07884585]
526	SMALL_019_PROC_02_03	SMALL_019_PROC_01_05	cell__02	cell__01	SMALL_019	30.9175	[0.04778424 0.0597399 0.07227769 0.05786466 0.05785973 0.05552421 0.05958866 0.05140413 0.04879627 0.05140641 0.05421477 0.05860593 0.0433807 0.04679746 0.06512335 0.06218379 0.09429487 0.10793207 0.11696313 0.12651697 0.14034628 0.11406604 0.12796389 0.12344576 0.11482494 0.13080094 0.11882218 0.11825435 0.13739472 0.13644988]
527	SMALL_019_PROC_02_03	SMALL_019_PROC_01_06	cell__02	cell__01	SMALL_019	34.6978	[0.05742768 0.0480086 0.04182967 0.04049716 0.06416446 0.06661387 0.06916614 0.07208981 0.04426363 0.04704718 0.05842427 0.04519152 0.04417027 0.05637603 0.05282458 0.04428853 0.10048305 0.11293208 0.09243512 0.13454031 0.12893193 0.13000145 0.13808326 0.13470095 0.13114213 0.13508626 0.18124502 0.16350398 0.16983432 0.1498394 ]
528	SMALL_019_PROC_02_03	SMALL_019_PROC_01_07	cell__02	cell__01	SMALL_019	38.1881	[0.03993764 0.03244851 0.03122987 0.04041142 0.0596158 0.06191014 0.06181409 0.07222324 0.06905904 0.06511721 0.0853595 0.08348324 0.07265065 0.10744536 0.11116074 0.09197011 0.12616417 0.14245497 0.11677224 0.12733296 0.11876721 0.13652992 0.13000855 0.10887751 0.12044979 0.10044469 0.10599267 0.09970777 0.09947926 0.0903422 ]
529	SMALL_019_PROC_02_03	SMALL_019_PROC_02_01	cell__02	cell__02	SMALL_019	16.3636	[0.11048723 0.10726759 0.0912382 0.09819962 0.12223699 0.12001892 0.09849014 0.10451982 0.10270674 0.12503955 0.09687224 0.09733786 0.11652935 0.10838779 0.11251538 0.11821474 0.10054392 0.13739327 0.15103854 0.1652123 0.15575301 0.14709491 0.17611233 0.13523673 0.141615 0.14198075 0.13317479 0.10488201 0.10944201 0.10936357]
530	SMALL_019_PROC_02_03	SMALL_019_PROC_02_02	cell__02	cell__02	SMALL_019	11.0006	[0.07399644 0.06946485 0.08763617 0.07986408 0.0860223 0.08159994 0.08526052 0.06270962 0.07648828 0.07602273 0.07345556 0.06524649 0.04737921 0.07594207 0.06959249 0.06930945 0.11935804 0.13626533 0.13309319 0.14739886 0.174662 0.15812358 0.15308906 0.15564799 0.1732386 0.16912325 0.18636911 0.15221647 0.17785509 0.16926999]
532	SMALL_019_PROC_02_03	SMALL_019_PROC_02_04	cell__02	cell__02	SMALL_019	10.0514	[0.09961868 0.12936986 0.1175288 0.11156706 0.10840307 0.1264318 0.1195704 0.12151354 0.1416853 0.13443813 0.1290791 0.13991998 0.14203571 0.13399451 0.13379488 0.15648358 0.14376275 0.14986159 0.16081411 0.18480186 0.21308142 0.21587304 0.21855883 0.21959244 0.209299 0.21606456 0.17993977 0.19317851 0.17919798 0.17083583]
533	SMALL_019_PROC_02_03	SMALL_019_PROC_02_05	cell__02	cell__02	SMALL_019	13.2622	[0.10922816 0.09796334 0.10075281 0.11164274 0.10406447 0.09120975 0.11060517 0.11010361 0.13254712 0.14971365 0.1381585 0.13440186 0.17684322 0.13226959 0.13327472 0.17846627 0.12773342 0.14177835 0.16509545 0.18770657 0.18548145 0.18143865 0.17778279 0.17592388 0.18428769 0.18105675 0.15873292 0.15000037 0.13588062 0.14173697]
534	SMALL_019_PROC_02_03	SMALL_019_PROC_02_06	cell__02	cell__02	SMALL_019	11.0352	[0.1057379 0.11087092 0.10230646 0.08128773 0.09324424 0.10922776 0.09865192 0.09872562 0.08652528 0.10158589 0.12574616 0.09543914 0.11378233 0.11903194 0.09520978 0.07453359 0.10585631 0.12865208 0.1289837 0.15440326 0.15882506 0.21437371 0.20287965 0.18764283 0.19537144 0.16848077 0.1834996 0.14678928 0.13930704 0.11813634]
535	SMALL_019_PROC_02_03	SMALL_019_PROC_02_07	cell__02	cell__02	SMALL_019	15.4422	[0.06036879 0.05654399 0.05646242 0.05715515 0.06107301 0.06387345 0.08479944 0.09120735 0.08121806 0.09373237 0.10087203 0.08311315 0.08706084 0.10368825 0.10143578 0.07901322 0.11451946 0.12434998 0.11709794 0.13491763 0.1312077 0.14026728 0.15712396 0.14682012 0.1504519 0.16245033 0.15447504 0.16274413 0.13767974 0.12367739]
536	SMALL_019_PROC_02_03	SMALL_019_PROC_03_01	cell__02	cell__03	SMALL_019	63.0546	[0.1196117 0.14826474 0.138237 0.13584591 0.14798079 0.16233045 0.16857163 0.17578201 0.17708943 0.17925136 0.17368185 0.18891769 0.18187664 0.19755765 0.17358444 0.17624827 0.16717724 0.14880832 0.1418476 0.14603972 0.13600422 0.13988239 0.13961139 0.13362305 0.13350414 0.1365679 0.13288617 0.11865934 0.11083844 0.10068999]
537	SMALL_019_PROC_02_03	SMALL_019_PROC_03_02	cell__02	cell__03	SMALL_019	68.5087	[0.14840653 0.15580544 0.17032931 0.17877553 0.18090274 0.16762033 0.18046795 0.17070705 0.17577308 0.17279226 0.18207014 0.18597291 0.1797956 0.17346862 0.17836835 0.19177368 0.20432456 0.18506061 0.18896687 0.1751111 0.17613089 0.17208935 0.16036883 0.15190497 0.1311289 0.12623644 0.1241647 0.11646507 0.11098516 0.1117975 ]
538	SMALL_019_PROC_02_03	SMALL_019_PROC_03_03	cell__02	cell__03	SMALL_019	65.6031	[0.10816322 0.10993558 0.12977163 0.13589493 0.14184324 0.15385596 0.16558264 0.16015376 0.16245096 0.16108429 0.15208278 0.16785036 0.14982915 0.14953639 0.13041926 0.13248965 0.14358061 0.11760091 0.1152272 0.12510131 0.10768596 0.11245153 0.11342756 0.09969667 0.09847443 0.10358158 0.09715005 0.08797019 0.08229095 0.07250333]
539	SMALL_019_PROC_02_03	SMALL_019_PROC_03_04	cell__02	cell__03	SMALL_019	50.0245	[0.05952142 0.0646326 0.05810205 0.06892885 0.08463616 0.08905384 0.10199096 0.11427085 0.11802488 0.12724775 0.13376593 0.14014498 0.13904549 0.12944292 0.1389315 0.14823733 0.12924405 0.13566757 0.13512999 0.1287001 0.11293392 0.12560017 0.11268624 0.09126219 0.08629695 0.08923581 0.08408368 0.09945873 0.10375727 0.0937941 ]
540	SMALL_019_PROC_02_03	SMALL_019_PROC_03_05	cell__02	cell__03	SMALL_019	50.3359	[0.06724865 0.08766392 0.08149682 0.10402871 0.12942668 0.11520441 0.13097222 0.14138809 0.15693559 0.14792627 0.16252056 0.16600839 0.15749031 0.17823775 0.15982334 0.15942871 0.1694425 0.17031101 0.15173442 0.14784766 0.13913083 0.12490108 0.12734455 0.11408468 0.10680707 0.10865768 0.09688687 0.10566575 0.10776339 0.08973321]
541	SMALL_019_PROC_02_03	SMALL_019_PROC_03_06	cell__02	cell__03	SMALL_019	46.3726	[0.08875659 0.07987752 0.08875759 0.08907211 0.09698862 0.11386054 0.13315314 0.13348033 0.13079777 0.1393359 0.15649516 0.1552996 0.16368608 0.17651421 0.15244156 0.1581915 0.15542397 0.15441438 0.13482314 0.15295734 0.14120647 0.13621696 0.14289619 0.1243146 0.11522415 0.10990891 0.09613262 0.0895532 0.10372344 0.08938412]
542	SMALL_019_PROC_02_03	SMALL_019_PROC_03_07	cell__02	cell__03	SMALL_019	47.5604	[0.10984473 0.13717704 0.14891044 0.14851381 0.13812697 0.15995702 0.14981248 0.15105537 0.14570127 0.14918766 0.16063839 0.16703592 0.18313863 0.1501682 0.1931608 0.19905612 0.18758413 0.18835077 0.19152661 0.19596543 0.20576459 0.18568567 0.18320106 0.18561401 0.19599984 0.17692966 0.158437 0.15985793 0.1663863 0.17560686]
543	SMALL_019_PROC_02_03	SMALL_019_PROC_03_08	cell__02	cell__03	SMALL_019	51.4031	[0.07926776 0.0851061 0.10337068 0.10394288 0.09538781 0.08368045 0.09726962 0.10737161 0.09484362 0.10108743 0.11758375 0.10399787 0.11066114 0.11005943 0.14061687 0.15060098 0.1315804 0.14297672 0.12768621 0.12222287 0.15049305 0.11256302 0.11231871 0.1094886 0.12018501 0.11638516 0.0947222 0.11334348 0.12234116 0.12261258]
544	SMALL_019_PROC_02_03	SMALL_019_PROC_04_01	cell__02	cell__04	SMALL_019	88.4297	[0.08917758 0.07775716 0.06980375 0.09671892 0.09067738 0.08526263 0.11056715 0.08794771 0.10818131 0.13718528 0.11380527 0.11016483 0.11013514 0.11269858 0.09031501 0.08962977 0.09926827 0.11089056 0.11332975 0.1095655 0.1187474 0.10073821 0.10867822 0.11604176 0.10075543 0.11290671 0.12384766 0.11028543 0.10830326 0.11176462]
545	SMALL_019_PROC_02_03	SMALL_019_PROC_04_02	cell__02	cell__04	SMALL_019	92.8768	[0.09785572 0.11831605 0.10751159 0.12966253 0.12714376 0.12713774 0.14663543 0.14498232 0.16585142 0.1674773 0.16212654 0.17274031 0.1406701 0.14129873 0.17172284 0.16233036 0.16300683 0.18513217 0.18452268 0.18760545 0.2035966 0.15971254 0.14998606 0.14121229 0.15640977 0.13581722 0.10840616 0.12101286 0.11360544 0.13177258]
546	SMALL_019_PROC_02_03	SMALL_019_PROC_04_03	cell__02	cell__04	SMALL_019	98.8437	[0.09713268 0.10576163 0.10306825 0.10648187 0.1085777 0.1043362 0.11979398 0.12461093 0.14275152 0.15492019 0.16377609 0.15174701 0.19204406 0.17891848 0.19619563 0.19948527 0.20313912 0.18496881 0.17476275 0.19503675 0.1659912 0.18457531 0.14554693 0.14421745 0.15058321 0.13422671 0.13133964 0.15559211 0.1426508 0.14606122]
547	SMALL_019_PROC_02_03	SMALL_019_PROC_04_04	cell__02	cell__04	SMALL_019	106.908	[0.07129708 0.08833509 0.07273431 0.09097747 0.09820511 0.10643253 0.11570686 0.11211669 0.14670319 0.15319095 0.12048709 0.17855048 0.16472661 0.17930961 0.2068118 0.18963143 0.17481592 0.20496272 0.18833648 0.17486794 0.19139337 0.175247 0.19511553 0.17491212 0.16927046 0.16938466 0.16074243 0.15994675 0.14959746 0.15883052]
548	SMALL_019_PROC_02_03	SMALL_019_PROC_04_05	cell__02	cell__04	SMALL_019	111.3	[0.09287885 0.11079364 0.09673916 0.06623311 0.09016774 0.10535889 0.13645871 0.1032366 0.12098216 0.11455224 0.1166322 0.16964966 0.15738239 0.14602505 0.1712744 0.17003246 0.14009032 0.19482662 0.16592369 0.15786102 0.16108035 0.13041534 0.16630666 0.15881649 0.14250256 0.17078713 0.15059981 0.15196703 0.12500317 0.16927075]
549	SMALL_019_PROC_02_03	SMALL_019_PROC_04_06	cell__02	cell__04	SMALL_019	112.786	[0.08740542 0.0806248 0.06670272 0.09901466 0.09259582 0.08209584 0.09790673 0.11884168 0.08460478 0.10259056 0.11054467 0.13651169 0.12157191 0.16314168 0.14780433 0.11059957 0.12254847 0.15201838 0.12351886 0.13242337 0.11941466 0.09428976 0.09916769 0.11713829 0.12593293 0.12128646 0.1282317 0.13080546 0.10081353 0.11051795]
550	SMALL_019_PROC_02_03	SMALL_019_PROC_04_07	cell__02	cell__04	SMALL_019	109.355	[0.09463278 0.09639836 0.08126368 0.11017068 0.09096919 0.09774914 0.09939016 0.11064943 0.10216857 0.11280363 0.11261008 0.11085649 0.11719386 0.12143085 0.12866092 0.14726532 0.14725016 0.13763255 0.15241834 0.14947024 0.15137572 0.12522227 0.12658924 0.12646691 0.11448756 0.11101992 0.11579786 0.12276564 0.13996987 0.12333391]
551	SMALL_019_PROC_02_03	SMALL_019_PROC_04_08	cell__02	cell__04	SMALL_019	94.1415	[0.13084323 0.13848886 0.13946177 0.18345575 0.16275003 0.16092677 0.1847087 0.19237929 0.15154054 0.18610881 0.19073861 0.16083379 0.16673152 0.21347087 0.18732862 0.20319547 0.18923625 0.17465378 0.19331907 0.19256798 0.18011325 0.1621752 0.16197441 0.14585251 0.18065104 0.2045393 0.17148513 0.17167874 0.17166563 0.16692625]
552	SMALL_019_PROC_02_03	SMALL_019_PROC_04_09	cell__02	cell__04	SMALL_019	95.4207	[0.13693105 0.14880465 0.13091469 0.15488611 0.16708873 0.18247494 0.19415863 0.20105292 0.19327938 0.16957812 0.19014865 0.20232475 0.17180756 0.22338183 0.22031611 0.18651711 0.18994785 0.16449203 0.16996256 0.16345458 0.17016459 0.1274801 0.14024804 0.14572718 0.13642075 0.15301068 0.1482127 0.13672948 0.14201941 0.14042662]
553	SMALL_019_PROC_02_03	SMALL_019_PROC_04_10	cell__02	cell__04	SMALL_019	93.135	[0.11590429 0.15802509 0.13885165 0.1456312 0.15468351 0.18335171 0.18047531 0.18703753 0.18589318 0.1845198 0.17330011 0.17597486 0.17535633 0.18147372 0.18907791 0.18216207 0.15512235 0.17042442 0.16826011 0.16639393 0.17997377 0.16372096 0.13887386 0.13992129 0.13557738 0.16081166 0.15421971 0.17374547 0.14106995 0.14399698]
554	SMALL_019_PROC_02_03	SMALL_019_PROC_05_01	cell__02	cell__05	SMALL_019	108.948	[0.0319383 0.04440293 0.0471902 0.05265873 0.07343132 0.08437039 0.04635932 0.05979126 0.07692386 0.07168302 0.06010707 0.07540594 0.07717971 0.06536538 0.09204096 0.10805609 0.05891377 0.08004099 0.09735441 0.10760904 0.09312491 0.12455261 0.12158191 0.10900988 0.12209019 0.12842844 0.11250008 0.10947009 0.11140373 0.10094856]
555	SMALL_019_PROC_02_03	SMALL_019_PROC_05_02	cell__02	cell__05	SMALL_019	104.334	[0.04179291 0.03303379 0.04103125 0.05008496 0.05033803 0.0387638 0.04338238 0.04182032 0.06538088 0.07386222 0.06990479 0.065732 0.09186054 0.07195564 0.07824765 0.12107007 0.06755461 0.08402653 0.1193869 0.12992742 0.11298729 0.14304302 0.10774666 0.12286854 0.12263689 0.13493371 0.12895359 0.12724854 0.12209366 0.12572921]
556	SMALL_019_PROC_02_03	SMALL_019_PROC_05_03	cell__02	cell__05	SMALL_019	97.511	[0.03628032 0.03671315 0.03781136 0.03499071 0.04178578 0.042072 0.03731053 0.04159894 0.05576576 0.05010226 0.04747278 0.07432688 0.06799759 0.06121265 0.10027019 0.11083968 0.0952352 0.1361804 0.13057296 0.13774694 0.12826212 0.1204041 0.11883901 0.11667432 0.12359039 0.11345586 0.10334424 0.12238194 0.10791103 0.10117711]
557	SMALL_019_PROC_02_03	SMALL_019_PROC_05_04	cell__02	cell__05	SMALL_019	97.0288	[0.03708188 0.04160245 0.05454576 0.04191573 0.03563489 0.03660759 0.04164272 0.05959556 0.05551932 0.07474228 0.07736657 0.05663574 0.09659697 0.09165357 0.08560947 0.08952502 0.12826466 0.12122446 0.11670293 0.1323315 0.11601745 0.11203413 0.11289328 0.09632874 0.09050644 0.08636192 0.08463527 0.09523979 0.09061211 0.09063308]
558	SMALL_019_PROC_02_03	SMALL_019_PROC_05_05	cell__02	cell__05	SMALL_019	91.1412	[0.04642705 0.04843184 0.05656018 0.07278503 0.07386467 0.07030633 0.07885584 0.07832565 0.07972783 0.08127153 0.06603262 0.0803084 0.08233835 0.07630035 0.10023006 0.13171515 0.10959105 0.13636434 0.12985363 0.15023727 0.13549517 0.13409073 0.13820631 0.13505868 0.13303455 0.12517038 0.10533037 0.10660844 0.09097991 0.07938735]
559	SMALL_019_PROC_02_03	SMALL_019_PROC_05_06	cell__02	cell__05	SMALL_019	92.9187	[0.06501717 0.06841249 0.07196046 0.08040086 0.07114824 0.09489739 0.07931161 0.08611668 0.06784663 0.07312517 0.06500435 0.08478809 0.06712518 0.08371856 0.09059811 0.10240273 0.08610599 0.11838945 0.11669146 0.1230346 0.12937828 0.1208851 0.13405221 0.13427602 0.13847263 0.13298277 0.11366442 0.11948106 0.12463317 0.1300916 ]
560	SMALL_019_PROC_02_03	SMALL_019_PROC_06_01	cell__02	cell__06	SMALL_019	141.003	[0.07465032 0.08854313 0.08751496 0.09465506 0.09985422 0.09131469 0.10288452 0.11644855 0.10076057 0.10486061 0.12452921 0.12673327 0.13068618 0.15132119 0.1319093 0.14523668 0.14920334 0.16090476 0.14787932 0.1691608 0.18390624 0.19058664 0.19849017 0.19574041 0.19345557 0.17855013 0.15179933 0.16288498 0.15792702 0.15210086]
561	SMALL_019_PROC_02_03	SMALL_019_PROC_06_02	cell__02	cell__06	SMALL_019	142.461	[0.09487799 0.11015115 0.1091284 0.10038995 0.10035168 0.08810989 0.13099499 0.14005359 0.11329099 0.11703923 0.13168331 0.11410953 0.11542006 0.13578933 0.11204757 0.12504214 0.14883941 0.15894204 0.16142399 0.15295094 0.16330958 0.14340362 0.13564776 0.13442475 0.13893247 0.13755718 0.14058801 0.14131008 0.13736579 0.13036864]
562	SMALL_019_PROC_02_03	SMALL_019_PROC_06_03	cell__02	cell__06	SMALL_019	155.143	[0.09435723 0.09162241 0.07503725 0.08327352 0.0926645 0.09514924 0.09368492 0.10392415 0.10145955 0.08757793 0.11354319 0.11366182 0.11115684 0.09949668 0.1171696 0.15271301 0.11437896 0.12903846 0.13162997 0.12795212 0.12467151 0.16099858 0.16521322 0.14121846 0.1450717 0.13057407 0.13965115 0.13201153 0.11438098 0.13127092]
563	SMALL_019_PROC_02_03	SMALL_019_PROC_06_04	cell__02	cell__06	SMALL_019	154.12	[0.07716299 0.08209745 0.06815699 0.09800121 0.08234111 0.08279989 0.08939746 0.10279188 0.09859826 0.10528153 0.10184938 0.10113726 0.11103382 0.11888881 0.13025563 0.15807086 0.15298359 0.15835777 0.18443951 0.17818345 0.18039013 0.17915724 0.1858039 0.18649977 0.18350471 0.17722969 0.18420472 0.16896225 0.18300217 0.15810316]
564	SMALL_019_PROC_02_03	SMALL_019_PROC_06_05	cell__02	cell__06	SMALL_019	159.005	[0.07284941 0.07760284 0.06541569 0.0595548 0.10308439 0.08928058 0.07320825 0.09331005 0.10591174 0.12946056 0.11853152 0.11280367 0.13393193 0.10300873 0.18942091 0.18045217 0.15144254 0.16310853 0.1715998 0.18153375 0.17270593 0.21343176 0.19469144 0.1439358 0.18883889 0.17777803 0.16247666 0.16287532 0.14863018 0.15812822]
565	SMALL_019_PROC_02_03	SMALL_019_PROC_06_06	cell__02	cell__06	SMALL_019	155.394	[0.05665819 0.05772078 0.04929137 0.07151412 0.09715897 0.08225852 0.04972602 0.05601569 0.07510346 0.06827921 0.07270243 0.08909453 0.09503864 0.06297569 0.09897209 0.11732954 0.09563563 0.10972601 0.14309449 0.1677965 0.14806066 0.18976148 0.16327206 0.11729507 0.15074343 0.15580004 0.14695838 0.15481382 0.14772438 0.17391842]
566	SMALL_019_PROC_02_03	SMALL_019_PROC_07_01	cell__02	cell__07	SMALL_019	51.3424	[0.12110022 0.13644458 0.14190787 0.15818239 0.1463552 0.1525075 0.14195514 0.13728152 0.13706265 0.13541031 0.15483168 0.18469401 0.19102007 0.21348879 0.19753171 0.20882512 0.22918498 0.23724858 0.25639466 0.24439908 0.25105296 0.242001 0.26701598 0.25472276 0.2620088 0.2654466 0.22995959 0.22751213 0.2572829 0.22190707]
567	SMALL_019_PROC_02_03	SMALL_019_PROC_07_02	cell__02	cell__07	SMALL_019	47.3625	[0.05887663 0.08183198 0.08714222 0.09088353 0.11723136 0.1131457 0.10514714 0.1284426 0.13065346 0.15099246 0.13449042 0.13543213 0.12875381 0.1297405 0.12966439 0.12747229 0.12642235 0.14222284 0.14304541 0.15873742 0.14374318 0.14592559 0.14433388 0.13120287 0.1432234 0.1344976 0.14201733 0.12481385 0.11163102 0.11525545]
568	SMALL_019_PROC_02_03	SMALL_019_PROC_07_03	cell__02	cell__07	SMALL_019	39.8757	[0.12505926 0.11608044 0.12242785 0.14402104 0.13925412 0.13873847 0.15137319 0.12412452 0.12059254 0.11976434 0.14156608 0.13898469 0.16340192 0.18653774 0.19625448 0.18986368 0.17199875 0.20501897 0.2047082 0.21393005 0.23342844 0.18371794 0.19056461 0.20392682 0.20539874 0.19240781 0.16254337 0.16350925 0.17799383 0.18426187]
569	SMALL_019_PROC_02_03	SMALL_019_PROC_07_04	cell__02	cell__07	SMALL_019	35.5083	[0.1211051 0.11784599 0.13088828 0.15207256 0.15357783 0.13146635 0.14417648 0.13862822 0.14381717 0.15266101 0.16276923 0.16726601 0.18007838 0.18595534 0.18175429 0.17347619 0.17185646 0.18317248 0.1876212 0.18813072 0.18508355 0.19049982 0.18104909 0.19242866 0.16100752 0.188224 0.16223197 0.16273986 0.14643385 0.14261332]
570	SMALL_019_PROC_02_03	SMALL_019_PROC_07_05	cell__02	cell__07	SMALL_019	45.1237	[0.07181085 0.07976699 0.10015677 0.11177059 0.114586 0.11560765 0.14093028 0.13758437 0.13985707 0.11921478 0.11463807 0.10826176 0.11931683 0.12096521 0.08944607 0.10347393 0.0977212 0.11204806 0.134537 0.14188158 0.15347846 0.15714935 0.16256813 0.13793767 0.1585926 0.14329151 0.13616701 0.12060415 0.11185016 0.15726507]
571	SMALL_019_PROC_02_03	SMALL_019_PROC_07_06	cell__02	cell__07	SMALL_019	48.8768	[0.080299 0.09471403 0.0717908 0.08370631 0.08863853 0.07190561 0.09168332 0.11188176 0.13044867 0.11071408 0.10700377 0.12005309 0.10847104 0.11380059 0.08281529 0.06377316 0.0838332 0.09359662 0.10810497 0.10254306 0.11835676 0.11652109 0.10931424 0.13194051 0.12867603 0.11808004 0.13310323 0.13843568 0.12482055 0.13140934]
572	SMALL_019_PROC_02_03	SMALL_019_PROC_07_07	cell__02	cell__07	SMALL_019	49.8354	[0.12340271 0.11197098 0.11009986 0.14130409 0.13806462 0.11046701 0.12268147 0.13391152 0.15631108 0.1911103 0.15173205 0.14702242 0.14703341 0.1237943 0.10516773 0.09460734 0.12095447 0.13286206 0.14053216 0.14764654 0.16060945 0.14793767 0.15553121 0.13494479 0.14112098 0.15458516 0.174887 0.16717026 0.16052587 0.17033533]
573	SMALL_019_PROC_02_03	SMALL_019_SOMA_01	cell__02	cell__01	SMALL_019	29.6313	[0.05556897 0.04618871 0.04718566 0.05076868 0.05173605 0.05807985 0.06246149 0.07386002 0.06637328 0.06592292 0.07381988 0.0715955 0.07348376 0.0828331 0.08120134 0.07572502 0.08933657 0.09302843 0.0803161 0.09450496 0.10128748 0.10629994 0.10912668 0.10342917 0.11980247 0.11359761 0.12016562 0.11360167 0.12026157 0.11484106]
574	SMALL_019_PROC_02_03	SMALL_019_SOMA_02	cell__02	cell__02	SMALL_019	8.19685	[0.0406938 0.04699493 0.05350747 0.05152509 0.05950564 0.05523164 0.0539313 0.06115545 0.05464839 0.05463811 0.05689862 0.05941025 0.05729627 0.07691313 0.0817097 0.0714907 0.11824782 0.13668573 0.13910364 0.15734497 0.17678929 0.18570672 0.19187546 0.1783462 0.18105051 0.16829073 0.15499447 0.15995023 0.15838116 0.13811046]
575	SMALL_019_PROC_02_03	SMALL_019_SOMA_03	cell__02	cell__03	SMALL_019	52.3768	[0.07374529 0.07984514 0.09185411 0.09585965 0.10614679 0.12353471 0.13901162 0.1463427 0.14940277 0.15950042 0.16721447 0.17822499 0.1808944 0.178789 0.17104019 0.16795621 0.16819205 0.17625186 0.18370241 0.1861506 0.17050495 0.16865654 0.165296 0.14861764 0.1486107 0.1479687 0.14926444 0.14422293 0.13613643 0.12741675]
576	SMALL_019_PROC_02_03	SMALL_019_SOMA_04	cell__02	cell__04	SMALL_019	97.9112	[0.09664454 0.09110936 0.09380962 0.11862074 0.13088678 0.14211428 0.13872954 0.1481386 0.16308368 0.16317971 0.17080987 0.19480297 0.20649073 0.209488 0.21527815 0.22215146 0.21324987 0.21102764 0.2253796 0.22970924 0.21901275 0.2264289 0.20620774 0.21094612 0.2053278 0.19195462 0.19046118 0.19129823 0.1826176 0.17659397]
577	SMALL_019_PROC_02_03	SMALL_019_SOMA_05	cell__02	cell__05	SMALL_019	102.375	[0.04116723 0.04910212 0.04667293 0.05365329 0.06010275 0.07351757 0.05227999 0.05122214 0.07235421 0.06677654 0.0546495 0.08603729 0.06896283 0.06267957 0.0965042 0.07987842 0.0617999 0.09090067 0.10548115 0.11382126 0.11036281 0.12718042 0.13794864 0.12374252 0.13985304 0.1360475 0.13500882 0.11829345 0.13060523 0.12144193]
578	SMALL_019_PROC_02_03	SMALL_019_SOMA_06	cell__02	cell__06	SMALL_019	149.588	[0.07983771 0.07380891 0.07649512 0.08458083 0.10093463 0.11107229 0.10231478 0.09768282 0.11781547 0.11880187 0.11582723 0.13694025 0.13438789 0.10848141 0.15425858 0.15766624 0.13925574 0.16061657 0.16867439 0.18101609 0.1904357 0.20684119 0.19282789 0.18342998 0.19492473 0.18902123 0.18733182 0.200476 0.18621795 0.17824838]
579	SMALL_019_PROC_02_03	SMALL_019_SOMA_07	cell__02	cell__07	SMALL_019	43.3468	[0.1083557 0.11121916 0.12105588 0.12770794 0.12713579 0.14451374 0.13825607 0.13323267 0.14773343 0.14980568 0.14889686 0.15640168 0.18528685 0.18194976 0.17326715 0.17853992 0.18912327 0.18712968 0.19847622 0.21234469 0.20790245 0.21379552 0.21413694 0.21621381 0.20452116 0.20722472 0.19895056 0.17599141 0.18296634 0.17886967]
580	SMALL_019_PROC_02_04	SMALL_019_PROC_01_01	cell__02	cell__01	SMALL_019	25.1503	[0.07963531 0.07281989 0.07191157 0.05858081 0.07456095 0.07106283 0.05985082 0.04505006 0.04933731 0.03696525 0.05161997 0.05557196 0.05764516 0.0740311 0.06160851 0.07833002 0.07115074 0.06584343 0.06819754 0.06297005 0.07225666 0.08099914 0.06643057 0.05812545 0.07274239 0.08198287 0.08470427 0.09385126 0.08873627 0.09950172]
581	SMALL_019_PROC_02_04	SMALL_019_PROC_01_02	cell__02	cell__01	SMALL_019	19.9808	[0.07327596 0.07181299 0.07158203 0.06246316 0.05022188 0.05238453 0.05409832 0.06239593 0.05481528 0.05156609 0.06095375 0.06522316 0.07488618 0.07451619 0.07587024 0.08646571 0.07300312 0.08973245 0.09765965 0.0892133 0.08800579 0.09302741 0.08749359 0.09265883 0.08606664 0.11951765 0.1075163 0.08958666 0.09893559 0.10004943]
582	SMALL_019_PROC_02_04	SMALL_019_PROC_01_03	cell__02	cell__01	SMALL_019	20.1021	[0.06055005 0.06016033 0.06444767 0.05645277 0.06061723 0.06069869 0.06855663 0.05826558 0.05390515 0.05344938 0.04843288 0.05758402 0.06242624 0.06721219 0.05586747 0.06256213 0.06995335 0.06887449 0.0644592 0.0602289 0.06157753 0.05581688 0.05407545 0.05551423 0.06450342 0.06692578 0.05551794 0.05077855 0.06105406 0.06955809]
583	SMALL_019_PROC_02_04	SMALL_019_PROC_01_04	cell__02	cell__01	SMALL_019	34.2889	[0.01981227 0.02043165 0.01587182 0.01788701 0.01344161 0.01644975 0.01818562 0.01385843 0.01488179 0.01473135 0.01174843 0.01225202 0.01185763 0.01236264 0.01616148 0.01856589 0.0097111 0.00822337 0.01096967 0.01193244 0.01900138 0.01892427 0.0215943 0.02644039 0.0269488 0.02631136 0.03500779 0.02348282 0.03291601 0.04092947]
584	SMALL_019_PROC_02_04	SMALL_019_PROC_01_05	cell__02	cell__01	SMALL_019	34.6259	[0.05890808 0.0549303 0.05797963 0.0584643 0.05076731 0.04995798 0.04887713 0.04306463 0.04073481 0.03521747 0.03355117 0.03601888 0.04149655 0.03092929 0.02811921 0.03335988 0.02845164 0.02189866 0.02397799 0.02711021 0.02840808 0.01811011 0.01532822 0.01499233 0.02544207 0.02821094 0.03362014 0.03396048 0.04457386 0.0429957 ]
585	SMALL_019_PROC_02_04	SMALL_019_PROC_01_06	cell__02	cell__01	SMALL_019	38.1109	[0.07305587 0.06137907 0.06132815 0.06473578 0.05621676 0.06109458 0.0561742 0.04652736 0.0482021 0.04250498 0.03514129 0.0360976 0.04790956 0.04448657 0.03720648 0.03721284 0.03507107 0.0301387 0.03159068 0.02862082 0.03901976 0.02779753 0.02736519 0.02604572 0.03051992 0.03406893 0.04461911 0.03922464 0.06285917 0.04994406]
586	SMALL_019_PROC_02_04	SMALL_019_PROC_01_07	cell__02	cell__01	SMALL_019	39.0829	[0.026102 0.02406271 0.025036 0.02737275 0.03438751 0.03227195 0.03354102 0.02758899 0.02315748 0.03239758 0.02278984 0.025582 0.02734988 0.0250516 0.02830694 0.02949179 0.02805141 0.02891345 0.03707851 0.03696907 0.03160811 0.03075229 0.03780244 0.04051853 0.03426027 0.04548448 0.05946972 0.04448776 0.04692901 0.05694878]
587	SMALL_019_PROC_02_04	SMALL_019_PROC_02_01	cell__02	cell__02	SMALL_019	13.8272	[0.0426972 0.04207401 0.03926337 0.05060179 0.03731413 0.03280043 0.04586589 0.0448486 0.05032747 0.04966027 0.0502265 0.0384899 0.05827439 0.03863677 0.03672315 0.05841787 0.07916945 0.05468942 0.06114447 0.06144528 0.07334688 0.07671345 0.09269698 0.0898473 0.09422671 0.10917118 0.1056622 0.11171561 0.0724887 0.09138045]
588	SMALL_019_PROC_02_04	SMALL_019_PROC_02_02	cell__02	cell__02	SMALL_019	12.7596	[0.05314625 0.05786373 0.05875392 0.0519039 0.0460166 0.05428092 0.05337828 0.04246836 0.04462592 0.03447882 0.03229245 0.03364515 0.03240472 0.0240623 0.02590715 0.03715543 0.03064073 0.04044351 0.04206581 0.04210143 0.03736565 0.04248927 0.0403428 0.0349329 0.04293589 0.05849749 0.06346604 0.06803542 0.0804664 0.06134197]
589	SMALL_019_PROC_02_04	SMALL_019_PROC_02_03	cell__02	cell__02	SMALL_019	10.0514	[0.04391325 0.0494662 0.04806563 0.05004816 0.0471168 0.04720753 0.04471467 0.04069695 0.03514757 0.03333346 0.02706314 0.0250843 0.03308208 0.02591543 0.03353094 0.03398681 0.03612485 0.03144448 0.04696231 0.04302905 0.04268786 0.04327257 0.03860118 0.03387195 0.03390971 0.04604035 0.05509196 0.04143269 0.06733365 0.04514717]
591	SMALL_019_PROC_02_04	SMALL_019_PROC_02_05	cell__02	cell__02	SMALL_019	3.68773	[0.02406178 0.02669176 0.02087634 0.02216085 0.02083434 0.02039836 0.02733414 0.02251805 0.0200467 0.02964469 0.02897763 0.02029902 0.02266685 0.03813256 0.04312421 0.03919615 0.06689673 0.06299901 0.06163303 0.05641013 0.05991669 0.07772424 0.0875034 0.08010094 0.09043654 0.09912928 0.07783719 0.09588038 0.07031669 0.08381364]
592	SMALL_019_PROC_02_04	SMALL_019_PROC_02_06	cell__02	cell__02	SMALL_019	3.63933	[0.03007421 0.02557034 0.03105273 0.03144746 0.03106321 0.02779649 0.03845372 0.03546694 0.02650092 0.01932465 0.01977212 0.01868005 0.02392735 0.0199779 0.02420913 0.02761551 0.04117627 0.06349265 0.06280303 0.07599942 0.07585347 0.0675517 0.07481015 0.06352664 0.07727936 0.06283997 0.0729556 0.06502981 0.08585599 0.08322128]
593	SMALL_019_PROC_02_04	SMALL_019_PROC_02_07	cell__02	cell__02	SMALL_019	8.86732	[0.028174 0.01514823 0.01572677 0.01389197 0.01575429 0.01627511 0.02007811 0.02186871 0.02768618 0.02168686 0.02693306 0.02896038 0.04131018 0.03519252 0.03305279 0.03280191 0.03187541 0.03627284 0.04226931 0.04442264 0.04473199 0.04482887 0.06106547 0.06125036 0.05560708 0.05844397 0.06128038 0.05551974 0.07753641 0.07284823]
594	SMALL_019_PROC_02_04	SMALL_019_PROC_03_01	cell__02	cell__03	SMALL_019	55.8611	[0.03334981 0.04330043 0.04824578 0.05298921 0.04868598 0.05122453 0.03727434 0.04832637 0.0582768 0.06757881 0.07277052 0.07599462 0.07926811 0.07462734 0.07665882 0.08974408 0.09014747 0.09615478 0.10419968 0.11310031 0.12631565 0.12360276 0.11871904 0.12512314 0.12442889 0.12899114 0.13164712 0.14652074 0.14757042 0.15166484]
595	SMALL_019_PROC_02_04	SMALL_019_PROC_03_02	cell__02	cell__03	SMALL_019	60.8413	[0.06517851 0.08005542 0.07996528 0.0939077 0.09614746 0.10324791 0.09467052 0.10504217 0.12600969 0.12567992 0.12444982 0.13000022 0.12731515 0.11806244 0.11871289 0.11843307 0.12397714 0.12003361 0.13785655 0.12715276 0.13565117 0.13799223 0.14367677 0.15428519 0.15740474 0.14630805 0.14154319 0.15495058 0.16068493 0.15201464]
596	SMALL_019_PROC_02_04	SMALL_019_PROC_03_03	cell__02	cell__03	SMALL_019	58.9522	[0.04243883 0.03336316 0.0500019 0.04761855 0.04883246 0.04678463 0.05237391 0.0525714 0.05667928 0.06301713 0.05045307 0.04885724 0.07208737 0.05645956 0.07339261 0.07703298 0.06672911 0.08649364 0.09153356 0.09859714 0.10450719 0.11846758 0.10604704 0.09350816 0.09979996 0.10724786 0.10264304 0.10635504 0.1240675 0.11161386]
597	SMALL_019_PROC_02_04	SMALL_019_PROC_03_04	cell__02	cell__03	SMALL_019	43.6248	[0.02295515 0.02070566 0.03123906 0.03658201 0.03554151 0.0332997 0.02850104 0.03057051 0.02953489 0.03919605 0.03946504 0.0442319 0.04717431 0.05080995 0.06830889 0.06441624 0.05817072 0.06224137 0.06332156 0.06673404 0.06621712 0.07646793 0.08926152 0.09085077 0.09018776 0.09236983 0.09592033 0.09943012 0.1062594 0.09692012]
598	SMALL_019_PROC_02_04	SMALL_019_PROC_03_05	cell__02	cell__03	SMALL_019	44.5738	[0.04838405 0.04345067 0.05135726 0.05526834 0.05862275 0.04839109 0.04841007 0.04589791 0.05175725 0.06033072 0.06707534 0.07494136 0.07336999 0.07949318 0.09066783 0.08217171 0.08860685 0.08963163 0.10297555 0.10459978 0.10474553 0.10487838 0.11893034 0.12906588 0.1118945 0.12340447 0.11802837 0.11554598 0.13366757 0.12899822]
599	SMALL_019_PROC_02_04	SMALL_019_PROC_03_06	cell__02	cell__03	SMALL_019	40.5473	[0.02530354 0.02772844 0.02890803 0.03735325 0.04198348 0.04283744 0.05023613 0.05010267 0.04725786 0.05846804 0.06547329 0.06053251 0.06604222 0.07721613 0.08098138 0.08365254 0.09277136 0.09979805 0.10176606 0.09608053 0.09473411 0.09202061 0.1079013 0.11669898 0.11774416 0.12360584 0.10746749 0.12119809 0.13124668 0.13187511]
600	SMALL_019_PROC_02_04	SMALL_019_PROC_03_07	cell__02	cell__03	SMALL_019	39.2358	[0.04317967 0.047886 0.05111575 0.05517645 0.05679422 0.05185325 0.05632144 0.05902207 0.05453197 0.06094737 0.06642154 0.08175385 0.09277274 0.09265669 0.08381618 0.08332027 0.0863304 0.0921412 0.09047205 0.08432664 0.09786373 0.11186488 0.11427887 0.12168384 0.11970944 0.11879055 0.13682167 0.14990617 0.13311834 0.13598225]
601	SMALL_019_PROC_02_04	SMALL_019_PROC_03_08	cell__02	cell__03	SMALL_019	42.9108	[0.03800118 0.03595525 0.03573679 0.04177307 0.04150253 0.04192187 0.04485401 0.04630593 0.05414349 0.04875078 0.06181202 0.06463672 0.05979135 0.07135699 0.06664649 0.05796147 0.06608487 0.06259432 0.06795959 0.07132995 0.07197011 0.07951754 0.08669631 0.09135162 0.09627516 0.0924218 0.10515339 0.11053872 0.09757568 0.09720064]
602	SMALL_019_PROC_02_04	SMALL_019_PROC_04_01	cell__02	cell__04	SMALL_019	81.4377	[0.03778939 0.03517031 0.03589404 0.03594001 0.03881458 0.03781406 0.04422742 0.04186849 0.04551737 0.04276741 0.04589167 0.04479389 0.0467901 0.04958494 0.04687276 0.05039173 0.05187025 0.06134532 0.08450101 0.08838939 0.08593624 0.09953573 0.07892061 0.08358056 0.07996531 0.09338 0.08334589 0.08706113 0.08482013 0.07345159]
603	SMALL_019_PROC_02_04	SMALL_019_PROC_04_02	cell__02	cell__04	SMALL_019	86.9967	[0.05588525 0.04781685 0.05317269 0.05449459 0.06843877 0.06784443 0.06823736 0.06971948 0.06636476 0.07481074 0.07652611 0.06724586 0.07095322 0.06771932 0.06344136 0.06069602 0.1012644 0.08771948 0.10207891 0.11012602 0.11687346 0.10560083 0.10514891 0.1217366 0.11418964 0.12388551 0.13755735 0.13822775 0.14273526 0.1408234 ]
604	SMALL_019_PROC_02_04	SMALL_019_PROC_04_03	cell__02	cell__04	SMALL_019	92.8509	[0.06027997 0.05468795 0.05512215 0.05914704 0.05784614 0.0645446 0.06910684 0.06353865 0.07480834 0.07188898 0.06524307 0.06633029 0.06286877 0.06925652 0.08952778 0.0902591 0.08597719 0.09766062 0.09482594 0.10168638 0.10388452 0.09453775 0.0943052 0.10950292 0.12405362 0.14228597 0.13014195 0.15287729 0.1356929 0.15032328]
605	SMALL_019_PROC_02_04	SMALL_019_PROC_04_04	cell__02	cell__04	SMALL_019	100.075	[0.05912962 0.07145974 0.07776072 0.07362434 0.0664064 0.06582823 0.06481199 0.07226767 0.06510296 0.07182128 0.07064439 0.08453028 0.08345796 0.08255058 0.07809916 0.06038766 0.07516604 0.08646731 0.08767933 0.08368087 0.08637547 0.08919873 0.08600998 0.10208145 0.09647934 0.1235212 0.14014292 0.14002141 0.10432016 0.12651977]
606	SMALL_019_PROC_02_04	SMALL_019_PROC_04_05	cell__02	cell__04	SMALL_019	104.738	[0.07343408 0.0694628 0.07702697 0.07198071 0.07714283 0.07266648 0.07309049 0.07604051 0.06660935 0.0725928 0.09527518 0.08715895 0.08414018 0.08818686 0.08149669 0.05560735 0.07520179 0.08872354 0.08809592 0.08199903 0.07758252 0.08805239 0.09731686 0.11044911 0.08628067 0.08270635 0.11287564 0.11866852 0.11386811 0.12140897]
607	SMALL_019_PROC_02_04	SMALL_019_PROC_04_06	cell__02	cell__04	SMALL_019	106.142	[0.04151886 0.05361874 0.05101353 0.05541247 0.04523645 0.04852515 0.05277889 0.05194447 0.06216401 0.05356762 0.05845197 0.06183393 0.05383366 0.05376206 0.04544604 0.05706528 0.04533143 0.0514614 0.06505891 0.06836366 0.06408422 0.0858765 0.07537227 0.07766265 0.06778366 0.08403767 0.10169218 0.08950305 0.10675692 0.09887322]
608	SMALL_019_PROC_02_04	SMALL_019_PROC_04_07	cell__02	cell__04	SMALL_019	102.3	[0.04605772 0.05139479 0.04831507 0.05721189 0.04999624 0.04466772 0.04455029 0.0529949 0.05523983 0.04648913 0.05242319 0.06740144 0.06162736 0.06596932 0.06014547 0.07078869 0.06945302 0.06640927 0.07591561 0.08369671 0.08004293 0.07293587 0.07364814 0.07393135 0.08340425 0.08898712 0.09397597 0.09405588 0.11130399 0.11235676]
609	SMALL_019_PROC_02_04	SMALL_019_PROC_04_08	cell__02	cell__04	SMALL_019	86.9412	[0.09850109 0.08269523 0.07834723 0.08295167 0.08763257 0.06773624 0.08912522 0.08983349 0.10739119 0.12363576 0.10131292 0.10189109 0.10638989 0.12938409 0.1149224 0.10817337 0.11891308 0.12534757 0.11578347 0.13321086 0.11902238 0.16223065 0.16293327 0.15630029 0.14644025 0.17194295 0.15811437 0.15523531 0.16049783 0.14336323]
610	SMALL_019_PROC_02_04	SMALL_019_PROC_04_09	cell__02	cell__04	SMALL_019	87.937	[0.05560576 0.06403651 0.08074147 0.06617809 0.06474855 0.06186676 0.0671078 0.06374327 0.06839785 0.06304143 0.06402239 0.08392995 0.08274183 0.07437445 0.07098263 0.07684209 0.07598063 0.07002372 0.09942906 0.1115401 0.12106254 0.11790765 0.10806019 0.1058184 0.13351394 0.12010693 0.12175364 0.12279122 0.12961072 0.14044729]
611	SMALL_019_PROC_02_04	SMALL_019_PROC_04_10	cell__02	cell__04	SMALL_019	85.6095	[0.06066466 0.05474399 0.06357312 0.0665543 0.0592265 0.06945689 0.06373511 0.075703 0.06722659 0.06852164 0.08400557 0.0856601 0.09831688 0.09404592 0.08386632 0.09962053 0.10952516 0.10691713 0.11304839 0.10923451 0.12997669 0.11623996 0.12204177 0.12473114 0.13345153 0.13535622 0.12740078 0.14300462 0.12441855 0.13823071]
612	SMALL_019_PROC_02_04	SMALL_019_PROC_05_01	cell__02	cell__05	SMALL_019	100.395	[0.02474046 0.01690627 0.01197466 0.01914629 0.01578809 0.01779124 0.01738933 0.02671288 0.01867724 0.02551258 0.02411188 0.02171026 0.01571668 0.01881174 0.02513124 0.01658913 0.02358494 0.02633447 0.0231569 0.02726638 0.03068772 0.03091872 0.03063799 0.04383211 0.04754254 0.04087317 0.04777428 0.0568482 0.03984547 0.05756985]
613	SMALL_019_PROC_02_04	SMALL_019_PROC_05_02	cell__02	cell__05	SMALL_019	95.6723	[0.01973008 0.02175313 0.02532111 0.0262031 0.0233881 0.02914358 0.02901815 0.03047717 0.02752524 0.02706548 0.02400689 0.02492016 0.02869258 0.02528351 0.02618404 0.02032206 0.0288145 0.04006822 0.03335172 0.03843396 0.04173942 0.0381101 0.03735668 0.0388955 0.04534181 0.05354639 0.04390277 0.06900786 0.05175816 0.04463379]
614	SMALL_019_PROC_02_04	SMALL_019_PROC_05_03	cell__02	cell__05	SMALL_019	88.3708	[0.01583478 0.02210518 0.03569827 0.039914 0.03185691 0.02860669 0.02667185 0.0262308 0.02743285 0.0225093 0.02051348 0.02671529 0.03365041 0.03497043 0.02863946 0.02698132 0.02592026 0.03050525 0.03362576 0.03955334 0.04042397 0.03756024 0.03572581 0.05119539 0.06281198 0.06497643 0.07593102 0.08242681 0.07337898 0.08372336]
615	SMALL_019_PROC_02_04	SMALL_019_PROC_05_04	cell__02	cell__05	SMALL_019	88.2649	[0.02696229 0.02954737 0.03490768 0.03734673 0.03589197 0.02670829 0.03459186 0.04655085 0.0421949 0.03569755 0.0327797 0.04474666 0.02720683 0.04217566 0.05205708 0.04300787 0.05456132 0.05820788 0.04877248 0.0373471 0.04320337 0.0436163 0.04764095 0.05185261 0.06774564 0.08282547 0.07518704 0.07686834 0.09138477 0.07655762]
616	SMALL_019_PROC_02_04	SMALL_019_PROC_05_05	cell__02	cell__05	SMALL_019	82.707	[0.03442087 0.03155985 0.03325588 0.02996549 0.02787755 0.02861148 0.03058214 0.04271031 0.03728764 0.04475525 0.04890192 0.04617489 0.04822549 0.05086673 0.04893976 0.04836527 0.06279469 0.07182054 0.07187457 0.06651062 0.06711479 0.06651547 0.05749336 0.06204961 0.06840578 0.08905806 0.07992246 0.09561145 0.09388042 0.10283962]
617	SMALL_019_PROC_02_04	SMALL_019_PROC_05_06	cell__02	cell__05	SMALL_019	85.2066	[0.03605098 0.05172589 0.04940179 0.05094764 0.0458751 0.03854452 0.03522158 0.03155272 0.03572163 0.04407131 0.04682861 0.04070508 0.03044303 0.03955402 0.03640968 0.03804986 0.0410416 0.04934035 0.04571183 0.04305974 0.05145697 0.0481779 0.05961279 0.06047519 0.05150709 0.06883509 0.07848811 0.08533951 0.09303359 0.09197604]
618	SMALL_019_PROC_02_04	SMALL_019_PROC_06_01	cell__02	cell__06	SMALL_019	131.675	[0.05153998 0.04723025 0.04412689 0.03994611 0.04079558 0.04389763 0.04868649 0.05083175 0.04657086 0.04139209 0.03856253 0.03486252 0.03514346 0.0345996 0.04731814 0.0462373 0.0501833 0.04616206 0.060579 0.05950552 0.05807487 0.06143012 0.071296 0.07155213 0.08123315 0.07117517 0.08391368 0.08253712 0.08897581 0.09250412]
619	SMALL_019_PROC_02_04	SMALL_019_PROC_06_02	cell__02	cell__06	SMALL_019	132.946	[0.0648783 0.07789374 0.06436152 0.07094231 0.08112412 0.0770037 0.06980106 0.06357636 0.06962743 0.07669661 0.07952005 0.08529112 0.08610978 0.08757469 0.08242883 0.07813672 0.0863642 0.07891554 0.08923034 0.10364904 0.10870929 0.10896989 0.09789242 0.09803615 0.09618641 0.10781229 0.11055487 0.11037228 0.13341263 0.12277564]
620	SMALL_019_PROC_02_04	SMALL_019_PROC_06_03	cell__02	cell__06	SMALL_019	145.658	[0.03549293 0.03037379 0.02454745 0.02801276 0.02981215 0.03119804 0.0373544 0.03859234 0.04078893 0.04221693 0.0430312 0.03224796 0.03887476 0.0456594 0.05854375 0.05191214 0.06416473 0.05816123 0.05149922 0.05215249 0.05212786 0.05145612 0.05437367 0.06326532 0.06994914 0.06848488 0.08074893 0.08726717 0.05348856 0.0688175 ]
621	SMALL_019_PROC_02_04	SMALL_019_PROC_06_04	cell__02	cell__06	SMALL_019	144.818	[0.03799862 0.04011102 0.0406028 0.03556175 0.03875319 0.04281193 0.04358581 0.04362112 0.04852999 0.04887236 0.05919543 0.05166846 0.05724685 0.05054676 0.05620385 0.05982706 0.0557359 0.05156023 0.05399644 0.05829388 0.05083533 0.05855729 0.05746979 0.06131751 0.07168331 0.07442206 0.07258989 0.07181333 0.0754711 0.08862798]
622	SMALL_019_PROC_02_04	SMALL_019_PROC_06_05	cell__02	cell__06	SMALL_019	149.776	[0.0432745 0.03351617 0.03688628 0.04250036 0.03811648 0.04636373 0.04445909 0.03794988 0.04568859 0.03936379 0.04873777 0.06045017 0.049443 0.06189464 0.05789848 0.06218864 0.06021218 0.05467118 0.06731879 0.06835129 0.06421308 0.06503926 0.06156508 0.07299163 0.0829405 0.07047804 0.09636953 0.08708168 0.08366879 0.09325808]
623	SMALL_019_PROC_02_04	SMALL_019_PROC_06_06	cell__02	cell__06	SMALL_019	146.215	[0.03807527 0.03264976 0.03076467 0.03469898 0.02860984 0.03574055 0.04122765 0.04402227 0.03603557 0.0365297 0.04678439 0.04652687 0.04400989 0.05323818 0.04326121 0.06508963 0.04689946 0.04090991 0.04213568 0.04048057 0.03814128 0.05300414 0.05395929 0.05138852 0.05309206 0.05157626 0.06097548 0.06285157 0.03729974 0.05943676]
624	SMALL_019_PROC_02_04	SMALL_019_PROC_07_01	cell__02	cell__07	SMALL_019	41.9521	[0.05919739 0.0604091 0.05736502 0.05544525 0.05612953 0.05976163 0.06161319 0.05996374 0.07851146 0.08139865 0.08479405 0.10224501 0.09738811 0.10641778 0.11959353 0.11958009 0.11822505 0.11676444 0.12494457 0.13691788 0.14016144 0.15325886 0.16264451 0.15610714 0.1572708 0.15207042 0.16566765 0.16930196 0.17234449 0.16768264]
625	SMALL_019_PROC_02_04	SMALL_019_PROC_07_02	cell__02	cell__07	SMALL_019	37.479	[0.04522224 0.05393232 0.0543457 0.05712773 0.05573808 0.05329004 0.04797736 0.05381969 0.04268024 0.04133972 0.05120513 0.05770342 0.07214856 0.08832994 0.07837234 0.08141672 0.07676832 0.06847756 0.06961915 0.08152307 0.09759342 0.09331224 0.10301284 0.10083486 0.09972601 0.09778932 0.10800732 0.11948192 0.11836571 0.11521912]
626	SMALL_019_PROC_02_04	SMALL_019_PROC_07_03	cell__02	cell__07	SMALL_019	29.9868	[0.07926819 0.09118201 0.07565225 0.06784399 0.07069034 0.08080962 0.0860008 0.08356684 0.09449452 0.09031385 0.08809737 0.09611661 0.10457095 0.12240949 0.1209839 0.10594212 0.12320912 0.13169436 0.12817776 0.11258939 0.11621234 0.11241351 0.12308264 0.13594004 0.13299479 0.13748541 0.17209861 0.16412522 0.15802354 0.17509051]
627	SMALL_019_PROC_02_04	SMALL_019_PROC_07_04	cell__02	cell__07	SMALL_019	25.8232	[0.06409732 0.06614257 0.06071464 0.05593396 0.06129819 0.05948183 0.07057155 0.06093547 0.05536636 0.06516382 0.07615834 0.07526976 0.08703767 0.08934452 0.09224508 0.09638342 0.0996055 0.09302678 0.10579195 0.1016875 0.08960366 0.11553629 0.12007885 0.12098888 0.12405374 0.12729706 0.12708953 0.12959687 0.1234889 0.11165257]
628	SMALL_019_PROC_02_04	SMALL_019_PROC_07_05	cell__02	cell__07	SMALL_019	37.1237	[0.04778014 0.04812255 0.03614105 0.03789234 0.04763568 0.04539455 0.04375625 0.04403847 0.04741574 0.04584797 0.05421502 0.05412209 0.06362106 0.06840732 0.06623405 0.08315434 0.0966576 0.0811981 0.08082324 0.08485606 0.07993787 0.07473925 0.08992569 0.10070468 0.09153628 0.10759792 0.09410504 0.09749554 0.10003616 0.09863565]
629	SMALL_019_PROC_02_04	SMALL_019_PROC_07_06	cell__02	cell__07	SMALL_019	41.6082	[0.03451861 0.04883791 0.03696679 0.03375873 0.04621717 0.03467383 0.04409733 0.04268953 0.03610155 0.03794889 0.05319635 0.04816178 0.05384858 0.06754238 0.06861641 0.06769492 0.06472406 0.06827136 0.06643908 0.06941851 0.07004884 0.08121995 0.08322957 0.08488438 0.07738981 0.07572862 0.06689473 0.0833789 0.07483467 0.07596826]
630	SMALL_019_PROC_02_04	SMALL_019_PROC_07_07	cell__02	cell__07	SMALL_019	42.2594	[0.06556834 0.07672539 0.06152423 0.0525 0.05977025 0.05968036 0.06091287 0.05559648 0.0721907 0.0695621 0.07743749 0.07643765 0.07480405 0.08969911 0.08566056 0.10132747 0.10563913 0.10170149 0.10123977 0.11006092 0.12813187 0.12115186 0.13430965 0.09829126 0.10550157 0.09298325 0.10590317 0.10598899 0.11773346 0.10138485]
631	SMALL_019_PROC_02_04	SMALL_019_SOMA_01	cell__02	cell__01	SMALL_019	29.8916	[0.02275305 0.02272232 0.0255684 0.02067124 0.01952933 0.02045497 0.02155443 0.01701691 0.01473257 0.01680263 0.01837019 0.01840793 0.01696898 0.01792255 0.0194073 0.01390263 0.01881567 0.01774414 0.0177032 0.0186061 0.01832009 0.02036796 0.0255463 0.02505725 0.02619701 0.03406197 0.03620837 0.03221945 0.0326257 0.03724113]
632	SMALL_019_PROC_02_04	SMALL_019_SOMA_02	cell__02	cell__02	SMALL_019	6.47224	[0.01612795 0.01319413 0.01321943 0.01451727 0.01321633 0.01284449 0.01128975 0.00953613 0.0089558 0.01100797 0.00888262 0.00657376 0.00838781 0.00946692 0.01172175 0.01507346 0.0169197 0.0218579 0.02638494 0.02878271 0.03423486 0.03451499 0.04515636 0.04797154 0.05198117 0.05754271 0.06339958 0.06195881 0.06491173 0.0654784 ]
633	SMALL_019_PROC_02_04	SMALL_019_SOMA_03	cell__02	cell__03	SMALL_019	45.0629	[0.02833392 0.02808558 0.03150172 0.03506398 0.04010873 0.04394109 0.03790255 0.04095693 0.04632924 0.04499931 0.05166459 0.05571102 0.06134381 0.05948906 0.07057434 0.07638323 0.07403877 0.08046323 0.09105764 0.08927508 0.09871607 0.10046832 0.1067999 0.11470385 0.12771643 0.12799978 0.13567047 0.13347165 0.13313708 0.12950699]
634	SMALL_019_PROC_02_04	SMALL_019_SOMA_04	cell__02	cell__04	SMALL_019	91.1787	[0.05015588 0.04407477 0.04861148 0.04375505 0.04818452 0.04256687 0.04118672 0.04071334 0.03865172 0.04351178 0.0493993 0.04339444 0.05463237 0.05292806 0.06134939 0.06852212 0.06309425 0.07313304 0.07278449 0.07738987 0.08966776 0.09429207 0.09615952 0.10620921 0.12320423 0.13055938 0.13238958 0.14675791 0.14207878 0.14674184]
635	SMALL_019_PROC_02_04	SMALL_019_SOMA_05	cell__02	cell__05	SMALL_019	94.2544	[0.02791966 0.03171149 0.02594729 0.02280217 0.02607315 0.02501691 0.02611652 0.02384089 0.02333462 0.02794453 0.02454847 0.02272845 0.02267421 0.02381929 0.02454344 0.02870232 0.02953445 0.02739996 0.03025906 0.03138498 0.04192432 0.03590409 0.03306205 0.03732485 0.03420213 0.03202695 0.05727379 0.05851899 0.04879226 0.06252734]
636	SMALL_019_PROC_02_04	SMALL_019_SOMA_06	cell__02	cell__06	SMALL_019	140.179	[0.04584607 0.03755886 0.03877746 0.03973163 0.04335852 0.03939712 0.04051799 0.04246709 0.03549938 0.03616817 0.04364972 0.03791069 0.04191901 0.0476293 0.04627778 0.04610928 0.05713582 0.05284267 0.04511152 0.05729656 0.05873637 0.05637367 0.05488744 0.05812854 0.06402959 0.0690706 0.07916967 0.07985514 0.06444416 0.08048372]
637	SMALL_019_PROC_02_04	SMALL_019_SOMA_07	cell__02	cell__07	SMALL_019	34.155	[0.05220854 0.05690124 0.05745012 0.05799714 0.05908939 0.06232577 0.0621612 0.06294279 0.06349932 0.06966086 0.08881819 0.08297192 0.09582385 0.10821589 0.10536459 0.10759309 0.10900311 0.10587137 0.10933127 0.11324953 0.12083282 0.11907101 0.13306307 0.13390683 0.13981893 0.14853974 0.13997761 0.16806933 0.16022525 0.15592764]
638	SMALL_019_PROC_02_05	SMALL_019_PROC_01_01	cell__02	cell__01	SMALL_019	22.9095	[0.09134279 0.09812735 0.08192462 0.08129131 0.08310167 0.07721511 0.07706161 0.07281593 0.07909667 0.08516796 0.08119973 0.06165985 0.05865067 0.06233043 0.06734206 0.07010891 0.07372977 0.07034599 0.07286391 0.08631301 0.07335456 0.07591124 0.07613925 0.07802611 0.0731761 0.08471761 0.09455576 0.09045804 0.10497749 0.09064634]
639	SMALL_019_PROC_02_05	SMALL_019_PROC_01_02	cell__02	cell__01	SMALL_019	17.9959	[0.08979025 0.07378047 0.08693167 0.0794677 0.08447025 0.07789368 0.07375556 0.10270372 0.09398933 0.08586834 0.06907729 0.09416898 0.09531725 0.09605846 0.11599506 0.09772884 0.1077335 0.10242806 0.08960449 0.09397652 0.08524855 0.08943456 0.10293202 0.11205025 0.10754113 0.10413286 0.09302654 0.10917263 0.11456818 0.11963635]
640	SMALL_019_PROC_02_05	SMALL_019_PROC_01_03	cell__02	cell__01	SMALL_019	19.159	[0.05903769 0.05745417 0.06753895 0.06432625 0.05293844 0.06154349 0.05976464 0.06286144 0.04736572 0.05346942 0.05588966 0.05644941 0.05405152 0.05204292 0.05914561 0.04599128 0.0444283 0.05476627 0.05986746 0.06998603 0.06809677 0.0748332 0.07482597 0.07576255 0.06765607 0.06875664 0.07694619 0.09726708 0.08512974 0.09247806]
641	SMALL_019_PROC_02_05	SMALL_019_PROC_01_04	cell__02	cell__01	SMALL_019	33.6907	[0.02779604 0.02299777 0.02529391 0.027112 0.02650424 0.02414614 0.02160491 0.02173845 0.01710143 0.02669476 0.01973842 0.01804616 0.02004956 0.02143578 0.01860846 0.01742456 0.01706977 0.02013909 0.02987449 0.02549992 0.0188391 0.02266791 0.02479356 0.0262234 0.03885245 0.03330192 0.04017698 0.04072964 0.03862098 0.05088482]
642	SMALL_019_PROC_02_05	SMALL_019_PROC_01_05	cell__02	cell__01	SMALL_019	34.5228	[0.0409541 0.0383378 0.03169497 0.04374277 0.04233768 0.03220744 0.03525167 0.03331897 0.03498274 0.04578029 0.03960277 0.0372641 0.04520307 0.03418741 0.03595688 0.03702939 0.03336616 0.03350157 0.04153044 0.02781177 0.02963736 0.03541241 0.03136631 0.03869428 0.03939273 0.03810535 0.04427451 0.04873496 0.06445668 0.05429897]
643	SMALL_019_PROC_02_05	SMALL_019_PROC_01_06	cell__02	cell__01	SMALL_019	37.8301	[0.05070186 0.04165905 0.05227857 0.06443589 0.05244402 0.04334888 0.04667651 0.04043063 0.03769272 0.04485532 0.04317224 0.04138539 0.04094653 0.03429248 0.03777088 0.04467248 0.03793976 0.0377655 0.04599111 0.03606029 0.03736058 0.04410275 0.04487238 0.0484678 0.06136843 0.05550692 0.07025795 0.06978622 0.06264703 0.06198321]
644	SMALL_019_PROC_02_05	SMALL_019_PROC_01_07	cell__02	cell__01	SMALL_019	37.8703	[0.05064926 0.03711746 0.04555954 0.04312961 0.03476011 0.03583404 0.03708143 0.03706103 0.03801366 0.04259024 0.03583747 0.03584129 0.04099846 0.03509773 0.03811246 0.03550264 0.03655314 0.0322603 0.04012679 0.04107091 0.0302821 0.04067834 0.03718162 0.03900094 0.04823167 0.05234363 0.04965028 0.06176421 0.05527914 0.05371602]
645	SMALL_019_PROC_02_05	SMALL_019_PROC_02_01	cell__02	cell__02	SMALL_019	16.4141	[0.04799557 0.04751277 0.04406212 0.05413696 0.04523718 0.07492276 0.04630819 0.04185475 0.03460087 0.04923672 0.03532348 0.03835256 0.03219613 0.0271697 0.03988074 0.03723334 0.04928297 0.02283617 0.04934937 0.04590096 0.0655609 0.04930299 0.07384986 0.07429557 0.07559972 0.08570342 0.0903719 0.08326178 0.10383067 0.09417144]
646	SMALL_019_PROC_02_05	SMALL_019_PROC_02_02	cell__02	cell__02	SMALL_019	16.2398	[0.03508445 0.04008961 0.04219812 0.04779459 0.05573353 0.04159993 0.04427044 0.05274336 0.03695591 0.04076382 0.04251282 0.03788612 0.04549619 0.03592477 0.04030223 0.03493842 0.04107374 0.04044133 0.05100291 0.04685115 0.04702055 0.05926912 0.05485628 0.05202039 0.07245199 0.06883476 0.0638244 0.06874606 0.06969146 0.07268591]
647	SMALL_019_PROC_02_05	SMALL_019_PROC_02_03	cell__02	cell__02	SMALL_019	13.2622	[0.03766872 0.03511956 0.04301236 0.04531686 0.03949771 0.03508071 0.03068055 0.02305232 0.02385748 0.02526964 0.02551496 0.0346575 0.02953795 0.03529614 0.04056436 0.04403852 0.04110259 0.03502679 0.04293918 0.03887357 0.03334729 0.04200521 0.02887347 0.03212329 0.04413944 0.04436005 0.05492039 0.05304239 0.05137396 0.05326732]
648	SMALL_019_PROC_02_05	SMALL_019_PROC_02_04	cell__02	cell__02	SMALL_019	3.68773	[0.0390683 0.03319258 0.0333919 0.03154547 0.03034468 0.03212982 0.03886903 0.03659896 0.02962126 0.0241688 0.01941417 0.02461752 0.02713804 0.02641573 0.02212529 0.02411567 0.05244852 0.04155182 0.04185444 0.05981549 0.06173559 0.05376032 0.05900723 0.06709944 0.05569249 0.05850141 0.07198109 0.0719456 0.07782994 0.08786884]
650	SMALL_019_PROC_02_05	SMALL_019_PROC_02_06	cell__02	cell__02	SMALL_019	3.08728	[0.03646112 0.02683874 0.03047313 0.02688453 0.0243579 0.02940311 0.01970827 0.03235154 0.01666774 0.02146778 0.02787723 0.01829674 0.01752562 0.01665494 0.03546816 0.0334459 0.03436713 0.03008674 0.04183282 0.03874109 0.04907113 0.03241037 0.04478702 0.05996851 0.05186048 0.05810438 0.05271799 0.08127599 0.07306231 0.08151369]
651	SMALL_019_PROC_02_05	SMALL_019_PROC_02_07	cell__02	cell__02	SMALL_019	10.4488	[0.03648652 0.04064985 0.04105716 0.0454222 0.02704341 0.0342105 0.02831351 0.02775352 0.0259719 0.02789543 0.02784011 0.02656899 0.02670767 0.0262441 0.0353011 0.04792709 0.03181105 0.04000585 0.05320687 0.0371244 0.04751446 0.04262161 0.03503755 0.03553122 0.05123556 0.05194345 0.05626404 0.05791714 0.06107197 0.06831702]
652	SMALL_019_PROC_02_05	SMALL_019_PROC_03_01	cell__02	cell__03	SMALL_019	55.473	[0.0397251 0.03756058 0.04020116 0.03728575 0.04621824 0.04619923 0.05234921 0.05459427 0.0681174 0.0621581 0.07382447 0.07635803 0.08721336 0.08410555 0.07952481 0.09087933 0.08624578 0.08443437 0.09419239 0.09522856 0.10584373 0.11058844 0.1083389 0.10321442 0.10213079 0.10002297 0.10282946 0.09272169 0.08734732 0.0980067 ]
653	SMALL_019_PROC_02_05	SMALL_019_PROC_03_02	cell__02	cell__03	SMALL_019	60.1534	[0.05182319 0.06449248 0.06861565 0.05852621 0.06811095 0.08045217 0.08239505 0.09449254 0.09551781 0.0956161 0.09972599 0.09718694 0.09859183 0.1085088 0.10967625 0.11533981 0.11220097 0.11581933 0.11271691 0.10916592 0.11664814 0.11853418 0.1269559 0.13046758 0.12852824 0.12326558 0.12019915 0.10596505 0.1074394 0.10198161]
654	SMALL_019_PROC_02_05	SMALL_019_PROC_03_03	cell__02	cell__03	SMALL_019	58.8371	[0.04473906 0.03849118 0.03764138 0.04391701 0.04500156 0.04513662 0.04998943 0.05019654 0.05209526 0.0663976 0.07406606 0.07193976 0.0820593 0.07085401 0.07428938 0.08179991 0.07013656 0.08192548 0.07833104 0.08655853 0.09596279 0.11007365 0.10475963 0.09972894 0.10219386 0.09436902 0.09029295 0.09672339 0.08595846 0.08847189]
655	SMALL_019_PROC_02_05	SMALL_019_PROC_03_04	cell__02	cell__03	SMALL_019	43.7583	[0.02352337 0.02038137 0.0196059 0.01964018 0.02016556 0.01904387 0.02316999 0.02610517 0.03336129 0.03663533 0.03534641 0.03344909 0.04201065 0.04377548 0.05044403 0.05134949 0.05539354 0.05812925 0.06950068 0.0733939 0.08596164 0.08209979 0.0690612 0.07369093 0.07829339 0.07838903 0.08435614 0.07893084 0.08190616 0.07693053]
656	SMALL_019_PROC_02_05	SMALL_019_PROC_03_05	cell__02	cell__03	SMALL_019	45.0097	[0.03014106 0.02747573 0.03267322 0.03722481 0.0362933 0.03780278 0.04567899 0.05404902 0.05326194 0.05827547 0.06620772 0.05445075 0.07102207 0.06930893 0.06986943 0.07338607 0.07047659 0.08144449 0.09815105 0.09924981 0.10475464 0.11449016 0.09763644 0.09833292 0.1071289 0.09203905 0.10190287 0.09619451 0.10775721 0.09667113]
657	SMALL_019_PROC_02_05	SMALL_019_PROC_03_06	cell__02	cell__03	SMALL_019	40.9995	[0.02760258 0.02175478 0.02585857 0.0220765 0.03364069 0.03637003 0.03772024 0.04394304 0.05781216 0.05904357 0.05160998 0.05949785 0.06414309 0.07138278 0.07144955 0.07329438 0.07716265 0.07411152 0.09047797 0.1006366 0.11085823 0.09532551 0.08687012 0.08974789 0.09971553 0.08597289 0.09700876 0.09128831 0.09744732 0.08874818]
658	SMALL_019_PROC_02_05	SMALL_019_PROC_03_07	cell__02	cell__03	SMALL_019	38.2752	[0.03790314 0.04191433 0.04070414 0.04389543 0.05160447 0.0499011 0.05353191 0.04595276 0.0459124 0.05470005 0.05648616 0.07083095 0.07312582 0.08253418 0.07957839 0.07359273 0.08587938 0.08910551 0.07947378 0.08341276 0.09768859 0.09552074 0.10274642 0.10791676 0.09268536 0.10466931 0.11040849 0.1055753 0.11947755 0.11245042]
659	SMALL_019_PROC_02_05	SMALL_019_PROC_03_08	cell__02	cell__03	SMALL_019	41.7966	[0.03291671 0.03713637 0.03607804 0.03340779 0.03392729 0.03448535 0.0311632 0.03296736 0.03593028 0.04576385 0.0436537 0.04317177 0.0442899 0.05611603 0.05566743 0.05552829 0.0652455 0.06372326 0.06103936 0.06143266 0.0669886 0.06582793 0.07160417 0.06570718 0.07514265 0.07651205 0.06716894 0.06761285 0.07558594 0.07568285]
660	SMALL_019_PROC_02_05	SMALL_019_PROC_04_01	cell__02	cell__04	SMALL_019	81.0513	[0.04791547 0.04367596 0.043993 0.0467573 0.05166908 0.04897771 0.04966646 0.04664225 0.04450804 0.03892275 0.04898982 0.04636482 0.04833596 0.05367363 0.06506644 0.0538166 0.0675114 0.06574014 0.06450976 0.06602823 0.07730208 0.07485733 0.07434595 0.07469101 0.06431524 0.06020339 0.06352047 0.05793478 0.06356535 0.063946 ]
661	SMALL_019_PROC_02_05	SMALL_019_PROC_04_02	cell__02	cell__04	SMALL_019	87.1467	[0.06081187 0.0666849 0.06280602 0.06793249 0.08990865 0.07670679 0.06441614 0.06366406 0.06407116 0.07223615 0.07835793 0.08004826 0.09236582 0.11102915 0.09933167 0.09882093 0.09787117 0.09008958 0.09787597 0.10576526 0.11535251 0.11282087 0.10515409 0.08837845 0.07742272 0.10147249 0.12088536 0.10888919 0.11711692 0.10055911]
662	SMALL_019_PROC_02_05	SMALL_019_PROC_04_03	cell__02	cell__04	SMALL_019	92.9327	[0.05844663 0.05474122 0.05223443 0.05635402 0.06223667 0.06688124 0.07161044 0.05882672 0.07468987 0.06232336 0.06569784 0.0746182 0.07733789 0.07926759 0.06973258 0.07752186 0.05740377 0.06814725 0.08488001 0.08873596 0.09245057 0.10239 0.10100457 0.10965803 0.0948806 0.1054283 0.11166668 0.13197324 0.12003539 0.11269692]
663	SMALL_019_PROC_02_05	SMALL_019_PROC_04_04	cell__02	cell__04	SMALL_019	99.7267	[0.06801614 0.06266581 0.06115522 0.04160606 0.04821243 0.05800781 0.070503 0.06767504 0.07099775 0.08666114 0.08711961 0.07258964 0.07556325 0.07519388 0.07130522 0.06839553 0.0860965 0.08027979 0.09573309 0.08722475 0.11352663 0.09239351 0.08345214 0.09021178 0.08929501 0.10347346 0.11621069 0.10418236 0.10779241 0.11149029]
664	SMALL_019_PROC_02_05	SMALL_019_PROC_04_05	cell__02	cell__04	SMALL_019	104.518	[0.06317988 0.07405723 0.06650536 0.05997175 0.04330379 0.06186297 0.06637789 0.08177115 0.07803818 0.08423271 0.08828079 0.07272774 0.07854398 0.07961265 0.06878552 0.07840193 0.06718332 0.07104651 0.07419468 0.08270404 0.09571464 0.09131733 0.10763562 0.08423417 0.0814541 0.09192096 0.08429108 0.07374953 0.08645986 0.0835552 ]
665	SMALL_019_PROC_02_05	SMALL_019_PROC_04_06	cell__02	cell__04	SMALL_019	105.878	[0.05058013 0.03777852 0.03962773 0.0410098 0.03852255 0.05635125 0.05364273 0.05153459 0.05901928 0.0659638 0.07445479 0.06719047 0.06962742 0.04383638 0.06175169 0.05450718 0.054465 0.0621772 0.06402288 0.06867928 0.07046509 0.078298 0.08274024 0.07609253 0.07546709 0.06955728 0.06280234 0.07537888 0.09000422 0.07739153]
666	SMALL_019_PROC_02_05	SMALL_019_PROC_04_07	cell__02	cell__04	SMALL_019	101.831	[0.06110794 0.05813895 0.05852772 0.03920586 0.04207469 0.04685299 0.04998734 0.05586839 0.05227511 0.07020698 0.07083966 0.07360476 0.06611191 0.07164496 0.08182941 0.07172363 0.06841731 0.07520322 0.07758388 0.08964839 0.08976141 0.09242596 0.0849245 0.0875386 0.07868085 0.0820203 0.09567386 0.08717049 0.09627003 0.09971986]
667	SMALL_019_PROC_02_05	SMALL_019_PROC_04_08	cell__02	cell__04	SMALL_019	86.4278	[0.07147795 0.07520509 0.08295771 0.07285518 0.08888774 0.1044482 0.08681268 0.0740434 0.07800641 0.08616619 0.10352221 0.09884825 0.0989257 0.10556702 0.1223838 0.1128053 0.117201 0.13277558 0.13508517 0.1225746 0.134875 0.13429894 0.12327289 0.1310934 0.12852633 0.11173742 0.12653725 0.13246343 0.14813223 0.14514761]
668	SMALL_019_PROC_02_05	SMALL_019_PROC_04_09	cell__02	cell__04	SMALL_019	87.2641	[0.06778373 0.06256379 0.05945759 0.06095415 0.08220542 0.09193054 0.09655163 0.07936974 0.08527339 0.10682219 0.10981048 0.09903539 0.09755789 0.07330008 0.09492196 0.10630686 0.10785772 0.1096996 0.13797338 0.12402059 0.11124679 0.12786907 0.12976122 0.1290598 0.12421073 0.13038727 0.13242807 0.12273489 0.12035181 0.11319876]
669	SMALL_019_PROC_02_05	SMALL_019_PROC_04_10	cell__02	cell__04	SMALL_019	84.9186	[0.05366378 0.06642613 0.06758783 0.07590215 0.08451108 0.08931733 0.1118737 0.10064851 0.10007864 0.09071294 0.10184939 0.08909622 0.08013738 0.08937742 0.09714355 0.11535388 0.12447891 0.12216123 0.13587164 0.12457349 0.11759819 0.12480066 0.1315833 0.12250389 0.11735876 0.12999232 0.11907608 0.12594022 0.11665676 0.08961277]
670	SMALL_019_PROC_02_05	SMALL_019_PROC_05_01	cell__02	cell__05	SMALL_019	96.7077	[0.02738991 0.03153857 0.03482955 0.03294536 0.02687701 0.02831874 0.02379798 0.02797217 0.01860027 0.01639195 0.02129592 0.02438333 0.022003 0.02635627 0.0269741 0.02471621 0.02719699 0.02466916 0.03078478 0.04120333 0.04583482 0.04588616 0.03876496 0.03488953 0.03663551 0.03994045 0.05137428 0.05431287 0.06155267 0.06684563]
671	SMALL_019_PROC_02_05	SMALL_019_PROC_05_02	cell__02	cell__05	SMALL_019	91.9877	[0.03380403 0.035473 0.03928503 0.03552872 0.03458973 0.0443722 0.0422725 0.04751307 0.03763187 0.03410566 0.03268954 0.03871154 0.028553 0.03877767 0.04062819 0.0340329 0.03903623 0.04261087 0.03572807 0.04525516 0.04945373 0.04267151 0.05046477 0.04671507 0.03279216 0.05317913 0.05742931 0.04926843 0.06100037 0.07647441]
672	SMALL_019_PROC_02_05	SMALL_019_PROC_05_03	cell__02	cell__05	SMALL_019	84.7241	[0.0226074 0.02112227 0.02192937 0.02385489 0.0266611 0.02753893 0.02928201 0.02784906 0.03154538 0.04282187 0.04102707 0.04078322 0.03428028 0.03127772 0.03219545 0.03287534 0.02247499 0.02190902 0.02799995 0.02986663 0.04050958 0.04267831 0.0466661 0.05216494 0.05170752 0.06202531 0.06305408 0.06372748 0.0995457 0.09668612]
673	SMALL_019_PROC_02_05	SMALL_019_PROC_05_04	cell__02	cell__05	SMALL_019	84.5839	[0.03872033 0.03711121 0.03307686 0.04004079 0.03858898 0.03002165 0.04007883 0.04085763 0.04072218 0.03096512 0.03003958 0.02999176 0.03083131 0.04450463 0.04333051 0.04618712 0.05495012 0.0553784 0.04606679 0.03258786 0.04273108 0.04873491 0.05215827 0.06573019 0.05443417 0.04920565 0.06079835 0.06548975 0.0909455 0.07893086]
674	SMALL_019_PROC_02_05	SMALL_019_PROC_05_05	cell__02	cell__05	SMALL_019	79.0194	[0.0247984 0.02312245 0.02640707 0.03017913 0.03720811 0.02680149 0.03451414 0.03274249 0.02992292 0.02470934 0.02946233 0.02460858 0.03589452 0.04201856 0.06441156 0.05589894 0.07019318 0.06375952 0.06386243 0.05432508 0.05612022 0.0493603 0.04867865 0.05829169 0.05752527 0.06359267 0.06109425 0.06954614 0.09672495 0.09386973]
675	SMALL_019_PROC_02_05	SMALL_019_PROC_05_06	cell__02	cell__05	SMALL_019	81.5539	[0.05622827 0.04665344 0.04609293 0.05124896 0.04217881 0.0505473 0.05255687 0.05343341 0.06063652 0.05629763 0.05126598 0.04416032 0.04113946 0.04437986 0.04835449 0.05148263 0.04483541 0.0555886 0.04036057 0.0407637 0.04743255 0.04242282 0.0486074 0.05187349 0.05339891 0.05980997 0.06176683 0.06042504 0.08508936 0.08342508]
676	SMALL_019_PROC_02_05	SMALL_019_PROC_06_01	cell__02	cell__06	SMALL_019	128.065	[0.03592888 0.04280862 0.03704537 0.02933844 0.03240731 0.0453474 0.03548142 0.03089395 0.04140553 0.04139643 0.03916579 0.04851412 0.05196127 0.03702657 0.0423746 0.05129932 0.05623935 0.06320475 0.05201557 0.04868948 0.05782486 0.06484857 0.06207703 0.05426637 0.06254362 0.05708103 0.08769455 0.08384742 0.09853313 0.08792369]
677	SMALL_019_PROC_02_05	SMALL_019_PROC_06_02	cell__02	cell__06	SMALL_019	129.384	[0.05856645 0.06190251 0.06735941 0.06944558 0.06932714 0.07843076 0.06231801 0.05492297 0.06450422 0.06446142 0.07557868 0.06763812 0.06061871 0.04886092 0.05026672 0.0558017 0.06403706 0.06559049 0.06323583 0.05687759 0.06456517 0.06723682 0.05971238 0.06991197 0.05926404 0.05915607 0.07674286 0.07467018 0.0775999 0.09637419]
678	SMALL_019_PROC_02_05	SMALL_019_PROC_06_03	cell__02	cell__06	SMALL_019	142.088	[0.03097129 0.02409957 0.04219053 0.03040951 0.03296653 0.03694139 0.03368939 0.05359261 0.05052642 0.0541455 0.0485855 0.05511272 0.0496614 0.05061775 0.04939593 0.05093818 0.06676988 0.06439531 0.05767173 0.06882588 0.06537796 0.06649348 0.06801943 0.06219074 0.06396079 0.06670356 0.07247609 0.0720927 0.07198525 0.08347308]
679	SMALL_019_PROC_02_05	SMALL_019_PROC_06_04	cell__02	cell__06	SMALL_019	141.203	[0.0427466 0.03905104 0.04269947 0.04030095 0.04449983 0.03634351 0.0404307 0.05535941 0.05786181 0.05599068 0.05336523 0.04293643 0.04697368 0.05818946 0.05625959 0.05661708 0.06145979 0.06075096 0.06924394 0.06738984 0.06684267 0.07313008 0.07518181 0.08486489 0.08466564 0.07266558 0.08332859 0.07929847 0.09399291 0.09844424]
680	SMALL_019_PROC_02_05	SMALL_019_PROC_06_05	cell__02	cell__06	SMALL_019	146.148	[0.04061117 0.04460307 0.04958098 0.05095717 0.04508274 0.03884118 0.05390828 0.05593894 0.05011794 0.04925805 0.04359869 0.04451622 0.06862676 0.06377387 0.06287675 0.06330881 0.05280972 0.06717361 0.05893626 0.07172923 0.05866016 0.07251981 0.06505799 0.07010858 0.07656187 0.08642853 0.07677259 0.06077109 0.07385143 0.09129607]
681	SMALL_019_PROC_02_05	SMALL_019_PROC_06_06	cell__02	cell__06	SMALL_019	142.578	[0.04603477 0.03723029 0.04331045 0.04206294 0.03980386 0.03547356 0.0377377 0.03800221 0.03754428 0.03723815 0.03415032 0.03139471 0.04768602 0.05083483 0.04798056 0.05650816 0.04874863 0.03527388 0.04723288 0.05561374 0.05395021 0.06823978 0.06488111 0.05535983 0.06454177 0.07204524 0.07149401 0.06033666 0.07609864 0.08637894]
682	SMALL_019_PROC_02_05	SMALL_019_PROC_07_01	cell__02	cell__07	SMALL_019	38.3394	[0.07558538 0.06638955 0.06473026 0.05550528 0.05569417 0.05095647 0.05754316 0.06989502 0.07291066 0.07282224 0.06969491 0.07906051 0.08930603 0.08849358 0.09590108 0.10552217 0.10679862 0.12901678 0.12936921 0.13157868 0.13280722 0.15044885 0.13736379 0.14465926 0.14562712 0.1517867 0.15397619 0.15223844 0.15743517 0.15024089]
683	SMALL_019_PROC_02_05	SMALL_019_PROC_07_02	cell__02	cell__07	SMALL_019	34.1006	[0.05451168 0.05911301 0.04857946 0.04939254 0.042115 0.05327558 0.04513108 0.04953065 0.05442471 0.06062071 0.06972456 0.07147443 0.079423 0.09540557 0.09898412 0.10400435 0.10767101 0.09255629 0.09964827 0.10111171 0.10750894 0.12543718 0.12951635 0.10925478 0.09846998 0.0993671 0.09205428 0.08006793 0.08863921 0.09916747]
684	SMALL_019_PROC_02_05	SMALL_019_PROC_07_03	cell__02	cell__07	SMALL_019	26.6135	[0.07744633 0.06265235 0.07816258 0.07411392 0.0740095 0.08769251 0.09315932 0.07332556 0.08849092 0.10928287 0.10625232 0.09572001 0.10524494 0.10095978 0.09823609 0.10842823 0.13269422 0.12502784 0.12247818 0.12917698 0.14599206 0.15703862 0.1435746 0.15578887 0.15339716 0.15797158 0.15791258 0.14580581 0.14370764 0.14427825]
685	SMALL_019_PROC_02_05	SMALL_019_PROC_07_04	cell__02	cell__07	SMALL_019	22.3019	[0.05182506 0.05650572 0.05363952 0.05636223 0.05692194 0.06559687 0.07135677 0.06779771 0.07288397 0.09265671 0.08107776 0.08020539 0.08130703 0.09342711 0.0907411 0.10011596 0.10961277 0.0947363 0.10445932 0.10140015 0.10278723 0.10476898 0.11673435 0.11758159 0.13758772 0.13754949 0.13276249 0.12189627 0.10581014 0.10927395]
686	SMALL_019_PROC_02_05	SMALL_019_PROC_07_05	cell__02	cell__07	SMALL_019	33.4705	[0.03470602 0.03407074 0.03335162 0.03594376 0.04367187 0.03966919 0.03809566 0.04236424 0.05140661 0.04648613 0.05329194 0.0615649 0.05738425 0.07310019 0.07362191 0.06557449 0.08561778 0.08077823 0.08352096 0.0865162 0.08491763 0.08543528 0.09579852 0.09307796 0.08427437 0.09754329 0.10592104 0.10259306 0.10014716 0.08860565]
687	SMALL_019_PROC_02_05	SMALL_019_PROC_07_06	cell__02	cell__07	SMALL_019	38.0404	[0.02582338 0.03344036 0.02256051 0.03414933 0.03530096 0.02563699 0.02482139 0.02345019 0.02422487 0.01783518 0.04479894 0.05233368 0.05683185 0.04850209 0.05029559 0.05886509 0.06106652 0.07543484 0.07598542 0.06315891 0.08572102 0.07921177 0.07076326 0.06382542 0.07618851 0.08673401 0.08143539 0.078551 0.07758481 0.08440507]
688	SMALL_019_PROC_02_05	SMALL_019_PROC_07_07	cell__02	cell__07	SMALL_019	38.6472	[0.05979709 0.05420001 0.06131092 0.06688091 0.05119463 0.0706571 0.04779892 0.05384623 0.06365894 0.0538592 0.06599167 0.07574007 0.08627214 0.10114424 0.07587344 0.08856581 0.08462813 0.1117148 0.11882445 0.11913071 0.13333139 0.11398022 0.11780667 0.1071528 0.10014142 0.10993661 0.10451818 0.1153146 0.12172886 0.13202658]
689	SMALL_019_PROC_02_05	SMALL_019_SOMA_01	cell__02	cell__01	SMALL_019	28.6464	[0.03535552 0.03015206 0.03244696 0.03316365 0.03356031 0.0333504 0.03065627 0.0331829 0.0321215 0.03310732 0.03112481 0.02817355 0.0261139 0.02360275 0.02756826 0.02736848 0.02696551 0.0255409 0.03123493 0.0325707 0.02877136 0.03523141 0.02697831 0.03912525 0.04026907 0.03544189 0.04253267 0.04987417 0.04742294 0.04914191]
690	SMALL_019_PROC_02_05	SMALL_019_SOMA_02	cell__02	cell__02	SMALL_019	10.0155	[0.02591992 0.02006468 0.02152362 0.02284182 0.01684624 0.01957862 0.02284925 0.02258673 0.01800323 0.01701043 0.01430638 0.01533403 0.01544873 0.01238503 0.01472753 0.02265986 0.02685996 0.02797122 0.03187414 0.02903325 0.03218104 0.03082816 0.03217384 0.03531294 0.0389965 0.04189053 0.04723197 0.05705394 0.05968765 0.06845675]
691	SMALL_019_PROC_02_05	SMALL_019_SOMA_03	cell__02	cell__03	SMALL_019	44.6871	[0.02980075 0.02871271 0.02990613 0.02798693 0.02782043 0.03243387 0.03030109 0.02980043 0.03331849 0.03735186 0.04382716 0.04975261 0.0556508 0.05727482 0.05985865 0.06651193 0.07564251 0.08169382 0.08755105 0.08893347 0.09916666 0.09901795 0.09575854 0.0995526 0.10341714 0.0993032 0.10286434 0.10441221 0.10475537 0.09464025]
692	SMALL_019_PROC_02_05	SMALL_019_SOMA_04	cell__02	cell__04	SMALL_019	90.9016	[0.03799445 0.04066846 0.03977914 0.04313705 0.04316642 0.04110941 0.04214447 0.05046756 0.05657992 0.05265166 0.05209904 0.06130626 0.05895266 0.06131912 0.07155852 0.07501861 0.07664746 0.08376751 0.08197701 0.08648806 0.09468918 0.09460864 0.11340133 0.11093644 0.11303742 0.12357593 0.1255478 0.1284544 0.13388924 0.13545296]
693	SMALL_019_PROC_02_05	SMALL_019_SOMA_05	cell__02	cell__05	SMALL_019	90.5741	[0.04702505 0.04554657 0.04494619 0.04646627 0.03962699 0.03738934 0.04144437 0.03501137 0.03053082 0.03436447 0.03015464 0.03742119 0.0379731 0.03333464 0.03001321 0.03412722 0.02990958 0.03387119 0.03902651 0.04114428 0.04012788 0.03508089 0.03857591 0.03902513 0.03243434 0.0419361 0.03886979 0.04603076 0.06276558 0.06522463]
694	SMALL_019_PROC_02_05	SMALL_019_SOMA_06	cell__02	cell__06	SMALL_019	136.588	[0.03997411 0.03359315 0.03940983 0.03888618 0.03893067 0.03631484 0.03581768 0.04575161 0.05386503 0.05571571 0.04549505 0.04171886 0.04188071 0.05283555 0.05274911 0.06143009 0.04929104 0.0494272 0.05381553 0.06700629 0.06739596 0.06703739 0.07039618 0.06113895 0.06370166 0.07444872 0.07391314 0.06920713 0.07597004 0.07798225]
695	SMALL_019_PROC_02_05	SMALL_019_SOMA_07	cell__02	cell__07	SMALL_019	30.4999	[0.04320975 0.04486429 0.0423798 0.05233226 0.05269469 0.05690106 0.05617715 0.06367552 0.07091424 0.06824048 0.07450611 0.07923247 0.08924327 0.09892939 0.09839732 0.10031563 0.10720377 0.10187829 0.11776087 0.12638777 0.13302869 0.13830749 0.13694595 0.13133997 0.13154553 0.13382526 0.13538623 0.14292888 0.13366747 0.13432767]
696	SMALL_019_PROC_02_06	SMALL_019_PROC_01_01	cell__02	cell__01	SMALL_019	21.5112	[0.08193047 0.09285968 0.09652111 0.09592152 0.09758913 0.10016994 0.10895658 0.09460178 0.09653192 0.0862037 0.08841521 0.100341 0.1015215 0.08768313 0.09836729 0.09496688 0.09535538 0.09121726 0.09228179 0.08985779 0.1030285 0.104915 0.08970916 0.10725584 0.10261027 0.08871074 0.09604153 0.09955581 0.12500648 0.12119907]
697	SMALL_019_PROC_02_06	SMALL_019_PROC_01_02	cell__02	cell__01	SMALL_019	16.3477	[0.11821365 0.09665676 0.09511187 0.10469521 0.11190258 0.11944265 0.09846795 0.08973863 0.09012267 0.09650789 0.09339989 0.09497996 0.11174915 0.11924672 0.11216081 0.11562557 0.11170144 0.12509496 0.13536002 0.11524995 0.143807 0.1405639 0.1314984 0.14428311 0.14882836 0.15454413 0.15343251 0.14560953 0.14194883 0.14202104]
698	SMALL_019_PROC_02_06	SMALL_019_PROC_01_03	cell__02	cell__01	SMALL_019	16.7338	[0.0378853 0.04055383 0.04504396 0.04533825 0.05467155 0.05642831 0.04952942 0.04229683 0.05335756 0.05898311 0.06214814 0.05817633 0.05786605 0.06830611 0.06600798 0.0548317 0.07009197 0.08158989 0.08216643 0.07973429 0.07795033 0.07950635 0.08447443 0.08751952 0.08664223 0.09520117 0.09163281 0.08158169 0.0786404 0.09403951]
699	SMALL_019_PROC_02_06	SMALL_019_PROC_01_04	cell__02	cell__01	SMALL_019	31.1151	[0.02580248 0.02721839 0.02728762 0.0273761 0.03016757 0.02770834 0.02537459 0.02781112 0.02625633 0.03036848 0.03288079 0.03602794 0.0370168 0.03343771 0.03664114 0.03367721 0.03716076 0.03945587 0.0397319 0.04229324 0.04532734 0.04715131 0.05213332 0.05396826 0.05904775 0.05717347 0.06440059 0.0597759 0.06852137 0.06809124]
700	SMALL_019_PROC_02_06	SMALL_019_PROC_01_05	cell__02	cell__01	SMALL_019	31.7339	[0.0598824 0.05880409 0.0659287 0.04710825 0.05662702 0.05869283 0.05442842 0.05793951 0.04412504 0.05918095 0.0492113 0.04585689 0.05897294 0.0460627 0.06394467 0.05588056 0.04702967 0.05004056 0.04474822 0.05183585 0.04699005 0.05360729 0.0558573 0.07766931 0.06416895 0.07184086 0.07537498 0.0609308 0.07492286 0.06424265]
701	SMALL_019_PROC_02_06	SMALL_019_PROC_01_06	cell__02	cell__01	SMALL_019	35.1158	[0.06973541 0.06754574 0.06614402 0.06009608 0.05989518 0.07129703 0.0639977 0.05674956 0.05553296 0.0520842 0.06155971 0.05800574 0.06309928 0.05961764 0.0701868 0.05803042 0.06133606 0.05435459 0.05186984 0.05822054 0.06219888 0.05807233 0.07808574 0.07252312 0.08226427 0.07668825 0.07753242 0.07652006 0.09839322 0.09158628]
702	SMALL_019_PROC_02_06	SMALL_019_PROC_01_07	cell__02	cell__01	SMALL_019	35.6481	[0.04469654 0.0378707 0.04879971 0.05225239 0.04580399 0.0592745 0.05387748 0.04699864 0.0462188 0.05190972 0.05735106 0.04886624 0.04871448 0.05656927 0.05506668 0.03541498 0.06283642 0.07448631 0.06948346 0.07332612 0.0756144 0.06501319 0.0688793 0.08226752 0.07953615 0.07472801 0.06893156 0.07093365 0.07270044 0.06458447]
703	SMALL_019_PROC_02_06	SMALL_019_PROC_02_01	cell__02	cell__02	SMALL_019	17.4662	[0.06893667 0.06248272 0.05813291 0.06153424 0.06229801 0.05567783 0.05937258 0.0573256 0.0568585 0.06373513 0.06806347 0.07032221 0.06629366 0.0716368 0.06087713 0.08313968 0.09350392 0.09831249 0.11693914 0.10562834 0.14076708 0.12338046 0.11957465 0.11932204 0.10955407 0.12151673 0.12839123 0.11403691 0.12108426 0.10412458]
704	SMALL_019_PROC_02_06	SMALL_019_PROC_02_02	cell__02	cell__02	SMALL_019	16.0652	[0.07777406 0.07940889 0.09275533 0.08035218 0.08212673 0.08251348 0.0769336 0.07677293 0.0714704 0.08142902 0.06804288 0.08221238 0.07939118 0.06719944 0.08226191 0.08513934 0.07946028 0.07882939 0.07702353 0.08486326 0.08858256 0.07951091 0.08307694 0.10325996 0.1082328 0.09860511 0.10055164 0.09955675 0.09654551 0.10981315]
705	SMALL_019_PROC_02_06	SMALL_019_PROC_02_03	cell__02	cell__02	SMALL_019	11.0352	[0.05854418 0.05793115 0.0591513 0.05538457 0.05899555 0.06824921 0.06092449 0.04668537 0.03931185 0.04832985 0.04107464 0.03776786 0.05267388 0.04168725 0.0632487 0.05734435 0.05627076 0.05915256 0.06435141 0.07837619 0.07094539 0.06662455 0.06217085 0.06977623 0.06483458 0.07461798 0.07115826 0.07737314 0.09007422 0.07869348]
706	SMALL_019_PROC_02_06	SMALL_019_PROC_02_04	cell__02	cell__02	SMALL_019	3.63933	[0.05923305 0.06738538 0.04949385 0.05426205 0.05315488 0.0571951 0.0574629 0.04561115 0.05001483 0.04523127 0.05037493 0.06038895 0.04819087 0.05358604 0.06088915 0.0693382 0.07394202 0.07435622 0.08305423 0.08157401 0.09939919 0.09780587 0.10766699 0.10573352 0.09761802 0.10138648 0.09754047 0.11021787 0.10506262 0.1054452 ]
707	SMALL_019_PROC_02_06	SMALL_019_PROC_02_05	cell__02	cell__02	SMALL_019	3.08728	[0.05855083 0.05176248 0.05223745 0.05098128 0.0632284 0.07298719 0.05897818 0.06035797 0.04440857 0.05896347 0.06084408 0.06313903 0.06667324 0.0628177 0.06285269 0.09402958 0.07754501 0.07816054 0.08634136 0.09111395 0.10067335 0.10635411 0.08949692 0.10764143 0.09362714 0.08336564 0.09752979 0.08536522 0.10197609 0.09123437]
709	SMALL_019_PROC_02_06	SMALL_019_PROC_02_07	cell__02	cell__02	SMALL_019	12.2597	[0.04731264 0.04955817 0.04792706 0.04186548 0.04785109 0.04468844 0.05268017 0.04782396 0.04518448 0.04544591 0.04370941 0.05109699 0.05978834 0.06050482 0.06468811 0.04570502 0.06952188 0.0762432 0.07674748 0.07053264 0.07135873 0.06873022 0.07348097 0.07694429 0.07474249 0.08612346 0.08937659 0.09163754 0.09713608 0.08486548]
710	SMALL_019_PROC_02_06	SMALL_019_PROC_03_01	cell__02	cell__03	SMALL_019	58.3549	[0.08966932 0.08013239 0.08328226 0.08829793 0.10014377 0.10534517 0.10372544 0.09951302 0.11184536 0.11175749 0.11919455 0.12320745 0.12569059 0.12488208 0.12148794 0.11317526 0.11841142 0.1209232 0.1086334 0.10774863 0.11188184 0.11414289 0.11649197 0.10632679 0.10635106 0.10820965 0.10396294 0.09368348 0.09128862 0.08738838]
711	SMALL_019_PROC_02_06	SMALL_019_PROC_03_02	cell__02	cell__03	SMALL_019	63.1166	[0.10513496 0.10093076 0.10292951 0.09846231 0.1054602 0.1149899 0.11600596 0.10557041 0.11052388 0.11298717 0.10989612 0.11131695 0.10774193 0.10243731 0.10225107 0.11169454 0.11507583 0.12329132 0.10531487 0.10368172 0.11114208 0.11027876 0.11397491 0.11367252 0.10722838 0.11036738 0.09984947 0.10242873 0.10333052 0.10177679]
712	SMALL_019_PROC_02_06	SMALL_019_PROC_03_03	cell__02	cell__03	SMALL_019	61.6327	[0.07941 0.06918306 0.08073797 0.08091514 0.08689087 0.09226355 0.09605721 0.09051184 0.10015715 0.10456501 0.09913239 0.1120256 0.11643754 0.10587118 0.10737562 0.10310719 0.11016111 0.11069864 0.10254284 0.10072338 0.09745724 0.09924239 0.0952033 0.08940123 0.09809989 0.09467182 0.09009008 0.07671157 0.07561315 0.0808074 ]
713	SMALL_019_PROC_02_06	SMALL_019_PROC_03_04	cell__02	cell__03	SMALL_019	46.452	[0.05507364 0.04627882 0.04606648 0.05689308 0.05643842 0.0561253 0.05707518 0.06235383 0.06777997 0.0803559 0.08358491 0.08570475 0.09425197 0.09208933 0.09192782 0.09183 0.08910875 0.09812954 0.09891433 0.09252001 0.101074 0.09844559 0.09552761 0.09779809 0.08962877 0.08781249 0.08222951 0.07224752 0.07488777 0.06581311]
714	SMALL_019_PROC_02_06	SMALL_019_PROC_03_05	cell__02	cell__03	SMALL_019	47.5758	[0.07331048 0.06118668 0.07757556 0.07518124 0.08625772 0.07437192 0.08086817 0.10074588 0.10893528 0.11440063 0.11977379 0.10714739 0.12124488 0.11863163 0.1159959 0.11297182 0.12128544 0.12970926 0.12767688 0.12189748 0.11744014 0.11120101 0.11142955 0.1146217 0.0991537 0.10371537 0.09446126 0.08587929 0.0936748 0.0735642 ]
715	SMALL_019_PROC_02_06	SMALL_019_PROC_03_06	cell__02	cell__03	SMALL_019	43.5545	[0.06015371 0.05932365 0.06683399 0.06566021 0.07067139 0.06539363 0.07241715 0.06820823 0.0882293 0.09443887 0.09709875 0.10846925 0.10684415 0.11122037 0.09614191 0.10870314 0.12027612 0.12248238 0.11400469 0.10934327 0.11511753 0.10379237 0.10419972 0.1117539 0.09723149 0.10564186 0.09944008 0.08827224 0.09359459 0.07269251]
716	SMALL_019_PROC_02_06	SMALL_019_PROC_03_07	cell__02	cell__03	SMALL_019	41.2859	[0.08303602 0.08757849 0.08768943 0.09725413 0.09644028 0.10423719 0.10944924 0.09397853 0.09819119 0.09466096 0.11526031 0.11850361 0.1189529 0.11749836 0.11898658 0.13170024 0.11641114 0.11840881 0.12413549 0.12483372 0.12898661 0.11831883 0.11683638 0.12451365 0.12442663 0.11877005 0.11825948 0.11796419 0.11106322 0.11441496]
717	SMALL_019_PROC_02_06	SMALL_019_PROC_03_08	cell__02	cell__03	SMALL_019	44.8353	[0.05862152 0.06761397 0.07310054 0.06281046 0.06228244 0.07208 0.07011066 0.06186807 0.06311334 0.069475 0.08057776 0.08067009 0.08148687 0.08625656 0.07999989 0.09638925 0.08323217 0.06881401 0.07212956 0.07460599 0.08763199 0.07324986 0.0749046 0.08905023 0.09714216 0.08800468 0.07470356 0.07035061 0.06929545 0.06551916]
718	SMALL_019_PROC_02_06	SMALL_019_PROC_04_01	cell__02	cell__04	SMALL_019	83.9406	[0.06040256 0.06447402 0.06833898 0.06636341 0.074282 0.07387629 0.07388765 0.0701765 0.07138113 0.0856097 0.0770561 0.06991776 0.08198825 0.08074924 0.07983606 0.08483956 0.08060257 0.08619275 0.08257561 0.08038712 0.08065594 0.07771143 0.06801483 0.07640894 0.07550438 0.08217004 0.07132683 0.06829816 0.07650585 0.07910974]
719	SMALL_019_PROC_02_06	SMALL_019_PROC_04_02	cell__02	cell__04	SMALL_019	89.8524	[0.04811639 0.06001543 0.04906235 0.0611355 0.07087115 0.0596799 0.07365601 0.09260694 0.07595514 0.08010297 0.09071875 0.08137499 0.08431104 0.08700149 0.09960981 0.10093204 0.11173308 0.11043698 0.10080319 0.09297455 0.10002633 0.085992 0.09511625 0.10026034 0.08959514 0.11256808 0.1028908 0.0933359 0.08178288 0.07239983]
720	SMALL_019_PROC_02_06	SMALL_019_PROC_04_03	cell__02	cell__04	SMALL_019	95.6662	[0.06117616 0.05614497 0.05987953 0.06018306 0.06814822 0.07116621 0.06263187 0.0646348 0.07840768 0.08003322 0.08144588 0.08552899 0.0972447 0.09263488 0.09976645 0.09460531 0.09720923 0.10285811 0.10650687 0.10896251 0.10182558 0.11495646 0.11670811 0.12398049 0.12290326 0.12625105 0.11722181 0.12521025 0.1090449 0.11050571]
721	SMALL_019_PROC_02_06	SMALL_019_PROC_04_04	cell__02	cell__04	SMALL_019	102.608	[0.07954746 0.08076179 0.06946624 0.07597748 0.07702744 0.07129272 0.06709995 0.08232274 0.08749558 0.09823626 0.10164183 0.10160208 0.11706506 0.12148122 0.10806022 0.12175893 0.10777597 0.12052673 0.10929903 0.10057342 0.12907281 0.11862621 0.11682341 0.1136449 0.11260489 0.11626221 0.10116378 0.09236246 0.10568328 0.11237073]
722	SMALL_019_PROC_02_06	SMALL_019_PROC_04_05	cell__02	cell__04	SMALL_019	107.36	[0.0910454 0.10273897 0.09131814 0.08265786 0.08972263 0.08766963 0.07096147 0.07420842 0.07450808 0.07772517 0.09522526 0.10413171 0.11260802 0.12386283 0.09042533 0.09505836 0.08747352 0.12217957 0.11790898 0.10053141 0.1074813 0.09836325 0.09118099 0.09241517 0.09340589 0.10943892 0.08933662 0.09758078 0.08832152 0.09011743]
723	SMALL_019_PROC_02_06	SMALL_019_PROC_04_06	cell__02	cell__04	SMALL_019	108.734	[0.08323625 0.06603193 0.06263481 0.06383903 0.05380855 0.07041517 0.06978871 0.07973632 0.06536803 0.07780616 0.06878186 0.06386903 0.10048588 0.07752258 0.08490303 0.06275944 0.06488852 0.08367187 0.08578057 0.08342951 0.08661589 0.0808269 0.07417835 0.07464851 0.07897533 0.0813424 0.07494797 0.05399017 0.07157342 0.07341599]
724	SMALL_019_PROC_02_06	SMALL_019_PROC_04_07	cell__02	cell__04	SMALL_019	104.747	[0.07225054 0.07682237 0.08839781 0.0837472 0.07643319 0.07208855 0.07777372 0.0884753 0.08035438 0.08434499 0.08741424 0.0938249 0.10010769 0.09690615 0.09982421 0.09637354 0.10675425 0.09772009 0.09545323 0.09305408 0.09166689 0.09471008 0.09006603 0.11608708 0.10676959 0.10492268 0.11188527 0.08460099 0.09836478 0.09445174]
725	SMALL_019_PROC_02_06	SMALL_019_PROC_04_08	cell__02	cell__04	SMALL_019	89.3536	[0.08108732 0.07501332 0.08678439 0.09189483 0.09616654 0.08121581 0.09361913 0.10504047 0.10746738 0.11310266 0.12957475 0.11921251 0.13694467 0.13813157 0.12859201 0.12817004 0.1240032 0.13587688 0.1342341 0.13697945 0.14283578 0.14911612 0.12718428 0.14291117 0.13007128 0.16648156 0.14916155 0.12478538 0.13807823 0.12543445]
726	SMALL_019_PROC_02_06	SMALL_019_PROC_04_09	cell__02	cell__04	SMALL_019	90.2299	[0.07899044 0.07640804 0.10760227 0.08307697 0.07850555 0.09522886 0.1041955 0.09684855 0.11542373 0.11118827 0.12026023 0.1289799 0.1312381 0.13934179 0.12753654 0.11072179 0.1170839 0.12872106 0.13579874 0.12886053 0.12861299 0.12270828 0.11622336 0.13040511 0.10239579 0.12563956 0.13236162 0.10363748 0.11831162 0.13949467]
727	SMALL_019_PROC_02_06	SMALL_019_PROC_04_10	cell__02	cell__04	SMALL_019	87.8882	[0.06746334 0.07257219 0.08212831 0.0950183 0.09113433 0.08520423 0.09402245 0.10088805 0.09425115 0.10317451 0.12185485 0.13523841 0.13096012 0.13260683 0.11843888 0.12080666 0.11761806 0.1293248 0.12320603 0.11713247 0.13542363 0.13245408 0.13067336 0.1322612 0.10915324 0.11258347 0.12462209 0.1309126 0.12024217 0.12400607]
728	SMALL_019_PROC_02_06	SMALL_019_PROC_05_01	cell__02	cell__05	SMALL_019	98.1428	[0.0615867 0.04895475 0.03455473 0.04337897 0.04820673 0.04472249 0.04222975 0.05126382 0.06704312 0.06311886 0.07360655 0.06411155 0.051809 0.05282191 0.0651031 0.05381806 0.05453696 0.05118441 0.05349384 0.04999296 0.06096868 0.0737122 0.06132279 0.06392104 0.07300369 0.07035138 0.0736133 0.06695464 0.07195834 0.06546718]
729	SMALL_019_PROC_02_06	SMALL_019_PROC_05_02	cell__02	cell__05	SMALL_019	93.4825	[0.06550633 0.06384172 0.05613805 0.05725306 0.053873 0.04610229 0.05455538 0.06269049 0.06861691 0.06431939 0.06329918 0.06913342 0.05980829 0.06925787 0.06508124 0.07100675 0.06380529 0.04879152 0.06248986 0.06167456 0.06944048 0.08825908 0.07182933 0.05866511 0.07859304 0.07586299 0.07368841 0.06952814 0.07280185 0.07008073]
730	SMALL_019_PROC_02_06	SMALL_019_PROC_05_03	cell__02	cell__05	SMALL_019	86.5088	[0.05532405 0.04815352 0.0515355 0.04516121 0.04484785 0.04202773 0.05309259 0.061488 0.04797093 0.04004295 0.04425131 0.04884276 0.0477594 0.04841069 0.04840512 0.04298431 0.03543988 0.04369606 0.05227175 0.05113503 0.05949105 0.0595667 0.04584013 0.05856786 0.05669613 0.05613703 0.04818684 0.04093331 0.05060537 0.04379755]
731	SMALL_019_PROC_02_06	SMALL_019_PROC_05_04	cell__02	cell__05	SMALL_019	86.1361	[0.06469923 0.06236522 0.04302141 0.04688806 0.04739011 0.06567466 0.04914918 0.05683453 0.06372216 0.06456862 0.06899657 0.0561627 0.05702595 0.05525984 0.05398956 0.06011354 0.05687537 0.06199687 0.05883973 0.07607866 0.05858809 0.05608559 0.05702748 0.05173629 0.05466234 0.06013569 0.06431763 0.06245835 0.07199316 0.04926731]
732	SMALL_019_PROC_02_06	SMALL_019_PROC_05_05	cell__02	cell__05	SMALL_019	80.3818	[0.0603589 0.06502336 0.04649487 0.05403067 0.05362961 0.05680712 0.06330618 0.07560059 0.05997732 0.07206202 0.08040886 0.07023256 0.05909162 0.05759539 0.05748493 0.06083389 0.06397208 0.07132424 0.08254852 0.0771854 0.08096782 0.07822419 0.07113477 0.07190793 0.06975803 0.06903062 0.06468479 0.05678772 0.05860148 0.04424041]
733	SMALL_019_PROC_02_06	SMALL_019_PROC_05_06	cell__02	cell__05	SMALL_019	82.5426	[0.06959236 0.08487596 0.06863772 0.0709478 0.06926928 0.06781169 0.06269683 0.06929214 0.06014267 0.05752422 0.07072032 0.07053706 0.07293578 0.07611519 0.07769087 0.06876473 0.06446814 0.07365674 0.07157299 0.0661108 0.07489614 0.07097735 0.07084405 0.06906037 0.07414776 0.08655923 0.08014056 0.07766796 0.07907126 0.07230166]
734	SMALL_019_PROC_02_06	SMALL_019_PROC_06_01	cell__02	cell__06	SMALL_019	129.975	[0.04576357 0.0460836 0.04596337 0.04606845 0.03840186 0.04494222 0.04144549 0.05895742 0.06183662 0.0605515 0.06598794 0.05530705 0.06471384 0.0701915 0.07662234 0.0757069 0.05611806 0.06066176 0.06056385 0.07248715 0.07769093 0.07872774 0.08416871 0.10914804 0.10802554 0.0973126 0.09714007 0.08858987 0.08942777 0.08780071]
735	SMALL_019_PROC_02_06	SMALL_019_PROC_06_02	cell__02	cell__06	SMALL_019	131.427	[0.05238716 0.05080052 0.07764081 0.06561657 0.08022904 0.07467116 0.06345251 0.05621138 0.05350567 0.05834416 0.06338573 0.05447862 0.06825147 0.07026942 0.06631467 0.06506541 0.08355756 0.07022068 0.08309243 0.08780714 0.08799381 0.07268943 0.07574184 0.0793459 0.08511844 0.09479909 0.07990978 0.0801787 0.0948128 0.1009827 ]
736	SMALL_019_PROC_02_06	SMALL_019_PROC_06_03	cell__02	cell__06	SMALL_019	144.108	[0.04686318 0.03559364 0.03541757 0.0413688 0.04068126 0.04435422 0.05300637 0.05234993 0.04581517 0.04813584 0.05010076 0.05092088 0.05075781 0.06227054 0.05487893 0.06244967 0.05885975 0.07019836 0.07741483 0.06761557 0.07488721 0.08044634 0.06796502 0.07713699 0.08827354 0.07322443 0.06907217 0.08364946 0.07132456 0.06643442]
737	SMALL_019_PROC_02_06	SMALL_019_PROC_06_04	cell__02	cell__06	SMALL_019	143.095	[0.03851161 0.03914108 0.04370148 0.05051548 0.04575615 0.04839372 0.05069529 0.05561997 0.05663323 0.06016167 0.06588331 0.05459892 0.05543294 0.05233731 0.05467949 0.06078286 0.05633744 0.05239845 0.05525581 0.06025962 0.05665847 0.07251303 0.073484 0.07140143 0.07876393 0.07387072 0.08099682 0.07880191 0.07981994 0.07964501]
738	SMALL_019_PROC_02_06	SMALL_019_PROC_06_05	cell__02	cell__06	SMALL_019	147.991	[0.05123453 0.0479414 0.03488174 0.04984778 0.04303768 0.0465652 0.04980791 0.05432416 0.05320335 0.04478864 0.06660752 0.06140287 0.06791805 0.06723761 0.0646752 0.05892057 0.06222748 0.07123989 0.07827874 0.05955918 0.06566242 0.08687863 0.07889983 0.07338726 0.08826736 0.09060426 0.08577185 0.09436381 0.09023771 0.07700351]
739	SMALL_019_PROC_02_06	SMALL_019_PROC_06_06	cell__02	cell__06	SMALL_019	144.39	[0.04241078 0.04132025 0.01838435 0.02720024 0.02777085 0.03945971 0.04485759 0.04284572 0.04314251 0.04006594 0.05315548 0.05381882 0.04563615 0.05512785 0.05873213 0.06221594 0.04658459 0.05215529 0.04001309 0.03856826 0.0458305 0.07340737 0.07068025 0.07027383 0.07681842 0.06886746 0.0531943 0.06912065 0.07311806 0.06983065]
740	SMALL_019_PROC_02_06	SMALL_019_PROC_07_01	cell__02	cell__07	SMALL_019	40.3075	[0.11884898 0.10384729 0.12289878 0.11250968 0.11115636 0.1300285 0.12048169 0.12297679 0.12478148 0.11184193 0.12594511 0.13857264 0.13057917 0.13428808 0.13402173 0.12466997 0.13714773 0.12893597 0.12578195 0.12852497 0.13196543 0.11770296 0.11199805 0.13112958 0.11308072 0.11775712 0.10844393 0.09720735 0.10712947 0.10163513]
741	SMALL_019_PROC_02_06	SMALL_019_PROC_07_02	cell__02	cell__07	SMALL_019	36.5381	[0.07315708 0.06967937 0.06095719 0.09040793 0.08318169 0.08383862 0.07164049 0.07461943 0.06927389 0.06046855 0.07805019 0.0913658 0.09854284 0.09270622 0.09503194 0.08558329 0.08384319 0.08407571 0.09507621 0.08910264 0.10983531 0.10561449 0.09449735 0.08424113 0.08390379 0.09135158 0.08604255 0.08372001 0.07829042 0.06628967]
742	SMALL_019_PROC_02_06	SMALL_019_PROC_07_03	cell__02	cell__07	SMALL_019	29.0814	[0.11541783 0.11680933 0.12556027 0.11199478 0.11390142 0.11458665 0.120555 0.1401105 0.12964643 0.11970263 0.10980109 0.12381514 0.12268625 0.12233935 0.13009574 0.14476648 0.13412509 0.13145002 0.13796774 0.12657028 0.13442638 0.12025883 0.11591712 0.1403967 0.12733932 0.13251503 0.11537864 0.10482444 0.1180416 0.10801403]
743	SMALL_019_PROC_02_06	SMALL_019_PROC_07_04	cell__02	cell__07	SMALL_019	24.56	[0.10368063 0.10170229 0.10648209 0.09981028 0.10249275 0.10047683 0.11457139 0.10684389 0.09910341 0.10923199 0.10207002 0.10361415 0.10433568 0.0994932 0.0890316 0.11177587 0.12124769 0.11538893 0.12393098 0.11524096 0.12233259 0.1255822 0.11125599 0.11369659 0.10805138 0.11867658 0.10472411 0.09243263 0.1071535 0.09042517]
744	SMALL_019_PROC_02_06	SMALL_019_PROC_07_05	cell__02	cell__07	SMALL_019	34.5229	[0.07977434 0.08448931 0.07282831 0.07153636 0.06976481 0.06784336 0.07676283 0.07435745 0.05854101 0.06466378 0.07059365 0.06395151 0.05911437 0.0845793 0.0728298 0.08390025 0.08822908 0.08361913 0.08409772 0.08352384 0.0762531 0.07150328 0.07474391 0.0748346 0.0938724 0.10551923 0.08089692 0.07470197 0.08422811 0.08647569]
745	SMALL_019_PROC_02_06	SMALL_019_PROC_07_06	cell__02	cell__07	SMALL_019	38.7165	[0.057741 0.06800652 0.05575276 0.0590168 0.05380765 0.04466273 0.05816379 0.06107607 0.06241234 0.05764656 0.06265822 0.0567213 0.05587569 0.06912459 0.06529861 0.08615645 0.07036018 0.06305021 0.06559856 0.0748237 0.07734947 0.07981332 0.09256525 0.07912518 0.10064431 0.1006923 0.08193827 0.06679928 0.07548572 0.08303064]
746	SMALL_019_PROC_02_06	SMALL_019_PROC_07_07	cell__02	cell__07	SMALL_019	39.4862	[0.09532923 0.08851831 0.08229733 0.08158629 0.08872213 0.08541735 0.07978211 0.09238253 0.09806067 0.09423153 0.11090092 0.0967756 0.0859938 0.08621877 0.08845184 0.10869683 0.11145211 0.1032957 0.09621486 0.11883969 0.10145658 0.09397452 0.11456228 0.10967508 0.11053429 0.12167159 0.10737945 0.13087815 0.11765984 0.09879687]
747	SMALL_019_PROC_02_06	SMALL_019_SOMA_01	cell__02	cell__01	SMALL_019	26.4342	[0.03236376 0.02803876 0.03367686 0.03291456 0.03158032 0.0323461 0.03193325 0.02918266 0.03051707 0.03261345 0.03687795 0.03631174 0.03547692 0.03609831 0.033437 0.0292271 0.0434437 0.04430361 0.0481152 0.04653727 0.04867036 0.04880524 0.05214381 0.05908402 0.0606813 0.06574593 0.06643794 0.06570058 0.06724748 0.06086951]
748	SMALL_019_PROC_02_06	SMALL_019_SOMA_02	cell__02	cell__02	SMALL_019	9.80055	[0.04674743 0.03878817 0.04060062 0.03635454 0.04283195 0.04530742 0.04102053 0.03888073 0.03556761 0.03599855 0.03296885 0.03200753 0.02825509 0.03430274 0.0352163 0.03019122 0.04597933 0.04903013 0.05508118 0.06530614 0.07284851 0.07332787 0.07448633 0.08367702 0.08546047 0.09847157 0.08996008 0.09164014 0.10415224 0.09729279]
749	SMALL_019_PROC_02_06	SMALL_019_SOMA_03	cell__02	cell__03	SMALL_019	47.5593	[0.06860593 0.06502515 0.07218388 0.07263549 0.07764205 0.08302955 0.08117763 0.08826334 0.09665246 0.10211534 0.10448731 0.10551828 0.10961424 0.11122412 0.11751168 0.11679015 0.12630827 0.12766091 0.12651814 0.12411667 0.12666921 0.12715722 0.12865746 0.12720886 0.12309816 0.12192328 0.11781751 0.10926978 0.10742017 0.09792953]
750	SMALL_019_PROC_02_06	SMALL_019_SOMA_04	cell__02	cell__04	SMALL_019	93.7597	[0.06032858 0.06334223 0.05656745 0.06539968 0.06903831 0.07200166 0.07249912 0.07283714 0.0773652 0.08222794 0.08674445 0.09828691 0.10344367 0.10247053 0.11072679 0.11795281 0.11278471 0.12424034 0.12392437 0.13476281 0.12680512 0.13401839 0.13398375 0.1277727 0.13650398 0.13011373 0.13471505 0.12468271 0.12797029 0.12771265]
751	SMALL_019_PROC_02_06	SMALL_019_SOMA_05	cell__02	cell__05	SMALL_019	91.7753	[0.06073359 0.05545501 0.04828133 0.05665477 0.06895342 0.0632557 0.06359058 0.06643049 0.06886854 0.0669398 0.06899929 0.07339312 0.06424295 0.06458806 0.07885192 0.06206344 0.0566068 0.06948776 0.06921856 0.05917562 0.07293482 0.08261133 0.06724789 0.06386899 0.06342189 0.07852073 0.08104901 0.0736852 0.07452504 0.07040653]
752	SMALL_019_PROC_02_06	SMALL_019_SOMA_06	cell__02	cell__06	SMALL_019	138.554	[0.04179524 0.04613682 0.04142813 0.05419708 0.04764378 0.04368586 0.04862314 0.04930212 0.04965069 0.04469469 0.06052991 0.0620585 0.05870039 0.05771745 0.06046083 0.06574502 0.06832248 0.07606326 0.06646855 0.06758993 0.07639462 0.07723528 0.081581 0.07809794 0.08377149 0.07839079 0.08554826 0.08799102 0.08390091 0.07946168]
753	SMALL_019_PROC_02_06	SMALL_019_SOMA_07	cell__02	cell__07	SMALL_019	32.3194	[0.08609558 0.09102852 0.09140035 0.09292334 0.08979362 0.09097287 0.09692098 0.09581962 0.09824871 0.10511522 0.11174747 0.1187132 0.11628817 0.11275122 0.11574997 0.11850474 0.11828076 0.12055085 0.11937481 0.1230509 0.1248069 0.12263331 0.12547458 0.1225569 0.12045247 0.12029447 0.11221648 0.10468858 0.10613515 0.10531697]
754	SMALL_019_PROC_02_07	SMALL_019_PROC_01_01	cell__02	cell__01	SMALL_019	33.3569	[0.05828913 0.05595914 0.05714389 0.06017407 0.06499365 0.07139742 0.06463686 0.06758469 0.07529416 0.06840802 0.0758298 0.07760364 0.07757678 0.08398395 0.09318014 0.08321826 0.09089287 0.09459057 0.09511095 0.08866009 0.09028893 0.09932887 0.10550194 0.09109418 0.10649789 0.10943049 0.11238666 0.11164144 0.1125994 0.13190151]
755	SMALL_019_PROC_02_07	SMALL_019_PROC_01_02	cell__02	cell__01	SMALL_019	28.3924	[0.05264784 0.07125777 0.07310786 0.07804429 0.08048227 0.06965848 0.08787184 0.08724564 0.0867763 0.08328598 0.09066116 0.08338601 0.09124265 0.10780707 0.10326401 0.09486418 0.10276849 0.11144198 0.10841354 0.10803262 0.11799884 0.11027032 0.13235884 0.16006972 0.14349262 0.13484397 0.1254113 0.13967237 0.135268 0.14755263]
756	SMALL_019_PROC_02_07	SMALL_019_PROC_01_03	cell__02	cell__01	SMALL_019	28.9465	[0.02233516 0.02845524 0.02312641 0.02025415 0.03395595 0.03272344 0.02768607 0.03153177 0.03344346 0.03666522 0.03786795 0.03553555 0.04018705 0.04243789 0.03807611 0.03946198 0.05230631 0.05362491 0.04825426 0.05150661 0.05958428 0.05654303 0.06417512 0.07239453 0.06689524 0.07910105 0.07838339 0.08452418 0.08491793 0.08373753]
757	SMALL_019_PROC_02_07	SMALL_019_PROC_01_04	cell__02	cell__01	SMALL_019	43.1488	[0.00851776 0.01034994 0.00986771 0.00787257 0.00863636 0.00773985 0.00740266 0.00816377 0.01068242 0.0126288 0.01097641 0.01630694 0.01667854 0.02310105 0.02309941 0.01885205 0.02763172 0.03625844 0.0359305 0.03723102 0.03573849 0.04262292 0.04715266 0.05028592 0.04612414 0.05215015 0.0491399 0.05206211 0.0517224 0.04590706]
758	SMALL_019_PROC_02_07	SMALL_019_PROC_01_05	cell__02	cell__01	SMALL_019	43.3779	[0.03801227 0.03484839 0.04428596 0.03562686 0.04130193 0.05030492 0.04115404 0.04134416 0.0363663 0.03064215 0.03629312 0.03560836 0.03021743 0.03325157 0.034918 0.03932455 0.03864088 0.03964119 0.04815363 0.05678692 0.05075568 0.07012422 0.05257407 0.07869844 0.06166422 0.05572873 0.06328706 0.0672434 0.07441176 0.07926276]
759	SMALL_019_PROC_02_07	SMALL_019_PROC_01_06	cell__02	cell__01	SMALL_019	46.9102	[0.03878637 0.0412822 0.04943072 0.04758396 0.05090049 0.04352471 0.04644643 0.0439659 0.03788404 0.03276563 0.03319669 0.03771848 0.03564531 0.04410742 0.04010355 0.0301922 0.04399715 0.04830593 0.04532611 0.06088641 0.05171293 0.04622039 0.07245419 0.08002133 0.07587001 0.06836047 0.0717606 0.07325832 0.07757046 0.08575239]
760	SMALL_019_PROC_02_07	SMALL_019_PROC_01_07	cell__02	cell__01	SMALL_019	47.9001	[0.01707213 0.01326068 0.01831038 0.02077776 0.02135971 0.02306809 0.02196113 0.02589738 0.02776626 0.03565929 0.03561083 0.03421771 0.04280464 0.04495517 0.04045645 0.03692545 0.05245857 0.05462478 0.04489613 0.04595465 0.06131401 0.05444548 0.05836058 0.0644128 0.06198905 0.06393401 0.05574334 0.07243568 0.06450078 0.05725781]
761	SMALL_019_PROC_02_07	SMALL_019_PROC_02_01	cell__02	cell__02	SMALL_019	6.80742	[0.03900213 0.06257945 0.04448311 0.05703274 0.0643414 0.04862175 0.05594331 0.05830979 0.06408905 0.05393752 0.09173522 0.07474825 0.0771646 0.05929054 0.06849764 0.06337914 0.07441949 0.08462888 0.11760757 0.08981743 0.10412844 0.1135348 0.12062545 0.12361307 0.1223456 0.11983556 0.11006756 0.1042641 0.10055327 0.1102802 ]
762	SMALL_019_PROC_02_07	SMALL_019_PROC_02_02	cell__02	cell__02	SMALL_019	10.2742	[0.06088255 0.06251008 0.06311138 0.05816318 0.06015734 0.06628394 0.05908925 0.06472105 0.0565785 0.05485309 0.04993863 0.04767215 0.04389693 0.05250222 0.05512251 0.04245405 0.04423015 0.04744632 0.06341595 0.07135367 0.08393664 0.08378191 0.08561294 0.09391514 0.08395209 0.08870613 0.09495841 0.08737367 0.08202283 0.10047802]
763	SMALL_019_PROC_02_07	SMALL_019_PROC_02_03	cell__02	cell__02	SMALL_019	15.4422	[0.03253622 0.03207791 0.03552434 0.03482277 0.03440137 0.03422334 0.03673092 0.03600322 0.02598837 0.03317361 0.03781438 0.0426749 0.0393328 0.04633536 0.0453226 0.04607324 0.05722835 0.05440296 0.06068896 0.08245274 0.07435942 0.0677654 0.07113013 0.07066694 0.05701067 0.05450848 0.0725634 0.06442975 0.05821809 0.07097503]
764	SMALL_019_PROC_02_07	SMALL_019_PROC_02_04	cell__02	cell__02	SMALL_019	8.86732	[0.0404386 0.04600711 0.04419832 0.03539151 0.04611863 0.03700374 0.03932545 0.04104494 0.05532918 0.05086837 0.04626374 0.06291955 0.05671631 0.04806487 0.06796293 0.07539839 0.06265979 0.06679423 0.08414493 0.07268533 0.07392667 0.08499587 0.10529215 0.09411372 0.115665 0.1132336 0.1072237 0.10992992 0.11812447 0.11757704]
765	SMALL_019_PROC_02_07	SMALL_019_PROC_02_05	cell__02	cell__02	SMALL_019	10.4488	[0.04267668 0.04460373 0.04008479 0.04269625 0.04442455 0.0427606 0.03586905 0.03684637 0.04886935 0.05568072 0.04863505 0.04872285 0.05282566 0.05069962 0.05654141 0.06916017 0.05628578 0.0734389 0.08591171 0.08054462 0.08469576 0.09053112 0.0892735 0.09499039 0.1111145 0.10362361 0.10318696 0.09771814 0.10670864 0.1204156 ]
766	SMALL_019_PROC_02_07	SMALL_019_PROC_02_06	cell__02	cell__02	SMALL_019	12.2597	[0.07296638 0.05821599 0.05452045 0.0447277 0.04189827 0.05424944 0.04235449 0.0456732 0.0611496 0.05888885 0.05469899 0.06076299 0.05227812 0.05451484 0.05486594 0.06098783 0.06878079 0.06495931 0.07854179 0.06258146 0.06590734 0.07453074 0.08096384 0.08650633 0.08190371 0.10947496 0.10910215 0.10064142 0.10116071 0.09176907]
768	SMALL_019_PROC_02_07	SMALL_019_PROC_03_01	cell__02	cell__03	SMALL_019	47.8204	[0.04718348 0.04321958 0.04721555 0.06459213 0.05785041 0.06039709 0.07080091 0.07288492 0.08441285 0.08550608 0.09218349 0.09388372 0.10495967 0.09668236 0.10248414 0.09962788 0.10770044 0.10500731 0.10081064 0.10371558 0.09528165 0.10133219 0.1093127 0.10921391 0.09558193 0.1049656 0.10800853 0.10945862 0.09745383 0.09421327]
769	SMALL_019_PROC_02_07	SMALL_019_PROC_03_02	cell__02	cell__03	SMALL_019	53.1324	[0.07454431 0.07910158 0.08336548 0.10230234 0.10941465 0.10025444 0.10716211 0.10790246 0.09952027 0.11203129 0.11350477 0.11391664 0.11710045 0.10851309 0.10025844 0.10384213 0.11502634 0.09285432 0.0836583 0.09278793 0.1086689 0.11243415 0.11805783 0.11739341 0.11678912 0.1310455 0.1178038 0.11496893 0.10876835 0.11585577]
770	SMALL_019_PROC_02_07	SMALL_019_PROC_03_03	cell__02	cell__03	SMALL_019	50.6272	[0.04337424 0.04318824 0.05362982 0.05306194 0.05560915 0.06650633 0.06818694 0.07308043 0.08091157 0.07573026 0.08217608 0.0795111 0.09532043 0.08589301 0.08649635 0.0811236 0.105323 0.09462227 0.09594679 0.09912518 0.10214295 0.08286272 0.08037605 0.08760176 0.07379987 0.08938167 0.08548496 0.07787943 0.07882616 0.08188068]
771	SMALL_019_PROC_02_07	SMALL_019_PROC_03_04	cell__02	cell__03	SMALL_019	35.1529	[0.02473158 0.0321808 0.03575843 0.03322619 0.03151833 0.03409316 0.03527998 0.04289773 0.04806922 0.0507662 0.05333498 0.05838882 0.0554525 0.05888387 0.07334361 0.07424346 0.07807005 0.07639405 0.08168887 0.08886266 0.08736329 0.08506806 0.07514537 0.08235962 0.06914201 0.08579179 0.08269484 0.08692322 0.08860435 0.08862226]
772	SMALL_019_PROC_02_07	SMALL_019_PROC_03_05	cell__02	cell__03	SMALL_019	35.8941	[0.04237651 0.0448806 0.06035224 0.04979648 0.05359448 0.05464413 0.0556036 0.06909484 0.06545042 0.0773756 0.07400872 0.08311009 0.08999098 0.09158983 0.0991993 0.08106867 0.11786444 0.10728304 0.10902815 0.10898019 0.10375834 0.10484704 0.08550444 0.09802363 0.08986663 0.09955582 0.10900546 0.12127909 0.12376967 0.10927575]
773	SMALL_019_PROC_02_07	SMALL_019_PROC_03_06	cell__02	cell__03	SMALL_019	31.8715	[0.02944995 0.04271102 0.05169166 0.04940589 0.05072989 0.05553786 0.05496183 0.06181143 0.06769459 0.06897147 0.09531779 0.08191282 0.07137636 0.08162558 0.0928984 0.09213612 0.10631683 0.09224071 0.10253466 0.10869257 0.09621992 0.09990128 0.11002648 0.10386694 0.09396561 0.11294473 0.10255028 0.1035621 0.10794856 0.10630084]
774	SMALL_019_PROC_02_07	SMALL_019_PROC_03_07	cell__02	cell__03	SMALL_019	32.1366	[0.05222429 0.05877515 0.05791607 0.05461351 0.05859428 0.05496451 0.05560199 0.05625913 0.06229091 0.07028731 0.08284794 0.08504955 0.08762365 0.08283449 0.09543305 0.1126237 0.09403475 0.0998291 0.11031339 0.11960986 0.13218037 0.13069013 0.12956269 0.13425366 0.15444455 0.14864518 0.13198147 0.12711974 0.11920064 0.14011869]
775	SMALL_019_PROC_02_07	SMALL_019_PROC_03_08	cell__02	cell__03	SMALL_019	36.0048	[0.03901659 0.03827824 0.0416891 0.04412876 0.04553359 0.04739542 0.0451402 0.04495333 0.04677255 0.05337364 0.04886405 0.05511448 0.05501216 0.05439798 0.05594665 0.07832564 0.07060987 0.06261017 0.06813291 0.08242464 0.08622877 0.09054405 0.07834492 0.08599634 0.10532821 0.09106754 0.08924066 0.08566581 0.08785577 0.09870511]
776	SMALL_019_PROC_02_07	SMALL_019_PROC_04_01	cell__02	cell__04	SMALL_019	73.3126	[0.04380528 0.04426667 0.0444184 0.04790305 0.05226691 0.0497388 0.05652738 0.05137816 0.04731211 0.05150567 0.05525676 0.05626245 0.06881106 0.04666673 0.05382406 0.05765145 0.06272539 0.05392177 0.05685312 0.06279013 0.05545686 0.06660778 0.05569499 0.07088918 0.06215115 0.05923212 0.05359468 0.04953883 0.0627566 0.06355522]
777	SMALL_019_PROC_02_07	SMALL_019_PROC_04_02	cell__02	cell__04	SMALL_019	78.418	[0.07563126 0.05011592 0.05355538 0.06028466 0.07246697 0.07031992 0.06805043 0.07854458 0.08305159 0.08824382 0.09221663 0.08463927 0.0879837 0.08336335 0.10963255 0.1168608 0.11596049 0.1198492 0.12916996 0.11955376 0.11527134 0.11446487 0.10308316 0.11340277 0.11808605 0.12371221 0.11010423 0.11675886 0.11815378 0.1314665 ]
778	SMALL_019_PROC_02_07	SMALL_019_PROC_04_03	cell__02	cell__04	SMALL_019	84.312	[0.06677463 0.05177139 0.05809518 0.05900105 0.06156683 0.06995216 0.0761529 0.07697715 0.06886778 0.07928628 0.07654475 0.08214852 0.08377816 0.09861776 0.09912459 0.10429286 0.1126477 0.12473024 0.13105658 0.12109866 0.12033475 0.12061978 0.12182393 0.13793026 0.13155627 0.13819818 0.12599737 0.13854521 0.14853593 0.14655739]
779	SMALL_019_PROC_02_07	SMALL_019_PROC_04_04	cell__02	cell__04	SMALL_019	91.8815	[0.06538608 0.06230077 0.05718703 0.06018304 0.06656738 0.07828005 0.07985816 0.07994516 0.07841098 0.07762349 0.0871251 0.07958 0.06625859 0.06906705 0.09940619 0.09194972 0.08241233 0.09893066 0.11069878 0.10349964 0.09201068 0.11169132 0.10797962 0.10299199 0.10240076 0.1055474 0.09600787 0.09941336 0.10190149 0.11365873]
780	SMALL_019_PROC_02_07	SMALL_019_PROC_04_05	cell__02	cell__04	SMALL_019	96.4213	[0.08946696 0.08231839 0.0841251 0.09621488 0.10459154 0.08680858 0.09422898 0.09301159 0.09729416 0.08447368 0.08405467 0.08022589 0.07633552 0.07576823 0.0917176 0.1055846 0.09427479 0.09599033 0.11196572 0.08081933 0.09244718 0.10503937 0.0810196 0.08980601 0.08634163 0.09666242 0.079399 0.10100382 0.11459404 0.10019922]
781	SMALL_019_PROC_02_07	SMALL_019_PROC_04_06	cell__02	cell__04	SMALL_019	97.8626	[0.07213294 0.05655542 0.050161 0.06446515 0.06366129 0.06312287 0.06690602 0.07102571 0.06913764 0.07820842 0.07300383 0.05802786 0.07447427 0.07136817 0.06699525 0.06148583 0.07215874 0.08431791 0.06680961 0.08669129 0.09835616 0.0749351 0.07607342 0.07266639 0.08276173 0.07127773 0.09597143 0.08369929 0.07397537 0.09203564]
782	SMALL_019_PROC_02_07	SMALL_019_PROC_04_07	cell__02	cell__04	SMALL_019	94.2244	[0.05021169 0.05095054 0.06016912 0.05581793 0.05326574 0.05563878 0.06107729 0.0531351 0.0655567 0.06132566 0.07226082 0.08012516 0.08754915 0.08744976 0.08739508 0.09808696 0.11726171 0.11608337 0.10805467 0.10442546 0.10843693 0.1050079 0.11220394 0.11046503 0.11154374 0.12056692 0.11731495 0.1137318 0.10038526 0.09842993]
783	SMALL_019_PROC_02_07	SMALL_019_PROC_04_08	cell__02	cell__04	SMALL_019	78.9388	[0.0773502 0.0798709 0.09862497 0.08543931 0.09021341 0.10229732 0.10259714 0.10783934 0.10437881 0.10377814 0.11213976 0.11203229 0.12186001 0.12018046 0.1236377 0.12325144 0.13683338 0.12992538 0.11742802 0.13183661 0.12752767 0.13394364 0.10140519 0.11606367 0.12841276 0.13378494 0.13259962 0.12333737 0.13151607 0.13445289]
784	SMALL_019_PROC_02_07	SMALL_019_PROC_04_09	cell__02	cell__04	SMALL_019	80.1157	[0.08142405 0.07214589 0.09976846 0.10510548 0.10307083 0.08713485 0.10974499 0.10115839 0.08940523 0.11185268 0.11783925 0.10909518 0.1371988 0.11803723 0.12054695 0.09301477 0.12603306 0.13863023 0.12665515 0.10931227 0.13097905 0.1436062 0.12997623 0.13559035 0.13243089 0.13324732 0.14783195 0.14035588 0.14555606 0.13581596]
785	SMALL_019_PROC_02_07	SMALL_019_PROC_04_10	cell__02	cell__04	SMALL_019	77.8155	[0.05564705 0.07159109 0.07020734 0.09059776 0.08947821 0.09154089 0.09030156 0.09247734 0.1076774 0.10562878 0.09894653 0.11969279 0.12468326 0.11851899 0.12025072 0.1133529 0.12721791 0.16768655 0.14049906 0.12520557 0.11755418 0.14287546 0.13506901 0.11972721 0.11782996 0.10940309 0.12772944 0.12372244 0.11311942 0.12945947]
786	SMALL_019_PROC_02_07	SMALL_019_PROC_05_01	cell__02	cell__05	SMALL_019	102.886	[0.02868439 0.01923259 0.02124382 0.02842381 0.02495292 0.02436078 0.02598099 0.03105729 0.03340037 0.03255321 0.03815227 0.04230967 0.03914536 0.04390268 0.05590104 0.05046453 0.04413102 0.04103595 0.05311443 0.04038341 0.04409803 0.05856618 0.07144161 0.05630249 0.07132285 0.0741198 0.06110532 0.07117678 0.08275265 0.07746137]
787	SMALL_019_PROC_02_07	SMALL_019_PROC_05_02	cell__02	cell__05	SMALL_019	98.0077	[0.02803105 0.02857787 0.02785606 0.03336941 0.02875771 0.02540023 0.03977857 0.03386013 0.02453331 0.03123486 0.03314249 0.03811538 0.03877708 0.04151482 0.04464001 0.05304895 0.05021547 0.04239653 0.06299952 0.05382691 0.061268 0.06425948 0.07082486 0.06071187 0.08695379 0.08050461 0.07412463 0.07933003 0.08502555 0.08695384]
788	SMALL_019_PROC_02_07	SMALL_019_PROC_05_03	cell__02	cell__05	SMALL_019	89.83	[0.02176763 0.01678148 0.0188014 0.01781453 0.02525773 0.02311617 0.0185614 0.02103228 0.01634874 0.01951372 0.02862393 0.03229566 0.02758988 0.02703793 0.03121812 0.02924128 0.03698708 0.03281235 0.04720383 0.03634216 0.05148936 0.06123333 0.06202003 0.05460435 0.06720801 0.07192961 0.06295046 0.07196242 0.06966852 0.0741058 ]
789	SMALL_019_PROC_02_07	SMALL_019_PROC_05_04	cell__02	cell__05	SMALL_019	90.4685	[0.03761134 0.03019584 0.04371182 0.03857912 0.03635183 0.0456184 0.0380757 0.0425058 0.046345 0.0520201 0.03397294 0.04570673 0.04754643 0.04214879 0.04749866 0.07028181 0.05463546 0.04858465 0.06168937 0.08816552 0.06617665 0.06845818 0.07024407 0.06306629 0.05838788 0.05287018 0.06688418 0.07480518 0.07408472 0.07826824]
790	SMALL_019_PROC_02_07	SMALL_019_PROC_05_05	cell__02	cell__05	SMALL_019	85.5106	[0.02629233 0.03227744 0.03183902 0.03052081 0.02560549 0.03437601 0.03073904 0.0389832 0.04528555 0.05381617 0.04959512 0.05417858 0.05301791 0.05423903 0.05830081 0.06923264 0.06224218 0.05682516 0.05782354 0.06357538 0.0700141 0.08486963 0.07529107 0.07484776 0.08190842 0.0843523 0.06867205 0.07532955 0.06956265 0.07400138]
791	SMALL_019_PROC_02_07	SMALL_019_PROC_05_06	cell__02	cell__05	SMALL_019	89.0123	[0.04254752 0.04960604 0.05213598 0.05359371 0.05664347 0.0447827 0.05339576 0.05227977 0.05506817 0.04791815 0.04962872 0.04692207 0.04900918 0.05396631 0.05624861 0.06686381 0.05558882 0.06155805 0.06195973 0.06050979 0.0583853 0.06913625 0.06898224 0.08476531 0.09265534 0.09671963 0.0782106 0.10409675 0.08799026 0.09130738]
792	SMALL_019_PROC_02_07	SMALL_019_PROC_06_01	cell__02	cell__06	SMALL_019	132.497	[0.04026515 0.03803551 0.0380837 0.03797157 0.03514458 0.03653753 0.03123137 0.0398786 0.03372731 0.0402195 0.05226148 0.04959394 0.05421301 0.05221438 0.05154824 0.04433139 0.05264547 0.05414901 0.052604 0.06527382 0.06298275 0.07317168 0.06674541 0.07333285 0.08573454 0.09578778 0.08946279 0.08937402 0.08716453 0.09602592]
793	SMALL_019_PROC_02_07	SMALL_019_PROC_06_02	cell__02	cell__06	SMALL_019	133.277	[0.07197723 0.06730298 0.06933782 0.07343827 0.07143936 0.06549689 0.07010607 0.06294793 0.05341983 0.05522797 0.06048885 0.05027913 0.05493438 0.05056922 0.05708151 0.05167684 0.06733846 0.06807504 0.05824494 0.08309627 0.06172393 0.06008857 0.06990045 0.08169106 0.0795624 0.06859645 0.08273487 0.08357865 0.07898418 0.08786071]
794	SMALL_019_PROC_02_07	SMALL_019_PROC_06_03	cell__02	cell__06	SMALL_019	146.04	[0.02744878 0.02331517 0.0273143 0.02350358 0.03226668 0.03264159 0.03936137 0.04358237 0.0373093 0.03791201 0.04769884 0.05552789 0.05543804 0.0540397 0.05996341 0.05744129 0.059134 0.06094688 0.07534276 0.06583599 0.07056884 0.0737355 0.07468789 0.07229779 0.07841151 0.08163245 0.06611754 0.0822934 0.09327515 0.08432403]
795	SMALL_019_PROC_02_07	SMALL_019_PROC_06_04	cell__02	cell__06	SMALL_019	145.668	[0.01831673 0.02256407 0.02620923 0.02866858 0.03300765 0.04070098 0.03994441 0.04001618 0.04244366 0.04206953 0.04226278 0.04244863 0.05740274 0.05023563 0.0525571 0.05393219 0.06015532 0.05968336 0.06867406 0.06573195 0.07093672 0.07250753 0.07251468 0.07750696 0.08270413 0.08399229 0.08139333 0.0957396 0.09357738 0.10279565]
796	SMALL_019_PROC_02_07	SMALL_019_PROC_06_05	cell__02	cell__06	SMALL_019	150.78	[0.02604611 0.03252485 0.0172358 0.02873899 0.03321062 0.03590899 0.03268275 0.0437206 0.05105978 0.05004103 0.04612655 0.05444898 0.04846883 0.05587275 0.05983338 0.05716873 0.05323627 0.0686587 0.0696348 0.05742968 0.06459293 0.08010472 0.07530986 0.07552252 0.08793645 0.09016696 0.07837942 0.08528568 0.10210574 0.09195089]
797	SMALL_019_PROC_02_07	SMALL_019_PROC_06_06	cell__02	cell__06	SMALL_019	147.341	[0.02269893 0.0203009 0.0201414 0.02140707 0.02446362 0.03141532 0.02934637 0.02869614 0.04877045 0.03711083 0.03126591 0.04059136 0.03357709 0.04012053 0.05144489 0.04925163 0.03281956 0.04306176 0.04729669 0.03634777 0.0534716 0.06665561 0.05202589 0.05061942 0.07620463 0.06861398 0.04311852 0.06338923 0.07923812 0.08382702]
798	SMALL_019_PROC_02_07	SMALL_019_PROC_07_01	cell__02	cell__07	SMALL_019	43.4742	[0.09211308 0.09160156 0.09966066 0.09930498 0.1035826 0.10482762 0.10698188 0.12682597 0.11836463 0.12327253 0.12582831 0.12513492 0.12487691 0.13298884 0.12327175 0.12840593 0.16270266 0.15762599 0.15121647 0.14686999 0.143792 0.14106126 0.15491521 0.15645774 0.15847795 0.16292826 0.16065211 0.15413422 0.15571727 0.14376527]
799	SMALL_019_PROC_02_07	SMALL_019_PROC_07_02	cell__02	cell__07	SMALL_019	37.3772	[0.07432213 0.06438711 0.08113571 0.07960849 0.07885937 0.07340757 0.08299704 0.07906669 0.07003264 0.07748759 0.07737863 0.07395115 0.08073238 0.09650924 0.10947709 0.09125426 0.10340544 0.10606775 0.10870073 0.10500891 0.11121227 0.11175257 0.11537232 0.10491441 0.11036429 0.10851229 0.09106189 0.08967408 0.08472303 0.09653411]
800	SMALL_019_PROC_02_07	SMALL_019_PROC_07_03	cell__02	cell__07	SMALL_019	30.1637	[0.08912304 0.07454341 0.07000022 0.07043202 0.08787556 0.10548741 0.09081735 0.0794934 0.10755586 0.11081787 0.11767347 0.1253946 0.13547041 0.11933498 0.11734603 0.1135622 0.11779634 0.1207302 0.12575231 0.13916903 0.1514436 0.14073332 0.14211456 0.1442518 0.13922016 0.15918037 0.14295554 0.1482833 0.14326803 0.13926788]
801	SMALL_019_PROC_02_07	SMALL_019_PROC_07_04	cell__02	cell__07	SMALL_019	27.1565	[0.05620138 0.05714127 0.06589905 0.06367638 0.06709276 0.0694666 0.06462324 0.06025885 0.07009838 0.07932504 0.07654017 0.08904658 0.08330208 0.08370133 0.08215215 0.09260601 0.09654472 0.09292194 0.09384106 0.11178896 0.12178365 0.13000576 0.12645343 0.13902111 0.13351993 0.12681551 0.12615117 0.12433538 0.11914292 0.11936312]
802	SMALL_019_PROC_02_07	SMALL_019_PROC_07_05	cell__02	cell__07	SMALL_019	41.333	[0.04327953 0.0466956 0.04668256 0.05815708 0.04817184 0.04232258 0.04705334 0.04864685 0.05093602 0.06138363 0.04929411 0.05116474 0.05445416 0.06674776 0.0609138 0.07680664 0.08462897 0.07411535 0.07317612 0.07068709 0.07429693 0.07139194 0.07332498 0.08983487 0.09574744 0.08835536 0.08682244 0.07561722 0.0751676 0.08489716]
803	SMALL_019_PROC_02_07	SMALL_019_PROC_07_06	cell__02	cell__07	SMALL_019	46.5596	[0.0420241 0.04116177 0.03090502 0.03861603 0.04046492 0.04072712 0.03851187 0.03586974 0.05227501 0.04155421 0.04322722 0.04235327 0.03511555 0.05714972 0.05935667 0.07553308 0.07176473 0.05755736 0.05352026 0.05766761 0.06043558 0.06189945 0.06359037 0.07343969 0.06558807 0.06302902 0.07507305 0.08141256 0.07304438 0.08251622]
804	SMALL_019_PROC_02_07	SMALL_019_PROC_07_07	cell__02	cell__07	SMALL_019	46.8451	[0.07613216 0.06263957 0.08565124 0.08384239 0.07817078 0.07669933 0.06907356 0.06066796 0.0953309 0.08999998 0.08161429 0.06973278 0.08659401 0.06886606 0.10437883 0.09899753 0.11770562 0.09431592 0.10382938 0.10695477 0.10888418 0.11646987 0.10203209 0.11637233 0.1079612 0.10718298 0.11505323 0.11106037 0.10073542 0.12145548]
805	SMALL_019_PROC_02_07	SMALL_019_SOMA_01	cell__02	cell__01	SMALL_019	38.691	[0.0128967 0.00896468 0.00989095 0.01224563 0.01433989 0.01325831 0.01545368 0.01638024 0.01419904 0.01626974 0.01942405 0.02261085 0.02392203 0.02532351 0.02647535 0.02164147 0.03559137 0.0373848 0.03588576 0.03354312 0.04352251 0.03998294 0.04485803 0.04928198 0.05042674 0.05693852 0.0553157 0.05605162 0.05484014 0.05615819]
806	SMALL_019_PROC_02_07	SMALL_019_SOMA_02	cell__02	cell__02	SMALL_019	7.37886	[0.01919684 0.01527248 0.01679943 0.01382591 0.01540061 0.01608068 0.01649389 0.01646212 0.01667659 0.01473466 0.01961431 0.01890816 0.01949951 0.02376968 0.02738633 0.02728543 0.0455773 0.04584677 0.05315593 0.06311905 0.06623807 0.07495573 0.07343823 0.08357822 0.07788599 0.08303121 0.08697328 0.09017413 0.08607904 0.08407837]
807	SMALL_019_PROC_02_07	SMALL_019_SOMA_03	cell__02	cell__03	SMALL_019	37.0781	[0.03202677 0.03144017 0.03359862 0.03676621 0.03806374 0.04549835 0.05129493 0.05365755 0.05822706 0.0625648 0.06372627 0.06848289 0.07810632 0.08474654 0.09069543 0.08747562 0.09713063 0.09966802 0.10141573 0.10597579 0.10758424 0.11585186 0.11379276 0.11646592 0.105881 0.10754672 0.10533597 0.11224044 0.10999683 0.1111201 ]
808	SMALL_019_PROC_02_07	SMALL_019_SOMA_04	cell__02	cell__04	SMALL_019	82.9303	[0.02607319 0.03316278 0.03670454 0.04061695 0.04491518 0.04720369 0.05159759 0.05524619 0.06016288 0.05533047 0.06510154 0.06411179 0.0714821 0.07191267 0.08104691 0.08698552 0.08387579 0.10108679 0.10899877 0.1074599 0.10581476 0.11731406 0.11980923 0.12389346 0.12793378 0.12520061 0.12904677 0.12732188 0.13013855 0.12932723]
809	SMALL_019_PROC_02_07	SMALL_019_SOMA_05	cell__02	cell__05	SMALL_019	97.4465	[0.03563218 0.02851933 0.02952189 0.02944176 0.03496504 0.03251605 0.02761304 0.03274426 0.03574355 0.03173279 0.03464279 0.0321114 0.03660155 0.04058033 0.04344599 0.0347593 0.03622836 0.0427676 0.05902913 0.04033766 0.05185153 0.05738637 0.06164621 0.05924394 0.08089193 0.0818792 0.07182087 0.08472318 0.08973688 0.08466297]
810	SMALL_019_PROC_02_07	SMALL_019_SOMA_06	cell__02	cell__06	SMALL_019	140.775	[0.02600552 0.02740256 0.02876187 0.02915968 0.02957286 0.03035524 0.04033455 0.03807661 0.04507703 0.03929603 0.04187131 0.04575113 0.05105885 0.04943375 0.054034 0.0515268 0.04500758 0.05749583 0.06042515 0.04803493 0.06602625 0.06621522 0.07219165 0.0698705 0.07851263 0.08426511 0.07116932 0.07883315 0.08839586 0.09536553]
811	SMALL_019_PROC_02_07	SMALL_019_SOMA_07	cell__02	cell__07	SMALL_019	36.4359	[0.05565748 0.05762442 0.06452441 0.07316813 0.06789356 0.06594513 0.06712668 0.07208086 0.08065969 0.07825036 0.0853907 0.09143752 0.09177641 0.09124401 0.09725093 0.11289594 0.11464485 0.12291679 0.12048069 0.11421085 0.11693606 0.11808391 0.12768377 0.12390642 0.12331427 0.12200371 0.12992499 0.12755195 0.12448287 0.12019186]
812	SMALL_019_PROC_03_01	SMALL_019_PROC_01_01	cell__03	cell__01	SMALL_019	74.8686	[0.07279543 0.06633013 0.05955378 0.04342249 0.04346222 0.02848437 0.05845049 0.05217089 0.05086102 0.05881612 0.05651867 0.06165545 0.06568316 0.07051546 0.06768072 0.0767422 0.07263597 0.0687218 0.0914239 0.09289873 0.09445754 0.08976273 0.07556566 0.06491144 0.07538003 0.08264678 0.09175929 0.10156375 0.10089959 0.08848231]
813	SMALL_019_PROC_03_01	SMALL_019_PROC_01_02	cell__03	cell__01	SMALL_019	71.3885	[0.06444036 0.04360532 0.03984992 0.05231736 0.05002343 0.06119769 0.062721 0.0572469 0.05940349 0.07764853 0.05982657 0.05792143 0.05477825 0.06549232 0.06866686 0.06356671 0.08876275 0.08657775 0.10889213 0.09170749 0.07621075 0.08694973 0.06183788 0.06018195 0.08756993 0.10775773 0.10704399 0.11547311 0.12303177 0.14112708]
814	SMALL_019_PROC_03_01	SMALL_019_PROC_01_03	cell__03	cell__01	SMALL_019	74.2263	[0.02965382 0.022832 0.01536833 0.01937185 0.02119816 0.01886135 0.0185007 0.02078676 0.01521867 0.01758789 0.02612628 0.02505197 0.02583216 0.02746976 0.02796438 0.02617756 0.03589188 0.05006027 0.06688995 0.05656348 0.05389985 0.0715678 0.06987861 0.06825937 0.07202115 0.08213976 0.09115317 0.09388304 0.08054746 0.08507207]
815	SMALL_019_PROC_03_01	SMALL_019_PROC_01_04	cell__03	cell__01	SMALL_019	88.8185	[0.0126212 0.00874032 0.00543433 0.01228687 0.00686729 0.00946115 0.00930037 0.00913848 0.00227893 0.00248674 0.00673363 0.00491345 0.00760246 0.00555472 0.0033908 0.00974385 0.01286365 0.00763399 0.0034966 0.00338655 0.01331977 0.01299347 0.01878864 0.01552406 0.01640667 0.01525934 0.01671443 0.02510847 0.03183051 0.04118602]
816	SMALL_019_PROC_03_01	SMALL_019_PROC_01_05	cell__03	cell__01	SMALL_019	89.9724	[0.05343993 0.05848921 0.04313429 0.02786165 0.0260777 0.01535374 0.01246877 0.01807017 0.0203414 0.01556474 0.01972162 0.00403569 0.00729021 0.0043517 0.00842553 0.01065095 0.00935961 0.00979937 0.00909648 0.01896545 0.0119126 0.01041088 0.01933676 0.01048402 0.01030323 0.00704798 0.01028311 0.02265902 0.03719616 0.03701455]
817	SMALL_019_PROC_03_01	SMALL_019_PROC_01_06	cell__03	cell__01	SMALL_019	93.1905	[0.05301389 0.06368317 0.04835333 0.02917347 0.023965 0.02396693 0.01658368 0.01910276 0.01119985 0.01377966 0.01471601 0.0024361 0. 0.00704233 0.00998167 0.00544908 0.01123292 0.01455617 0.0115684 0.00311321 0.00542967 0.01841076 0.01983051 0.02502249 0.01889327 0.00861628 0.01770074 0.01936146 0.02516894 0.02608436]
818	SMALL_019_PROC_03_01	SMALL_019_PROC_01_07	cell__03	cell__01	SMALL_019	91.8745	[0.023213 0.0235778 0.01359982 0.01947393 0.02798452 0.02113782 0.01711357 0.0217838 0.01451068 0.01618329 0.01845447 0.01522483 0.01724472 0.0187953 0.01414027 0.01787567 0.02217822 0.02465356 0.02366673 0.02693856 0.02153718 0.02476358 0.03201742 0.03515566 0.03690976 0.04857278 0.06003707 0.05592541 0.05411963 0.05355593]
819	SMALL_019_PROC_03_01	SMALL_019_PROC_02_01	cell__03	cell__02	SMALL_019	47.5719	[0.03061304 0.02583652 0.00679618 0.0204208 0.01700118 0.04408842 0.04080848 0.02959348 0.0197327 0.02707669 0.02245616 0.0445159 0.01587834 0.01422295 0.01922276 0.04021863 0.0157527 0.02690268 0.02926805 0.03134848 0.02720817 0.05908203 0.060098 0.06223258 0.08894105 0.08725157 0.07571895 0.06208241 0.08836417 0.09756731]
820	SMALL_019_PROC_03_01	SMALL_019_PROC_02_02	cell__03	cell__02	SMALL_019	54.2162	[0.07414333 0.07402603 0.05665404 0.03751933 0.03106964 0.03826148 0.04364024 0.04685257 0.05053016 0.03905318 0.03418272 0.0253857 0.02591487 0.03495863 0.03712251 0.03237512 0.02622628 0.0312921 0.02209075 0.03171504 0.0237242 0.03066467 0.0267005 0.01376075 0.02320862 0.02729147 0.03087278 0.04888469 0.04636206 0.06122769]
821	SMALL_019_PROC_03_01	SMALL_019_PROC_02_03	cell__03	cell__02	SMALL_019	63.0546	[0.04875936 0.05716528 0.05585366 0.0417189 0.03275613 0.01570345 0.00980551 0.01510688 0.02755223 0.01821003 0.01961517 0.00664427 0.00439976 0.00408404 0. 0. 0. 0.00633525 0.00437632 0.00683283 0.00263911 0.00612152 0.00565517 0.01231293 0.00906201 0.0075435 0.00799119 0.0194086 0.01978029 0.02086038]
822	SMALL_019_PROC_03_01	SMALL_019_PROC_02_04	cell__03	cell__02	SMALL_019	55.8611	[0.01275534 0.00989369 0.00570622 0.0089164 0.0023844 0.00360365 0.01977204 0.01810228 0.00674311 0.00549473 0.00277368 0.0113309 0.0139813 0.02261531 0.01469689 0.03539591 0.03511995 0.02069479 0.02974421 0.02837209 0.02902939 0.03840138 0.03389229 0.0290291 0.03737463 0.04352874 0.04784088 0.04170241 0.05350334 0.06294889]
823	SMALL_019_PROC_03_01	SMALL_019_PROC_02_05	cell__03	cell__02	SMALL_019	55.473	[0.00321064 0.00099067 0.00378187 0.01513056 0.01128562 0.01171114 0.00293346 0.00516261 0.01832038 0.01484523 0.01054729 0.010755 0.01771473 0.01735506 0.04286358 0.05838383 0.03850098 0.03865425 0.02478287 0.02593277 0.03562943 0.05104006 0.04256311 0.05226112 0.04508458 0.05371948 0.05340833 0.06935948 0.070039 0.08461675]
824	SMALL_019_PROC_03_01	SMALL_019_PROC_02_06	cell__03	cell__02	SMALL_019	58.3549	[0.00259262 0.01536898 0.03963098 0.03820115 0.01052751 0.00373328 0. 0.0190976 0.02109323 0.01817895 0.02264168 0.01806139 0.01983512 0.00755437 0.01368931 0.02600243 0.01870133 0.02867029 0.02379915 0.0279312 0.02017567 0.03353382 0.04187412 0.02398821 0.03090977 0.01971545 0.02804367 0.04317091 0.04110129 0.05200941]
825	SMALL_019_PROC_03_01	SMALL_019_PROC_02_07	cell__03	cell__02	SMALL_019	47.8204	[0.00995432 0.03105989 0.02841496 0.03625978 0.02471181 0.02195902 0.02136699 0.02497849 0.01670038 0.01443187 0.02492583 0.01522602 0.01203096 0.02455905 0.00887727 0.01417248 0.02934022 0.01886018 0.03602197 0.04246237 0.03231215 0.02189381 0.04724489 0.04950788 0.05346687 0.04209682 0.04011815 0.0369565 0.04971729 0.0389851 ]
827	SMALL_019_PROC_03_01	SMALL_019_PROC_03_02	cell__03	cell__03	SMALL_019	6.79017	[0.02887975 0.01837246 0.0152957 0.02497131 0.01990816 0.01713816 0.01578404 0.01685137 0.01097149 0.02476896 0.02340975 0.03698952 0.03695407 0.04421155 0.03951707 0.06482255 0.10861153 0.13375391 0.14562013 0.17124701 0.18501353 0.19241754 0.21241506 0.224112 0.20885545 0.21209613 0.21083961 0.20832454 0.18987201 0.19058884]
828	SMALL_019_PROC_03_01	SMALL_019_PROC_03_03	cell__03	cell__03	SMALL_019	5.33553	[0.01880695 0.02804978 0.02932027 0.03096231 0.03505015 0.03098133 0.03869624 0.0460739 0.03703254 0.03774866 0.03372374 0.02796265 0.03980309 0.03137239 0.02866793 0.03829351 0.09143364 0.1011921 0.11177395 0.12797338 0.12866882 0.1314346 0.13449231 0.14383094 0.15142905 0.13467873 0.16185645 0.15437866 0.16914099 0.16525775]
829	SMALL_019_PROC_03_01	SMALL_019_PROC_03_04	cell__03	cell__03	SMALL_019	13.8682	[0.00854489 0.01518871 0.01320896 0.01188408 0.0097793 0.01011143 0.01053447 0.0092783 0.00905659 0.01034036 0.01399376 0.02786338 0.02209609 0.01564852 0.02034829 0.02719768 0.02983454 0.03395341 0.05030979 0.075247 0.10108668 0.10361966 0.1258614 0.13019583 0.13009083 0.13360163 0.1349162 0.12877679 0.14836847 0.14301378]
830	SMALL_019_PROC_03_01	SMALL_019_PROC_03_05	cell__03	cell__03	SMALL_019	15.5862	[0.04116939 0.04550629 0.05332701 0.0614992 0.04303183 0.03310071 0.03363588 0.03973537 0.0413147 0.04610923 0.05038403 0.06866193 0.05399472 0.04261537 0.0554879 0.06032772 0.08004779 0.0775264 0.11237449 0.13216399 0.14705511 0.13272287 0.14516457 0.17030943 0.16720426 0.15719611 0.17206744 0.16738055 0.19733786 0.17606349]
831	SMALL_019_PROC_03_01	SMALL_019_PROC_03_06	cell__03	cell__03	SMALL_019	18.4387	[0.03031439 0.02541437 0.02388302 0.04246204 0.04092671 0.03148178 0.03423455 0.03534735 0.02461367 0.01741914 0.03665963 0.03950111 0.04865722 0.05439266 0.04151302 0.03769091 0.0523093 0.06657869 0.08393501 0.09792857 0.1058701 0.10535369 0.15303322 0.15169924 0.16259144 0.16775196 0.15696502 0.17709161 0.17603766 0.1700647 ]
832	SMALL_019_PROC_03_01	SMALL_019_PROC_03_07	cell__03	cell__03	SMALL_019	18.446	[0.00871974 0.01371481 0.01890189 0.01390977 0.01273715 0.01108862 0.01126401 0.01239431 0.01730842 0.02826666 0.02039946 0.02296491 0.02358578 0.03625389 0.05384367 0.0522855 0.05028768 0.06203868 0.07167113 0.0837577 0.09784313 0.12904861 0.14212222 0.13470725 0.1236586 0.14261649 0.15205452 0.15457683 0.15937409 0.1860556 ]
833	SMALL_019_PROC_03_01	SMALL_019_PROC_03_08	cell__03	cell__03	SMALL_019	16.5198	[0.00544749 0.0099038 0.01159936 0.00722316 0.00951467 0.00854048 0.01133901 0.01950639 0.0149783 0.01938163 0.01835155 0.02118307 0.0205194 0.02992153 0.03070351 0.06146144 0.0651291 0.0667214 0.08302869 0.08656546 0.090156 0.09925635 0.10131947 0.09348201 0.10313735 0.12070075 0.11808936 0.11508899 0.11216637 0.11791498]
834	SMALL_019_PROC_03_01	SMALL_019_PROC_04_01	cell__03	cell__04	SMALL_019	25.587	[0.01035879 0.01064537 0.01138078 0.00858242 0.00766752 0.01250311 0.01160209 0.01195026 0.01014594 0.0108096 0.01348237 0.01956932 0.01653076 0.01842235 0.02194725 0.02478487 0.02461333 0.03167038 0.04078498 0.04768479 0.05586704 0.06310101 0.06012933 0.06389862 0.05902887 0.06100287 0.07185444 0.08559043 0.11945909 0.11639157]
835	SMALL_019_PROC_03_01	SMALL_019_PROC_04_02	cell__03	cell__04	SMALL_019	33.0189	[0.05393409 0.05697975 0.04204948 0.04865366 0.02826873 0.03560319 0.02493167 0.02235997 0.04214554 0.02858247 0.03473264 0.04845141 0.04658166 0.03414579 0.05616552 0.06711464 0.09183684 0.09485739 0.11511436 0.13145626 0.14220626 0.10179141 0.09503611 0.1062739 0.10730422 0.12551801 0.13696562 0.15691799 0.14267539 0.13165344]
836	SMALL_019_PROC_03_01	SMALL_019_PROC_04_03	cell__03	cell__04	SMALL_019	38.3492	[0.06897501 0.04469174 0.04756423 0.03641081 0.04624053 0.03795541 0.0447784 0.03503491 0.03615483 0.04474453 0.04915425 0.06156273 0.05870376 0.0754658 0.08102058 0.06710366 0.06272193 0.06106373 0.07527401 0.08248485 0.0665357 0.09547452 0.08618323 0.12700456 0.11192388 0.12502563 0.12244253 0.14339224 0.13512338 0.13041442]
837	SMALL_019_PROC_03_01	SMALL_019_PROC_04_04	cell__03	cell__04	SMALL_019	44.2545	[0.02622757 0.02614987 0.02067859 0.01293955 0.01571218 0.01919796 0.01404359 0.02162003 0.03003691 0.01966319 0.02881788 0.02262728 0.01946348 0.01359514 0.03260821 0.02814364 0.05007862 0.03907737 0.06330345 0.07597547 0.09560179 0.08661542 0.08750943 0.08407679 0.07304722 0.10676564 0.1177393 0.11287383 0.12711602 0.11183618]
838	SMALL_019_PROC_03_01	SMALL_019_PROC_04_05	cell__03	cell__04	SMALL_019	49.0995	[0.03466085 0.02726 0.03026587 0.02767797 0.02632011 0.03335835 0.03340981 0.04074834 0.01999923 0.03926665 0.04899943 0.04421322 0.05869602 0.06433282 0.04875661 0.05147371 0.04517865 0.05220277 0.08680003 0.09309947 0.09358558 0.09441914 0.11444868 0.09728172 0.08126889 0.09524446 0.08082054 0.09951095 0.10961765 0.08883481]
839	SMALL_019_PROC_03_01	SMALL_019_PROC_04_06	cell__03	cell__04	SMALL_019	50.4244	[0.02392861 0.01753426 0.03079181 0.03095883 0.03524835 0.02333186 0.01260131 0.02080259 0.03309994 0.04781318 0.03704121 0.04748351 0.04241738 0.03169773 0.02920072 0.04811534 0.03162286 0.04043212 0.05736318 0.07493705 0.10415273 0.07583794 0.0906206 0.06414511 0.08653313 0.06643288 0.08923702 0.08819514 0.09579826 0.09906074]
840	SMALL_019_PROC_03_01	SMALL_019_PROC_04_07	cell__03	cell__04	SMALL_019	46.442	[0.03930268 0.03346754 0.05004755 0.04003455 0.03739812 0.04248319 0.04709996 0.03440429 0.05564281 0.06431197 0.05375606 0.05345963 0.05673048 0.04836482 0.04904661 0.06062629 0.05706452 0.0606971 0.06593609 0.05865055 0.07760027 0.06336174 0.0759096 0.07642877 0.08837404 0.08990587 0.10254015 0.10693041 0.11104483 0.11637594]
841	SMALL_019_PROC_03_01	SMALL_019_PROC_04_08	cell__03	cell__04	SMALL_019	31.1193	[0.07191534 0.04775268 0.04322287 0.0408122 0.03039254 0.04144471 0.0346604 0.05069361 0.05227678 0.04440942 0.06489217 0.09297258 0.07715129 0.08164845 0.09502969 0.09793052 0.09752288 0.10021407 0.09709416 0.12307488 0.15294579 0.17493749 0.16598927 0.13640702 0.13841144 0.11745067 0.14818993 0.12123149 0.13120275 0.13440909]
842	SMALL_019_PROC_03_01	SMALL_019_PROC_04_09	cell__03	cell__04	SMALL_019	32.4061	[0.08879653 0.09997677 0.09498002 0.10495544 0.06642317 0.06601211 0.08173298 0.07238382 0.06053569 0.06302041 0.05703976 0.10371531 0.07879963 0.07421809 0.09739488 0.08557923 0.08912388 0.12673682 0.1107607 0.10635397 0.11331328 0.10620143 0.11185114 0.10781707 0.10106352 0.09523098 0.08872766 0.09266005 0.10449539 0.10070224]
843	SMALL_019_PROC_03_01	SMALL_019_PROC_04_10	cell__03	cell__04	SMALL_019	30.1549	[0.04477361 0.0508405 0.08649055 0.08485868 0.04349072 0.03732643 0.07191415 0.04789111 0.05356542 0.04634476 0.05633303 0.09746845 0.09717067 0.07694657 0.07418214 0.08249813 0.11633778 0.10701743 0.08946594 0.10774092 0.0941203 0.12324452 0.1256177 0.10101302 0.09608007 0.09832955 0.09630857 0.09431388 0.10763361 0.1403939 ]
844	SMALL_019_PROC_03_01	SMALL_019_PROC_05_01	cell__03	cell__05	SMALL_019	106.941	[0.00723026 0.00662214 0.00601892 0.00635517 0.00217256 0.00542865 0.00794289 0.00715132 0.004979 0.00669858 0.00298529 0.01230694 0.01759026 0.02037529 0.02449662 0.02125866 0.02777778 0.02731875 0.02207757 0.03000977 0.04032489 0.04348446 0.04004077 0.02568812 0.02504048 0.03056606 0.05040516 0.04314559 0.05218451 0.04395062]
845	SMALL_019_PROC_03_01	SMALL_019_PROC_05_02	cell__03	cell__05	SMALL_019	101.868	[0.00874688 0.00439451 0.00777101 0.00639225 0.00774413 0.01358329 0.00949245 0.01003967 0.01094054 0.0068668 0.01823755 0.026832 0.02974911 0.04770318 0.04452506 0.03873917 0.02775476 0.03782181 0.03119029 0.03688211 0.03098748 0.04759954 0.02446759 0.04593677 0.0312574 0.03430253 0.0654489 0.06421215 0.0437181 0.06810564]
846	SMALL_019_PROC_03_01	SMALL_019_PROC_05_03	cell__03	cell__05	SMALL_019	90.3286	[0.01445045 0.02409978 0.02388761 0.02035732 0.02266383 0.02278887 0.02428926 0.03403835 0.03209274 0.04997865 0.05753232 0.05102251 0.05134477 0.05085001 0.04980917 0.03920279 0.03160598 0.0253492 0.0304266 0.026437 0.03508041 0.04746298 0.04034691 0.03886771 0.030762 0.03563148 0.04095097 0.04632766 0.05435492 0.04412349]
847	SMALL_019_PROC_03_01	SMALL_019_PROC_05_04	cell__03	cell__05	SMALL_019	94.7333	[0.01985504 0.02269846 0.01783997 0.02776355 0.03744762 0.03349679 0.0282489 0.02865997 0.02774205 0.03396499 0.03556441 0.0448599 0.04495391 0.04503753 0.04346443 0.0452967 0.04541741 0.03371558 0.0465644 0.04785637 0.04681365 0.03548333 0.05276846 0.0437474 0.03991775 0.06025798 0.08011203 0.06407859 0.05615918 0.06177567]
848	SMALL_019_PROC_03_01	SMALL_019_PROC_05_05	cell__03	cell__05	SMALL_019	93.6501	[0.02002406 0.02291213 0.02121983 0.02043293 0.01724057 0.01365404 0.01460736 0.02544952 0.03762791 0.04921555 0.05200577 0.05779795 0.05237466 0.05173778 0.05441996 0.06371394 0.05995497 0.06205164 0.07353195 0.05880593 0.05645685 0.04818631 0.04122037 0.04792841 0.04537745 0.05642184 0.09879922 0.07920406 0.06746349 0.05693522]
849	SMALL_019_PROC_03_01	SMALL_019_PROC_05_06	cell__03	cell__05	SMALL_019	101.728	[0.02014383 0.02073707 0.01601629 0.01663114 0.0233764 0.01417323 0.0164067 0.02022312 0.02887701 0.02031294 0.03574871 0.02650215 0.02898061 0.03673096 0.04861469 0.04476239 0.05053978 0.06333587 0.06964488 0.05611711 0.05691797 0.05875631 0.05834283 0.04416144 0.04613949 0.05495146 0.07125461 0.07390555 0.05875059 0.06491561]
850	SMALL_019_PROC_03_01	SMALL_019_PROC_06_01	cell__03	cell__06	SMALL_019	124.65	[0.01442727 0.01421786 0.01210044 0.00839671 0.00843065 0.00820604 0.01052506 0.01129441 0.00884243 0.02027247 0.02091803 0.01234275 0.01405135 0.01927855 0.03705191 0.03095479 0.04007783 0.03306729 0.03699432 0.05261486 0.05549198 0.03820166 0.06139817 0.06414368 0.08357881 0.07742271 0.08494084 0.08392671 0.10858563 0.08975365]
851	SMALL_019_PROC_03_01	SMALL_019_PROC_06_02	cell__03	cell__06	SMALL_019	122.721	[0.01531514 0.01792413 0.02280373 0.02404026 0.01353735 0.0088985 0.01343301 0.00705201 0.03141372 0.02441114 0.02468947 0.03520595 0.03608092 0.03145612 0.0360319 0.03620993 0.03893604 0.05136638 0.05740588 0.06919449 0.07751442 0.04952138 0.05208381 0.04560398 0.04237992 0.04266118 0.06613447 0.08669353 0.10245628 0.09026637]
852	SMALL_019_PROC_03_01	SMALL_019_PROC_06_03	cell__03	cell__06	SMALL_019	134.844	[0.02337408 0.01714197 0.02442527 0.01467753 0.01193681 0.01930633 0.01535653 0.02935342 0.02071423 0.01336102 0.01362706 0.01241315 0.02277941 0.02293034 0.03066963 0.03064247 0.02388965 0.0204452 0.02363671 0.02464142 0.02649614 0.03990044 0.05257283 0.07189407 0.06247886 0.05209336 0.06715138 0.06445542 0.07660047 0.06643393]
853	SMALL_019_PROC_03_01	SMALL_019_PROC_06_04	cell__03	cell__06	SMALL_019	137.02	[0.02089995 0.02323007 0.03359745 0.02877294 0.0216161 0.03206619 0.02206 0.02433015 0.01390782 0.01790255 0.01701657 0.00997939 0.01770601 0.01891752 0.01390415 0.0105701 0.01405584 0.02699754 0.02807315 0.04600211 0.04673436 0.06300377 0.05809999 0.04982641 0.06894154 0.06463822 0.07646424 0.05628665 0.04651866 0.0503087 ]
854	SMALL_019_PROC_03_01	SMALL_019_PROC_06_05	cell__03	cell__06	SMALL_019	142.647	[0.01599284 0.02756982 0.03503241 0.02688786 0.02637044 0.02319061 0.01801979 0.01188658 0.00711404 0.01019717 0.01815814 0.0258052 0.0198833 0.02005416 0.03089042 0.04745178 0.02251371 0.02743866 0.0276035 0.03410793 0.04942527 0.04672233 0.07352824 0.08646781 0.08673045 0.09253845 0.0955293 0.09364457 0.10088816 0.08320416]
855	SMALL_019_PROC_03_01	SMALL_019_PROC_06_06	cell__03	cell__06	SMALL_019	140.082	[0.01927549 0.0303934 0.04746236 0.03154825 0.03121201 0.02461108 0.01897049 0.01971287 0.00881464 0.00877806 0.01472733 0.00464997 0.01385552 0.01432788 0.02147407 0.01222144 0.01338392 0.01316127 0.00823252 0.01042244 0.00904816 0.02855073 0.06154941 0.05719544 0.05452263 0.05487196 0.05548967 0.04502395 0.04639779 0.03556389]
856	SMALL_019_PROC_03_01	SMALL_019_PROC_07_01	cell__03	cell__07	SMALL_019	57.9292	[0.04575786 0.04670381 0.04738637 0.04609346 0.0405096 0.02618367 0.02903899 0.05351609 0.05232826 0.0637578 0.04844961 0.02807656 0.03697796 0.03362675 0.0560056 0.07524446 0.10897066 0.09737567 0.10689928 0.11573626 0.12833287 0.12296813 0.12525454 0.12362991 0.14670244 0.12673777 0.13351101 0.14084868 0.14745486 0.16180301]
857	SMALL_019_PROC_03_01	SMALL_019_PROC_07_02	cell__03	cell__07	SMALL_019	49.0535	[0.03363408 0.04556989 0.04178487 0.04049386 0.04446286 0.03369121 0.03271172 0.0273719 0.04622289 0.04468038 0.05049611 0.06431831 0.06083225 0.04710579 0.04414129 0.03262535 0.04291002 0.06804712 0.05535013 0.08525054 0.10408159 0.09768606 0.08182832 0.07881847 0.07642663 0.08093448 0.08269853 0.08697548 0.08349599 0.11243452]
858	SMALL_019_PROC_03_01	SMALL_019_PROC_07_03	cell__03	cell__07	SMALL_019	48.2695	[0.03058126 0.03690437 0.03478056 0.0302166 0.02322692 0.02108293 0.03444941 0.0857332 0.08298569 0.07974861 0.05843446 0.0566971 0.04963535 0.06306944 0.07455907 0.09824042 0.10254031 0.12386583 0.12524608 0.13759745 0.13634109 0.1100944 0.14467817 0.13949424 0.15305679 0.1438715 0.14272403 0.13258765 0.13152148 0.15354884]
859	SMALL_019_PROC_03_01	SMALL_019_PROC_07_04	cell__03	cell__07	SMALL_019	51.1511	[0.02261481 0.02522538 0.02990424 0.04087149 0.03473326 0.02932489 0.02340199 0.02687123 0.03477772 0.03905412 0.03629583 0.04131048 0.0576532 0.06784504 0.05820057 0.064656 0.09066385 0.11048821 0.1336766 0.13961436 0.14060931 0.14272368 0.14732112 0.14798923 0.16356733 0.1565813 0.14947565 0.152414 0.18433881 0.16135894]
860	SMALL_019_PROC_03_01	SMALL_019_PROC_07_05	cell__03	cell__07	SMALL_019	66.8149	[0.01873786 0.02697547 0.02002144 0.02405055 0.01424535 0.01003233 0.02265324 0.02070195 0.01493212 0.053626 0.04747315 0.03091994 0.02366525 0.03315946 0.02719526 0.03406717 0.04283851 0.04192978 0.0489053 0.06407177 0.07851278 0.04744706 0.07451357 0.10336851 0.10847117 0.0989736 0.12566752 0.12397129 0.10223935 0.09591227]
861	SMALL_019_PROC_03_01	SMALL_019_PROC_07_06	cell__03	cell__07	SMALL_019	73.0988	[0.0068657 0.00383225 0.0074001 0.00438848 0.01005568 0.02967928 0.01162277 0.0122253 0.00871972 0.0126248 0.04469153 0.03841138 0.02633811 0.03370253 0.01474252 0.0338913 0.04563821 0.02450379 0.03823832 0.05074461 0.04297495 0.03960587 0.06401872 0.06781142 0.07357326 0.07703051 0.08091499 0.11186902 0.10235116 0.09358198]
862	SMALL_019_PROC_03_01	SMALL_019_PROC_07_07	cell__03	cell__07	SMALL_019	71.8892	[0.03891162 0.04369693 0.02719786 0.05130875 0.04369648 0.04964746 0.03765569 0.05633318 0.03728546 0.04415283 0.06915229 0.1103547 0.09654692 0.08128928 0.05720228 0.05374313 0.03257018 0.06744608 0.07552815 0.07180239 0.0944827 0.09120848 0.08799532 0.09781257 0.1153001 0.08773085 0.10527386 0.13938855 0.11329068 0.10962978]
863	SMALL_019_PROC_03_01	SMALL_019_SOMA_01	cell__03	cell__01	SMALL_019	82.9206	[0.02080716 0.01827981 0.01671262 0.01313748 0.01017042 0.01144378 0.01124046 0.006324 0.00872619 0.00799671 0.00693012 0.00962037 0.00615834 0.00680143 0.00862321 0.00854357 0.0095667 0.01791001 0.0230651 0.01951042 0.0173576 0.02711428 0.02069828 0.02425325 0.02750572 0.03090275 0.03155882 0.0297104 0.03339915 0.03611456]
864	SMALL_019_PROC_03_01	SMALL_019_SOMA_02	cell__03	cell__02	SMALL_019	54.8594	[0.00479319 0.00379308 0.00319128 0.00393428 0.00536076 0.00320064 0.00079152 0.0027394 0.00230111 0.0012895 0.0027657 0.0025149 0.00378087 0.00332944 0.00432621 0.00313625 0.00248641 0.00573039 0.00933451 0.01483927 0.01262485 0.01305438 0.01644032 0.02092384 0.02419795 0.02516071 0.02908906 0.02691747 0.03215647 0.03391902]
865	SMALL_019_PROC_03_01	SMALL_019_SOMA_03	cell__03	cell__03	SMALL_019	10.8006	[0.00249143 0.00305284 0.00186731 0.00391553 0.0064239 0.00356569 0.00287877 0.00294426 0.00215312 0.00479616 0.00481043 0.00608629 0.00698083 0.00883448 0.01725922 0.01135751 0.0168907 0.04159119 0.06189156 0.09099407 0.11425582 0.12369845 0.13136548 0.14530426 0.1571429 0.15637542 0.16807976 0.18029555 0.1877493 0.19904877]
866	SMALL_019_PROC_03_01	SMALL_019_SOMA_04	cell__03	cell__04	SMALL_019	35.45	[0.01674796 0.0145822 0.01221994 0.01050582 0.00611159 0.00512407 0.00382656 0.00464166 0.00451575 0.0045163 0.00518708 0.00394338 0.00970517 0.01713323 0.02025922 0.02425177 0.02845041 0.03521565 0.0491948 0.06094144 0.06547842 0.08330977 0.08918515 0.09946464 0.09721518 0.10313119 0.10916776 0.11804274 0.13076901 0.13468827]
867	SMALL_019_PROC_03_01	SMALL_019_SOMA_05	cell__03	cell__05	SMALL_019	105.866	[0.00492731 0.00604335 0.00384999 0.00178533 0.00984689 0.00909414 0.00636643 0.00582196 0.00573848 0.00957819 0.01235461 0.013827 0.01520872 0.01771153 0.02790634 0.03449302 0.04455783 0.0551838 0.05273015 0.05197403 0.05638044 0.05794089 0.0600435 0.04507151 0.03478509 0.04207893 0.04341306 0.05131851 0.05171984 0.04723181]
868	SMALL_019_PROC_03_01	SMALL_019_SOMA_06	cell__03	cell__06	SMALL_019	131.091	[0.01659688 0.01257685 0.0167889 0.01188572 0.01449908 0.01328881 0.01255953 0.01127819 0.01088166 0.01173081 0.00820227 0.01747385 0.02240987 0.02943225 0.02367486 0.01741866 0.02041002 0.02067288 0.03188162 0.03409103 0.03388565 0.04446284 0.04275587 0.04797983 0.05484881 0.05540142 0.05022245 0.0552101 0.06960262 0.07385564]
869	SMALL_019_PROC_03_01	SMALL_019_SOMA_07	cell__03	cell__07	SMALL_019	57.3691	[0.03951783 0.03740995 0.03432402 0.03741448 0.02688181 0.02442937 0.02651408 0.03405782 0.03298982 0.02948508 0.03466917 0.04364501 0.0493039 0.06578002 0.07480163 0.0652766 0.08182748 0.09395013 0.09252751 0.12597246 0.13565787 0.15473558 0.16039908 0.16364117 0.1610901 0.14509867 0.14555969 0.16211229 0.16021145 0.17328139]
870	SMALL_019_PROC_03_02	SMALL_019_PROC_01_01	cell__03	cell__01	SMALL_019	78.5065	[0.0606557 0.05602945 0.05167004 0.06902298 0.04299414 0.04377651 0.06148182 0.05407548 0.05456137 0.05666662 0.05521276 0.04961924 0.04192422 0.04739573 0.04835937 0.06373063 0.06249533 0.05505806 0.0492999 0.06906488 0.06603699 0.06512422 0.06135339 0.06893204 0.07771628 0.07371245 0.07541872 0.07077858 0.07057582 0.06639562]
871	SMALL_019_PROC_03_02	SMALL_019_PROC_01_02	cell__03	cell__01	SMALL_019	75.3428	[0.07889459 0.08499007 0.07677551 0.10208784 0.0874946 0.08124867 0.07119269 0.07516428 0.0687743 0.08206413 0.08698232 0.06034501 0.07965041 0.08155723 0.07535773 0.07813392 0.08218535 0.07315638 0.08793091 0.0876153 0.07971609 0.07321296 0.06268731 0.06879785 0.08976477 0.10411468 0.07804151 0.0981444 0.11243509 0.11517006]
872	SMALL_019_PROC_03_02	SMALL_019_PROC_01_03	cell__03	cell__01	SMALL_019	78.552	[0.06603079 0.05644263 0.05636225 0.05733549 0.07138959 0.07102042 0.08237279 0.08238328 0.07608196 0.0616669 0.05583359 0.05342894 0.06422368 0.06074873 0.05668518 0.0615765 0.06115382 0.07369421 0.0883437 0.07759351 0.07429751 0.08458004 0.08635416 0.08756547 0.0834341 0.09652696 0.08797866 0.09374678 0.09498847 0.09179959]
873	SMALL_019_PROC_03_02	SMALL_019_PROC_01_04	cell__03	cell__01	SMALL_019	93.0771	[0.01125358 0.00997857 0.01367294 0.0145841 0.01766769 0.01342686 0.0134547 0.01359345 0.01507407 0.01656803 0.01414978 0.01149576 0.01027998 0.01560258 0.00917921 0.01105637 0.01259813 0.01580143 0.01108596 0.01407058 0.01182678 0.00927998 0.01281572 0.01479106 0.01543459 0.01669189 0.01693806 0.01940328 0.02557857 0.02725715]
874	SMALL_019_PROC_03_02	SMALL_019_PROC_01_05	cell__03	cell__01	SMALL_019	94.4846	[0.03121973 0.04038049 0.03913597 0.03539604 0.0263969 0.02768168 0.0250823 0.02430904 0.0175533 0.02076928 0.02111053 0.02331316 0.0141669 0.0155848 0.02026599 0.01516664 0.01733727 0.02878442 0.02705825 0.02852775 0.02968994 0.02553501 0.02927902 0.03236457 0.02004696 0.02776022 0.01587042 0.02901812 0.02398402 0.02626767]
875	SMALL_019_PROC_03_02	SMALL_019_PROC_01_06	cell__03	cell__01	SMALL_019	97.5852	[0.0368783 0.03877395 0.04832859 0.04002488 0.03911823 0.03971061 0.03703054 0.03363147 0.03285751 0.02954029 0.02500369 0.03022209 0.02668211 0.02393943 0.01959711 0.0231225 0.01737891 0.02161557 0.0272483 0.02208266 0.01801999 0.01851972 0.02120838 0.03005452 0.02506493 0.01646752 0.01355552 0.01686688 0.02092689 0.02823262]
876	SMALL_019_PROC_03_02	SMALL_019_PROC_01_07	cell__03	cell__01	SMALL_019	95.7129	[0.01863507 0.02292883 0.02051163 0.0175503 0.02560616 0.02446011 0.02257885 0.0245236 0.02543981 0.02313355 0.02209945 0.01973228 0.02158214 0.01525097 0.01237289 0.01139607 0.01525553 0.01801311 0.01942076 0.01930504 0.02348587 0.02243263 0.02957477 0.02765493 0.01978507 0.03236781 0.02659635 0.0357168 0.03917071 0.02915819]
877	SMALL_019_PROC_03_02	SMALL_019_PROC_02_01	cell__03	cell__02	SMALL_019	53.4053	[0.0804886 0.0635289 0.06499423 0.05481639 0.05545881 0.05859295 0.06177536 0.05797669 0.05142009 0.04798955 0.03726808 0.04676993 0.04170549 0.04130954 0.03455433 0.0388 0.06098504 0.04216307 0.04192394 0.02901622 0.0368829 0.04614747 0.05543421 0.05289781 0.0542105 0.0509956 0.05159394 0.07310368 0.07442459 0.07237969]
878	SMALL_019_PROC_03_02	SMALL_019_PROC_02_02	cell__03	cell__02	SMALL_019	60.0858	[0.04503868 0.05613297 0.0503541 0.06052906 0.05159019 0.03632429 0.03888202 0.05128946 0.0446675 0.04107955 0.04042776 0.03069615 0.04580398 0.04539433 0.05283248 0.05571829 0.05124393 0.05272902 0.0562849 0.05238058 0.05540535 0.04111156 0.03858909 0.03343871 0.02975838 0.03202189 0.03069969 0.03887709 0.0454514 0.03217153]
879	SMALL_019_PROC_03_02	SMALL_019_PROC_02_03	cell__03	cell__02	SMALL_019	68.5087	[0.04003883 0.04975424 0.04755009 0.05040341 0.04305754 0.04626682 0.04482949 0.03605938 0.02584357 0.02293955 0.01880496 0.02556855 0.01713687 0.01024744 0.0082419 0.00867487 0.00879171 0.01232211 0.01438717 0.01346123 0.01235411 0.01257351 0.01563895 0.01172734 0.00712816 0.0093326 0.01084564 0.02251749 0.01911774 0.01514138]
880	SMALL_019_PROC_03_02	SMALL_019_PROC_02_04	cell__03	cell__02	SMALL_019	60.8413	[0.04123051 0.03661794 0.03806004 0.03427978 0.04141942 0.04084111 0.035868 0.03890667 0.03940745 0.0323376 0.03062288 0.0377465 0.04114186 0.03546852 0.03329924 0.03411071 0.04410707 0.04930396 0.04881478 0.0430859 0.03885544 0.04153105 0.03655856 0.04878256 0.05945709 0.06484809 0.04913108 0.05448519 0.05439638 0.0604185 ]
881	SMALL_019_PROC_03_02	SMALL_019_PROC_02_05	cell__03	cell__02	SMALL_019	60.1534	[0.03361816 0.03380646 0.03333894 0.03031801 0.03594041 0.03829552 0.03904391 0.03862166 0.04207507 0.0342871 0.04379844 0.03604648 0.04096405 0.04044437 0.04566613 0.04208196 0.04551075 0.04451775 0.04436336 0.03748065 0.05073277 0.03801218 0.04530991 0.0599843 0.07415436 0.06498407 0.08599144 0.08249311 0.09143012 0.07790962]
882	SMALL_019_PROC_03_02	SMALL_019_PROC_02_06	cell__03	cell__02	SMALL_019	63.1166	[0.0323146 0.03932666 0.03849699 0.04087153 0.0511938 0.07104129 0.05978653 0.05733697 0.05984185 0.05270604 0.03775395 0.03680879 0.04841883 0.05531145 0.04384255 0.05705148 0.05634629 0.04011837 0.04537046 0.03196518 0.04561387 0.04596937 0.05876156 0.05748972 0.05934627 0.07642693 0.06322286 0.05562513 0.06294518 0.06093954]
883	SMALL_019_PROC_03_02	SMALL_019_PROC_02_07	cell__03	cell__02	SMALL_019	53.1324	[0.02857107 0.02949701 0.02782113 0.03419674 0.03346255 0.03319682 0.033957 0.0421074 0.05152935 0.05361685 0.04975398 0.05695579 0.05692211 0.05624086 0.0401637 0.04006957 0.05162726 0.04766063 0.04248343 0.042717 0.0256041 0.03312928 0.04598261 0.03850725 0.05249192 0.05115773 0.05206642 0.05601911 0.06160958 0.06139959]
884	SMALL_019_PROC_03_02	SMALL_019_PROC_03_01	cell__03	cell__03	SMALL_019	6.79017	[0.02312881 0.02573094 0.02186786 0.01810955 0.01561024 0.02034057 0.01965375 0.01724992 0.01233465 0.00959502 0.01029924 0.0083323 0.01596722 0.02170892 0.0181766 0.03126792 0.05543716 0.07405294 0.0788484 0.08578982 0.09355511 0.09729115 0.12031179 0.12277409 0.12484047 0.12170406 0.11530738 0.11966061 0.11127118 0.13409479]
886	SMALL_019_PROC_03_02	SMALL_019_PROC_03_03	cell__03	cell__03	SMALL_019	9.46374	[0.03812238 0.02573935 0.02698133 0.02363562 0.02407991 0.03966943 0.03792555 0.0435847 0.04273755 0.02669513 0.02209485 0.02195041 0.02564716 0.04360638 0.03671718 0.04712788 0.06512949 0.06422659 0.0917002 0.08442011 0.08970422 0.1044278 0.10110814 0.09451811 0.0884728 0.10028015 0.09826438 0.1094445 0.10211956 0.10008046]
887	SMALL_019_PROC_03_02	SMALL_019_PROC_03_04	cell__03	cell__03	SMALL_019	20.3642	[0.02405104 0.02824574 0.02058885 0.02257967 0.02026571 0.01806651 0.01210863 0.01347019 0.01141207 0.00987245 0.01418122 0.01371761 0.0104993 0.01111081 0.01879668 0.01291676 0.02034493 0.02252856 0.04205985 0.06021846 0.07971286 0.08785737 0.08842892 0.09156482 0.08777031 0.09701249 0.09961422 0.09883579 0.08218305 0.08591009]
888	SMALL_019_PROC_03_02	SMALL_019_PROC_03_05	cell__03	cell__03	SMALL_019	22.3372	[0.04905148 0.0615902 0.04953592 0.04843582 0.04180823 0.04179158 0.04204436 0.03885012 0.02692764 0.034948 0.02416492 0.03001935 0.04052483 0.03280787 0.02906812 0.04936625 0.06148488 0.06777974 0.07925548 0.10123133 0.10415354 0.11334835 0.11344218 0.11327388 0.12305267 0.11695143 0.11967784 0.12959195 0.10733851 0.12169478]
889	SMALL_019_PROC_03_02	SMALL_019_PROC_03_06	cell__03	cell__03	SMALL_019	25.0113	[0.04336624 0.0461927 0.03535911 0.0317836 0.03369412 0.04627621 0.03301249 0.04109599 0.0287699 0.02790592 0.03716438 0.02986019 0.02650018 0.02887314 0.03364786 0.03207701 0.0456414 0.03839074 0.06762423 0.08406238 0.10468395 0.09501444 0.10093793 0.0974188 0.11520212 0.11288032 0.10461474 0.1165164 0.09393118 0.10286934]
890	SMALL_019_PROC_03_02	SMALL_019_PROC_03_07	cell__03	cell__03	SMALL_019	22.0648	[0.03790412 0.03683215 0.05008567 0.04787878 0.04735397 0.04587689 0.04265885 0.04471409 0.0382217 0.03522583 0.0311287 0.03576055 0.03516868 0.0454569 0.05044266 0.04814711 0.05906471 0.06480488 0.05677565 0.0653964 0.08494073 0.09608131 0.11738998 0.11211695 0.10534091 0.11118738 0.12503581 0.1147239 0.12363772 0.12603325]
891	SMALL_019_PROC_03_02	SMALL_019_PROC_03_08	cell__03	cell__03	SMALL_019	19.1317	[0.02789247 0.03467997 0.03208405 0.03752433 0.02954179 0.02527155 0.02751028 0.02837207 0.02088453 0.02323623 0.01980047 0.02198307 0.02319747 0.02710104 0.03117836 0.03413848 0.04419416 0.05266474 0.05800948 0.06523022 0.07373356 0.09077598 0.08504775 0.0744053 0.08896941 0.08626562 0.08676389 0.08933918 0.08598268 0.08586476]
892	SMALL_019_PROC_03_02	SMALL_019_PROC_04_01	cell__03	cell__04	SMALL_019	21.5475	[0.02679171 0.03095951 0.02701906 0.01973993 0.02750603 0.02366073 0.02338055 0.02868383 0.03250694 0.02676256 0.02801032 0.02898676 0.02974131 0.0239354 0.02685837 0.02968008 0.03741195 0.03880684 0.04333138 0.04530315 0.03932079 0.04714466 0.0502472 0.0449796 0.04835696 0.05499509 0.05606254 0.05809506 0.05084651 0.05943914]
893	SMALL_019_PROC_03_02	SMALL_019_PROC_04_02	cell__03	cell__04	SMALL_019	31.3066	[0.09745194 0.07240766 0.06350598 0.06702422 0.10750688 0.09444429 0.0828667 0.09476763 0.08399829 0.06361616 0.06463012 0.05821486 0.07147711 0.06236051 0.08617545 0.07840314 0.08405974 0.07239366 0.08480666 0.0860177 0.08718905 0.11422913 0.11658975 0.10916772 0.11139974 0.10433539 0.11046607 0.10436851 0.07554641 0.10836373]
894	SMALL_019_PROC_03_02	SMALL_019_PROC_04_03	cell__03	cell__04	SMALL_019	36.0071	[0.07807501 0.06001868 0.06696801 0.0735571 0.06698673 0.05455129 0.05595563 0.05803016 0.06978749 0.06152173 0.05759869 0.04845715 0.05292244 0.06936893 0.07765383 0.07659374 0.08055101 0.072927 0.08019283 0.08668497 0.08137058 0.1120543 0.10370044 0.10079811 0.10186974 0.10994978 0.10221554 0.10187636 0.12068717 0.09544531]
895	SMALL_019_PROC_03_02	SMALL_019_PROC_04_04	cell__03	cell__04	SMALL_019	40.0725	[0.05840847 0.06011939 0.04728315 0.03586728 0.04474768 0.0489663 0.06293876 0.05066679 0.05732864 0.04908621 0.04505434 0.0383034 0.02643913 0.01877103 0.02862129 0.03000378 0.02721639 0.04678731 0.04666183 0.04463424 0.04340223 0.03884744 0.05675844 0.06240604 0.06549107 0.07332089 0.08909602 0.07861792 0.06288165 0.06079249]
896	SMALL_019_PROC_03_02	SMALL_019_PROC_04_05	cell__03	cell__04	SMALL_019	45.3003	[0.05482214 0.05392406 0.05253674 0.03919298 0.05767737 0.04569583 0.05114777 0.05946949 0.06826754 0.0613864 0.05392707 0.04954267 0.0593581 0.05594053 0.08102115 0.06897408 0.05905934 0.04235522 0.05068862 0.03650258 0.04562599 0.056755 0.046529 0.05528712 0.06683404 0.06078253 0.06177156 0.04951871 0.05968165 0.0416169 ]
897	SMALL_019_PROC_03_02	SMALL_019_PROC_04_06	cell__03	cell__04	SMALL_019	46.4629	[0.04528854 0.04966327 0.04073008 0.04038207 0.05497067 0.05986843 0.05443235 0.05514199 0.05293415 0.05527442 0.05873089 0.05293597 0.04604304 0.0459281 0.04958416 0.03918374 0.04779563 0.05040761 0.04576105 0.0480161 0.03704664 0.06251305 0.05309215 0.06008704 0.05310323 0.07170384 0.05831994 0.06153659 0.06000269 0.06424513]
898	SMALL_019_PROC_03_02	SMALL_019_PROC_04_07	cell__03	cell__04	SMALL_019	41.8474	[0.04897014 0.05010903 0.04706385 0.042571 0.04301521 0.04255133 0.04437424 0.04429607 0.05318619 0.05116469 0.04681453 0.0494075 0.06090779 0.05509308 0.04627222 0.03731557 0.04545087 0.05656691 0.05613304 0.05519196 0.05151933 0.05710097 0.06219119 0.07929442 0.07178826 0.08791215 0.0777556 0.07375997 0.07975468 0.08162613]
899	SMALL_019_PROC_03_02	SMALL_019_PROC_04_08	cell__03	cell__04	SMALL_019	26.4248	[0.07292889 0.08945407 0.08463299 0.06291217 0.07994001 0.09501438 0.0741583 0.09487521 0.08808825 0.09083279 0.087357 0.09495369 0.06918879 0.07220754 0.09012148 0.08367073 0.10287921 0.10505899 0.10557231 0.10734164 0.11030177 0.14255262 0.13200455 0.12230814 0.11943684 0.12139613 0.09770341 0.12552463 0.12145629 0.11442597]
900	SMALL_019_PROC_03_02	SMALL_019_PROC_04_09	cell__03	cell__04	SMALL_019	27.1133	[0.09421136 0.10300357 0.09163282 0.09558604 0.07818741 0.08657632 0.07135064 0.09424904 0.0976181 0.08423719 0.08618101 0.08637665 0.11104754 0.0883741 0.08384684 0.07877338 0.08158319 0.10232821 0.10231234 0.10341144 0.10556406 0.10540066 0.11052617 0.10428726 0.0996697 0.0964416 0.0940784 0.08980906 0.08836378 0.12234736]
901	SMALL_019_PROC_03_02	SMALL_019_PROC_04_10	cell__03	cell__04	SMALL_019	24.7747	[0.08244223 0.0698917 0.08392792 0.06545107 0.06442541 0.08009335 0.05862505 0.06941277 0.06317982 0.08997191 0.08443922 0.08640797 0.09517831 0.07959492 0.0739558 0.07326113 0.06878675 0.08505864 0.09609024 0.08490295 0.08472772 0.08885935 0.09997692 0.08824022 0.07469902 0.1107251 0.11157045 0.08709831 0.09292328 0.10667289]
902	SMALL_019_PROC_03_02	SMALL_019_PROC_05_01	cell__03	cell__05	SMALL_019	104.461	[0.02815692 0.02254907 0.02413462 0.02064621 0.0244829 0.02154399 0.03107778 0.02855562 0.03349701 0.03030625 0.02834871 0.0294491 0.02339372 0.0291423 0.02447823 0.0230724 0.02407418 0.03617088 0.03491329 0.03932155 0.03230405 0.04509184 0.04739762 0.03893255 0.03738248 0.03496778 0.04857089 0.05155378 0.04941694 0.04437863]
903	SMALL_019_PROC_03_02	SMALL_019_PROC_05_02	cell__03	cell__05	SMALL_019	99.4446	[0.02684795 0.02109808 0.02400393 0.0235026 0.02481371 0.0236175 0.02114892 0.03049067 0.03523771 0.03736227 0.04192418 0.03894601 0.02964003 0.02922217 0.03086607 0.04487078 0.04935366 0.0472759 0.05163785 0.0391194 0.04180286 0.03357132 0.03711833 0.03996556 0.03781732 0.03187918 0.04079241 0.03488769 0.02519463 0.04173393]
904	SMALL_019_PROC_03_02	SMALL_019_PROC_05_03	cell__03	cell__05	SMALL_019	87.672	[0.05258601 0.05493756 0.05464256 0.04296899 0.04088933 0.03582826 0.04055096 0.04514716 0.04145826 0.03612523 0.03602998 0.03609995 0.03375415 0.02987295 0.03847663 0.03937078 0.03873163 0.03689084 0.03735494 0.04151185 0.04614833 0.03503236 0.03739451 0.03711399 0.03536494 0.03393034 0.03452622 0.02911015 0.03138712 0.03856682]
905	SMALL_019_PROC_03_02	SMALL_019_PROC_05_04	cell__03	cell__05	SMALL_019	92.5009	[0.03936818 0.04033438 0.04556735 0.0353908 0.05900634 0.05234239 0.05814178 0.05010739 0.03897936 0.04440403 0.04622402 0.03467576 0.03559672 0.04356034 0.05074615 0.07765596 0.08112195 0.06102882 0.04906259 0.0429095 0.03442004 0.04948942 0.03425308 0.04588406 0.04789786 0.02732175 0.05383038 0.04800293 0.04233974 0.04323982]
906	SMALL_019_PROC_03_02	SMALL_019_PROC_05_05	cell__03	cell__05	SMALL_019	91.9779	[0.03592834 0.03672345 0.03025915 0.03067659 0.03486021 0.05096475 0.05248922 0.05261517 0.05078403 0.05572305 0.04957203 0.04089207 0.04282192 0.03942746 0.05904872 0.06333442 0.06426561 0.05396735 0.04878265 0.04184365 0.0470726 0.04309775 0.0404002 0.04421305 0.04383212 0.04550586 0.03932255 0.03497146 0.03715431 0.04936613]
907	SMALL_019_PROC_03_02	SMALL_019_PROC_05_06	cell__03	cell__05	SMALL_019	100.532	[0.05085106 0.0433754 0.04831067 0.0369974 0.05327959 0.05311329 0.04755788 0.03867971 0.04406844 0.03677401 0.05082261 0.04585809 0.0430145 0.04297191 0.06488378 0.05958019 0.06710223 0.06847719 0.06460916 0.0587625 0.0596601 0.05411368 0.06856378 0.07613862 0.06297173 0.06329768 0.05326076 0.05912849 0.04850107 0.05257003]
908	SMALL_019_PROC_03_02	SMALL_019_PROC_06_01	cell__03	cell__06	SMALL_019	120.426	[0.0218003 0.02714555 0.03302296 0.03154528 0.02305049 0.02100231 0.01897063 0.01890823 0.01735795 0.01982877 0.01802778 0.02678885 0.02185485 0.02663289 0.02747294 0.03737943 0.03500882 0.03110448 0.03208503 0.05147807 0.05156998 0.05384712 0.0583038 0.04929692 0.05873705 0.07528788 0.06060513 0.07155118 0.06902491 0.07042006]
909	SMALL_019_PROC_03_02	SMALL_019_PROC_06_02	cell__03	cell__06	SMALL_019	118.192	[0.03344898 0.03902733 0.04033861 0.04770154 0.05370268 0.05162986 0.04978956 0.05705582 0.04594857 0.06316965 0.05319208 0.04904063 0.05242247 0.0673769 0.06301689 0.0668908 0.07563905 0.08100487 0.07704861 0.08182863 0.08794785 0.0936897 0.0715902 0.06498768 0.05656474 0.06733764 0.07098125 0.08996496 0.08482479 0.09168233]
910	SMALL_019_PROC_03_02	SMALL_019_PROC_06_03	cell__03	cell__06	SMALL_019	130.148	[0.02796939 0.02793152 0.02855608 0.03754491 0.03025257 0.02545476 0.03007887 0.02508541 0.03447755 0.03261646 0.01742331 0.02651849 0.02480048 0.02260176 0.01987672 0.02078918 0.02242721 0.02977977 0.03305066 0.03421782 0.03643598 0.03734646 0.03467046 0.03842342 0.04230335 0.06079079 0.05646609 0.05097639 0.06521879 0.06083155]
911	SMALL_019_PROC_03_02	SMALL_019_PROC_06_04	cell__03	cell__06	SMALL_019	132.601	[0.02903139 0.0362667 0.03614137 0.04512549 0.03568415 0.0347898 0.03497359 0.03782069 0.02746694 0.02660741 0.02788325 0.02355855 0.01812437 0.02451138 0.01826984 0.0164812 0.020614 0.02555444 0.02870669 0.0320858 0.04034422 0.03273597 0.04180197 0.03955678 0.03265932 0.03873443 0.05359685 0.04782395 0.0402147 0.04288973]
912	SMALL_019_PROC_03_02	SMALL_019_PROC_06_05	cell__03	cell__06	SMALL_019	138.249	[0.04508529 0.04106915 0.0351183 0.04177142 0.0384426 0.03443227 0.03268053 0.03364396 0.02688089 0.02279181 0.02324335 0.02982253 0.0301121 0.02533149 0.03209708 0.03486021 0.03809701 0.02770943 0.03565296 0.02693443 0.03046048 0.03047966 0.04299738 0.05428428 0.05633617 0.05155979 0.05276704 0.05993786 0.05680435 0.07067022]
913	SMALL_019_PROC_03_02	SMALL_019_PROC_06_06	cell__03	cell__06	SMALL_019	135.804	[0.0431224 0.04732724 0.03807722 0.05463695 0.04447524 0.04278564 0.03627894 0.0357912 0.04068941 0.03041913 0.02757375 0.02093118 0.02087157 0.01955331 0.02156961 0.02141121 0.01573894 0.01808627 0.01481517 0.01779719 0.0154209 0.01202074 0.02465298 0.04479412 0.04646324 0.04363202 0.04386001 0.05118314 0.04013342 0.04407254]
914	SMALL_019_PROC_03_02	SMALL_019_PROC_07_01	cell__03	cell__07	SMALL_019	58.5183	[0.05395488 0.06124901 0.04705325 0.05989008 0.06113524 0.05491485 0.04767948 0.0569045 0.04826715 0.05315998 0.05132096 0.05096473 0.03736424 0.05690203 0.05960423 0.0679135 0.10147288 0.10914476 0.10133842 0.11643739 0.09145841 0.10533931 0.10728634 0.11251417 0.11463926 0.1237096 0.11520173 0.1112506 0.11365101 0.10660846]
915	SMALL_019_PROC_03_02	SMALL_019_PROC_07_02	cell__03	cell__07	SMALL_019	49.9458	[0.04910754 0.04614887 0.04130002 0.05583423 0.05824104 0.04811337 0.05017904 0.04451323 0.03744471 0.05253759 0.05291602 0.06546276 0.06009163 0.05583462 0.04632996 0.0537617 0.06078514 0.07442327 0.06549964 0.04689872 0.06285408 0.07958244 0.08103801 0.06350065 0.06149868 0.07373217 0.08942286 0.09014122 0.09254379 0.08388013]
916	SMALL_019_PROC_03_02	SMALL_019_PROC_07_03	cell__03	cell__07	SMALL_019	50.1698	[0.0706074 0.07127021 0.05231956 0.04198105 0.06130462 0.06298348 0.06867258 0.06393074 0.06618573 0.07194228 0.07016912 0.07750021 0.09170797 0.06201942 0.08705371 0.08043333 0.09824705 0.07024842 0.09118816 0.09908949 0.09254924 0.10298796 0.1263184 0.11209548 0.11192541 0.11918151 0.10425793 0.10936662 0.09475452 0.09454779]
917	SMALL_019_PROC_03_02	SMALL_019_PROC_07_04	cell__03	cell__07	SMALL_019	53.5729	[0.05747217 0.04563385 0.04973247 0.0509363 0.05350359 0.04421716 0.04363575 0.03680831 0.02867757 0.04016215 0.03369125 0.03845034 0.04145563 0.04598813 0.05155193 0.05720426 0.05892637 0.06143296 0.07471395 0.07953035 0.07685201 0.08058973 0.09010938 0.10010959 0.10578266 0.11133023 0.10505366 0.1123066 0.11332252 0.12000009]
918	SMALL_019_PROC_03_02	SMALL_019_PROC_07_05	cell__03	cell__07	SMALL_019	68.448	[0.01506322 0.02128446 0.01819166 0.01540541 0.0161484 0.02980379 0.0342401 0.03430003 0.03039105 0.03264595 0.031737 0.03668121 0.0304122 0.03266118 0.0285732 0.02331621 0.03045662 0.03946175 0.03785144 0.04054561 0.03147894 0.03934868 0.05578047 0.06891821 0.08105303 0.08254951 0.06642689 0.06475995 0.06655559 0.06848418]
919	SMALL_019_PROC_03_02	SMALL_019_PROC_07_06	cell__03	cell__07	SMALL_019	74.6224	[0.02360509 0.02322122 0.02005339 0.01814954 0.018666 0.03621922 0.02530646 0.0219595 0.02115758 0.03482183 0.03135811 0.03429418 0.0458633 0.03833842 0.03016322 0.04047811 0.03205902 0.0398936 0.03994705 0.03702763 0.04299848 0.04833164 0.0575273 0.0638224 0.05404065 0.06345194 0.08468023 0.07037923 0.06541661 0.06673437]
920	SMALL_019_PROC_03_02	SMALL_019_PROC_07_07	cell__03	cell__07	SMALL_019	73.2497	[0.08419068 0.08765648 0.05841545 0.07105905 0.04592925 0.0741496 0.08323827 0.07376626 0.0745777 0.0635796 0.06371 0.06986178 0.05365197 0.03280824 0.07928983 0.0676879 0.07606995 0.06867656 0.0478318 0.05071174 0.09078164 0.07399706 0.06494675 0.09051392 0.08719054 0.07162194 0.09824574 0.11576954 0.09254989 0.09782325]
921	SMALL_019_PROC_03_02	SMALL_019_SOMA_01	cell__03	cell__01	SMALL_019	86.9143	[0.01484695 0.01611269 0.01683941 0.01245244 0.01114534 0.01511446 0.01775527 0.02100208 0.02047624 0.02100987 0.01985882 0.02046028 0.02118937 0.01833865 0.01478541 0.01622518 0.01335036 0.01568913 0.02108556 0.01764242 0.01801021 0.02065293 0.02636451 0.02286032 0.01905536 0.02463862 0.02777422 0.02985558 0.03001462 0.0296431 ]
922	SMALL_019_PROC_03_02	SMALL_019_SOMA_02	cell__03	cell__02	SMALL_019	60.3204	[0.02183978 0.02571058 0.02507923 0.02799377 0.02377022 0.02376205 0.02248903 0.01950134 0.01832842 0.01520816 0.01282939 0.0113517 0.01088692 0.01095145 0.0098387 0.00976251 0.00808134 0.00958375 0.01014897 0.00938868 0.00928589 0.01192485 0.01544494 0.01518572 0.01337416 0.01811268 0.0161596 0.0318984 0.03156644 0.03303427]
923	SMALL_019_PROC_03_02	SMALL_019_SOMA_03	cell__03	cell__03	SMALL_019	16.2546	[0.01894443 0.02197541 0.02063178 0.02012394 0.01943868 0.0182986 0.01693921 0.01609194 0.01456709 0.01374272 0.01174887 0.00862295 0.00721744 0.0077896 0.01274498 0.01660236 0.01580072 0.02719513 0.04023146 0.0619496 0.08941698 0.10469081 0.10860755 0.1138521 0.11397 0.11494079 0.11859872 0.12049375 0.11663988 0.12026622]
924	SMALL_019_PROC_03_02	SMALL_019_SOMA_04	cell__03	cell__04	SMALL_019	31.6693	[0.06212069 0.05894002 0.06053282 0.05790561 0.05535895 0.05259041 0.04893175 0.04272271 0.04587091 0.04035262 0.0394137 0.03332844 0.03300207 0.03024393 0.03181942 0.03465291 0.03622406 0.03807656 0.04754206 0.05754555 0.05601174 0.05499284 0.06144248 0.07505077 0.06722676 0.07859264 0.08163533 0.08426227 0.08508307 0.09154269]
925	SMALL_019_PROC_03_02	SMALL_019_SOMA_05	cell__03	cell__05	SMALL_019	103.999	[0.02598481 0.02033126 0.01995622 0.01939002 0.02520211 0.02840055 0.02602376 0.02260927 0.0221661 0.02850837 0.02825589 0.02862099 0.02891201 0.04017392 0.0462011 0.04216452 0.04385961 0.04236075 0.04286401 0.04769559 0.04541644 0.04574273 0.05283804 0.04743971 0.04087389 0.03486253 0.04020946 0.04087778 0.04345888 0.04037604]
926	SMALL_019_PROC_03_02	SMALL_019_SOMA_06	cell__03	cell__06	SMALL_019	126.595	[0.0234684 0.0243587 0.02090959 0.02154028 0.02538399 0.02291022 0.0220704 0.01819428 0.02212055 0.0201349 0.02356589 0.01572501 0.02250306 0.02618027 0.02539593 0.02049154 0.0188186 0.02008776 0.02865762 0.03151115 0.03243679 0.03369406 0.03902837 0.04055784 0.04258881 0.04299956 0.04844041 0.03956762 0.04981687 0.05123127]
927	SMALL_019_PROC_03_02	SMALL_019_SOMA_07	cell__03	cell__07	SMALL_019	58.9036	[0.04517372 0.04018696 0.03240471 0.03335241 0.03691157 0.03418985 0.037363 0.04401365 0.04773069 0.04848308 0.04850825 0.04678692 0.04277139 0.04850053 0.05024323 0.06020352 0.05443403 0.06649301 0.07255288 0.07585369 0.07418222 0.08054725 0.08022665 0.10009259 0.10129963 0.10419739 0.10603217 0.10584946 0.10117903 0.09788018]
928	SMALL_019_PROC_03_03	SMALL_019_PROC_01_01	cell__03	cell__01	SMALL_019	78.9047	[0.07470878 0.0690301 0.07614636 0.06377153 0.06266107 0.05729916 0.06017111 0.05767756 0.06495488 0.06397159 0.05745797 0.05001161 0.06624262 0.06715937 0.05768354 0.06251973 0.06921876 0.08095153 0.08490412 0.09660989 0.08152398 0.0781222 0.07996778 0.06898495 0.06659753 0.05633705 0.0632558 0.07741837 0.06808176 0.07018704]
929	SMALL_019_PROC_03_03	SMALL_019_PROC_01_02	cell__03	cell__01	SMALL_019	75.2329	[0.07773266 0.0729075 0.06219452 0.05942961 0.0567186 0.0551686 0.04853818 0.05087252 0.04056208 0.05249124 0.05407194 0.05506388 0.06855034 0.06076244 0.06656473 0.08467516 0.09190066 0.10890038 0.10768151 0.10033304 0.08357254 0.09899921 0.08393216 0.09648359 0.09243959 0.10415599 0.10300259 0.10841218 0.09270153 0.11783298]
930	SMALL_019_PROC_03_03	SMALL_019_PROC_01_03	cell__03	cell__01	SMALL_019	77.7961	[0.03138447 0.02227798 0.02409136 0.02611837 0.02786463 0.02409839 0.02338545 0.02006645 0.02064703 0.02249791 0.02972901 0.03031778 0.02746366 0.02590993 0.03177118 0.03200613 0.04782601 0.06278278 0.05605901 0.05641945 0.05755107 0.04148066 0.04447614 0.04689622 0.04604819 0.05389483 0.05230892 0.06288887 0.05960779 0.06218338]
931	SMALL_019_PROC_03_03	SMALL_019_PROC_01_04	cell__03	cell__01	SMALL_019	92.4004	[0.01421627 0.0122328 0.00954615 0.00960019 0.01277181 0.01067873 0.01223814 0.01334005 0.01566659 0.01189862 0.0157348 0.01095301 0.00871034 0.01377671 0.01613375 0.01543461 0.02005721 0.02149981 0.02324153 0.02460872 0.02067015 0.02333356 0.02299224 0.0214207 0.01839698 0.0219941 0.01920837 0.02043196 0.02854913 0.02716172]
932	SMALL_019_PROC_03_03	SMALL_019_PROC_01_05	cell__03	cell__01	SMALL_019	93.3528	[0.04495148 0.04267341 0.03614513 0.03027007 0.02878474 0.02439026 0.02533966 0.03355295 0.03254954 0.02284462 0.02625957 0.01604365 0.01032894 0.01437942 0.01707935 0.02235329 0.02402584 0.03049241 0.02877968 0.02807257 0.0256592 0.02708972 0.02667667 0.02221234 0.02221508 0.02248327 0.02026272 0.02689577 0.03716866 0.03093678]
933	SMALL_019_PROC_03_03	SMALL_019_PROC_01_06	cell__03	cell__01	SMALL_019	96.6584	[0.052778 0.05658177 0.04104281 0.03934243 0.03567096 0.02663777 0.03433789 0.04437119 0.03361411 0.03155973 0.03479503 0.01774494 0.0115208 0.01378869 0.01310236 0.01502559 0.02106451 0.02593602 0.02277377 0.02941974 0.03235114 0.03363378 0.02923821 0.03011618 0.03005276 0.03057605 0.03207601 0.03677714 0.03113326 0.0339089 ]
934	SMALL_019_PROC_03_03	SMALL_019_PROC_01_07	cell__03	cell__01	SMALL_019	95.7449	[0.01947484 0.02191363 0.01927259 0.01536997 0.02725268 0.02262126 0.01310764 0.0170873 0.02419914 0.03066187 0.02912385 0.02775657 0.0220879 0.02031529 0.02292209 0.03222656 0.03986305 0.03346301 0.02998241 0.02532157 0.02879573 0.02855043 0.02885121 0.03369976 0.03392114 0.03160176 0.03649864 0.03565845 0.03719431 0.03548307]
935	SMALL_019_PROC_03_03	SMALL_019_PROC_02_01	cell__03	cell__02	SMALL_019	49.724	[0.0584286 0.05633943 0.06669934 0.04402656 0.04404933 0.02803188 0.03688179 0.04174837 0.04101136 0.04407275 0.04091836 0.03090395 0.02838282 0.0270724 0.04021473 0.02360114 0.03533968 0.03523051 0.0355434 0.0308336 0.07574474 0.0679525 0.06729753 0.0698693 0.08761807 0.06795221 0.08042799 0.06584097 0.08238649 0.09727797]
936	SMALL_019_PROC_03_03	SMALL_019_PROC_02_02	cell__03	cell__02	SMALL_019	56.2649	[0.06380354 0.05869401 0.04522053 0.04626458 0.03870461 0.03973132 0.04200507 0.03637679 0.03722708 0.0327706 0.0409634 0.02901123 0.0140285 0.01640595 0.01404354 0.02549635 0.03954544 0.03881467 0.03308947 0.04329705 0.04528619 0.04690776 0.04533507 0.04121196 0.0291248 0.03411319 0.02372599 0.03168203 0.04283239 0.05073429]
937	SMALL_019_PROC_03_03	SMALL_019_PROC_02_03	cell__03	cell__02	SMALL_019	65.6031	[0.0505515 0.04939848 0.033631 0.03165784 0.03188712 0.02606371 0.01791487 0.02258919 0.02785645 0.02437136 0.029751 0.01802661 0.01019438 0.01085807 0.00964224 0.01686045 0.02608739 0.0349052 0.03770463 0.03199432 0.03020627 0.03440306 0.02942827 0.02515349 0.01905345 0.02216793 0.02394065 0.02958883 0.0224712 0.01581483]
938	SMALL_019_PROC_03_03	SMALL_019_PROC_02_04	cell__03	cell__02	SMALL_019	58.9522	[0.04813722 0.0396257 0.04128742 0.04110365 0.04098067 0.04708635 0.04936403 0.05616602 0.0434907 0.03761907 0.04125963 0.06093108 0.05913063 0.05845334 0.05383651 0.06450809 0.07240668 0.06715257 0.0709954 0.06371138 0.07728808 0.07502251 0.06311598 0.06005351 0.06244836 0.0661309 0.06005368 0.07257597 0.06178928 0.053705 ]
939	SMALL_019_PROC_03_03	SMALL_019_PROC_02_05	cell__03	cell__02	SMALL_019	58.8371	[0.03669812 0.04528292 0.04826253 0.05475097 0.04445058 0.04605561 0.03915251 0.03274201 0.04243632 0.03699826 0.04226011 0.04801774 0.07179036 0.07053763 0.07434701 0.07269554 0.06382323 0.05597179 0.0623345 0.06353964 0.06979302 0.08025413 0.05796701 0.06764389 0.05912558 0.05713881 0.05858433 0.06250694 0.06285257 0.07306992]
940	SMALL_019_PROC_03_03	SMALL_019_PROC_02_06	cell__03	cell__02	SMALL_019	61.6327	[0.06571952 0.0635732 0.0566488 0.05615504 0.05391135 0.04974037 0.03489858 0.04174056 0.05467945 0.04993403 0.06598067 0.05780455 0.0530121 0.05760822 0.0537006 0.06196995 0.07020618 0.06245567 0.06810697 0.04793692 0.07793642 0.06655858 0.06526819 0.07797487 0.06448703 0.06854516 0.07417155 0.06999772 0.06429082 0.05285097]
941	SMALL_019_PROC_03_03	SMALL_019_PROC_02_07	cell__03	cell__02	SMALL_019	50.6272	[0.03609867 0.04055014 0.03233183 0.02637753 0.03063754 0.02410951 0.02353166 0.02816211 0.03158838 0.04073628 0.04373354 0.04089657 0.0371797 0.03707427 0.0446122 0.03446879 0.05579387 0.05449402 0.05255727 0.04787561 0.0413576 0.04176625 0.03706812 0.0284698 0.03848602 0.0311494 0.03595021 0.03633009 0.03925778 0.04416598]
942	SMALL_019_PROC_03_03	SMALL_019_PROC_03_01	cell__03	cell__03	SMALL_019	5.33553	[0.02671283 0.02450163 0.0243522 0.02692698 0.02778843 0.0277582 0.02979453 0.02833646 0.02870111 0.02471944 0.02172566 0.02409488 0.02451237 0.02286444 0.03245182 0.03687685 0.05605759 0.08506931 0.08679933 0.08688087 0.10119441 0.10371884 0.09615043 0.09476757 0.11335208 0.12255682 0.11735092 0.1206662 0.11233917 0.12234549]
943	SMALL_019_PROC_03_03	SMALL_019_PROC_03_02	cell__03	cell__03	SMALL_019	9.46374	[0.05445384 0.05408141 0.0488414 0.058369 0.05520009 0.0451461 0.04349204 0.05823363 0.04558494 0.0469632 0.04362472 0.05146663 0.05448127 0.06334235 0.07513549 0.07566376 0.09467151 0.10749799 0.1215297 0.12311676 0.12818184 0.12760009 0.1442407 0.14187177 0.14325085 0.15683917 0.13701233 0.14267808 0.12957004 0.12972543]
945	SMALL_019_PROC_03_03	SMALL_019_PROC_03_04	cell__03	cell__03	SMALL_019	15.593	[0.0206679 0.0167975 0.01552127 0.01598887 0.02313008 0.02633313 0.02378353 0.02142334 0.01804676 0.02199658 0.01998075 0.02076955 0.02350229 0.02519444 0.02360811 0.03138656 0.04253703 0.04154554 0.05559208 0.05213008 0.06082081 0.06997487 0.06587812 0.07613838 0.07834882 0.0895947 0.08697731 0.08314762 0.09106735 0.09921557]
946	SMALL_019_PROC_03_03	SMALL_019_PROC_03_05	cell__03	cell__03	SMALL_019	16.0677	[0.05035459 0.04424174 0.03654666 0.03880906 0.0425667 0.04387554 0.04598914 0.05211244 0.04378222 0.04951712 0.0484834 0.04304605 0.0427151 0.05536646 0.05498217 0.06861096 0.08965722 0.08960943 0.0935842 0.09063712 0.09003555 0.08999363 0.09376959 0.10674871 0.11798734 0.1191945 0.10669504 0.1115517 0.11334236 0.11436324]
947	SMALL_019_PROC_03_03	SMALL_019_PROC_03_06	cell__03	cell__03	SMALL_019	19.6415	[0.02878979 0.04338593 0.03809647 0.03623147 0.04786069 0.03705426 0.04041496 0.04138449 0.03561436 0.04011803 0.04602679 0.03337843 0.03292951 0.03883026 0.03576762 0.04578477 0.05125101 0.06748066 0.06927319 0.0670012 0.08071153 0.07058883 0.07934421 0.09710888 0.10272254 0.11389421 0.09711647 0.09685244 0.11069757 0.11404813]
948	SMALL_019_PROC_03_03	SMALL_019_PROC_03_07	cell__03	cell__03	SMALL_019	22.9955	[0.04399983 0.05242505 0.05542626 0.05096468 0.04113474 0.03963248 0.04049844 0.04196649 0.0351487 0.0454302 0.04725173 0.05062596 0.05742233 0.05217605 0.06027384 0.06358284 0.07555993 0.0716111 0.08068696 0.08286494 0.08322196 0.09751714 0.11224732 0.10577687 0.10247489 0.10906361 0.10601602 0.10626027 0.11260559 0.12878045]
949	SMALL_019_PROC_03_03	SMALL_019_PROC_03_08	cell__03	cell__03	SMALL_019	21.5029	[0.02498068 0.0286325 0.02584642 0.02943774 0.02946465 0.02622846 0.02714961 0.03043769 0.0243854 0.02358646 0.02482675 0.02913619 0.03625362 0.04226046 0.0464152 0.05828667 0.04502108 0.05856329 0.05970002 0.06602609 0.06982222 0.07582711 0.08172037 0.0699069 0.07911889 0.07327118 0.07166618 0.07738924 0.08675351 0.09518412]
950	SMALL_019_PROC_03_03	SMALL_019_PROC_04_01	cell__03	cell__04	SMALL_019	22.9323	[0.06106449 0.04460907 0.04033507 0.044912 0.06158713 0.05815976 0.05201978 0.04577919 0.03927887 0.04509899 0.05479792 0.05715261 0.04639711 0.04665873 0.04640927 0.03745669 0.0476295 0.05231043 0.05472785 0.05333562 0.05742225 0.06146512 0.0644514 0.05846321 0.06245012 0.07044806 0.06035371 0.06197861 0.07080404 0.10059357]
951	SMALL_019_PROC_03_03	SMALL_019_PROC_04_02	cell__03	cell__04	SMALL_019	28.6529	[0.06764099 0.07206102 0.07751657 0.06722271 0.07309205 0.08732032 0.0717317 0.07401999 0.06337721 0.05120453 0.05824613 0.08037674 0.06583377 0.06298145 0.06961062 0.07546345 0.08043519 0.09391833 0.09317274 0.08406556 0.09457356 0.09190812 0.08957438 0.10566335 0.11094156 0.11637439 0.09431252 0.08878189 0.09843238 0.11883926]
952	SMALL_019_PROC_03_03	SMALL_019_PROC_04_03	cell__03	cell__04	SMALL_019	34.2363	[0.05098403 0.0496013 0.0691617 0.06655731 0.06815402 0.07728714 0.08248313 0.07132759 0.07013946 0.08288573 0.07975887 0.07307088 0.0961941 0.08445525 0.07460238 0.08083113 0.0851438 0.06700743 0.07228656 0.08893638 0.07904061 0.08291497 0.09348457 0.09900441 0.08109952 0.08886023 0.10084414 0.10846626 0.10932178 0.10842831]
953	SMALL_019_PROC_03_03	SMALL_019_PROC_04_04	cell__03	cell__04	SMALL_019	41.3046	[0.04451056 0.03081396 0.02489012 0.03038642 0.03158562 0.04007587 0.03989011 0.03066925 0.03780928 0.04142631 0.03401822 0.03610097 0.04328448 0.0523156 0.06097408 0.05118465 0.06592018 0.06731634 0.06506295 0.05556072 0.07382286 0.07170315 0.0691429 0.07218847 0.08428221 0.0867248 0.076755 0.07576968 0.08182797 0.09556644]
954	SMALL_019_PROC_03_03	SMALL_019_PROC_04_05	cell__03	cell__04	SMALL_019	45.8001	[0.04038112 0.04276643 0.03985874 0.03315843 0.05399638 0.05933231 0.0425105 0.03406464 0.0467622 0.0408126 0.05447442 0.05684515 0.04256054 0.04603811 0.03625539 0.03315908 0.06810339 0.07764834 0.08102095 0.06748122 0.07404759 0.06798791 0.06879929 0.08208926 0.08495925 0.07448356 0.07418026 0.07927732 0.0876335 0.06812862]
955	SMALL_019_PROC_03_03	SMALL_019_PROC_04_06	cell__03	cell__04	SMALL_019	47.2356	[0.04021301 0.03542496 0.03135688 0.02538891 0.03464091 0.03218097 0.0280148 0.03296175 0.03310832 0.02931901 0.04212003 0.03564407 0.03123546 0.04033279 0.05141151 0.05309192 0.06238247 0.06373747 0.06644105 0.06665165 0.06324021 0.06007369 0.06480084 0.04780373 0.06477794 0.07537678 0.06511547 0.06831798 0.05612507 0.07348735]
956	SMALL_019_PROC_03_03	SMALL_019_PROC_04_07	cell__03	cell__04	SMALL_019	43.8225	[0.03236978 0.03002843 0.04256959 0.04758449 0.03946559 0.04090741 0.05430496 0.05343568 0.05492923 0.06044982 0.05673093 0.06017838 0.05820556 0.05350998 0.07386956 0.07296163 0.06948192 0.07673064 0.08146521 0.0746878 0.07535842 0.07952881 0.07500852 0.07394651 0.07400766 0.07498666 0.07771411 0.07990865 0.0819866 0.08615321]
957	SMALL_019_PROC_03_03	SMALL_019_PROC_04_08	cell__03	cell__04	SMALL_019	28.8577	[0.08094892 0.06706762 0.0630355 0.06187911 0.08590499 0.08874824 0.07822234 0.08514324 0.0681521 0.06638911 0.0800851 0.09493777 0.10383057 0.08721402 0.06941105 0.08135613 0.08829551 0.10323218 0.11552297 0.13363089 0.1220307 0.1290573 0.12972315 0.12926139 0.12512946 0.12930764 0.11359442 0.11427599 0.11658268 0.14394069]
958	SMALL_019_PROC_03_03	SMALL_019_PROC_04_09	cell__03	cell__04	SMALL_019	30.7239	[0.0660571 0.08352986 0.09776483 0.10119948 0.09947663 0.11462879 0.10747353 0.09709034 0.07783413 0.07411702 0.09891666 0.11749276 0.10779356 0.09100719 0.09487384 0.07741028 0.10064349 0.11528932 0.11663609 0.12566497 0.14569198 0.12887219 0.10298365 0.09788559 0.12438891 0.10938347 0.11009302 0.11398658 0.1027876 0.11251711]
959	SMALL_019_PROC_03_03	SMALL_019_PROC_04_10	cell__03	cell__04	SMALL_019	28.631	[0.07749091 0.07491614 0.08500896 0.09381229 0.08628977 0.08679251 0.09128031 0.08499629 0.07134363 0.06015584 0.07065623 0.07845831 0.08305407 0.0695903 0.07587619 0.07680301 0.09043193 0.09756696 0.09923438 0.11854516 0.13088011 0.12962618 0.10023783 0.08283805 0.10148717 0.09213977 0.08946907 0.10010909 0.1021395 0.10615643]
960	SMALL_019_PROC_03_03	SMALL_019_PROC_05_01	cell__03	cell__05	SMALL_019	112.18	[0.01775308 0.01178734 0.01409905 0.00593717 0.00657135 0.00750475 0.02069946 0.00890488 0.0115071 0.02035074 0.02131285 0.02027463 0.02858249 0.02403913 0.02958167 0.03143971 0.02553312 0.02953809 0.03275653 0.03687806 0.04400543 0.03443189 0.03126424 0.02688724 0.02813142 0.03242146 0.04077409 0.0389148 0.0446098 0.04884144]
961	SMALL_019_PROC_03_03	SMALL_019_PROC_05_02	cell__03	cell__05	SMALL_019	107.114	[0.01426687 0.01416254 0.01752728 0.01220753 0.01108712 0.01954237 0.02243995 0.01421762 0.02598676 0.03258732 0.02803577 0.03124865 0.0338815 0.03672951 0.03463804 0.04579219 0.03508433 0.02904638 0.02973135 0.04084318 0.03425824 0.0380186 0.02842554 0.03025953 0.03070014 0.02995649 0.04312107 0.04763364 0.0579964 0.06032879]
962	SMALL_019_PROC_03_03	SMALL_019_PROC_05_03	cell__03	cell__05	SMALL_019	95.5331	[0.01400246 0.01254993 0.02013954 0.0162715 0.02254137 0.03221233 0.03609468 0.04383403 0.0492528 0.04652624 0.04765971 0.04713388 0.04722083 0.04660865 0.05980841 0.05505457 0.04684204 0.03951833 0.04189548 0.05217969 0.04228792 0.03936971 0.04077667 0.03480393 0.04137745 0.06014515 0.0613854 0.05487333 0.05230648 0.05337776]
963	SMALL_019_PROC_03_03	SMALL_019_PROC_05_04	cell__03	cell__05	SMALL_019	100.004	[0.01464076 0.02565934 0.0313013 0.04302764 0.05642441 0.04968933 0.04791317 0.05741224 0.04304335 0.0510136 0.03911539 0.03497468 0.04411698 0.04733493 0.05131159 0.06788149 0.06128635 0.05394964 0.04969413 0.04268033 0.04090653 0.03957632 0.0442259 0.04152752 0.05106717 0.0486568 0.0646215 0.0798511 0.07039078 0.06967835]
964	SMALL_019_PROC_03_03	SMALL_019_PROC_05_05	cell__03	cell__05	SMALL_019	98.9712	[0.0160261 0.01480157 0.02033682 0.02663962 0.02823859 0.0316223 0.03040167 0.03940052 0.03619228 0.03933852 0.04591675 0.05012589 0.04816533 0.05429569 0.05062797 0.05067198 0.05128615 0.05082361 0.04718681 0.05281167 0.04797697 0.04305027 0.04355253 0.05778339 0.07263021 0.07361468 0.06976307 0.06566623 0.06045506 0.0670304 ]
965	SMALL_019_PROC_03_03	SMALL_019_PROC_05_06	cell__03	cell__05	SMALL_019	107.063	[0.0331318 0.02786581 0.03367992 0.03103678 0.03598801 0.04880934 0.03494724 0.04393957 0.03686036 0.02426822 0.02435325 0.03493334 0.04293046 0.04406523 0.04550109 0.05164677 0.0586029 0.06419469 0.0640932 0.05610531 0.06080647 0.05305183 0.05585964 0.06400783 0.05193811 0.05292671 0.05040382 0.05652741 0.03937798 0.05773952]
966	SMALL_019_PROC_03_03	SMALL_019_PROC_06_01	cell__03	cell__06	SMALL_019	129.395	[0.04639539 0.04424852 0.04633979 0.05003945 0.03849171 0.03346601 0.03708347 0.03516228 0.02923069 0.03044261 0.0346821 0.02707291 0.03073767 0.03883251 0.05012793 0.04516244 0.03924315 0.03151486 0.03657476 0.04188671 0.04393201 0.03965456 0.0510542 0.04545675 0.05657077 0.06229703 0.06046022 0.07255735 0.07187027 0.07251883]
967	SMALL_019_PROC_03_03	SMALL_019_PROC_06_02	cell__03	cell__06	SMALL_019	127.32	[0.06749642 0.07614246 0.07012628 0.05859767 0.05791175 0.05166952 0.04357458 0.05396956 0.04041481 0.04672212 0.04800007 0.04246541 0.04472678 0.03498991 0.03887696 0.04505852 0.03783079 0.03773532 0.03550591 0.04024774 0.03991192 0.04446533 0.04203871 0.04429372 0.04753891 0.0564026 0.06456107 0.07388889 0.0658796 0.06688284]
968	SMALL_019_PROC_03_03	SMALL_019_PROC_06_03	cell__03	cell__06	SMALL_019	139.355	[0.02684274 0.02229047 0.02462627 0.02775618 0.023334 0.0226969 0.02439412 0.02908319 0.02701502 0.03164172 0.02978203 0.03405605 0.03726768 0.03580246 0.03502463 0.03696924 0.03957765 0.04114949 0.05511437 0.04181773 0.04299182 0.04014934 0.04082035 0.04680154 0.03834752 0.04734456 0.05098572 0.04972686 0.05955031 0.06210813]
969	SMALL_019_PROC_03_03	SMALL_019_PROC_06_04	cell__03	cell__06	SMALL_019	141.677	[0.03623667 0.03496533 0.03173528 0.04266341 0.03955826 0.0385109 0.03804741 0.03081379 0.02507385 0.02874602 0.02680863 0.02391876 0.03210343 0.03058036 0.03581044 0.03063997 0.03003945 0.04420286 0.04624547 0.04344103 0.0445667 0.03928346 0.04850825 0.0496296 0.0469715 0.05354221 0.0455853 0.05441257 0.0624426 0.05499148]
970	SMALL_019_PROC_03_03	SMALL_019_PROC_06_05	cell__03	cell__06	SMALL_019	147.315	[0.02081156 0.03183691 0.02357416 0.03112117 0.02492857 0.02789271 0.02604265 0.02332515 0.0230184 0.0142494 0.01470103 0.03589157 0.03124544 0.02211252 0.03024938 0.03160015 0.04289073 0.04510028 0.04534993 0.03944897 0.04030616 0.03599119 0.05442397 0.04990755 0.0475854 0.05462709 0.05883286 0.05852867 0.06853851 0.06732182]
971	SMALL_019_PROC_03_03	SMALL_019_PROC_06_06	cell__03	cell__06	SMALL_019	144.806	[0.01742247 0.03061556 0.02761396 0.03157765 0.02755124 0.03021388 0.02965119 0.02304316 0.02132483 0.01842359 0.01329917 0.01549815 0.02271332 0.02322226 0.0249308 0.02642063 0.02643252 0.03345207 0.03405907 0.03763452 0.03614363 0.03922596 0.04639849 0.05907674 0.04858969 0.05226413 0.05068875 0.04243563 0.04525556 0.03929052]
972	SMALL_019_PROC_03_03	SMALL_019_PROC_07_01	cell__03	cell__07	SMALL_019	63.1281	[0.07088946 0.06681836 0.06920207 0.07263203 0.0685261 0.07627569 0.06893948 0.0705751 0.07014932 0.07715808 0.08236329 0.08747494 0.09238558 0.09294313 0.08715456 0.10034385 0.12247959 0.12226501 0.1173758 0.11237793 0.12036807 0.13830901 0.1390212 0.13128059 0.14405462 0.13681663 0.13050587 0.13343714 0.13793692 0.13172267]
973	SMALL_019_PROC_03_03	SMALL_019_PROC_07_02	cell__03	cell__07	SMALL_019	54.212	[0.06030409 0.07277389 0.09373396 0.06726585 0.06087051 0.06799101 0.06813047 0.07356157 0.06837828 0.06613026 0.06886492 0.06821615 0.05699954 0.05314636 0.04382522 0.05074838 0.05928719 0.09253258 0.09575038 0.08880532 0.08985543 0.08797425 0.08230905 0.09205896 0.10389212 0.11016716 0.09936349 0.08243565 0.06474116 0.07283946]
974	SMALL_019_PROC_03_03	SMALL_019_PROC_07_03	cell__03	cell__07	SMALL_019	53.1757	[0.05698127 0.05332769 0.05728718 0.04777478 0.05472743 0.07802559 0.07715916 0.09177251 0.08556228 0.08000579 0.07339166 0.08260555 0.0807681 0.08288031 0.09030209 0.10419687 0.08148267 0.09351208 0.10507585 0.11041541 0.10912561 0.10185568 0.10186679 0.10870193 0.11091354 0.11267359 0.10496456 0.09711154 0.09854813 0.10445535]
975	SMALL_019_PROC_03_03	SMALL_019_PROC_07_04	cell__03	cell__07	SMALL_019	55.8643	[0.04797037 0.05233397 0.04370621 0.04305491 0.04699791 0.04965178 0.04907515 0.06287566 0.05707415 0.05820953 0.05879602 0.06774119 0.07596711 0.08048427 0.08041027 0.08747561 0.08142561 0.0912354 0.09815209 0.09752212 0.09623461 0.10319246 0.10982631 0.10971813 0.10097072 0.11350441 0.10512664 0.09374373 0.10723766 0.10275053]
976	SMALL_019_PROC_03_03	SMALL_019_PROC_07_05	cell__03	cell__07	SMALL_019	71.7551	[0.0344017 0.03978283 0.04648855 0.03366764 0.03459651 0.03383541 0.03093259 0.051291 0.05011032 0.04033742 0.04465061 0.03918567 0.03422794 0.04745241 0.03699631 0.03458969 0.04851405 0.06084005 0.0621091 0.05838818 0.05802467 0.06042657 0.08121565 0.0886419 0.10239779 0.08284256 0.06664291 0.06380106 0.06430501 0.06136478]
977	SMALL_019_PROC_03_03	SMALL_019_PROC_07_06	cell__03	cell__07	SMALL_019	78.0608	[0.03567838 0.03343135 0.02766211 0.04281529 0.0370123 0.02985059 0.03733773 0.03969494 0.04844721 0.04125221 0.04207475 0.03847619 0.02885584 0.03932939 0.04146547 0.05224066 0.05811144 0.06258244 0.05305046 0.05880247 0.06464509 0.06497294 0.07345363 0.07129683 0.06270195 0.05877769 0.07062535 0.06448736 0.08348868 0.09691221]
978	SMALL_019_PROC_03_03	SMALL_019_PROC_07_07	cell__03	cell__07	SMALL_019	76.8986	[0.05339503 0.07056686 0.06204422 0.07746655 0.0720253 0.07119428 0.08729058 0.07282251 0.08434278 0.09497714 0.09992076 0.09089284 0.08760117 0.06645272 0.09432802 0.09761927 0.09733986 0.11127442 0.09339486 0.09035572 0.08268957 0.10158016 0.11384267 0.12423897 0.10860503 0.1021723 0.08228238 0.09575769 0.10101664 0.10898832]
979	SMALL_019_PROC_03_03	SMALL_019_SOMA_01	cell__03	cell__01	SMALL_019	86.7062	[0.01611509 0.01702033 0.01559231 0.0148067 0.01623505 0.0133019 0.01204659 0.01202888 0.01151121 0.01364167 0.01304965 0.01584468 0.01203075 0.01456387 0.01341769 0.01459866 0.01904323 0.02475071 0.03002251 0.02638742 0.02877501 0.02928113 0.027575 0.02674158 0.02701475 0.02848594 0.02723133 0.02737308 0.02720106 0.02870942]
980	SMALL_019_PROC_03_03	SMALL_019_SOMA_02	cell__03	cell__02	SMALL_019	57.4455	[0.01780797 0.01664376 0.01754898 0.01366415 0.01716712 0.01439658 0.01429585 0.01493581 0.01326059 0.01183279 0.013551 0.01396047 0.01232037 0.01503634 0.01519864 0.02301116 0.0301464 0.03022673 0.03373034 0.03248568 0.03522034 0.03755894 0.03319791 0.028913 0.03058899 0.0325979 0.03486527 0.02973514 0.03134936 0.02731142]
[truncated: 17,858 more rows]
