# Supplementary material for: Complementary encoding of spatial information in hippocampal astrocytes
Source: PLoS Biol. 2022 Mar 3;20(3):e3001530. doi: 10.1371/journal.pbio.3001530 (PMC8893713; doi:10.1371/journal.pbio.3001530)
Supplement: S2 Data — (ZIP) [file pbio.3001530.s034.zip › S2_Data/S8_Fig.xlsx]

## Sheet: FIG_S8B
	MI	Score	id	bin
0	0.596367	0.685828	031	4
1	1.00051	0.823394	039	4
2	0.803764	0.746914	023	4
3	0.488911	0.636973	043	4
4	0.613746	0.687352	019	4
5	1.05236	0.8251	027	4
6	0.959862	0.553086	023	8
7	1.23518	0.672101	039	8
8	0.665918	0.484426	031	8
9	0.786706	0.525402	019	8
10	0.545992	0.434505	043	8
11	1.4208	0.697507	027	8
12	0.80297	0.380573	019	12
13	1.59416	0.608016	027	12
14	1.47459	0.579232	039	12
15	0.460104	0.298162	043	12
16	0.634276	0.324088	031	12
17	0.914517	0.404938	023	12
18	1.70948	0.557627	027	16
19	1.01143	0.323457	023	16
20	0.869718	0.329595	019	16
21	1.37045	0.493414	039	16
22	0.540503	0.222595	043	16
23	0.757788	0.288075	031	16
24	0.498516	0.191604	043	20
25	0.832093	0.256219	019	20
26	1.00492	0.287654	023	20
27	0.639169	0.224273	031	20
28	1.38585	0.44303	039	20
29	1.70909	0.494856	027	20
30	0.500544	0.170072	043	24
31	0.718284	0.196536	031	24
32	1.68163	0.438165	027	24
33	0.794994	0.224179	019	24
34	1.29568	0.369374	039	24
35	0.772993	0.22963	023	24

## Sheet: FIG_S8B_sh
	bin_4	bin_8	bin_12	bin_16	bin_20	bin_24
0	0.00134443	0.00319723	0.00332312	0.0118241	0.0256563	0.0181309
1	0.000568693	0.00353127	0.00110941	-0.00259379	0.00950149	-0.00869936
2	-0.00197181	-0.00437959	0.00979486	0.0108715	-0.00169156	0.0124408
3	0.00162962	0.00561925	0.00324441	-0.00348611	-0.00318113	-0.00607551
4	0.0029719	0.0112186	0.00868184	0.015907	-0.0024948	-0.00219854
5	-0.00159991	0.00522314	0.005262	0.00607558	0.000875075	-0.0107298
6	0.000987944	0.00182047	0.00192787	0.0077384	-0.00755897	0.0093097
7	-0.002104	-0.000716066	-0.00236638	0.013817	0.0119936	0.000959326
8	0.00473808	0.00127481	0.00425864	-0.00165922	0.00605296	0.0039013
9	0.000434803	-0.00153824	-0.000957029	0.00452179	0.0143327	0.0162002
10	-0.00190466	-0.00218052	0.00815298	0.0202241	0.000719978	0.00529312
11	0.00291389	0.000873498	-0.000601696	0.000651754	0.00136833	0.00190064
12	-0.000818496	0.00223655	0.00172254	0.000613493	0.00531078	-0.00322909
13	0.000836223	0.00635604	-0.00677718	0.0081812	-0.000724126	-0.00650095
14	-0.000785887	0.00368663	-0.00691418	0.00426142	0.0106769	0.0138606
15	0.00147756	-0.00313429	-0.00410971	0.000927997	-0.00114765	0.0103564
16	0.00258128	-0.000872912	0.00309954	0.015059	0.0030716	0.0127929
17	0.00375923	-0.0043498	-0.000973957	0.00962524	-0.00329143	-0.0018824
18	0.000381561	0.00274967	0.0100486	0.00157126	0.00255794	0.0201713
19	0.00333976	0.00541256	0.0130199	0.00832398	-0.00564125	0.0118531
20	0.0010814	-0.00149808	-0.000987382	-0.00729407	0.0113872	0.00872691
21	-0.00258363	-0.00368133	-0.00472919	-0.0138217	-0.0066489	-0.00289769
22	0.002424	0.0102054	0.0192274	0.0245463	-0.00309018	0.0151577
23	0.000415848	-0.00504473	-0.0102728	0.00716409	0.0031481	0.0155186
24	0.000993827	0.0032249	0.00297787	0.0188111	0.00733196	0.00719319
25	0.000980331	0.0042091	-0.0021685	-0.00878532	0.0188211	-0.00350337
26	0.00116485	0.00160619	0.00625438	0.00737192	0.0258109	0.0059861
27	-0.000918138	-0.000149657	-0.00019026	0.0130094	0.0169923	0.012803
28	-0.0011871	-0.00381074	0.00301209	-0.010217	0.0131835	-0.00515935
29	0.00671137	0.00240146	0.00452921	-0.00114207	-0.00377315	0.000724818
30	0.000180193	0.00387289	0.00829314	0.0167388	0.010103	-5.62859e-05
31	0.00345436	0.00559089	0.00707999	0.00718634	0.014243	-0.00248984
32	-0.00287129	-0.00414826	0.00653681	0.0087585	0.00442044	0.0126441
33	-0.000271702	0.00388896	0.00569941	0.0119832	0.00266878	-0.000582639
34	0.00260731	0.00326512	0.00206517	0.012699	0.00841702	0.00664871
35	0.00207183	0.000721873	-0.00192606	-0.0037232	0.000573191	0.0154274
36	-0.000559571	0.000828505	0.000246178	0.00294092	-0.00119582	0.020315
37	0.0012614	0.00424992	0.00524569	0.0198823	0.0186851	0.0269681
38	0.00194685	-0.000806806	-0.00303342	-0.000132274	0.00347004	-0.01325
39	0.00251811	-0.0015898	0.00180757	0.00227148	0.0104781	0.027189
40	-0.000348267	0.00120677	0.00686924	-0.00493424	0.0131426	-0.00405542
41	0.000602364	0.00241303	0.00769426	0.0167785	0.0118722	0.00540388
42	0.00555614	0.00584492	0.00342668	0.0012858	0.0054414	0.00161983
43	-0.000691008	0.00101142	-0.00151199	-0.0208375	-0.0133921	-0.00813033
44	-0.000113793	0.000891312	0.00280898	-0.00101622	-0.00198279	-0.00044343
45	0.00189697	-0.00233056	-0.0120808	0.00410687	0.0129288	-0.00828603
46	0.00342963	0.00639606	-0.000181257	0.0083649	0.00194076	-0.00854559
47	0.001518	0.000225657	0.00581666	0.00601181	0.0183729	0.00020584
48	0.000135421	-0.0028526	0.00740695	0.00441798	-0.0116308	0.000816953
49	0.000706771	0.00545727	-0.00134225	0.0110246	0.014225	0.00453368
50	0.00313862	0.00201627	-0.00348548	0.00900261	0.000136361	-0.00643973
51	0.000697134	0.00114323	0.000693432	0.00757101	-0.00154798	-0.0120533
52	0.000460804	-0.00997966	0.0077483	-0.0023381	0.00332546	0.00043424
53	0.00225019	0.00222856	-0.0116511	0.0022928	0.0161956	0.0118203
54	0.00168394	0.00337433	0.00910459	-0.00496439	0.00907757	0.00317565
55	0.00265455	0.000791427	-0.00508262	0.00749359	-0.0032463	0.000525386
56	0.00353336	0.00802829	0.000457017	0.00976693	0.00756401	0.0209223
57	0.000351665	0.0056447	0.0036307	0.00603452	0.00629605	-0.00350026
58	-0.00201995	0.000138363	0.00474045	0.0111224	0.0113407	0.00257647
59	0.00121072	-0.000747459	0.00531231	0.00701304	-0.0102403	-0.00988523
60	0.000676525	-0.00278511	-0.00193898	-0.00336816	-0.00366984	-0.00393794
61	0.000492641	-0.00108649	0.0128408	-0.00178417	0.0153296	-0.00222437
62	0.00132157	0.00353116	0.000273079	-0.00371821	0.0047407	-0.00546993
63	0.00363873	0.0101937	0.00717088	0.0103051	-0.0108547	0.0354638
64	0.00112188	0.00228537	-0.00524396	-0.00290545	0.00742513	0.0236855
65	0.00033758	0.00021467	0.00152096	0.0119795	-0.00767251	0.0123538
66	-0.000297758	0.000766305	0.00601911	0.0212998	0.0120186	0.0313037
67	0.00384921	0.00221539	0.000979051	0.0128216	0.00898142	0.00826056
68	0.00107685	-0.00186022	0.00042152	0.00867519	0.0157876	0.0155119
69	0.00353246	0.00984328	-0.00840461	0.00407411	0.0108681	0.00140969
70	0.00238968	-0.0033008	0.00165903	0.00179615	-0.00277002	-0.00430044
71	-0.000689646	-0.000733425	0.00147301	0.00960376	-0.00447513	0.0170465
72	0.00158765	0.00856457	0.00543673	-0.00244711	0.0125464	0.00690986
73	0.000591368	0.00279587	-0.000769959	0.00757024	-0.00471605	0.0151658
74	0.00198057	0.00411043	-0.00169012	0.00289166	0.00501845	0.0101787
75	-4.82692e-05	-0.00583252	0.00966167	0.00562838	-0.00054172	-0.00495467
76	-0.000614921	0.00153332	0.010438	0.00985914	-0.0211587	0.000779751
77	-0.00166919	-0.00190464	-0.00261956	-0.00315715	-0.00763134	0.00218213
78	-0.000466186	0.00599642	-0.00153679	-0.010291	-0.0139507	0.00130242
79	0.00403891	0.00529266	-0.00117041	0.00324743	-0.0098328	0.0056633
80	0.00335832	0.003774	0.00312883	0.0035839	0.00478561	0.00737556
81	-0.00169425	-0.0042698	-0.00179269	0.0118179	0.00130005	-0.007282
82	-3.9029e-05	-0.00220154	-0.00738962	-0.00470306	-0.00764414	0.012082
83	0.00137032	0.00321361	-0.0025853	0.00917639	0.013443	0.0243338
84	-0.000269127	0.00751229	0.00288236	0.0115322	0.0134596	0.00889282
85	0.00221425	0.00744501	0.0104379	0.0203742	-0.00132405	-0.0118133
86	0.00209745	0.000183503	0.00152049	0.0114909	0.00754996	-0.000557345
87	0.00495199	0.00860178	0.009582	0.0289641	0.0124316	-0.00103276
88	0.00358263	0.00626677	0.0114498	0.00973054	0.0122965	0.0120109
89	0.00467544	0.00812506	0.00344873	0.00655138	0.00933321	0.0263267
90	0.0010954	0.00331341	0.0037345	-0.00295683	-0.000496222	-0.00739466
91	-0.000923789	-0.00648577	0.00370931	0.00912427	0.00528537	0.0147735
92	0.00343293	0.00333233	0.00261015	0.00619454	0.00307271	0.0181132
93	0.00355048	0.00374634	0.00658434	0.0056101	-0.00473902	0.00487157
94	0.00173428	0.0024312	-0.000458702	0.0119387	0.0114031	0.0191417
95	0.00818481	0.0148585	0.00631866	0.00661025	-0.00157395	0.00360557
96	0.00112414	-0.000401018	0.0012508	0.0055282	0.00601684	0.010427
97	-0.00269863	0.00269063	0.00786843	0.00497296	0.0197695	0.0162527
98	-0.000329911	0.00133352	0.0115777	0.0190827	0.00341415	0.0189019
99	-0.000667798	0.00198664	-0.00275104	-0.011739	-0.000537151	-0.0196239
100	-0.0010997	-0.00448281	-0.00975672	0.00321146	-0.0105253	0.0144258
101	0.000420974	-0.00116842	0.000554628	-0.00305475	-0.00539063	0.0144476
102	0.00774762	0.00262803	0.00130357	-0.0124898	-0.00112453	0.00520518
103	0.00030895	0.00165893	-0.0111537	0.00418168	0.00986279	0.0113569
104	7.17699e-05	0.00577177	0.00629118	0.00530555	0.00215262	0.0124769
105	0.000635715	-0.00355147	0.00344709	-0.00290275	0.000757373	-0.00924059
106	-0.00215694	0.00600546	-0.00240256	-0.00672996	0.0125372	0.0021468
107	0.00210156	0.00819705	0.0118627	0.00501705	0.00900806	0.0155919
108	-0.00218055	0.00100076	0.00807253	0.00830949	-0.00165846	0.000870918
109	0.000441203	0.00411394	0.000406227	-0.000507417	-0.0153511	-0.000101141
110	0.000483522	0.00717436	0.00333838	0.010146	0.0157613	-0.00023841
111	0.000124659	0.00113714	0.0102231	-0.00339765	0.00695895	0.0120931
112	-0.00161874	-0.000995384	0.00459064	-0.00381864	-0.00666596	0.0113764
113	0.00433531	-0.00140279	0.000389151	0.00259313	-0.00559898	-0.0153823
114	0.0027119	0.00424699	0.0123335	0.000222494	0.011199	0.00699641
115	0.00336221	0.00387712	0.00535172	-0.00274675	-0.023297	0.00494904
116	0.00271344	-0.00364687	0.00979446	-0.00530589	0.000953951	0.0205159
117	0.00145228	0.00717825	0.0165801	-0.00764698	0.0199154	0.00556895
118	0.0044531	0.00702832	0.00603849	-0.00513146	0.0222427	-0.00941793
119	-0.000562912	0.00262717	-0.00748578	-0.0101353	0.00279739	0.0151122
120	-0.00217023	-0.000657345	0.0125636	-0.00212739	-0.00436011	-0.00189418
121	0.000240792	-0.00560927	0.00604714	0.0100971	0.0274812	0.00475578
122	0.00318251	-0.00405712	0.00496135	0.000193618	0.00883575	0.0109399
123	0.0050298	0.000631596	-0.000668212	0.0106457	-0.000163722	0.0190917
124	0.00055647	-0.00058748	0.0098791	-0.00032214	0.00092473	0.0200864
125	0.000399392	0.0019236	0.000517233	0.00182841	0.00626467	0.00727688
126	0.00392447	0.00967946	0.0203371	0.00998573	0.00112113	0.00163933
127	0.000508033	-0.00668561	-0.00631276	0.00824758	0.00601533	0.0122014
128	0.00306076	-0.00148609	0.0087298	0.0267552	0.00980807	-0.00341505
129	0.00239276	0.00542969	-0.00482978	0.0131469	0.00523638	0.00260613
130	-0.00148944	0.00136313	-0.000267576	0.00656339	0.00860167	0.00165819
131	0.00115971	-1.43125e-06	0.0119199	0.0107277	-0.0097281	0.00536063
132	-0.000836562	-0.00495807	-0.00108049	-0.00510672	0.0117368	0.00796107
133	0.000392026	0.00100771	0.000158538	0.0204542	0.00379449	-0.00598638
134	0.0015269	0.003592	-0.0013929	-0.00956605	-0.0060556	-0.0167044
135	-0.00286161	0.00583222	0.00546704	0.0123254	0.0176969	0.0156226
136	-0.00108554	0.00449143	0.00273634	-6.52385e-05	0.0120965	0.00357157
137	0.00329449	0.00286692	0.0130157	0.0053759	-0.0128002	-0.0124055
138	0.00360173	0.00834741	-0.000600742	0.0192191	0.00880808	0.0252238
139	-0.000346641	0.00356359	0.0091603	-0.00442185	-0.0244425	-0.000353044
140	0.0011732	0.000283515	-0.00382857	0.000136959	0.00280135	0.0146338
141	0.00129259	0.000221265	-0.00277289	0.00677152	-0.00678801	0.0202535
142	0.00103267	-0.00732018	0.00205852	0.0127426	0.00231335	0.00606113
143	0.00349596	-0.00323239	-0.00359528	0.00638127	-0.00473995	-0.0111995
144	-0.00240774	-0.00579196	0.00719207	0.00521997	-0.0250491	0.0119182
145	-0.00172017	-0.000800697	0.00384367	0.000260213	-0.00405004	0.0138749
146	0.000999846	0.0028619	0.0013377	0.0103331	0.0169928	-0.00263985
147	0.00142782	0.00635166	-0.00103173	0.0097458	0.00532185	0.00890457
148	0.00503359	0.00781422	0.00371769	0.00642115	0.0101928	-0.00239292
149	0.00321041	-0.00426397	0.011257	-0.00972159	-0.000758714	0.0147734
150	-0.000518181	-0.00122282	-0.00166462	0.00316261	0.00284238	0.0112594
151	0.00212846	-0.00182568	0.00132593	0.00334267	0.00434055	0.00294873
152	-0.000536728	0.000681517	0.00883823	0.0049247	0.00421151	0.00997611
153	0.00101286	0.00402917	0.00411707	0.00867379	0.000400044	0.0180281
154	0.00113619	0.00425408	0.00326689	0.00766583	0.00312354	0.00687072
155	0.00280163	-0.00248695	0.00106981	0.0237049	-0.00562132	0.0183842
156	0.00120092	0.000773849	0.0106876	0.0106705	0.0010095	0.00419855
157	0.00318673	0.00590682	0.00288634	0.00295816	0.0327805	0.00125507
158	-0.00128782	-0.000530558	0.0106464	0.0187493	0.0171774	0.00724192
159	0.00267102	0.00679531	-0.00209942	-0.000486203	0.00890883	0.00462555
160	0.00108748	0.00469442	-0.00119755	0.00161906	0.00239414	0.00422592
161	-0.00177784	-0.000486155	-0.00157214	-0.0160139	-0.0128856	0.0179038
162	0.00256075	0.00203527	0.0133539	0.0236613	0.0122034	0.0105752
163	0.000939177	-0.00229223	0.011521	-0.00823173	0.0241083	-0.0116048
164	0.00326236	0.00206367	-0.00148915	-0.000918144	0.00884464	-0.0103837
165	0.00185922	-0.00209091	0.00760617	0.0142064	0.00317695	0.0244724
166	0.000229535	0.00226724	0.0156331	0.0198843	0.00878257	0.00761525
167	0.000724579	-0.00351445	0.0109091	0.000957678	-0.00220482	0.00674422
168	-0.000820007	0.0063756	-0.00231381	0.00357413	0.0054551	0.018957
169	0.00126082	-0.00179982	0.00706151	0.00344867	0.0130634	0.0122899
170	0.00353481	-0.00355193	-0.0113909	-0.00266683	-0.00289041	-0.00352752
171	4.71922e-05	0.00647689	0.00990232	0.009852	0.00918342	0.00872855
172	0.00477904	-0.00098393	-0.00155782	-0.00355412	0.00912793	-0.00886212
173	0.00241409	9.94049e-05	0.0047956	0.00201791	0.00849633	0.0110395
174	0.0011832	0.00644359	0.0064388	-0.00152395	-0.011848	0.0105475
175	0.00212725	0.00572358	0.0186477	0.0112767	0.0119354	0.012265
176	0.00273276	-0.00431782	0.00120126	-0.0110934	0.00712855	0.00523306
177	0.00331187	-0.00277493	0.00131689	-0.0132928	0.0116861	0.0189411
178	7.06294e-05	0.00559244	0.0236612	0.019384	0.0171671	0.00367893
179	-7.40066e-05	0.00443984	0.00578386	0.0160488	-0.00260946	-0.000921541
180	0.000416479	0.00359563	0.000194256	0.00227096	0.0118303	0.00827991
181	0.00265641	-0.00114228	0.0106845	0.00863198	0.000996486	0.0089267
182	0.000693121	0.00333597	0.00428556	-0.00834467	-0.00377218	-0.00630438
183	0.00133156	-0.000388843	0.00704035	0.00689252	0.00402816	0.0180881
184	0.000591642	-0.00943921	0.00650427	0.00213609	0.00723196	0.0233156
185	0.000199689	0.00195971	0.00400334	-0.00677758	0.0050129	-0.00119272
186	9.80667e-05	-0.00168536	0.00834742	-0.00761315	0.0131258	-0.0126212
187	-0.00125326	0.00659211	0.00222285	-0.00580719	0.00295275	0.00552015
188	0.000505627	-0.00251708	0.0132562	-0.0147124	0.0195838	0.0111157
189	0.00102508	-0.00222693	0.0170297	-0.00156935	-0.00417196	0.0127351
190	0.000762711	0.00159788	-0.00736374	-0.013702	0.00104971	0.00417923
191	0.00335661	0.00225865	-3.5221e-05	0.0160665	0.0217415	0.0151035
192	-0.00195313	0.000815274	-0.00681355	2.13289e-05	0.00580574	-0.00593661
193	0.00249452	0.00723581	0.0189795	-0.000421269	0.00349283	0.0145127
194	0.00210234	0.00341487	0.0145518	0.00995492	0.00814039	0.016791
195	0.00115544	-0.000908871	0.00712371	-0.00256388	0.0108459	0.0165922
196	0.00237571	-0.000835267	0.00303085	0.00154905	-0.00624174	0.00804263
197	-0.00127253	0.00282648	0.0110399	0.0125707	0.00555681	-0.00143496
198	0.00135991	0.000718809	0.000678302	0.00473914	0.0108692	0.0140104
199	0.00101507	0.00306429	0.00126667	0.00511041	0.013498	-0.00428086
200	0.00134177	-0.00164816	-0.00265475	0.0203142	0.0125191	-0.0142976
201	0.0019028	-0.000248178	0.00144893	0.00692782	-0.000639725	0.0052573
202	0.00194832	0.00538618	0.0168517	0.00807229	0.0203777	0.0255165
203	0.00489761	0.00809067	-0.00050476	-0.0103256	0.00746516	-0.00382544
204	0.00112304	0.00613774	-0.00775163	0.0105546	0.0013645	-0.000849897
205	0.00599388	-0.000598285	0.00528698	-0.00106266	-0.000804148	0.0106982
206	0.000849904	0.00212155	-0.00410614	0.00630405	0.0110561	0.0128389
207	0.00284466	-0.000792538	0.00291939	0.00193021	0.0217299	0.0038731
208	-0.00143586	0.000740014	-0.000261248	0.00594786	0.0150727	0.0190762
209	1.68676e-06	-0.00206127	0.00567911	0.00592253	-0.00435113	-0.0113451
210	0.00117661	-0.00441398	4.82444e-05	0.00618624	-0.00309938	0.00340211
211	0.00133801	0.00363295	0.0160232	0.00477666	-0.00767125	-0.00257414
212	-0.000789457	0.00325263	0.0031369	0.012782	0.0106873	0.00456935
213	0.000902931	0.000824132	-0.00303282	0.0120645	0.0163848	0.00209408
214	0.00247143	-0.00604816	0.00776822	0.0063659	0.0238083	0.00915854
215	0.000956199	-0.00189747	0.00374792	-0.00556277	0.00410031	-0.00896334
216	0.00114331	0.00843587	0.00285272	-0.00409642	0.00370896	-0.00206351
217	0.00162732	0.00210056	0.00745851	-0.0056207	0.0139152	-0.0132145
218	0.00246929	0.00444753	0.002549	0.00194562	0.015903	0.00373243
219	0.00131063	0.00362109	0.00671642	0.00129691	0.00344155	0.0224557
220	-0.000632692	0.00578609	0.0170892	0.00205731	0.0180124	0.0148851
221	0.000102007	0.00282371	0.00217683	0.00621159	-0.000106653	0.00749765
222	0.00224082	-0.00345596	0.000686494	0.00936105	0.000601145	0.000220606
223	0.00129838	0.00277823	-0.000625708	-0.000620872	0.021774	-0.00263008
224	0.00190727	0.00241804	0.00916857	0.00122897	0.00275303	0.0135941
225	0.00174132	0.000685816	0.00693399	0.00511991	0.00434012	0.0148886
226	-8.78629e-06	0.00643969	0.000160498	0.00482945	-0.00273903	0.0153801
227	0.000911063	0.00573835	-0.00886757	0.00738038	0.00865818	0.00657997
228	0.00216644	0.00383672	-0.00314273	0.00989249	0.00275441	0.00359756
229	0.00602911	-0.000366753	0.0012676	0.00976525	-0.00572748	0.0092236
230	0.00038754	0.00151685	0.00136551	0.00530757	0.0123648	0.0027939
231	0.00435592	-0.00124371	0.00921871	0.00238397	0.00348205	0.00472895
232	0.000818709	0.00582208	-0.0110989	-0.00101304	0.00042612	0.00549605
233	-0.000617437	0.00289984	0.00468715	0.00899604	0.00111557	0.00657019
234	0.00534775	0.00423428	0.00863431	0.0141825	0.00838704	0.0208771
235	0.00170303	0.00286266	-0.00830197	-0.00197474	-0.00740253	0.0214157
236	0.0018574	0.0138965	-0.00524388	0.00187782	0.00854532	0.00402823
237	0.00117261	0.000431821	0.00534563	-0.000865549	0.00217387	0.0154465
238	-0.000974264	-0.00819265	-0.00792968	0.00372112	-0.00881581	-0.00377604
239	0.00249051	-0.000881293	0.00987273	-0.00230697	-0.00635507	0.00696372
240	0.00069249	0.000218664	-0.00258319	-0.000654724	0.0184307	-0.00132898
241	0.000890668	0.00209265	0.0026566	-0.00823361	-0.000379177	0.0031207
242	-0.00207718	0.00197019	0.00554757	0.00508305	0.017676	0.00863039
243	0.00269651	0.00120342	0.00848011	0.0136461	0.0246654	0.0289867
244	0.000655531	-0.00231684	0.00700434	0.000216176	0.0148932	0.00330639
245	-0.000978666	-0.00218446	0.0119429	-0.0024617	0.01022	0.00208561
246	-0.000251059	0.00194915	-0.00190613	0.0024712	-0.00295591	-0.00774301
247	-0.000777158	0.00525535	0.0028621	0.0169402	-0.0026413	-0.0187658
248	-0.000208635	0.00600767	0.00485399	0.00985656	0.00916337	-0.00159385
249	0.000297135	0.00400028	0.00390163	0.0240288	-0.00811091	0.0152644
250	-0.000971641	0.0142266	0.00914947	0.000860218	-0.00144834	0.00953439
251	0.00322065	0.00323078	0.0043	-0.00652767	0.00432198	-0.000771817
252	-0.00107821	-0.0106096	-0.000126958	-0.0185273	-0.00224731	-0.014698
253	0.00249806	0.000372115	0.00225664	0.00869584	-0.00413096	0.00438411
254	0.00206048	0.00479235	0.0155605	-0.00390954	-0.0019912	0.0088843
255	0.001875	0.00273301	0.0177687	0.0201026	0.0128306	0.0254534
256	0.00187835	-0.00114705	0.00976289	0.0172053	0.0105531	0.0294209
257	0.000133823	0.00936358	0.0103173	0.00364174	-0.0124168	0.00322044
258	0.00229567	0.00736128	0.00504154	0.0108871	0.00155971	-0.00537669
259	0.00173361	0.000245389	0.00972519	0.00563028	-0.004406	0.000900636
260	-0.00154793	-0.00245177	0.0104828	-0.00975358	0.0019997	0.00272691
261	0.00155871	0.00773446	0.00632422	0.00539358	0.0162786	0.00201948
262	0.00214054	0.00654637	-0.00654861	0.00969794	0.0134567	0.0216076
263	-8.27892e-05	-0.000429637	0.00849991	0.00943391	0.00926925	0.0136128
264	-0.000132717	-0.00220396	0.00020347	0.00337291	0.0197229	0.00591592
265	4.88999e-05	0.00744352	0.00302481	0.00230787	-0.00850504	0.0157915
266	-0.00264828	0.00277628	-0.00201411	0.0086766	0.00185019	0.0151097
267	0.0035918	-0.00367672	0.0102506	-0.00656747	0.0102043	-0.00114562
268	0.00196488	0.00317124	0.0105994	-0.0117263	0.0110014	0.0016374
269	-0.00123368	-0.00438137	0.00349698	0.0133596	0.0116729	0.0116177
270	-0.00127444	0.0053792	-0.00273039	0.00152837	0.00679843	-0.00912193
271	-0.000585019	-0.00261692	0.011726	0.0103985	-0.00793971	-0.00197351
272	0.00380678	0.00282443	0.00583588	0.00412812	0.0139399	0.00591076
273	0.00245957	0.00294938	0.0100956	0.00924789	-0.00175909	0.00016113
274	0.00204582	-0.000982713	0.0138139	0.0149273	0.00637706	0.00487032
275	0.000670542	0.00250111	0.000632636	0.0131967	0.0137373	-0.00194601
276	-0.00171458	0.00254047	-0.00172806	0.00217188	0.00316181	0.0156775
277	0.00148625	0.000196649	0.000631581	0.00113487	0.00772437	-0.00582697
278	0.0011993	0.00496366	-0.00945832	-0.00613858	-0.00627678	0.0114727
279	0.000684911	0.00304612	-0.0078175	-0.00579637	0.00121387	0.00288202
280	0.000616527	-0.00475169	0.000824612	0.00294169	0.0103723	0.0110921
281	0.00117974	0.00150627	0.000579028	-0.00310028	0.00794486	0.0084875
282	-0.00047943	-0.00238519	0.00548607	-0.00621157	0.0143716	-0.00184074
283	0.00454661	-0.00447555	0.00620506	-0.00231141	0.00821933	0.0200148
284	0.00386236	0.00715011	0.00317738	0.0031404	-0.00941767	-0.00517183
285	-0.00124715	0.00400519	-0.00545443	0.00527587	-0.00149215	-0.00382695
286	-0.000184198	-0.00467073	0.0180017	-0.000245724	0.0111691	0.0220166
287	0.000374553	0.00172805	0.00437045	0.00974544	-0.0023008	0.00965092
288	0.00215391	0.000170126	-0.00342976	0.00604945	-0.00368639	0.0174905
289	-0.00160041	0.00178516	0.00592466	0.00139398	-0.0120197	-0.00903521
290	0.00559139	0.00179829	0.00666235	0.00517822	0.00885331	0.0112234
291	0.00369459	-0.003125	0.0077457	0.00997139	0.0106318	0.00639267
292	0.000243206	0.00195541	0.00571352	0.00893384	-0.00973662	0.0161305
293	0.00124735	0.0053145	0.00170241	0.0065432	-0.00134068	-0.00432513
294	-0.00205666	0.00429101	-0.00108867	0.0025161	0.0200923	-0.00943747
295	0.00183913	0.00354622	0.00316525	0.00828401	0.00260145	0.00684593
296	0.0026809	0.00058057	-0.00367254	0.0112562	-0.00797901	0.00563759
297	-0.000363845	-0.00303649	-0.00492074	-0.00095476	-0.0193095	0.003044
298	0.00122747	5.34623e-05	-0.000492657	0.00261264	0.00935217	0.000921644
299	0.00295983	0.00369058	0.00309932	0.00262909	-0.00306393	0.00502337
300	0.00123269	-0.00166944	0.00575442	-0.00374996	0.0146127	0.00587473
301	0.00165912	0.00364784	0.00987152	0.00415217	0.019367	0.019339
302	-0.00152528	0.000659646	0.00519542	0.0049586	0.0109897	0.00924677
303	0.00484807	-0.000184719	0.00748467	0.0010146	0.0132672	0.0193787
304	0.00178637	0.00255811	0.00631947	0.0127027	-0.000565827	0.00906291
305	0.000611024	0.00876329	-0.000840818	0.0130235	-0.0061999	0.00303701
306	0.00258379	0.00250556	-0.00582528	0.00121246	0.00108822	-0.0202905
307	0.00294637	0.00277999	0.0139599	-0.00522285	0.0198064	0.00900218
308	-0.000635524	-0.00432248	-0.0029103	-0.00359775	0.00109224	0.00195779
309	0.00184894	0.000799843	-0.00187383	0.000835549	0.0203084	0.00295556
310	0.00556529	0.00435088	-0.00203264	0.0185672	0.0201073	0.00302609
311	0.00014273	-0.00274352	0.0111952	0.00481402	-0.00154002	-0.00365278
312	0.00303786	0.00650322	0.00933972	0.00915281	0.0315631	0.019353
313	0.00109165	-0.00188405	0.00207482	0.0124826	0.0161786	0.0149726
314	0.000271965	0.0028361	-0.00279056	0.0128597	-0.00253656	-0.00668682
315	0.00217394	0.00637142	0.00196043	-0.0105925	0.0146629	0.0138323
316	-0.00244324	0.00203884	0.00648639	0.000556161	0.00114971	0.0176445
317	8.44929e-05	-0.00588204	0.00268347	0.000403411	0.00098595	0.00990171
318	0.00242567	0.00530949	0.0158855	-0.00218161	0.024545	0.00752763
319	0.00323548	0.0147335	0.00921237	0.00185631	0.0137642	0.00900841
320	-0.00249146	0.00103406	0.0034799	-0.0115532	0.00136281	-0.00757547
321	0.00127274	0.00700421	0.00306944	0.0136321	0.0103654	0.0100639
322	0.000870639	0.00670392	-0.00909085	0.0127131	0.0165636	0.0240853
323	0.0013566	-0.000237138	0.00133819	-8.37343e-05	0.0274072	0.0141951
324	0.000206749	-0.00959484	-0.00296712	-0.00149734	0.00698521	0.0243293
325	0.00152133	0.00397759	0.00651615	-0.00407969	0.00145531	-0.001645
326	-0.000129376	-0.00276277	0.00159377	0.00483706	-0.0100827	0.00403337
327	0.000909162	0.00195259	0.00037742	0.0019442	-0.00515722	-0.000526654
328	0.000219511	-0.00129891	0.00136396	0.0133186	0.00932813	0.0228994
329	0.00158452	0.00365424	-0.00279298	0.00633603	-0.0034368	0.0165993
330	0.000137125	0.00329604	-0.000789463	-0.00290607	0.00280934	-0.00207015
331	0.00235266	1.77917e-05	0.0050897	0.00100108	-0.0092315	0.0152035
332	0.00218708	0.000541006	0.0150905	0.00916716	0.0133613	0.0183726
333	-0.00154873	0.00318617	-0.000596094	0.00420944	-0.0180011	-0.00924945
334	-0.000424836	0.00552234	0.010477	0.0122506	0.00935464	0.01976
335	0.00401672	-0.00175487	0.00460845	0.00885452	0.00373741	0.0188474
336	0.00112604	9.89939e-05	0.0103834	-0.00241951	-0.004966	0.0196749
337	0.00284386	0.00168672	0.000703793	-0.00448591	0.0138792	0.00398969
338	0.00211695	-0.00163583	-0.00774003	-0.00104935	-0.00237255	0.0168223
339	0.000617122	-0.00153295	-0.00671035	-0.00672638	-0.0042287	0.000339587
340	-0.000847115	-0.000144001	0.0109202	0.000443376	0.00750019	0.00449654
341	-0.00229651	-0.001132	-0.00139098	-0.00630399	0.00568034	0.00760073
342	0.00478987	0.00808171	0.013708	0.00333432	0.00754044	0.00496429
343	0.000107975	0.000525191	0.0135925	0.00823048	0.0142915	0.00623977
344	0.000177313	-0.00152412	-0.00270574	0.00913976	-0.010698	-0.00658712
345	0.00284305	0.00284733	0.00445076	-0.00497722	0.0100659	-0.000810627
346	0.00252823	-0.000947422	-0.00646637	-0.00448057	0.011443	-0.00554692
347	0.00316729	0.00226879	0.0092473	0.00433157	0.0145009	0.00582107
348	0.0007162	0.0072707	0.00254389	0.00910691	0.0184494	0.00284881
349	0.00312307	0.000132281	0.00405525	0.0104024	0.0114186	0.0177925
350	0.00154541	0.00292133	0.0109738	0.0129017	-0.00182687	0.00491389
351	0.000797891	-0.0029304	-0.00660958	-0.00535853	-0.0105313	-0.00769995
352	0.000119109	-0.00246024	-0.0119871	0.0235844	6.39869e-05	0.00474179
353	0.00203693	0.00331964	0.00850554	-0.00220952	-0.00432068	0.000464051
354	-0.000123385	0.0049652	0.0179471	0.00158029	0.0212862	-0.00312875
355	0.00240775	0.00661068	0.00541086	0.0168386	0.00510387	0.0156316
356	-0.000699117	0.00388069	0.00503893	0.00850897	0.00291211	0.0230801
357	0.00196745	0.00264471	-0.000519239	0.00150713	0.0153517	0.000737982
358	0.00371066	0.0056534	-0.00518333	0.014591	-0.00182963	-0.007815
359	0.000625275	0.00222516	0.00820468	0.00338321	0.020081	-0.00478221
360	-0.000688258	-0.000751775	0.0110035	0.0126209	0.0141651	0.00706493
361	0.00231198	-0.00321112	-0.00657326	0.00207951	0.0189982	0.0190052
362	0.00140461	-0.00183152	-0.00588803	0.0165765	0.0256392	0.00878882
363	0.000411686	0.00271041	0.00362268	0.0163527	0.0168696	0.0224164
364	9.09286e-05	-0.00333176	-0.00735381	-0.0044387	0.0144773	6.19976e-07
365	0.00240976	-0.00103497	0.00690203	0.00855612	0.0187188	-0.00487309
366	0.00243564	-0.000462609	0.00230026	0.0241989	0.00365878	-0.0119414
367	0.000908738	0.00357354	0.0141456	0.0149344	0.0171796	-0.00785569
368	0.00226524	-0.000475085	-0.0083051	0.0022433	-0.00255934	-0.000364306
369	-0.000903687	0.00563538	-0.00148288	0.00653105	0.00954583	0.0119263
370	0.00418497	0.00238005	-0.00414398	-0.000868649	0.0121452	0.00832629
371	-0.000134428	0.00612754	0.00848775	-0.0113664	0.0106872	0.00574408
372	0.00177722	-0.00807232	-0.0033575	0.00848473	0.00708583	0.00103803
373	0.00368092	0.00886566	0.00330798	0.0137776	-0.00681513	-0.000127462
374	0.000649836	0.0039902	0.0109473	0.0116538	-0.00809561	0.0232013
375	0.00165346	0.000968879	-0.00178536	0.00745411	0.00345861	0.00771387
376	0.000294186	0.00649328	-0.0002201	0.00542319	0.0133962	0.0213666
377	0.000288823	0.00134066	0.00837045	0.00556065	0.0223088	0.0163787
378	0.000781374	0.00742216	-0.0078632	0.000580756	0.006451	0.0171755
379	0.00514008	0.00209417	0.00702031	-0.00603198	0.0110709	0.0197621
380	0.00214046	0.00191048	0.0144186	0.0108887	-0.00275635	0.00678673
381	0.00052995	0.000471188	0.00975827	0.0237402	-0.00469649	-0.00282472
382	0.000684693	0.00246497	0.00367933	0.00407774	-0.00376314	0.00829593
383	0.00323776	-0.00213544	0.0130015	-0.00791896	-0.0048198	-0.00182368
384	-0.000343514	0.0034576	0.00768413	-0.00721527	0.000368346	0.000135726
385	0.00351882	0.00410328	0.00301401	0.00953668	0.00682903	-0.00221401
386	-0.000357577	0.00702794	0.00255423	-0.00366928	0.0140223	0.0128813
387	-0.000545561	0.0056852	0.00354266	-0.00215201	-0.00941761	-0.00379947
388	-0.00104997	0.00164555	0.00730726	-0.00784083	-0.000537321	0.00900104
389	0.00315902	-0.00449019	0.00293082	0.00514356	0.00529495	-0.00863911
390	0.00192333	0.000929965	0.00773011	-0.0155487	0.0151154	0.0134126
391	-9.83997e-06	-0.0018967	-0.000549951	-0.00664766	-0.00358801	-0.00578009
392	-0.000439244	0.00590454	0.00559246	0.00380579	-0.00779017	0.00313149
393	-0.00208518	0.00169133	0.00641877	0.000922275	-0.000945282	0.00262871
394	0.000350549	0.000367258	0.00905213	0.0109577	0.00503964	0.000791339
395	0.00462694	0.00187747	0.0111769	0.0119784	-0.00491049	-0.00269093
396	0.00383283	0.000142257	0.00923324	0.015389	0.00234373	0.0233311
397	0.00263561	0.00062578	0.00480297	-0.000398413	-0.00125412	0.0198969
398	-0.000130029	-0.000132072	-0.00252886	0.0133617	-0.00125659	0.00733521
399	0.000506484	-0.000513692	0.0110933	0.0023718	0.00860749	0.0131833
400	0.00257764	0.00398528	0.0010264	-0.00183495	-0.000189956	-0.0106664
401	-0.000540649	-0.00228619	-0.000110724	-6.1734e-05	0.0153498	0.009271
402	0.00152195	0.00207135	0.00313081	-0.00115057	0.0124699	0.0193789
403	0.000886713	0.00966253	-0.00178877	0.0212653	-7.50319e-05	0.0109943
404	0.00324663	0.000839604	-0.000273045	0.00043932	0.0167301	0.034962
405	-0.000491502	0.00210604	-0.00529187	0.0167844	0.0044623	-0.0144135
406	0.00235211	0.00167321	0.0093225	0.0132743	0.0055433	0.0187445
407	0.00338057	0.00471988	-0.00487708	0.00182095	0.0182076	0.00718667
408	0.00304853	0.000812009	0.00559617	0.000740109	-0.00938838	0.00127799
409	-0.000353551	-0.000640466	0.0121683	-0.00525034	0.0149475	0.0069302
410	0.000334471	-0.00276656	6.93183e-05	-0.00479424	-0.00660809	-0.00810476
411	-0.000223773	-0.00368347	-0.0038848	-0.00510421	0.0191463	0.0160398
412	0.00246726	-0.00651899	0.000895782	0.0101004	0.00174324	0.0152841
413	0.000752224	-0.00280244	-0.00753131	0.0106953	0.00769614	0.00262885
414	0.00451784	0.00147736	0.00773863	0.00761581	0.0142193	0.0234786
415	-0.000265264	-0.00403438	-0.00177488	-0.00213056	0.0132605	0.00715978
416	0.00347478	0.00654819	0.00661924	0.0149981	0.00652561	-0.00756151
417	0.00120405	0.000810251	0.000948415	0.00500372	0.0125662	0.0137042
418	0.00111613	0.00334582	0.00865434	-0.00351345	-0.00193565	-0.00369392
419	0.00247438	-0.00581473	-0.0137387	-0.00114767	0.0334301	0.00216465
420	0.00385891	-0.00210876	0.0103116	0.00402783	0.0320489	0.00870639
421	0.00174045	-0.000150244	0.00747624	-0.00608768	0.0198662	0.0103276
422	0.0040461	0.00377601	0.00269855	0.00310303	-0.0164991	0.0111473
423	0.00273589	-0.00497554	-0.00123038	0.00332697	0.00881232	0.0153038
424	0.00253833	-0.00555849	0.00485909	0.0143443	-0.0053088	0.0104169
425	0.00204336	0.00104762	0.0100541	0.000874262	0.00146107	0.000551524
426	-0.00105496	-0.00410561	-0.00474014	-0.00398992	-0.0112141	0.0101427
427	0.000145681	-0.00487813	0.00112295	0.0136477	0.017439	-0.00170152
428	0.00149242	0.000256184	0.00302304	0.0250851	-0.0189373	-0.00569467
429	0.00194276	1.43947e-05	-0.00520144	-0.00229426	0.0215338	0.00899965
430	-0.000760332	-0.000309118	0.00284846	-0.000188254	-0.000287821	-0.00945203
431	0.00188846	0.00113036	0.00283778	-0.0095594	0.00919284	-0.0119028
432	0.00187435	-0.00248845	-0.00418812	-0.0059945	0.0164426	0.00116101
433	0.00114583	-0.00362806	-0.00497085	-0.000182117	-0.00577365	0.0154721
434	0.00236738	-0.00181391	-0.000987392	-0.00347134	-0.00181028	0.00472551
435	-5.53258e-05	0.00142778	0.0165046	0.000287067	0.0366488	0.0124928
436	-0.00147965	0.000751057	0.00534305	0.00374694	0.0203336	0.00366363
437	0.00232066	-0.00288585	-0.00065464	0.0161734	0.0142619	0.01737
438	-0.0022528	-0.00191944	0.00493519	-0.00576876	0.0133947	-0.00952505
439	-0.0016987	-0.000692631	0.00794677	-0.0101239	0.00802587	-0.000472768
440	0.000979598	0.00322156	0.00813649	0.00957743	-0.0100768	0.00986489
441	0.00040954	0.00825916	-0.000487573	0.0139868	0.0118937	0.0120621
442	0.00189863	0.00128806	-0.00208542	-0.0123577	0.00662997	-0.00236052
443	0.00183425	0.00106187	-0.00311793	0.00295986	0.0108271	0.0103551
444	0.0024347	0.00758288	0.00714427	0.00713472	0.0206021	0.00417707
445	0.00179776	0.00111165	-0.00300245	0.00767739	-0.00362732	-0.0203161
446	-0.00026514	-0.00372521	8.6522e-05	-0.00241329	0.0101449	0.00748826
447	0.00290077	0.00413096	-0.000326221	0.00778781	0.00331072	0.0184408
448	-0.000988011	0.00520223	0.00154467	0.00658326	0.0283115	0.00636904
449	0.00429045	-0.000519194	0.0122969	0.00235442	-0.00930733	0.0109802
450	0.00165517	0.00048617	-0.00300829	0.0109179	0.00554194	0.00398432
451	-0.00112481	-0.000237663	0.000495158	-0.00274654	0.00339315	-0.00143104
452	0.00144463	0.00959926	0.00396548	-0.00404316	0.0142854	0.00662421
453	0.00271945	0.00598976	-0.000393511	0.00809082	0.00257776	-0.000512458
454	0.000555723	0.00339052	-0.00535411	0.00437904	0.000736317	0.00208383
455	0.00234735	-0.00198298	-0.00310834	0.00693518	-0.0159798	0.00353547
456	0.00748868	0.0116269	0.000605159	0.0036696	0.0237622	0.0134353
457	0.00288187	0.00111871	0.00468864	-0.00866814	-0.0171315	0.00787391
458	0.00288479	0.00479115	-0.0103782	0.0158315	0.0153864	-0.00142327
459	0.00346104	0.00796916	0.00339426	-0.00960172	-0.00561352	-0.00767379
460	0.000506839	0.0057648	-0.00353059	0.00480589	0.0038328	0.00517757
461	1.38809e-05	-0.00253194	-0.00081507	0.0109976	0.00109706	0.0103303
462	0.00167371	-0.00202309	-0.00636507	-0.0011222	0.00802592	0.0179794
463	0.000373354	0.0036906	0.00337141	0.0189874	0.0188667	0.0103022
464	-0.000293757	0.00554457	0.00875884	0.0112559	-0.00305761	-0.00615034
465	0.00348525	0.00514686	0.0109281	0.0091578	0.0201939	0.0065773
466	0.000718737	-0.00272601	-0.00413045	0.0013027	-0.00815034	-0.0118021
467	-0.00141616	-0.00142976	0.00688141	0.00690562	-0.002192	-0.00127647
468	-0.00109992	-0.00268508	-0.00106288	-0.00482876	-0.00797039	-0.0098306
469	0.000168234	6.4471e-05	0.00980266	-0.0055753	0.0151921	0.0202319
470	0.00194844	-0.00012163	-0.00080114	-0.00418765	-0.000746599	0.00568931
471	0.00285124	0.000392585	0.00615592	0.0136165	0.00511981	-0.00773745
472	0.00213233	0.0115578	0.00704472	0.0044129	0.0188318	0.0206871
473	0.000740183	0.00114237	-0.00111724	0.0217565	0.0159578	0.00206722
474	0.00334523	0.00503084	0.00381704	0.0100396	0.0111053	0.0187067
475	1.09682e-05	0.00458579	-0.00201757	0.00708039	0.016478	-0.00374163
476	-0.00332456	-0.000844848	-0.00185685	0.00693713	0.00409863	0.00535126
477	0.0049333	-0.00106875	-0.00295346	0.00695913	0.0101787	0.00798788
478	0.00448514	-0.00189746	0.0013867	-0.00960691	-0.0101879	-0.00957781
479	0.00135891	0.0104231	1.08802e-05	-0.00690803	0.00203835	0.000495225
480	0.00048281	-0.000448293	-0.000602672	0.0186629	0.00833626	0.00821226
481	0.00241395	-0.00444469	0.00131629	0.00679488	0.0138188	0.00469798
482	0.00354321	0.00281316	0.00360446	0.0132832	-0.000982905	-0.00510697
483	0.0014457	-0.00477822	4.68868e-05	-0.0059027	0.0331964	0.00384586
484	0.0010357	-0.00107859	0.0115566	-0.00323572	0.000679405	0.00877889
485	-0.000157689	-0.0050422	-0.000707988	0.0185081	0.00485062	0.0169689
486	0.00152148	0.00229072	0.00313672	0.00747826	-0.00311224	0.0109365
487	8.40632e-07	0.00447057	-0.00605726	-0.00370513	0.00753184	-0.0109326
488	0.00107753	-0.00108754	0.000564996	0.00226521	-0.000229003	0.00348616
489	0.00215973	0.00957294	0.000740611	0.0100777	0.0103003	0.0181514
490	0.00214209	0.0102259	-0.000440141	0.0269846	0.0060036	0.0185054
491	0.00209163	0.00293742	0.00582755	0.00682222	0.0141306	0.0107594
492	-0.00108344	0.00207055	0.00254815	0.0104364	0.0260334	0.0198751
493	-0.0016785	-0.00211956	-0.00321012	0.00899076	-0.00616759	0.00328592
494	0.00149442	0.00447962	0.0112196	0.00163182	0.00724857	-0.00450014
495	0.00078781	0.00300756	-0.00274415	0.0113967	0.00356547	-0.00137576
496	0.00347694	0.0168283	0.00701403	0.0126389	0.0149799	-0.00147915
497	-0.00101009	0.00639917	-0.00542881	-0.012779	-5.11344e-05	0.00351934
498	0.00216578	0.00492093	0.00991432	-0.00180164	0.0111931	-0.00311099
499	0.00131595	0.00397755	0.00507498	0.0151447	-0.0135201	-0.00525373
500	0.00221549	-0.0010168	0.0107817	-0.00018453	-0.00779507	0.00484693
501	0.000981836	0.00480185	0.0101995	0.0143281	0.011682	0.0338359
502	0.00159125	0.00154597	0.00720472	0.00816401	0.00288118	0.0264764
503	0.00211769	0.0101256	0.00699317	0.00822932	0.00837344	-0.00760532
504	0.000587969	0.000616561	0.00406826	-0.00416097	0.0090976	-0.00139656
505	-0.000310958	0.000817808	0.000230863	0.00626704	0.00155431	-0.0124967
506	0.0030727	0.00693859	-0.00109301	-0.00791726	0.00440253	0.00316279
507	0.00311132	-0.00226789	0.000573322	0.00484935	0.000784082	0.00138489
508	-0.00103206	0.00363739	-0.00388548	0.0201996	0.0040152	-0.00182436
509	-7.90493e-05	-0.000451755	-0.00424814	0.00834156	0.00648723	0.0123883
510	0.00231371	0.00815891	-0.000295594	0.0103511	0.0157193	-0.000134178
511	0.0021269	0.00700094	0.0108012	0.00771743	0.0275366	0.0129616
512	0.00268125	0.0089283	0.00182824	0.00729707	-0.00453818	-0.00323788
513	0.00076434	0.00584256	0.0124825	0.0215505	0.00543292	0.0100563
514	-0.000383257	-0.00482306	0.0136421	0.0115405	0.0072822	-0.00398808
515	0.000518602	0.000957627	-0.000778084	-0.0157554	0.00833842	-0.0103845
516	0.00140302	0.00126266	0.00464604	0.00973122	0.0156742	-0.00779346
517	0.00199104	0.00959659	0.00413412	-0.0107089	0.000955481	0.00426653
518	-0.000220712	0.00206719	0.00181945	0.0150452	0.0129902	0.00651218
519	0.00108037	0.00370242	0.000990883	0.00842389	0.0135237	0.00187255
520	0.000316694	-0.000947674	-0.00392828	-0.00510893	0.0125986	0.00406086
521	0.000187222	0.00498362	0.00175597	0.0106438	-0.00736703	-0.00246021
522	0.00431415	-0.000680835	0.00267837	-3.76735e-05	-0.00120494	-0.0017353
523	-2.07431e-05	-0.00104709	0.00852823	0.0127406	0.0110768	0.000664731
524	0.00127462	0.00658281	0.00504247	0.00819669	0.0220484	0.0096585
525	0.00113253	-0.00207321	-0.0103664	-0.00198853	0.00773687	-0.0140216
526	-0.000135551	-0.00039287	0.0159571	0.00297671	0.0219123	0.00992209
527	-0.00116953	-0.00168706	0.00868335	-0.00315252	0.0100425	0.033084
528	0.000766217	0.00507279	-0.00406979	-0.000304715	0.0026142	0.00439638
529	0.000730429	0.00522607	0.00539934	0.00848426	0.0169116	-0.00651731
530	0.00180769	-0.00108639	0.000666783	0.00736427	0.00598407	-0.00177454
531	-0.000235289	-0.00106089	0.00614172	0.0106857	-0.000657032	-0.0164862
532	0.00157373	-0.00179074	0.0072352	-0.015702	0.00849671	-0.00271014
533	-0.000588575	-0.00362516	6.48972e-05	0.00828817	0.0267778	0.0111623
534	0.000397162	0.00345599	0.00537882	0.0119455	0.00343972	-0.00387954
535	2.73492e-05	0.00309897	0.00337195	0.00266087	0.00254622	0.00507554
536	-0.000538028	0.000388586	0.0117648	0.0100959	0.0117	-0.0106523
537	0.00465774	0.00457136	0.00466214	0.0171369	0.0130677	-0.00476547
538	-0.00102758	0.00381419	-0.000641854	-0.0037551	0.000734181	-0.00661274
539	-0.000612606	0.00207673	0.00372288	0.00558177	-0.0190956	0.013127
540	0.00196099	-0.0024098	0.00636153	0.0130146	-0.0208265	0.00321826
541	0.000702951	0.000968075	0.00711895	0.0149969	0.0112768	-0.000213705
542	0.000441229	-0.00279121	-0.00609501	-0.00494936	-0.00280582	0.00863784
543	0.00288318	0.00101921	0.0157117	0.00685645	0.00769829	0.0107301
544	0.000829326	0.00310775	0.0159053	0.0220786	0.00806628	0.0184451
545	-0.00175975	-0.00193498	-0.00177759	0.00147281	-0.0159759	0.0021032
546	0.00141475	-0.00135391	-0.00234819	-9.70964e-05	-0.00232671	0.000315899
547	-0.00149775	-0.00178504	0.00523102	-0.0075414	-0.0131294	0.00349428
548	0.00336658	0.000335033	0.00310677	0.0106646	0.0167248	0.0102584
549	0.00366208	-0.00182334	0.00325324	0.0101077	0.0164035	-0.00335553
550	0.00253584	0.0180809	-0.00478624	0.00645108	-0.00170384	-0.00291248
551	0.000600642	0.00224957	-0.00726873	0.011831	0.00423417	-0.018655
552	0.00333352	0.00207329	0.00295714	-0.0110254	0.0102884	-0.0157654
553	0.00205859	0.00177433	0.00872337	0.00323519	0.000440517	0.0204673
554	0.00142103	0.00255937	0.00617515	0.00865882	-0.0144099	-0.00699218
555	0.00355249	4.01156e-05	0.00215247	0.00556259	0.0165619	-0.00158572
556	0.0019223	0.00100901	0.011016	-0.002773	0.0110809	-0.00487001
557	0.00119407	0.00269981	0.00602556	-0.00226677	0.0109199	-0.00567792
558	0.00374214	-0.000754298	0.0120341	0.00335045	0.0133444	0.00864293
559	-8.33966e-05	0.000734612	0.00916767	0.0047431	0.010855	0.0216678
560	0.00284889	0.00866006	0.00963345	-0.000885086	-0.00390687	0.019566
561	0.00191128	0.00119079	0.00489855	0.0187834	-0.00237363	0.00972531
562	0.0017143	8.94548e-05	0.00796424	-0.005971	0.0154209	0.00368251
563	-0.00050899	-0.001271	0.000807281	0.00189544	0.0228877	0.0136327
564	0.00129549	0.000839733	0.00740936	0.00635388	0.0178939	0.0184694
565	9.15202e-06	0.000708444	0.0145083	-0.0105982	-0.00489755	0.0282318
566	-0.000851034	0.000802548	-0.00222826	0.00703013	0.0235333	0.0126682
567	9.33649e-05	0.00439998	-0.00725429	0.00185143	0.00768647	0.00348735
568	0.00457974	0.00182022	0.0020385	0.00531859	0.0184691	0.0010252
569	0.00500355	-0.00368095	0.014787	-0.000748113	0.0105093	-0.00164844
570	0.000367649	-0.00200419	-0.000552693	0.00963492	-0.00606654	0.000704872
571	0.000455926	0.00588646	-0.00359937	0.00177914	0.00511923	0.00316305
572	-0.00125466	0.00526906	-0.000553809	0.0188086	0.00382672	0.0209038
573	0.00301816	-9.6638e-06	-0.0088843	0.000531292	0.0110236	0.0108336
574	0.00169399	0.00338846	0.000495268	0.00292353	0.0153796	0.0080863
575	0.00134455	-0.000363163	0.00730992	0.00445244	-0.00869789	-0.0040811
576	-0.000589199	0.00520921	0.00138144	0.00336834	-0.0107183	0.022192
577	0.00424393	-0.00286446	0.00448209	0.00142753	0.00590729	-0.00674176
578	0.002398	0.00479052	0.0107375	0.00102124	0.000801872	0.00255004
579	0.00400251	0.00554967	0.0121656	0.00781768	0.00525302	0.013395
580	9.92775e-05	0.0066699	0.00477621	0.00545587	0.0298255	-0.00116199
581	-0.000158526	0.000320349	0.00361284	0.00226806	0.00795425	0.00155758
582	5.31753e-06	0.00156937	-0.0073243	0.00258215	0.00534223	0.0040115
583	0.00269564	-0.00479807	-0.000539323	0.0164304	0.0209871	0.0020996
584	0.00786678	0.00416344	0.00806877	-0.00690342	0.00845711	0.00897543
585	-0.00199325	0.00276321	0.00152373	0.016914	0.00104322	0.0122408
586	0.0020296	-0.00202288	0.00466046	0.020361	0.0125124	0.0179638
587	0.00302891	0.00141094	0.00820822	0.00708894	-0.00799264	0.0104176
588	0.00105864	-0.00168568	0.00315213	-0.00648103	0.013243	0.0235582
589	0.00465855	0.00814975	0.00358962	0.0259332	0.0199797	0.0183717
590	-3.4768e-05	0.000713683	0.0013494	0.0127984	-0.0032486	0.00810639
591	0.0034386	0.0052545	0.00495735	-0.00587254	-0.00440506	0.00382304
592	0.000819256	-0.00448307	-0.0131151	-0.00361593	0.00594987	0.00603069
593	0.000847243	-0.00152055	-0.00838801	0.0104527	0.00877641	0.00109089
594	-0.00070327	0.00246397	0.0121626	0.00145912	0.0151723	-0.00296039
595	0.00375815	0.003392	-0.00280515	0.00750783	-0.0141005	-0.0006647
596	0.00420988	0.00643969	0.0048554	-0.000914804	0.00495989	-0.00431212
597	0.00120307	0.00146127	0.00118297	0.00313905	0.00986605	0.010139
598	0.00330945	0.0145784	-0.00253292	0.0113661	0.0145699	0.0168387
599	0.00268487	0.00275328	0.00440306	-0.00621292	-0.00301317	0.00249968
600	0.000311548	0.00157251	0.00500668	0.00299547	0.00545688	0.014338
601	0.00214468	0.00242755	0.0110693	0.0097324	0.00623228	0.0152186
602	-0.000558553	0.00479317	0.00754893	0.0152786	-0.0039971	0.00366861
603	0.000492613	-0.00241579	0.00416307	0.00721036	0.0138647	0.0227722
604	0.0020689	0.00253658	0.00144154	0.00182169	-0.00164473	0.0108096
605	0.000575827	-0.00172587	-0.00594651	0.00569428	0.00963367	-0.000809051
606	-0.00152996	-0.000953169	0.0109572	0.00736341	-0.00293957	0.0115302
607	-0.000415662	-0.00362051	0.0125219	-0.00262406	0.00651281	0.0145713
608	0.0055665	0.0069358	0.0141869	-0.0111628	0.0254628	0.00269627
609	0.00062882	-0.000350756	-0.00398819	-0.00684599	0.0192225	0.0114517
610	-0.00080185	0.00337661	0.0137896	0.00787833	0.0145418	-0.00766586
611	0.00258069	0.00344142	0.0205324	0.0102212	0.00625482	-0.0115017
612	0.001048	0.00446547	-0.00304101	0.00143043	0.00276714	-0.0156724
613	0.00309187	0.00416699	-7.03763e-05	0.00341273	0.000643501	-0.00967063
614	7.83443e-05	0.000642551	0.00635337	0.00214104	0.0097679	-0.00449709
615	-2.0803e-05	-0.00182391	0.010342	-0.00115733	0.0212228	-0.0138541
616	0.000513339	0.00577046	-0.00787348	0.00486144	-0.00315411	-0.0150476
617	0.00127711	0.00805224	0.00925866	0.0114879	-0.00473226	0.0106303
618	5.63624e-05	-0.00417532	0.00578315	0.00163483	-0.0107225	-0.00302543
619	0.000356153	0.00522828	-0.00147282	0.0188041	-0.0160939	-0.00194484
620	0.00149823	-0.000237029	0.000823572	-0.000463674	0.00656643	0.0171932
621	0.00305292	0.000463	0.00801315	-0.00203254	-0.00961432	-0.00642811
622	-9.56626e-05	0.0028749	-0.00179101	-0.00167007	-0.00643654	-0.00300101
623	0.00223216	0.00829401	0.000191447	-0.00241103	0.0107225	0.0166193
624	-0.00156206	0.0016936	0.000204652	0.00818913	0.00142893	0.0131623
625	-0.000968674	0.00315007	0.0107671	0.005285	-0.0011555	-0.0068134
626	0.0040034	0.00643665	-0.00692024	-0.00699393	-0.000688947	0.00887922
627	-0.00089494	0.00792733	-0.00484596	0.0143826	-0.00387389	-0.00287831
628	0.000688475	-0.00128117	0.00370414	0.0246179	0.0131919	-0.00650122
629	-0.000494882	0.0023415	0.00756302	0.00704833	0.0067247	0.012252
630	0.00199399	0.0093495	0.0138929	0.00687411	0.0044706	0.000844716
631	0.00343642	0.012137	0.0038509	0.0110422	0.0191267	0.00664382
632	-0.000325058	-0.00301698	0.00832873	-0.00466907	0.0137602	-0.0058224
633	0.00364958	0.00359596	0.00657938	-0.00446979	0.00542397	-0.0164944
634	0.00144467	0.00338955	0.00123423	0.0230753	0.0131732	0.0128371
635	0.000297587	-0.00124664	0.00152252	0.00792994	0.0067942	-0.00332312
636	-0.00221435	-0.000680677	-0.000982976	0.0164034	-0.0023037	0.00409595
637	-0.000406077	-0.00777437	0.000542195	-0.0159369	-0.0142589	0.0171051
638	-0.00117868	-0.00288495	0.00844416	0.0183326	0.0115901	0.000701745
639	0.00293263	0.00356432	0.0023938	0.0101191	0.0246011	0.00793429
640	-0.00182825	0.00279251	0.0180984	0.0148634	0.0071911	0.0187959
641	0.00721226	-0.00128906	0.000859513	0.00245814	0.0166896	0.000993047
642	0.000363969	-0.00256668	-0.00754213	-0.00334233	0.00617241	-0.00255244
643	0.00242732	0.000405848	0.0158296	0.0050262	0.00784161	0.0138618
644	-0.000149876	0.00315047	0.0137561	0.014431	-0.0125747	0.0205924
645	0.00253755	0.00317342	-0.000751791	0.00653136	0.00300813	-0.000611903
646	0.00233881	0.00382092	0.0105725	0.0149155	0.00932992	0.00775299
647	0.00295225	0.00217906	0.00850782	0.0143916	0.00666005	0.0208773
648	0.00792252	0.00471179	0.0103171	0.0240789	0.0115583	0.00548213
649	-0.000425169	0.000237373	-0.00412289	-0.00636571	-0.00529473	0.00287082
650	0.00509989	0.00831277	0.0100798	0.00495147	0.00715861	-0.00174197
651	-0.00168652	0.00108988	-0.00951222	0.00763972	0.0040284	0.00470809
652	0.00220954	-0.00255482	0.00234771	0.00748066	0.0011779	-0.00430524
653	0.0018789	-0.00261759	0.00139663	-0.0143252	0.00099011	-0.0107855
654	0.00221375	0.00824756	-0.00317289	-0.00553253	0.014486	0.00690316
655	0.00184736	0.00633649	-0.000703607	0.00338822	0.0134073	0.00993196
656	0.000802126	-0.00341075	0.0166858	0.0129784	0.00815108	0.00313238
657	0.000231283	-0.000194501	0.00646386	-0.00112511	0.00878791	0.000358298
658	0.00496138	0.00568778	-0.00120165	0.00072527	0.00937754	0.00181996
659	0.000222915	-2.73057e-05	-0.00156201	0.00220777	-0.0075874	0.00816529
660	0.000610591	0.00173861	-0.000149767	-0.00414468	0.00864024	0.00472235
661	0.000677809	0.00333964	-0.00128265	0.0218273	0.00610317	0.00371894
662	0.00308404	0.00144124	0.0146023	0.00833194	0.0205741	0.00317687
663	0.00260061	0.00693069	0.00652845	0.0103079	0.0198045	-0.00853014
664	0.000753688	-7.46474e-06	0.00175708	0.00736265	0.00560181	0.00824497
665	0.000877757	0.00340167	0.00851968	0.0106712	-0.0126148	0.0108449
666	0.000777189	-0.000124896	0.00101555	0.019635	0.00920454	-0.00668138
667	0.00060184	0.00891644	0.0021279	0.00224084	-0.00689955	-0.000499154
668	0.00202159	-0.00660626	0.00182381	-0.00691277	0.00637352	0.0052271
669	0.00195631	0.00467217	0.0138258	0.00722007	-0.00296551	0.00193357
670	0.000624983	0.00457301	0.00436723	-0.0123136	-0.00871423	0.00974566
671	0.000221289	0.000823309	0.00382639	0.0177187	0.00879152	0.00618682
672	-0.000982873	0.00502493	0.00351398	0.00230482	0.0181524	0.00643001
673	-0.000126955	0.00462837	-0.00219416	0.0127871	-0.00297056	-0.00925694
674	0.00175681	0.00172915	-0.00552811	0.00100945	-0.00585399	0.0044925
675	0.00229096	0.00509382	-0.00274205	-0.00262956	0.00504434	0.0138135
676	0.00445453	0.00197312	0.0070789	0.0102605	-0.011257	-0.00631253
677	0.000995017	-0.00361589	-0.00304461	0.00293035	0.0075647	-0.00486298
678	0.000617899	-0.00247477	-0.00423049	0.0132737	0.00404928	0.00267125
679	0.00126462	0.00340712	0.00318385	-0.000786713	0.0113984	0.01507
680	0.00366761	0.00185	0.0143369	0.00615474	0.0021029	0.0082916
681	0.00288548	0.00281133	0.00266958	0.0201787	0.010152	0.00866979
682	0.00025853	-0.00579131	-0.00414636	-0.000822359	0.0113259	0.00269816
683	0.00247938	-0.00286675	0.00575568	0.00323028	0.0113317	0.0103422
684	0.000973211	0.00485373	0.00338866	0.00638256	0.011725	-0.00706821
685	0.00196698	-0.0016415	0.0102635	-0.00493445	0.0140745	0.00215405
686	0.000788319	0.00243507	-0.00207763	-0.000766306	-0.00929395	0.00502925
687	-0.0009443	0.0085757	0.0116068	0.0130832	-0.00550461	0.0126329
688	0.00280882	0.01198	0.0100983	0.00566889	-0.00275766	0.0186878
689	0.003952	0.0122273	-0.00323788	-0.0129176	-0.00101671	-0.00943742
690	0.00213307	-0.00181589	-0.00143655	0.00956729	-0.0128364	0.0181241
691	6.32811e-06	-0.00470139	0.00968228	0.00260002	0.00894819	0.0150811
692	0.00335039	0.00298168	0.0168007	-0.0004122	0.0145445	0.00201304
693	0.00104228	0.00135185	0.00241123	-0.00835505	-0.00570017	0.00410582
694	0.000619791	-0.000971351	0.000763506	-0.00744521	-0.000309571	0.00891821
695	0.00113293	0.00410768	0.00176943	0.000638034	-0.00849146	0.011142
696	0.00192535	0.00418294	0.00664756	0.0122652	0.00466982	0.00617672
697	0.000511801	0.00177777	0.00211361	-0.00484325	0.00758212	-0.00205365
698	0.00404483	0.0104271	0.00436348	0.00982469	-0.00908279	0.00318729
699	0.00381845	0.0125432	0.00807802	0.00370017	-0.0024154	-0.00363492
700	0.00250213	0.00469135	0.0128849	-0.00230673	0.00437425	0.00834982
701	0.000203064	-0.000923126	-0.00380837	-0.00236183	-0.00751358	-0.00367306
702	-0.000974488	-0.00435607	0.0139179	0.00353441	0.00468703	0.0106029
703	0.00327136	0.00219603	-0.00321676	0.0168044	0.0176747	0.0139198
704	0.00357896	0.00258174	0.00307216	0.00280774	-0.00540824	0.00446269
705	-0.00327138	0.0036568	0.0103217	0.0100468	-0.00364358	0.0181909
706	-0.00350985	-0.00471277	0.00366395	0.00538672	0.012081	0.00201623
707	0.000867484	0.00546383	0.00844713	0.00257523	0.00471571	-0.00150005
708	-0.00143972	0.00481338	0.00427609	0.0202172	0.00731872	0.011259
709	0.00176432	-0.000341544	0.0113579	0.00843996	0.0117114	0.00725405
710	-0.00166653	0.0141175	0.0111293	0.00606375	0.0168249	0.0317708
711	0.00061207	0.00299969	-0.0100001	0.0104387	0.00538172	0.00963622
712	-0.00131591	-0.00109496	0.0046434	0.014178	-0.00323468	-0.00322829
713	0.0019527	0.000905261	-0.0094782	-7.39387e-05	-0.000865555	0.0152029
714	-0.000845432	0.00164043	0.0157084	0.0153361	0.0138359	0.013934
715	-0.00116214	0.00420729	0.00594743	0.00781397	0.00435702	-0.00383001
716	0.00625012	0.00113489	-0.00481744	0.00828197	0.0114757	-0.0143178
717	-0.000389468	0.000832147	0.00644295	0.00855592	0.0279046	0.0279857
718	0.00323464	0.00340371	0.00731406	0.0082117	0.0160975	-0.0033398
719	0.00301163	0.00877108	0.00667265	0.000705948	-0.00448786	-0.00810119
720	-0.000512186	-0.00261106	-0.00143541	-0.00726006	0.00398137	-0.00151236
721	0.00202366	0.00864425	0.00257892	0.00751482	0.00107785	-0.0035596
722	0.00205669	0.00607125	0.00659423	0.0111313	0.00970828	0.0151476
723	0.00148778	0.0073669	-0.00049532	0.00968663	0.00983969	0.0126582
724	0.000557384	-0.00627681	-0.00213499	-0.00305949	0.00464956	0.00934134
725	-0.00137937	0.00321192	-0.00481852	0.00905982	-0.00216936	0.0137655
726	0.00605038	0.00726148	0.00512494	0.00554852	-0.0103749	-0.00321968
727	0.00304131	0.00864573	0.001689	0.00606284	-0.00720351	-0.00850041
728	-0.000711954	0.000509948	0.00170115	0.00879698	0.00135202	-0.00139842
729	-0.000188208	0.00306812	0.0189198	0.00654477	-0.00736515	-0.0265264
730	0.00201336	0.00211137	0.00579076	0.00413475	-0.00436628	0.00277324
731	0.0010739	0.00210986	-0.0030773	0.00256189	0.00788637	0.00555553
732	0.00424305	0.0055298	0.0139826	0.0175266	0.00920373	0.00217554
733	0.00206993	0.00247043	0.00223663	0.0118628	0.0108241	-0.00385545
734	0.00071895	-0.000152962	0.00356983	0.00165599	0.0088297	0.0208537
735	0.00193366	0.00499954	0.0122896	0.00698325	0.00974086	0.00540549
736	-0.00203322	-0.00450601	0.00448719	-0.000323822	0.0164579	-0.00670444
737	0.00197341	0.000923127	-0.00198493	-0.00256363	0.0206452	-0.00685281
738	0.000997252	0.00172832	0.00271355	-0.00658725	0.00215282	0.0131124
739	0.00311431	0.000474348	-0.00575906	0.00233424	0.00437562	-0.000621963
740	0.000659172	0.00271747	-0.00172845	0.0141331	0.0110027	0.00509131
741	0.000226325	0.0108269	0.00719845	-0.00409028	0.00942254	-0.0121015
742	0.000752226	0.00255615	0.0141985	0.00362007	0.0167077	0.0128017
743	0.00348663	0.00499371	0.00834151	0.00562699	0.0075095	-0.00874787
744	0.00452635	0.00026697	0.00694887	0.0147484	0.0210376	0.017991
745	0.00572985	0.0029551	0.00500495	-0.00367954	0.00707835	-0.00705684
746	0.00421468	-0.00320741	0.0022887	-0.0130618	-0.00565544	0.0181445
747	0.00153052	-0.000782998	0.0065188	0.0115342	0.0172773	0.0203006
748	0.000875273	-0.00294946	-0.00232847	-0.000116209	0.0109478	0.0142097
749	0.00355078	0.00418622	0.00791562	-0.00203338	-0.00533868	-0.00150769
750	0.00112613	-0.00227795	0.0075931	0.0144898	0.00556666	0.00848793
751	0.00328309	-0.00278399	0.00401286	0.00387103	0.0112583	0.0124297
752	8.46229e-05	0.00343049	0.00444749	0.0106355	-0.00657928	-0.00373385
753	0.00236049	-0.00162745	0.00407524	0.0144315	0.00138166	0.00322331
754	0.0030508	-0.00159647	0.0109053	-0.00314759	0.00886567	0.00251118
755	0.00193638	0.000169442	0.00614771	0.00960954	0.00116513	0.0168959
756	0.0015163	0.00204989	0.00278697	0.00154218	0.00704717	-0.013058
757	-0.00107331	0.00175794	0.0102604	0.00706144	0.00672051	0.0237924
758	0.00302824	0.000174111	0.00204953	-0.00634724	-0.00516816	-0.00591514
759	0.00159071	0.0065419	0.0145039	0.00985284	0.0069805	0.00138718
760	0.00167173	0.00645226	-0.0103024	0.00896024	0.00946494	-0.00194103
761	-0.00139839	0.00177826	0.00162842	0.00222521	-0.0121704	-0.00623185
762	0.000800703	0.00416451	0.00265401	0.0177422	0.00254832	-0.00864628
763	-0.000472271	0.00111022	-0.00111958	-0.0111641	-0.0105875	-0.00400521
764	4.33818e-06	-0.000818034	0.0107408	0.010179	0.0215321	0.00822949
765	0.000645844	0.000549486	0.00786671	0.00449965	0.0121447	-0.00397618
766	0.00149823	0.000222427	0.00893633	-0.000561831	0.00720109	0.0242777
767	0.00094352	-0.00191317	0.00778395	0.00145455	0.00595268	0.00692003
768	0.00367262	0.000270558	0.000827116	5.72234e-06	0.000537902	-0.0076106
769	0.00174149	0.00769556	-0.0014723	-0.00572136	-0.000385485	-0.0141241
770	0.000240936	0.000808366	-0.00103359	0.0119911	-0.00866408	-0.0075885
771	0.00326839	-0.000793601	0.0160592	0.00111264	0.000273305	0.00577855
772	0.00133231	-0.0018611	-0.00449821	0.0122215	0.00870641	-0.000339671
773	0.00133847	0.00139663	0.0101927	0.0103946	0.00715982	0.00798641
774	-0.00211085	-7.19769e-05	0.0084969	-0.0145075	0.0106417	0.0106857
775	0.00277402	0.00660438	-0.00090907	-0.00340085	0.0132443	0.0166879
776	-0.00124965	-0.00363526	0.00140837	0.00708045	0.0112919	-0.00749165
777	0.00397126	-0.00425565	-0.00153132	0.00519216	0.0101348	0.00811785
778	-0.000601861	0.00680412	0.00575029	0.00550211	-0.00356682	-0.00587324
779	-0.000428907	0.000452886	-0.00614661	-0.00416798	-0.011085	0.0174484
780	-0.00081715	-0.00173037	0.0103201	0.000660891	0.00599026	-0.00923561
781	0.00311158	0.00142216	0.0144737	0.00893055	0.0121453	0.0175792
782	-0.000569902	0.000707312	-7.05874e-05	-0.000211567	0.0128664	0.0123728
783	0.00130825	0.000756768	-0.00557801	0.010817	-0.0087259	0.00816116
784	-0.000468486	0.00544415	-0.00358587	0.0104028	-0.00634816	-0.0221257
785	0.000253173	-0.00282256	-4.89804e-05	0.0023227	-0.00870299	0.00799606
786	0.00268156	0.00725357	0.00732695	0.0120489	0.0116505	0.000736973
787	0.000520373	-0.00271607	0.00295486	-0.00622841	-0.000649506	0.0125683
788	-0.000606699	-0.00189527	0.00323982	0.0113449	-0.00385073	0.0175823
789	0.00387027	0.00172019	0.00227266	0.012779	0.00394345	-0.0106977
790	0.00333651	0.00373518	0.00406707	0.0160171	0.00744502	0.0163366
791	0.000437067	0.00394333	0.0145792	-0.000663936	0.0189983	-0.000958602
792	-0.000638008	-0.000218463	0.00557013	0.0272546	-0.000443983	-0.00832252
793	-0.000812356	0.00348744	0.00554034	0.00362829	0.0120309	-0.000491385
794	0.00126975	0.00486958	0.0156866	0.0165233	0.00721053	-0.00581382
795	-0.00201079	-0.00330312	-0.00129638	-0.00805487	0.00943129	0.00251831
796	-0.000945355	0.00119727	-0.000867478	-0.00863921	-0.0054969	0.0050381
797	0.00287944	0.0053248	0.00474607	-0.00170749	0.0153594	0.00805714
798	0.00097185	-0.000493495	-0.00766231	-0.000564488	0.0134862	-0.0012037
799	0.00169943	0.00323052	0.000290777	0.00599148	0.00603558	0.00499378
800	0.00270644	0.00653605	0.0144182	-0.00104565	0.00356593	0.0127007
801	-5.50303e-05	0.0124957	0.00434382	0.0053889	-0.0133158	-0.00235379
802	0.00164225	0.0100978	0.00196067	0.000707741	0.00488728	-0.0124772
803	0.00132572	0.00369124	0.00817882	-0.00337404	-0.00335409	0.000139281
804	-0.0011179	-0.000585855	-0.00363445	0.00285914	-0.00990585	0.00985329
805	0.00288807	0.00739543	-0.000529493	0.000936406	0.012646	0.00664984
806	-0.000580358	0.00484103	0.00244819	0.00856385	0.0138879	0.0144617
807	0.00333467	0.00582312	0.00867355	0.0103012	0.0249012	-0.00129195
808	0.00248395	0.00613943	0.00941383	0.00512765	0.0101894	0.0131756
809	0.00247606	0.0104316	0.0117435	0.0175768	0.0251415	0.00587781
810	-0.00115329	0.00158051	0.00191897	0.00525147	0.0148014	-0.00252704
811	0.000294067	0.00700097	4.66594e-05	-0.00488269	-0.00143235	0.0224662
812	-0.00128789	0.00392465	-0.000629844	-0.00486854	-0.00330483	0.00381988
813	0.00335039	0.00266393	0.0113287	-0.00338401	7.06177e-05	-0.00716163
814	9.93428e-05	-0.00304525	0.00471077	-0.0176093	0.00167995	-0.00339204
815	0.00429898	0.00245071	0.00206604	0.0131186	0.00559365	0.00689241
816	-0.000563135	-0.00154992	-0.00282588	0.00126429	0.00628829	-0.0052003
817	0.000566787	-0.00558265	-0.00677813	0.00333706	0.0132938	-0.0146958
818	0.00115664	0.00330676	-0.00205488	-0.00143084	0.00485014	0.00604247
819	-0.000879772	-0.00435151	0.00417851	-0.00561864	0.0018506	0.000668023
820	0.000719149	0.00524096	0.0124371	0.013397	0.00331647	0.0157925
821	0.00131265	0.00314056	-0.0112218	0.0148267	0.012919	0.00770035
822	0.00280524	0.0121887	0.0196143	0.0091806	0.00563885	0.0137315
823	-0.000251343	-0.00411698	-0.00305416	-0.00366543	-0.00932724	-0.0125205
824	-0.00211496	-0.00292628	-0.00134314	0.00896232	-0.00309351	0.00538742
825	0.00321701	-0.000920557	0.000941602	-0.0107598	0.00732378	0.00240461
826	-0.00160378	-0.00445409	-0.00344151	-0.0147298	-0.00406492	0.011115
827	0.0027494	0.00395887	-0.00371688	0.0104285	-0.00201828	0.0257659
828	-0.00160965	-0.00632602	0.002438	0.00859996	-0.000537853	-0.0117884
829	-0.000321388	0.00113576	-0.00113586	4.43701e-05	0.0101914	0.00469072
830	-0.000276752	-0.00459196	0.00648379	0.0119109	-0.00112964	0.014871
831	0.00107751	0.00507399	-0.00246488	0.0110764	0.0108317	0.00329073
832	0.00163176	0.00202965	0.0059035	0.00477851	0.0128827	0.00433913
833	-0.000383694	-0.000386883	0.0030182	-0.0098015	0.00288558	-0.00841005
834	-0.000461306	-0.0018474	0.0131864	0.0115804	0.00358542	0.0152242
835	0.00177866	0.0136746	-0.000692845	0.0134566	-0.0065058	0.00820287
836	-0.000272936	0.00386582	0.0101763	0.0106242	0.00574332	-0.0125326
837	-0.000873164	-0.00443307	0.00159155	0.0116563	0.0129625	0.0176082
838	0.000126656	-0.00243233	-0.0012979	-0.00756295	0.0119399	0.000801452
839	0.00424013	-0.00199069	0.00279882	0.0035356	0.00777088	0.0073704
840	0.00265941	0.00388838	0.00465266	-0.00194321	0.0292523	0.0130963
841	-0.00059852	-0.00193543	-0.00367774	0.00294795	0.00633617	-0.00577355
842	-0.0007127	-0.00298342	-0.00882139	-0.00338666	0.00784974	0.0043404
843	0.00250643	0.00817222	0.0140462	-0.00819866	-0.00132311	0.00562684
844	0.000453825	0.00416792	0.0103618	0.00223806	0.00417997	0.0049323
845	0.000324907	0.0058083	0.0145073	0.0130965	0.00436693	0.0131428
846	-0.000441591	-0.00336868	0.000100792	0.0145235	0.0155221	-0.002208
847	0.0038622	0.0028427	0.00333168	0.00253357	-0.0032926	0.011758
848	0.00221579	0.00615499	0.00669249	0.0109228	-0.00915162	0.0189561
849	0.00087751	-0.00508146	0.000816678	-0.00155013	0.0146996	-0.00444119
850	0.00440279	0.00610794	0.0163821	0.00791282	0.010743	0.000298998
851	0.00217066	0.00825899	-0.00254353	0.00641124	0.00616362	-0.00472193
852	0.000327031	-0.00107198	0.0115192	0.0113414	0.0219591	-0.0040479
853	-0.000717078	-0.00247104	0.00888976	0.00580316	0.017495	-0.00160583
854	0.00307127	0.0039308	0.00869193	0.000779522	0.00143111	-0.00926965
855	0.00413745	0.00863629	0.0163931	0.00181443	0.0146375	0.012168
856	-0.000251954	0.00420237	0.00883788	0.0103536	-0.00432708	0.00910931
857	-0.000575928	0.000568616	-0.00166388	0.00756834	-0.00700254	0.0238412
858	-6.7905e-05	0.00320617	0.012791	0.00132078	0.00467046	0.00620884
859	0.00318917	-0.000993474	0.00865633	0.0161519	0.0198123	0.0032821
860	0.000266711	-0.00197536	-0.00579186	0.000841753	-0.00418436	0.00150168
861	0.00303362	0.00472441	0.0035938	-0.00290142	0.01759	0.00934034
862	0.000739431	0.00368912	0.0136058	-0.00556786	0.0143346	0.0193007
863	0.00380426	0.00100981	0.0145936	0.00814249	0.0107267	-0.00857691
864	0.00478568	0.00833955	0.0106825	0.0118611	-0.00327258	-0.00226701
865	-0.000322212	-0.00326759	0.00453049	-0.0031527	0.00886448	0.0166967
866	-0.00209108	-0.00392262	-0.00171665	-0.00512766	0.00704857	0.019588
867	-0.000672045	0.00185259	-0.000574741	-0.0034392	-0.00133724	0.00406856
868	0.00222683	0.00717441	0.0039504	-0.00643855	-0.00203515	0.0101601
869	0.000811968	-0.00257523	0.00148196	0.00771968	0.00386139	0.0133616
870	0.000469154	-7.63349e-05	0.00598504	-0.00495688	0.0143787	0.014517
871	0.00136969	0.00347758	0.00638414	0.00812043	0.005833	0.00366469
872	0.00365716	-0.000568072	0.00841958	-0.000101411	-0.00331948	0.00392684
873	0.00600322	0.00976139	-0.00606027	0.00545624	-0.00100508	0.00876234
874	0.00121078	0.000337124	-1.68905e-05	-0.00497174	-0.00145978	0.00334478
875	0.00138359	0.000108416	0.0012736	0.0104346	0.0176794	0.0139546
876	-0.00015706	0.00024885	-0.00063443	0.00906029	-2.89769e-05	0.00760618
877	-0.00155609	-0.00151233	0.00241756	-0.00333524	0.0101079	0.0122122
878	0.000420629	-0.00110912	0.00411775	-0.00262408	0.0186354	0.0108092
879	0.00167007	0.00115161	0.0101039	0.0050916	0.0247085	0.019425
880	5.39074e-05	0.00989031	0.0157574	0.0222349	-0.0103443	0.00298106
881	-0.000378234	0.00142784	0.00400748	-0.00544662	-0.000330182	0.00171998
882	0.00355615	-0.000775401	0.0179019	0.00100653	0.00193669	-0.00276603
883	0.00127903	-0.000281313	0.00335486	0.00496299	0.0198947	-0.00185856
884	0.000629856	0.00557752	0.00313938	-0.000501537	0.00343439	0.0148278
885	0.00516703	-0.00222125	-0.00573459	0.00768441	0.00941718	0.0133837
886	0.000680262	0.00451218	-0.00808041	0.00461574	0.0111975	-0.00121404
887	0.00143173	5.87805e-05	-0.00374392	0.00862034	0.00440278	0.0122908
888	0.0028436	0.00710405	0.0114894	0.0108649	0.00769701	0.0162286
889	0.00233065	0.00303334	0.0145509	0.00751916	0.0118632	0.011015
890	0.000597035	-0.00032787	-0.000517889	-0.008705	0.00467207	-0.0136339
891	-0.000427753	-0.00269035	0.00492461	0.00334967	0.0226172	0.0031646
892	0.000605577	0.0016876	0.000300041	-0.00984065	0.0104154	-0.0189842
893	0.00124744	0.00246565	0.00198962	-0.00969817	0.00869853	-0.0147087
894	0.000646305	0.00420846	0.0177424	0.0171571	0.00529853	0.0141032
895	-0.000859778	-0.00134834	-0.00216123	0.0249303	-0.0105483	0.00757441
896	0.00143479	-0.00523265	0.00525318	-0.000584002	0.0047327	0.00930993
897	0.000465711	-0.0036081	0.00107124	-0.00383689	-0.00390862	0.00474508
898	0.00269982	-0.00249746	0.00448984	-0.00842512	-0.00760049	-0.0124857
899	0.00175951	0.00334705	3.61366e-05	0.00341231	0.00736444	-0.00752074
900	-0.00125227	0.00202593	0.00846391	0.00889151	0.010899	-0.00284889
901	0.00299308	0.00440615	-0.00332694	-0.00696626	0.00778193	0.00270176
902	0.00187973	-0.00108422	-0.00102588	-0.00060587	0.000251915	0.00559983
903	0.00325802	0.000818717	0.0135113	-0.00265643	0.0107315	0.00292514
904	0.000739999	0.00397324	0.0119692	-0.0103793	0.000480508	-0.00552809
905	-0.000330397	-0.00400834	0.0105032	-0.0028835	0.00660849	0.0142135
906	-0.000810317	0.000384832	0.00292282	-0.0153871	0.017856	0.00031479
907	0.000104665	0.0020906	0.0175593	0.00557148	0.00204334	0.00272034
908	-0.00080782	0.00235357	0.00108583	0.00300421	0.00217381	-0.00543545
909	0.00206565	0.00407387	0.00098256	0.00553791	0.00109312	-0.00522383
910	0.000190021	0.000915204	0.0113975	0.0138889	0.00743577	0.00839034
911	-0.000215859	0.00430541	0.0113843	0.0115869	0.00718231	0.0112086
912	0.00332309	0.000998614	0.01007	-0.00274029	0.00706396	0.00257328
913	0.000409944	0.00105739	-0.00965427	-0.00583967	0.000190372	0.000874804
914	-0.00248348	-0.00246209	-0.0065645	0.000685244	0.00761245	0.0135165
915	0.00208083	0.00276709	0.000927717	-0.00341296	0.0135474	7.48809e-05
916	-0.000569808	-0.00173364	0.00272808	0.00688115	0.0125899	0.00521679
917	0.000630007	-0.00263204	0.00380743	0.00520239	0.003186	0.0138377
918	-0.00203368	0.00412365	0.000777269	0.0183119	-0.00817268	-0.00699272
919	0.00188023	0.00185387	0.000265025	0.00353841	0.000555752	0.0186242
920	-0.00250692	0.00477815	-0.00793441	0.00767049	0.00163996	0.00959738
921	-0.000174314	-0.00403461	0.0121433	0.00265641	0.00883033	-0.00591195
922	0.00093736	-0.00064893	-0.00301779	-0.001009	0.0105908	0.0252452
923	0.00156225	0.00100453	0.00504036	-0.00105965	0.000879597	0.00499022
924	-0.00149907	0.000585266	-0.000922665	0.00423153	-0.0032938	-0.00634003
925	0.00300457	0.00116104	0.0122261	0.00956509	-0.0025186	0.00908108
926	0.00390478	0.000390209	-0.00160309	0.0108028	0.0100004	-0.00819266
927	0.000847453	0.00278555	0.00175365	-0.00321762	0.00454784	0.0114306
928	0.000122059	0.000733012	-0.0023908	0.0030962	0.00681182	0.017602
929	0.000847512	-0.000596258	0.0133114	0.0016383	0.00635848	0.0093342
930	0.00117832	-0.00418981	-0.00140856	0.0127835	0.0133645	-0.00705578
931	0.00114784	0.0032942	0.00341526	2.01504e-05	0.0160685	0.00706479
932	0.0012687	0.00756165	-0.00749525	0.003619	-0.01381	-0.00642993
933	0.00138253	0.000556001	0.00313781	0.00737648	0.000254379	0.0161924
934	0.00246107	-0.000905651	0.00442595	-0.00301213	-0.00177955	-0.00127318
935	0.000576908	0.00637617	-0.00148521	0.0124912	-0.0203796	-0.00566283
936	0.00049335	0.00228537	-0.00432329	0.00862587	0.00674915	-0.0118406
937	0.00159822	0.0100969	-0.00261929	0.0122349	-0.00247044	0.00261489
938	0.00363275	0.00647679	0.00972322	0.000835253	0.00644748	0.00107142
939	0.00138947	0.000203743	0.0132309	0.00690623	-0.0107699	0.0117868
940	-0.00083677	0.00325363	0.00874674	0.0086165	0.00226417	0.00519522
941	0.000135805	-0.00323635	-0.000922142	-0.00667365	0.000980151	-0.00732105
942	-0.000645654	-0.00100718	0.0058938	0.0169826	0.00753758	0.000342973
943	0.0030651	0.00166517	-0.000559619	0.00235926	-0.00198397	0.0152045
944	0.00321134	0.00661003	0.012029	0.000167923	0.00647849	0.023926
945	0.00417342	0.00348468	0.0123201	0.00253911	-0.000477971	0.0135528
946	-5.30795e-05	0.00541101	0.00693196	0.0144918	0.0225972	0.0112288
947	0.00135971	0.00250064	0.00383679	0.00273948	-0.00323082	-0.00461601
948	0.000929379	0.00307691	0.0058582	0.00733928	-0.00347121	0.00792213
949	-0.000452738	-0.00415084	-0.00428593	-0.00054835	0.0159629	0.00848228
950	0.00357738	0.00243219	-0.00056089	-0.00488091	-0.00280278	0.0115159
951	0.00502304	-0.00234111	0.00813216	-0.00794341	0.0161457	0.0201566
952	4.45591e-05	-0.00388502	0.00208713	-0.0021689	0.0112247	-0.00695852
953	-0.000120404	0.00380247	-0.00419298	-0.00114031	-0.00145926	0.00752669
954	-0.000378807	0.00275208	0.0114326	-0.00189558	0.00594878	-0.0120451
955	0.00287541	0.00586909	0.0121251	0.00965026	0.0341979	0.00921002
956	0.00352491	0.00146404	0.00712174	0.00911537	0.0157641	0.0205052
957	0.00224973	7.79932e-05	0.00753121	0.00748855	0.0198779	0.00609014
958	-0.000100064	0.00218084	0.0113245	0.00995565	0.0161703	-0.010711
959	0.00134103	0.00159986	0.00273186	0.0128944	0.0255538	0.00689797
960	0.00130622	0.000942346	-0.00204883	0.00627143	0.00425434	0.00917219
961	0.0024152	0.00150546	-0.00678978	-0.00395808	0.00176827	-0.00290697
962	0.00108816	1.79045e-06	-0.00757826	0.00214559	0.00315283	0.00512692
963	0.00110507	-0.00446963	0.00953036	0.000314468	-0.000640181	-0.00321485
964	0.00714639	0.00215987	0.00607051	0.015501	0.00715935	0.00869826
965	-0.000155574	0.00534393	0.00610072	0.00300258	0.008223	0.0134048
966	0.000722255	0.000101208	0.00553415	0.0100922	0.00104088	-0.00322034
967	0.00344229	0.00813891	0.00360014	0.00535787	0.00992697	0.00756515
968	-0.000590807	0.00973716	0.0114226	0.0022713	0.0146678	0.0180657
969	0.000559129	0.00355076	0.00325429	0.00314794	0.0152941	0.00160896
970	-0.000181253	0.00295766	0.00512521	0.0182757	0.00299794	0.00446579
971	0.000662364	0.00241089	0.00277922	0.0201482	0.0197815	0.00766839
972	-0.000809818	-0.000321902	0.0085341	0.00361328	-0.00611556	0.00158906
973	0.00170467	-6.68473e-05	0.0030363	0.00304355	0.00894819	0.00666534
974	0.00087868	-0.000886924	0.00490927	0.00672264	-0.0055063	0.00507517
975	0.00148509	-0.00063457	0.00323625	0.00835999	0.00647241	0.00723291
976	-0.00206756	0.00214797	-0.0146023	-0.00100457	-0.00285152	0.00742107
977	0.00109009	-0.00131922	-0.00163147	0.011814	0.00680992	-0.00368156
978	0.00037523	0.00232121	-0.00175291	0.00790473	0.00763771	0.00673486
979	-0.00141806	0.00294814	-0.00759425	0.00663953	-0.00420809	-0.000501108
980	0.000969299	0.0023399	0.0101117	-0.00408052	0.014045	0.0232163
981	0.00198172	-0.00335389	0.000731929	-0.000542241	0.0162976	0.00398527
982	-0.00119023	-0.00111868	0.00686533	0.0101895	0.0100851	0.0105952
983	0.00087835	0.00407366	0.00270732	0.0014815	0.0191617	0.00855354
984	0.000948726	2.33472e-05	0.00177523	0.00880207	-0.00182997	0.00214675
985	0.000184676	0.00556821	-0.00207964	0.00125198	-0.00700454	0.0191904
986	-0.000472325	0.00275889	0.006024	0.00888016	0.00079834	-0.00331886
987	-1.22583e-05	0.00285592	-0.00017004	0.00677334	-0.0134607	-0.00391831
988	-0.000831537	0.00351678	0.00690097	0.0358562	0.0151369	-0.00300722
989	0.00172608	0.00121192	-0.00353679	0.00142264	0.00234284	0.0246691
990	0.0023939	0.00504772	0.00145573	-0.00753465	-0.0146872	-0.0144452
991	-0.0012	0.00311039	0.00127172	0.013114	0.000625952	0.00641798
992	0.00159701	-0.00115583	-0.00121922	0.0137814	0.00296068	-0.0129121
993	0.000235929	0.00651413	0.00724429	-0.00337907	0.00674245	-0.0111314
994	-0.00192506	0.000881467	-0.0085247	0.00730612	0.00287425	-0.00135975
995	0.00184212	0.00597593	-0.000571197	0.00194795	-0.00526562	0.0113866
996	-0.00233484	-0.00327679	0.00286581	0.00649446	0.002114	0.019958
997	0.000707775	-0.000307187	-0.000421833	0.0163564	0.0105032	0.00782536
998	0.00099325	0.000983437	-0.0008982	-0.00293041	-0.00486937	0.00143788
999	8.91087e-05	0.00456351	-0.0045753	0.00219065	0.00812782	0.00370582

## Sheet: FIG_S8B_shA
	bin_4	bin_8	bin_12	bin_16	bin_20	bin_24
0	0.238079	0.114898	0.0863453	0.0634019	0.051891	0.0456613
1	0.229614	0.125689	0.0827318	0.0632314	0.047128	0.0415966
2	0.228856	0.121839	0.0761882	0.0664838	0.0533181	0.0441791
3	0.229922	0.118243	0.0753733	0.0645557	0.0481522	0.0476719
4	0.236828	0.11134	0.0775711	0.0558756	0.0494061	0.0451692
5	0.233664	0.126421	0.0805512	0.0600705	0.054281	0.0468255
6	0.232012	0.118425	0.0757958	0.0690162	0.0502738	0.0472432
7	0.236802	0.111362	0.0741759	0.064493	0.0502738	0.0413545
8	0.242431	0.129778	0.0832958	0.0714289	0.0613372	0.0472044
9	0.236588	0.123678	0.0794461	0.0637755	0.052176	0.0469245
10	0.232888	0.127212	0.0763329	0.0695932	0.0551831	0.0468333
11	0.240727	0.122546	0.0779745	0.0704542	0.0513831	0.0450837
12	0.231024	0.120382	0.0774191	0.0625257	0.0497	0.04284
13	0.232649	0.118277	0.0781358	0.0691965	0.0558653	0.0422414
14	0.24196	0.128554	0.0796362	0.0713264	0.0461888	0.0421516
15	0.227365	0.11408	0.0817842	0.0644574	0.0539795	0.0467309
16	0.247209	0.1217	0.0811021	0.0658333	0.0508098	0.0472847
17	0.250858	0.120019	0.0853161	0.0670308	0.0505182	0.041655
18	0.222508	0.123131	0.0731536	0.0611907	0.0485586	0.0455805
19	0.240639	0.120573	0.0798751	0.0650028	0.0478138	0.0473051
20	0.235165	0.11999	0.0697492	0.0657069	0.0540795	0.0409859
21	0.237226	0.116545	0.0812958	0.0638773	0.0508959	0.0422454
22	0.241201	0.124191	0.0758996	0.070804	0.0514427	0.0447628
23	0.243278	0.120857	0.0825134	0.0741257	0.0534061	0.0494226
24	0.241324	0.12008	0.0814999	0.0704471	0.0548862	0.0506981
25	0.240488	0.128623	0.0833957	0.0662005	0.0509307	0.0508974
26	0.226395	0.118111	0.0788913	0.060715	0.0465013	0.0432193
27	0.23217	0.11563	0.0771309	0.0574037	0.0470333	0.0413716
28	0.238511	0.121228	0.0838265	0.0689192	0.057471	0.04551
29	0.232267	0.116242	0.0804371	0.0600477	0.0474276	0.0438421
30	0.23459	0.119713	0.0766425	0.0638372	0.0488559	0.0408187
31	0.235128	0.116842	0.0822386	0.0672867	0.0541258	0.0433484
32	0.236089	0.125804	0.0764562	0.067265	0.0511268	0.0448901
33	0.232393	0.119683	0.0840796	0.0697004	0.0511006	0.0447057
34	0.239055	0.114112	0.0760723	0.0648459	0.0516151	0.0410597
35	0.214197	0.118624	0.0782962	0.0643298	0.0486316	0.0449667
36	0.229577	0.113356	0.0841429	0.063247	0.0560628	0.0508976
37	0.223955	0.116727	0.0780486	0.0619395	0.0474413	0.0471615
38	0.241269	0.120371	0.0738781	0.0638979	0.0481147	0.0464301
39	0.228428	0.120437	0.0793981	0.0638211	0.0510218	0.0401847
40	0.220967	0.113565	0.073445	0.0621751	0.049487	0.0415313
41	0.22876	0.117516	0.0787124	0.064762	0.0448097	0.0430258
42	0.219305	0.114989	0.0792178	0.0611034	0.0501892	0.0426966
43	0.235763	0.11588	0.0838398	0.0695643	0.0535257	0.0443485
44	0.231724	0.116916	0.0786767	0.0642738	0.0466863	0.0460015
45	0.233808	0.119363	0.0747508	0.0673359	0.0498689	0.0437145
46	0.234762	0.119582	0.0776065	0.0672803	0.0512128	0.0444991
47	0.236399	0.12095	0.0776268	0.0648215	0.047971	0.044575
48	0.229829	0.116027	0.0733538	0.0642934	0.0515362	0.043986
49	0.235217	0.119612	0.0786997	0.0646624	0.0501403	0.0438879
50	0.228044	0.108621	0.0769067	0.0606338	0.046114	0.0391817
51	0.244546	0.123671	0.0793397	0.0648038	0.0490499	0.0433615
52	0.238402	0.116842	0.0748387	0.0651916	0.0477082	0.0438569
53	0.23691	0.11785	0.0779793	0.059017	0.0492946	0.0377214
54	0.222311	0.119463	0.0737294	0.0647103	0.0488847	0.0388165
55	0.227137	0.106758	0.075979	0.0648457	0.0526778	0.0458418
56	0.244407	0.113047	0.0852473	0.0643803	0.0474723	0.0429498
57	0.234516	0.119253	0.0789387	0.0655226	0.0513502	0.0452823
58	0.228304	0.126964	0.0759526	0.0694721	0.0541203	0.0476577
59	0.220797	0.115329	0.0763116	0.063589	0.0464379	0.0424012
60	0.228427	0.114284	0.0783175	0.0592291	0.0483534	0.0394154
61	0.234858	0.119988	0.0806376	0.0725034	0.051317	0.0428327
62	0.23929	0.120605	0.0744955	0.0627838	0.0518824	0.0416617
63	0.226329	0.11621	0.0691396	0.0623132	0.0490944	0.0430579
64	0.226205	0.11074	0.0809122	0.067016	0.0504309	0.04506
65	0.23177	0.111277	0.0772546	0.0594503	0.0488374	0.0426595
66	0.224282	0.119938	0.0809608	0.0686817	0.0567639	0.0484866
67	0.237706	0.119386	0.0860136	0.0589278	0.0503199	0.0462205
68	0.242302	0.125168	0.0869347	0.0679773	0.0543928	0.0476445
69	0.226967	0.109555	0.0766419	0.0543499	0.0410577	0.0371724
70	0.237278	0.117403	0.0768575	0.0640193	0.0487572	0.0455432
71	0.225674	0.122104	0.0761467	0.0572796	0.0521128	0.0452067
72	0.233486	0.107718	0.0804422	0.0587267	0.0431853	0.0413332
73	0.224722	0.114211	0.0826533	0.0664731	0.0505428	0.0479812
74	0.235643	0.12158	0.080231	0.0650919	0.0505847	0.0470993
75	0.241328	0.1286	0.0887782	0.0661063	0.0471701	0.0435319
76	0.235331	0.121316	0.0835127	0.0670804	0.0556277	0.044025
77	0.237087	0.118566	0.0754433	0.0621646	0.0527867	0.0423376
78	0.232408	0.114446	0.0804746	0.0658267	0.0454892	0.044371
79	0.232109	0.126812	0.0724461	0.0641606	0.0499176	0.0453291
80	0.24318	0.121322	0.081792	0.070987	0.054915	0.0482905
81	0.23256	0.121549	0.0736912	0.0679571	0.052218	0.0479681
82	0.232241	0.120199	0.07117	0.064032	0.0488609	0.0444197
83	0.239328	0.117782	0.0783693	0.0609896	0.0478089	0.0422605
84	0.234167	0.115005	0.0733233	0.0632711	0.0470521	0.0403678
85	0.226473	0.114293	0.0730074	0.0638095	0.0486599	0.0440536
86	0.233763	0.124345	0.0811577	0.069939	0.0486487	0.0442485
87	0.241	0.121091	0.086209	0.0757263	0.0555985	0.048931
88	0.221823	0.120362	0.0702424	0.0604532	0.0518515	0.0437733
89	0.245478	0.129046	0.0853526	0.0738205	0.0609104	0.0530233
90	0.239322	0.127076	0.0844044	0.0660644	0.0528221	0.0479858
91	0.229471	0.12359	0.0751723	0.0602183	0.0541282	0.0411978
92	0.224422	0.115313	0.085186	0.0667545	0.0577528	0.0454691
93	0.22785	0.119957	0.0800945	0.0664261	0.0482302	0.0462787
94	0.231975	0.126653	0.0800965	0.0665917	0.0537998	0.0480215
95	0.247401	0.116889	0.0748264	0.0644006	0.0485614	0.0399302
96	0.227938	0.122059	0.0762146	0.0592638	0.0442783	0.0413561
97	0.229308	0.112953	0.0766356	0.0652746	0.0512937	0.0476847
98	0.246427	0.120369	0.0827674	0.0671392	0.0533809	0.0485584
99	0.228172	0.122455	0.0787746	0.0676655	0.0505605	0.0469957
100	0.239487	0.117821	0.0777185	0.0690638	0.057859	0.0452217
101	0.236977	0.115821	0.0763309	0.0657076	0.0518025	0.0434707
102	0.237323	0.117555	0.0763756	0.0630106	0.0519538	0.046526
103	0.215508	0.115031	0.0772167	0.0582655	0.0530112	0.0446555
104	0.241878	0.124868	0.0761309	0.0705139	0.0557366	0.0486222
105	0.241095	0.131352	0.0787732	0.0703781	0.0550982	0.0436892
106	0.232728	0.114425	0.078668	0.0623248	0.0555441	0.044616
107	0.217403	0.112274	0.0792665	0.0639847	0.0487055	0.044195
108	0.233402	0.113097	0.0758922	0.0664307	0.0522351	0.0431797
109	0.225125	0.116498	0.0811506	0.0700237	0.053405	0.0502015
110	0.224465	0.120905	0.0719964	0.0672331	0.0515206	0.0431787
111	0.23749	0.130805	0.0807916	0.0707493	0.0515713	0.0496524
112	0.226314	0.118743	0.0763682	0.0614625	0.0554238	0.0429169
113	0.233174	0.123772	0.0827353	0.0660568	0.0492257	0.0438153
114	0.231948	0.117091	0.0755503	0.0702031	0.0536944	0.0452964
115	0.225648	0.10759	0.0636992	0.0590858	0.0478013	0.037159
116	0.232692	0.117633	0.0757161	0.063664	0.0516272	0.0408065
117	0.23454	0.124294	0.0740158	0.0644129	0.0525849	0.044848
118	0.242552	0.117179	0.0766008	0.0651337	0.0483734	0.0406997
119	0.232476	0.116915	0.0840948	0.0650849	0.0518947	0.0485345
120	0.236506	0.118962	0.0746516	0.06153	0.0491579	0.0427358
121	0.231192	0.11594	0.0819999	0.0590739	0.0491512	0.0451239
122	0.221657	0.112158	0.0768036	0.0620625	0.0491683	0.0442377
123	0.234002	0.115837	0.0829594	0.0630226	0.0562515	0.0485654
124	0.232074	0.116984	0.0812555	0.0625777	0.0509273	0.0408987
125	0.231679	0.113321	0.0644077	0.0591653	0.050085	0.0378123
126	0.239959	0.111162	0.0765292	0.0648704	0.0494648	0.0418782
127	0.244039	0.11961	0.0721807	0.0643746	0.0517195	0.0357352
128	0.227586	0.110668	0.076556	0.0634281	0.0526015	0.0413827
129	0.234449	0.117716	0.077806	0.0638403	0.0529094	0.0455201
130	0.232378	0.122399	0.0811741	0.067934	0.0496282	0.0441849
131	0.241279	0.12656	0.0812417	0.0676377	0.0525035	0.0420941
132	0.230319	0.127914	0.0787152	0.065369	0.0544908	0.0513555
133	0.238865	0.124708	0.0797741	0.0660304	0.0515845	0.0472345
134	0.234766	0.116769	0.0814153	0.0647133	0.0492009	0.0392004
135	0.233937	0.122764	0.0848634	0.0677746	0.0530843	0.0496978
136	0.239457	0.127925	0.0846927	0.0665793	0.0470096	0.0444197
137	0.222635	0.11097	0.0715778	0.0597436	0.04987	0.04284
138	0.232542	0.1168	0.0703596	0.0593851	0.0488747	0.0374449
139	0.229525	0.119388	0.0835103	0.0685227	0.0509538	0.0439541
140	0.246365	0.127022	0.0794557	0.0644051	0.0577212	0.04206
141	0.244198	0.130492	0.0817076	0.0668821	0.0562203	0.0525057
142	0.228237	0.123803	0.078479	0.068385	0.0528819	0.0465745
143	0.237079	0.119941	0.0819529	0.0696665	0.0494355	0.0413733
144	0.226391	0.122397	0.0771162	0.0652683	0.0536911	0.0463517
145	0.236541	0.127068	0.0820483	0.0652096	0.0532997	0.0439072
146	0.237029	0.125305	0.0774821	0.0632173	0.051317	0.0435011
147	0.232658	0.127082	0.0872702	0.0671438	0.0570891	0.045347
148	0.243292	0.132342	0.0821664	0.0675709	0.0580417	0.0466463
149	0.237048	0.121473	0.0808011	0.0671846	0.0552817	0.0481357
150	0.236753	0.126128	0.0806847	0.0637242	0.0497458	0.0439713
151	0.234162	0.113955	0.0797418	0.0687728	0.0490102	0.0434495
152	0.226614	0.11466	0.0749071	0.0624359	0.0513133	0.0452727
153	0.219771	0.120025	0.0868176	0.0717684	0.0641659	0.0467381
154	0.246604	0.13115	0.0810871	0.066865	0.0534654	0.0491406
155	0.246846	0.122678	0.0772544	0.0678279	0.0582309	0.0469535
156	0.226972	0.114219	0.079061	0.066088	0.0543297	0.0473087
157	0.224533	0.117624	0.0734038	0.0583417	0.0499662	0.0405612
158	0.231254	0.1187	0.0767771	0.0601398	0.055246	0.0476355
159	0.232345	0.128048	0.0796175	0.0668336	0.0570745	0.0473031
160	0.224609	0.111148	0.072399	0.0591013	0.0476185	0.0411176
161	0.236449	0.121154	0.0763891	0.061848	0.0528506	0.0415655
162	0.229675	0.114081	0.0793617	0.0646549	0.05047	0.0463688
163	0.230871	0.114522	0.0801568	0.0652531	0.0540767	0.0453654
164	0.24105	0.124044	0.0720822	0.0679327	0.0546622	0.0485952
165	0.222975	0.118676	0.0774482	0.0586883	0.050362	0.0489766
166	0.237022	0.122463	0.0778848	0.0642237	0.0541675	0.0427307
167	0.241809	0.125887	0.0832309	0.0706987	0.0508315	0.0468798
168	0.215735	0.103515	0.0703081	0.0562678	0.0453452	0.041397
169	0.23089	0.120538	0.0779999	0.0606313	0.0480694	0.0443741
170	0.250703	0.121695	0.0791117	0.0593401	0.0498117	0.0469822
171	0.227623	0.111828	0.0742134	0.0623596	0.0471149	0.0433854
172	0.231354	0.119022	0.0740671	0.0605908	0.0513843	0.0389496
173	0.222473	0.111499	0.0754687	0.0623926	0.0454641	0.039282
174	0.239151	0.121931	0.0881955	0.0673491	0.0525522	0.0490361
175	0.238699	0.119505	0.0749613	0.063766	0.0542709	0.0454914
176	0.234839	0.121147	0.0802292	0.069352	0.0552939	0.0465049
177	0.230541	0.122078	0.0835323	0.0680999	0.0490276	0.0443488
178	0.232415	0.118044	0.0805049	0.0643065	0.0457936	0.0451059
179	0.232402	0.117359	0.074396	0.0576016	0.048367	0.0415703
180	0.224647	0.108585	0.0676297	0.0626489	0.0500506	0.0426648
181	0.237682	0.120943	0.0866378	0.0770376	0.0588617	0.0570302
182	0.236923	0.122585	0.0856988	0.0695871	0.0535149	0.047094
183	0.238336	0.11747	0.0833238	0.0641952	0.0509653	0.0418211
184	0.236731	0.116396	0.0820545	0.067125	0.0538864	0.0442016
185	0.23456	0.117325	0.0731608	0.0600506	0.0507339	0.0394235
186	0.230877	0.123594	0.0807936	0.0677227	0.0516328	0.0497196
187	0.231224	0.118701	0.0778073	0.0627359	0.0466129	0.041849
188	0.235737	0.117161	0.0741367	0.0649763	0.0503994	0.0464704
189	0.225537	0.123594	0.0781131	0.0651782	0.047235	0.0413796
190	0.240402	0.123758	0.0802052	0.0687635	0.0530975	0.0466732
191	0.2403	0.122863	0.0767658	0.0677419	0.0561039	0.0447736
192	0.241199	0.119364	0.0807902	0.0724504	0.0562202	0.0420145
193	0.219581	0.1229	0.0808333	0.0679175	0.0523258	0.046988
194	0.24271	0.127864	0.0735951	0.0660754	0.0462595	0.043311
195	0.237436	0.12321	0.0866122	0.0720184	0.0562507	0.0450667
196	0.227662	0.117551	0.0803602	0.0690593	0.0489962	0.0483642
197	0.233162	0.115215	0.0756388	0.0642778	0.0506956	0.0443352
198	0.235564	0.116958	0.0747507	0.0698443	0.0544965	0.0490729
199	0.236202	0.117286	0.078684	0.0614469	0.0502722	0.0474008
200	0.235378	0.128258	0.0861727	0.0685726	0.0512795	0.043569
201	0.241422	0.116678	0.0783984	0.0682655	0.0560248	0.0416879
202	0.241242	0.122044	0.0776576	0.0682815	0.0510508	0.0473114
203	0.220758	0.110383	0.0764817	0.0681272	0.0556879	0.0439559
204	0.240609	0.123394	0.0729816	0.0660143	0.0495975	0.0439589
205	0.2338	0.118232	0.0745174	0.0625581	0.0472599	0.045456
206	0.234472	0.119772	0.0730241	0.0665671	0.0498494	0.0422048
207	0.234159	0.112148	0.0809581	0.0673842	0.0522712	0.0463699
208	0.239476	0.124389	0.0805648	0.0646094	0.0508821	0.0452318
209	0.230653	0.118041	0.0713595	0.0634529	0.0531164	0.0440863
210	0.238616	0.118999	0.0807969	0.0637124	0.0491293	0.0371348
211	0.225032	0.124307	0.0778482	0.0663087	0.0524517	0.0475798
212	0.230403	0.114002	0.0772872	0.0635709	0.0505	0.040937
213	0.23147	0.121114	0.0761706	0.0643802	0.04994	0.0438534
214	0.233655	0.116692	0.0857884	0.0708966	0.057837	0.0550902
215	0.238429	0.125221	0.0809885	0.064417	0.0476202	0.0433714
216	0.239153	0.11912	0.0789203	0.0612827	0.0455654	0.0412518
217	0.238585	0.11655	0.0726628	0.0590714	0.0487911	0.0398069
218	0.227374	0.13113	0.0824843	0.0685709	0.0535435	0.0446063
219	0.233371	0.116325	0.0789723	0.061786	0.0492365	0.0470694
220	0.237125	0.120219	0.0754766	0.066241	0.0538849	0.0486331
221	0.230183	0.111553	0.0784095	0.0697739	0.0513644	0.0480939
222	0.232766	0.120511	0.0834208	0.0613781	0.0554535	0.0460967
223	0.218589	0.116844	0.0709058	0.0645559	0.0441769	0.038013
224	0.23405	0.118196	0.0734914	0.0638978	0.051279	0.0463714
225	0.237577	0.116165	0.0749605	0.0702109	0.0508668	0.0510703
226	0.237555	0.125754	0.0779519	0.0729065	0.0483972	0.0438347
227	0.231513	0.115222	0.0759654	0.0654284	0.0557401	0.0414549
228	0.240894	0.127346	0.0791026	0.068944	0.0522792	0.0464955
229	0.234943	0.12295	0.0787475	0.0700578	0.0537761	0.0469541
230	0.237918	0.120436	0.0752567	0.0686976	0.0528086	0.0447169
231	0.235374	0.121572	0.0739485	0.0649068	0.0527517	0.0463722
232	0.232863	0.127649	0.081031	0.0644549	0.0490125	0.044732
233	0.233049	0.120885	0.0794177	0.0619182	0.0473829	0.0410895
234	0.239182	0.126366	0.0825617	0.0657386	0.050838	0.0461197
235	0.233523	0.116818	0.0795711	0.0639845	0.0535186	0.037825
236	0.234527	0.12304	0.0758152	0.067936	0.0506318	0.0445979
237	0.221761	0.120851	0.0714796	0.0639309	0.0487532	0.0477685
238	0.235591	0.1217	0.0808059	0.0619278	0.0480749	0.0423119
239	0.234505	0.120654	0.0796424	0.0668179	0.0464376	0.0458977
240	0.219715	0.124811	0.0821854	0.0625864	0.0510487	0.0431497
241	0.231005	0.119324	0.0704218	0.0576022	0.0491008	0.0461564
242	0.246117	0.125329	0.0838413	0.0673141	0.0443749	0.0483216
243	0.242655	0.126418	0.075552	0.061771	0.0502459	0.0445815
244	0.235291	0.115876	0.0766023	0.0656559	0.0464672	0.0409681
245	0.230177	0.110389	0.0767438	0.0595858	0.0450054	0.0411783
246	0.233793	0.121406	0.0786375	0.0630243	0.0503263	0.0419366
247	0.223626	0.118153	0.0757815	0.066945	0.0521928	0.0402533
248	0.240272	0.120051	0.0896477	0.0665602	0.051257	0.0467545
249	0.24061	0.118862	0.0831364	0.0678452	0.0533671	0.049177
250	0.225073	0.118727	0.0744093	0.064458	0.0519428	0.0468889
251	0.230965	0.11967	0.0856519	0.0713809	0.0512937	0.047141
252	0.242589	0.127903	0.0832558	0.0736637	0.0577607	0.0496956
253	0.232915	0.124801	0.0783324	0.0680019	0.0496737	0.0442149
254	0.235318	0.117095	0.0731131	0.0590886	0.0510497	0.0404258
255	0.227892	0.116224	0.0776409	0.0558973	0.0512207	0.0414915
256	0.222525	0.120326	0.0769176	0.0618738	0.0547677	0.0451244
257	0.220979	0.12408	0.0776248	0.0623867	0.0486056	0.0498729
258	0.225451	0.117386	0.0799457	0.0652191	0.0506158	0.0484913
259	0.232448	0.126299	0.0755873	0.0656022	0.051521	0.043106
260	0.232087	0.120119	0.0738502	0.0722951	0.0501529	0.050689
261	0.222722	0.116115	0.0740996	0.0625329	0.0507602	0.0393033
262	0.231162	0.109126	0.0762979	0.0623674	0.0470053	0.0421565
263	0.233701	0.12188	0.0836718	0.0655983	0.0477943	0.0423499
264	0.231593	0.116492	0.0793743	0.064313	0.0537318	0.0429631
265	0.226286	0.118311	0.0745677	0.0613759	0.0509497	0.0432101
266	0.227241	0.116945	0.0710977	0.063555	0.0492016	0.0406133
267	0.231645	0.117538	0.0795274	0.0717583	0.0577364	0.0450133
268	0.231218	0.116917	0.0733407	0.0667889	0.0494605	0.0422903
269	0.240736	0.128658	0.0839648	0.063116	0.0497289	0.042277
270	0.240036	0.125076	0.0803233	0.0635876	0.0503851	0.0469472
271	0.24263	0.121271	0.0798462	0.068163	0.0505544	0.0416894
272	0.235092	0.128881	0.0825278	0.0720386	0.0541287	0.0512736
273	0.237212	0.112727	0.075791	0.0669039	0.0502727	0.0485272
274	0.231274	0.116412	0.0800757	0.0630682	0.055509	0.0405819
275	0.237367	0.116236	0.0790051	0.0694508	0.0477487	0.0419583
276	0.238173	0.127443	0.0847962	0.0691036	0.0544791	0.0461454
277	0.227412	0.117158	0.0760262	0.0673743	0.0514439	0.0469573
278	0.239663	0.122422	0.0833093	0.0641869	0.0532712	0.041099
279	0.225789	0.121086	0.0853115	0.0672303	0.0499233	0.0495789
280	0.241532	0.121934	0.0825882	0.0668675	0.051544	0.0416722
281	0.237867	0.127521	0.0808104	0.0626363	0.0513459	0.0405101
282	0.23944	0.122708	0.0802915	0.0660247	0.0506244	0.0462165
283	0.242965	0.123088	0.087931	0.0718492	0.0558989	0.0449713
284	0.228756	0.121304	0.0747496	0.0651631	0.048914	0.0405842
285	0.227669	0.123677	0.0746945	0.0598242	0.0527778	0.0437052
286	0.225758	0.111977	0.0795676	0.0628448	0.0492957	0.0454026
287	0.228716	0.116915	0.0767439	0.0649948	0.0527451	0.049516
288	0.249119	0.125282	0.0816054	0.0641839	0.0503539	0.0429746
289	0.237342	0.122985	0.0868111	0.0662142	0.0502703	0.0403331
290	0.241454	0.122375	0.0767133	0.0660564	0.0486163	0.0456018
291	0.227196	0.119854	0.0718528	0.0607619	0.0487472	0.0439693
292	0.226285	0.125662	0.0792899	0.0632852	0.0494411	0.0421009
293	0.237284	0.114222	0.0779962	0.062738	0.0524503	0.0431819
294	0.238556	0.121969	0.0853259	0.0655464	0.0596371	0.0521058
295	0.24528	0.120124	0.0786808	0.061102	0.0545517	0.0475047
296	0.239388	0.122783	0.088425	0.0768041	0.0492951	0.0480287
297	0.23341	0.12128	0.073614	0.0715834	0.04745	0.0451698
298	0.227115	0.11696	0.081999	0.0621697	0.0491477	0.0419274
299	0.227304	0.11819	0.068078	0.0633133	0.0526033	0.0472139
300	0.23684	0.120014	0.0780809	0.0651924	0.0552992	0.0475322
301	0.237468	0.122999	0.0798826	0.0650201	0.0580164	0.0439575
302	0.244817	0.129808	0.0876248	0.0647252	0.0509712	0.0433568
303	0.224111	0.115552	0.0790186	0.066377	0.0460812	0.0432959
304	0.235069	0.123364	0.0788536	0.0628555	0.0503154	0.0450641
305	0.242003	0.121783	0.0803741	0.0731903	0.05732	0.040636
306	0.241238	0.117205	0.0809624	0.0694489	0.0520606	0.0421459
307	0.229643	0.121144	0.0902569	0.069057	0.0568842	0.0495913
308	0.227846	0.117479	0.0762584	0.0694809	0.0592668	0.0444202
309	0.232167	0.114231	0.0817102	0.0627794	0.0474166	0.0386175
310	0.224343	0.120507	0.0743554	0.0611288	0.0456303	0.0403954
311	0.229683	0.121665	0.0781537	0.0653288	0.0482798	0.04387
312	0.229171	0.118533	0.088516	0.0578998	0.0514728	0.0496993
313	0.241369	0.114702	0.0791546	0.0624712	0.0470691	0.0455256
314	0.231303	0.11553	0.0796686	0.0705124	0.0505447	0.0440934
315	0.227425	0.115777	0.0791504	0.0690153	0.0510688	0.0489942
316	0.2355	0.122762	0.0807504	0.0643919	0.0486955	0.0365607
317	0.231106	0.119385	0.0803376	0.0648131	0.0477664	0.040331
318	0.228917	0.11794	0.0751556	0.067736	0.0493202	0.044832
319	0.245042	0.118971	0.0782882	0.0645542	0.0537191	0.0450839
320	0.2301	0.112794	0.0797407	0.0601335	0.0523617	0.0440524
321	0.233538	0.117078	0.0727124	0.0707873	0.0545154	0.0421851
322	0.231077	0.116834	0.0809742	0.0652656	0.0542907	0.0420173
323	0.240561	0.120853	0.0801507	0.0650729	0.051233	0.0417726
324	0.232294	0.116018	0.0778228	0.064703	0.0490615	0.0434466
325	0.240386	0.12199	0.0751265	0.070191	0.0566083	0.0463599
326	0.243618	0.129459	0.0831563	0.0628384	0.0482131	0.0410368
327	0.236372	0.114095	0.0849085	0.0697214	0.0507067	0.0431942
328	0.232748	0.119758	0.08566	0.0632881	0.052516	0.0491816
329	0.236549	0.123177	0.0721083	0.062956	0.0508707	0.0427874
330	0.225551	0.116078	0.0824018	0.0639301	0.053639	0.0464338
331	0.232441	0.118011	0.0734768	0.0598798	0.0509668	0.0428333
332	0.244571	0.123002	0.0885689	0.0701955	0.0591781	0.0483375
333	0.235483	0.125803	0.0806148	0.0675304	0.0467817	0.0433114
334	0.234127	0.119506	0.078037	0.0614357	0.0508362	0.0457281
335	0.23075	0.124672	0.0781143	0.0644811	0.052185	0.0468511
336	0.231824	0.113557	0.0716156	0.0671623	0.0518276	0.0445502
337	0.234116	0.115486	0.0852655	0.0626537	0.0524486	0.0496467
338	0.239117	0.119355	0.0787336	0.0694194	0.0523976	0.0455704
339	0.227878	0.11951	0.0762931	0.0630945	0.047195	0.0467489
340	0.235742	0.12107	0.0738986	0.0651151	0.0525061	0.0405934
341	0.236708	0.12075	0.0783281	0.0637612	0.0481883	0.0478147
342	0.23438	0.117617	0.077272	0.0602973	0.0400834	0.0431667
343	0.237068	0.112209	0.0734124	0.0611515	0.0534765	0.0409292
344	0.240437	0.121033	0.082967	0.0643377	0.050408	0.0424931
345	0.230304	0.117942	0.0847502	0.0660832	0.0473593	0.0485479
346	0.23631	0.125342	0.0828036	0.0648654	0.0518341	0.0476889
347	0.233961	0.117658	0.0789163	0.0629772	0.0488628	0.0404127
348	0.23867	0.120748	0.0736514	0.0666125	0.050701	0.0448514
349	0.240088	0.125237	0.0814118	0.0665137	0.0538665	0.0444464
350	0.232652	0.12046	0.0836586	0.0656405	0.0557769	0.0495486
351	0.229196	0.118432	0.0809748	0.0651134	0.0471247	0.0467201
352	0.231765	0.118098	0.0729227	0.0642096	0.0509236	0.0467257
353	0.22912	0.11686	0.076932	0.0662167	0.0545152	0.0430701
354	0.236111	0.122255	0.0817948	0.0730793	0.0568811	0.0418053
355	0.223865	0.10828	0.0718348	0.0685804	0.0528747	0.0448248
356	0.232075	0.119095	0.0728435	0.0661015	0.0539873	0.0439415
357	0.25	0.126322	0.0875077	0.0694151	0.0543132	0.0490329
358	0.23562	0.127783	0.0807983	0.069476	0.0514257	0.0427149
359	0.2477	0.123269	0.0835612	0.0653213	0.0604881	0.047561
360	0.23943	0.118949	0.0705612	0.0609518	0.0474906	0.0420057
361	0.231812	0.116185	0.0743514	0.0611977	0.0503454	0.0413858
362	0.235375	0.115508	0.0809914	0.0676813	0.051649	0.046672
363	0.222484	0.111644	0.0724782	0.0642916	0.0508547	0.0429101
364	0.23305	0.113026	0.0801809	0.0672545	0.0520006	0.0457467
365	0.234441	0.124275	0.0805527	0.0655861	0.0485405	0.044074
366	0.221078	0.124902	0.0755828	0.0658447	0.0480201	0.0433793
367	0.231089	0.122658	0.0732992	0.0628218	0.0537132	0.0440934
368	0.234742	0.110945	0.0743938	0.0596588	0.0511288	0.0437856
369	0.232541	0.12466	0.077509	0.0669149	0.0535295	0.0464099
370	0.235019	0.117192	0.0749731	0.0582718	0.0445482	0.0392534
371	0.246189	0.126899	0.0869699	0.069482	0.0585481	0.0429176
372	0.231889	0.116359	0.0773293	0.0675254	0.0520103	0.0449742
373	0.226475	0.113817	0.0833251	0.0672087	0.0472708	0.0408195
374	0.23821	0.123752	0.0834309	0.0650643	0.0541641	0.0480784
375	0.234854	0.128224	0.0821673	0.0673063	0.0457437	0.0476211
376	0.238768	0.121991	0.0734842	0.0651598	0.0549419	0.0455961
377	0.236422	0.118428	0.0767084	0.069459	0.0567795	0.0437643
378	0.247304	0.131722	0.0823901	0.0703734	0.0522414	0.0444926
379	0.239358	0.125627	0.0807912	0.0616685	0.045626	0.044925
380	0.225925	0.116018	0.0723888	0.065202	0.051102	0.0467868
381	0.221646	0.119427	0.0817893	0.0644885	0.0505916	0.0452197
382	0.230896	0.116586	0.0799636	0.0669677	0.0525193	0.0479884
383	0.239679	0.118442	0.0822015	0.0727609	0.0529954	0.049368
384	0.231064	0.114654	0.0746509	0.0572824	0.0435895	0.0408569
385	0.231929	0.115004	0.0787508	0.062382	0.0518878	0.0459288
386	0.234789	0.123222	0.078514	0.0664041	0.0564181	0.0457053
387	0.239222	0.115807	0.0853258	0.0653758	0.0535181	0.0450804
388	0.227375	0.109355	0.0791444	0.067883	0.0561571	0.0463006
389	0.229216	0.112411	0.0768598	0.0640212	0.0514451	0.0475493
390	0.221772	0.104956	0.0743339	0.0637393	0.0515959	0.0443194
391	0.227362	0.115348	0.0779315	0.0636568	0.0539957	0.0454594
392	0.236392	0.104754	0.0705655	0.0577677	0.0465186	0.0430425
393	0.244816	0.122498	0.0828338	0.0666936	0.0544201	0.0420357
394	0.235003	0.123577	0.0818233	0.0566756	0.0461041	0.0410674
395	0.238472	0.124248	0.0777387	0.0656651	0.049291	0.0443625
396	0.228091	0.115214	0.0807292	0.06944	0.0508869	0.0449146
397	0.22786	0.118133	0.072705	0.0687668	0.0536292	0.0436739
398	0.241079	0.122598	0.0856454	0.0740332	0.0510161	0.0516406
399	0.222029	0.12131	0.074604	0.0708354	0.0505924	0.0501875
400	0.231479	0.116231	0.0811971	0.0673022	0.0498114	0.0431163
401	0.235346	0.118511	0.080385	0.0713549	0.0504119	0.049405
402	0.240445	0.124482	0.0802699	0.0702219	0.0561002	0.0447706
403	0.229133	0.117645	0.0769234	0.0663401	0.0531146	0.0437826
404	0.229552	0.115708	0.0786388	0.0613973	0.0549082	0.0410738
405	0.233012	0.116484	0.0762202	0.0612707	0.0559514	0.046493
406	0.230186	0.111813	0.0802121	0.0667995	0.0563567	0.0454685
407	0.233405	0.103862	0.0737142	0.0597042	0.0521258	0.0433327
408	0.239338	0.117989	0.0863813	0.0672295	0.0536069	0.0495165
409	0.223734	0.113943	0.0741358	0.0507326	0.0458213	0.041988
410	0.226924	0.117787	0.0757248	0.0672957	0.0441598	0.0406633
411	0.242989	0.126253	0.0861966	0.0693186	0.0487443	0.0469232
412	0.226214	0.120071	0.0743859	0.0634615	0.0537309	0.053822
413	0.238125	0.128174	0.0821162	0.0637868	0.0445334	0.0404272
414	0.241467	0.124746	0.0735457	0.0672221	0.0483543	0.0475681
415	0.234944	0.119523	0.0805425	0.0654834	0.0522139	0.046353
416	0.231604	0.123193	0.0777996	0.0655993	0.0558224	0.0457987
417	0.255205	0.127742	0.0889446	0.0725067	0.0531646	0.0511308
418	0.228227	0.114127	0.0746351	0.0663905	0.051397	0.0398122
419	0.228946	0.118864	0.082582	0.0687423	0.0477621	0.0418885
420	0.237858	0.114376	0.0827415	0.0660621	0.0507677	0.0435382
421	0.225052	0.120803	0.0819209	0.0676737	0.0507421	0.0442318
422	0.229704	0.120885	0.0763003	0.0614969	0.0545915	0.0436709
423	0.232455	0.12404	0.0802245	0.0578781	0.0514282	0.042554
424	0.228466	0.116922	0.0739347	0.0644937	0.0538344	0.0498612
425	0.234142	0.126377	0.0795911	0.0657219	0.0524936	0.0396467
426	0.238417	0.121714	0.0806528	0.0695753	0.0531684	0.0450883
427	0.238687	0.122869	0.0786352	0.0688109	0.0560033	0.0471434
428	0.233624	0.118491	0.0792056	0.0591725	0.0476268	0.0408332
429	0.227563	0.119012	0.0800351	0.0579928	0.0517279	0.0401936
430	0.242856	0.122294	0.0777062	0.0678603	0.0524113	0.0506425
431	0.231335	0.119636	0.0790834	0.0591051	0.0446339	0.0446609
432	0.246354	0.124207	0.0886322	0.0680011	0.052913	0.0473038
433	0.227344	0.119133	0.077111	0.0596714	0.0458819	0.0449673
434	0.230757	0.118045	0.0792095	0.0658473	0.0538744	0.0428194
435	0.230833	0.115503	0.0775112	0.0708172	0.053733	0.0409289
436	0.23985	0.125132	0.0834324	0.0690952	0.0557447	0.0463774
437	0.243964	0.12757	0.0828747	0.0704973	0.0543029	0.0514785
438	0.228731	0.11387	0.0772772	0.0609853	0.0478645	0.0433713
439	0.233992	0.122247	0.0727154	0.0622642	0.0539134	0.0450887
440	0.224034	0.115704	0.0770181	0.0685429	0.0495621	0.0443259
441	0.232811	0.122735	0.0800507	0.067171	0.0494646	0.0407142
442	0.236227	0.121174	0.0752493	0.0684892	0.0508047	0.0448402
443	0.224224	0.120613	0.0827658	0.0700251	0.0557624	0.0506446
444	0.229922	0.115293	0.0699588	0.0596251	0.0525271	0.0428611
445	0.232622	0.124645	0.0876601	0.0663804	0.0490911	0.0462728
446	0.234072	0.127946	0.0757188	0.0652018	0.0516402	0.0437941
447	0.24003	0.130464	0.07937	0.0703171	0.0525722	0.0458984
448	0.238908	0.112674	0.0793821	0.0638005	0.0596412	0.0517058
449	0.226508	0.11615	0.0742037	0.0614445	0.0451299	0.0432305
450	0.230596	0.122707	0.0732831	0.0630643	0.0473935	0.0436366
451	0.227627	0.121538	0.0781585	0.06303	0.0523372	0.0458009
452	0.23163	0.113166	0.0730089	0.0650363	0.0521811	0.0467333
453	0.237767	0.119043	0.07428	0.0628339	0.0520987	0.0441305
454	0.233194	0.112348	0.0782898	0.0635858	0.0507385	0.0454176
455	0.232724	0.116226	0.0858121	0.0717689	0.0522927	0.0510424
456	0.244728	0.123779	0.0772489	0.0677744	0.0521175	0.044652
457	0.22745	0.120416	0.0668547	0.0673597	0.0443011	0.0402171
458	0.221517	0.117366	0.0767161	0.0659071	0.0526971	0.0451752
459	0.223104	0.11224	0.0674188	0.061932	0.0491591	0.0427396
460	0.236577	0.120845	0.0786925	0.0705773	0.0509672	0.043593
461	0.232983	0.131672	0.0831953	0.0663902	0.0548245	0.0490858
462	0.250978	0.128364	0.0772679	0.069101	0.0542841	0.0477269
463	0.241114	0.123856	0.0791388	0.0621553	0.0467355	0.0475055
464	0.23638	0.126047	0.0853759	0.07296	0.0569409	0.0475683
465	0.228225	0.110369	0.0795053	0.0603657	0.0480865	0.044772
466	0.246386	0.128754	0.0813513	0.0671478	0.0504166	0.0504501
467	0.230519	0.124841	0.0811012	0.0641093	0.0533795	0.0431198
468	0.242665	0.125683	0.0827343	0.064895	0.0516817	0.0460033
469	0.240552	0.12058	0.075502	0.0630405	0.048516	0.0428331
470	0.235281	0.12532	0.079555	0.0588537	0.0531571	0.048188
471	0.224022	0.124174	0.0848241	0.0674284	0.0556444	0.0500282
472	0.235657	0.117502	0.0754414	0.060821	0.0499251	0.0430429
473	0.235802	0.1214	0.0763773	0.061842	0.0462277	0.0448158
474	0.224745	0.122166	0.0738095	0.0671745	0.0481784	0.0439864
475	0.230046	0.114594	0.0787762	0.0638218	0.0513221	0.0421611
476	0.233642	0.124658	0.0819475	0.0626989	0.0490617	0.0448356
477	0.235363	0.1165	0.0746195	0.0640449	0.052445	0.0393036
478	0.231892	0.118587	0.0754225	0.0617842	0.0465556	0.0391747
479	0.230045	0.124586	0.0827285	0.0686953	0.0558696	0.0496517
480	0.236345	0.113386	0.0786663	0.0652112	0.0529238	0.0413724
481	0.224884	0.113218	0.0745248	0.062992	0.054257	0.0421699
482	0.232027	0.124681	0.0862039	0.0698261	0.0473709	0.0457101
483	0.225796	0.11473	0.0832141	0.0639691	0.0533715	0.0505579
484	0.238312	0.127568	0.0843064	0.0779894	0.0545921	0.0480841
485	0.230648	0.124105	0.0777698	0.0670072	0.0548326	0.0428225
486	0.229579	0.117313	0.0828793	0.065295	0.0534404	0.048596
487	0.220341	0.115485	0.0814138	0.0683214	0.0549448	0.0492399
488	0.237384	0.110087	0.0826669	0.0594537	0.0572686	0.0454459
489	0.226231	0.110877	0.08098	0.0645467	0.0503944	0.0417374
490	0.227708	0.113071	0.0749464	0.064505	0.0497427	0.0476043
491	0.219089	0.111785	0.0749365	0.0587895	0.0450249	0.0423393
492	0.241917	0.115953	0.0860549	0.0666552	0.0591781	0.0506225
493	0.229691	0.110382	0.0793259	0.0623316	0.0492423	0.042697
494	0.219947	0.109974	0.0775464	0.0609963	0.0520932	0.0471361
495	0.239655	0.12266	0.0784047	0.0647277	0.0505566	0.0440896
496	0.227995	0.109918	0.0738181	0.0569785	0.0526296	0.0437801
497	0.247274	0.12398	0.0830658	0.0714275	0.0527627	0.0442687
498	0.235744	0.118945	0.0788157	0.0685212	0.0590197	0.0463371
499	0.234148	0.119633	0.0793465	0.0683148	0.0490294	0.0449353
500	0.231468	0.119423	0.0771824	0.063353	0.050793	0.0433912
501	0.228602	0.112736	0.074328	0.0614873	0.0533562	0.0427727
502	0.235067	0.119521	0.0858302	0.0641632	0.0532863	0.05061
503	0.23823	0.118883	0.0757682	0.0642681	0.0511687	0.0468369
504	0.233299	0.127779	0.0795648	0.066327	0.0567551	0.0464677
505	0.237409	0.115202	0.0774507	0.0650766	0.0527157	0.0502868
506	0.23575	0.119217	0.0761255	0.0624157	0.0503465	0.0453057
507	0.231171	0.119341	0.0729061	0.0630726	0.0489009	0.042242
508	0.245484	0.117601	0.0842293	0.0617283	0.0508056	0.0422675
509	0.236111	0.124061	0.0709907	0.061995	0.0538935	0.0467153
510	0.223104	0.124488	0.082078	0.0680426	0.0500853	0.0485054
511	0.245346	0.120032	0.0803604	0.0681263	0.0518	0.0428172
512	0.222766	0.120817	0.0757917	0.0564424	0.0474398	0.0374885
513	0.22532	0.114815	0.0686937	0.0629001	0.0525958	0.0447293
514	0.230085	0.117641	0.0786064	0.0620921	0.0498648	0.0437699
515	0.24123	0.126754	0.0811339	0.0674259	0.0487276	0.043889
516	0.242423	0.123268	0.0858576	0.0643742	0.0534692	0.0456783
517	0.242573	0.12211	0.0817328	0.0668147	0.0515237	0.0440934
518	0.239085	0.114786	0.0705812	0.0572796	0.0486387	0.0453089
519	0.230728	0.119581	0.0869931	0.0611254	0.0495164	0.0449763
520	0.227657	0.109994	0.0776128	0.0628479	0.0505924	0.0427164
521	0.231029	0.117508	0.0695065	0.0652499	0.0480214	0.0422354
522	0.237244	0.126931	0.0844433	0.0650916	0.0532991	0.043562
523	0.223663	0.118821	0.0776666	0.0654702	0.050368	0.0427231
524	0.230497	0.117662	0.0775149	0.0610906	0.0539476	0.0420564
525	0.241403	0.121526	0.0799082	0.0609689	0.0458685	0.0399782
526	0.241369	0.12287	0.078011	0.0642989	0.0465178	0.0439665
527	0.232642	0.117256	0.0703675	0.0663127	0.0524122	0.0430001
528	0.237059	0.119777	0.0863339	0.0676738	0.0507056	0.0465389
529	0.231432	0.118294	0.0777156	0.065169	0.0484688	0.0446686
530	0.237166	0.124785	0.0739702	0.0597026	0.0516116	0.0436744
531	0.236438	0.125677	0.0788106	0.0651613	0.047583	0.0384114
532	0.240517	0.115987	0.0740826	0.0653444	0.0486493	0.0418106
533	0.240387	0.123805	0.0791138	0.0658671	0.0521335	0.044475
534	0.237551	0.121424	0.081528	0.0658734	0.0543774	0.0430011
535	0.230889	0.113833	0.0751309	0.0663657	0.0492356	0.0447174
536	0.23602	0.116137	0.0766115	0.0650604	0.0484189	0.0428316
537	0.234371	0.128023	0.0764162	0.0664698	0.0489096	0.0498809
538	0.236982	0.132031	0.0820357	0.0736839	0.0529003	0.046667
539	0.232571	0.117474	0.0844312	0.0663324	0.0535888	0.0464826
540	0.232844	0.114014	0.0764252	0.0688389	0.0506278	0.0464423
541	0.242423	0.125784	0.0824278	0.066995	0.0472588	0.0453211
542	0.239628	0.123742	0.0754259	0.0614297	0.0547424	0.0477477
543	0.229433	0.121482	0.077893	0.0689911	0.0563535	0.0464028
544	0.235817	0.120522	0.0812877	0.0661748	0.0485961	0.0458816
545	0.235281	0.120515	0.0753222	0.0594978	0.0543629	0.0497387
546	0.239449	0.111447	0.0784596	0.0648603	0.0568626	0.0516452
547	0.239737	0.120966	0.076142	0.0676119	0.0488173	0.0415345
548	0.236182	0.119676	0.081117	0.0684792	0.058032	0.0471862
549	0.225683	0.112525	0.0728458	0.0570589	0.0427746	0.037217
550	0.229031	0.12609	0.0830313	0.0654469	0.0549904	0.0476938
551	0.24427	0.125791	0.0788512	0.0699981	0.0533593	0.0462179
552	0.237011	0.118778	0.0821009	0.0661272	0.0557646	0.0448651
553	0.235638	0.120142	0.0827223	0.066083	0.0533375	0.0465177
554	0.234778	0.123138	0.0852317	0.0655581	0.05307	0.0442589
555	0.243575	0.119629	0.0815808	0.0629138	0.0519244	0.042749
556	0.239195	0.123071	0.0796576	0.0649464	0.0548774	0.0430578
557	0.220979	0.109544	0.0744534	0.0686722	0.0514755	0.048568
558	0.228081	0.117837	0.0821862	0.0648005	0.0514984	0.0494691
559	0.221194	0.109592	0.072388	0.0613037	0.0448626	0.0439583
560	0.242421	0.115728	0.0831606	0.0639186	0.0508777	0.0464356
561	0.234508	0.123619	0.0803393	0.0692998	0.0527181	0.047862
562	0.236237	0.125188	0.0714824	0.0638972	0.0563915	0.045408
563	0.242074	0.117005	0.0838366	0.0642794	0.0454039	0.0473131
564	0.238267	0.130694	0.0788981	0.0677301	0.0522486	0.0485714
565	0.225825	0.114591	0.0728501	0.0621986	0.0526535	0.0422486
566	0.21949	0.116579	0.0699995	0.0559422	0.0474078	0.0420273
567	0.225102	0.117403	0.0738653	0.0633896	0.0485663	0.0388653
568	0.235121	0.123143	0.0805761	0.0625092	0.0558152	0.0475635
569	0.227134	0.114788	0.0774846	0.0600412	0.0488046	0.0404468
570	0.229948	0.114588	0.0784097	0.0592932	0.0477178	0.0413932
571	0.226686	0.11028	0.0753776	0.0587221	0.0503033	0.0440928
572	0.228509	0.120753	0.0793252	0.0661641	0.054816	0.0426697
573	0.230219	0.119234	0.0820341	0.0589571	0.0545881	0.0455738
574	0.238118	0.121064	0.0780002	0.0707375	0.0563908	0.0491954
575	0.24949	0.124105	0.0751612	0.0587008	0.0472941	0.0382427
576	0.233966	0.11354	0.0727245	0.0681922	0.0512563	0.0429775
577	0.236154	0.113687	0.0803649	0.066254	0.0488379	0.0417299
578	0.233875	0.11962	0.0764421	0.0663477	0.0507795	0.0443518
579	0.224072	0.113561	0.0711563	0.0576906	0.0453807	0.0400453
580	0.236919	0.120993	0.0780935	0.0643515	0.0531016	0.0448167
581	0.226741	0.119408	0.0801489	0.0664208	0.0557741	0.0444832
582	0.230411	0.121714	0.0749228	0.0668823	0.0490272	0.0481628
583	0.229676	0.115537	0.0759648	0.060829	0.0476958	0.0439233
584	0.227911	0.115846	0.0699405	0.0638696	0.0439963	0.0409753
585	0.23085	0.119936	0.0768315	0.0613862	0.0529095	0.0454191
586	0.222242	0.116947	0.0834132	0.0588276	0.0525018	0.039797
587	0.230689	0.117713	0.0782168	0.0674346	0.05676	0.045771
588	0.240199	0.115656	0.0812396	0.0632922	0.0528338	0.0421608
589	0.23113	0.122878	0.0798955	0.0639725	0.0523059	0.0452743
590	0.228864	0.116888	0.0764683	0.0647894	0.0511659	0.0476806
591	0.237653	0.117312	0.0779731	0.0581201	0.0506731	0.0387742
592	0.224355	0.116418	0.0794139	0.0683679	0.0509141	0.0469846
593	0.225737	0.125558	0.0858009	0.063732	0.0511859	0.0435706
594	0.227006	0.123867	0.0845679	0.0663726	0.0552759	0.0417178
595	0.235545	0.116072	0.0835457	0.0617981	0.0507782	0.0439173
596	0.242984	0.12357	0.079532	0.0688363	0.0500192	0.0428672
597	0.227451	0.12064	0.0772839	0.0703708	0.0574325	0.0515781
598	0.232224	0.106827	0.0814873	0.0596308	0.0450307	0.0394281
599	0.244007	0.116213	0.0662073	0.0602829	0.0534854	0.0422026
600	0.231677	0.118929	0.077357	0.0716761	0.0558394	0.0474953
601	0.231966	0.123849	0.0815823	0.0671934	0.0484794	0.0449629
602	0.235561	0.118144	0.0761292	0.0667977	0.0518198	0.0438369
603	0.229712	0.119718	0.0776587	0.066114	0.0490461	0.046225
604	0.232239	0.11812	0.0788137	0.0663856	0.0544998	0.0488851
605	0.235291	0.120412	0.0799998	0.0686924	0.0522929	0.0440722
606	0.230877	0.125005	0.0805317	0.0677584	0.0527251	0.0438413
607	0.237842	0.120669	0.0798172	0.0675982	0.0506307	0.0464318
608	0.226269	0.114621	0.0760989	0.0685439	0.0509674	0.0469491
609	0.235702	0.127942	0.0813379	0.0640409	0.0592166	0.0466416
610	0.229997	0.121845	0.0786184	0.0651781	0.0490229	0.043235
611	0.231356	0.118057	0.0787373	0.0644622	0.051791	0.0415174
612	0.22901	0.117232	0.0784697	0.0637074	0.0539202	0.0367743
613	0.236541	0.116725	0.0869793	0.0614948	0.0552621	0.0426096
614	0.219992	0.111808	0.0742486	0.0574092	0.0480902	0.038921
615	0.236772	0.120944	0.0817457	0.0694203	0.0557848	0.0477487
616	0.228116	0.120628	0.0758707	0.066643	0.0498631	0.0432361
617	0.243268	0.127014	0.0841655	0.0648737	0.0526558	0.044954
618	0.226551	0.110795	0.0789773	0.0697538	0.0491021	0.0456903
619	0.233296	0.127759	0.0855638	0.0737162	0.0567278	0.0476948
620	0.2241	0.117663	0.0750058	0.0622427	0.0495029	0.0441205
621	0.240993	0.123124	0.0814107	0.0631665	0.0496517	0.0453423
622	0.230317	0.125797	0.0736668	0.0630971	0.0513523	0.0470426
623	0.234318	0.125625	0.0875595	0.0735782	0.0600676	0.0531211
624	0.238501	0.122332	0.081627	0.0697254	0.0524414	0.0415587
625	0.219973	0.112985	0.077168	0.0605772	0.0537469	0.0468282
626	0.239393	0.127884	0.0818939	0.0696963	0.0536708	0.0473261
627	0.231537	0.120002	0.0798318	0.0660499	0.0507343	0.0504443
628	0.240261	0.121861	0.0854515	0.0677662	0.0568784	0.0520849
629	0.238497	0.122678	0.0778934	0.0702696	0.0510842	0.0426811
630	0.226614	0.1186	0.0740579	0.0629208	0.0499519	0.0422734
631	0.236576	0.116411	0.0690789	0.0625008	0.0499118	0.0416573
632	0.237669	0.12361	0.0791305	0.0685141	0.0581185	0.0457782
633	0.237887	0.125809	0.0792897	0.0620974	0.0531915	0.0443177
634	0.222229	0.114019	0.0781673	0.0577676	0.04902	0.0443799
635	0.23386	0.120212	0.0784207	0.0637662	0.0498613	0.0454913
636	0.233953	0.104318	0.0771557	0.0597322	0.0555253	0.0438645
637	0.229961	0.11884	0.0791536	0.0625581	0.0530479	0.0440806
638	0.233523	0.118806	0.0731379	0.0617157	0.0463957	0.0448613
639	0.239626	0.117726	0.082336	0.0672276	0.0513265	0.0474088
640	0.23219	0.125903	0.0855838	0.0645052	0.049737	0.0434361
641	0.222556	0.122393	0.0777547	0.064417	0.051255	0.0421318
642	0.232189	0.116977	0.0737269	0.0644789	0.0520659	0.0443778
643	0.22708	0.12323	0.0740273	0.064374	0.0552369	0.0431703
644	0.229997	0.117435	0.0721888	0.0683365	0.0466347	0.0392984
645	0.230272	0.117661	0.0758176	0.0587734	0.0499613	0.0438173
646	0.253327	0.124992	0.0845889	0.068603	0.0543703	0.0466354
647	0.231343	0.128654	0.0798106	0.0648364	0.0483275	0.0373642
648	0.230521	0.117685	0.0782723	0.0656198	0.0551687	0.042352
649	0.233205	0.119284	0.0743822	0.0680327	0.0476162	0.0407449
650	0.235077	0.115311	0.081149	0.0654087	0.0535424	0.0413862
651	0.23898	0.123933	0.0793086	0.0656384	0.0532208	0.0483637
652	0.242503	0.118732	0.0844525	0.0625779	0.0494928	0.0412761
653	0.229296	0.11812	0.0798155	0.0667799	0.0536177	0.0463655
654	0.238033	0.116589	0.0721924	0.0640367	0.0469001	0.0413673
655	0.239896	0.118722	0.0825321	0.0696774	0.0522033	0.0488985
656	0.227552	0.109261	0.0766782	0.0630135	0.0512558	0.0504067
657	0.235697	0.118643	0.0768715	0.0639	0.0466067	0.0435228
658	0.240991	0.12178	0.0796688	0.063752	0.0528425	0.0438508
659	0.232473	0.117937	0.075964	0.0694961	0.0521017	0.0435987
660	0.236862	0.112863	0.0735022	0.0621391	0.0483765	0.0414603
661	0.23087	0.119541	0.0819943	0.0594213	0.047688	0.0430953
662	0.231682	0.115121	0.075825	0.0543592	0.0476338	0.0409493
663	0.241253	0.126719	0.0882685	0.0656913	0.0539492	0.0448801
664	0.232168	0.112224	0.0769012	0.0665165	0.051294	0.042817
665	0.228082	0.115952	0.0810802	0.0668724	0.0496313	0.0408326
666	0.245652	0.116754	0.0832276	0.0679528	0.0540967	0.0493429
667	0.233815	0.124776	0.0751554	0.0692667	0.0503212	0.0487689
668	0.235354	0.117628	0.0785922	0.0673973	0.0503905	0.0419147
669	0.237582	0.120283	0.0761998	0.0611671	0.053445	0.0423344
670	0.229375	0.122833	0.0749409	0.0607565	0.0525942	0.0462628
671	0.250072	0.118625	0.077604	0.0658231	0.0550196	0.0435803
672	0.245096	0.127968	0.0846873	0.070488	0.058662	0.0470433
673	0.230454	0.113913	0.0759595	0.0620128	0.0531758	0.0416398
674	0.244541	0.124196	0.0879994	0.0697246	0.056051	0.0425154
675	0.237553	0.118355	0.0773997	0.0614909	0.051763	0.0495959
676	0.236699	0.113148	0.0702215	0.0658869	0.0469783	0.0424919
677	0.225844	0.108073	0.0714018	0.0604401	0.0453633	0.0417934
678	0.238067	0.120472	0.0730519	0.0620896	0.0499901	0.0435534
679	0.226884	0.117606	0.0774189	0.066414	0.0508039	0.047844
680	0.228709	0.126416	0.0769494	0.0680065	0.0516895	0.0503871
681	0.234563	0.125211	0.0785013	0.0637235	0.0541466	0.0502668
682	0.239052	0.124459	0.0790582	0.0642257	0.0459508	0.0446727
683	0.233577	0.116393	0.0799512	0.0599358	0.0506013	0.0455044
684	0.226105	0.11807	0.0856153	0.0706231	0.0469513	0.0417145
685	0.24506	0.126129	0.0775778	0.0648507	0.0496896	0.0449973
686	0.239492	0.124933	0.0806932	0.0683558	0.052577	0.0474003
687	0.232201	0.119529	0.0701461	0.0672448	0.0493137	0.0452572
688	0.243723	0.126295	0.0756429	0.0647632	0.0509554	0.0457295
689	0.23384	0.117836	0.0788778	0.0627608	0.0504461	0.0406369
690	0.227946	0.124212	0.0704529	0.0673632	0.046846	0.048638
691	0.223883	0.114931	0.0780154	0.0643249	0.0434847	0.0391279
692	0.248377	0.125802	0.0862793	0.0691804	0.0517048	0.0478825
693	0.22896	0.12178	0.076194	0.0651777	0.0560492	0.0437312
694	0.232669	0.119634	0.0839342	0.0668059	0.0539509	0.0484431
695	0.223472	0.113303	0.0800854	0.062839	0.0547368	0.0408682
696	0.24148	0.119528	0.0814365	0.0660962	0.0538523	0.0457646
697	0.237892	0.112819	0.0730017	0.0591621	0.0548306	0.0400844
698	0.23347	0.123389	0.0796085	0.0661914	0.0482911	0.0416468
699	0.241008	0.116845	0.0808215	0.060504	0.0516102	0.0412016
700	0.234699	0.125645	0.0788482	0.0603587	0.0479092	0.0422257
701	0.243277	0.134524	0.0829062	0.0655115	0.050266	0.0434434
702	0.232087	0.124306	0.077544	0.0672702	0.0566094	0.0466347
703	0.237342	0.121526	0.0769231	0.0678448	0.0485332	0.0403991
704	0.209228	0.114135	0.0792748	0.0649964	0.0497659	0.043654
705	0.241595	0.117893	0.0834688	0.0655046	0.0497719	0.0467144
706	0.233	0.118965	0.0669419	0.0642758	0.0531372	0.0419784
707	0.227193	0.120798	0.0778091	0.0662883	0.0542466	0.0469053
708	0.232061	0.1158	0.0812023	0.0567673	0.0522471	0.0456983
709	0.242542	0.130747	0.0839207	0.071806	0.0480245	0.0456467
710	0.236742	0.115139	0.0790622	0.0644507	0.0473787	0.0451061
711	0.230534	0.125455	0.0818831	0.0679499	0.0527605	0.0496978
712	0.226986	0.117727	0.0803375	0.0626323	0.0445137	0.0403456
713	0.236717	0.126027	0.0775607	0.0638156	0.0538141	0.0491421
714	0.232848	0.120621	0.0802692	0.0664933	0.0569922	0.0507857
715	0.236042	0.124766	0.0728398	0.0696977	0.0509507	0.0415023
716	0.233741	0.12451	0.0860723	0.0628269	0.0489691	0.0455938
717	0.235514	0.122598	0.0772553	0.0686876	0.0583937	0.0484718
718	0.232878	0.117538	0.0804471	0.0632028	0.0539788	0.0432717
719	0.241936	0.124215	0.0763148	0.0609131	0.0512152	0.0423295
720	0.242663	0.12084	0.0799518	0.0698644	0.0495145	0.0489357
721	0.225318	0.115379	0.0673354	0.0584162	0.0457068	0.0410396
722	0.225291	0.11482	0.075941	0.0697653	0.0573573	0.0465332
723	0.235328	0.118736	0.0743358	0.0640511	0.0515499	0.0432012
724	0.243343	0.128962	0.0739163	0.063806	0.0544752	0.04321
725	0.231456	0.120059	0.0798941	0.0590498	0.0478818	0.0400345
726	0.245727	0.11961	0.0806123	0.0663413	0.0519489	0.0480616
727	0.250053	0.121124	0.0841234	0.0679519	0.0510545	0.047236
728	0.230914	0.120475	0.0730234	0.065092	0.0490593	0.0425038
729	0.233329	0.127027	0.0749433	0.0679437	0.052272	0.0475238
730	0.234214	0.112688	0.0750779	0.0654239	0.0487611	0.044487
731	0.224644	0.121726	0.0761632	0.0649128	0.0571885	0.0463204
732	0.229164	0.117772	0.0746905	0.0631491	0.0488629	0.0437975
733	0.233967	0.1181	0.0762834	0.0664075	0.0518897	0.0464394
734	0.225556	0.116536	0.0831597	0.0610715	0.0488803	0.0470181
735	0.231773	0.111467	0.073221	0.0601889	0.0450287	0.0412425
736	0.234757	0.109539	0.0783385	0.0612459	0.0452429	0.0408149
737	0.233382	0.120245	0.0742309	0.0677366	0.0557673	0.0479841
738	0.238471	0.110734	0.0769015	0.0608434	0.0481189	0.0439231
739	0.229022	0.121572	0.0734836	0.0633216	0.0481852	0.0486235
740	0.237728	0.119833	0.0776002	0.0653697	0.049002	0.0434211
741	0.223212	0.124596	0.0888042	0.0728371	0.0579512	0.0508634
742	0.242408	0.127413	0.0825677	0.0674717	0.053538	0.0473307
743	0.231047	0.115695	0.0781095	0.0613737	0.0509408	0.0431768
744	0.240969	0.12586	0.0842846	0.0722062	0.0584991	0.0535785
745	0.236038	0.114097	0.0780892	0.0669547	0.0497474	0.0446275
746	0.231029	0.120283	0.0783616	0.0681864	0.0553869	0.0489104
747	0.233438	0.122102	0.0795624	0.0691389	0.0546317	0.0472249
748	0.239686	0.117264	0.0822242	0.0623278	0.0534916	0.0501512
749	0.242226	0.110368	0.0708741	0.061482	0.0488884	0.0432706
750	0.23943	0.121223	0.0823557	0.0672048	0.050455	0.044832
751	0.235788	0.122996	0.0786552	0.064107	0.0483894	0.0402297
752	0.231172	0.12003	0.0767878	0.0623543	0.0488144	0.0436379
753	0.252984	0.116567	0.0800577	0.0640797	0.0500102	0.0440406
754	0.220763	0.113995	0.0828171	0.0660984	0.0521181	0.0462667
755	0.234357	0.121078	0.0796786	0.067552	0.0581751	0.0477162
756	0.233168	0.118091	0.0700548	0.0677305	0.0507833	0.0463763
757	0.239716	0.121266	0.0844795	0.0701556	0.0507857	0.048278
758	0.23	0.1201	0.0779916	0.0626209	0.0483839	0.0457189
759	0.229632	0.113947	0.0764657	0.0691892	0.0520053	0.0490485
760	0.231283	0.12471	0.0736137	0.0619655	0.0551456	0.0443203
761	0.234508	0.11257	0.0862071	0.0673228	0.0524238	0.0442222
762	0.222871	0.123957	0.0763123	0.0594166	0.0467072	0.0455809
763	0.240265	0.115079	0.0777399	0.0600884	0.0510903	0.0430038
764	0.231287	0.114462	0.077697	0.0652265	0.0538525	0.0448941
765	0.237272	0.121582	0.0806619	0.0605883	0.0546283	0.0409343
766	0.231024	0.123818	0.0775616	0.0663174	0.0573633	0.0461922
767	0.231874	0.116019	0.0749589	0.0625787	0.0494876	0.0429853
768	0.226717	0.117261	0.0704227	0.0585958	0.0492087	0.0390708
769	0.234514	0.122788	0.0750095	0.0594013	0.0536734	0.0459512
770	0.241939	0.130118	0.0802756	0.0645307	0.0524338	0.048031
771	0.232812	0.121168	0.076777	0.0684546	0.0523672	0.04508
772	0.242625	0.125804	0.0836077	0.0699115	0.0479037	0.0461371
773	0.23896	0.128963	0.078005	0.0639784	0.0591601	0.0425997
774	0.236994	0.122082	0.0766638	0.0655355	0.0457685	0.0411752
775	0.229053	0.123469	0.0843389	0.0703447	0.0553106	0.0526007
776	0.237815	0.116288	0.0786494	0.063486	0.0458054	0.0428418
777	0.241725	0.124294	0.0822461	0.0670051	0.0564828	0.0518065
778	0.237091	0.119882	0.0804601	0.0678351	0.0522623	0.0439621
779	0.240908	0.112207	0.0768778	0.0641593	0.0480698	0.0453387
780	0.23379	0.120014	0.0778627	0.0658564	0.0503773	0.0452539
781	0.220807	0.115338	0.0822992	0.0655461	0.0561101	0.0447074
782	0.234936	0.115268	0.0811327	0.0653981	0.0524911	0.0405146
783	0.231922	0.117363	0.0824625	0.0667459	0.0499616	0.0510683
784	0.236032	0.119921	0.0788238	0.060383	0.0516927	0.0390153
785	0.240291	0.116887	0.0787736	0.0624226	0.0526854	0.0421989
786	0.221258	0.11004	0.0697462	0.0605866	0.0497689	0.0417072
787	0.228196	0.112689	0.0767245	0.0658445	0.050288	0.0412906
788	0.241392	0.126334	0.0785586	0.0660317	0.0500308	0.0421735
789	0.22757	0.121827	0.0702926	0.0695791	0.0483901	0.0497143
790	0.225243	0.120356	0.0799442	0.0682558	0.0497601	0.0445716
791	0.238409	0.122457	0.0751121	0.0570044	0.0399145	0.0405697
792	0.228955	0.122198	0.0858236	0.0693243	0.0573275	0.0523518
793	0.23421	0.11732	0.0749263	0.0647553	0.0514503	0.0425313
794	0.235315	0.127097	0.0767467	0.0667917	0.0505887	0.0408006
795	0.233534	0.119579	0.083979	0.0631528	0.0518553	0.0455882
796	0.233852	0.11619	0.0790929	0.0641383	0.047505	0.0443708
797	0.227363	0.122041	0.0780989	0.0638658	0.0461792	0.0414411
798	0.233635	0.117875	0.0745043	0.0652733	0.0511315	0.0422672
799	0.233755	0.117208	0.0785829	0.0626682	0.0487767	0.0444658
800	0.225063	0.110222	0.0659727	0.0644054	0.0475596	0.0423123
801	0.22522	0.123357	0.0724689	0.0637344	0.0501679	0.0452024
802	0.230664	0.124564	0.0774943	0.0663651	0.0505177	0.0458724
803	0.24152	0.127732	0.0833752	0.0642389	0.0518305	0.0485492
804	0.235975	0.115447	0.0781003	0.0633614	0.0519121	0.0454298
805	0.223657	0.113882	0.0741231	0.0630262	0.0542228	0.0417727
806	0.231813	0.115601	0.0793914	0.0660916	0.0472122	0.042772
807	0.234632	0.123128	0.0782914	0.0726209	0.0530335	0.0480211
808	0.239328	0.130144	0.077461	0.0701277	0.0526615	0.0442019
809	0.23593	0.124872	0.0806484	0.0649812	0.0515092	0.0484494
810	0.234299	0.124824	0.0804134	0.0621222	0.0488219	0.04332
811	0.225864	0.117449	0.0865642	0.0618451	0.0498815	0.0441847
812	0.235001	0.126501	0.0746747	0.0717488	0.0493945	0.0447119
813	0.229104	0.120494	0.0868467	0.063065	0.0536397	0.0448762
814	0.233036	0.11056	0.0728745	0.0605436	0.0507309	0.0407737
815	0.242638	0.124957	0.0836327	0.0663489	0.0552624	0.0417012
816	0.22055	0.124774	0.0813927	0.0690599	0.0490588	0.0484948
817	0.224488	0.124203	0.0848235	0.0726481	0.0555606	0.0502196
818	0.226102	0.112528	0.077443	0.0639835	0.0518159	0.0458681
819	0.225738	0.111143	0.0779206	0.0639021	0.0525952	0.0430964
820	0.237928	0.120988	0.0848664	0.0621512	0.0544802	0.0460516
821	0.241445	0.127967	0.0837236	0.0693798	0.053226	0.0480943
822	0.236666	0.1149	0.0783623	0.065564	0.0488695	0.0410206
823	0.240973	0.114746	0.0785506	0.0659196	0.0480005	0.0410033
824	0.226326	0.115824	0.0773186	0.0664356	0.0454653	0.0431745
825	0.240089	0.115994	0.0791524	0.0605163	0.046843	0.0468957
826	0.232818	0.114426	0.0775314	0.0658435	0.0465568	0.0409675
827	0.235188	0.123643	0.0829052	0.0629405	0.0600811	0.0484961
828	0.234969	0.115561	0.0784511	0.0657646	0.0519251	0.044447
829	0.236904	0.125762	0.0751085	0.0736871	0.0575586	0.0409972
830	0.232289	0.11742	0.0721297	0.064339	0.0550358	0.0433533
831	0.230367	0.118558	0.0755274	0.0629266	0.0490666	0.0430287
832	0.236147	0.129046	0.0752519	0.0665778	0.0518706	0.0419817
833	0.220821	0.116523	0.0852131	0.0652678	0.0561794	0.0429315
834	0.235584	0.123544	0.0783641	0.0634699	0.0526523	0.0458892
835	0.241756	0.126123	0.0762202	0.0643926	0.0493783	0.0419915
836	0.224145	0.108534	0.0675027	0.0611395	0.0483524	0.0438959
837	0.233394	0.115331	0.0743946	0.0655718	0.0539443	0.0436739
838	0.23036	0.118846	0.080441	0.0611847	0.0519401	0.0467629
839	0.249663	0.12892	0.0802559	0.0672726	0.0581186	0.0471411
840	0.236675	0.123332	0.0783626	0.0668432	0.0526771	0.0433239
841	0.235913	0.120183	0.0785969	0.0659021	0.052823	0.043673
842	0.24441	0.123121	0.0820978	0.0733677	0.0545841	0.0453511
843	0.237775	0.125017	0.0854279	0.0680613	0.0520284	0.0490337
844	0.243602	0.113903	0.0748099	0.062004	0.050633	0.0424457
845	0.23444	0.113394	0.0804799	0.0675329	0.0491318	0.0436572
846	0.225427	0.11474	0.0803251	0.0639656	0.0512275	0.0450275
847	0.236809	0.123508	0.0772737	0.0661912	0.0468551	0.0411661
848	0.241254	0.13155	0.0783517	0.0627782	0.059103	0.0472916
849	0.239437	0.121005	0.0871683	0.0704237	0.0558532	0.0468208
850	0.227014	0.113951	0.0796705	0.0571146	0.0504299	0.0436962
851	0.23985	0.122472	0.0737648	0.0622046	0.0497732	0.0442954
852	0.234546	0.123668	0.0789084	0.0679153	0.0539023	0.0412893
853	0.237651	0.115709	0.0811003	0.0680047	0.0543754	0.0421041
854	0.224462	0.120751	0.0798351	0.0652901	0.0551361	0.0479241
855	0.215191	0.109783	0.0682436	0.0612443	0.0490541	0.0469931
856	0.234543	0.121888	0.0769933	0.0704779	0.050922	0.0462412
857	0.242052	0.128316	0.0795796	0.0697506	0.0550039	0.0462945
858	0.238659	0.128012	0.0803956	0.0701928	0.0589775	0.0425828
859	0.230273	0.125831	0.0820869	0.0709083	0.0519445	0.0462471
860	0.232822	0.115979	0.0787449	0.0639179	0.0521688	0.0463892
861	0.23407	0.117662	0.0762473	0.0626237	0.0530519	0.0437787
862	0.229084	0.111393	0.0717366	0.0577028	0.0454521	0.0434485
863	0.233825	0.114971	0.0809841	0.0657504	0.0476575	0.0426787
864	0.233206	0.116492	0.0831118	0.0591548	0.0557175	0.0468409
865	0.228626	0.117836	0.0729809	0.0663037	0.0483324	0.0421003
866	0.239795	0.121831	0.0865167	0.0674839	0.0545817	0.0492204
867	0.232978	0.124046	0.068931	0.0659683	0.0496697	0.0409333
868	0.220954	0.106988	0.0751815	0.0646978	0.0459498	0.0394994
869	0.245491	0.12338	0.0846096	0.0693272	0.0538508	0.0484499
870	0.227895	0.115911	0.0685513	0.0647401	0.054763	0.0456873
871	0.226428	0.113071	0.0744986	0.0621635	0.0472081	0.0393019
872	0.231079	0.11983	0.0835885	0.0639481	0.0554018	0.0449948
873	0.236194	0.122954	0.0772023	0.0600426	0.0439715	0.0340371
874	0.239783	0.119908	0.0844691	0.0663491	0.0556341	0.0459476
875	0.234227	0.11593	0.0798556	0.0639105	0.0537329	0.0443189
876	0.239891	0.116635	0.0751112	0.0670428	0.0505855	0.0450756
877	0.231528	0.126012	0.0841496	0.0723707	0.049213	0.0447993
878	0.220694	0.121979	0.081652	0.069602	0.0474602	0.0472282
879	0.224048	0.119546	0.0780859	0.0704205	0.0528007	0.048494
880	0.221919	0.112242	0.068129	0.064284	0.0526319	0.0404466
881	0.228675	0.116613	0.0782248	0.0599363	0.0496262	0.041213
882	0.230792	0.122014	0.075641	0.0685865	0.0604138	0.0512715
883	0.237296	0.1224	0.0732085	0.0638618	0.0551086	0.0437442
884	0.237028	0.119394	0.0701014	0.0624349	0.0500133	0.0456285
885	0.235831	0.126991	0.0786239	0.060793	0.0512213	0.0454237
886	0.228013	0.117671	0.0746553	0.0593628	0.0533836	0.0467136
887	0.232898	0.114209	0.0718564	0.060721	0.0461559	0.0439
888	0.237829	0.125461	0.078557	0.0681	0.0488665	0.0400705
889	0.237165	0.124655	0.0788897	0.0691419	0.0570391	0.04177
890	0.23647	0.1153	0.0789465	0.0622108	0.0464646	0.0443147
891	0.22668	0.120139	0.0815798	0.0632943	0.0538095	0.0443354
892	0.229393	0.114547	0.0699248	0.0604274	0.0530249	0.0426602
893	0.231892	0.118452	0.0784377	0.0616404	0.0520197	0.0428181
894	0.23834	0.115224	0.0750793	0.058642	0.0509759	0.0439345
895	0.230235	0.121623	0.0757394	0.0645412	0.0533189	0.0411129
896	0.22607	0.123051	0.0776642	0.0682847	0.0567286	0.0485977
897	0.22583	0.121532	0.0792299	0.0613083	0.0491541	0.0387931
898	0.245637	0.125977	0.0733516	0.0692409	0.0531542	0.0410481
899	0.21909	0.113067	0.0696219	0.0663468	0.0439326	0.0402762
900	0.235024	0.123736	0.077435	0.0607833	0.0479798	0.0414784
901	0.235699	0.11815	0.0773121	0.0680213	0.0525525	0.0479109
902	0.233879	0.123828	0.0749067	0.0662011	0.0500301	0.0415083
903	0.241057	0.129158	0.0816002	0.0654598	0.0506714	0.0465218
904	0.23224	0.11576	0.0781566	0.0608428	0.0500888	0.0430785
905	0.232396	0.126843	0.0854452	0.067654	0.0520988	0.0402778
906	0.236288	0.123928	0.0782854	0.0636198	0.0522296	0.0482101
907	0.230127	0.120943	0.0816848	0.0669067	0.0567629	0.0490965
908	0.234067	0.107087	0.0790135	0.0612446	0.050539	0.0379876
909	0.225043	0.120955	0.0747163	0.0626073	0.0507998	0.0495713
910	0.239118	0.126934	0.0810648	0.0659663	0.0495592	0.0398177
911	0.228113	0.118358	0.0813251	0.0644074	0.0528043	0.0465278
912	0.218568	0.110549	0.0802218	0.0681865	0.0534777	0.0452752
913	0.239946	0.12366	0.0792533	0.0684251	0.0511807	0.0409149
914	0.22952	0.120166	0.0817713	0.0603263	0.0526861	0.0477746
915	0.226462	0.120704	0.0747169	0.0639273	0.0511879	0.0409013
916	0.230374	0.114405	0.0772508	0.0653875	0.0556301	0.0419563
917	0.225971	0.112718	0.0824019	0.0603522	0.0501843	0.0424233
918	0.235709	0.10702	0.0771455	0.0639146	0.0512365	0.0471604
919	0.240003	0.122989	0.0792239	0.0715176	0.0487515	0.0493673
920	0.238793	0.123774	0.0785359	0.070345	0.0589814	0.0498647
921	0.232396	0.117988	0.0721949	0.060885	0.0528703	0.0401393
922	0.243037	0.119557	0.0706686	0.068746	0.0570418	0.0445348
923	0.223808	0.120407	0.079349	0.0644654	0.0553511	0.046372
924	0.236965	0.119648	0.0797299	0.064456	0.0507729	0.044854
925	0.230667	0.130313	0.0764041	0.0638363	0.0487896	0.0461493
926	0.235933	0.123767	0.0845492	0.06228	0.0445265	0.0459694
927	0.245321	0.112031	0.0799804	0.0707815	0.0498571	0.0521808
928	0.226256	0.120396	0.0789328	0.0617482	0.0482701	0.0423389
929	0.223939	0.120039	0.0754551	0.0628322	0.0576676	0.0450137
930	0.239183	0.119772	0.0794536	0.062476	0.0518344	0.0437695
931	0.227996	0.117422	0.0783928	0.0673631	0.0510211	0.0484943
932	0.220178	0.110251	0.0772916	0.0612376	0.0505227	0.0473292
933	0.238685	0.113249	0.0769815	0.0627409	0.0496703	0.0444434
934	0.231695	0.121297	0.0810643	0.069407	0.053232	0.0470182
935	0.234811	0.122124	0.0762979	0.0640318	0.0481365	0.0441816
936	0.239471	0.126622	0.0818912	0.066414	0.0534613	0.0460862
937	0.235218	0.120537	0.0764099	0.0692061	0.0514875	0.0440319
938	0.233677	0.125537	0.0746299	0.0679935	0.0534256	0.0466981
939	0.229039	0.120812	0.0795694	0.0592841	0.0503501	0.0358004
940	0.233885	0.11439	0.0880167	0.0616727	0.0486567	0.0409699
941	0.221407	0.115109	0.0683555	0.0568772	0.045581	0.0402072
942	0.237361	0.121324	0.0726793	0.0640994	0.054112	0.0461084
943	0.241262	0.13053	0.081217	0.0725403	0.0535813	0.0437382
944	0.232705	0.12144	0.0844191	0.0638695	0.0564469	0.042281
945	0.235517	0.123322	0.069817	0.0680594	0.0507204	0.0444893
946	0.234294	0.122877	0.0832863	0.0671695	0.0504338	0.0473761
947	0.235848	0.122223	0.0774394	0.0639502	0.0518369	0.0461386
948	0.223516	0.115205	0.077018	0.0654787	0.0502184	0.0421331
949	0.232872	0.117621	0.0753831	0.0636253	0.0527755	0.0461697
950	0.2415	0.12917	0.0891867	0.0766035	0.0563404	0.0527114
951	0.238525	0.122024	0.0759726	0.0632891	0.0520683	0.0467064
952	0.231228	0.118376	0.0755049	0.0682534	0.0468533	0.0466466
953	0.237344	0.121351	0.0830961	0.064074	0.053624	0.0492899
954	0.231145	0.112397	0.07924	0.0647218	0.0503626	0.0413302
955	0.248917	0.123346	0.0857804	0.0668338	0.0525871	0.0462775
956	0.229869	0.117405	0.0773692	0.0583444	0.0482296	0.0441075
957	0.238566	0.126732	0.0854693	0.0718988	0.0541209	0.0475136
958	0.236026	0.117236	0.0739182	0.0647674	0.0503501	0.0420494
959	0.218678	0.117377	0.0807879	0.0611718	0.0482633	0.0423475
960	0.224476	0.123224	0.082872	0.0626901	0.0530886	0.0436897
961	0.220193	0.109191	0.0801085	0.0592958	0.0496232	0.044741
962	0.239878	0.121162	0.0827786	0.0629056	0.057206	0.0506009
963	0.242524	0.128419	0.0800295	0.0674654	0.0453015	0.0447515
964	0.221493	0.121754	0.0784333	0.0670205	0.0524706	0.0465268
965	0.226798	0.120135	0.0828676	0.0667999	0.0513734	0.0396398
966	0.233355	0.113097	0.0824953	0.0654504	0.0505099	0.0417629
967	0.242366	0.12941	0.0768339	0.0615147	0.0480349	0.0402045
968	0.239012	0.115211	0.0827085	0.0553059	0.0502493	0.0510733
969	0.212752	0.11236	0.0763078	0.0696845	0.0514185	0.0502821
970	0.243049	0.123375	0.0835775	0.0689984	0.0546643	0.0455832
971	0.242008	0.121567	0.0770512	0.0689908	0.0537174	0.0445077
972	0.229492	0.123633	0.0818451	0.0651226	0.0511434	0.0458564
973	0.234063	0.117619	0.0776337	0.056173	0.0506065	0.041596
974	0.239354	0.12206	0.0804003	0.0625937	0.0561982	0.0473754
975	0.224311	0.119441	0.0783261	0.0582202	0.0487293	0.0425992
976	0.232109	0.118944	0.0738583	0.0655247	0.048833	0.0411164
977	0.225794	0.12085	0.0763946	0.0624943	0.0505278	0.0465577
978	0.23184	0.116622	0.0800617	0.0624258	0.0474571	0.0438008
979	0.229424	0.118368	0.0809119	0.0699499	0.0564161	0.0501906
980	0.232361	0.1165	0.0773582	0.0634146	0.0480534	0.0502897
981	0.234192	0.121957	0.079198	0.0620527	0.0498261	0.043849
982	0.231754	0.121829	0.0778537	0.0652406	0.0550503	0.0409532
983	0.243822	0.127816	0.0834795	0.0700816	0.0483942	0.04163
984	0.224178	0.126791	0.0724355	0.0619049	0.0498866	0.042235
985	0.228897	0.11624	0.0752455	0.0706019	0.055359	0.0430454
986	0.236079	0.122573	0.0831437	0.0625919	0.0527549	0.046636
987	0.238158	0.116091	0.0776283	0.0622166	0.0538079	0.0426213
988	0.239271	0.12097	0.0773528	0.0697501	0.0529641	0.0453395
989	0.220429	0.112714	0.0759977	0.0594439	0.0483244	0.0397599
990	0.24682	0.128948	0.0899881	0.0692853	0.0559861	0.0463464
991	0.232965	0.117914	0.0762351	0.0604507	0.0514606	0.0477964
992	0.23596	0.1216	0.0786807	0.0649355	0.0561509	0.0476635
993	0.235294	0.118386	0.0794514	0.0678361	0.056521	0.0420598
994	0.231126	0.116029	0.0834543	0.06577	0.0519727	0.0485454
995	0.225382	0.117394	0.0757669	0.0708548	0.0568251	0.0476902
996	0.233697	0.120702	0.0740168	0.0637681	0.0507917	0.0440818
997	0.23749	0.127417	0.0838765	0.0669543	0.0589251	0.049565
998	0.230976	0.115041	0.0769942	0.0633769	0.0513647	0.0429463
999	0.239724	0.126709	0.0699904	0.0617402	0.0484949	0.0438098

## Sheet: FIG_S8B_trsh
	bin_4	bin_8	bin_12	bin_16	bin_20	bin_24
0	0.620914	0.609823	0.724996	0.712537	0.668162	0.679038
1	0.645794	0.684106	0.760647	0.734981	0.716531	0.652526
2	0.616374	0.66385	0.755761	0.745232	0.716683	0.682642
3	0.613584	0.670804	0.746315	0.717312	0.714037	0.677634
4	0.609905	0.654257	0.741908	0.687663	0.763336	0.675666
5	0.63817	0.679074	0.745767	0.75838	0.679735	0.647429
6	0.601093	0.666326	0.752264	0.737107	0.742475	0.683373
7	0.587926	0.662214	0.76444	0.713676	0.743442	0.625131
8	0.584277	0.656516	0.703288	0.714407	0.730559	0.644096
9	0.616951	0.689811	0.758487	0.729353	0.689631	0.610252
10	0.618626	0.648829	0.761473	0.70399	0.701452	0.643411
11	0.610572	0.667265	0.753038	0.74563	0.697076	0.631247
12	0.606642	0.663683	0.759705	0.71371	0.701304	0.649921
13	0.625776	0.654503	0.768576	0.726351	0.708624	0.686728
14	0.596658	0.667811	0.72975	0.705107	0.664753	0.665637
15	0.626248	0.666845	0.75485	0.706295	0.696207	0.648438
16	0.641403	0.705197	0.759328	0.721811	0.695395	0.660736
17	0.603267	0.649676	0.772518	0.745608	0.748354	0.604708
18	0.626883	0.697453	0.755658	0.727987	0.702946	0.676429
19	0.615292	0.655909	0.759886	0.727894	0.724673	0.680952
20	0.632079	0.653502	0.767439	0.741965	0.724019	0.628232
21	0.648919	0.658659	0.733835	0.705589	0.754291	0.633761
22	0.587399	0.63728	0.794015	0.708834	0.74139	0.603818
23	0.575645	0.672718	0.790769	0.717911	0.710892	0.627307
24	0.610789	0.670688	0.774404	0.669536	0.677523	0.679989
25	0.588021	0.660835	0.718415	0.742232	0.733465	0.621006
26	0.616992	0.670142	0.743489	0.76518	0.763762	0.688171
27	0.609037	0.685173	0.768115	0.704494	0.739394	0.683354
28	0.628772	0.643283	0.762023	0.679759	0.70318	0.662906
29	0.603326	0.685881	0.743669	0.720732	0.680019	0.680694
30	0.594052	0.646357	0.755803	0.747406	0.687222	0.594898
31	0.612608	0.624342	0.744174	0.740958	0.710842	0.630074
32	0.612488	0.631689	0.772315	0.748563	0.698009	0.632517
33	0.625423	0.644939	0.767705	0.736135	0.711479	0.615738
34	0.608371	0.673464	0.800728	0.730249	0.69246	0.628474
35	0.615489	0.681299	0.740623	0.720904	0.689026	0.664947
36	0.635618	0.6694	0.773225	0.727816	0.712145	0.633481
37	0.621069	0.646139	0.771148	0.74377	0.711183	0.663617
38	0.610078	0.677745	0.731379	0.743984	0.723138	0.665005
39	0.601529	0.661383	0.715616	0.738473	0.725084	0.6238
40	0.596221	0.674098	0.766246	0.761599	0.715195	0.601758
41	0.622756	0.661099	0.748199	0.736968	0.717547	0.588681
42	0.604844	0.64914	0.739728	0.751534	0.696628	0.604514
43	0.612611	0.612428	0.74322	0.765045	0.710587	0.632878
44	0.613283	0.661733	0.738888	0.770218	0.707799	0.63101
45	0.618649	0.650685	0.78514	0.749449	0.743822	0.639473
46	0.572458	0.649874	0.746176	0.70585	0.721831	0.636541
47	0.584555	0.634918	0.767078	0.775123	0.659265	0.685582
48	0.610508	0.669266	0.765995	0.732383	0.6863	0.668666
49	0.600327	0.663661	0.765163	0.710814	0.714676	0.666627
50	0.627583	0.671589	0.75413	0.692644	0.68629	0.655769
51	0.578157	0.666396	0.787059	0.698922	0.745723	0.650235
52	0.61043	0.660888	0.782586	0.671365	0.674988	0.641452
53	0.631583	0.650905	0.776981	0.744061	0.744788	0.624373
54	0.582894	0.654022	0.726006	0.743604	0.729643	0.633684
55	0.592169	0.673078	0.758064	0.74557	0.733392	0.653846
56	0.613152	0.621876	0.748497	0.703417	0.701336	0.604306
57	0.636408	0.658742	0.765255	0.740849	0.692664	0.64547
58	0.616287	0.656031	0.747748	0.726885	0.753424	0.664709
59	0.616324	0.657234	0.754483	0.771206	0.724917	0.675999
60	0.568659	0.665721	0.769244	0.726749	0.684285	0.646585
61	0.61216	0.654975	0.758178	0.674698	0.73708	0.685134
62	0.605043	0.644761	0.789781	0.728543	0.726151	0.660885
63	0.596749	0.657349	0.733926	0.671274	0.726661	0.661317
64	0.600058	0.635655	0.763891	0.741074	0.752294	0.670116
65	0.629499	0.674631	0.728062	0.701583	0.703165	0.667267
66	0.607725	0.665039	0.742524	0.743028	0.72119	0.606182
67	0.613714	0.670205	0.774466	0.729644	0.715567	0.661118
68	0.616858	0.667278	0.710717	0.719631	0.704734	0.633407
69	0.607504	0.676941	0.763526	0.728789	0.724459	0.667595
70	0.610392	0.637283	0.742544	0.720522	0.699409	0.626801
71	0.603529	0.662551	0.758512	0.69013	0.717334	0.667328
72	0.585297	0.69853	0.730548	0.710531	0.726394	0.685003
73	0.600044	0.650833	0.739626	0.715794	0.726811	0.601081
74	0.609336	0.67888	0.767956	0.749737	0.75538	0.630483
75	0.605258	0.695308	0.755408	0.732997	0.693036	0.67901
76	0.590813	0.675911	0.746992	0.706983	0.702676	0.681813
77	0.589937	0.647174	0.769393	0.726537	0.665964	0.670061
78	0.607346	0.670666	0.779438	0.714298	0.683418	0.596114
79	0.6172	0.668748	0.781272	0.749478	0.737652	0.646881
80	0.579969	0.675917	0.728499	0.714302	0.721132	0.697564
81	0.597944	0.648139	0.73757	0.733839	0.683803	0.678221
82	0.612833	0.647713	0.766335	0.738963	0.74986	0.695896
83	0.604509	0.644653	0.753421	0.759557	0.754723	0.614393
84	0.602537	0.670846	0.756395	0.745078	0.742964	0.657777
85	0.582605	0.645288	0.762263	0.752075	0.708192	0.666479
86	0.620335	0.669833	0.739322	0.730843	0.74108	0.634715
87	0.62494	0.65769	0.780702	0.696129	0.745833	0.638668
88	0.596304	0.672927	0.744768	0.730583	0.703634	0.620212
89	0.607398	0.672595	0.740777	0.745435	0.717134	0.633021
90	0.591309	0.662969	0.730119	0.749122	0.694025	0.616768
91	0.616133	0.655452	0.741632	0.690077	0.680157	0.70042
92	0.603509	0.627318	0.725764	0.745271	0.752985	0.682761
93	0.616205	0.643774	0.774593	0.749977	0.705123	0.668787
94	0.602644	0.701506	0.757183	0.731034	0.74519	0.641458
95	0.617192	0.640946	0.740566	0.758246	0.738355	0.635614
96	0.585637	0.65199	0.757534	0.701063	0.691681	0.642416
97	0.594417	0.669692	0.748996	0.752605	0.730188	0.666028
98	0.606896	0.648867	0.76897	0.696326	0.705479	0.623942
99	0.630979	0.63959	0.748637	0.679314	0.725578	0.660591
100	0.620464	0.639986	0.747031	0.7613	0.743196	0.664234
101	0.626216	0.663021	0.752956	0.772576	0.694068	0.682074
102	0.585471	0.68673	0.748283	0.751334	0.719356	0.60147
103	0.593317	0.632897	0.752041	0.724053	0.674924	0.668044
104	0.627683	0.653225	0.777311	0.704387	0.711146	0.657891
105	0.585628	0.632858	0.764325	0.730763	0.710648	0.655121
106	0.641998	0.652443	0.76594	0.70183	0.699174	0.607686
107	0.622371	0.657001	0.732977	0.720685	0.718685	0.655525
108	0.60956	0.620985	0.752075	0.703692	0.731216	0.669709
109	0.611975	0.66931	0.774862	0.689166	0.722835	0.624561
110	0.61923	0.687909	0.743894	0.693902	0.722915	0.641542
111	0.609376	0.682965	0.745178	0.702644	0.659568	0.662759
112	0.610241	0.656002	0.738804	0.76028	0.708861	0.633946
113	0.604427	0.639379	0.808107	0.716635	0.757971	0.665355
114	0.606278	0.664109	0.756562	0.72452	0.703418	0.64591
115	0.626121	0.63265	0.745878	0.750571	0.706517	0.652011
116	0.628818	0.648912	0.747549	0.729911	0.766645	0.639286
117	0.59188	0.644837	0.755517	0.721812	0.70643	0.652936
118	0.593872	0.66388	0.747312	0.751048	0.718388	0.682255
119	0.626077	0.686956	0.773431	0.759258	0.722987	0.652703
120	0.584834	0.667306	0.753761	0.670863	0.742758	0.60806
121	0.620217	0.646388	0.73841	0.699308	0.705061	0.599264
122	0.606195	0.637168	0.743089	0.703355	0.690865	0.665132
123	0.604524	0.645659	0.736436	0.729097	0.74555	0.661465
124	0.608447	0.633739	0.768373	0.730443	0.772868	0.579449
125	0.593214	0.632468	0.783609	0.705327	0.699313	0.63057
126	0.606821	0.66333	0.755576	0.709478	0.718258	0.657272
127	0.610109	0.653488	0.740711	0.729846	0.728518	0.593372
128	0.610115	0.653127	0.749386	0.694658	0.711776	0.67342
129	0.606412	0.646487	0.754072	0.728459	0.758889	0.625049
130	0.622809	0.679726	0.754292	0.709554	0.65471	0.704202
131	0.638829	0.66879	0.763264	0.693132	0.715858	0.613464
132	0.599447	0.662603	0.768728	0.697306	0.698607	0.612528
133	0.586313	0.678283	0.733995	0.742319	0.697295	0.62865
134	0.609793	0.660324	0.744924	0.711627	0.740932	0.666536
135	0.617002	0.664535	0.75344	0.716715	0.703125	0.60801
136	0.61623	0.659598	0.748696	0.776244	0.7581	0.60388
137	0.618386	0.662515	0.752303	0.765505	0.711336	0.656514
138	0.602418	0.645783	0.763141	0.765337	0.727774	0.646569
139	0.628633	0.693337	0.768019	0.697218	0.718603	0.649974
140	0.61325	0.659125	0.738008	0.720937	0.708539	0.627297
141	0.592045	0.665477	0.778839	0.728778	0.705712	0.677786
142	0.599868	0.652916	0.779634	0.758173	0.716308	0.606156
143	0.602653	0.65309	0.735681	0.696486	0.700641	0.664632
144	0.627566	0.655421	0.74502	0.734749	0.749361	0.642891
145	0.6528	0.694213	0.778784	0.677257	0.703307	0.650408
146	0.606158	0.636945	0.750199	0.691145	0.676703	0.655214
147	0.607124	0.663144	0.742419	0.736917	0.678222	0.694499
148	0.597572	0.643074	0.746919	0.77142	0.732042	0.68682
149	0.599088	0.681169	0.736258	0.741851	0.667043	0.694221
150	0.627086	0.655103	0.729412	0.734647	0.703225	0.586039
151	0.623114	0.658674	0.740973	0.740111	0.73878	0.621295
152	0.609124	0.671992	0.765847	0.772352	0.737961	0.658837
153	0.608735	0.660692	0.751159	0.750815	0.715027	0.702106
154	0.595842	0.693306	0.750791	0.704207	0.707829	0.631432
155	0.612351	0.638829	0.767666	0.738717	0.738928	0.657801
156	0.630793	0.647898	0.756377	0.715986	0.738589	0.628427
157	0.62605	0.650367	0.751981	0.700929	0.7446	0.707037
158	0.620882	0.665436	0.796878	0.684424	0.708242	0.641099
159	0.598479	0.6432	0.746028	0.749328	0.68491	0.638937
160	0.617674	0.633334	0.804065	0.699641	0.745002	0.641273
161	0.590022	0.6659	0.77282	0.709564	0.731072	0.679002
162	0.616557	0.639526	0.790341	0.72466	0.723012	0.592138
163	0.618577	0.665627	0.742711	0.703438	0.70452	0.621986
164	0.59733	0.651928	0.775791	0.676897	0.713501	0.643046
165	0.583957	0.65574	0.746951	0.726025	0.694738	0.607447
166	0.633661	0.666633	0.74964	0.708458	0.722373	0.64484
167	0.611782	0.659018	0.723601	0.688268	0.701321	0.707521
168	0.633766	0.681215	0.752938	0.746457	0.695136	0.663168
169	0.628769	0.636946	0.782676	0.744242	0.700231	0.640579
170	0.620914	0.66734	0.753401	0.705148	0.690842	0.655169
171	0.594164	0.654787	0.720734	0.727701	0.722325	0.624434
172	0.617092	0.650142	0.714559	0.695465	0.747595	0.617765
173	0.618391	0.662241	0.740396	0.741928	0.654965	0.636948
174	0.601533	0.666488	0.738112	0.752953	0.716242	0.677345
175	0.648425	0.602816	0.726496	0.719021	0.684843	0.662413
176	0.585865	0.678711	0.76574	0.668193	0.732716	0.664102
177	0.605489	0.663096	0.75561	0.756406	0.717263	0.652384
178	0.598621	0.636351	0.764963	0.705472	0.693889	0.615213
179	0.596921	0.631129	0.747971	0.738078	0.669369	0.633603
180	0.614239	0.658622	0.70964	0.738654	0.688681	0.630386
181	0.586374	0.67128	0.73677	0.731623	0.745005	0.688029
182	0.61754	0.647406	0.746323	0.740928	0.756165	0.680883
183	0.598754	0.674763	0.77667	0.704486	0.722083	0.660657
184	0.609756	0.673927	0.749931	0.686843	0.7497	0.692062
185	0.629414	0.671858	0.776423	0.71169	0.692488	0.649674
186	0.609561	0.678418	0.783745	0.724934	0.691034	0.732862
187	0.608301	0.651606	0.751477	0.750336	0.738442	0.602686
188	0.636153	0.685084	0.76255	0.719953	0.753203	0.597989
189	0.643997	0.637603	0.750969	0.744083	0.750315	0.723107
190	0.617937	0.665474	0.774889	0.73438	0.714835	0.676672
191	0.594162	0.647567	0.735089	0.721011	0.692802	0.641637
192	0.58706	0.641342	0.783264	0.691747	0.729811	0.64635
193	0.576697	0.665877	0.764584	0.711084	0.752911	0.652406
194	0.620405	0.654932	0.747914	0.738697	0.71551	0.592166
195	0.627705	0.662353	0.782778	0.748759	0.737768	0.666116
196	0.646419	0.659811	0.761479	0.708432	0.726459	0.644655
197	0.60546	0.635896	0.77123	0.741775	0.716959	0.704457
198	0.598959	0.666162	0.768456	0.696487	0.728598	0.648407
199	0.629737	0.655563	0.745793	0.699389	0.715139	0.664749
200	0.611053	0.676795	0.734923	0.737668	0.749367	0.672403
201	0.617386	0.670955	0.744117	0.74709	0.699632	0.663453
202	0.627753	0.649929	0.756731	0.729053	0.726029	0.635371
203	0.620189	0.660838	0.746639	0.731904	0.71724	0.641993
204	0.591544	0.661143	0.752599	0.692566	0.721051	0.657932
205	0.57962	0.64423	0.757187	0.74795	0.664332	0.64209
206	0.56225	0.657874	0.731775	0.748408	0.723031	0.665727
207	0.65684	0.684676	0.736868	0.702696	0.720852	0.643078
208	0.612928	0.64345	0.743596	0.709721	0.669359	0.628343
209	0.594003	0.681721	0.741051	0.681562	0.684272	0.594976
210	0.601349	0.666822	0.727327	0.745652	0.698474	0.600747
211	0.609888	0.676183	0.74543	0.710307	0.72385	0.671969
212	0.619939	0.689078	0.745988	0.731542	0.696519	0.633143
213	0.615552	0.662531	0.745971	0.696157	0.740086	0.63232
214	0.582226	0.69215	0.71713	0.731722	0.724987	0.613661
215	0.60518	0.679942	0.735324	0.748739	0.703754	0.652523
216	0.62927	0.65731	0.766652	0.725885	0.685873	0.666231
217	0.586731	0.629014	0.775329	0.730725	0.716999	0.601232
218	0.610247	0.678328	0.757426	0.708659	0.738349	0.557345
219	0.599997	0.657454	0.791774	0.720281	0.672885	0.634367
220	0.601945	0.690301	0.745705	0.758264	0.723174	0.649562
221	0.622082	0.672968	0.746697	0.713912	0.713072	0.646989
222	0.640355	0.656288	0.739231	0.739266	0.70856	0.607568
223	0.581584	0.648138	0.776855	0.717044	0.675032	0.633249
224	0.60494	0.654904	0.762561	0.6984	0.726039	0.663895
225	0.580124	0.689234	0.773055	0.659487	0.713454	0.652541
226	0.625116	0.671651	0.745032	0.718612	0.704926	0.654129
227	0.643315	0.652084	0.74721	0.752033	0.73824	0.670253
228	0.602257	0.664984	0.742588	0.75552	0.71401	0.625528
229	0.605659	0.68484	0.753342	0.732389	0.710528	0.596905
230	0.587887	0.611766	0.771621	0.733484	0.688933	0.593605
231	0.607791	0.652751	0.739437	0.72481	0.726299	0.635049
232	0.63959	0.660744	0.788263	0.755302	0.690624	0.632884
233	0.632793	0.652356	0.746489	0.71966	0.704151	0.640443
234	0.599169	0.660081	0.76215	0.744048	0.729841	0.608299
235	0.601313	0.669837	0.761458	0.732571	0.6941	0.623434
236	0.590963	0.668026	0.747627	0.692526	0.740536	0.632351
237	0.622584	0.667218	0.769905	0.736136	0.675361	0.704229
238	0.604684	0.644026	0.751201	0.757538	0.75967	0.634546
239	0.638041	0.645032	0.7206	0.660473	0.716754	0.642033
240	0.626688	0.684764	0.7699	0.727291	0.698835	0.659011
241	0.604684	0.664551	0.739715	0.758605	0.703093	0.669038
242	0.617264	0.698195	0.7639	0.738038	0.708781	0.663144
243	0.644185	0.651552	0.758534	0.688378	0.73628	0.655544
244	0.593426	0.638577	0.76337	0.714741	0.727509	0.61644
245	0.586568	0.665911	0.745417	0.72866	0.632612	0.666411
246	0.577247	0.688199	0.763021	0.715879	0.696999	0.648929
247	0.585645	0.658038	0.750684	0.702988	0.719144	0.63043
248	0.60702	0.641584	0.71829	0.717426	0.735116	0.626367
249	0.596493	0.68261	0.756107	0.779246	0.742901	0.659973
250	0.632384	0.677089	0.757446	0.761078	0.733678	0.629023
251	0.61291	0.653298	0.765007	0.689372	0.738445	0.646469
252	0.593742	0.676794	0.763203	0.728109	0.711575	0.672543
253	0.608109	0.631917	0.746891	0.727092	0.718597	0.628848
254	0.595678	0.699545	0.772917	0.747776	0.658339	0.618072
255	0.610556	0.647888	0.73297	0.696801	0.67748	0.66963
256	0.605185	0.660547	0.752589	0.71163	0.666886	0.58721
257	0.608973	0.651794	0.743771	0.720134	0.72992	0.640319
258	0.615137	0.675332	0.76058	0.735176	0.704167	0.637451
259	0.607334	0.656672	0.757128	0.703046	0.698502	0.636634
260	0.626463	0.639102	0.741381	0.720656	0.685057	0.624819
261	0.626756	0.656939	0.713399	0.676404	0.710951	0.656914
262	0.614289	0.63011	0.754176	0.74302	0.696151	0.64508
263	0.589058	0.658641	0.79322	0.766672	0.70791	0.671018
264	0.599274	0.644234	0.755094	0.709685	0.71118	0.650962
265	0.611985	0.674836	0.756411	0.729411	0.724285	0.663466
266	0.586846	0.663907	0.753389	0.74383	0.713487	0.581446
267	0.646579	0.68561	0.726917	0.717183	0.731941	0.647573
268	0.617507	0.659224	0.740579	0.739488	0.708127	0.692744
269	0.571956	0.644988	0.777459	0.702506	0.73072	0.586931
270	0.621897	0.664839	0.753131	0.727871	0.703229	0.645416
271	0.609908	0.62447	0.758946	0.718014	0.755393	0.681239
272	0.600315	0.671152	0.752933	0.692404	0.699357	0.6514
273	0.6489	0.658234	0.761774	0.75266	0.717337	0.657155
274	0.608908	0.628184	0.769984	0.710125	0.750591	0.610395
275	0.596714	0.687847	0.754638	0.739231	0.738296	0.641582
276	0.634023	0.676963	0.739862	0.768021	0.722832	0.655301
277	0.652359	0.653764	0.76275	0.712895	0.731728	0.616513
278	0.616545	0.661958	0.793149	0.732177	0.759611	0.641157
279	0.624105	0.652842	0.743706	0.722719	0.697105	0.670881
280	0.596835	0.64471	0.772841	0.73192	0.681799	0.664704
281	0.624731	0.642986	0.758768	0.700017	0.776149	0.630386
282	0.591152	0.668494	0.753565	0.709047	0.742158	0.626322
283	0.616884	0.658044	0.778567	0.735472	0.754967	0.633838
284	0.581276	0.63512	0.761364	0.757042	0.746157	0.645087
285	0.615155	0.634842	0.789537	0.751794	0.724453	0.632913
286	0.596235	0.658752	0.7871	0.694017	0.742974	0.659567
287	0.651217	0.638693	0.737127	0.682931	0.709515	0.660845
288	0.615013	0.66469	0.752256	0.693419	0.716849	0.612299
289	0.597996	0.665409	0.775195	0.733177	0.735586	0.686992
290	0.608413	0.67134	0.775942	0.718892	0.709028	0.656347
291	0.60679	0.690743	0.750379	0.718747	0.713651	0.626482
292	0.584532	0.672078	0.740921	0.697359	0.687954	0.648098
293	0.628943	0.646771	0.763639	0.720737	0.752168	0.608954
294	0.647408	0.679925	0.739203	0.736121	0.71574	0.665079
295	0.591736	0.670248	0.783592	0.753217	0.724347	0.675578
296	0.595309	0.660709	0.74956	0.728951	0.746811	0.665104
297	0.603536	0.658663	0.748568	0.727519	0.753624	0.701194
298	0.619206	0.66675	0.763484	0.723412	0.723446	0.614084
299	0.599662	0.663961	0.751062	0.697664	0.696845	0.663202
300	0.604737	0.690867	0.768602	0.703873	0.735709	0.626799
301	0.593855	0.636653	0.770336	0.690544	0.684418	0.642504
302	0.597816	0.657002	0.761497	0.719217	0.699053	0.65904
303	0.628919	0.67421	0.73992	0.73911	0.702735	0.602339
304	0.624515	0.636688	0.728927	0.722676	0.648484	0.589018
305	0.603639	0.656663	0.7529	0.699804	0.72182	0.594772
306	0.604378	0.68351	0.745437	0.721715	0.68573	0.594365
307	0.602034	0.642314	0.748351	0.721388	0.710192	0.627491
308	0.624517	0.666794	0.758602	0.702061	0.706296	0.621448
309	0.604701	0.653581	0.745704	0.772903	0.739886	0.650225
310	0.621843	0.64074	0.793463	0.729901	0.740093	0.671146
311	0.593616	0.669505	0.768945	0.719995	0.690048	0.661406
312	0.629976	0.655989	0.74564	0.702528	0.731783	0.693405
313	0.619894	0.630227	0.783318	0.688867	0.686832	0.634546
314	0.604202	0.684029	0.766706	0.716207	0.686118	0.699651
315	0.607724	0.671627	0.748229	0.71275	0.704815	0.621333
316	0.615957	0.652037	0.751239	0.700824	0.742602	0.623943
317	0.590615	0.687563	0.773134	0.688099	0.731385	0.647648
318	0.599134	0.657978	0.761681	0.73246	0.753275	0.712414
319	0.616557	0.676134	0.751152	0.737635	0.691243	0.656669
320	0.621494	0.68726	0.724137	0.740136	0.687175	0.656616
321	0.622548	0.644608	0.791256	0.723392	0.721947	0.604398
322	0.61404	0.6643	0.739464	0.729363	0.720435	0.674118
323	0.587973	0.649566	0.747339	0.727226	0.753738	0.625409
324	0.620785	0.634978	0.732746	0.760407	0.708242	0.650304
325	0.578891	0.641692	0.766025	0.696176	0.722155	0.630909
326	0.584946	0.658551	0.741324	0.73044	0.703821	0.660084
327	0.64605	0.679594	0.750616	0.762067	0.66557	0.614811
328	0.638184	0.640574	0.73083	0.728124	0.75454	0.626897
329	0.627066	0.670521	0.749628	0.721876	0.70882	0.679531
330	0.624204	0.667856	0.750697	0.751203	0.710269	0.649424
331	0.629591	0.637149	0.758028	0.711242	0.714455	0.644171
332	0.583623	0.674798	0.699578	0.717888	0.660987	0.642519
333	0.626022	0.652449	0.725872	0.754571	0.731512	0.667138
334	0.597773	0.681575	0.743664	0.724465	0.735626	0.63457
335	0.637323	0.672065	0.756945	0.694056	0.713985	0.66418
336	0.598706	0.630361	0.743778	0.718896	0.722931	0.655364
337	0.614099	0.654434	0.738195	0.706483	0.718468	0.633373
338	0.584009	0.650417	0.736194	0.699673	0.722484	0.602504
339	0.628919	0.65584	0.773876	0.756561	0.681961	0.664363
340	0.586397	0.665799	0.74864	0.681127	0.706176	0.62361
341	0.629219	0.638646	0.765431	0.698381	0.722961	0.644662
342	0.618434	0.643351	0.764319	0.742748	0.700859	0.631227
343	0.606045	0.66039	0.75055	0.718143	0.675651	0.689157
344	0.606729	0.670775	0.753893	0.748428	0.706003	0.626533
345	0.599198	0.652696	0.748551	0.765893	0.728218	0.617365
346	0.596842	0.669737	0.754949	0.707458	0.747677	0.664896
347	0.659681	0.630857	0.692522	0.707125	0.74783	0.622652
348	0.612899	0.664157	0.780823	0.712176	0.721072	0.592322
349	0.665449	0.657031	0.745127	0.709724	0.692536	0.62096
350	0.639264	0.653069	0.771908	0.722432	0.668722	0.611037
351	0.626664	0.644523	0.753513	0.750271	0.715455	0.604268
352	0.62584	0.707166	0.760128	0.711295	0.699868	0.656575
353	0.572453	0.663041	0.744866	0.738196	0.721491	0.635228
354	0.60681	0.655535	0.751291	0.757587	0.7052	0.709047
355	0.598697	0.666355	0.757458	0.72605	0.700736	0.606492
356	0.598843	0.638198	0.728158	0.746395	0.721965	0.670508
357	0.628338	0.670639	0.746342	0.752578	0.756609	0.66675
358	0.595525	0.673231	0.76648	0.727734	0.689307	0.665063
359	0.615599	0.646226	0.761468	0.74973	0.696917	0.628094
360	0.636505	0.652488	0.743093	0.745509	0.705064	0.661541
361	0.61756	0.654669	0.762182	0.75926	0.713574	0.613382
362	0.6125	0.644454	0.74907	0.769764	0.734117	0.637275
363	0.640507	0.663338	0.738384	0.725065	0.680695	0.671383
364	0.611297	0.677273	0.765103	0.692815	0.703155	0.676134
365	0.622733	0.665216	0.772811	0.723453	0.717093	0.629284
366	0.601214	0.624453	0.764356	0.716751	0.674204	0.657783
367	0.619497	0.659559	0.743253	0.763637	0.714625	0.649617
368	0.594204	0.68732	0.759707	0.76263	0.703272	0.665609
369	0.598387	0.65169	0.750181	0.734	0.729697	0.580901
370	0.617851	0.652129	0.746529	0.682211	0.723054	0.618012
371	0.603486	0.664862	0.775301	0.743601	0.736	0.662144
372	0.587618	0.66031	0.743415	0.747357	0.707847	0.623871
373	0.575292	0.640523	0.755579	0.68875	0.710272	0.653938
374	0.618896	0.637847	0.77315	0.734085	0.733946	0.653822
375	0.616162	0.666148	0.765233	0.775969	0.666829	0.628752
376	0.635712	0.642155	0.784454	0.763223	0.723393	0.602479
377	0.613144	0.663481	0.761426	0.749257	0.702038	0.673367
378	0.621194	0.663086	0.725471	0.744254	0.69311	0.671519
379	0.592276	0.653158	0.751798	0.715561	0.764597	0.680029
380	0.585319	0.66369	0.740938	0.703468	0.735399	0.63201
381	0.584461	0.667838	0.75174	0.779067	0.67949	0.648315
382	0.604316	0.667388	0.760475	0.752934	0.687936	0.710835
383	0.607511	0.673028	0.766065	0.738064	0.71745	0.665126
384	0.603948	0.647879	0.796697	0.728261	0.689893	0.65466
385	0.636981	0.680688	0.749061	0.745166	0.714419	0.63599
386	0.626636	0.665152	0.754334	0.737356	0.714027	0.572097
387	0.598508	0.628116	0.755288	0.714902	0.710087	0.610574
388	0.6025	0.67871	0.727082	0.717421	0.697135	0.702096
389	0.613999	0.674184	0.740068	0.732243	0.701308	0.659321
390	0.61111	0.664905	0.735136	0.729117	0.718318	0.649713
391	0.615362	0.677336	0.776164	0.765426	0.69386	0.633403
392	0.618696	0.672574	0.756996	0.738712	0.748745	0.676451
393	0.604641	0.672403	0.764421	0.701821	0.73448	0.624912
394	0.644022	0.670014	0.740125	0.733718	0.691129	0.624771
395	0.62141	0.635838	0.763807	0.740443	0.750621	0.650194
396	0.589117	0.661036	0.733099	0.769951	0.74709	0.606577
397	0.615379	0.678471	0.765498	0.717824	0.712753	0.576043
398	0.635447	0.650791	0.734199	0.767258	0.685502	0.590461
399	0.60671	0.63557	0.739618	0.727268	0.672268	0.657353
400	0.618403	0.64402	0.749318	0.747464	0.699489	0.615942
401	0.589446	0.653897	0.737722	0.71901	0.730243	0.660422
402	0.588565	0.650171	0.737396	0.793495	0.68837	0.676463
403	0.601428	0.662561	0.721525	0.706851	0.735454	0.598117
404	0.609507	0.674353	0.74506	0.733011	0.676423	0.639363
405	0.602013	0.694577	0.743048	0.743941	0.709728	0.637306
406	0.609641	0.646338	0.777169	0.738889	0.760019	0.660786
407	0.606588	0.668247	0.740177	0.712198	0.688583	0.611891
408	0.616417	0.653247	0.768582	0.721001	0.694302	0.695369
409	0.611232	0.661343	0.747309	0.719472	0.684209	0.613496
410	0.578797	0.654754	0.750595	0.740925	0.693036	0.652944
411	0.620433	0.665431	0.768914	0.729484	0.686518	0.680519
412	0.601588	0.655926	0.751691	0.759793	0.698896	0.697853
413	0.58071	0.678875	0.766877	0.731212	0.754522	0.642962
414	0.612337	0.659951	0.753324	0.710612	0.677465	0.660221
415	0.584707	0.666073	0.759157	0.726172	0.717789	0.644247
416	0.60819	0.648391	0.769439	0.745175	0.676766	0.699998
417	0.597718	0.655051	0.780507	0.689453	0.69257	0.720658
418	0.59571	0.667182	0.761533	0.720773	0.700068	0.670164
419	0.582443	0.681637	0.77469	0.745267	0.736916	0.639974
420	0.59152	0.671442	0.759025	0.713028	0.705246	0.676585
421	0.580441	0.700104	0.740704	0.744547	0.720327	0.626325
422	0.583102	0.631933	0.773877	0.705947	0.724986	0.65169
423	0.624644	0.6597	0.769762	0.741128	0.730198	0.615056
424	0.610775	0.661702	0.763407	0.733255	0.726008	0.603433
425	0.603723	0.684452	0.754066	0.721218	0.713369	0.665582
426	0.611817	0.669661	0.77947	0.727453	0.727695	0.616553
427	0.618833	0.64084	0.775202	0.749812	0.719791	0.643175
428	0.622434	0.673311	0.746034	0.750845	0.755425	0.667266
429	0.589517	0.651088	0.748629	0.735785	0.746624	0.699499
430	0.607551	0.652573	0.764326	0.749997	0.708741	0.654833
431	0.621609	0.673551	0.750539	0.730115	0.723334	0.632729
432	0.61705	0.647144	0.767936	0.741761	0.718064	0.666186
433	0.586599	0.658829	0.736498	0.756791	0.719044	0.642914
434	0.634636	0.671855	0.783515	0.734425	0.737273	0.599456
435	0.621413	0.64728	0.766862	0.699952	0.705567	0.595467
436	0.62444	0.671858	0.742379	0.713242	0.69001	0.637481
437	0.606134	0.674731	0.743639	0.722727	0.725351	0.675377
438	0.617689	0.644094	0.763532	0.73063	0.697843	0.638469
439	0.607203	0.671152	0.762566	0.70439	0.708854	0.592038
440	0.646335	0.686615	0.77728	0.761569	0.704624	0.709446
441	0.576045	0.66356	0.72672	0.683712	0.687434	0.652
442	0.609348	0.685721	0.779543	0.727597	0.669877	0.63986
443	0.595706	0.676028	0.755346	0.745364	0.665516	0.63178
444	0.602819	0.661943	0.747409	0.767284	0.705232	0.663308
445	0.609088	0.669931	0.768254	0.743524	0.676036	0.637092
446	0.63249	0.636756	0.756306	0.743323	0.711728	0.670224
447	0.642449	0.641937	0.735998	0.749868	0.739028	0.609467
448	0.581532	0.657556	0.754116	0.698207	0.731952	0.628084
449	0.617588	0.642136	0.725051	0.718431	0.717813	0.679464
450	0.597553	0.661951	0.778656	0.697548	0.704862	0.667546
451	0.594938	0.6483	0.762781	0.757036	0.756506	0.627977
452	0.627789	0.688563	0.713784	0.673623	0.731563	0.602168
453	0.611012	0.670552	0.762375	0.725222	0.674279	0.647229
454	0.590276	0.653109	0.744263	0.715189	0.724876	0.623742
455	0.599826	0.636192	0.762559	0.722812	0.737931	0.62354
456	0.598435	0.637347	0.762353	0.698492	0.711922	0.644494
457	0.585891	0.644055	0.768203	0.738188	0.709265	0.623601
458	0.582362	0.631238	0.741018	0.71639	0.720529	0.698632
459	0.604025	0.639086	0.727588	0.718515	0.722953	0.635149
460	0.619692	0.674479	0.758937	0.691798	0.733466	0.616327
461	0.616706	0.670157	0.759018	0.707396	0.722311	0.620513
462	0.636405	0.678579	0.770174	0.696446	0.73089	0.626551
463	0.583158	0.671253	0.784197	0.735437	0.693791	0.658597
464	0.597411	0.657071	0.785185	0.72935	0.725177	0.659986
465	0.602059	0.686392	0.780988	0.70746	0.713778	0.63982
466	0.642482	0.639144	0.772982	0.733271	0.668709	0.659752
467	0.575418	0.662274	0.757294	0.71397	0.695257	0.666196
468	0.589741	0.628273	0.766089	0.709732	0.729857	0.637667
469	0.606445	0.637077	0.769932	0.766162	0.698216	0.667001
470	0.596464	0.697041	0.698014	0.75759	0.720373	0.6354
471	0.598475	0.658895	0.753055	0.709505	0.728721	0.647589
472	0.602879	0.652047	0.757039	0.721365	0.684017	0.671124
473	0.626383	0.681082	0.737341	0.70259	0.694316	0.613067
474	0.578528	0.680669	0.765697	0.740579	0.711266	0.696016
475	0.622433	0.632775	0.736187	0.707346	0.766234	0.648122
476	0.610488	0.671561	0.74256	0.764105	0.721716	0.577524
477	0.621577	0.633487	0.754411	0.708254	0.715735	0.657874
478	0.639965	0.67863	0.754286	0.683728	0.712019	0.647048
479	0.607676	0.653585	0.781421	0.75769	0.711659	0.722085
480	0.62154	0.629383	0.749182	0.708237	0.725064	0.690722
481	0.630826	0.657434	0.735022	0.757758	0.724118	0.705515
482	0.620225	0.63607	0.730345	0.73548	0.69421	0.620394
483	0.595171	0.684936	0.754828	0.760879	0.693348	0.634377
484	0.62105	0.676461	0.769283	0.726966	0.744087	0.646032
485	0.617828	0.654153	0.731646	0.690048	0.672182	0.626583
486	0.598149	0.66658	0.728981	0.665466	0.736509	0.64005
487	0.602813	0.666698	0.708554	0.72627	0.705362	0.601946
488	0.623695	0.659236	0.757453	0.691701	0.749115	0.65152
489	0.596142	0.665201	0.743841	0.730551	0.712954	0.680225
490	0.584033	0.664177	0.725391	0.736805	0.715423	0.614602
491	0.61622	0.632564	0.755782	0.733146	0.719095	0.654349
492	0.623979	0.696535	0.723016	0.695628	0.740311	0.639634
493	0.587167	0.653085	0.737452	0.70882	0.743272	0.629564
494	0.619182	0.668676	0.767	0.723744	0.744508	0.665305
495	0.594658	0.644911	0.732805	0.715619	0.683647	0.613587
496	0.628883	0.656884	0.748494	0.74889	0.686202	0.642646
497	0.611012	0.635121	0.767651	0.757776	0.730782	0.62651
498	0.607028	0.689652	0.7491	0.708683	0.702953	0.647006
499	0.602628	0.658597	0.74844	0.71555	0.701753	0.635957

## Sheet: FIG_S8B_trshA
	bin_4	bin_8	bin_12	bin_16	bin_20	bin_24
0	0.648767	0.377197	0.280592	0.204177	0.172246	0.145001
1	0.655523	0.403987	0.29105	0.209206	0.170364	0.136603
2	0.644483	0.392806	0.29341	0.201059	0.163598	0.145702
3	0.65196	0.404148	0.282587	0.208757	0.16774	0.141832
4	0.650612	0.406912	0.280548	0.205358	0.177658	0.138592
5	0.658466	0.409137	0.297323	0.210298	0.16663	0.134722
6	0.643803	0.393859	0.286249	0.207143	0.172662	0.142605
7	0.644396	0.398445	0.293305	0.206513	0.167528	0.144877
8	0.634821	0.385961	0.276994	0.200225	0.171377	0.140404
9	0.651145	0.417665	0.283359	0.211734	0.165247	0.136728
10	0.649057	0.397132	0.290973	0.204378	0.168845	0.134396
11	0.641381	0.398867	0.285106	0.204756	0.165278	0.1378
12	0.64184	0.399655	0.289041	0.209047	0.17285	0.137235
13	0.655102	0.396097	0.296284	0.210626	0.165502	0.142312
14	0.642	0.401492	0.277214	0.209225	0.167937	0.137601
15	0.649071	0.393873	0.292932	0.208992	0.166377	0.147138
16	0.649139	0.412839	0.286186	0.210737	0.166836	0.136129
17	0.640421	0.384297	0.287677	0.201747	0.173972	0.132256
18	0.651876	0.410002	0.293401	0.20273	0.16138	0.131613
19	0.639074	0.39714	0.289098	0.203074	0.167147	0.135604
20	0.6525	0.396047	0.281771	0.208914	0.168375	0.138444
21	0.650953	0.39122	0.291286	0.204094	0.169045	0.134359
22	0.634038	0.383151	0.292572	0.19796	0.176	0.137744
23	0.630184	0.391485	0.292751	0.211015	0.161625	0.127954
24	0.648913	0.403066	0.29183	0.202569	0.16411	0.133525
25	0.642543	0.390521	0.283679	0.214048	0.165207	0.134072
26	0.641768	0.391064	0.285463	0.21586	0.169639	0.142408
27	0.645082	0.40044	0.28896	0.212136	0.171191	0.137551
28	0.654899	0.388181	0.303161	0.196791	0.167874	0.138675
29	0.644181	0.405524	0.291208	0.211689	0.169015	0.139348
30	0.629172	0.389028	0.289201	0.214493	0.169816	0.133483
31	0.648333	0.388376	0.290098	0.210264	0.17044	0.135785
32	0.650842	0.37631	0.292472	0.200129	0.16413	0.129551
33	0.654566	0.389556	0.295849	0.209447	0.17049	0.129785
34	0.643318	0.402943	0.300503	0.20689	0.168187	0.134988
35	0.647928	0.389795	0.299116	0.20219	0.172614	0.142123
36	0.650105	0.394687	0.285512	0.207	0.162493	0.135323
37	0.658536	0.390094	0.291943	0.211507	0.174366	0.1448
38	0.647683	0.401522	0.29332	0.218026	0.173893	0.139654
39	0.640196	0.399193	0.285912	0.209805	0.16769	0.140089
40	0.643487	0.405027	0.288528	0.209536	0.163068	0.13562
41	0.648472	0.399409	0.283576	0.21209	0.169912	0.134896
42	0.637051	0.387486	0.279934	0.217377	0.163139	0.134492
43	0.63667	0.372446	0.282309	0.209509	0.174955	0.131755
44	0.641957	0.402023	0.28879	0.209116	0.174328	0.141273
45	0.649264	0.390345	0.299691	0.21564	0.174761	0.143615
46	0.628763	0.393323	0.284201	0.20866	0.171502	0.134964
47	0.632543	0.384713	0.292588	0.217399	0.160684	0.144597
48	0.641109	0.3919	0.296305	0.200298	0.176786	0.136783
49	0.644682	0.390333	0.290603	0.206944	0.174138	0.137732
50	0.651056	0.396932	0.283092	0.20328	0.168348	0.143292
51	0.632689	0.390515	0.300424	0.204619	0.173823	0.136289
52	0.639618	0.38781	0.29647	0.200888	0.165282	0.136089
53	0.654815	0.392458	0.292894	0.200379	0.165257	0.135474
54	0.641936	0.395086	0.28704	0.208068	0.161606	0.140696
55	0.639213	0.392511	0.295354	0.209643	0.170306	0.141329
56	0.645056	0.382129	0.29049	0.194319	0.160684	0.127478
57	0.64631	0.39704	0.281013	0.20525	0.161195	0.130442
58	0.649362	0.396541	0.27828	0.211815	0.175385	0.141366
59	0.650471	0.391922	0.280123	0.208042	0.176863	0.136751
60	0.633058	0.395002	0.292334	0.204103	0.162565	0.134837
61	0.652292	0.388544	0.289428	0.197833	0.165283	0.14361
62	0.636048	0.393041	0.284141	0.211498	0.172602	0.137041
63	0.645876	0.408487	0.282317	0.202488	0.174748	0.142627
64	0.643214	0.395761	0.297122	0.214905	0.170362	0.141355
65	0.650951	0.397921	0.284376	0.202376	0.168824	0.13965
66	0.644337	0.39301	0.288536	0.210369	0.170641	0.131762
67	0.653487	0.394938	0.291024	0.215012	0.165855	0.142499
68	0.647416	0.390372	0.269498	0.209321	0.167149	0.140106
69	0.640565	0.400346	0.287097	0.202223	0.172818	0.145276
70	0.648263	0.390402	0.282932	0.210499	0.163225	0.133
71	0.648445	0.390039	0.285732	0.195441	0.169711	0.14025
72	0.637089	0.411448	0.293152	0.206751	0.1738	0.138114
73	0.639539	0.395878	0.288585	0.204568	0.174855	0.132518
74	0.641917	0.394855	0.297607	0.206574	0.177645	0.137854
75	0.639579	0.403614	0.29322	0.201473	0.162325	0.140014
76	0.635949	0.402475	0.278517	0.201244	0.173739	0.13772
77	0.642647	0.395277	0.287347	0.20957	0.167903	0.138614
78	0.647771	0.40329	0.298202	0.208459	0.173696	0.131802
79	0.644166	0.392246	0.299125	0.20033	0.170069	0.132622
80	0.6292	0.395251	0.279406	0.208421	0.174828	0.136917
81	0.640005	0.390628	0.283861	0.206294	0.169379	0.140752
82	0.652619	0.39185	0.291253	0.214327	0.177447	0.140304
83	0.648698	0.38996	0.29527	0.219018	0.169905	0.134964
84	0.641214	0.39622	0.29087	0.212448	0.164429	0.136373
85	0.639856	0.394446	0.289972	0.205614	0.165641	0.140136
86	0.649058	0.393469	0.284491	0.209929	0.174557	0.145284
87	0.653317	0.391004	0.297005	0.204849	0.171375	0.137513
88	0.640829	0.39105	0.289365	0.210339	0.177059	0.132532
89	0.643379	0.396146	0.293225	0.215034	0.176759	0.132757
90	0.639067	0.413882	0.277691	0.203517	0.164138	0.13601
91	0.651898	0.393874	0.290782	0.201866	0.162209	0.14676
92	0.646389	0.384069	0.291529	0.207174	0.172448	0.138406
93	0.647876	0.402268	0.291498	0.200148	0.17236	0.148537
94	0.640629	0.399337	0.299796	0.204374	0.165367	0.137233
95	0.653476	0.396638	0.290329	0.209711	0.172058	0.139593
96	0.636044	0.392041	0.280198	0.207392	0.163617	0.142446
97	0.644248	0.405294	0.296933	0.201735	0.167778	0.141537
98	0.642128	0.392864	0.288886	0.199223	0.174874	0.142393
99	0.656422	0.397774	0.289804	0.200836	0.160497	0.138457
100	0.654603	0.39664	0.298821	0.216901	0.171193	0.145784
101	0.657061	0.405312	0.285575	0.210305	0.174813	0.13931
102	0.633707	0.405643	0.282541	0.212332	0.170729	0.141046
103	0.637845	0.397416	0.286708	0.209997	0.162404	0.135251
104	0.646165	0.388519	0.293997	0.209232	0.167881	0.142156
105	0.626213	0.387593	0.291583	0.213301	0.162321	0.147845
106	0.655969	0.388823	0.296842	0.204227	0.162626	0.133986
107	0.648381	0.390808	0.279403	0.205376	0.17401	0.139704
108	0.645865	0.370862	0.286142	0.19875	0.173149	0.145914
109	0.646821	0.392782	0.300917	0.207776	0.166912	0.132355
110	0.646469	0.398136	0.291097	0.204464	0.175518	0.140228
111	0.644685	0.404975	0.284241	0.199198	0.171167	0.140667
112	0.6394	0.397892	0.291185	0.212851	0.174806	0.140991
113	0.638122	0.392817	0.29999	0.21201	0.167513	0.133371
114	0.64657	0.394999	0.285513	0.207099	0.171782	0.135569
115	0.656981	0.391847	0.285728	0.213089	0.168324	0.143269
116	0.651991	0.395961	0.275948	0.199598	0.173431	0.135554
117	0.6427	0.397477	0.284888	0.202367	0.163427	0.145319
118	0.644873	0.39575	0.288884	0.210901	0.166213	0.14616
119	0.657407	0.39586	0.286325	0.210082	0.170674	0.137511
120	0.635726	0.394611	0.283185	0.196427	0.166821	0.135502
121	0.649654	0.39902	0.286312	0.197937	0.166621	0.128209
122	0.640243	0.39157	0.275564	0.200028	0.159599	0.145926
123	0.643152	0.40206	0.288243	0.201055	0.172496	0.140008
124	0.647006	0.38604	0.293511	0.211272	0.170845	0.1263
125	0.638241	0.394187	0.2948	0.204729	0.167941	0.133033
126	0.641583	0.394197	0.291553	0.194952	0.161877	0.141715
127	0.642897	0.391536	0.28153	0.212084	0.166522	0.134612
128	0.64777	0.40223	0.286897	0.206573	0.177064	0.140995
129	0.643151	0.3965	0.275835	0.208428	0.170955	0.144412
130	0.651038	0.414101	0.289378	0.195252	0.163908	0.142075
131	0.647338	0.394975	0.294683	0.203105	0.170567	0.137382
132	0.640692	0.392993	0.294623	0.198013	0.157141	0.133886
133	0.644609	0.393999	0.286095	0.208871	0.169565	0.136388
134	0.64608	0.403275	0.290228	0.200064	0.169446	0.133569
135	0.651915	0.399869	0.277045	0.201147	0.159531	0.139875
136	0.65559	0.387467	0.2851	0.212054	0.169628	0.134485
137	0.649768	0.39765	0.28742	0.210328	0.169383	0.146368
138	0.644414	0.391828	0.28557	0.212847	0.166573	0.128241
139	0.649952	0.418265	0.285385	0.209576	0.171709	0.132829
140	0.638148	0.397047	0.283913	0.203867	0.16809	0.136364
141	0.642457	0.402266	0.298857	0.205095	0.167174	0.142729
142	0.642865	0.383624	0.292602	0.211292	0.166795	0.132499
143	0.645322	0.397364	0.288161	0.204203	0.167225	0.136038
144	0.652128	0.401398	0.291302	0.20861	0.174719	0.136632
145	0.656501	0.410501	0.291257	0.204523	0.169657	0.135356
146	0.642303	0.388324	0.280883	0.200655	0.163867	0.140057
147	0.649385	0.398224	0.287197	0.208185	0.171116	0.145698
148	0.64333	0.392208	0.295569	0.208754	0.16977	0.137547
149	0.643778	0.388747	0.287343	0.21611	0.162165	0.140272
150	0.65093	0.396771	0.286117	0.217092	0.176517	0.134624
151	0.65002	0.396638	0.286216	0.202396	0.176948	0.142279
152	0.640095	0.406124	0.293581	0.216089	0.168971	0.144317
153	0.644928	0.395072	0.282799	0.213456	0.166681	0.149139
154	0.638198	0.397426	0.291626	0.197286	0.16372	0.13574
155	0.647311	0.389069	0.283422	0.20304	0.171134	0.136978
156	0.648742	0.383607	0.286602	0.20354	0.172082	0.140064
157	0.645527	0.396508	0.291282	0.195527	0.174311	0.145589
158	0.648892	0.400471	0.296556	0.202134	0.161228	0.143925
159	0.639669	0.382965	0.283996	0.213955	0.17266	0.140769
160	0.650652	0.399044	0.298442	0.19697	0.167012	0.137464
161	0.646447	0.393431	0.29978	0.209325	0.176865	0.14324
162	0.652498	0.385249	0.293066	0.212523	0.160914	0.136814
163	0.644857	0.405809	0.286899	0.208142	0.168056	0.137218
164	0.644122	0.397084	0.289477	0.190521	0.168025	0.139592
165	0.634234	0.407191	0.294304	0.198964	0.165995	0.138466
166	0.646747	0.396533	0.296677	0.203146	0.172753	0.136811
167	0.649843	0.385668	0.284275	0.196247	0.170946	0.138137
168	0.657134	0.402371	0.293745	0.215979	0.163593	0.133769
169	0.65185	0.38209	0.290606	0.203042	0.161459	0.133934
170	0.646556	0.385793	0.299478	0.199039	0.168906	0.136892
171	0.636232	0.402751	0.283123	0.20519	0.164409	0.138071
172	0.648448	0.393789	0.286052	0.205673	0.172624	0.128669
173	0.647002	0.396638	0.279107	0.207974	0.163579	0.138273
174	0.64068	0.405658	0.296069	0.208861	0.173156	0.145836
175	0.661312	0.386747	0.275358	0.196123	0.167241	0.13864
176	0.634866	0.404673	0.29233	0.207729	0.172062	0.144136
177	0.644714	0.404369	0.280804	0.201434	0.165024	0.134431
178	0.640627	0.388705	0.292273	0.196736	0.158366	0.131667
179	0.635302	0.389092	0.287192	0.215098	0.161512	0.135078
180	0.64767	0.399583	0.282842	0.208607	0.170587	0.144573
181	0.632557	0.390446	0.273821	0.207917	0.172722	0.137125
182	0.646449	0.399223	0.286799	0.214282	0.16992	0.141682
183	0.638855	0.392695	0.292825	0.206125	0.166987	0.145426
184	0.641046	0.400484	0.287438	0.200258	0.17692	0.140804
185	0.653743	0.390839	0.293424	0.208246	0.168054	0.141952
186	0.642049	0.408462	0.292065	0.209916	0.16529	0.141642
187	0.648535	0.401167	0.28827	0.210999	0.176674	0.137967
188	0.650898	0.398758	0.286971	0.210086	0.180843	0.131027
189	0.658528	0.384306	0.289739	0.213561	0.175285	0.148641
190	0.642638	0.40333	0.297508	0.202987	0.166015	0.138402
191	0.639354	0.389767	0.288613	0.20302	0.166872	0.137809
192	0.63972	0.395405	0.293933	0.196806	0.170819	0.138352
193	0.62873	0.397552	0.285285	0.216669	0.175644	0.139222
194	0.645714	0.390566	0.292207	0.202462	0.162154	0.139474
195	0.652014	0.392672	0.300887	0.201751	0.164759	0.136768
196	0.654438	0.395169	0.297519	0.206247	0.178426	0.136318
197	0.636768	0.390201	0.286176	0.202228	0.176426	0.142763
198	0.635246	0.406709	0.291312	0.194242	0.164582	0.140571
199	0.649175	0.403126	0.291861	0.203077	0.168237	0.147352
200	0.636616	0.400854	0.285077	0.209577	0.172828	0.142717
201	0.652747	0.39586	0.288913	0.208258	0.169342	0.13946
202	0.648584	0.393664	0.282733	0.202503	0.169866	0.136847
203	0.650419	0.398431	0.279811	0.209788	0.167183	0.136458
204	0.635228	0.396925	0.285513	0.202116	0.176009	0.137953
205	0.625353	0.392626	0.283708	0.210824	0.153712	0.141433
206	0.625384	0.393408	0.27994	0.208875	0.164309	0.137814
207	0.66283	0.387909	0.28844	0.197737	0.167051	0.13838
208	0.64609	0.396598	0.278047	0.197326	0.161152	0.138415
209	0.63703	0.411799	0.286048	0.20114	0.166314	0.133063
210	0.642485	0.400158	0.271546	0.197735	0.173277	0.133533
211	0.636145	0.401991	0.28207	0.21004	0.165006	0.145174
212	0.650189	0.391258	0.288701	0.20534	0.164978	0.131714
213	0.647267	0.401057	0.282369	0.198523	0.180003	0.135612
214	0.634517	0.399538	0.278037	0.205549	0.163143	0.133594
215	0.633431	0.406088	0.278905	0.212666	0.165517	0.149892
216	0.646768	0.392541	0.285368	0.205904	0.169511	0.135273
217	0.637282	0.386044	0.295813	0.206673	0.166842	0.13963
218	0.63973	0.39511	0.286006	0.207001	0.169088	0.132359
219	0.644311	0.392827	0.285587	0.201164	0.168496	0.13612
220	0.648064	0.40823	0.292582	0.21775	0.167646	0.136935
221	0.647076	0.399205	0.287161	0.209091	0.169853	0.136003
222	0.649874	0.403477	0.283223	0.208681	0.173499	0.135666
223	0.631292	0.396204	0.28853	0.207616	0.16855	0.138612
224	0.645861	0.392553	0.295216	0.205778	0.159675	0.137851
225	0.635112	0.406002	0.291353	0.202953	0.171555	0.142093
226	0.655535	0.400066	0.283112	0.206973	0.167772	0.138711
227	0.656648	0.393358	0.285636	0.20956	0.167931	0.131462
228	0.646214	0.405341	0.277501	0.20797	0.169929	0.134691
229	0.642234	0.399963	0.293226	0.203603	0.174343	0.129744
230	0.633469	0.383264	0.292421	0.207244	0.159	0.13488
231	0.645557	0.392073	0.285914	0.203283	0.171894	0.134412
232	0.656667	0.397018	0.295355	0.210597	0.16246	0.141064
233	0.655813	0.397256	0.296007	0.204059	0.169477	0.145803
234	0.636088	0.398636	0.296695	0.20425	0.177424	0.138547
235	0.64865	0.397817	0.283881	0.204454	0.178344	0.143416
236	0.640261	0.39512	0.288883	0.199198	0.170371	0.139607
237	0.652024	0.398743	0.2877	0.212462	0.165043	0.144006
238	0.646162	0.393118	0.291237	0.205786	0.175688	0.14235
239	0.652328	0.400214	0.281674	0.189344	0.175109	0.139611
240	0.647076	0.398161	0.291974	0.199927	0.17559	0.141603
241	0.645442	0.399353	0.294311	0.208193	0.159525	0.140095
242	0.642981	0.415867	0.280503	0.198836	0.165047	0.138807
243	0.657938	0.388345	0.287769	0.203072	0.174662	0.138522
244	0.637749	0.381206	0.28642	0.200682	0.170062	0.134361
245	0.636534	0.385965	0.281107	0.203006	0.153697	0.139897
246	0.628083	0.413891	0.283951	0.207292	0.165281	0.13895
247	0.63719	0.389026	0.287244	0.19943	0.176747	0.134916
248	0.640088	0.392657	0.278382	0.211185	0.16405	0.133909
249	0.637758	0.398815	0.294528	0.213173	0.174595	0.139845
250	0.657079	0.398296	0.29515	0.217116	0.179441	0.133822
251	0.643342	0.391966	0.288975	0.199107	0.165918	0.134452
252	0.635376	0.397174	0.295524	0.207955	0.162243	0.140594
253	0.643902	0.387657	0.277626	0.21097	0.173781	0.132917
254	0.640818	0.414128	0.290617	0.210642	0.166525	0.141835
255	0.646631	0.392074	0.281676	0.202843	0.169267	0.146457
256	0.64228	0.39359	0.297177	0.197579	0.163533	0.138402
257	0.645657	0.397771	0.289584	0.203733	0.169513	0.137456
258	0.652414	0.398894	0.285641	0.204139	0.167577	0.14521
259	0.644924	0.402451	0.289038	0.196806	0.162657	0.141556
260	0.657815	0.388176	0.293359	0.207812	0.167207	0.133206
261	0.64502	0.398933	0.273337	0.202805	0.160205	0.138346
262	0.64201	0.387026	0.300433	0.212462	0.163664	0.133479
263	0.63148	0.394648	0.297756	0.209903	0.165412	0.137479
264	0.639579	0.398696	0.291798	0.203377	0.165264	0.131676
265	0.640214	0.404879	0.2896	0.202149	0.171662	0.140041
266	0.629708	0.40084	0.293046	0.219681	0.175592	0.129378
267	0.653833	0.401219	0.296919	0.206322	0.170115	0.139758
268	0.646473	0.399555	0.277993	0.216578	0.172251	0.142016
269	0.627603	0.38552	0.289164	0.198424	0.167296	0.12681
270	0.645991	0.397517	0.292963	0.198729	0.178687	0.143104
271	0.645646	0.384502	0.286213	0.214386	0.163024	0.143673
272	0.643225	0.400671	0.284484	0.20385	0.16324	0.140254
273	0.653653	0.406793	0.290011	0.209653	0.179891	0.149234
274	0.640235	0.385956	0.294337	0.206292	0.168788	0.136608
275	0.642058	0.409303	0.292552	0.208597	0.176552	0.138906
276	0.648102	0.399184	0.290112	0.203533	0.16784	0.141931
277	0.660579	0.396676	0.293716	0.213731	0.169928	0.133234
278	0.648054	0.397556	0.29756	0.211204	0.173677	0.138077
279	0.650552	0.395139	0.284463	0.207462	0.166532	0.145668
280	0.63787	0.394728	0.299778	0.209717	0.160831	0.13651
281	0.642677	0.391467	0.285117	0.209135	0.175951	0.130528
282	0.633113	0.391421	0.288368	0.199988	0.172736	0.133936
283	0.648225	0.399748	0.298081	0.202004	0.174936	0.140535
284	0.629231	0.379899	0.290656	0.214362	0.170379	0.144872
285	0.647051	0.38804	0.296938	0.205682	0.172785	0.135898
286	0.635204	0.389866	0.293038	0.201593	0.17019	0.137711
287	0.670331	0.389067	0.276091	0.208551	0.168338	0.135064
288	0.641949	0.398811	0.292277	0.205368	0.15941	0.138272
289	0.64339	0.401944	0.294285	0.210002	0.17341	0.140322
290	0.639081	0.403316	0.294115	0.213056	0.170611	0.140701
291	0.652071	0.394822	0.285555	0.211133	0.172189	0.136614
292	0.635521	0.403347	0.286271	0.205552	0.164777	0.139075
293	0.652053	0.393438	0.291518	0.210033	0.173993	0.134834
294	0.659066	0.409713	0.290408	0.206625	0.16891	0.136002
295	0.637823	0.399646	0.300714	0.204021	0.168886	0.143129
296	0.630789	0.397894	0.290929	0.202544	0.17148	0.138177
297	0.642896	0.394712	0.294884	0.209198	0.167526	0.144157
298	0.639704	0.399371	0.298692	0.200276	0.168795	0.134042
299	0.644936	0.394178	0.288999	0.196754	0.164032	0.136268
300	0.644954	0.409928	0.290959	0.203835	0.16967	0.138501
301	0.639103	0.388671	0.297258	0.199533	0.166235	0.140743
302	0.637903	0.386683	0.292987	0.206162	0.166652	0.143999
303	0.652211	0.406208	0.283635	0.202794	0.164581	0.134948
304	0.651726	0.386383	0.285279	0.203712	0.162063	0.136083
305	0.643156	0.403179	0.294444	0.199163	0.164528	0.134803
306	0.644477	0.402138	0.278342	0.205048	0.163949	0.135585
307	0.635308	0.391521	0.285448	0.210843	0.169649	0.137595
308	0.656463	0.389623	0.284795	0.20777	0.161849	0.128027
309	0.647759	0.387622	0.283133	0.214886	0.173325	0.134165
310	0.651499	0.394788	0.302093	0.211967	0.181159	0.140821
311	0.639439	0.404489	0.28503	0.204295	0.171654	0.138981
312	0.646833	0.388422	0.291187	0.203496	0.172454	0.14118
313	0.649663	0.394937	0.299826	0.196916	0.163449	0.136027
314	0.641957	0.402702	0.298623	0.202459	0.179137	0.142351
315	0.644811	0.40901	0.280727	0.203291	0.170539	0.143155
316	0.647242	0.392151	0.290928	0.201252	0.174432	0.141394
317	0.63566	0.39687	0.293888	0.204857	0.171389	0.13388
318	0.638724	0.391505	0.289305	0.197001	0.167219	0.14575
319	0.643236	0.409849	0.279848	0.210531	0.159982	0.14173
320	0.653319	0.408346	0.287671	0.201412	0.169852	0.137974
321	0.648229	0.391891	0.286442	0.20581	0.171093	0.136328
322	0.646969	0.403908	0.274961	0.205866	0.166781	0.145378
323	0.635532	0.387481	0.276601	0.207225	0.16968	0.136587
324	0.650576	0.39676	0.282448	0.208582	0.164714	0.130643
325	0.632886	0.386704	0.285865	0.191615	0.167111	0.145035
326	0.633467	0.398038	0.280463	0.215126	0.174524	0.142264
327	0.654794	0.394505	0.291425	0.204231	0.167138	0.131533
328	0.653952	0.388295	0.293572	0.203929	0.172023	0.1383
329	0.650646	0.406513	0.286778	0.197695	0.170325	0.146044
330	0.646251	0.394051	0.291508	0.218682	0.17546	0.13756
331	0.641727	0.385822	0.292832	0.204217	0.175617	0.138408
332	0.635564	0.404432	0.281141	0.200263	0.166762	0.135671
333	0.650811	0.396434	0.287848	0.205557	0.175428	0.144265
334	0.644229	0.39889	0.281055	0.207065	0.169688	0.139849
335	0.650635	0.399706	0.289592	0.19846	0.171514	0.135301
336	0.637851	0.390497	0.274861	0.204908	0.170813	0.139817
337	0.645766	0.398995	0.287162	0.207513	0.170539	0.141105
338	0.629746	0.397	0.28353	0.199736	0.172891	0.133502
339	0.65162	0.394123	0.291899	0.210131	0.169443	0.143115
340	0.63907	0.390299	0.283267	0.203695	0.168215	0.137076
341	0.653031	0.399926	0.299936	0.20237	0.167377	0.139236
342	0.652502	0.387518	0.29468	0.20346	0.164308	0.140044
343	0.645514	0.396284	0.292596	0.208187	0.163275	0.138605
344	0.650782	0.398888	0.295442	0.216119	0.169124	0.135702
345	0.638166	0.396646	0.285013	0.212131	0.163192	0.125438
346	0.6405	0.402008	0.292539	0.212924	0.178047	0.13746
347	0.664311	0.384341	0.283553	0.191867	0.172769	0.139428
348	0.649967	0.399351	0.286638	0.209161	0.171011	0.13601
349	0.667061	0.390509	0.288104	0.199936	0.168187	0.132048
350	0.64834	0.382631	0.294327	0.209008	0.167885	0.133625
351	0.652012	0.407043	0.285349	0.207514	0.163967	0.136374
352	0.642793	0.406934	0.282869	0.197662	0.180083	0.143084
353	0.624475	0.396845	0.287849	0.212993	0.159776	0.138443
354	0.639519	0.392975	0.283549	0.209788	0.169582	0.147808
355	0.635908	0.393124	0.291286	0.21418	0.171882	0.136757
356	0.646148	0.390413	0.278956	0.207296	0.166852	0.140253
357	0.65652	0.411491	0.287948	0.211161	0.174554	0.142739
358	0.638501	0.39492	0.290729	0.203513	0.168512	0.141249
359	0.64589	0.394318	0.288491	0.211574	0.163668	0.132115
360	0.654478	0.401355	0.281155	0.205928	0.170358	0.149328
361	0.645869	0.399112	0.294625	0.208714	0.173863	0.130776
362	0.648345	0.385008	0.281264	0.210792	0.164243	0.143315
363	0.655711	0.401082	0.28522	0.201758	0.166828	0.137666
364	0.651679	0.394903	0.290153	0.211431	0.168638	0.136533
365	0.647287	0.402333	0.293332	0.207343	0.177869	0.138596
366	0.6458	0.380203	0.29185	0.201595	0.162013	0.140009
367	0.642518	0.401211	0.285144	0.211222	0.168445	0.143563
368	0.635954	0.404595	0.289386	0.216459	0.168557	0.138268
369	0.638345	0.39233	0.283977	0.206914	0.170234	0.137273
370	0.648787	0.3915	0.283185	0.195047	0.166419	0.139669
371	0.644608	0.396449	0.287049	0.211767	0.176585	0.137327
372	0.647486	0.395553	0.288459	0.211744	0.170279	0.139192
373	0.635644	0.39445	0.293907	0.205143	0.168398	0.140164
374	0.646117	0.384619	0.292569	0.207176	0.173469	0.136047
375	0.644523	0.397748	0.296826	0.207654	0.167929	0.142573
376	0.651541	0.390462	0.290643	0.200457	0.167073	0.135293
377	0.651243	0.390601	0.288257	0.205282	0.169463	0.149769
378	0.653027	0.394415	0.278612	0.211427	0.167642	0.144525
379	0.639153	0.39502	0.292705	0.19911	0.168158	0.142699
380	0.630394	0.379486	0.296237	0.205322	0.169592	0.139134
381	0.643103	0.399641	0.288391	0.213567	0.176506	0.147507
382	0.651544	0.397481	0.286038	0.209439	0.159991	0.140577
383	0.650554	0.399989	0.286674	0.205994	0.169836	0.143649
384	0.648874	0.39732	0.300923	0.204718	0.15767	0.138449
385	0.651273	0.400367	0.28561	0.209923	0.172781	0.141517
386	0.6523	0.39949	0.296053	0.211958	0.172049	0.135595
387	0.64817	0.388799	0.28758	0.202202	0.169956	0.139644
388	0.645852	0.402256	0.287496	0.206973	0.159994	0.14103
389	0.639315	0.399325	0.278247	0.194813	0.168135	0.141003
390	0.644133	0.399429	0.277757	0.212066	0.166282	0.141788
391	0.645151	0.403413	0.29558	0.202837	0.169153	0.143944
392	0.64504	0.40064	0.291522	0.208095	0.173315	0.143103
393	0.642584	0.406801	0.292176	0.207783	0.168333	0.139015
394	0.658229	0.389822	0.283426	0.205501	0.164543	0.132334
395	0.644594	0.387278	0.289618	0.20785	0.17453	0.144435
396	0.639203	0.398196	0.279648	0.212111	0.175471	0.133611
397	0.646562	0.405345	0.286761	0.20673	0.172624	0.129538
398	0.649377	0.405042	0.289653	0.213212	0.166258	0.130812
399	0.644032	0.387189	0.287737	0.204338	0.162396	0.136266
400	0.64582	0.393921	0.289252	0.211637	0.166423	0.134252
401	0.639242	0.388993	0.290883	0.20472	0.165357	0.132963
402	0.6369	0.398375	0.285913	0.212981	0.166775	0.140475
403	0.638834	0.403152	0.286521	0.200197	0.17011	0.136291
404	0.641912	0.398444	0.288064	0.205595	0.161526	0.134348
405	0.640604	0.407987	0.287866	0.204553	0.166831	0.140001
406	0.646403	0.379096	0.299887	0.208929	0.164604	0.128202
407	0.646075	0.390521	0.287729	0.211947	0.168946	0.134518
408	0.649193	0.396495	0.302403	0.201358	0.163332	0.140682
409	0.641179	0.386868	0.283132	0.203233	0.154994	0.136763
410	0.634987	0.383804	0.291217	0.214052	0.166805	0.138357
411	0.651374	0.402897	0.289946	0.2081	0.163995	0.136641
412	0.644116	0.396738	0.281782	0.210806	0.171711	0.135504
413	0.640391	0.407545	0.286593	0.204421	0.169261	0.138072
414	0.651423	0.401765	0.285424	0.200679	0.160166	0.148544
415	0.632172	0.392946	0.286474	0.197638	0.169133	0.14042
416	0.650407	0.400909	0.295696	0.207012	0.170607	0.144452
417	0.640771	0.387762	0.293967	0.192439	0.160188	0.147324
418	0.638475	0.399918	0.284478	0.207089	0.158578	0.1522
419	0.634929	0.400412	0.288497	0.212519	0.172012	0.144318
420	0.63768	0.396081	0.29322	0.19775	0.162893	0.13905
421	0.634349	0.412203	0.287787	0.212373	0.175348	0.138027
422	0.636067	0.39173	0.288064	0.205051	0.165986	0.136367
423	0.646546	0.392288	0.291117	0.201262	0.167665	0.137117
424	0.653268	0.395176	0.283971	0.205	0.172716	0.127866
425	0.642759	0.399972	0.292504	0.198716	0.170028	0.136992
426	0.643928	0.395665	0.298443	0.206584	0.166927	0.135227
427	0.654471	0.388467	0.290891	0.206718	0.170456	0.13616
428	0.651796	0.399441	0.28757	0.207752	0.176997	0.138193
429	0.639047	0.393642	0.282915	0.198875	0.167149	0.138098
430	0.642091	0.396852	0.297214	0.20168	0.173676	0.141247
431	0.649369	0.402373	0.302477	0.207168	0.166026	0.130642
432	0.645019	0.392317	0.288144	0.217514	0.167763	0.138376
433	0.641716	0.398766	0.280424	0.204295	0.171211	0.138469
434	0.649406	0.395722	0.300441	0.200359	0.17908	0.132456
435	0.643597	0.395015	0.287554	0.202373	0.16278	0.133105
436	0.656171	0.400634	0.281958	0.212484	0.16824	0.141524
437	0.640183	0.397988	0.294264	0.221859	0.168621	0.140652
438	0.645775	0.380457	0.281529	0.207874	0.160277	0.135559
439	0.637902	0.40434	0.286545	0.208744	0.178092	0.136613
440	0.665988	0.405763	0.289938	0.203806	0.162072	0.1434
441	0.63421	0.392975	0.29556	0.19849	0.16229	0.135372
442	0.646271	0.408678	0.292086	0.209131	0.164062	0.140337
443	0.639708	0.404921	0.298444	0.208542	0.164053	0.139117
444	0.647272	0.396215	0.283924	0.212396	0.165592	0.139982
445	0.643063	0.400953	0.283426	0.208079	0.167762	0.136932
446	0.64185	0.399176	0.286625	0.204283	0.170473	0.139136
447	0.652164	0.388388	0.293515	0.210897	0.162363	0.136418
448	0.63109	0.396626	0.292957	0.211531	0.175175	0.140897
449	0.653915	0.388833	0.291243	0.198257	0.16977	0.146403
450	0.640997	0.38299	0.29892	0.206609	0.168439	0.145431
451	0.64108	0.401182	0.295976	0.216481	0.17485	0.137442
452	0.646264	0.405116	0.278201	0.196347	0.168314	0.132695
453	0.647741	0.398494	0.300235	0.215265	0.165465	0.136685
454	0.637051	0.401673	0.290313	0.202295	0.16832	0.134782
455	0.647374	0.397632	0.293533	0.206217	0.171008	0.14318
456	0.632283	0.385948	0.286898	0.208562	0.177018	0.135673
457	0.640975	0.390194	0.290629	0.20936	0.17506	0.142837
458	0.632632	0.386505	0.282343	0.209344	0.170889	0.143155
459	0.640283	0.393431	0.272106	0.196927	0.16519	0.132791
460	0.650036	0.397032	0.281323	0.201627	0.171617	0.138532
461	0.650119	0.398967	0.292687	0.199424	0.175457	0.135696
462	0.6497	0.399951	0.288229	0.205446	0.163481	0.141448
463	0.632709	0.405856	0.293049	0.205992	0.166333	0.133169
464	0.649738	0.401189	0.303463	0.201247	0.168405	0.142578
465	0.642075	0.402666	0.292348	0.199617	0.180196	0.135382
466	0.658959	0.393285	0.298214	0.214109	0.159519	0.137423
467	0.63379	0.395673	0.277381	0.208975	0.169307	0.139151
468	0.632667	0.383992	0.290171	0.20919	0.169717	0.139878
469	0.651476	0.389472	0.285606	0.215692	0.165119	0.143462
470	0.641467	0.402708	0.277514	0.212491	0.167761	0.136254
471	0.641314	0.391438	0.293019	0.198294	0.167676	0.127834
472	0.642829	0.392125	0.285946	0.20297	0.168066	0.139744
473	0.648121	0.404154	0.28623	0.204306	0.160775	0.137673
474	0.633867	0.402627	0.290322	0.217467	0.167122	0.141782
475	0.643294	0.392987	0.278192	0.198998	0.176049	0.145137
476	0.64659	0.40344	0.284979	0.204968	0.173721	0.129378
477	0.644526	0.388084	0.286454	0.206122	0.172946	0.143465
478	0.658979	0.403437	0.29255	0.196073	0.164667	0.131072
479	0.648061	0.388859	0.290268	0.21198	0.165514	0.149607
480	0.654212	0.385606	0.286645	0.21551	0.176191	0.145358
481	0.655162	0.400114	0.276389	0.216171	0.16771	0.144463
482	0.650404	0.390522	0.27707	0.212288	0.169649	0.133099
483	0.641697	0.390941	0.295831	0.218222	0.174481	0.127832
484	0.646618	0.410533	0.294935	0.204603	0.170896	0.141641
485	0.648214	0.393179	0.289292	0.19749	0.167412	0.137656
486	0.640963	0.400562	0.27712	0.197355	0.170721	0.131058
487	0.648968	0.401556	0.278787	0.195458	0.166025	0.129329
488	0.650832	0.393881	0.295198	0.196393	0.174306	0.137366
489	0.638041	0.394087	0.293973	0.214533	0.166258	0.142944
490	0.627291	0.398339	0.279492	0.204168	0.1697	0.137197
491	0.645845	0.389947	0.290204	0.205184	0.171547	0.134195
492	0.652598	0.406292	0.277897	0.193559	0.176043	0.134437
493	0.641832	0.389524	0.280321	0.20399	0.178103	0.130957
494	0.648006	0.397546	0.301051	0.200922	0.164634	0.141677
495	0.639777	0.389233	0.276529	0.20934	0.165748	0.133696
496	0.653279	0.394552	0.291479	0.212164	0.162431	0.135951
497	0.644644	0.399355	0.29708	0.221597	0.169688	0.13966
498	0.651462	0.412895	0.294896	0.203317	0.177261	0.147193
499	0.648249	0.399119	0.285442	0.201041	0.164402	0.134182
