# Supplementary material for: Complementary encoding of spatial information in hippocampal astrocytes
Source: PLoS Biol. 2022 Mar 3;20(3):e3001530. doi: 10.1371/journal.pbio.3001530 (PMC8893713; doi:10.1371/journal.pbio.3001530)
Supplement: S3 Data — (ZIP) [file pbio.3001530.s035.zip]

Archive with 141 entries (139 files):
- S3_Data/HeatMap_S10_Fig/
- S3_Data/HeatMap_S10_Fig/heatmap_12.csv
- S3_Data/HeatMap_S10_Fig/heatmap_15.csv
- S3_Data/HeatMap_S10_Fig/heatmap_18.csv
- S3_Data/HeatMap_S10_Fig/heatmap_9.csv
- S3_Data/HeatMap_S9_Fig/
- S3_Data/HeatMap_S9_Fig/Backward_001_astro_obs_bin_12.csv
- S3_Data/HeatMap_S9_Fig/Backward_001_astro_obs_bin_16.csv
- S3_Data/HeatMap_S9_Fig/Backward_001_astro_obs_bin_4.csv
- S3_Data/HeatMap_S9_Fig/Backward_001_astro_obs_bin_8.csv
- S3_Data/HeatMap_S9_Fig/Backward_002_astro_obs_bin_12.csv
- S3_Data/HeatMap_S9_Fig/Backward_002_astro_obs_bin_16.csv
- S3_Data/HeatMap_S9_Fig/Backward_002_astro_obs_bin_4.csv
- S3_Data/HeatMap_S9_Fig/Backward_002_astro_obs_bin_8.csv
- S3_Data/HeatMap_S9_Fig/Backward_003_astro_obs_bin_12.csv
- S3_Data/HeatMap_S9_Fig/Backward_003_astro_obs_bin_16.csv
- S3_Data/HeatMap_S9_Fig/Backward_003_astro_obs_bin_4.csv
- S3_Data/HeatMap_S9_Fig/Backward_003_astro_obs_bin_8.csv
- S3_Data/HeatMap_S9_Fig/Backward_004_astro_obs_bin_12.csv
- S3_Data/HeatMap_S9_Fig/Backward_004_astro_obs_bin_16.csv
- S3_Data/HeatMap_S9_Fig/Backward_004_astro_obs_bin_4.csv
- S3_Data/HeatMap_S9_Fig/Backward_004_astro_obs_bin_8.csv
- S3_Data/HeatMap_S9_Fig/Backward_005_astro_obs_bin_12.csv
- S3_Data/HeatMap_S9_Fig/Backward_005_astro_obs_bin_16.csv
- S3_Data/HeatMap_S9_Fig/Backward_005_astro_obs_bin_4.csv
- S3_Data/HeatMap_S9_Fig/Backward_005_astro_obs_bin_8.csv
- S3_Data/HeatMap_S9_Fig/Backward_006_astro_obs_bin_12.csv
- S3_Data/HeatMap_S9_Fig/Backward_006_astro_obs_bin_16.csv
- S3_Data/HeatMap_S9_Fig/Backward_006_astro_obs_bin_4.csv
- S3_Data/HeatMap_S9_Fig/Backward_006_astro_obs_bin_8.csv
- S3_Data/HeatMap_S9_Fig/Backward_007_astro_obs_bin_12.csv
- S3_Data/HeatMap_S9_Fig/Backward_007_astro_obs_bin_16.csv
- S3_Data/HeatMap_S9_Fig/Backward_007_astro_obs_bin_4.csv
- S3_Data/HeatMap_S9_Fig/Backward_007_astro_obs_bin_8.csv
- S3_Data/HeatMap_S9_Fig/Backward_008_astro_obs_bin_12.csv
- S3_Data/HeatMap_S9_Fig/Backward_008_astro_obs_bin_16.csv
- S3_Data/HeatMap_S9_Fig/Backward_008_astro_obs_bin_4.csv
- S3_Data/HeatMap_S9_Fig/Backward_008_astro_obs_bin_8.csv
- S3_Data/HeatMap_S9_Fig/Backward_009_astro_obs_bin_12.csv
- S3_Data/HeatMap_S9_Fig/Backward_009_astro_obs_bin_16.csv
- S3_Data/HeatMap_S9_Fig/Backward_009_astro_obs_bin_4.csv
- S3_Data/HeatMap_S9_Fig/Backward_009_astro_obs_bin_8.csv
- S3_Data/HeatMap_S9_Fig/Backward_010_astro_obs_bin_12.csv
- S3_Data/HeatMap_S9_Fig/Backward_010_astro_obs_bin_16.csv
- S3_Data/HeatMap_S9_Fig/Backward_010_astro_obs_bin_4.csv
- S3_Data/HeatMap_S9_Fig/Backward_010_astro_obs_bin_8.csv
- S3_Data/HeatMap_S9_Fig/Backward_011_astro_obs_bin_12.csv
- S3_Data/HeatMap_S9_Fig/Backward_011_astro_obs_bin_16.csv
- S3_Data/HeatMap_S9_Fig/Backward_011_astro_obs_bin_4.csv
- S3_Data/HeatMap_S9_Fig/Backward_011_astro_obs_bin_8.csv
- S3_Data/HeatMap_S9_Fig/Backward_012_astro_obs_bin_12.csv
- S3_Data/HeatMap_S9_Fig/Backward_012_astro_obs_bin_16.csv
- S3_Data/HeatMap_S9_Fig/Backward_012_astro_obs_bin_4.csv
- S3_Data/HeatMap_S9_Fig/Backward_012_astro_obs_bin_8.csv
- S3_Data/HeatMap_S9_Fig/Backward_013_astro_obs_bin_12.csv
- S3_Data/HeatMap_S9_Fig/Backward_013_astro_obs_bin_16.csv
- S3_Data/HeatMap_S9_Fig/Backward_013_astro_obs_bin_4.csv
- S3_Data/HeatMap_S9_Fig/Backward_013_astro_obs_bin_8.csv
- S3_Data/HeatMap_S9_Fig/Backward_014_astro_obs_bin_12.csv
- S3_Data/HeatMap_S9_Fig/Backward_014_astro_obs_bin_16.csv
- S3_Data/HeatMap_S9_Fig/Backward_014_astro_obs_bin_4.csv
- S3_Data/HeatMap_S9_Fig/Backward_014_astro_obs_bin_8.csv
- S3_Data/HeatMap_S9_Fig/Backward_015_astro_obs_bin_12.csv
- S3_Data/HeatMap_S9_Fig/Backward_015_astro_obs_bin_16.csv
- S3_Data/HeatMap_S9_Fig/Backward_015_astro_obs_bin_4.csv
- S3_Data/HeatMap_S9_Fig/Backward_015_astro_obs_bin_8.csv
- S3_Data/HeatMap_S9_Fig/Backward_017_astro_obs_bin_12.csv
- S3_Data/HeatMap_S9_Fig/Backward_017_astro_obs_bin_16.csv
- S3_Data/HeatMap_S9_Fig/Backward_017_astro_obs_bin_4.csv
- S3_Data/HeatMap_S9_Fig/Backward_017_astro_obs_bin_8.csv
- S3_Data/HeatMap_S9_Fig/Backward_018_astro_obs_bin_12.csv
- S3_Data/HeatMap_S9_Fig/Backward_018_astro_obs_bin_16.csv
- S3_Data/HeatMap_S9_Fig/Backward_018_astro_obs_bin_4.csv
- S3_Data/HeatMap_S9_Fig/Backward_018_astro_obs_bin_8.csv
- S3_Data/HeatMap_S9_Fig/Forward_001_astro_obs_bin_12.csv
- S3_Data/HeatMap_S9_Fig/Forward_001_astro_obs_bin_16.csv
- S3_Data/HeatMap_S9_Fig/Forward_001_astro_obs_bin_4.csv
- S3_Data/HeatMap_S9_Fig/Forward_001_astro_obs_bin_8.csv
- S3_Data/HeatMap_S9_Fig/Forward_002_astro_obs_bin_12.csv
- S3_Data/HeatMap_S9_Fig/Forward_002_astro_obs_bin_16.csv
- S3_Data/HeatMap_S9_Fig/Forward_002_astro_obs_bin_4.csv
- S3_Data/HeatMap_S9_Fig/Forward_002_astro_obs_bin_8.csv
- S3_Data/HeatMap_S9_Fig/Forward_003_astro_obs_bin_12.csv
- S3_Data/HeatMap_S9_Fig/Forward_003_astro_obs_bin_16.csv
- S3_Data/HeatMap_S9_Fig/Forward_003_astro_obs_bin_4.csv
- S3_Data/HeatMap_S9_Fig/Forward_003_astro_obs_bin_8.csv
- S3_Data/HeatMap_S9_Fig/Forward_004_astro_obs_bin_12.csv
- S3_Data/HeatMap_S9_Fig/Forward_004_astro_obs_bin_16.csv
- S3_Data/HeatMap_S9_Fig/Forward_004_astro_obs_bin_4.csv
- S3_Data/HeatMap_S9_Fig/Forward_004_astro_obs_bin_8.csv
- S3_Data/HeatMap_S9_Fig/Forward_006_astro_obs_bin_12.csv
- S3_Data/HeatMap_S9_Fig/Forward_006_astro_obs_bin_16.csv
- S3_Data/HeatMap_S9_Fig/Forward_006_astro_obs_bin_4.csv
- S3_Data/HeatMap_S9_Fig/Forward_006_astro_obs_bin_8.csv
- S3_Data/HeatMap_S9_Fig/Forward_007_astro_obs_bin_12.csv
- S3_Data/HeatMap_S9_Fig/Forward_007_astro_obs_bin_16.csv
- S3_Data/HeatMap_S9_Fig/Forward_007_astro_obs_bin_4.csv
- S3_Data/HeatMap_S9_Fig/Forward_007_astro_obs_bin_8.csv
- S3_Data/HeatMap_S9_Fig/Forward_008_astro_obs_bin_12.csv
- S3_Data/HeatMap_S9_Fig/Forward_008_astro_obs_bin_16.csv
- S3_Data/HeatMap_S9_Fig/Forward_008_astro_obs_bin_4.csv
- S3_Data/HeatMap_S9_Fig/Forward_008_astro_obs_bin_8.csv
- S3_Data/HeatMap_S9_Fig/Forward_010_astro_obs_bin_12.csv
- S3_Data/HeatMap_S9_Fig/Forward_010_astro_obs_bin_16.csv
- S3_Data/HeatMap_S9_Fig/Forward_010_astro_obs_bin_4.csv
- S3_Data/HeatMap_S9_Fig/Forward_010_astro_obs_bin_8.csv
- S3_Data/HeatMap_S9_Fig/Forward_011_astro_obs_bin_12.csv
- S3_Data/HeatMap_S9_Fig/Forward_011_astro_obs_bin_16.csv
- S3_Data/HeatMap_S9_Fig/Forward_011_astro_obs_bin_4.csv
- S3_Data/HeatMap_S9_Fig/Forward_011_astro_obs_bin_8.csv
- S3_Data/HeatMap_S9_Fig/Forward_012_astro_obs_bin_12.csv
- S3_Data/HeatMap_S9_Fig/Forward_012_astro_obs_bin_16.csv
- S3_Data/HeatMap_S9_Fig/Forward_012_astro_obs_bin_4.csv
- S3_Data/HeatMap_S9_Fig/Forward_012_astro_obs_bin_8.csv
- S3_Data/HeatMap_S9_Fig/Forward_013_astro_obs_bin_12.csv
- S3_Data/HeatMap_S9_Fig/Forward_013_astro_obs_bin_16.csv
- S3_Data/HeatMap_S9_Fig/Forward_013_astro_obs_bin_4.csv
- S3_Data/HeatMap_S9_Fig/Forward_013_astro_obs_bin_8.csv
- S3_Data/HeatMap_S9_Fig/Forward_014_astro_obs_bin_12.csv
- S3_Data/HeatMap_S9_Fig/Forward_014_astro_obs_bin_16.csv
- S3_Data/HeatMap_S9_Fig/Forward_014_astro_obs_bin_4.csv
- S3_Data/HeatMap_S9_Fig/Forward_014_astro_obs_bin_8.csv
- S3_Data/HeatMap_S9_Fig/Forward_015_astro_obs_bin_12.csv
- S3_Data/HeatMap_S9_Fig/Forward_015_astro_obs_bin_16.csv
- S3_Data/HeatMap_S9_Fig/Forward_015_astro_obs_bin_4.csv
- S3_Data/HeatMap_S9_Fig/Forward_015_astro_obs_bin_8.csv
- S3_Data/HeatMap_S9_Fig/Forward_017_astro_obs_bin_12.csv
- S3_Data/HeatMap_S9_Fig/Forward_017_astro_obs_bin_16.csv
- S3_Data/HeatMap_S9_Fig/Forward_017_astro_obs_bin_4.csv
- S3_Data/HeatMap_S9_Fig/Forward_017_astro_obs_bin_8.csv
- S3_Data/HeatMap_S9_Fig/Forward_018_astro_obs_bin_12.csv
- S3_Data/HeatMap_S9_Fig/Forward_018_astro_obs_bin_16.csv
- S3_Data/HeatMap_S9_Fig/Forward_018_astro_obs_bin_4.csv
- S3_Data/HeatMap_S9_Fig/Forward_018_astro_obs_bin_8.csv
- S3_Data/S11_Fig.xlsx
- S3_Data/S12_Fig.xlsx
- S3_Data/S13_Fig.xlsx
- S3_Data/S9_Fig_backward.xlsx
- S3_Data/S9_Fig_err_backward.xlsx
- S3_Data/S9_Fig_err_forward.xlsx
- S3_Data/S9_Fig_forward.xlsx
