# Supplementary material for: Complementary encoding of spatial information in hippocampal astrocytes
Source: PLoS Biol. 2022 Mar 3;20(3):e3001530. doi: 10.1371/journal.pbio.3001530 (PMC8893713; doi:10.1371/journal.pbio.3001530)
Supplement: S3 Data — (ZIP) [file pbio.3001530.s035.zip › S3_Data/HeatMap_S10_Fig/heatmap_12.csv]

	0	1	2	3	4	5	6	7	8	9	10	11
0	0.048225862275401224	0.038900072894684994	0.02977337983186704	0.02449689188682284	0.011813177739778717	0.011236817737599871	0.010907672567393823	0.007764728954925736	0.006705276770104288	0.009709375019576161	0.010461390778715425	0.011857925655395344
1	0.0255906583758796	0.022828498403719012	0.018481771015558347	0.01692477863447654	0.0056123035592328995	0.004814383678619798	0.0047940930085143135	0.0034651814547936866	0.0029622917763166595	0.003697376040932387	0.004060876533134863	0.004053688318108989
2	0.017322214965934356	0.01591837002020609	0.014499716807462648	0.012111484093555181	0.0031642356335041316	0.00282820721171842	0.00275727029843447	0.0026038482570621834	0.001652769412142025	0.00212401998218362	0.0020160699736147245	0.0023458561154292346
3	0.013067414849062096	0.012903295469930853	0.009605562568640017	0.008947328114402301	0.0028235849210486363	0.002040557474463086	0.0024631423443293604	0.0016092675678857627	0.0013075540501594368	0.0018719961990427156	0.001410944608335069	0.0017549095590236354
4	0.00433371231128538	0.004609422869467121	0.004199379175688247	0.003273996326275736	0.014017584348170532	0.01493461859844007	0.014312471356930628	0.010040545742394495	0.0028164742890592212	0.00415195968818777	0.003818083129249403	0.004593088777625225
5	0.004179076261376558	0.003390835958863448	0.0028850520644076332	0.0025437237597430787	0.013316820279360294	0.010808709873522964	0.011397258169992496	0.008058548586051663	0.002616111378580582	0.002983268016195498	0.002763132413220417	0.0033224036921389206
6	0.003136855085949919	0.002291824364874525	0.0024746493393354775	0.0020548674491847915	0.010681649756922902	0.010201226162363448	0.008975281636914984	0.007096474547083918	0.001997355946732413	0.0025441680889654104	0.0024363700594926606	0.0023090381232211132
7	0.002257152293711318	0.0018857165385371046	0.0020558499295144144	0.001299538512787159	0.007006419824594761	0.0066758058396122	0.006729896063007346	0.004820974303044658	0.00117204190928023	0.001816760933889294	0.001840145741939645	0.001724445765417244
8	0.001219244518968788	0.0011728108637563686	0.0008273535483357589	0.0009625341714373728	0.0016301901987712138	0.0014698213121029473	0.0014856352415713338	0.0008864974900699553	0.005442010627811528	0.006182282854613153	0.007143063489186614	0.008268246385400468
9	0.0025117683198672175	0.002197788123564752	0.0017145949423007546	0.001598822328902317	0.002732421882643786	0.0023357897717495016	0.0023641029373428976	0.0021372986378663536	0.008043916904973157	0.009772056042134044	0.011139773636905655	0.012660479944828468
10	0.002490156312272295	0.0024902555886756757	0.0014993121902718116	0.0015756867893027052	0.00274318519376258	0.0029928174992752766	0.002485151880766675	0.00207614236620926	0.007954649311146436	0.011914076483662722	0.012287179612324716	0.015098869282395646
11	0.006311755540965504	0.0051052524686664765	0.004255797614768573	0.0037357612335348887	0.005083727467075931	0.005987176688016872	0.005399418896229987	0.004093613955563703	0.013576879342730441	0.01709484708899119	0.01794061380218487	0.022770290524374393
