# Supplementary material for: Complementary encoding of spatial information in hippocampal astrocytes
Source: PLoS Biol. 2022 Mar 3;20(3):e3001530. doi: 10.1371/journal.pbio.3001530 (PMC8893713; doi:10.1371/journal.pbio.3001530)
Supplement: S3 Data — (ZIP) [file pbio.3001530.s035.zip › S3_Data/HeatMap_S10_Fig/heatmap_15.csv]

	0	1	2	3	4	5	6	7	8	9	10	11	12	13	14
0	0.03087327284748873	0.026094818780064786	0.021338970859117696	0.018267667714040342	0.016418599848120472	0.007253401192745109	0.007261545117776695	0.007297137802327734	0.006931514102673612	0.004490189051243111	0.003967334743237932	0.005761953220406982	0.0060031286640410105	0.00740131184475345	0.007831950630173187
1	0.019220341715590204	0.01723520774256646	0.01440214707170032	0.013792268021644396	0.011180446010327688	0.004130774158430065	0.003854496030420169	0.0035703032236915474	0.0034550294961382963	0.002508797310638324	0.0023894917658207034	0.0029164098704395074	0.0026869593365576425	0.0029094016691767954	0.002967677200468411
2	0.012339126366367638	0.01216484188088905	0.010720503051956974	0.009694542320481546	0.007967758641737549	0.0027159156816384295	0.0028628526445697933	0.0022159227883578668	0.0020632846937754168	0.0017297902026350389	0.0012531272518777317	0.0016740597458974138	0.0015372058014769432	0.0017293395385838638	0.0019712912636485795
3	0.01004951350008702	0.00974861198336173	0.008257335268596643	0.006765909721330045	0.006419926276669405	0.0012755924714251603	0.0018321895267105115	0.0015054637211510348	0.0013145574724840548	0.0010223680634485425	0.0007428715417887598	0.0010744315863843348	0.0009321613789908418	0.0010501847319373536	0.0009485949757554174
4	0.008929098819253729	0.008711418201061633	0.007479872430526853	0.006311823174859533	0.005468515328880501	0.002065160429414646	0.0025952492606309578	0.0020532874560253173	0.002148683516304023	0.0017325750111498565	0.0012275405069574787	0.0012849349326415173	0.0013683685486621335	0.0014706164055569395	0.002188087105615151
5	0.0019346705331978451	0.0016458037994545524	0.0017536811996706847	0.001547091634893492	0.0015165477060379315	0.00655138336194263	0.007640147293241868	0.007113677591080529	0.00688023273684016	0.004452783350392707	0.0012548894752853295	0.001683314088459622	0.001605491674651842	0.0015989425571700086	0.002236039973133009
6	0.0037164084201423003	0.0043238409440755935	0.0035946351281216683	0.003263319942929353	0.0023168344281536027	0.00922464868416456	0.010982785245517658	0.009068848630665682	0.009151007631775954	0.006601461780461214	0.0031579026374188813	0.0032351774858930607	0.0028027639789455585	0.0029582952732217747	0.003676542737354876
7	0.0025912153995903344	0.0026898514958580964	0.0024012484912422174	0.002001620038618487	0.0014518574094978694	0.0076669892491287	0.007304670259122995	0.006388279605857752	0.006156656843324178	0.004992198548796775	0.0016976791607653619	0.0019471658772996696	0.001697857650841162	0.0018925854722918359	0.0024217606856705995
8	0.002551245838618516	0.002166169103568686	0.0014515508328880361	0.0019704098635795857	0.0013829192364903915	0.0057416355671095	0.006795007477333097	0.005546127135127025	0.005898751877038833	0.004237576611249408	0.0008428343574606592	0.0013399974404967399	0.0012098845486713686	0.0013738959965221994	0.0019529971992884726
9	0.0014194314741773249	0.0008967906175902651	0.00106155856648825	0.0010561479089745327	0.000791692380378826	0.004052124399391448	0.004242402415258338	0.0033465743591118875	0.003558978826452656	0.0026723226379337843	0.000856661910158236	0.0009016024901429626	0.0010407702187982843	0.0009152637023539825	0.000957459825213286
10	0.0006338718450945357	0.0007915400667095722	0.0006280062153396024	0.0006155977768005038	0.0005328202485025371	0.0009824684639435867	0.0008017793221916793	0.0010461273695340362	0.0008010036415084177	0.0007029820218468784	0.003148079507851794	0.003633317130743583	0.004094337128978471	0.003981583855060479	0.0056926031784582535
11	0.001505563221400522	0.0012585739331022875	0.0013640307549793486	0.0010955853742577882	0.0009258746647266444	0.0015881168766850552	0.0016274618659059186	0.0015467676098311037	0.0013637527231858883	0.0009152424942192504	0.0046298336946302915	0.0046339067722669285	0.0057975774777849305	0.005776863409706456	0.007323608543714074
12	0.0013728527768477495	0.0014764894802262295	0.0010958366821596044	0.000956544429529143	0.0009201339140228937	0.0014710250106972876	0.0015126830307718253	0.0016131437855246855	0.0013459727256549885	0.0012154472177755172	0.004213803331806138	0.005583114645640943	0.0054981304224574045	0.006588011706013343	0.008400419466365511
13	0.0019573634315105	0.0014706945620282766	0.0015120856135931934	0.0011533811985871185	0.0010525839219449188	0.0015804708512554197	0.0017192007671709138	0.0018761531507634492	0.0016681626843193605	0.0013693886666832466	0.004593248318990758	0.007060324331011128	0.007605270936519339	0.00803821980646056	0.00978404513804312
14	0.005656784171084317	0.0053397625225347686	0.00416428882920259	0.0043243484760304126	0.002984152923021895	0.00446071346806414	0.005123224534361619	0.004707844397855007	0.00469468724144543	0.003788576451411168	0.010642875693387748	0.013023104835893973	0.014444482775930455	0.015424163917636754	0.01802926737536183
