# Supplementary material for: Complementary encoding of spatial information in hippocampal astrocytes
Source: PLoS Biol. 2022 Mar 3;20(3):e3001530. doi: 10.1371/journal.pbio.3001530 (PMC8893713; doi:10.1371/journal.pbio.3001530)
Supplement: S3 Data — (ZIP) [file pbio.3001530.s035.zip › S3_Data/HeatMap_S10_Fig/heatmap_18.csv]

	0	1	2	3	4	5	6	7	8	9	10	11	12	13	14	15	16	17
0	0.022088851030131234	0.019511139892596768	0.01693227674628996	0.01327425488747816	0.01301515916668905	0.011307851840357557	0.005895728853927576	0.0063334657801729045	0.006017675479111555	0.005778343481857052	0.005595629919864279	0.003663207788590715	0.003390720038734581	0.004290842544665978	0.005386025540715182	0.00476499712766358	0.006782958449402964	0.006445609112724746
1	0.013128003467097601	0.011239964811739472	0.01164513260417056	0.00958700426563207	0.010006739692990386	0.007250593140420742	0.0024817528986727996	0.0028563235635261897	0.002903915833157428	0.002361160093387094	0.002167530928614116	0.0013791210704852575	0.0013630768106192997	0.0019173297949489508	0.0014732107354644918	0.0019956206529205445	0.0019199146587008087	0.0019011227477770051
2	0.01151793106121978	0.01072160725373803	0.00986902421267291	0.007456481863946178	0.008611661510572369	0.006468219911641235	0.0026080416706775514	0.002607592360700812	0.002516918194230045	0.0020932422722942726	0.0021189422544930915	0.0017258832349138424	0.001421321799514574	0.0012608307575117715	0.001813367683910373	0.0016131398450646873	0.0021352660251348064	0.0021439099262469613
3	0.007484697061996825	0.007245606579350734	0.006459194748532892	0.005548274885917484	0.006049151479865828	0.003958693409533343	0.0013544959442833217	0.0014592180956695122	0.0016380440732060638	0.0014690291866446715	0.0009471027121115904	0.001026584937242625	0.0006744170975116177	0.0010572839682700642	0.000905778997190816	0.0010389778160313581	0.0013732723089339345	0.001261889224845728
4	0.008143394611784564	0.008987689751227898	0.007469800519760204	0.0059505058271893665	0.006016579278963798	0.0050126469693402495	0.0023048034233924533	0.0019471943778916177	0.002068955927401687	0.001901924335049997	0.0017493088410999887	0.001435612481048448	0.0011957180713449984	0.0011616446533805984	0.0016485226860036887	0.0015383988172316075	0.00165358998431994	0.0020643930693712734
5	0.0059779443360811315	0.00555659207007999	0.0047934553101579135	0.00404467081409592	0.004111228635404886	0.0033458841042313683	0.0011796721201353662	0.00129335509627087	0.0013074650457571197	0.0011819381317673698	0.0009281229203748886	0.0006848219982622598	0.0006902607994921812	0.0006749320943712868	0.0009941836824799417	0.0008884269839107199	0.0009243156018211784	0.0013665289536197614
6	0.001734039845057353	0.0018749840348281832	0.001726895522198057	0.0012387293406772165	0.001347972084504776	0.0009749195040513747	0.004410955259076395	0.005074091458819721	0.005454810397118662	0.0049046614850778904	0.003969275592592574	0.003023688273406495	0.0010151568202292	0.0011056903538016972	0.0013038884108713675	0.0010875904561552768	0.0014941782142257004	0.0013852722270709854
7	0.002460778392237129	0.0026632422718539978	0.0024021533871287663	0.0018531097511962325	0.001748783792930208	0.0014795778277421703	0.0056587446789182995	0.007292008946561646	0.0062728462080562045	0.006500704991260716	0.005877522394202181	0.0041412700747332585	0.001936258694565299	0.001999250484225387	0.002379299195540021	0.0018964485609939466	0.002421538486401084	0.0025381421480253556
8	0.0013912737991609407	0.0017080035752896437	0.00169453483388823	0.001099030984667207	0.0012311449562526673	0.001103863863006047	0.004745823944126546	0.005077734504059387	0.004240702366520186	0.005180452381089668	0.004267439295477099	0.0031328314635456302	0.0010499543125312239	0.0012558403503299179	0.0013420043690705913	0.0011005399235443781	0.0017908531100612884	0.0019144716620299819
9	0.001717767558245514	0.0015659950676834293	0.0015593862308797726	0.0010705170658655845	0.0014624635425580957	0.0011333693432763162	0.0050557602166124965	0.005454948519163504	0.004440843458040849	0.004722208473295771	0.00416314156267855	0.003080519471894834	0.0007595641210160131	0.001104555964598905	0.0014023900772342365	0.001354997743770524	0.0011464321461052923	0.0015503611388017777
10	0.0015538040054539222	0.0013917000493554512	0.001310933155710765	0.0011234254094537527	0.0012762094745653748	0.0006590135544893587	0.003720808313144402	0.0035038168370504275	0.0036829546825720596	0.003705315484735583	0.002873721030187824	0.0023670271412393877	0.000605561727560461	0.0006400763293680735	0.0009171799334750914	0.0010793856930432118	0.0008759599341567469	0.0010299033018200808
11	0.0010636759409103844	0.0012272621336245216	0.0011669417865830267	0.0009314777194904439	0.0010517965828534296	0.0005987933225608674	0.0025004098926828	0.002675418714965783	0.002343761356242422	0.0024598324621465497	0.001962284332019996	0.0018376853989055862	0.0006586478078432523	0.000667385140555572	0.0008381610272771288	0.0009445186128061485	0.0007840296045272769	0.0007145384266750915
12	0.0007019133126726643	0.0007780249193217102	0.0005491086709848088	0.000497827164958638	0.0005266075826878181	0.00047917273093121376	0.000582926029102433	0.0008017559276649348	0.0009200639028498705	0.0006769477541015527	0.00070409104622699	0.0005369123888877606	0.0018657701070050469	0.002708596101541174	0.0029338906687679214	0.0027584283397488435	0.0030840839334904395	0.0033107737858535853
13	0.0005931051086955223	0.0008291094439996435	0.0006752529930822652	0.0004913495420350059	0.00048471241756123845	0.0004710989859734068	0.0005980509852591644	0.0006946913324313513	0.0005376182567466432	0.0006727020263271451	0.000847747209878853	0.0006499641703180073	0.0026315484797660616	0.002910914402178559	0.002885458428800766	0.0032586290987296025	0.003384721821625921	0.004163718143059351
14	0.0018312996622852043	0.0018450974692956143	0.001793469709576415	0.0017081666000804707	0.001875398238805013	0.0011554268864061481	0.0015472324095667615	0.0022672246644007943	0.001746180126799036	0.0018833174526641562	0.001631094337094633	0.0014372206401154757	0.0036213080642703453	0.004060193658182381	0.0057015067919364	0.005041400603968885	0.006287274761673441	0.007517246949199534
15	0.0010632039122879778	0.0008914758614649036	0.0007110988929353356	0.0005000828723162199	0.0008075401599783137	0.0006222350042223106	0.0009758061550952779	0.001081671618355555	0.001342388311803447	0.001010135629919425	0.0009998278766890061	0.000737511611928707	0.003113950687759934	0.003335511433298501	0.003940892362859371	0.004175363442306235	0.004470868216353813	0.0045921322469885065
16	0.0013877736314348319	0.0013526074760313175	0.0013437773244323783	0.0007278357556473258	0.0012103288269482992	0.0009310702550700728	0.0011662693440885024	0.001180995644422006	0.001367629954697146	0.0012051177546249163	0.0010811770828722642	0.0008717076536371309	0.0038918308488320704	0.004757306691810308	0.006050725724695727	0.006106809470378714	0.006341187099960758	0.007160289214829534
17	0.0033042133629990994	0.0030557465455155856	0.002648058719887859	0.0027776948324444756	0.002568687994190231	0.00156279667390832	0.0028176313744229	0.003348298190178643	0.003593739932549704	0.0029853634917772647	0.002529341462023517	0.001887248778701738	0.006105329788122778	0.008163662294685474	0.009130788746673729	0.008194250110772454	0.010572804134664524	0.010735411852122859
