# Supplementary material for: Complementary encoding of spatial information in hippocampal astrocytes
Source: PLoS Biol. 2022 Mar 3;20(3):e3001530. doi: 10.1371/journal.pbio.3001530 (PMC8893713; doi:10.1371/journal.pbio.3001530)
Supplement: S3 Data — (ZIP) [file pbio.3001530.s035.zip › S3_Data/HeatMap_S10_Fig/heatmap_9.csv]

	0	1	2	3	4	5	6	7	8
0	0.0701108175627957	0.052693327635381815	0.042830752119531766	0.015927869718434833	0.015275833340233719	0.011488462343848236	0.009634740750667064	0.012325372074065397	0.014301721465525481
1	0.0390555370592637	0.030846806893703244	0.02511310211108735	0.00653345464389691	0.006327043610432913	0.0051565349709494215	0.0037541941863655673	0.004898194723513641	0.005067062067555062
2	0.02595577535865587	0.02124468230996876	0.0196938769389637	0.0048517485543704	0.004167520829364539	0.0034975616599494893	0.0021676962601033744	0.002741045775610208	0.002975846681836057
3	0.008063567469845765	0.007079715111801206	0.0059708389132847655	0.02401691368127175	0.026031453734815097	0.018941030535495864	0.006105117318959438	0.00697643317508549	0.007355828296496197
4	0.006273339169316232	0.005953652882066255	0.004198295505626787	0.02424194482279326	0.02181667077747107	0.016482855606821147	0.004739863575845062	0.005124077871231224	0.005794534445807618
5	0.004130815938816606	0.00326580428995621	0.003018043565102296	0.013047100792524965	0.013300193804948809	0.010201766405248931	0.0026213392352154303	0.0029991096420875296	0.003881929833235829
6	0.002679502834689491	0.002725949645574676	0.001910109088560192	0.002569430947782654	0.002509472717852888	0.0022293540890189175	0.010725291189334655	0.012113964833934348	0.0151709239194145
7	0.0036969324971627454	0.003245871340558097	0.0026993686845953363	0.004314776331199194	0.00433280609527557	0.0027864492361720536	0.013904892018100103	0.01933391032165419	0.023923664320112652
8	0.009623231416202475	0.0075751248429535975	0.006483005818731686	0.009051479653216737	0.009327915484486613	0.007248104528854537	0.025409108559852844	0.03337308994482554	0.04076745159263865
