# Supplementary material for: Complementary encoding of spatial information in hippocampal astrocytes
Source: PLoS Biol. 2022 Mar 3;20(3):e3001530. doi: 10.1371/journal.pbio.3001530 (PMC8893713; doi:10.1371/journal.pbio.3001530)
Supplement: S3 Data — (ZIP) [file pbio.3001530.s035.zip › S3_Data/HeatMap_S9_Fig/Backward_001_astro_obs_bin_12.csv]

	0	1	2	3	4	5	6	7	8	9	10	11
0	0.0033333333333333335	0.0033333333333333335	0.0	0.0	0.0	0.0016666666666666668	0.0	0.0	0.0033333333333333335	0.0016666666666666668	0.01	0.05333333333333334
1	0.008333333333333333	0.0033333333333333335	0.0033333333333333335	0.0	0.0	0.0	0.0	0.0016666666666666668	0.0	0.008333333333333333	0.041666666666666664	0.015
2	0.006666666666666667	0.0033333333333333335	0.0	0.0016666666666666668	0.0016666666666666668	0.0	0.0016666666666666668	0.0033333333333333335	0.015	0.028333333333333332	0.011666666666666667	0.005
3	0.0016666666666666668	0.0	0.0	0.0016666666666666668	0.0	0.0016666666666666668	0.0033333333333333335	0.01	0.02666666666666667	0.016666666666666666	0.0033333333333333335	0.005
4	0.0016666666666666668	0.0	0.006666666666666667	0.0033333333333333335	0.0016666666666666668	0.0	0.01	0.02	0.01	0.0033333333333333335	0.0	0.005
5	0.0016666666666666668	0.0016666666666666668	0.0	0.0016666666666666668	0.0016666666666666668	0.008333333333333333	0.018333333333333333	0.011666666666666667	0.005	0.0	0.0016666666666666668	0.0016666666666666668
6	0.0016666666666666668	0.0033333333333333335	0.0033333333333333335	0.0016666666666666668	0.013333333333333334	0.01	0.01	0.0	0.0	0.0	0.0	0.0016666666666666668
7	0.005	0.0016666666666666668	0.0033333333333333335	0.011666666666666667	0.016666666666666666	0.005	0.0016666666666666668	0.0016666666666666668	0.0	0.0	0.0	0.0016666666666666668
8	0.0016666666666666668	0.0016666666666666668	0.018333333333333333	0.03	0.011666666666666667	0.0	0.0016666666666666668	0.0	0.0016666666666666668	0.0016666666666666668	0.0016666666666666668	0.0
9	0.013333333333333334	0.021666666666666667	0.04666666666666667	0.018333333333333333	0.015	0.011666666666666667	0.0	0.005	0.0	0.0	0.0033333333333333335	0.005
10	0.02	0.021666666666666667	0.015	0.01	0.0	0.0	0.0033333333333333335	0.0016666666666666668	0.0	0.0033333333333333335	0.0033333333333333335	0.008333333333333333
11	0.08166666666666667	0.023333333333333334	0.013333333333333334	0.005	0.006666666666666667	0.01	0.006666666666666667	0.0033333333333333335	0.01	0.01	0.008333333333333333	0.01
