# Supplementary material for: Complementary encoding of spatial information in hippocampal astrocytes
Source: PLoS Biol. 2022 Mar 3;20(3):e3001530. doi: 10.1371/journal.pbio.3001530 (PMC8893713; doi:10.1371/journal.pbio.3001530)
Supplement: S3 Data — (ZIP) [file pbio.3001530.s035.zip › S3_Data/HeatMap_S9_Fig/Backward_001_astro_obs_bin_4.csv]

	0	1	2	3
0	0.025	0.016666666666666666	0.04	0.24
1	0.008333333333333333	0.008333333333333333	0.10666666666666667	0.011666666666666667
2	0.02	0.12333333333333334	0.015	0.0016666666666666668
3	0.28833333333333333	0.05333333333333334	0.025	0.016666666666666666
