# Supplementary material for: Complementary encoding of spatial information in hippocampal astrocytes
Source: PLoS Biol. 2022 Mar 3;20(3):e3001530. doi: 10.1371/journal.pbio.3001530 (PMC8893713; doi:10.1371/journal.pbio.3001530)
Supplement: S3 Data — (ZIP) [file pbio.3001530.s035.zip › S3_Data/HeatMap_S9_Fig/Backward_001_astro_obs_bin_8.csv]

	0	1	2	3	4	5	6	7
0	0.008333333333333333	0.0016666666666666668	0.005	0.01	0.01	0.0033333333333333335	0.015	0.10666666666666667
1	0.011666666666666667	0.0033333333333333335	0.0	0.0	0.0	0.016666666666666666	0.07166666666666667	0.015
2	0.0033333333333333335	0.0	0.0016666666666666668	0.0016666666666666668	0.008333333333333333	0.043333333333333335	0.013333333333333334	0.0
3	0.006666666666666667	0.0033333333333333335	0.0	0.008333333333333333	0.03666666666666667	0.013333333333333334	0.0016666666666666668	0.0016666666666666668
4	0.0016666666666666668	0.0016666666666666668	0.008333333333333333	0.03	0.011666666666666667	0.0016666666666666668	0.0	0.0016666666666666668
5	0.0033333333333333335	0.025	0.065	0.011666666666666667	0.005	0.0016666666666666668	0.0016666666666666668	0.0033333333333333335
6	0.04	0.08	0.025	0.005	0.0033333333333333335	0.0033333333333333335	0.0016666666666666668	0.011666666666666667
7	0.11666666666666667	0.035	0.016666666666666666	0.013333333333333334	0.015	0.013333333333333334	0.01	0.015
