# Supplementary material for: Complementary encoding of spatial information in hippocampal astrocytes
Source: PLoS Biol. 2022 Mar 3;20(3):e3001530. doi: 10.1371/journal.pbio.3001530 (PMC8893713; doi:10.1371/journal.pbio.3001530)
Supplement: S3 Data — (ZIP) [file pbio.3001530.s035.zip › S3_Data/HeatMap_S9_Fig/Backward_002_astro_obs_bin_12.csv]

	0	1	2	3	4	5	6	7	8	9	10	11
0	0.006493506493506494	0.00974025974025974	0.00974025974025974	0.003246753246753247	0.003246753246753247	0.00974025974025974	0.016233766233766232	0.006493506493506494	0.00974025974025974	0.01948051948051948	0.04220779220779221	0.06168831168831169
1	0.025974025974025976	0.003246753246753247	0.006493506493506494	0.0	0.0	0.003246753246753247	0.00974025974025974	0.003246753246753247	0.012987012987012988	0.025974025974025976	0.03571428571428571	0.03571428571428571
2	0.006493506493506494	0.0	0.0	0.003246753246753247	0.0	0.0	0.003246753246753247	0.0	0.01948051948051948	0.00974025974025974	0.01948051948051948	0.00974025974025974
3	0.003246753246753247	0.0	0.0	0.0	0.0	0.0	0.003246753246753247	0.016233766233766232	0.0	0.006493506493506494	0.003246753246753247	0.003246753246753247
4	0.0	0.0	0.003246753246753247	0.0	0.003246753246753247	0.00974025974025974	0.003246753246753247	0.006493506493506494	0.003246753246753247	0.006493506493506494	0.0	0.006493506493506494
5	0.0	0.003246753246753247	0.0	0.003246753246753247	0.003246753246753247	0.003246753246753247	0.003246753246753247	0.00974025974025974	0.0	0.0	0.0	0.00974025974025974
6	0.00974025974025974	0.003246753246753247	0.0	0.0	0.016233766233766232	0.003246753246753247	0.006493506493506494	0.006493506493506494	0.0	0.0	0.0	0.0
7	0.003246753246753247	0.0	0.0	0.00974025974025974	0.00974025974025974	0.00974025974025974	0.006493506493506494	0.0	0.003246753246753247	0.0	0.0	0.003246753246753247
8	0.003246753246753247	0.006493506493506494	0.006493506493506494	0.02922077922077922	0.016233766233766232	0.0	0.003246753246753247	0.0	0.0	0.0	0.0	0.016233766233766232
9	0.006493506493506494	0.01948051948051948	0.00974025974025974	0.012987012987012988	0.003246753246753247	0.00974025974025974	0.0	0.0	0.003246753246753247	0.0	0.0	0.003246753246753247
10	0.01948051948051948	0.03896103896103896	0.02922077922077922	0.022727272727272728	0.012987012987012988	0.012987012987012988	0.006493506493506494	0.0	0.0	0.0	0.0	0.012987012987012988
11	0.016233766233766232	0.0	0.00974025974025974	0.00974025974025974	0.003246753246753247	0.0	0.0	0.0	0.0	0.006493506493506494	0.003246753246753247	0.00974025974025974
