# Supplementary material for: Complementary encoding of spatial information in hippocampal astrocytes
Source: PLoS Biol. 2022 Mar 3;20(3):e3001530. doi: 10.1371/journal.pbio.3001530 (PMC8893713; doi:10.1371/journal.pbio.3001530)
Supplement: S3 Data — (ZIP) [file pbio.3001530.s035.zip › S3_Data/HeatMap_S9_Fig/Backward_002_astro_obs_bin_16.csv]

	0	1	2	3	4	5	6	7	8	9	10	11	12	13	14	15
0	0.006493506493506494	0.003246753246753247	0.0	0.00974025974025974	0.003246753246753247	0.00974025974025974	0.0	0.006493506493506494	0.0	0.003246753246753247	0.0	0.003246753246753247	0.00974025974025974	0.006493506493506494	0.022727272727272728	0.048701298701298704
1	0.006493506493506494	0.0	0.0	0.0	0.0	0.0	0.006493506493506494	0.003246753246753247	0.003246753246753247	0.0	0.003246753246753247	0.006493506493506494	0.012987012987012988	0.025974025974025976	0.01948051948051948	0.025974025974025976
2	0.006493506493506494	0.0	0.0	0.0	0.0	0.0	0.0	0.0	0.0	0.0	0.003246753246753247	0.0	0.012987012987012988	0.01948051948051948	0.012987012987012988	0.003246753246753247
3	0.006493506493506494	0.0	0.0	0.0	0.0	0.0	0.0	0.0	0.0	0.003246753246753247	0.006493506493506494	0.016233766233766232	0.003246753246753247	0.012987012987012988	0.012987012987012988	0.0
4	0.0	0.0	0.0	0.0	0.0	0.0	0.0	0.0	0.0	0.0	0.012987012987012988	0.0	0.00974025974025974	0.0	0.003246753246753247	0.0
5	0.006493506493506494	0.003246753246753247	0.0	0.003246753246753247	0.0	0.0	0.003246753246753247	0.006493506493506494	0.006493506493506494	0.016233766233766232	0.0	0.00974025974025974	0.0	0.003246753246753247	0.003246753246753247	0.003246753246753247
6	0.0	0.0	0.003246753246753247	0.003246753246753247	0.0	0.0	0.0	0.003246753246753247	0.003246753246753247	0.012987012987012988	0.006493506493506494	0.0	0.003246753246753247	0.0	0.0	0.003246753246753247
7	0.0	0.0	0.0	0.0	0.0	0.003246753246753247	0.006493506493506494	0.0	0.0	0.003246753246753247	0.0	0.0	0.0	0.0	0.0	0.0
8	0.0	0.0	0.00974025974025974	0.0	0.0	0.0	0.00974025974025974	0.0	0.0	0.003246753246753247	0.003246753246753247	0.0	0.0	0.0	0.003246753246753247	0.006493506493506494
9	0.0	0.003246753246753247	0.0	0.0	0.0	0.006493506493506494	0.012987012987012988	0.00974025974025974	0.006493506493506494	0.0	0.003246753246753247	0.0	0.0	0.0	0.0	0.006493506493506494
10	0.003246753246753247	0.0	0.0	0.003246753246753247	0.006493506493506494	0.00974025974025974	0.003246753246753247	0.003246753246753247	0.006493506493506494	0.0	0.0	0.0	0.0	0.0	0.0	0.012987012987012988
11	0.003246753246753247	0.016233766233766232	0.0	0.006493506493506494	0.00974025974025974	0.012987012987012988	0.00974025974025974	0.003246753246753247	0.0	0.003246753246753247	0.0	0.0	0.0	0.0	0.0	0.012987012987012988
12	0.0	0.012987012987012988	0.00974025974025974	0.003246753246753247	0.006493506493506494	0.00974025974025974	0.003246753246753247	0.003246753246753247	0.0	0.0	0.0	0.003246753246753247	0.0	0.0	0.0	0.0
13	0.0	0.00974025974025974	0.0	0.00974025974025974	0.006493506493506494	0.0	0.0	0.003246753246753247	0.0	0.003246753246753247	0.0	0.0	0.0	0.0	0.0	0.003246753246753247
14	0.01948051948051948	0.012987012987012988	0.016233766233766232	0.012987012987012988	0.016233766233766232	0.00974025974025974	0.003246753246753247	0.003246753246753247	0.0	0.006493506493506494	0.0	0.0	0.0	0.0	0.0	0.00974025974025974
15	0.022727272727272728	0.012987012987012988	0.006493506493506494	0.006493506493506494	0.006493506493506494	0.003246753246753247	0.0	0.003246753246753247	0.0	0.0	0.003246753246753247	0.0	0.003246753246753247	0.0	0.006493506493506494	0.006493506493506494
