# Supplementary material for: Complementary encoding of spatial information in hippocampal astrocytes
Source: PLoS Biol. 2022 Mar 3;20(3):e3001530. doi: 10.1371/journal.pbio.3001530 (PMC8893713; doi:10.1371/journal.pbio.3001530)
Supplement: S3 Data — (ZIP) [file pbio.3001530.s035.zip › S3_Data/HeatMap_S9_Fig/Backward_002_astro_obs_bin_4.csv]

	0	1	2	3
0	0.03571428571428571	0.016233766233766232	0.06168831168831169	0.2662337662337662
1	0.012987012987012988	0.022727272727272728	0.06818181818181818	0.01948051948051948
2	0.032467532467532464	0.11038961038961038	0.01948051948051948	0.02922077922077922
3	0.17857142857142858	0.07792207792207792	0.012987012987012988	0.03571428571428571
