# Supplementary material for: Complementary encoding of spatial information in hippocampal astrocytes
Source: PLoS Biol. 2022 Mar 3;20(3):e3001530. doi: 10.1371/journal.pbio.3001530 (PMC8893713; doi:10.1371/journal.pbio.3001530)
Supplement: S3 Data — (ZIP) [file pbio.3001530.s035.zip › S3_Data/HeatMap_S9_Fig/Backward_002_astro_obs_bin_8.csv]

	0	1	2	3	4	5	6	7
0	0.02922077922077922	0.016233766233766232	0.006493506493506494	0.02922077922077922	0.006493506493506494	0.00974025974025974	0.06493506493506493	0.12012987012987013
1	0.006493506493506494	0.0	0.0	0.003246753246753247	0.003246753246753247	0.022727272727272728	0.045454545454545456	0.025974025974025976
2	0.00974025974025974	0.003246753246753247	0.0	0.006493506493506494	0.016233766233766232	0.025974025974025976	0.006493506493506494	0.00974025974025974
3	0.0	0.006493506493506494	0.006493506493506494	0.016233766233766232	0.016233766233766232	0.012987012987012988	0.003246753246753247	0.00974025974025974
4	0.0	0.003246753246753247	0.003246753246753247	0.025974025974025976	0.016233766233766232	0.003246753246753247	0.0	0.003246753246753247
5	0.00974025974025974	0.022727272727272728	0.05194805194805195	0.006493506493506494	0.012987012987012988	0.0	0.0	0.022727272727272728
6	0.03571428571428571	0.01948051948051948	0.02922077922077922	0.012987012987012988	0.003246753246753247	0.003246753246753247	0.0	0.006493506493506494
7	0.06493506493506493	0.032467532467532464	0.022727272727272728	0.006493506493506494	0.006493506493506494	0.003246753246753247	0.003246753246753247	0.02922077922077922
