# Supplementary material for: Complementary encoding of spatial information in hippocampal astrocytes
Source: PLoS Biol. 2022 Mar 3;20(3):e3001530. doi: 10.1371/journal.pbio.3001530 (PMC8893713; doi:10.1371/journal.pbio.3001530)
Supplement: S3 Data — (ZIP) [file pbio.3001530.s035.zip › S3_Data/HeatMap_S9_Fig/Backward_003_astro_obs_bin_12.csv]

	0	1	2	3	4	5	6	7	8	9	10	11
0	0.003003003003003003	0.0	0.0	0.003003003003003003	0.0	0.0	0.006006006006006006	0.0	0.003003003003003003	0.015015015015015015	0.009009009009009009	0.07807807807807808
1	0.0	0.0	0.0	0.0	0.0	0.0	0.0	0.0	0.0	0.009009009009009009	0.012012012012012012	0.012012012012012012
2	0.006006006006006006	0.003003003003003003	0.0	0.003003003003003003	0.003003003003003003	0.012012012012012012	0.0	0.0	0.012012012012012012	0.021021021021021023	0.015015015015015015	0.003003003003003003
3	0.003003003003003003	0.0	0.003003003003003003	0.003003003003003003	0.006006006006006006	0.0	0.0	0.003003003003003003	0.03003003003003003	0.012012012012012012	0.0	0.0
4	0.0	0.0	0.003003003003003003	0.009009009009009009	0.006006006006006006	0.003003003003003003	0.003003003003003003	0.0	0.009009009009009009	0.0	0.003003003003003003	0.009009009009009009
5	0.006006006006006006	0.0	0.0	0.009009009009009009	0.0	0.021021021021021023	0.024024024024024024	0.003003003003003003	0.0	0.0	0.0	0.003003003003003003
6	0.003003003003003003	0.006006006006006006	0.0	0.003003003003003003	0.009009009009009009	0.009009009009009009	0.003003003003003003	0.003003003003003003	0.003003003003003003	0.003003003003003003	0.0	0.006006006006006006
7	0.0	0.0	0.0	0.006006006006006006	0.036036036036036036	0.006006006006006006	0.003003003003003003	0.0	0.0	0.0	0.0	0.003003003003003003
8	0.009009009009009009	0.012012012012012012	0.024024024024024024	0.06606606606606606	0.021021021021021023	0.009009009009009009	0.006006006006006006	0.015015015015015015	0.0	0.006006006006006006	0.0	0.021021021021021023
9	0.006006006006006006	0.009009009009009009	0.07507507507507508	0.006006006006006006	0.0	0.0	0.0	0.006006006006006006	0.0	0.0	0.0	0.006006006006006006
10	0.018018018018018018	0.042042042042042045	0.0	0.003003003003003003	0.003003003003003003	0.009009009009009009	0.003003003003003003	0.0	0.0	0.0	0.0	0.0
11	0.06006006006006006	0.015015015015015015	0.012012012012012012	0.012012012012012012	0.003003003003003003	0.0	0.009009009009009009	0.003003003003003003	0.003003003003003003	0.003003003003003003	0.0	0.003003003003003003
