# Supplementary material for: Complementary encoding of spatial information in hippocampal astrocytes
Source: PLoS Biol. 2022 Mar 3;20(3):e3001530. doi: 10.1371/journal.pbio.3001530 (PMC8893713; doi:10.1371/journal.pbio.3001530)
Supplement: S3 Data — (ZIP) [file pbio.3001530.s035.zip › S3_Data/HeatMap_S9_Fig/Backward_003_astro_obs_bin_16.csv]

	0	1	2	3	4	5	6	7	8	9	10	11	12	13	14	15
0	0.006006006006006006	0.0	0.0	0.003003003003003003	0.0	0.0	0.006006006006006006	0.0	0.0	0.003003003003003003	0.006006006006006006	0.006006006006006006	0.009009009009009009	0.006006006006006006	0.009009009009009009	0.07207207207207207
1	0.0	0.0	0.0	0.0	0.0	0.0	0.0	0.0	0.0	0.0	0.0	0.0	0.0	0.009009009009009009	0.003003003003003003	0.003003003003003003
2	0.0	0.0	0.0	0.0	0.0	0.0	0.0	0.0	0.0	0.0	0.0	0.0	0.006006006006006006	0.003003003003003003	0.006006006006006006	0.003003003003003003
3	0.003003003003003003	0.003003003003003003	0.0	0.0	0.0	0.003003003003003003	0.003003003003003003	0.006006006006006006	0.003003003003003003	0.003003003003003003	0.0	0.009009009009009009	0.024024024024024024	0.015015015015015015	0.003003003003003003	0.009009009009009009
4	0.003003003003003003	0.0	0.0	0.0	0.003003003003003003	0.0	0.0	0.003003003003003003	0.0	0.0	0.003003003003003003	0.015015015015015015	0.006006006006006006	0.0	0.0	0.003003003003003003
5	0.0	0.0	0.0	0.0	0.0	0.0	0.003003003003003003	0.0	0.009009009009009009	0.0	0.012012012012012012	0.006006006006006006	0.0	0.0	0.0	0.0
6	0.003003003003003003	0.003003003003003003	0.006006006006006006	0.0	0.003003003003003003	0.006006006006006006	0.0	0.0	0.0	0.0	0.003003003003003003	0.0	0.0	0.0	0.0	0.0
7	0.003003003003003003	0.0	0.0	0.0	0.0	0.003003003003003003	0.003003003003003003	0.006006006006006006	0.012012012012012012	0.009009009009009009	0.003003003003003003	0.0	0.003003003003003003	0.0	0.0	0.003003003003003003
8	0.006006006006006006	0.003003003003003003	0.003003003003003003	0.0	0.003003003003003003	0.003003003003003003	0.003003003003003003	0.009009009009009009	0.006006006006006006	0.0	0.0	0.0	0.003003003003003003	0.0	0.006006006006006006	0.0
9	0.0	0.0	0.003003003003003003	0.0	0.0	0.012012012012012012	0.018018018018018018	0.012012012012012012	0.0	0.003003003003003003	0.0	0.003003003003003003	0.003003003003003003	0.0	0.0	0.0
10	0.003003003003003003	0.0	0.003003003003003003	0.003003003003003003	0.006006006006006006	0.015015015015015015	0.012012012012012012	0.003003003003003003	0.0	0.003003003003003003	0.0	0.0	0.0	0.0	0.0	0.003003003003003003
11	0.003003003003003003	0.0	0.012012012012012012	0.012012012012012012	0.06006006006006006	0.018018018018018018	0.006006006006006006	0.003003003003003003	0.006006006006006006	0.012012012012012012	0.003003003003003003	0.006006006006006006	0.003003003003003003	0.0	0.0	0.018018018018018018
12	0.006006006006006006	0.003003003003003003	0.006006006006006006	0.05105105105105105	0.009009009009009009	0.003003003003003003	0.0	0.0	0.0	0.0	0.0	0.0	0.0	0.0	0.0	0.012012012012012012
13	0.015015015015015015	0.012012012012012012	0.015015015015015015	0.012012012012012012	0.009009009009009009	0.003003003003003003	0.006006006006006006	0.003003003003003003	0.0	0.0	0.0	0.0	0.0	0.0	0.0	0.006006006006006006
14	0.012012012012012012	0.018018018018018018	0.015015015015015015	0.0	0.0	0.003003003003003003	0.0	0.006006006006006006	0.0	0.0	0.0	0.0	0.003003003003003003	0.0	0.0	0.0
15	0.036036036036036036	0.009009009009009009	0.018018018018018018	0.006006006006006006	0.006006006006006006	0.0	0.0	0.0	0.006006006006006006	0.0	0.0	0.0	0.0	0.0	0.0	0.0
