# Supplementary material for: Complementary encoding of spatial information in hippocampal astrocytes
Source: PLoS Biol. 2022 Mar 3;20(3):e3001530. doi: 10.1371/journal.pbio.3001530 (PMC8893713; doi:10.1371/journal.pbio.3001530)
Supplement: S3 Data — (ZIP) [file pbio.3001530.s035.zip › S3_Data/HeatMap_S9_Fig/Backward_003_astro_obs_bin_4.csv]

	0	1	2	3
0	0.012012012012012012	0.018018018018018018	0.03003003003003003	0.18018018018018017
1	0.015015015015015015	0.03903903903903904	0.06006006006006006	0.015015015015015015
2	0.05105105105105105	0.1981981981981982	0.042042042042042045	0.036036036036036036
3	0.24024024024024024	0.024024024024024024	0.018018018018018018	0.021021021021021023
