# Supplementary material for: Complementary encoding of spatial information in hippocampal astrocytes
Source: PLoS Biol. 2022 Mar 3;20(3):e3001530. doi: 10.1371/journal.pbio.3001530 (PMC8893713; doi:10.1371/journal.pbio.3001530)
Supplement: S3 Data — (ZIP) [file pbio.3001530.s035.zip › S3_Data/HeatMap_S9_Fig/Backward_003_astro_obs_bin_8.csv]

	0	1	2	3	4	5	6	7
0	0.009009009009009009	0.012012012012012012	0.003003003003003003	0.012012012012012012	0.012012012012012012	0.009009009009009009	0.04804804804804805	0.0990990990990991
1	0.006006006006006006	0.0	0.003003003003003003	0.0	0.0	0.006006006006006006	0.02702702702702703	0.021021021021021023
2	0.0	0.006006006006006006	0.003003003003003003	0.009009009009009009	0.006006006006006006	0.036036036036036036	0.009009009009009009	0.003003003003003003
3	0.003003003003003003	0.0	0.006006006006006006	0.006006006006006006	0.012012012012012012	0.0	0.0	0.0
4	0.003003003003003003	0.009009009009009009	0.018018018018018018	0.03303303303303303	0.012012012012012012	0.006006006006006006	0.003003003003003003	0.003003003003003003
5	0.009009009009009009	0.036036036036036036	0.0990990990990991	0.03903903903903904	0.015015015015015015	0.012012012012012012	0.0	0.018018018018018018
6	0.024024024024024024	0.07207207207207207	0.021021021021021023	0.006006006006006006	0.003003003003003003	0.003003003003003003	0.0	0.012012012012012012
7	0.0960960960960961	0.03303303303303303	0.015015015015015015	0.006006006006006006	0.015015015015015015	0.003003003003003003	0.006006006006006006	0.003003003003003003
