# Supplementary material for: Complementary encoding of spatial information in hippocampal astrocytes
Source: PLoS Biol. 2022 Mar 3;20(3):e3001530. doi: 10.1371/journal.pbio.3001530 (PMC8893713; doi:10.1371/journal.pbio.3001530)
Supplement: S3 Data — (ZIP) [file pbio.3001530.s035.zip › S3_Data/HeatMap_S9_Fig/Backward_004_astro_obs_bin_12.csv]

	0	1	2	3	4	5	6	7	8	9	10	11
0	0.0	0.0	0.0	0.0036429872495446266	0.0036429872495446266	0.0	0.007285974499089253	0.00546448087431694	0.0036429872495446266	0.0	0.01092896174863388	0.04371584699453552
1	0.0036429872495446266	0.0	0.0	0.0018214936247723133	0.0	0.0	0.0036429872495446266	0.0018214936247723133	0.0036429872495446266	0.007285974499089253	0.01639344262295082	0.009107468123861567
2	0.0	0.0	0.0	0.0	0.009107468123861567	0.007285974499089253	0.0	0.0036429872495446266	0.01092896174863388	0.020036429872495445	0.0018214936247723133	0.0018214936247723133
3	0.0	0.0036429872495446266	0.0	0.0	0.00546448087431694	0.00546448087431694	0.0018214936247723133	0.01092896174863388	0.029143897996357013	0.009107468123861567	0.007285974499089253	0.007285974499089253
4	0.0	0.0	0.0	0.0018214936247723133	0.0018214936247723133	0.01092896174863388	0.01639344262295082	0.04189435336976321	0.01639344262295082	0.007285974499089253	0.0036429872495446266	0.01092896174863388
5	0.0036429872495446266	0.0018214936247723133	0.00546448087431694	0.0036429872495446266	0.00546448087431694	0.025500910746812388	0.08743169398907104	0.012750455373406194	0.007285974499089253	0.01092896174863388	0.012750455373406194	0.009107468123861567
6	0.0018214936247723133	0.00546448087431694	0.00546448087431694	0.007285974499089253	0.009107468123861567	0.051001821493624776	0.012750455373406194	0.0018214936247723133	0.009107468123861567	0.00546448087431694	0.0018214936247723133	0.0018214936247723133
7	0.0018214936247723133	0.0018214936247723133	0.0	0.00546448087431694	0.03278688524590164	0.01639344262295082	0.00546448087431694	0.0018214936247723133	0.0036429872495446266	0.007285974499089253	0.0036429872495446266	0.00546448087431694
8	0.0018214936247723133	0.00546448087431694	0.020036429872495445	0.060109289617486336	0.012750455373406194	0.00546448087431694	0.0036429872495446266	0.0018214936247723133	0.0	0.0036429872495446266	0.00546448087431694	0.01092896174863388
9	0.0	0.007285974499089253	0.014571948998178506	0.014571948998178506	0.007285974499089253	0.0036429872495446266	0.0018214936247723133	0.0018214936247723133	0.0018214936247723133	0.0	0.0018214936247723133	0.007285974499089253
10	0.0036429872495446266	0.00546448087431694	0.007285974499089253	0.0018214936247723133	0.0036429872495446266	0.0036429872495446266	0.0	0.0	0.0018214936247723133	0.0	0.0	0.0
11	0.007285974499089253	0.0036429872495446266	0.0036429872495446266	0.0018214936247723133	0.0	0.0	0.0036429872495446266	0.0018214936247723133	0.0	0.0	0.0	0.0018214936247723133
