# Supplementary material for: Complementary encoding of spatial information in hippocampal astrocytes
Source: PLoS Biol. 2022 Mar 3;20(3):e3001530. doi: 10.1371/journal.pbio.3001530 (PMC8893713; doi:10.1371/journal.pbio.3001530)
Supplement: S3 Data — (ZIP) [file pbio.3001530.s035.zip › S3_Data/HeatMap_S9_Fig/Backward_004_astro_obs_bin_16.csv]

	0	1	2	3	4	5	6	7	8	9	10	11	12	13	14	15
0	0.0	0.0	0.0	0.0	0.0018214936247723133	0.0	0.0018214936247723133	0.0	0.0	0.0018214936247723133	0.0	0.0018214936247723133	0.0018214936247723133	0.00546448087431694	0.012750455373406194	0.03825136612021858
1	0.0018214936247723133	0.0	0.0	0.0018214936247723133	0.0	0.0	0.0018214936247723133	0.0018214936247723133	0.0	0.0018214936247723133	0.0018214936247723133	0.0018214936247723133	0.0	0.0036429872495446266	0.014571948998178506	0.007285974499089253
2	0.0	0.0	0.0	0.00546448087431694	0.0	0.0018214936247723133	0.0	0.0018214936247723133	0.0	0.0018214936247723133	0.0018214936247723133	0.00546448087431694	0.009107468123861567	0.012750455373406194	0.00546448087431694	0.0018214936247723133
3	0.0	0.0	0.0	0.0	0.0	0.0	0.007285974499089253	0.0018214936247723133	0.0	0.0	0.0036429872495446266	0.0036429872495446266	0.0273224043715847	0.0036429872495446266	0.0018214936247723133	0.0018214936247723133
4	0.0	0.0036429872495446266	0.0018214936247723133	0.0	0.0036429872495446266	0.0036429872495446266	0.0036429872495446266	0.0018214936247723133	0.0018214936247723133	0.007285974499089253	0.009107468123861567	0.02185792349726776	0.00546448087431694	0.00546448087431694	0.0036429872495446266	0.0018214936247723133
5	0.0	0.0	0.0018214936247723133	0.0	0.0	0.0018214936247723133	0.0	0.0	0.007285974499089253	0.007285974499089253	0.012750455373406194	0.012750455373406194	0.0018214936247723133	0.0036429872495446266	0.0	0.0018214936247723133
6	0.0	0.0	0.0	0.0	0.0018214936247723133	0.0	0.0018214936247723133	0.00546448087431694	0.009107468123861567	0.0273224043715847	0.01092896174863388	0.0	0.0	0.0	0.0	0.007285974499089253
7	0.0	0.0018214936247723133	0.0018214936247723133	0.0018214936247723133	0.0036429872495446266	0.0018214936247723133	0.00546448087431694	0.012750455373406194	0.07832422586520947	0.014571948998178506	0.0018214936247723133	0.007285974499089253	0.0036429872495446266	0.007285974499089253	0.007285974499089253	0.0
8	0.0	0.0018214936247723133	0.0036429872495446266	0.0	0.0	0.0018214936247723133	0.012750455373406194	0.03825136612021858	0.007285974499089253	0.0018214936247723133	0.0018214936247723133	0.009107468123861567	0.00546448087431694	0.0	0.0018214936247723133	0.009107468123861567
9	0.0018214936247723133	0.0	0.0036429872495446266	0.0	0.0036429872495446266	0.007285974499089253	0.0273224043715847	0.012750455373406194	0.009107468123861567	0.0018214936247723133	0.0018214936247723133	0.0036429872495446266	0.0036429872495446266	0.0	0.0	0.007285974499089253
10	0.0018214936247723133	0.0	0.0018214936247723133	0.0036429872495446266	0.009107468123861567	0.025500910746812388	0.014571948998178506	0.00546448087431694	0.0036429872495446266	0.0	0.0	0.0	0.0018214936247723133	0.0018214936247723133	0.0018214936247723133	0.0
11	0.0	0.0	0.0018214936247723133	0.01092896174863388	0.03460837887067395	0.012750455373406194	0.00546448087431694	0.0018214936247723133	0.0018214936247723133	0.0036429872495446266	0.0	0.0018214936247723133	0.0018214936247723133	0.0	0.0018214936247723133	0.0036429872495446266
12	0.0036429872495446266	0.0018214936247723133	0.007285974499089253	0.009107468123861567	0.012750455373406194	0.009107468123861567	0.009107468123861567	0.0	0.0018214936247723133	0.0	0.0018214936247723133	0.0018214936247723133	0.0	0.0	0.0	0.007285974499089253
13	0.0	0.0	0.009107468123861567	0.00546448087431694	0.0	0.0018214936247723133	0.0018214936247723133	0.00546448087431694	0.0	0.0	0.0018214936247723133	0.0	0.0	0.0	0.0	0.0
14	0.0036429872495446266	0.00546448087431694	0.0018214936247723133	0.0	0.0	0.0	0.0	0.0018214936247723133	0.0	0.0	0.0018214936247723133	0.0018214936247723133	0.0	0.0	0.0	0.0
15	0.009107468123861567	0.0018214936247723133	0.0	0.0036429872495446266	0.0	0.0	0.0	0.0	0.0036429872495446266	0.0	0.0	0.0	0.0	0.0	0.0	0.0018214936247723133
