# Supplementary material for: Complementary encoding of spatial information in hippocampal astrocytes
Source: PLoS Biol. 2022 Mar 3;20(3):e3001530. doi: 10.1371/journal.pbio.3001530 (PMC8893713; doi:10.1371/journal.pbio.3001530)
Supplement: S3 Data — (ZIP) [file pbio.3001530.s035.zip › S3_Data/HeatMap_S9_Fig/Backward_004_astro_obs_bin_4.csv]

	0	1	2	3
0	0.009107468123861567	0.030965391621129327	0.03278688524590164	0.14207650273224043
1	0.009107468123861567	0.04189435336976321	0.22404371584699453	0.0546448087431694
2	0.03825136612021858	0.2185792349726776	0.04371584699453552	0.04007285974499089
3	0.058287795992714025	0.030965391621129327	0.01639344262295082	0.009107468123861567
