# Supplementary material for: Complementary encoding of spatial information in hippocampal astrocytes
Source: PLoS Biol. 2022 Mar 3;20(3):e3001530. doi: 10.1371/journal.pbio.3001530 (PMC8893713; doi:10.1371/journal.pbio.3001530)
Supplement: S3 Data — (ZIP) [file pbio.3001530.s035.zip › S3_Data/HeatMap_S9_Fig/Backward_004_astro_obs_bin_8.csv]

	0	1	2	3	4	5	6	7
0	0.0018214936247723133	0.0018214936247723133	0.00546448087431694	0.0018214936247723133	0.0036429872495446266	0.0036429872495446266	0.007285974499089253	0.07103825136612021
1	0.0018214936247723133	0.0036429872495446266	0.00546448087431694	0.00546448087431694	0.0018214936247723133	0.01639344262295082	0.04371584699453552	0.009107468123861567
2	0.0018214936247723133	0.0018214936247723133	0.0018214936247723133	0.012750455373406194	0.014571948998178506	0.0546448087431694	0.018214936247723135	0.014571948998178506
3	0.0018214936247723133	0.00546448087431694	0.0036429872495446266	0.0273224043715847	0.12750455373406194	0.020036429872495445	0.009107468123861567	0.007285974499089253
4	0.00546448087431694	0.012750455373406194	0.014571948998178506	0.09289617486338798	0.025500910746812388	0.023679417122040074	0.012750455373406194	0.01639344262295082
5	0.0018214936247723133	0.01639344262295082	0.08378870673952642	0.023679417122040074	0.01092896174863388	0.0	0.01092896174863388	0.01639344262295082
6	0.0018214936247723133	0.029143897996357013	0.02185792349726776	0.01639344262295082	0.0036429872495446266	0.0036429872495446266	0.0018214936247723133	0.00546448087431694
7	0.02185792349726776	0.00546448087431694	0.0018214936247723133	0.0036429872495446266	0.00546448087431694	0.0018214936247723133	0.0018214936247723133	0.0
