# Supplementary material for: Complementary encoding of spatial information in hippocampal astrocytes
Source: PLoS Biol. 2022 Mar 3;20(3):e3001530. doi: 10.1371/journal.pbio.3001530 (PMC8893713; doi:10.1371/journal.pbio.3001530)
Supplement: S3 Data — (ZIP) [file pbio.3001530.s035.zip › S3_Data/HeatMap_S9_Fig/Backward_005_astro_obs_bin_12.csv]

	0	1	2	3	4	5	6	7	8	9	10	11
0	0.0	0.0	0.004651162790697674	0.004651162790697674	0.004651162790697674	0.0	0.004651162790697674	0.0	0.0	0.0	0.018604651162790697	0.08837209302325581
1	0.009302325581395349	0.0	0.0	0.0	0.0	0.0	0.0	0.004651162790697674	0.0	0.0	0.013953488372093023	0.009302325581395349
2	0.0	0.0	0.0	0.0	0.0	0.0	0.013953488372093023	0.0	0.004651162790697674	0.027906976744186046	0.004651162790697674	0.0
3	0.0	0.0	0.0	0.004651162790697674	0.0	0.013953488372093023	0.0	0.004651162790697674	0.0	0.0	0.0	0.0
4	0.0	0.0	0.0	0.0	0.004651162790697674	0.0	0.009302325581395349	0.023255813953488372	0.009302325581395349	0.004651162790697674	0.004651162790697674	0.0
5	0.0	0.0	0.0	0.013953488372093023	0.009302325581395349	0.013953488372093023	0.06976744186046512	0.013953488372093023	0.0	0.009302325581395349	0.0	0.004651162790697674
6	0.0	0.0	0.0	0.004651162790697674	0.0	0.05581395348837209	0.027906976744186046	0.0	0.009302325581395349	0.0	0.0	0.009302325581395349
7	0.0	0.0	0.004651162790697674	0.009302325581395349	0.05581395348837209	0.0	0.023255813953488372	0.009302325581395349	0.0	0.013953488372093023	0.0	0.0
8	0.0	0.0	0.018604651162790697	0.05581395348837209	0.013953488372093023	0.013953488372093023	0.03255813953488372	0.009302325581395349	0.004651162790697674	0.0	0.0	0.004651162790697674
9	0.0	0.013953488372093023	0.0	0.03255813953488372	0.03255813953488372	0.0	0.027906976744186046	0.004651162790697674	0.004651162790697674	0.0	0.0	0.004651162790697674
10	0.013953488372093023	0.0	0.009302325581395349	0.0	0.004651162790697674	0.0	0.004651162790697674	0.0	0.0	0.0	0.0	0.0
11	0.027906976744186046	0.009302325581395349	0.0	0.0	0.004651162790697674	0.0	0.0	0.0	0.0	0.0	0.0	0.0
