# Supplementary material for: Complementary encoding of spatial information in hippocampal astrocytes
Source: PLoS Biol. 2022 Mar 3;20(3):e3001530. doi: 10.1371/journal.pbio.3001530 (PMC8893713; doi:10.1371/journal.pbio.3001530)
Supplement: S3 Data — (ZIP) [file pbio.3001530.s035.zip › S3_Data/HeatMap_S9_Fig/Backward_005_astro_obs_bin_16.csv]

	0	1	2	3	4	5	6	7	8	9	10	11	12	13	14	15
0	0.0	0.0	0.0	0.0	0.004651162790697674	0.0	0.0	0.0	0.009302325581395349	0.0	0.0	0.0	0.0	0.009302325581395349	0.013953488372093023	0.046511627906976744
1	0.0	0.0	0.0	0.0	0.0	0.004651162790697674	0.0	0.0	0.0	0.0	0.0	0.0	0.0	0.009302325581395349	0.0	0.013953488372093023
2	0.0	0.0	0.0	0.0	0.0	0.0	0.0	0.0	0.0	0.0	0.0	0.0	0.0	0.0	0.004651162790697674	0.0
3	0.0	0.0	0.0	0.0	0.0	0.0	0.0	0.0	0.009302325581395349	0.004651162790697674	0.0	0.0	0.023255813953488372	0.004651162790697674	0.004651162790697674	0.0
4	0.0	0.0	0.0	0.0	0.0	0.0	0.004651162790697674	0.004651162790697674	0.0	0.0	0.004651162790697674	0.0	0.004651162790697674	0.0	0.0	0.0
5	0.0	0.0	0.0	0.0	0.0	0.0	0.0	0.004651162790697674	0.0	0.013953488372093023	0.0	0.004651162790697674	0.0	0.0	0.0	0.0
6	0.0	0.0	0.0	0.0	0.0	0.0	0.0	0.0	0.018604651162790697	0.023255813953488372	0.009302325581395349	0.0	0.0	0.0	0.009302325581395349	0.004651162790697674
7	0.0	0.0	0.0	0.004651162790697674	0.0	0.018604651162790697	0.013953488372093023	0.023255813953488372	0.037209302325581395	0.004651162790697674	0.009302325581395349	0.0	0.004651162790697674	0.0	0.0	0.009302325581395349
8	0.0	0.0	0.0	0.0	0.0	0.004651162790697674	0.004651162790697674	0.037209302325581395	0.018604651162790697	0.0	0.0	0.004651162790697674	0.0	0.0	0.004651162790697674	0.0
9	0.0	0.0	0.0	0.0	0.004651162790697674	0.009302325581395349	0.004651162790697674	0.0	0.004651162790697674	0.004651162790697674	0.0	0.004651162790697674	0.004651162790697674	0.0	0.0	0.004651162790697674
10	0.013953488372093023	0.004651162790697674	0.0	0.004651162790697674	0.0	0.07441860465116279	0.004651162790697674	0.004651162790697674	0.023255813953488372	0.023255813953488372	0.0	0.004651162790697674	0.013953488372093023	0.009302325581395349	0.009302325581395349	0.009302325581395349
11	0.0	0.0	0.004651162790697674	0.018604651162790697	0.027906976744186046	0.013953488372093023	0.004651162790697674	0.0	0.027906976744186046	0.013953488372093023	0.004651162790697674	0.004651162790697674	0.0	0.0	0.0	0.0
12	0.004651162790697674	0.0	0.0	0.0	0.013953488372093023	0.03255813953488372	0.013953488372093023	0.004651162790697674	0.013953488372093023	0.004651162790697674	0.004651162790697674	0.0	0.0	0.0	0.0	0.0
13	0.004651162790697674	0.0	0.013953488372093023	0.0	0.0	0.0	0.0	0.0	0.004651162790697674	0.0	0.0	0.0	0.0	0.0	0.0	0.0
14	0.004651162790697674	0.009302325581395349	0.0	0.0	0.0	0.004651162790697674	0.0	0.0	0.0	0.0	0.0	0.0	0.0	0.0	0.0	0.0
15	0.013953488372093023	0.004651162790697674	0.004651162790697674	0.0	0.0	0.004651162790697674	0.004651162790697674	0.0	0.0	0.0	0.0	0.0	0.0	0.0	0.0	0.0
