# Supplementary material for: Complementary encoding of spatial information in hippocampal astrocytes
Source: PLoS Biol. 2022 Mar 3;20(3):e3001530. doi: 10.1371/journal.pbio.3001530 (PMC8893713; doi:10.1371/journal.pbio.3001530)
Supplement: S3 Data — (ZIP) [file pbio.3001530.s035.zip › S3_Data/HeatMap_S9_Fig/Backward_005_astro_obs_bin_4.csv]

	0	1	2	3
0	0.037209302325581395	0.013953488372093023	0.04186046511627907	0.17209302325581396
1	0.0	0.08837209302325581	0.19069767441860466	0.03255813953488372
2	0.027906976744186046	0.24651162790697675	0.08372093023255814	0.013953488372093023
3	0.046511627906976744	0.004651162790697674	0.0	0.0
