# Supplementary material for: Complementary encoding of spatial information in hippocampal astrocytes
Source: PLoS Biol. 2022 Mar 3;20(3):e3001530. doi: 10.1371/journal.pbio.3001530 (PMC8893713; doi:10.1371/journal.pbio.3001530)
Supplement: S3 Data — (ZIP) [file pbio.3001530.s035.zip › S3_Data/HeatMap_S9_Fig/Backward_006_astro_obs_bin_12.csv]

	0	1	2	3	4	5	6	7	8	9	10	11
0	0.002380952380952381	0.004761904761904762	0.002380952380952381	0.004761904761904762	0.009523809523809525	0.004761904761904762	0.009523809523809525	0.011904761904761904	0.002380952380952381	0.002380952380952381	0.004761904761904762	0.04523809523809524
1	0.002380952380952381	0.0	0.0	0.0	0.0	0.0	0.0	0.002380952380952381	0.0	0.004761904761904762	0.02142857142857143	0.007142857142857143
2	0.004761904761904762	0.0	0.0	0.002380952380952381	0.0	0.0	0.0	0.0	0.004761904761904762	0.009523809523809525	0.007142857142857143	0.0
3	0.0	0.0	0.0	0.0	0.0	0.0	0.002380952380952381	0.002380952380952381	0.009523809523809525	0.007142857142857143	0.002380952380952381	0.002380952380952381
4	0.009523809523809525	0.004761904761904762	0.002380952380952381	0.0	0.004761904761904762	0.004761904761904762	0.002380952380952381	0.04047619047619048	0.002380952380952381	0.002380952380952381	0.0	0.009523809523809525
5	0.016666666666666666	0.007142857142857143	0.004761904761904762	0.007142857142857143	0.007142857142857143	0.009523809523809525	0.04523809523809524	0.011904761904761904	0.007142857142857143	0.0	0.002380952380952381	0.004761904761904762
6	0.004761904761904762	0.004761904761904762	0.009523809523809525	0.009523809523809525	0.01904761904761905	0.06428571428571428	0.02857142857142857	0.007142857142857143	0.004761904761904762	0.0	0.002380952380952381	0.004761904761904762
7	0.023809523809523808	0.009523809523809525	0.002380952380952381	0.007142857142857143	0.030952380952380953	0.014285714285714285	0.011904761904761904	0.004761904761904762	0.0	0.002380952380952381	0.0	0.014285714285714285
8	0.004761904761904762	0.002380952380952381	0.01904761904761905	0.023809523809523808	0.007142857142857143	0.011904761904761904	0.004761904761904762	0.0	0.002380952380952381	0.002380952380952381	0.002380952380952381	0.002380952380952381
9	0.002380952380952381	0.002380952380952381	0.004761904761904762	0.0	0.0	0.002380952380952381	0.002380952380952381	0.0	0.0	0.0	0.002380952380952381	0.004761904761904762
10	0.014285714285714285	0.014285714285714285	0.004761904761904762	0.002380952380952381	0.014285714285714285	0.011904761904761904	0.030952380952380953	0.002380952380952381	0.0	0.002380952380952381	0.0	0.009523809523809525
11	0.0380952380952381	0.004761904761904762	0.007142857142857143	0.007142857142857143	0.004761904761904762	0.009523809523809525	0.002380952380952381	0.007142857142857143	0.004761904761904762	0.004761904761904762	0.002380952380952381	0.009523809523809525
