# Supplementary material for: Complementary encoding of spatial information in hippocampal astrocytes
Source: PLoS Biol. 2022 Mar 3;20(3):e3001530. doi: 10.1371/journal.pbio.3001530 (PMC8893713; doi:10.1371/journal.pbio.3001530)
Supplement: S3 Data — (ZIP) [file pbio.3001530.s035.zip › S3_Data/HeatMap_S9_Fig/Backward_006_astro_obs_bin_16.csv]

	0	1	2	3	4	5	6	7	8	9	10	11	12	13	14	15
0	0.002380952380952381	0.0	0.0	0.002380952380952381	0.004761904761904762	0.0	0.002380952380952381	0.0	0.004761904761904762	0.004761904761904762	0.007142857142857143	0.0	0.0	0.002380952380952381	0.0	0.014285714285714285
1	0.007142857142857143	0.002380952380952381	0.0	0.002380952380952381	0.0	0.004761904761904762	0.002380952380952381	0.0	0.0	0.004761904761904762	0.004761904761904762	0.002380952380952381	0.004761904761904762	0.014285714285714285	0.016666666666666666	0.01904761904761905
2	0.0	0.0	0.0	0.0	0.0	0.002380952380952381	0.0	0.0	0.0	0.0	0.0	0.0	0.0	0.0	0.009523809523809525	0.0
3	0.002380952380952381	0.0	0.0	0.0	0.0	0.0	0.0	0.0	0.0	0.0	0.004761904761904762	0.002380952380952381	0.009523809523809525	0.002380952380952381	0.002380952380952381	0.0
4	0.0	0.0	0.0	0.0	0.0	0.0	0.0	0.0	0.002380952380952381	0.002380952380952381	0.0	0.009523809523809525	0.009523809523809525	0.0	0.002380952380952381	0.0
5	0.002380952380952381	0.002380952380952381	0.002380952380952381	0.0	0.002380952380952381	0.0	0.004761904761904762	0.002380952380952381	0.002380952380952381	0.004761904761904762	0.014285714285714285	0.007142857142857143	0.002380952380952381	0.0	0.002380952380952381	0.009523809523809525
6	0.002380952380952381	0.002380952380952381	0.0	0.002380952380952381	0.0	0.0	0.002380952380952381	0.002380952380952381	0.004761904761904762	0.02142857142857143	0.002380952380952381	0.0	0.0	0.0	0.0	0.002380952380952381
7	0.011904761904761904	0.004761904761904762	0.0	0.004761904761904762	0.004761904761904762	0.007142857142857143	0.014285714285714285	0.011904761904761904	0.030952380952380953	0.007142857142857143	0.002380952380952381	0.002380952380952381	0.0	0.002380952380952381	0.002380952380952381	0.009523809523809525
8	0.004761904761904762	0.0	0.0	0.0	0.009523809523809525	0.004761904761904762	0.002380952380952381	0.03333333333333333	0.016666666666666666	0.002380952380952381	0.004761904761904762	0.0	0.0	0.0	0.002380952380952381	0.0
9	0.011904761904761904	0.0	0.0	0.0	0.0	0.002380952380952381	0.03333333333333333	0.004761904761904762	0.002380952380952381	0.0	0.004761904761904762	0.0	0.0	0.0	0.002380952380952381	0.0
10	0.004761904761904762	0.0	0.002380952380952381	0.002380952380952381	0.007142857142857143	0.014285714285714285	0.002380952380952381	0.002380952380952381	0.0	0.0	0.004761904761904762	0.002380952380952381	0.002380952380952381	0.0	0.002380952380952381	0.009523809523809525
11	0.004761904761904762	0.002380952380952381	0.002380952380952381	0.011904761904761904	0.004761904761904762	0.007142857142857143	0.0	0.004761904761904762	0.0	0.0	0.0	0.0	0.0	0.0	0.002380952380952381	0.0
12	0.0	0.0	0.002380952380952381	0.007142857142857143	0.002380952380952381	0.0	0.002380952380952381	0.0	0.0	0.004761904761904762	0.0	0.0	0.0	0.0	0.004761904761904762	0.002380952380952381
13	0.0	0.004761904761904762	0.007142857142857143	0.0	0.0	0.0	0.0	0.0	0.0	0.0	0.002380952380952381	0.0	0.002380952380952381	0.0	0.0	0.0
14	0.016666666666666666	0.023809523809523808	0.011904761904761904	0.007142857142857143	0.004761904761904762	0.009523809523809525	0.014285714285714285	0.023809523809523808	0.02857142857142857	0.02142857142857143	0.0	0.0	0.0	0.0	0.002380952380952381	0.011904761904761904
15	0.030952380952380953	0.009523809523809525	0.007142857142857143	0.004761904761904762	0.009523809523809525	0.002380952380952381	0.016666666666666666	0.007142857142857143	0.016666666666666666	0.002380952380952381	0.002380952380952381	0.002380952380952381	0.002380952380952381	0.0	0.007142857142857143	0.007142857142857143
