# Supplementary material for: Complementary encoding of spatial information in hippocampal astrocytes
Source: PLoS Biol. 2022 Mar 3;20(3):e3001530. doi: 10.1371/journal.pbio.3001530 (PMC8893713; doi:10.1371/journal.pbio.3001530)
Supplement: S3 Data — (ZIP) [file pbio.3001530.s035.zip › S3_Data/HeatMap_S9_Fig/Backward_006_astro_obs_bin_4.csv]

	0	1	2	3
0	0.023809523809523808	0.016666666666666666	0.03333333333333333	0.09047619047619047
1	0.04523809523809524	0.04285714285714286	0.12857142857142856	0.0380952380952381
2	0.06190476190476191	0.16666666666666666	0.04523809523809524	0.02619047619047619
3	0.10476190476190476	0.06904761904761905	0.06190476190476191	0.04523809523809524
