# Supplementary material for: Complementary encoding of spatial information in hippocampal astrocytes
Source: PLoS Biol. 2022 Mar 3;20(3):e3001530. doi: 10.1371/journal.pbio.3001530 (PMC8893713; doi:10.1371/journal.pbio.3001530)
Supplement: S3 Data — (ZIP) [file pbio.3001530.s035.zip › S3_Data/HeatMap_S9_Fig/Backward_006_astro_obs_bin_8.csv]

	0	1	2	3	4	5	6	7
0	0.009523809523809525	0.007142857142857143	0.004761904761904762	0.009523809523809525	0.007142857142857143	0.007142857142857143	0.016666666666666666	0.04523809523809524
1	0.002380952380952381	0.0	0.002380952380952381	0.009523809523809525	0.0	0.009523809523809525	0.014285714285714285	0.01904761904761905
2	0.002380952380952381	0.002380952380952381	0.002380952380952381	0.007142857142857143	0.014285714285714285	0.03333333333333333	0.007142857142857143	0.009523809523809525
3	0.05476190476190476	0.016666666666666666	0.014285714285714285	0.04047619047619048	0.1	0.011904761904761904	0.002380952380952381	0.02857142857142857
4	0.009523809523809525	0.004761904761904762	0.02142857142857143	0.07857142857142857	0.03333333333333333	0.007142857142857143	0.002380952380952381	0.004761904761904762
5	0.016666666666666666	0.01904761904761905	0.04047619047619048	0.01904761904761905	0.007142857142857143	0.007142857142857143	0.007142857142857143	0.016666666666666666
6	0.004761904761904762	0.01904761904761905	0.007142857142857143	0.0	0.0	0.004761904761904762	0.0	0.004761904761904762
7	0.05476190476190476	0.011904761904761904	0.011904761904761904	0.02619047619047619	0.023809523809523808	0.002380952380952381	0.004761904761904762	0.016666666666666666
