# Supplementary material for: Complementary encoding of spatial information in hippocampal astrocytes
Source: PLoS Biol. 2022 Mar 3;20(3):e3001530. doi: 10.1371/journal.pbio.3001530 (PMC8893713; doi:10.1371/journal.pbio.3001530)
Supplement: S3 Data — (ZIP) [file pbio.3001530.s035.zip › S3_Data/HeatMap_S9_Fig/Backward_007_astro_obs_bin_12.csv]

	0	1	2	3	4	5	6	7	8	9	10	11
0	0.0	0.009836065573770493	0.0	0.006557377049180328	0.006557377049180328	0.003278688524590164	0.003278688524590164	0.0	0.009836065573770493	0.0	0.01639344262295082	0.05901639344262295
1	0.0	0.003278688524590164	0.003278688524590164	0.003278688524590164	0.0	0.003278688524590164	0.003278688524590164	0.0	0.0	0.006557377049180328	0.003278688524590164	0.009836065573770493
2	0.0	0.0	0.003278688524590164	0.0	0.0	0.0	0.0	0.0	0.003278688524590164	0.006557377049180328	0.003278688524590164	0.006557377049180328
3	0.0	0.003278688524590164	0.003278688524590164	0.0	0.0	0.0	0.006557377049180328	0.006557377049180328	0.019672131147540985	0.006557377049180328	0.003278688524590164	0.0
4	0.006557377049180328	0.0	0.003278688524590164	0.006557377049180328	0.003278688524590164	0.003278688524590164	0.009836065573770493	0.0	0.009836065573770493	0.003278688524590164	0.003278688524590164	0.003278688524590164
5	0.0	0.0	0.0	0.0	0.0	0.01639344262295082	0.006557377049180328	0.019672131147540985	0.003278688524590164	0.0	0.0	0.0
6	0.003278688524590164	0.006557377049180328	0.013114754098360656	0.013114754098360656	0.009836065573770493	0.03934426229508197	0.02622950819672131	0.003278688524590164	0.003278688524590164	0.003278688524590164	0.0	0.003278688524590164
7	0.0	0.0	0.0	0.013114754098360656	0.04590163934426229	0.013114754098360656	0.0	0.0	0.0	0.0	0.0	0.003278688524590164
8	0.0	0.0	0.003278688524590164	0.05573770491803279	0.02622950819672131	0.01639344262295082	0.006557377049180328	0.003278688524590164	0.003278688524590164	0.003278688524590164	0.009836065573770493	0.0
9	0.006557377049180328	0.009836065573770493	0.03934426229508197	0.02622950819672131	0.0	0.0	0.0	0.0	0.003278688524590164	0.0	0.006557377049180328	0.003278688524590164
10	0.03278688524590164	0.04262295081967213	0.03934426229508197	0.03278688524590164	0.006557377049180328	0.006557377049180328	0.003278688524590164	0.003278688524590164	0.009836065573770493	0.0	0.0	0.003278688524590164
11	0.036065573770491806	0.01639344262295082	0.009836065573770493	0.0	0.003278688524590164	0.0	0.0	0.0	0.0	0.003278688524590164	0.006557377049180328	0.0
