# Supplementary material for: Complementary encoding of spatial information in hippocampal astrocytes
Source: PLoS Biol. 2022 Mar 3;20(3):e3001530. doi: 10.1371/journal.pbio.3001530 (PMC8893713; doi:10.1371/journal.pbio.3001530)
Supplement: S3 Data — (ZIP) [file pbio.3001530.s035.zip › S3_Data/HeatMap_S9_Fig/Backward_007_astro_obs_bin_16.csv]

	0	1	2	3	4	5	6	7	8	9	10	11	12	13	14	15
0	0.0	0.0	0.0	0.0	0.003278688524590164	0.0	0.006557377049180328	0.003278688524590164	0.006557377049180328	0.003278688524590164	0.003278688524590164	0.0	0.0	0.006557377049180328	0.003278688524590164	0.05901639344262295
1	0.0	0.003278688524590164	0.003278688524590164	0.0	0.0	0.0	0.0	0.0	0.0	0.0	0.0	0.003278688524590164	0.003278688524590164	0.003278688524590164	0.003278688524590164	0.006557377049180328
2	0.0	0.0	0.0	0.0	0.003278688524590164	0.0	0.0	0.0	0.0	0.0	0.0	0.0	0.0	0.006557377049180328	0.01639344262295082	0.0
3	0.0	0.0	0.003278688524590164	0.003278688524590164	0.0	0.0	0.0	0.0	0.0	0.0	0.0	0.003278688524590164	0.0	0.003278688524590164	0.003278688524590164	0.0
4	0.003278688524590164	0.0	0.0	0.003278688524590164	0.003278688524590164	0.0	0.0	0.0	0.0	0.0	0.009836065573770493	0.003278688524590164	0.003278688524590164	0.006557377049180328	0.0	0.0
5	0.0	0.0	0.003278688524590164	0.0	0.0	0.0	0.0	0.0	0.006557377049180328	0.006557377049180328	0.009836065573770493	0.009836065573770493	0.006557377049180328	0.003278688524590164	0.003278688524590164	0.003278688524590164
6	0.0	0.0	0.0	0.0	0.0	0.0	0.0	0.003278688524590164	0.0	0.003278688524590164	0.006557377049180328	0.003278688524590164	0.0	0.0	0.0	0.0
7	0.0	0.0	0.0	0.0	0.003278688524590164	0.003278688524590164	0.0	0.013114754098360656	0.006557377049180328	0.006557377049180328	0.009836065573770493	0.003278688524590164	0.0	0.0	0.0	0.0
8	0.003278688524590164	0.0	0.0	0.003278688524590164	0.006557377049180328	0.003278688524590164	0.006557377049180328	0.022950819672131147	0.013114754098360656	0.0	0.0	0.0	0.003278688524590164	0.0	0.0	0.0
9	0.0	0.0	0.0	0.003278688524590164	0.009836065573770493	0.019672131147540985	0.022950819672131147	0.006557377049180328	0.003278688524590164	0.0	0.003278688524590164	0.0	0.0	0.0	0.0	0.0
10	0.0	0.0	0.003278688524590164	0.003278688524590164	0.01639344262295082	0.019672131147540985	0.019672131147540985	0.006557377049180328	0.006557377049180328	0.003278688524590164	0.0	0.0	0.0	0.003278688524590164	0.0	0.0
11	0.0	0.003278688524590164	0.003278688524590164	0.013114754098360656	0.029508196721311476	0.01639344262295082	0.009836065573770493	0.013114754098360656	0.003278688524590164	0.003278688524590164	0.0	0.003278688524590164	0.003278688524590164	0.0	0.003278688524590164	0.0
12	0.006557377049180328	0.0	0.019672131147540985	0.036065573770491806	0.013114754098360656	0.0	0.003278688524590164	0.0	0.0	0.0	0.0	0.003278688524590164	0.0	0.0	0.0	0.0
13	0.01639344262295082	0.019672131147540985	0.036065573770491806	0.01639344262295082	0.03934426229508197	0.013114754098360656	0.006557377049180328	0.003278688524590164	0.003278688524590164	0.003278688524590164	0.003278688524590164	0.006557377049180328	0.003278688524590164	0.006557377049180328	0.009836065573770493	0.0
14	0.019672131147540985	0.009836065573770493	0.006557377049180328	0.0	0.003278688524590164	0.0	0.0	0.0	0.0	0.0	0.0	0.003278688524590164	0.0	0.0	0.0	0.003278688524590164
15	0.01639344262295082	0.013114754098360656	0.013114754098360656	0.006557377049180328	0.0	0.003278688524590164	0.0	0.003278688524590164	0.0	0.0	0.0	0.0	0.0	0.0	0.0	0.0
