# Supplementary material for: Complementary encoding of spatial information in hippocampal astrocytes
Source: PLoS Biol. 2022 Mar 3;20(3):e3001530. doi: 10.1371/journal.pbio.3001530 (PMC8893713; doi:10.1371/journal.pbio.3001530)
Supplement: S3 Data — (ZIP) [file pbio.3001530.s035.zip › S3_Data/HeatMap_S9_Fig/Backward_007_astro_obs_bin_4.csv]

	0	1	2	3
0	0.013114754098360656	0.003278688524590164	0.006557377049180328	0.08852459016393442
1	0.01639344262295082	0.029508196721311476	0.09836065573770492	0.02622950819672131
2	0.022950819672131147	0.25245901639344265	0.02622950819672131	0.04918032786885246
3	0.24262295081967214	0.07540983606557378	0.036065573770491806	0.013114754098360656
