# Supplementary material for: Complementary encoding of spatial information in hippocampal astrocytes
Source: PLoS Biol. 2022 Mar 3;20(3):e3001530. doi: 10.1371/journal.pbio.3001530 (PMC8893713; doi:10.1371/journal.pbio.3001530)
Supplement: S3 Data — (ZIP) [file pbio.3001530.s035.zip › S3_Data/HeatMap_S9_Fig/Backward_007_astro_obs_bin_8.csv]

	0	1	2	3	4	5	6	7
0	0.0	0.006557377049180328	0.0	0.0	0.0	0.006557377049180328	0.013114754098360656	0.05901639344262295
1	0.003278688524590164	0.003278688524590164	0.003278688524590164	0.003278688524590164	0.0	0.003278688524590164	0.003278688524590164	0.0
2	0.003278688524590164	0.022950819672131147	0.003278688524590164	0.0	0.01639344262295082	0.03278688524590164	0.022950819672131147	0.003278688524590164
3	0.003278688524590164	0.0	0.0	0.009836065573770493	0.02622950819672131	0.01639344262295082	0.003278688524590164	0.003278688524590164
4	0.006557377049180328	0.006557377049180328	0.06229508196721312	0.07868852459016394	0.02622950819672131	0.006557377049180328	0.006557377049180328	0.009836065573770493
5	0.006557377049180328	0.013114754098360656	0.10163934426229508	0.04262295081967213	0.003278688524590164	0.003278688524590164	0.003278688524590164	0.019672131147540985
6	0.036065573770491806	0.11147540983606558	0.036065573770491806	0.01639344262295082	0.006557377049180328	0.009836065573770493	0.006557377049180328	0.019672131147540985
7	0.05573770491803279	0.01639344262295082	0.003278688524590164	0.0	0.0	0.009836065573770493	0.003278688524590164	0.0
