# Supplementary material for: Complementary encoding of spatial information in hippocampal astrocytes
Source: PLoS Biol. 2022 Mar 3;20(3):e3001530. doi: 10.1371/journal.pbio.3001530 (PMC8893713; doi:10.1371/journal.pbio.3001530)
Supplement: S3 Data — (ZIP) [file pbio.3001530.s035.zip › S3_Data/HeatMap_S9_Fig/Backward_008_astro_obs_bin_16.csv]

	0	1	2	3	4	5	6	7	8	9	10	11	12	13	14	15
0	0.0	0.0	0.0	0.0	0.0	0.0	0.0	0.0	0.0022271714922048997	0.0	0.0	0.0	0.0	0.0	0.0066815144766146995	0.0
1	0.0	0.0	0.0	0.0	0.0	0.0	0.0	0.0	0.0	0.0	0.0	0.0022271714922048997	0.0022271714922048997	0.004454342984409799	0.004454342984409799	0.013363028953229399
2	0.0	0.0	0.0	0.0	0.0	0.0	0.0	0.0	0.0	0.0	0.0	0.0022271714922048997	0.0	0.0	0.0066815144766146995	0.0022271714922048997
3	0.0	0.0	0.0	0.0022271714922048997	0.0	0.0	0.0	0.0	0.0	0.0	0.0	0.0	0.0	0.0022271714922048997	0.0	0.0022271714922048997
4	0.0	0.0	0.0	0.0	0.0022271714922048997	0.0	0.0	0.0	0.0	0.0	0.0022271714922048997	0.008908685968819599	0.0022271714922048997	0.0022271714922048997	0.0	0.0
5	0.0	0.0	0.0	0.0	0.0	0.0022271714922048997	0.0	0.0	0.004454342984409799	0.011135857461024499	0.0	0.004454342984409799	0.0022271714922048997	0.0	0.0	0.0
6	0.004454342984409799	0.0	0.0	0.0	0.0	0.0	0.0022271714922048997	0.0022271714922048997	0.0066815144766146995	0.0066815144766146995	0.008908685968819599	0.0022271714922048997	0.0022271714922048997	0.0	0.0	0.0
7	0.0022271714922048997	0.0	0.0	0.0	0.0	0.0	0.0	0.011135857461024499	0.031180400890868598	0.008908685968819599	0.0	0.0022271714922048997	0.0	0.0	0.0	0.0
8	0.0	0.0	0.0022271714922048997	0.0	0.0	0.0	0.013363028953229399	0.035634743875278395	0.011135857461024499	0.0	0.0	0.0	0.0	0.0	0.0	0.0
9	0.0022271714922048997	0.0	0.004454342984409799	0.0	0.0022271714922048997	0.013363028953229399	0.0378619153674833	0.013363028953229399	0.0	0.0	0.0	0.0	0.0	0.0	0.0	0.0
10	0.0	0.0	0.0022271714922048997	0.0	0.017817371937639197	0.0645879732739421	0.0200445434298441	0.0	0.0	0.0	0.0	0.0	0.0	0.0	0.0	0.0
11	0.0022271714922048997	0.0022271714922048997	0.0	0.024498886414253896	0.0757238307349666	0.017817371937639197	0.0022271714922048997	0.0	0.0	0.0	0.0	0.0	0.0	0.0	0.0022271714922048997	0.0
12	0.0	0.0022271714922048997	0.011135857461024499	0.08908685968819599	0.015590200445434299	0.0	0.0022271714922048997	0.0022271714922048997	0.0022271714922048997	0.0	0.0	0.0	0.0	0.0	0.0	0.004454342984409799
13	0.0	0.008908685968819599	0.0378619153674833	0.017817371937639197	0.004454342984409799	0.0022271714922048997	0.0022271714922048997	0.0	0.0	0.0	0.0	0.0	0.0	0.0	0.0	0.0
14	0.024498886414253896	0.0556792873051225	0.0200445434298441	0.0022271714922048997	0.0	0.0	0.0	0.0	0.0022271714922048997	0.0	0.0	0.0	0.0	0.0	0.0	0.0
15	0.08908685968819599	0.026726057906458798	0.0022271714922048997	0.004454342984409799	0.004454342984409799	0.004454342984409799	0.0	0.004454342984409799	0.0	0.0022271714922048997	0.0	0.0	0.0	0.0	0.0	0.0
