# Supplementary material for: Complementary encoding of spatial information in hippocampal astrocytes
Source: PLoS Biol. 2022 Mar 3;20(3):e3001530. doi: 10.1371/journal.pbio.3001530 (PMC8893713; doi:10.1371/journal.pbio.3001530)
Supplement: S3 Data — (ZIP) [file pbio.3001530.s035.zip › S3_Data/HeatMap_S9_Fig/Backward_008_astro_obs_bin_4.csv]

	0	1	2	3
0	0.004454342984409799	0.0022271714922048997	0.0066815144766146995	0.051224944320712694
1	0.0	0.0200445434298441	0.0935412026726058	0.004454342984409799
2	0.0467706013363029	0.32516703786191536	0.017817371937639197	0.0
3	0.3897550111358575	0.028953229398663696	0.004454342984409799	0.004454342984409799
