# Supplementary material for: Complementary encoding of spatial information in hippocampal astrocytes
Source: PLoS Biol. 2022 Mar 3;20(3):e3001530. doi: 10.1371/journal.pbio.3001530 (PMC8893713; doi:10.1371/journal.pbio.3001530)
Supplement: S3 Data — (ZIP) [file pbio.3001530.s035.zip › S3_Data/HeatMap_S9_Fig/Backward_008_astro_obs_bin_8.csv]

	0	1	2	3	4	5	6	7
0	0.0	0.0	0.0	0.0	0.0	0.0	0.011135857461024499	0.026726057906458798
1	0.0	0.0022271714922048997	0.0	0.0	0.0	0.0066815144766146995	0.0	0.011135857461024499
2	0.0	0.0	0.0022271714922048997	0.004454342984409799	0.008908685968819599	0.011135857461024499	0.004454342984409799	0.004454342984409799
3	0.0022271714922048997	0.0	0.0	0.011135857461024499	0.0645879732739421	0.013363028953229399	0.0	0.0
4	0.004454342984409799	0.004454342984409799	0.015590200445434299	0.09799554565701558	0.013363028953229399	0.0	0.0	0.0
5	0.0066815144766146995	0.028953229398663696	0.18040089086859687	0.024498886414253896	0.0	0.0022271714922048997	0.0	0.0
6	0.013363028953229399	0.1603563474387528	0.015590200445434299	0.008908685968819599	0.0022271714922048997	0.0	0.0	0.0
7	0.19376391982182628	0.024498886414253896	0.013363028953229399	0.0022271714922048997	0.0	0.0	0.0022271714922048997	0.0
