# Supplementary material for: Complementary encoding of spatial information in hippocampal astrocytes
Source: PLoS Biol. 2022 Mar 3;20(3):e3001530. doi: 10.1371/journal.pbio.3001530 (PMC8893713; doi:10.1371/journal.pbio.3001530)
Supplement: S3 Data — (ZIP) [file pbio.3001530.s035.zip › S3_Data/HeatMap_S9_Fig/Backward_009_astro_obs_bin_12.csv]

	0	1	2	3	4	5	6	7	8	9	10	11
0	0.0	0.0	0.003067484662576687	0.015337423312883436	0.003067484662576687	0.006134969325153374	0.009202453987730062	0.006134969325153374	0.003067484662576687	0.003067484662576687	0.006134969325153374	0.07975460122699386
1	0.0	0.0	0.006134969325153374	0.0	0.0	0.0	0.003067484662576687	0.0	0.003067484662576687	0.012269938650306749	0.04294478527607362	0.006134969325153374
2	0.003067484662576687	0.0	0.0	0.0	0.0	0.009202453987730062	0.006134969325153374	0.009202453987730062	0.012269938650306749	0.009202453987730062	0.003067484662576687	0.0
3	0.0	0.0	0.0	0.003067484662576687	0.0	0.003067484662576687	0.0	0.009202453987730062	0.027607361963190184	0.018404907975460124	0.006134969325153374	0.0
4	0.0	0.0	0.0	0.003067484662576687	0.003067484662576687	0.0	0.018404907975460124	0.03067484662576687	0.015337423312883436	0.009202453987730062	0.009202453987730062	0.0
5	0.0	0.006134969325153374	0.003067484662576687	0.006134969325153374	0.003067484662576687	0.012269938650306749	0.0705521472392638	0.018404907975460124	0.006134969325153374	0.006134969325153374	0.003067484662576687	0.009202453987730062
6	0.0	0.003067484662576687	0.0	0.006134969325153374	0.012269938650306749	0.027607361963190184	0.015337423312883436	0.0	0.0	0.006134969325153374	0.0	0.006134969325153374
7	0.0	0.0	0.0	0.012269938650306749	0.003067484662576687	0.015337423312883436	0.006134969325153374	0.003067484662576687	0.003067484662576687	0.0	0.0	0.003067484662576687
8	0.0	0.0	0.003067484662576687	0.03374233128834356	0.006134969325153374	0.018404907975460124	0.015337423312883436	0.003067484662576687	0.006134969325153374	0.003067484662576687	0.006134969325153374	0.012269938650306749
9	0.003067484662576687	0.0	0.03374233128834356	0.018404907975460124	0.006134969325153374	0.003067484662576687	0.018404907975460124	0.006134969325153374	0.009202453987730062	0.009202453987730062	0.015337423312883436	0.018404907975460124
10	0.006134969325153374	0.015337423312883436	0.012269938650306749	0.0	0.003067484662576687	0.0	0.0	0.0	0.0	0.003067484662576687	0.0	0.0
11	0.018404907975460124	0.009202453987730062	0.0	0.0	0.0	0.0	0.0	0.0	0.0	0.0	0.0	0.0
