# Supplementary material for: Complementary encoding of spatial information in hippocampal astrocytes
Source: PLoS Biol. 2022 Mar 3;20(3):e3001530. doi: 10.1371/journal.pbio.3001530 (PMC8893713; doi:10.1371/journal.pbio.3001530)
Supplement: S3 Data — (ZIP) [file pbio.3001530.s035.zip › S3_Data/HeatMap_S9_Fig/Backward_009_astro_obs_bin_16.csv]

	0	1	2	3	4	5	6	7	8	9	10	11	12	13	14	15
0	0.0	0.0	0.0	0.0	0.003067484662576687	0.0	0.0	0.003067484662576687	0.0	0.0	0.0	0.006134969325153374	0.003067484662576687	0.003067484662576687	0.003067484662576687	0.06441717791411043
1	0.0	0.0	0.0	0.0	0.0	0.003067484662576687	0.0	0.0	0.0	0.0	0.0	0.0	0.0	0.009202453987730062	0.03987730061349693	0.003067484662576687
2	0.0	0.0	0.0	0.006134969325153374	0.0	0.0	0.0	0.0	0.006134969325153374	0.0	0.0	0.0	0.006134969325153374	0.02147239263803681	0.003067484662576687	0.0
3	0.003067484662576687	0.0	0.0	0.0	0.003067484662576687	0.003067484662576687	0.0	0.006134969325153374	0.003067484662576687	0.006134969325153374	0.0	0.012269938650306749	0.009202453987730062	0.0	0.0	0.006134969325153374
4	0.0	0.0	0.0	0.0	0.0	0.0	0.0	0.0	0.003067484662576687	0.003067484662576687	0.015337423312883436	0.0	0.012269938650306749	0.0	0.0	0.0
5	0.0	0.0	0.0	0.0	0.0	0.0	0.0	0.0	0.003067484662576687	0.006134969325153374	0.027607361963190184	0.012269938650306749	0.003067484662576687	0.003067484662576687	0.006134969325153374	0.003067484662576687
6	0.0	0.0	0.0	0.0	0.0	0.0	0.003067484662576687	0.003067484662576687	0.015337423312883436	0.03987730061349693	0.009202453987730062	0.003067484662576687	0.003067484662576687	0.0	0.0	0.0
7	0.0	0.0	0.003067484662576687	0.003067484662576687	0.009202453987730062	0.003067484662576687	0.003067484662576687	0.009202453987730062	0.03987730061349693	0.009202453987730062	0.012269938650306749	0.0	0.006134969325153374	0.009202453987730062	0.0	0.0
8	0.0	0.0	0.0	0.0	0.003067484662576687	0.0	0.003067484662576687	0.024539877300613498	0.009202453987730062	0.003067484662576687	0.003067484662576687	0.0	0.003067484662576687	0.0	0.0	0.003067484662576687
9	0.0	0.0	0.0	0.0	0.006134969325153374	0.012269938650306749	0.009202453987730062	0.009202453987730062	0.006134969325153374	0.006134969325153374	0.0	0.0	0.0	0.0	0.003067484662576687	0.006134969325153374
10	0.0	0.0	0.0	0.0	0.0	0.0	0.009202453987730062	0.003067484662576687	0.0	0.0	0.0	0.0	0.0	0.0	0.0	0.003067484662576687
11	0.0	0.0	0.0	0.003067484662576687	0.03374233128834356	0.006134969325153374	0.006134969325153374	0.003067484662576687	0.003067484662576687	0.003067484662576687	0.006134969325153374	0.0	0.0	0.0	0.0	0.009202453987730062
12	0.0	0.006134969325153374	0.0	0.03680981595092025	0.02147239263803681	0.009202453987730062	0.003067484662576687	0.012269938650306749	0.027607361963190184	0.009202453987730062	0.009202453987730062	0.009202453987730062	0.009202453987730062	0.015337423312883436	0.012269938650306749	0.018404907975460124
13	0.0	0.003067484662576687	0.012269938650306749	0.0	0.0	0.0	0.003067484662576687	0.0	0.0	0.0	0.0	0.003067484662576687	0.0	0.0	0.0	0.0
14	0.009202453987730062	0.009202453987730062	0.006134969325153374	0.003067484662576687	0.003067484662576687	0.0	0.0	0.0	0.003067484662576687	0.0	0.0	0.0	0.003067484662576687	0.0	0.0	0.0
15	0.009202453987730062	0.012269938650306749	0.0	0.0	0.0	0.0	0.0	0.0	0.0	0.0	0.0	0.0	0.003067484662576687	0.0	0.0	0.0
