# Supplementary material for: Complementary encoding of spatial information in hippocampal astrocytes
Source: PLoS Biol. 2022 Mar 3;20(3):e3001530. doi: 10.1371/journal.pbio.3001530 (PMC8893713; doi:10.1371/journal.pbio.3001530)
Supplement: S3 Data — (ZIP) [file pbio.3001530.s035.zip › S3_Data/HeatMap_S9_Fig/Backward_009_astro_obs_bin_4.csv]

	0	1	2	3
0	0.015337423312883436	0.04294478527607362	0.06441717791411043	0.18404907975460122
1	0.02147239263803681	0.05828220858895705	0.2085889570552147	0.07975460122699386
2	0.009202453987730062	0.1165644171779141	0.046012269938650305	0.03374233128834356
3	0.07975460122699386	0.015337423312883436	0.015337423312883436	0.009202453987730062
