# Supplementary material for: Complementary encoding of spatial information in hippocampal astrocytes
Source: PLoS Biol. 2022 Mar 3;20(3):e3001530. doi: 10.1371/journal.pbio.3001530 (PMC8893713; doi:10.1371/journal.pbio.3001530)
Supplement: S3 Data — (ZIP) [file pbio.3001530.s035.zip › S3_Data/HeatMap_S9_Fig/Backward_009_astro_obs_bin_8.csv]

	0	1	2	3	4	5	6	7
0	0.0	0.003067484662576687	0.009202453987730062	0.003067484662576687	0.009202453987730062	0.003067484662576687	0.015337423312883436	0.10736196319018405
1	0.003067484662576687	0.009202453987730062	0.003067484662576687	0.009202453987730062	0.006134969325153374	0.009202453987730062	0.03067484662576687	0.018404907975460124
2	0.0	0.003067484662576687	0.012269938650306749	0.006134969325153374	0.012269938650306749	0.05521472392638037	0.018404907975460124	0.006134969325153374
3	0.003067484662576687	0.0	0.003067484662576687	0.018404907975460124	0.10429447852760736	0.03680981595092025	0.027607361963190184	0.009202453987730062
4	0.003067484662576687	0.006134969325153374	0.027607361963190184	0.049079754601226995	0.024539877300613498	0.006134969325153374	0.003067484662576687	0.009202453987730062
5	0.0	0.006134969325153374	0.027607361963190184	0.012269938650306749	0.018404907975460124	0.006134969325153374	0.003067484662576687	0.009202453987730062
6	0.006134969325153374	0.03987730061349693	0.03374233128834356	0.015337423312883436	0.03067484662576687	0.012269938650306749	0.02147239263803681	0.024539877300613498
7	0.03680981595092025	0.006134969325153374	0.003067484662576687	0.0	0.0	0.0	0.003067484662576687	0.0
