# Supplementary material for: Complementary encoding of spatial information in hippocampal astrocytes
Source: PLoS Biol. 2022 Mar 3;20(3):e3001530. doi: 10.1371/journal.pbio.3001530 (PMC8893713; doi:10.1371/journal.pbio.3001530)
Supplement: S3 Data — (ZIP) [file pbio.3001530.s035.zip › S3_Data/HeatMap_S9_Fig/Backward_010_astro_obs_bin_16.csv]

	0	1	2	3	4	5	6	7	8	9	10	11	12	13	14	15
0	0.0	0.0030303030303030303	0.0	0.0030303030303030303	0.006060606060606061	0.006060606060606061	0.0	0.0	0.0030303030303030303	0.0	0.006060606060606061	0.0030303030303030303	0.0030303030303030303	0.0030303030303030303	0.012121212121212121	0.021212121212121213
1	0.0	0.0	0.0	0.006060606060606061	0.0	0.0030303030303030303	0.0	0.0	0.0	0.0	0.0	0.0	0.006060606060606061	0.012121212121212121	0.006060606060606061	0.01818181818181818
2	0.0	0.0030303030303030303	0.0	0.0	0.0	0.0	0.0	0.0	0.0030303030303030303	0.0	0.0	0.0	0.00909090909090909	0.021212121212121213	0.01818181818181818	0.0030303030303030303
3	0.0030303030303030303	0.0	0.0	0.0	0.0	0.0030303030303030303	0.0030303030303030303	0.0	0.0	0.0	0.0030303030303030303	0.006060606060606061	0.0030303030303030303	0.012121212121212121	0.00909090909090909	0.00909090909090909
4	0.0	0.0	0.0	0.0	0.0	0.0030303030303030303	0.0030303030303030303	0.0	0.0	0.0030303030303030303	0.006060606060606061	0.0	0.006060606060606061	0.006060606060606061	0.0	0.0
5	0.0030303030303030303	0.0	0.0	0.0	0.0	0.0	0.0	0.0	0.0030303030303030303	0.0030303030303030303	0.0	0.0030303030303030303	0.0030303030303030303	0.0030303030303030303	0.0	0.0
6	0.0030303030303030303	0.0	0.0	0.0	0.0	0.015151515151515152	0.0	0.0030303030303030303	0.0	0.006060606060606061	0.0	0.0	0.0	0.0	0.0	0.0
7	0.0030303030303030303	0.0	0.0030303030303030303	0.0030303030303030303	0.0	0.012121212121212121	0.00909090909090909	0.00909090909090909	0.012121212121212121	0.0030303030303030303	0.00909090909090909	0.0030303030303030303	0.0	0.0030303030303030303	0.0030303030303030303	0.00909090909090909
8	0.0	0.0	0.0	0.0	0.0	0.012121212121212121	0.0030303030303030303	0.0	0.0030303030303030303	0.0	0.0	0.0	0.0	0.0	0.0	0.0
9	0.0	0.0030303030303030303	0.0	0.0	0.006060606060606061	0.012121212121212121	0.04242424242424243	0.006060606060606061	0.0	0.0	0.0	0.0	0.0030303030303030303	0.0	0.0	0.0030303030303030303
10	0.00909090909090909	0.0	0.006060606060606061	0.02727272727272727	0.030303030303030304	0.09393939393939393	0.02727272727272727	0.012121212121212121	0.0030303030303030303	0.006060606060606061	0.0	0.012121212121212121	0.006060606060606061	0.012121212121212121	0.0030303030303030303	0.006060606060606061
11	0.0	0.0	0.0030303030303030303	0.0030303030303030303	0.012121212121212121	0.015151515151515152	0.0	0.0	0.0	0.0030303030303030303	0.0030303030303030303	0.0	0.0030303030303030303	0.0030303030303030303	0.0	0.0
12	0.0	0.0	0.0030303030303030303	0.030303030303030304	0.0	0.0	0.0	0.0	0.0	0.0	0.0	0.0030303030303030303	0.0	0.0030303030303030303	0.0	0.0
13	0.0030303030303030303	0.0030303030303030303	0.03636363636363636	0.0030303030303030303	0.0030303030303030303	0.0030303030303030303	0.0030303030303030303	0.0	0.0030303030303030303	0.0	0.0	0.0030303030303030303	0.0	0.0	0.0	0.006060606060606061
14	0.012121212121212121	0.02727272727272727	0.0030303030303030303	0.0	0.0	0.0030303030303030303	0.0030303030303030303	0.0	0.0	0.0	0.0	0.0	0.006060606060606061	0.0030303030303030303	0.0	0.0030303030303030303
15	0.015151515151515152	0.015151515151515152	0.0	0.0030303030303030303	0.0	0.0030303030303030303	0.0030303030303030303	0.0	0.006060606060606061	0.0	0.0	0.0	0.0030303030303030303	0.0030303030303030303	0.0030303030303030303	0.0
