# Supplementary material for: Complementary encoding of spatial information in hippocampal astrocytes
Source: PLoS Biol. 2022 Mar 3;20(3):e3001530. doi: 10.1371/journal.pbio.3001530 (PMC8893713; doi:10.1371/journal.pbio.3001530)
Supplement: S3 Data — (ZIP) [file pbio.3001530.s035.zip › S3_Data/HeatMap_S9_Fig/Backward_010_astro_obs_bin_4.csv]

	0	1	2	3
0	0.012121212121212121	0.01818181818181818	0.030303030303030304	0.16363636363636364
1	0.006060606060606061	0.021212121212121213	0.045454545454545456	0.02727272727272727
2	0.03333333333333333	0.2878787878787879	0.03636363636363636	0.05454545454545454
3	0.18787878787878787	0.04242424242424243	0.00909090909090909	0.024242424242424242
