# Supplementary material for: Complementary encoding of spatial information in hippocampal astrocytes
Source: PLoS Biol. 2022 Mar 3;20(3):e3001530. doi: 10.1371/journal.pbio.3001530 (PMC8893713; doi:10.1371/journal.pbio.3001530)
Supplement: S3 Data — (ZIP) [file pbio.3001530.s035.zip › S3_Data/HeatMap_S9_Fig/Backward_010_astro_obs_bin_8.csv]

	0	1	2	3	4	5	6	7
0	0.0030303030303030303	0.0030303030303030303	0.012121212121212121	0.0	0.0030303030303030303	0.006060606060606061	0.015151515151515152	0.06060606060606061
1	0.00909090909090909	0.0	0.0	0.006060606060606061	0.006060606060606061	0.006060606060606061	0.051515151515151514	0.04242424242424243
2	0.0	0.0	0.0	0.0	0.00909090909090909	0.015151515151515152	0.015151515151515152	0.0
3	0.00909090909090909	0.00909090909090909	0.01818181818181818	0.015151515151515152	0.024242424242424242	0.00909090909090909	0.00909090909090909	0.006060606060606061
4	0.0	0.0	0.030303030303030304	0.05757575757575758	0.00909090909090909	0.0030303030303030303	0.006060606060606061	0.0
5	0.012121212121212121	0.03333333333333333	0.16666666666666666	0.03636363636363636	0.006060606060606061	0.012121212121212121	0.024242424242424242	0.00909090909090909
6	0.0030303030303030303	0.07878787878787878	0.00909090909090909	0.006060606060606061	0.0	0.006060606060606061	0.006060606060606061	0.0
7	0.0696969696969697	0.00909090909090909	0.006060606060606061	0.006060606060606061	0.0030303030303030303	0.0030303030303030303	0.00909090909090909	0.015151515151515152
