# Supplementary material for: Complementary encoding of spatial information in hippocampal astrocytes
Source: PLoS Biol. 2022 Mar 3;20(3):e3001530. doi: 10.1371/journal.pbio.3001530 (PMC8893713; doi:10.1371/journal.pbio.3001530)
Supplement: S3 Data — (ZIP) [file pbio.3001530.s035.zip › S3_Data/HeatMap_S9_Fig/Backward_011_astro_obs_bin_12.csv]

	0	1	2	3	4	5	6	7	8	9	10	11
0	0.0041928721174004195	0.0020964360587002098	0.0	0.0	0.0	0.0	0.0	0.0	0.0	0.0	0.006289308176100629	0.031446540880503145
1	0.0	0.0	0.0	0.0	0.0	0.0	0.0	0.0	0.0	0.0041928721174004195	0.012578616352201259	0.0041928721174004195
2	0.0	0.0041928721174004195	0.0	0.0	0.0	0.0	0.0020964360587002098	0.0	0.0041928721174004195	0.012578616352201259	0.006289308176100629	0.0
3	0.0	0.0	0.0	0.0	0.0	0.0	0.0020964360587002098	0.0020964360587002098	0.0020964360587002098	0.0	0.0	0.0
4	0.0	0.0041928721174004195	0.0	0.0	0.0	0.0	0.0020964360587002098	0.006289308176100629	0.008385744234800839	0.0	0.0	0.0
5	0.008385744234800839	0.0	0.0041928721174004195	0.0	0.0041928721174004195	0.008385744234800839	0.025157232704402517	0.010482180293501049	0.0020964360587002098	0.0020964360587002098	0.0	0.0
6	0.0020964360587002098	0.0020964360587002098	0.008385744234800839	0.0041928721174004195	0.008385744234800839	0.031446540880503145	0.014675052410901468	0.0	0.0	0.0	0.0	0.0
7	0.0020964360587002098	0.0020964360587002098	0.0	0.012578616352201259	0.031446540880503145	0.008385744234800839	0.006289308176100629	0.0020964360587002098	0.0	0.0	0.0	0.0
8	0.0020964360587002098	0.008385744234800839	0.008385744234800839	0.029350104821802937	0.016771488469601678	0.0020964360587002098	0.0	0.0	0.0	0.0020964360587002098	0.0	0.0
9	0.006289308176100629	0.010482180293501049	0.050314465408805034	0.008385744234800839	0.0020964360587002098	0.0020964360587002098	0.006289308176100629	0.0	0.0	0.0	0.0	0.0041928721174004195
10	0.05450733752620545	0.11320754716981132	0.03563941299790356	0.016771488469601678	0.018867924528301886	0.018867924528301886	0.016771488469601678	0.008385744234800839	0.006289308176100629	0.006289308176100629	0.0020964360587002098	0.010482180293501049
11	0.0859538784067086	0.020964360587002098	0.0041928721174004195	0.014675052410901468	0.008385744234800839	0.008385744234800839	0.016771488469601678	0.006289308176100629	0.008385744234800839	0.016771488469601678	0.008385744234800839	0.010482180293501049
