# Supplementary material for: Complementary encoding of spatial information in hippocampal astrocytes
Source: PLoS Biol. 2022 Mar 3;20(3):e3001530. doi: 10.1371/journal.pbio.3001530 (PMC8893713; doi:10.1371/journal.pbio.3001530)
Supplement: S3 Data — (ZIP) [file pbio.3001530.s035.zip › S3_Data/HeatMap_S9_Fig/Backward_011_astro_obs_bin_16.csv]

	0	1	2	3	4	5	6	7	8	9	10	11	12	13	14	15
0	0.006289308176100629	0.0020964360587002098	0.0020964360587002098	0.0041928721174004195	0.0020964360587002098	0.0020964360587002098	0.0	0.0020964360587002098	0.0	0.0	0.0	0.0020964360587002098	0.0	0.0	0.0020964360587002098	0.012578616352201259
1	0.0	0.0	0.0	0.0	0.0	0.0	0.0	0.0	0.0	0.0	0.0	0.0	0.0	0.0	0.0041928721174004195	0.008385744234800839
2	0.0	0.0	0.0	0.0	0.0	0.0	0.0	0.0	0.0	0.0	0.0	0.0	0.0041928721174004195	0.014675052410901468	0.0020964360587002098	0.0
3	0.0	0.0	0.0041928721174004195	0.0	0.0	0.0	0.0	0.0020964360587002098	0.0	0.0	0.0020964360587002098	0.0	0.0041928721174004195	0.0020964360587002098	0.0	0.0
4	0.0041928721174004195	0.006289308176100629	0.010482180293501049	0.0020964360587002098	0.0020964360587002098	0.0020964360587002098	0.0	0.0	0.0020964360587002098	0.0041928721174004195	0.0041928721174004195	0.0020964360587002098	0.0020964360587002098	0.0	0.0	0.0020964360587002098
5	0.0020964360587002098	0.0	0.0	0.0	0.0	0.0	0.0	0.0	0.0	0.0	0.0	0.008385744234800839	0.0	0.0	0.0	0.0
6	0.0	0.0	0.0020964360587002098	0.0	0.0	0.0020964360587002098	0.0020964360587002098	0.0	0.006289308176100629	0.014675052410901468	0.006289308176100629	0.0020964360587002098	0.0	0.0	0.0	0.0
7	0.0	0.0020964360587002098	0.0	0.0020964360587002098	0.0	0.0020964360587002098	0.008385744234800839	0.0041928721174004195	0.020964360587002098	0.008385744234800839	0.0	0.0	0.0020964360587002098	0.0	0.0	0.0
8	0.0041928721174004195	0.0020964360587002098	0.0	0.006289308176100629	0.0020964360587002098	0.0020964360587002098	0.008385744234800839	0.016771488469601678	0.010482180293501049	0.0041928721174004195	0.0020964360587002098	0.0	0.0	0.0	0.0	0.0
9	0.0020964360587002098	0.0	0.0041928721174004195	0.0020964360587002098	0.0020964360587002098	0.010482180293501049	0.006289308176100629	0.012578616352201259	0.0	0.0	0.0020964360587002098	0.0	0.0	0.0	0.0	0.0
10	0.0	0.0041928721174004195	0.0	0.0	0.010482180293501049	0.025157232704402517	0.006289308176100629	0.0	0.0020964360587002098	0.0020964360587002098	0.0	0.0	0.0	0.0	0.0	0.0
11	0.006289308176100629	0.008385744234800839	0.0	0.008385744234800839	0.020964360587002098	0.014675052410901468	0.006289308176100629	0.0	0.0	0.0	0.0	0.0	0.0	0.0020964360587002098	0.0	0.0
12	0.0041928721174004195	0.0020964360587002098	0.014675052410901468	0.031446540880503145	0.0020964360587002098	0.0	0.0020964360587002098	0.0020964360587002098	0.0	0.0020964360587002098	0.0	0.0	0.0	0.0	0.0	0.0020964360587002098
13	0.012578616352201259	0.023060796645702306	0.031446540880503145	0.025157232704402517	0.0020964360587002098	0.0041928721174004195	0.0020964360587002098	0.0041928721174004195	0.006289308176100629	0.006289308176100629	0.0	0.0041928721174004195	0.0020964360587002098	0.0020964360587002098	0.0	0.010482180293501049
14	0.025157232704402517	0.05870020964360587	0.023060796645702306	0.008385744234800839	0.020964360587002098	0.0020964360587002098	0.012578616352201259	0.008385744234800839	0.008385744234800839	0.0020964360587002098	0.0	0.0041928721174004195	0.0041928721174004195	0.006289308176100629	0.0041928721174004195	0.010482180293501049
15	0.05660377358490566	0.023060796645702306	0.0020964360587002098	0.0041928721174004195	0.0020964360587002098	0.0020964360587002098	0.010482180293501049	0.0020964360587002098	0.006289308176100629	0.006289308176100629	0.0041928721174004195	0.0020964360587002098	0.008385744234800839	0.008385744234800839	0.010482180293501049	0.008385744234800839
