# Supplementary material for: Complementary encoding of spatial information in hippocampal astrocytes
Source: PLoS Biol. 2022 Mar 3;20(3):e3001530. doi: 10.1371/journal.pbio.3001530 (PMC8893713; doi:10.1371/journal.pbio.3001530)
Supplement: S3 Data — (ZIP) [file pbio.3001530.s035.zip › S3_Data/HeatMap_S9_Fig/Backward_011_astro_obs_bin_4.csv]

	0	1	2	3
0	0.008385744234800839	0.0041928721174004195	0.0041928721174004195	0.06918238993710692
1	0.0020964360587002098	0.010482180293501049	0.0880503144654088	0.006289308176100629
2	0.033542976939203356	0.16771488469601678	0.014675052410901468	0.006289308176100629
3	0.40041928721174	0.07337526205450734	0.05241090146750524	0.05870020964360587
