# Supplementary material for: Complementary encoding of spatial information in hippocampal astrocytes
Source: PLoS Biol. 2022 Mar 3;20(3):e3001530. doi: 10.1371/journal.pbio.3001530 (PMC8893713; doi:10.1371/journal.pbio.3001530)
Supplement: S3 Data — (ZIP) [file pbio.3001530.s035.zip › S3_Data/HeatMap_S9_Fig/Backward_011_astro_obs_bin_8.csv]

	0	1	2	3	4	5	6	7
0	0.0041928721174004195	0.0041928721174004195	0.0	0.0	0.0	0.0	0.0020964360587002098	0.031446540880503145
1	0.0020964360587002098	0.0020964360587002098	0.0	0.0020964360587002098	0.0020964360587002098	0.0041928721174004195	0.023060796645702306	0.0020964360587002098
2	0.0020964360587002098	0.0	0.0020964360587002098	0.0	0.0041928721174004195	0.010482180293501049	0.0041928721174004195	0.0
3	0.008385744234800839	0.0	0.0020964360587002098	0.010482180293501049	0.04612159329140461	0.008385744234800839	0.0041928721174004195	0.0
4	0.0041928721174004195	0.006289308176100629	0.014675052410901468	0.05450733752620545	0.023060796645702306	0.0	0.0	0.0
5	0.010482180293501049	0.012578616352201259	0.07127882599580712	0.008385744234800839	0.0020964360587002098	0.0	0.0	0.006289308176100629
6	0.07127882599580712	0.1278825995807128	0.016771488469601678	0.027253668763102725	0.014675052410901468	0.008385744234800839	0.006289308176100629	0.016771488469601678
7	0.1530398322851153	0.03563941299790356	0.029350104821802937	0.016771488469601678	0.020964360587002098	0.014675052410901468	0.023060796645702306	0.020964360587002098
