# Supplementary material for: Complementary encoding of spatial information in hippocampal astrocytes
Source: PLoS Biol. 2022 Mar 3;20(3):e3001530. doi: 10.1371/journal.pbio.3001530 (PMC8893713; doi:10.1371/journal.pbio.3001530)
Supplement: S3 Data — (ZIP) [file pbio.3001530.s035.zip › S3_Data/HeatMap_S9_Fig/Backward_012_astro_obs_bin_16.csv]

	0	1	2	3	4	5	6	7	8	9	10	11	12	13	14	15
0	0.0	0.0	0.0	0.0	0.0	0.0	0.0	0.0	0.0	0.0	0.0	0.0	0.0	0.003875968992248062	0.015503875968992248	0.031007751937984496
1	0.007751937984496124	0.0	0.0	0.0	0.0	0.0	0.0	0.0	0.0	0.0	0.0	0.003875968992248062	0.0	0.007751937984496124	0.003875968992248062	0.011627906976744186
2	0.0	0.0	0.0	0.0	0.0	0.0	0.0	0.0	0.0	0.0	0.0	0.0	0.011627906976744186	0.0	0.007751937984496124	0.003875968992248062
3	0.003875968992248062	0.0	0.0	0.0	0.0	0.0	0.0	0.0	0.0	0.0	0.0	0.003875968992248062	0.003875968992248062	0.003875968992248062	0.0	0.003875968992248062
4	0.007751937984496124	0.0	0.0	0.003875968992248062	0.0	0.003875968992248062	0.003875968992248062	0.0	0.0	0.003875968992248062	0.01937984496124031	0.007751937984496124	0.003875968992248062	0.0	0.0	0.007751937984496124
5	0.0	0.0	0.0	0.003875968992248062	0.0	0.0	0.0	0.0	0.003875968992248062	0.003875968992248062	0.003875968992248062	0.007751937984496124	0.0	0.0	0.0	0.0
6	0.0	0.007751937984496124	0.0	0.0	0.0	0.0	0.0	0.0	0.007751937984496124	0.003875968992248062	0.0	0.007751937984496124	0.003875968992248062	0.0	0.003875968992248062	0.0
7	0.0	0.0	0.0	0.0	0.0	0.0	0.0	0.007751937984496124	0.011627906976744186	0.011627906976744186	0.003875968992248062	0.0	0.0	0.0	0.0	0.0
8	0.0	0.003875968992248062	0.0	0.0	0.003875968992248062	0.0	0.007751937984496124	0.011627906976744186	0.003875968992248062	0.003875968992248062	0.0	0.003875968992248062	0.0	0.0	0.0	0.0
9	0.0	0.0	0.0	0.003875968992248062	0.0	0.015503875968992248	0.007751937984496124	0.003875968992248062	0.003875968992248062	0.0	0.003875968992248062	0.0	0.0	0.0	0.0	0.0
10	0.0	0.0	0.003875968992248062	0.0	0.027131782945736434	0.011627906976744186	0.007751937984496124	0.003875968992248062	0.0	0.0	0.003875968992248062	0.003875968992248062	0.0	0.003875968992248062	0.0	0.0
11	0.0	0.0	0.003875968992248062	0.011627906976744186	0.007751937984496124	0.011627906976744186	0.003875968992248062	0.0	0.0	0.0	0.0	0.0	0.0	0.0	0.0	0.0
12	0.0	0.003875968992248062	0.015503875968992248	0.007751937984496124	0.007751937984496124	0.007751937984496124	0.007751937984496124	0.003875968992248062	0.003875968992248062	0.0	0.003875968992248062	0.011627906976744186	0.0	0.0	0.0	0.0
13	0.0	0.015503875968992248	0.04263565891472868	0.03488372093023256	0.0	0.0	0.007751937984496124	0.0	0.003875968992248062	0.007751937984496124	0.0	0.0	0.0	0.0	0.003875968992248062	0.0
14	0.011627906976744186	0.06976744186046512	0.031007751937984496	0.011627906976744186	0.003875968992248062	0.0	0.003875968992248062	0.0	0.01937984496124031	0.01937984496124031	0.0	0.0	0.0	0.0	0.0	0.0
15	0.08527131782945736	0.023255813953488372	0.0	0.011627906976744186	0.0	0.0	0.003875968992248062	0.011627906976744186	0.015503875968992248	0.003875968992248062	0.003875968992248062	0.007751937984496124	0.003875968992248062	0.0	0.003875968992248062	0.0
