# Supplementary material for: Complementary encoding of spatial information in hippocampal astrocytes
Source: PLoS Biol. 2022 Mar 3;20(3):e3001530. doi: 10.1371/journal.pbio.3001530 (PMC8893713; doi:10.1371/journal.pbio.3001530)
Supplement: S3 Data — (ZIP) [file pbio.3001530.s035.zip › S3_Data/HeatMap_S9_Fig/Backward_012_astro_obs_bin_4.csv]

	0	1	2	3
0	0.011627906976744186	0.0	0.01937984496124031	0.10852713178294573
1	0.023255813953488372	0.01937984496124031	0.10077519379844961	0.015503875968992248
2	0.031007751937984496	0.13178294573643412	0.01937984496124031	0.003875968992248062
3	0.36046511627906974	0.046511627906976744	0.09302325581395349	0.015503875968992248
