# Supplementary material for: Complementary encoding of spatial information in hippocampal astrocytes
Source: PLoS Biol. 2022 Mar 3;20(3):e3001530. doi: 10.1371/journal.pbio.3001530 (PMC8893713; doi:10.1371/journal.pbio.3001530)
Supplement: S3 Data — (ZIP) [file pbio.3001530.s035.zip › S3_Data/HeatMap_S9_Fig/Backward_012_astro_obs_bin_8.csv]

	0	1	2	3	4	5	6	7
0	0.015503875968992248	0.0	0.0	0.0	0.0	0.003875968992248062	0.011627906976744186	0.06589147286821706
1	0.0	0.0	0.0	0.0	0.0	0.003875968992248062	0.011627906976744186	0.011627906976744186
2	0.007751937984496124	0.011627906976744186	0.0	0.007751937984496124	0.015503875968992248	0.03875968992248062	0.007751937984496124	0.007751937984496124
3	0.011627906976744186	0.007751937984496124	0.0	0.003875968992248062	0.050387596899224806	0.011627906976744186	0.007751937984496124	0.003875968992248062
4	0.003875968992248062	0.0	0.01937984496124031	0.03488372093023256	0.011627906976744186	0.0	0.0	0.0
5	0.003875968992248062	0.015503875968992248	0.05426356589147287	0.023255813953488372	0.015503875968992248	0.007751937984496124	0.0	0.0
6	0.046511627906976744	0.11627906976744186	0.015503875968992248	0.011627906976744186	0.023255813953488372	0.01937984496124031	0.0	0.0
7	0.1511627906976744	0.03488372093023256	0.011627906976744186	0.015503875968992248	0.015503875968992248	0.015503875968992248	0.007751937984496124	0.007751937984496124
