# Supplementary material for: Complementary encoding of spatial information in hippocampal astrocytes
Source: PLoS Biol. 2022 Mar 3;20(3):e3001530. doi: 10.1371/journal.pbio.3001530 (PMC8893713; doi:10.1371/journal.pbio.3001530)
Supplement: S3 Data — (ZIP) [file pbio.3001530.s035.zip › S3_Data/HeatMap_S9_Fig/Backward_013_astro_obs_bin_16.csv]

	0	1	2	3	4	5	6	7	8	9	10	11	12	13	14	15
0	0.002053388090349076	0.002053388090349076	0.0	0.002053388090349076	0.002053388090349076	0.004106776180698152	0.008213552361396304	0.002053388090349076	0.01026694045174538	0.004106776180698152	0.004106776180698152	0.002053388090349076	0.006160164271047228	0.006160164271047228	0.01026694045174538	0.04106776180698152
1	0.0	0.0	0.0	0.0	0.0	0.0	0.0	0.0	0.0	0.002053388090349076	0.0	0.0	0.0	0.012320328542094456	0.002053388090349076	0.006160164271047228
2	0.0	0.0	0.002053388090349076	0.002053388090349076	0.0	0.006160164271047228	0.004106776180698152	0.006160164271047228	0.002053388090349076	0.004106776180698152	0.002053388090349076	0.012320328542094456	0.008213552361396304	0.014373716632443531	0.01026694045174538	0.008213552361396304
3	0.0	0.0	0.002053388090349076	0.002053388090349076	0.004106776180698152	0.0	0.0	0.008213552361396304	0.004106776180698152	0.01026694045174538	0.004106776180698152	0.014373716632443531	0.024640657084188913	0.006160164271047228	0.006160164271047228	0.01026694045174538
4	0.0	0.0	0.0	0.004106776180698152	0.002053388090349076	0.0	0.002053388090349076	0.004106776180698152	0.002053388090349076	0.006160164271047228	0.014373716632443531	0.028747433264887063	0.004106776180698152	0.01026694045174538	0.002053388090349076	0.006160164271047228
5	0.0	0.0	0.0	0.002053388090349076	0.0	0.0	0.0	0.0	0.002053388090349076	0.01026694045174538	0.004106776180698152	0.006160164271047228	0.004106776180698152	0.002053388090349076	0.0	0.0
6	0.0	0.002053388090349076	0.004106776180698152	0.002053388090349076	0.0	0.0	0.004106776180698152	0.01642710472279261	0.012320328542094456	0.002053388090349076	0.004106776180698152	0.012320328542094456	0.01026694045174538	0.0	0.002053388090349076	0.002053388090349076
7	0.004106776180698152	0.002053388090349076	0.0	0.0	0.002053388090349076	0.0	0.01026694045174538	0.004106776180698152	0.01026694045174538	0.01026694045174538	0.006160164271047228	0.006160164271047228	0.006160164271047228	0.002053388090349076	0.0	0.004106776180698152
8	0.002053388090349076	0.002053388090349076	0.0	0.0	0.004106776180698152	0.008213552361396304	0.024640657084188913	0.024640657084188913	0.014373716632443531	0.01026694045174538	0.006160164271047228	0.004106776180698152	0.014373716632443531	0.004106776180698152	0.006160164271047228	0.012320328542094456
9	0.0	0.0	0.0	0.004106776180698152	0.002053388090349076	0.018480492813141684	0.012320328542094456	0.018480492813141684	0.006160164271047228	0.004106776180698152	0.004106776180698152	0.004106776180698152	0.002053388090349076	0.002053388090349076	0.0	0.01026694045174538
10	0.0	0.0	0.0	0.0	0.002053388090349076	0.01026694045174538	0.012320328542094456	0.004106776180698152	0.0	0.0	0.0	0.004106776180698152	0.0	0.002053388090349076	0.002053388090349076	0.002053388090349076
11	0.0	0.0	0.0	0.002053388090349076	0.02053388090349076	0.002053388090349076	0.002053388090349076	0.004106776180698152	0.002053388090349076	0.002053388090349076	0.0	0.0	0.006160164271047228	0.0	0.002053388090349076	0.004106776180698152
12	0.002053388090349076	0.0	0.006160164271047228	0.012320328542094456	0.004106776180698152	0.006160164271047228	0.004106776180698152	0.002053388090349076	0.0	0.008213552361396304	0.004106776180698152	0.006160164271047228	0.008213552361396304	0.002053388090349076	0.006160164271047228	0.0
13	0.0	0.0	0.002053388090349076	0.002053388090349076	0.002053388090349076	0.002053388090349076	0.0	0.006160164271047228	0.0	0.004106776180698152	0.0	0.0	0.002053388090349076	0.0	0.002053388090349076	0.0
14	0.0	0.0	0.002053388090349076	0.0	0.0	0.0	0.0	0.0	0.0	0.0	0.0	0.0	0.0	0.0	0.0	0.002053388090349076
15	0.0	0.0	0.0	0.008213552361396304	0.0	0.004106776180698152	0.0	0.002053388090349076	0.002053388090349076	0.0	0.0	0.002053388090349076	0.002053388090349076	0.0	0.0	0.002053388090349076
