# Supplementary material for: Complementary encoding of spatial information in hippocampal astrocytes
Source: PLoS Biol. 2022 Mar 3;20(3):e3001530. doi: 10.1371/journal.pbio.3001530 (PMC8893713; doi:10.1371/journal.pbio.3001530)
Supplement: S3 Data — (ZIP) [file pbio.3001530.s035.zip › S3_Data/HeatMap_S9_Fig/Backward_013_astro_obs_bin_4.csv]

	0	1	2	3
0	0.022587268993839837	0.03490759753593429	0.06776180698151951	0.19507186858316222
1	0.006160164271047228	0.0513347022587269	0.15195071868583163	0.06776180698151951
2	0.012320328542094456	0.1806981519507187	0.057494866529774126	0.04106776180698152
3	0.039014373716632446	0.026694045174537988	0.024640657084188913	0.02053388090349076
