# Supplementary material for: Complementary encoding of spatial information in hippocampal astrocytes
Source: PLoS Biol. 2022 Mar 3;20(3):e3001530. doi: 10.1371/journal.pbio.3001530 (PMC8893713; doi:10.1371/journal.pbio.3001530)
Supplement: S3 Data — (ZIP) [file pbio.3001530.s035.zip › S3_Data/HeatMap_S9_Fig/Backward_013_astro_obs_bin_8.csv]

	0	1	2	3	4	5	6	7
0	0.004106776180698152	0.008213552361396304	0.002053388090349076	0.014373716632443531	0.01642710472279261	0.008213552361396304	0.030800821355236138	0.06776180698151951
1	0.002053388090349076	0.01026694045174538	0.006160164271047228	0.018480492813141684	0.02053388090349076	0.04106776180698152	0.061601642710472276	0.028747433264887063
2	0.0	0.004106776180698152	0.004106776180698152	0.006160164271047228	0.01642710472279261	0.055441478439425054	0.018480492813141684	0.008213552361396304
3	0.002053388090349076	0.004106776180698152	0.002053388090349076	0.024640657084188913	0.04106776180698152	0.02053388090349076	0.014373716632443531	0.014373716632443531
4	0.004106776180698152	0.0	0.039014373716632446	0.09240246406570841	0.04106776180698152	0.018480492813141684	0.01642710472279261	0.026694045174537988
5	0.0	0.004106776180698152	0.043121149897330596	0.024640657084188913	0.002053388090349076	0.006160164271047228	0.006160164271047228	0.008213552361396304
6	0.006160164271047228	0.028747433264887063	0.01026694045174538	0.006160164271047228	0.006160164271047228	0.006160164271047228	0.014373716632443531	0.006160164271047228
7	0.0	0.002053388090349076	0.0	0.0	0.002053388090349076	0.0	0.0	0.002053388090349076
