# Supplementary material for: Complementary encoding of spatial information in hippocampal astrocytes
Source: PLoS Biol. 2022 Mar 3;20(3):e3001530. doi: 10.1371/journal.pbio.3001530 (PMC8893713; doi:10.1371/journal.pbio.3001530)
Supplement: S3 Data — (ZIP) [file pbio.3001530.s035.zip › S3_Data/HeatMap_S9_Fig/Backward_014_astro_obs_bin_12.csv]

	0	1	2	3	4	5	6	7	8	9	10	11
0	0.013812154696132596	0.013812154696132596	0.008287292817679558	0.008287292817679558	0.016574585635359115	0.0055248618784530384	0.0027624309392265192	0.016574585635359115	0.013812154696132596	0.0055248618784530384	0.0055248618784530384	0.03867403314917127
1	0.0	0.0	0.0	0.0	0.0	0.0	0.0	0.008287292817679558	0.0	0.011049723756906077	0.008287292817679558	0.0027624309392265192
2	0.0	0.0	0.0	0.0027624309392265192	0.0	0.0	0.0027624309392265192	0.0055248618784530384	0.0055248618784530384	0.019337016574585635	0.0055248618784530384	0.0055248618784530384
3	0.0027624309392265192	0.0055248618784530384	0.0027624309392265192	0.0	0.0027624309392265192	0.011049723756906077	0.0055248618784530384	0.008287292817679558	0.008287292817679558	0.0055248618784530384	0.008287292817679558	0.0055248618784530384
4	0.0027624309392265192	0.0055248618784530384	0.0027624309392265192	0.0	0.022099447513812154	0.022099447513812154	0.024861878453038673	0.06629834254143646	0.016574585635359115	0.0027624309392265192	0.011049723756906077	0.027624309392265192
5	0.0	0.0	0.0027624309392265192	0.0055248618784530384	0.0027624309392265192	0.011049723756906077	0.024861878453038673	0.0055248618784530384	0.0	0.0055248618784530384	0.0027624309392265192	0.0027624309392265192
6	0.0055248618784530384	0.0027624309392265192	0.0055248618784530384	0.0027624309392265192	0.0055248618784530384	0.03591160220994475	0.008287292817679558	0.0055248618784530384	0.008287292817679558	0.0027624309392265192	0.0	0.0055248618784530384
7	0.0	0.0	0.0055248618784530384	0.011049723756906077	0.04419889502762431	0.03314917127071823	0.024861878453038673	0.03038674033149171	0.019337016574585635	0.0055248618784530384	0.0055248618784530384	0.013812154696132596
8	0.0	0.0027624309392265192	0.0027624309392265192	0.019337016574585635	0.008287292817679558	0.011049723756906077	0.016574585635359115	0.011049723756906077	0.0	0.0027624309392265192	0.0	0.0027624309392265192
9	0.0	0.0027624309392265192	0.008287292817679558	0.008287292817679558	0.0	0.0027624309392265192	0.0027624309392265192	0.0055248618784530384	0.0	0.0	0.0	0.0055248618784530384
10	0.0	0.0	0.0	0.0027624309392265192	0.0	0.0027624309392265192	0.0	0.008287292817679558	0.0	0.0	0.0	0.0027624309392265192
11	0.013812154696132596	0.0	0.0	0.0	0.0	0.0055248618784530384	0.0027624309392265192	0.0027624309392265192	0.0027624309392265192	0.0	0.0	0.0
