# Supplementary material for: Complementary encoding of spatial information in hippocampal astrocytes
Source: PLoS Biol. 2022 Mar 3;20(3):e3001530. doi: 10.1371/journal.pbio.3001530 (PMC8893713; doi:10.1371/journal.pbio.3001530)
Supplement: S3 Data — (ZIP) [file pbio.3001530.s035.zip › S3_Data/HeatMap_S9_Fig/Backward_014_astro_obs_bin_4.csv]

	0	1	2	3
0	0.0055248618784530384	0.022099447513812154	0.027624309392265192	0.09392265193370165
1	0.04143646408839779	0.06906077348066299	0.20718232044198895	0.0718232044198895
2	0.016574585635359115	0.19613259668508287	0.11878453038674033	0.049723756906077346
3	0.04696132596685083	0.016574585635359115	0.011049723756906077	0.0055248618784530384
