# Supplementary material for: Complementary encoding of spatial information in hippocampal astrocytes
Source: PLoS Biol. 2022 Mar 3;20(3):e3001530. doi: 10.1371/journal.pbio.3001530 (PMC8893713; doi:10.1371/journal.pbio.3001530)
Supplement: S3 Data — (ZIP) [file pbio.3001530.s035.zip › S3_Data/HeatMap_S9_Fig/Backward_014_astro_obs_bin_8.csv]

	0	1	2	3	4	5	6	7
0	0.008287292817679558	0.0	0.013812154696132596	0.011049723756906077	0.0055248618784530384	0.027624309392265192	0.024861878453038673	0.06353591160220995
1	0.0027624309392265192	0.0027624309392265192	0.0027624309392265192	0.0027624309392265192	0.008287292817679558	0.0055248618784530384	0.019337016574585635	0.008287292817679558
2	0.0055248618784530384	0.0027624309392265192	0.011049723756906077	0.013812154696132596	0.013812154696132596	0.027624309392265192	0.011049723756906077	0.011049723756906077
3	0.024861878453038673	0.016574585635359115	0.019337016574585635	0.03867403314917127	0.12154696132596685	0.03867403314917127	0.011049723756906077	0.019337016574585635
4	0.0	0.013812154696132596	0.024861878453038673	0.06629834254143646	0.03591160220994475	0.016574585635359115	0.0055248618784530384	0.011049723756906077
5	0.0	0.008287292817679558	0.04143646408839779	0.03591160220994475	0.027624309392265192	0.008287292817679558	0.011049723756906077	0.013812154696132596
6	0.0027624309392265192	0.0055248618784530384	0.008287292817679558	0.011049723756906077	0.0055248618784530384	0.008287292817679558	0.0027624309392265192	0.0055248618784530384
7	0.013812154696132596	0.0027624309392265192	0.0	0.0027624309392265192	0.011049723756906077	0.0027624309392265192	0.0	0.0027624309392265192
