# Supplementary material for: Complementary encoding of spatial information in hippocampal astrocytes
Source: PLoS Biol. 2022 Mar 3;20(3):e3001530. doi: 10.1371/journal.pbio.3001530 (PMC8893713; doi:10.1371/journal.pbio.3001530)
Supplement: S3 Data — (ZIP) [file pbio.3001530.s035.zip › S3_Data/HeatMap_S9_Fig/Backward_015_astro_obs_bin_12.csv]

	0	1	2	3	4	5	6	7	8	9	10	11
0	0.005063291139240506	0.0	0.007594936708860759	0.002531645569620253	0.002531645569620253	0.002531645569620253	0.010126582278481013	0.005063291139240506	0.002531645569620253	0.005063291139240506	0.015189873417721518	0.06329113924050633
1	0.002531645569620253	0.0	0.0	0.0	0.002531645569620253	0.005063291139240506	0.007594936708860759	0.002531645569620253	0.002531645569620253	0.007594936708860759	0.017721518987341773	0.007594936708860759
2	0.002531645569620253	0.0	0.0	0.005063291139240506	0.002531645569620253	0.005063291139240506	0.005063291139240506	0.010126582278481013	0.010126582278481013	0.007594936708860759	0.005063291139240506	0.005063291139240506
3	0.0	0.002531645569620253	0.002531645569620253	0.0	0.002531645569620253	0.002531645569620253	0.010126582278481013	0.017721518987341773	0.012658227848101266	0.017721518987341773	0.002531645569620253	0.0
4	0.0	0.002531645569620253	0.007594936708860759	0.005063291139240506	0.0	0.0	0.007594936708860759	0.02531645569620253	0.02531645569620253	0.010126582278481013	0.010126582278481013	0.007594936708860759
5	0.010126582278481013	0.012658227848101266	0.005063291139240506	0.010126582278481013	0.02531645569620253	0.027848101265822784	0.07341772151898734	0.02531645569620253	0.020253164556962026	0.0	0.012658227848101266	0.020253164556962026
6	0.007594936708860759	0.0	0.005063291139240506	0.005063291139240506	0.005063291139240506	0.035443037974683546	0.02531645569620253	0.007594936708860759	0.010126582278481013	0.002531645569620253	0.002531645569620253	0.007594936708860759
7	0.002531645569620253	0.0	0.0	0.015189873417721518	0.015189873417721518	0.007594936708860759	0.0	0.005063291139240506	0.002531645569620253	0.0	0.0	0.0
8	0.0	0.0	0.007594936708860759	0.027848101265822784	0.002531645569620253	0.005063291139240506	0.0	0.0	0.0	0.0	0.0	0.007594936708860759
9	0.005063291139240506	0.007594936708860759	0.015189873417721518	0.002531645569620253	0.007594936708860759	0.002531645569620253	0.005063291139240506	0.012658227848101266	0.002531645569620253	0.0	0.005063291139240506	0.005063291139240506
10	0.002531645569620253	0.010126582278481013	0.005063291139240506	0.0	0.0	0.0	0.0	0.0	0.002531645569620253	0.0	0.0	0.0
11	0.010126582278481013	0.007594936708860759	0.007594936708860759	0.0	0.005063291139240506	0.005063291139240506	0.0	0.002531645569620253	0.0	0.002531645569620253	0.005063291139240506	0.0
