# Supplementary material for: Complementary encoding of spatial information in hippocampal astrocytes
Source: PLoS Biol. 2022 Mar 3;20(3):e3001530. doi: 10.1371/journal.pbio.3001530 (PMC8893713; doi:10.1371/journal.pbio.3001530)
Supplement: S3 Data — (ZIP) [file pbio.3001530.s035.zip › S3_Data/HeatMap_S9_Fig/Backward_015_astro_obs_bin_16.csv]

	0	1	2	3	4	5	6	7	8	9	10	11	12	13	14	15
0	0.005063291139240506	0.0	0.007594936708860759	0.002531645569620253	0.0	0.0	0.005063291139240506	0.002531645569620253	0.002531645569620253	0.012658227848101266	0.002531645569620253	0.007594936708860759	0.005063291139240506	0.005063291139240506	0.015189873417721518	0.05569620253164557
1	0.002531645569620253	0.002531645569620253	0.002531645569620253	0.005063291139240506	0.002531645569620253	0.002531645569620253	0.002531645569620253	0.0	0.010126582278481013	0.005063291139240506	0.002531645569620253	0.0	0.005063291139240506	0.002531645569620253	0.010126582278481013	0.012658227848101266
2	0.002531645569620253	0.0	0.0	0.0	0.0	0.0	0.0	0.005063291139240506	0.0	0.002531645569620253	0.0	0.0	0.002531645569620253	0.010126582278481013	0.010126582278481013	0.0
3	0.0	0.0	0.0	0.002531645569620253	0.002531645569620253	0.0	0.0	0.010126582278481013	0.005063291139240506	0.010126582278481013	0.002531645569620253	0.015189873417721518	0.002531645569620253	0.010126582278481013	0.005063291139240506	0.002531645569620253
4	0.002531645569620253	0.0	0.0	0.0	0.0	0.0	0.0	0.002531645569620253	0.0	0.002531645569620253	0.010126582278481013	0.002531645569620253	0.007594936708860759	0.0	0.0	0.002531645569620253
5	0.0	0.0	0.0	0.0	0.002531645569620253	0.0	0.0	0.0	0.002531645569620253	0.015189873417721518	0.015189873417721518	0.015189873417721518	0.0	0.0	0.0	0.002531645569620253
6	0.002531645569620253	0.002531645569620253	0.007594936708860759	0.007594936708860759	0.005063291139240506	0.010126582278481013	0.012658227848101266	0.010126582278481013	0.020253164556962026	0.030379746835443037	0.02278481012658228	0.007594936708860759	0.007594936708860759	0.005063291139240506	0.005063291139240506	0.007594936708860759
7	0.010126582278481013	0.012658227848101266	0.005063291139240506	0.002531645569620253	0.010126582278481013	0.005063291139240506	0.015189873417721518	0.015189873417721518	0.027848101265822784	0.027848101265822784	0.007594936708860759	0.007594936708860759	0.005063291139240506	0.007594936708860759	0.005063291139240506	0.010126582278481013
8	0.002531645569620253	0.002531645569620253	0.002531645569620253	0.002531645569620253	0.0	0.007594936708860759	0.007594936708860759	0.02278481012658228	0.012658227848101266	0.007594936708860759	0.0	0.005063291139240506	0.0	0.0	0.0	0.002531645569620253
9	0.0	0.0	0.0	0.002531645569620253	0.002531645569620253	0.005063291139240506	0.007594936708860759	0.007594936708860759	0.0	0.0	0.0	0.0	0.0	0.0	0.0	0.002531645569620253
10	0.0	0.0	0.0	0.0	0.007594936708860759	0.007594936708860759	0.005063291139240506	0.0	0.002531645569620253	0.002531645569620253	0.0	0.0	0.0	0.0	0.0	0.0
11	0.0	0.0	0.0	0.002531645569620253	0.015189873417721518	0.005063291139240506	0.0	0.0	0.002531645569620253	0.0	0.002531645569620253	0.0	0.0	0.0	0.002531645569620253	0.0
12	0.002531645569620253	0.0	0.002531645569620253	0.005063291139240506	0.005063291139240506	0.005063291139240506	0.0	0.0	0.0	0.005063291139240506	0.002531645569620253	0.0	0.005063291139240506	0.0	0.005063291139240506	0.002531645569620253
13	0.002531645569620253	0.007594936708860759	0.007594936708860759	0.002531645569620253	0.002531645569620253	0.0	0.0	0.002531645569620253	0.002531645569620253	0.0	0.0	0.0	0.0	0.0	0.0	0.0
14	0.0	0.0	0.007594936708860759	0.0	0.0	0.0	0.0	0.0	0.002531645569620253	0.005063291139240506	0.002531645569620253	0.0	0.005063291139240506	0.002531645569620253	0.0	0.0
15	0.007594936708860759	0.002531645569620253	0.0	0.005063291139240506	0.0	0.002531645569620253	0.0	0.002531645569620253	0.0	0.0	0.0	0.0	0.0	0.0	0.002531645569620253	0.002531645569620253
