# Supplementary material for: Complementary encoding of spatial information in hippocampal astrocytes
Source: PLoS Biol. 2022 Mar 3;20(3):e3001530. doi: 10.1371/journal.pbio.3001530 (PMC8893713; doi:10.1371/journal.pbio.3001530)
Supplement: S3 Data — (ZIP) [file pbio.3001530.s035.zip › S3_Data/HeatMap_S9_Fig/Backward_015_astro_obs_bin_4.csv]

	0	1	2	3
0	0.012658227848101266	0.017721518987341773	0.043037974683544304	0.1341772151898734
1	0.043037974683544304	0.060759493670886074	0.2481012658227848	0.09620253164556962
2	0.02531645569620253	0.1569620253164557	0.04556962025316456	0.015189873417721518
3	0.07341772151898734	0.007594936708860759	0.012658227848101266	0.007594936708860759
