# Supplementary material for: Complementary encoding of spatial information in hippocampal astrocytes
Source: PLoS Biol. 2022 Mar 3;20(3):e3001530. doi: 10.1371/journal.pbio.3001530 (PMC8893713; doi:10.1371/journal.pbio.3001530)
Supplement: S3 Data — (ZIP) [file pbio.3001530.s035.zip › S3_Data/HeatMap_S9_Fig/Backward_015_astro_obs_bin_8.csv]

	0	1	2	3	4	5	6	7
0	0.007594936708860759	0.010126582278481013	0.0	0.002531645569620253	0.015189873417721518	0.007594936708860759	0.010126582278481013	0.08354430379746836
1	0.0	0.002531645569620253	0.0	0.002531645569620253	0.007594936708860759	0.005063291139240506	0.027848101265822784	0.007594936708860759
2	0.002531645569620253	0.0	0.005063291139240506	0.007594936708860759	0.012658227848101266	0.05822784810126582	0.012658227848101266	0.007594936708860759
3	0.027848101265822784	0.02278481012658228	0.04050632911392405	0.060759493670886074	0.14177215189873418	0.053164556962025315	0.02531645569620253	0.0379746835443038
4	0.002531645569620253	0.007594936708860759	0.012658227848101266	0.05063291139240506	0.017721518987341773	0.005063291139240506	0.005063291139240506	0.017721518987341773
5	0.002531645569620253	0.010126582278481013	0.04050632911392405	0.007594936708860759	0.007594936708860759	0.0	0.002531645569620253	0.0
6	0.007594936708860759	0.017721518987341773	0.005063291139240506	0.002531645569620253	0.012658227848101266	0.0	0.002531645569620253	0.007594936708860759
7	0.020253164556962026	0.012658227848101266	0.002531645569620253	0.002531645569620253	0.002531645569620253	0.002531645569620253	0.002531645569620253	0.002531645569620253
