# Supplementary material for: Complementary encoding of spatial information in hippocampal astrocytes
Source: PLoS Biol. 2022 Mar 3;20(3):e3001530. doi: 10.1371/journal.pbio.3001530 (PMC8893713; doi:10.1371/journal.pbio.3001530)
Supplement: S3 Data — (ZIP) [file pbio.3001530.s035.zip › S3_Data/HeatMap_S9_Fig/Backward_017_astro_obs_bin_12.csv]

	0	1	2	3	4	5	6	7	8	9	10	11
0	0.0	0.0	0.0	0.0	0.0	0.0	0.0	0.0	0.0056179775280898875	0.0056179775280898875	0.0056179775280898875	0.0056179775280898875
1	0.0	0.003745318352059925	0.0	0.0018726591760299626	0.0018726591760299626	0.0	0.0	0.003745318352059925	0.0056179775280898875	0.0056179775280898875	0.003745318352059925	0.003745318352059925
2	0.0056179775280898875	0.0018726591760299626	0.003745318352059925	0.0018726591760299626	0.003745318352059925	0.0	0.0018726591760299626	0.011235955056179775	0.026217228464419477	0.031835205992509365	0.009363295880149813	0.00749063670411985
3	0.020599250936329586	0.0	0.003745318352059925	0.0056179775280898875	0.0018726591760299626	0.003745318352059925	0.00749063670411985	0.020599250936329586	0.0449438202247191	0.028089887640449437	0.00749063670411985	0.0056179775280898875
4	0.0018726591760299626	0.0	0.0	0.0	0.0	0.003745318352059925	0.003745318352059925	0.04119850187265917	0.0299625468164794	0.0149812734082397	0.0	0.003745318352059925
5	0.0018726591760299626	0.003745318352059925	0.011235955056179775	0.009363295880149813	0.0018726591760299626	0.00749063670411985	0.035580524344569285	0.00749063670411985	0.011235955056179775	0.013108614232209739	0.00749063670411985	0.0018726591760299626
6	0.0	0.0	0.0018726591760299626	0.0018726591760299626	0.00749063670411985	0.02247191011235955	0.011235955056179775	0.0056179775280898875	0.0018726591760299626	0.003745318352059925	0.003745318352059925	0.0
7	0.003745318352059925	0.0056179775280898875	0.0	0.0018726591760299626	0.0149812734082397	0.009363295880149813	0.00749063670411985	0.003745318352059925	0.009363295880149813	0.0056179775280898875	0.0	0.0
8	0.0	0.0018726591760299626	0.016853932584269662	0.031835205992509365	0.00749063670411985	0.0018726591760299626	0.003745318352059925	0.0056179775280898875	0.0018726591760299626	0.003745318352059925	0.0018726591760299626	0.0
9	0.0056179775280898875	0.011235955056179775	0.020599250936329586	0.011235955056179775	0.0018726591760299626	0.016853932584269662	0.013108614232209739	0.00749063670411985	0.0149812734082397	0.0056179775280898875	0.0	0.0018726591760299626
10	0.011235955056179775	0.013108614232209739	0.013108614232209739	0.0018726591760299626	0.003745318352059925	0.003745318352059925	0.0056179775280898875	0.003745318352059925	0.0	0.003745318352059925	0.003745318352059925	0.0
11	0.04681647940074907	0.011235955056179775	0.003745318352059925	0.0018726591760299626	0.0056179775280898875	0.0	0.003745318352059925	0.009363295880149813	0.016853932584269662	0.003745318352059925	0.003745318352059925	0.0018726591760299626
