# Supplementary material for: Complementary encoding of spatial information in hippocampal astrocytes
Source: PLoS Biol. 2022 Mar 3;20(3):e3001530. doi: 10.1371/journal.pbio.3001530 (PMC8893713; doi:10.1371/journal.pbio.3001530)
Supplement: S3 Data — (ZIP) [file pbio.3001530.s035.zip › S3_Data/HeatMap_S9_Fig/Backward_017_astro_obs_bin_16.csv]

	0	1	2	3	4	5	6	7	8	9	10	11	12	13	14	15
0	0.0	0.0	0.0	0.0	0.0	0.0	0.0	0.0	0.0	0.0018726591760299626	0.0	0.0	0.0018726591760299626	0.0	0.003745318352059925	0.0056179775280898875
1	0.0	0.0	0.0	0.0	0.0	0.0	0.0018726591760299626	0.0	0.0	0.0	0.0018726591760299626	0.0056179775280898875	0.0018726591760299626	0.00749063670411985	0.0	0.0056179775280898875
2	0.0	0.0	0.0018726591760299626	0.0	0.0	0.0018726591760299626	0.0	0.0	0.0	0.0056179775280898875	0.0056179775280898875	0.003745318352059925	0.0056179775280898875	0.013108614232209739	0.003745318352059925	0.0018726591760299626
3	0.003745318352059925	0.003745318352059925	0.0	0.0018726591760299626	0.0	0.0018726591760299626	0.0018726591760299626	0.0018726591760299626	0.0018726591760299626	0.0	0.0056179775280898875	0.024344569288389514	0.016853932584269662	0.009363295880149813	0.0018726591760299626	0.0018726591760299626
4	0.018726591760299626	0.003745318352059925	0.0018726591760299626	0.011235955056179775	0.0056179775280898875	0.003745318352059925	0.0018726591760299626	0.003745318352059925	0.00749063670411985	0.011235955056179775	0.024344569288389514	0.03745318352059925	0.031835205992509365	0.00749063670411985	0.009363295880149813	0.003745318352059925
5	0.003745318352059925	0.0	0.0	0.0056179775280898875	0.0	0.0018726591760299626	0.0056179775280898875	0.0018726591760299626	0.0018726591760299626	0.0056179775280898875	0.033707865168539325	0.02247191011235955	0.00749063670411985	0.0056179775280898875	0.0018726591760299626	0.0
6	0.0	0.0018726591760299626	0.0	0.0	0.0018726591760299626	0.0	0.0	0.0	0.003745318352059925	0.0149812734082397	0.00749063670411985	0.003745318352059925	0.0	0.003745318352059925	0.0	0.0018726591760299626
7	0.0018726591760299626	0.003745318352059925	0.0	0.003745318352059925	0.003745318352059925	0.003745318352059925	0.003745318352059925	0.011235955056179775	0.026217228464419477	0.003745318352059925	0.0018726591760299626	0.0018726591760299626	0.0056179775280898875	0.0018726591760299626	0.0018726591760299626	0.0018726591760299626
8	0.0018726591760299626	0.0	0.0018726591760299626	0.003745318352059925	0.0	0.003745318352059925	0.009363295880149813	0.009363295880149813	0.009363295880149813	0.0018726591760299626	0.003745318352059925	0.003745318352059925	0.003745318352059925	0.0	0.0	0.0
9	0.0018726591760299626	0.0018726591760299626	0.0056179775280898875	0.0	0.0018726591760299626	0.003745318352059925	0.00749063670411985	0.013108614232209739	0.003745318352059925	0.0018726591760299626	0.0018726591760299626	0.0	0.0	0.0	0.0	0.0
10	0.0	0.0	0.0	0.0	0.0056179775280898875	0.009363295880149813	0.003745318352059925	0.0018726591760299626	0.0056179775280898875	0.0018726591760299626	0.00749063670411985	0.0	0.0018726591760299626	0.0018726591760299626	0.0	0.0
11	0.0	0.0018726591760299626	0.0056179775280898875	0.00749063670411985	0.028089887640449437	0.0	0.0	0.0	0.0018726591760299626	0.0018726591760299626	0.0018726591760299626	0.003745318352059925	0.0	0.0018726591760299626	0.0	0.0
12	0.0	0.0018726591760299626	0.0056179775280898875	0.018726591760299626	0.00749063670411985	0.003745318352059925	0.003745318352059925	0.009363295880149813	0.00749063670411985	0.0056179775280898875	0.0018726591760299626	0.009363295880149813	0.0056179775280898875	0.003745318352059925	0.0	0.0018726591760299626
13	0.0018726591760299626	0.0018726591760299626	0.016853932584269662	0.0056179775280898875	0.0	0.0	0.0	0.0	0.0	0.0056179775280898875	0.003745318352059925	0.0018726591760299626	0.003745318352059925	0.0018726591760299626	0.0	0.0
14	0.013108614232209739	0.0056179775280898875	0.0	0.003745318352059925	0.0018726591760299626	0.0	0.0018726591760299626	0.0018726591760299626	0.0018726591760299626	0.0018726591760299626	0.0	0.0	0.003745318352059925	0.0018726591760299626	0.0	0.0
15	0.0299625468164794	0.013108614232209739	0.0018726591760299626	0.0056179775280898875	0.0	0.003745318352059925	0.0	0.0	0.003745318352059925	0.0	0.00749063670411985	0.016853932584269662	0.0056179775280898875	0.0	0.0	0.0018726591760299626
