# Supplementary material for: Complementary encoding of spatial information in hippocampal astrocytes
Source: PLoS Biol. 2022 Mar 3;20(3):e3001530. doi: 10.1371/journal.pbio.3001530 (PMC8893713; doi:10.1371/journal.pbio.3001530)
Supplement: S3 Data — (ZIP) [file pbio.3001530.s035.zip › S3_Data/HeatMap_S9_Fig/Backward_017_astro_obs_bin_4.csv]

	0	1	2	3
0	0.0149812734082397	0.009363295880149813	0.06179775280898876	0.0898876404494382
1	0.056179775280898875	0.04119850187265917	0.20973782771535582	0.08239700374531835
2	0.028089887640449437	0.09550561797752809	0.0599250936329588	0.009363295880149813
3	0.1254681647940075	0.04307116104868914	0.05056179775280899	0.02247191011235955
