# Supplementary material for: Complementary encoding of spatial information in hippocampal astrocytes
Source: PLoS Biol. 2022 Mar 3;20(3):e3001530. doi: 10.1371/journal.pbio.3001530 (PMC8893713; doi:10.1371/journal.pbio.3001530)
Supplement: S3 Data — (ZIP) [file pbio.3001530.s035.zip › S3_Data/HeatMap_S9_Fig/Backward_017_astro_obs_bin_8.csv]

	0	1	2	3	4	5	6	7
0	0.0018726591760299626	0.0	0.0	0.0	0.0018726591760299626	0.013108614232209739	0.011235955056179775	0.013108614232209739
1	0.003745318352059925	0.009363295880149813	0.0056179775280898875	0.003745318352059925	0.011235955056179775	0.04307116104868914	0.052434456928838954	0.011235955056179775
2	0.016853932584269662	0.0018726591760299626	0.003745318352059925	0.009363295880149813	0.016853932584269662	0.09925093632958802	0.04307116104868914	0.013108614232209739
3	0.0056179775280898875	0.013108614232209739	0.0018726591760299626	0.011235955056179775	0.052434456928838954	0.02247191011235955	0.016853932584269662	0.00749063670411985
4	0.0056179775280898875	0.0056179775280898875	0.011235955056179775	0.04307116104868914	0.009363295880149813	0.011235955056179775	0.00749063670411985	0.0
5	0.009363295880149813	0.016853932584269662	0.04868913857677903	0.011235955056179775	0.0149812734082397	0.018726591760299626	0.0	0.0
6	0.0056179775280898875	0.04868913857677903	0.016853932584269662	0.0149812734082397	0.026217228464419477	0.011235955056179775	0.011235955056179775	0.0018726591760299626
7	0.06741573033707865	0.013108614232209739	0.0056179775280898875	0.0018726591760299626	0.0056179775280898875	0.024344569288389514	0.013108614232209739	0.0018726591760299626
