# Supplementary material for: Complementary encoding of spatial information in hippocampal astrocytes
Source: PLoS Biol. 2022 Mar 3;20(3):e3001530. doi: 10.1371/journal.pbio.3001530 (PMC8893713; doi:10.1371/journal.pbio.3001530)
Supplement: S3 Data — (ZIP) [file pbio.3001530.s035.zip › S3_Data/HeatMap_S9_Fig/Backward_018_astro_obs_bin_12.csv]

	0	1	2	3	4	5	6	7	8	9	10	11
0	0.006493506493506494	0.0	0.004329004329004329	0.006493506493506494	0.008658008658008658	0.008658008658008658	0.004329004329004329	0.004329004329004329	0.0	0.012987012987012988	0.008658008658008658	0.06493506493506493
1	0.0	0.0	0.0	0.0021645021645021645	0.004329004329004329	0.0021645021645021645	0.0	0.0021645021645021645	0.006493506493506494	0.017316017316017316	0.015151515151515152	0.006493506493506494
2	0.004329004329004329	0.0	0.0	0.006493506493506494	0.0021645021645021645	0.004329004329004329	0.004329004329004329	0.006493506493506494	0.017316017316017316	0.032467532467532464	0.008658008658008658	0.012987012987012988
3	0.0021645021645021645	0.004329004329004329	0.0021645021645021645	0.006493506493506494	0.006493506493506494	0.006493506493506494	0.006493506493506494	0.010822510822510822	0.032467532467532464	0.010822510822510822	0.004329004329004329	0.012987012987012988
4	0.0021645021645021645	0.0	0.004329004329004329	0.006493506493506494	0.0021645021645021645	0.0	0.017316017316017316	0.012987012987012988	0.017316017316017316	0.006493506493506494	0.004329004329004329	0.0
5	0.0	0.0	0.006493506493506494	0.0021645021645021645	0.0021645021645021645	0.012987012987012988	0.015151515151515152	0.015151515151515152	0.008658008658008658	0.0	0.0	0.004329004329004329
6	0.0	0.0	0.006493506493506494	0.0	0.006493506493506494	0.032467532467532464	0.015151515151515152	0.004329004329004329	0.006493506493506494	0.004329004329004329	0.0	0.0021645021645021645
7	0.0	0.0	0.006493506493506494	0.015151515151515152	0.015151515151515152	0.012987012987012988	0.004329004329004329	0.008658008658008658	0.010822510822510822	0.0021645021645021645	0.008658008658008658	0.006493506493506494
8	0.0021645021645021645	0.0	0.015151515151515152	0.07142857142857142	0.023809523809523808	0.004329004329004329	0.008658008658008658	0.010822510822510822	0.0	0.012987012987012988	0.006493506493506494	0.008658008658008658
9	0.0021645021645021645	0.006493506493506494	0.03463203463203463	0.010822510822510822	0.004329004329004329	0.004329004329004329	0.0	0.0021645021645021645	0.0	0.0021645021645021645	0.0021645021645021645	0.004329004329004329
10	0.012987012987012988	0.010822510822510822	0.008658008658008658	0.004329004329004329	0.0	0.0	0.0	0.0	0.0	0.0021645021645021645	0.0021645021645021645	0.0021645021645021645
11	0.0	0.008658008658008658	0.0	0.0	0.0	0.0	0.0	0.004329004329004329	0.0	0.0	0.0021645021645021645	0.0021645021645021645
