# Supplementary material for: Complementary encoding of spatial information in hippocampal astrocytes
Source: PLoS Biol. 2022 Mar 3;20(3):e3001530. doi: 10.1371/journal.pbio.3001530 (PMC8893713; doi:10.1371/journal.pbio.3001530)
Supplement: S3 Data — (ZIP) [file pbio.3001530.s035.zip › S3_Data/HeatMap_S9_Fig/Backward_018_astro_obs_bin_16.csv]

	0	1	2	3	4	5	6	7	8	9	10	11	12	13	14	15
0	0.004329004329004329	0.0	0.0	0.0	0.0	0.006493506493506494	0.004329004329004329	0.008658008658008658	0.0021645021645021645	0.004329004329004329	0.0021645021645021645	0.0021645021645021645	0.006493506493506494	0.0021645021645021645	0.008658008658008658	0.05194805194805195
1	0.0	0.0	0.0	0.0	0.004329004329004329	0.0	0.0	0.0	0.0021645021645021645	0.0	0.0021645021645021645	0.0	0.004329004329004329	0.008658008658008658	0.015151515151515152	0.006493506493506494
2	0.0	0.0	0.0	0.0	0.004329004329004329	0.0	0.0021645021645021645	0.0	0.0021645021645021645	0.0021645021645021645	0.004329004329004329	0.004329004329004329	0.008658008658008658	0.008658008658008658	0.006493506493506494	0.0021645021645021645
3	0.0	0.0	0.0	0.0021645021645021645	0.004329004329004329	0.0	0.0	0.006493506493506494	0.0	0.0	0.0021645021645021645	0.010822510822510822	0.023809523809523808	0.006493506493506494	0.0021645021645021645	0.008658008658008658
4	0.0	0.0	0.0	0.0	0.0	0.004329004329004329	0.004329004329004329	0.0	0.0	0.0021645021645021645	0.012987012987012988	0.015151515151515152	0.006493506493506494	0.004329004329004329	0.0	0.012987012987012988
5	0.0021645021645021645	0.0	0.0	0.0	0.0021645021645021645	0.004329004329004329	0.0	0.0	0.004329004329004329	0.004329004329004329	0.012987012987012988	0.012987012987012988	0.004329004329004329	0.006493506493506494	0.0021645021645021645	0.0021645021645021645
6	0.0	0.0	0.0	0.0021645021645021645	0.0	0.0021645021645021645	0.0	0.006493506493506494	0.008658008658008658	0.012987012987012988	0.008658008658008658	0.0021645021645021645	0.0	0.0021645021645021645	0.0021645021645021645	0.0
7	0.0	0.0	0.0	0.0021645021645021645	0.0	0.0	0.0	0.008658008658008658	0.006493506493506494	0.008658008658008658	0.0021645021645021645	0.004329004329004329	0.0	0.0	0.0	0.0
8	0.0	0.0	0.0021645021645021645	0.008658008658008658	0.0	0.0021645021645021645	0.006493506493506494	0.01948051948051948	0.008658008658008658	0.006493506493506494	0.008658008658008658	0.0021645021645021645	0.0	0.0	0.0	0.0021645021645021645
9	0.0	0.0	0.0	0.006493506493506494	0.0021645021645021645	0.004329004329004329	0.012987012987012988	0.006493506493506494	0.008658008658008658	0.0	0.004329004329004329	0.0021645021645021645	0.0021645021645021645	0.006493506493506494	0.0021645021645021645	0.004329004329004329
10	0.0	0.0	0.0	0.0021645021645021645	0.010822510822510822	0.01948051948051948	0.004329004329004329	0.0	0.0021645021645021645	0.0	0.0	0.0021645021645021645	0.0	0.0021645021645021645	0.0	0.0021645021645021645
11	0.0021645021645021645	0.0021645021645021645	0.0	0.017316017316017316	0.05627705627705628	0.017316017316017316	0.017316017316017316	0.004329004329004329	0.004329004329004329	0.012987012987012988	0.008658008658008658	0.015151515151515152	0.015151515151515152	0.004329004329004329	0.008658008658008658	0.004329004329004329
12	0.004329004329004329	0.0021645021645021645	0.006493506493506494	0.032467532467532464	0.012987012987012988	0.0	0.006493506493506494	0.008658008658008658	0.0	0.006493506493506494	0.0021645021645021645	0.0	0.004329004329004329	0.004329004329004329	0.0021645021645021645	0.004329004329004329
13	0.0021645021645021645	0.004329004329004329	0.0021645021645021645	0.004329004329004329	0.006493506493506494	0.0	0.0	0.0	0.0	0.0	0.0	0.0	0.0	0.0021645021645021645	0.0021645021645021645	0.0
14	0.008658008658008658	0.008658008658008658	0.008658008658008658	0.004329004329004329	0.0	0.0	0.0	0.0	0.0	0.0	0.0	0.0	0.0	0.0	0.0	0.0
15	0.0021645021645021645	0.0021645021645021645	0.0021645021645021645	0.0021645021645021645	0.004329004329004329	0.0	0.0	0.0	0.0	0.0021645021645021645	0.0	0.0	0.0	0.0021645021645021645	0.0	0.004329004329004329
