# Supplementary material for: Complementary encoding of spatial information in hippocampal astrocytes
Source: PLoS Biol. 2022 Mar 3;20(3):e3001530. doi: 10.1371/journal.pbio.3001530 (PMC8893713; doi:10.1371/journal.pbio.3001530)
Supplement: S3 Data — (ZIP) [file pbio.3001530.s035.zip › S3_Data/HeatMap_S9_Fig/Backward_018_astro_obs_bin_4.csv]

	0	1	2	3
0	0.05844155844155844	0.05844155844155844	0.06493506493506493	0.19696969696969696
1	0.006493506493506494	0.07142857142857142	0.1406926406926407	0.05194805194805195
2	0.015151515151515152	0.14502164502164502	0.045454545454545456	0.03896103896103896
3	0.07142857142857142	0.021645021645021644	0.006493506493506494	0.006493506493506494
