# Supplementary material for: Complementary encoding of spatial information in hippocampal astrocytes
Source: PLoS Biol. 2022 Mar 3;20(3):e3001530. doi: 10.1371/journal.pbio.3001530 (PMC8893713; doi:10.1371/journal.pbio.3001530)
Supplement: S3 Data — (ZIP) [file pbio.3001530.s035.zip › S3_Data/HeatMap_S9_Fig/Backward_018_astro_obs_bin_8.csv]

	0	1	2	3	4	5	6	7
0	0.0021645021645021645	0.0	0.004329004329004329	0.015151515151515152	0.006493506493506494	0.0	0.012987012987012988	0.0670995670995671
1	0.0	0.0	0.010822510822510822	0.010822510822510822	0.006493506493506494	0.01948051948051948	0.047619047619047616	0.025974025974025976
2	0.008658008658008658	0.0021645021645021645	0.012987012987012988	0.006493506493506494	0.010822510822510822	0.05627705627705628	0.025974025974025976	0.017316017316017316
3	0.0	0.010822510822510822	0.004329004329004329	0.017316017316017316	0.04329004329004329	0.021645021645021644	0.0021645021645021645	0.004329004329004329
4	0.0	0.010822510822510822	0.006493506493506494	0.04112554112554113	0.012987012987012988	0.006493506493506494	0.006493506493506494	0.006493506493506494
5	0.0021645021645021645	0.023809523809523808	0.11255411255411256	0.02813852813852814	0.02813852813852814	0.0367965367965368	0.03463203463203463	0.01948051948051948
6	0.012987012987012988	0.045454545454545456	0.015151515151515152	0.006493506493506494	0.0021645021645021645	0.004329004329004329	0.004329004329004329	0.012987012987012988
7	0.01948051948051948	0.012987012987012988	0.0021645021645021645	0.0021645021645021645	0.0021645021645021645	0.0	0.0021645021645021645	0.004329004329004329
