# Supplementary material for: Complementary encoding of spatial information in hippocampal astrocytes
Source: PLoS Biol. 2022 Mar 3;20(3):e3001530. doi: 10.1371/journal.pbio.3001530 (PMC8893713; doi:10.1371/journal.pbio.3001530)
Supplement: S3 Data — (ZIP) [file pbio.3001530.s035.zip › S3_Data/HeatMap_S9_Fig/Forward_001_astro_obs_bin_12.csv]

	0	1	2	3	4	5	6	7	8	9	10	11
0	0.0	0.0	0.0	0.0017006802721088435	0.003401360544217687	0.0017006802721088435	0.003401360544217687	0.0	0.0017006802721088435	0.00510204081632653	0.013605442176870748	0.01870748299319728
1	0.0	0.0	0.0017006802721088435	0.0	0.0	0.0	0.0017006802721088435	0.0017006802721088435	0.003401360544217687	0.011904761904761904	0.011904761904761904	0.011904761904761904
2	0.003401360544217687	0.0	0.003401360544217687	0.003401360544217687	0.0017006802721088435	0.003401360544217687	0.0017006802721088435	0.003401360544217687	0.015306122448979591	0.03231292517006803	0.011904761904761904	0.00510204081632653
3	0.0017006802721088435	0.0	0.0017006802721088435	0.0017006802721088435	0.0017006802721088435	0.003401360544217687	0.0017006802721088435	0.0017006802721088435	0.02040816326530612	0.013605442176870748	0.00510204081632653	0.00510204081632653
4	0.0	0.003401360544217687	0.0017006802721088435	0.003401360544217687	0.0	0.003401360544217687	0.011904761904761904	0.013605442176870748	0.008503401360544218	0.003401360544217687	0.0017006802721088435	0.0
5	0.0017006802721088435	0.003401360544217687	0.0017006802721088435	0.0017006802721088435	0.003401360544217687	0.00510204081632653	0.02040816326530612	0.015306122448979591	0.00510204081632653	0.00510204081632653	0.0	0.01020408163265306
6	0.0017006802721088435	0.0	0.0017006802721088435	0.00510204081632653	0.01870748299319728	0.01870748299319728	0.006802721088435374	0.00510204081632653	0.0	0.0017006802721088435	0.0017006802721088435	0.003401360544217687
7	0.0	0.0	0.0017006802721088435	0.006802721088435374	0.008503401360544218	0.015306122448979591	0.0017006802721088435	0.0017006802721088435	0.0017006802721088435	0.0017006802721088435	0.0017006802721088435	0.0
8	0.0017006802721088435	0.006802721088435374	0.013605442176870748	0.02891156462585034	0.006802721088435374	0.003401360544217687	0.0	0.003401360544217687	0.0017006802721088435	0.003401360544217687	0.0	0.0017006802721088435
9	0.015306122448979591	0.030612244897959183	0.05782312925170068	0.023809523809523808	0.0	0.003401360544217687	0.0017006802721088435	0.0017006802721088435	0.0	0.01020408163265306	0.003401360544217687	0.00510204081632653
10	0.01870748299319728	0.06462585034013606	0.01870748299319728	0.003401360544217687	0.0	0.003401360544217687	0.003401360544217687	0.0017006802721088435	0.003401360544217687	0.0	0.0017006802721088435	0.0
11	0.14625850340136054	0.015306122448979591	0.008503401360544218	0.003401360544217687	0.0017006802721088435	0.0017006802721088435	0.0017006802721088435	0.0017006802721088435	0.003401360544217687	0.0	0.003401360544217687	0.003401360544217687
