# Supplementary material for: Complementary encoding of spatial information in hippocampal astrocytes
Source: PLoS Biol. 2022 Mar 3;20(3):e3001530. doi: 10.1371/journal.pbio.3001530 (PMC8893713; doi:10.1371/journal.pbio.3001530)
Supplement: S3 Data — (ZIP) [file pbio.3001530.s035.zip › S3_Data/HeatMap_S9_Fig/Forward_001_astro_obs_bin_16.csv]

	0	1	2	3	4	5	6	7	8	9	10	11	12	13	14	15
0	0.0	0.0	0.0017006802721088435	0.0	0.0	0.00510204081632653	0.0017006802721088435	0.0	0.0	0.0	0.0017006802721088435	0.0	0.0017006802721088435	0.00510204081632653	0.011904761904761904	0.01870748299319728
1	0.0017006802721088435	0.0	0.0	0.0	0.0	0.0	0.0017006802721088435	0.0	0.0017006802721088435	0.0017006802721088435	0.0	0.0	0.003401360544217687	0.01020408163265306	0.0017006802721088435	0.017006802721088437
2	0.0	0.0017006802721088435	0.00510204081632653	0.0	0.0	0.0017006802721088435	0.0	0.0	0.0	0.0017006802721088435	0.0	0.0	0.008503401360544218	0.006802721088435374	0.008503401360544218	0.00510204081632653
3	0.0	0.0	0.0017006802721088435	0.003401360544217687	0.0017006802721088435	0.0	0.0	0.0	0.0017006802721088435	0.0017006802721088435	0.0017006802721088435	0.017006802721088437	0.015306122448979591	0.01020408163265306	0.003401360544217687	0.0
4	0.003401360544217687	0.0017006802721088435	0.0	0.0	0.00510204081632653	0.0017006802721088435	0.0017006802721088435	0.0017006802721088435	0.0	0.0	0.003401360544217687	0.017006802721088437	0.013605442176870748	0.00510204081632653	0.0017006802721088435	0.00510204081632653
5	0.0	0.0017006802721088435	0.0	0.0	0.0	0.0017006802721088435	0.0	0.00510204081632653	0.00510204081632653	0.008503401360544218	0.003401360544217687	0.006802721088435374	0.003401360544217687	0.0017006802721088435	0.0	0.0
6	0.0	0.0017006802721088435	0.003401360544217687	0.0	0.0	0.0	0.003401360544217687	0.003401360544217687	0.00510204081632653	0.006802721088435374	0.01020408163265306	0.0017006802721088435	0.0017006802721088435	0.0	0.0	0.0
7	0.0017006802721088435	0.0	0.0	0.0017006802721088435	0.0017006802721088435	0.0017006802721088435	0.0	0.00510204081632653	0.013605442176870748	0.00510204081632653	0.003401360544217687	0.003401360544217687	0.003401360544217687	0.0	0.0	0.003401360544217687
8	0.0	0.0	0.0	0.0017006802721088435	0.0	0.00510204081632653	0.01020408163265306	0.008503401360544218	0.003401360544217687	0.003401360544217687	0.0	0.0	0.0017006802721088435	0.00510204081632653	0.0	0.0
9	0.0017006802721088435	0.0	0.0	0.0017006802721088435	0.0017006802721088435	0.011904761904761904	0.008503401360544218	0.01020408163265306	0.003401360544217687	0.0017006802721088435	0.0	0.0017006802721088435	0.0	0.0017006802721088435	0.0017006802721088435	0.0
10	0.0017006802721088435	0.0017006802721088435	0.0	0.0017006802721088435	0.01020408163265306	0.0017006802721088435	0.008503401360544218	0.0017006802721088435	0.0017006802721088435	0.0017006802721088435	0.0017006802721088435	0.0017006802721088435	0.0	0.0	0.0	0.0017006802721088435
11	0.0017006802721088435	0.003401360544217687	0.0017006802721088435	0.00510204081632653	0.02040816326530612	0.003401360544217687	0.0	0.0017006802721088435	0.0	0.0	0.0	0.0	0.0	0.003401360544217687	0.0	0.0
12	0.00510204081632653	0.008503401360544218	0.025510204081632654	0.030612244897959183	0.011904761904761904	0.006802721088435374	0.0	0.0017006802721088435	0.0	0.0	0.0017006802721088435	0.0	0.00510204081632653	0.003401360544217687	0.0	0.0017006802721088435
13	0.006802721088435374	0.017006802721088437	0.04251700680272109	0.025510204081632654	0.00510204081632653	0.0017006802721088435	0.0	0.0017006802721088435	0.00510204081632653	0.003401360544217687	0.0	0.0017006802721088435	0.0017006802721088435	0.0017006802721088435	0.0017006802721088435	0.003401360544217687
14	0.017006802721088437	0.04081632653061224	0.015306122448979591	0.003401360544217687	0.003401360544217687	0.0	0.0017006802721088435	0.0017006802721088435	0.0	0.003401360544217687	0.003401360544217687	0.0017006802721088435	0.0017006802721088435	0.0	0.0	0.0
15	0.11734693877551021	0.017006802721088437	0.0017006802721088435	0.0	0.0017006802721088435	0.0017006802721088435	0.00510204081632653	0.0	0.0017006802721088435	0.0017006802721088435	0.003401360544217687	0.0017006802721088435	0.0	0.00510204081632653	0.0017006802721088435	0.0
