# Supplementary material for: Complementary encoding of spatial information in hippocampal astrocytes
Source: PLoS Biol. 2022 Mar 3;20(3):e3001530. doi: 10.1371/journal.pbio.3001530 (PMC8893713; doi:10.1371/journal.pbio.3001530)
Supplement: S3 Data — (ZIP) [file pbio.3001530.s035.zip › S3_Data/HeatMap_S9_Fig/Forward_001_astro_obs_bin_4.csv]

	0	1	2	3
0	0.017006802721088437	0.0017006802721088435	0.023809523809523808	0.13095238095238096
1	0.022108843537414966	0.025510204081632654	0.09523809523809523	0.03571428571428571
2	0.034013605442176874	0.12244897959183673	0.02891156462585034	0.013605442176870748
3	0.35374149659863946	0.04251700680272109	0.023809523809523808	0.02891156462585034
