# Supplementary material for: Complementary encoding of spatial information in hippocampal astrocytes
Source: PLoS Biol. 2022 Mar 3;20(3):e3001530. doi: 10.1371/journal.pbio.3001530 (PMC8893713; doi:10.1371/journal.pbio.3001530)
Supplement: S3 Data — (ZIP) [file pbio.3001530.s035.zip › S3_Data/HeatMap_S9_Fig/Forward_001_astro_obs_bin_8.csv]

	0	1	2	3	4	5	6	7
0	0.006802721088435374	0.003401360544217687	0.0017006802721088435	0.0017006802721088435	0.00510204081632653	0.00510204081632653	0.017006802721088437	0.03231292517006803
1	0.00510204081632653	0.01020408163265306	0.0017006802721088435	0.0	0.00510204081632653	0.022108843537414966	0.04931972789115646	0.017006802721088437
2	0.00510204081632653	0.0017006802721088435	0.011904761904761904	0.00510204081632653	0.008503401360544218	0.027210884353741496	0.022108843537414966	0.008503401360544218
3	0.003401360544217687	0.00510204081632653	0.0017006802721088435	0.01020408163265306	0.03571428571428571	0.015306122448979591	0.00510204081632653	0.006802721088435374
4	0.00510204081632653	0.003401360544217687	0.013605442176870748	0.04421768707482993	0.013605442176870748	0.00510204081632653	0.00510204081632653	0.0017006802721088435
5	0.008503401360544218	0.013605442176870748	0.03741496598639456	0.008503401360544218	0.0017006802721088435	0.0	0.003401360544217687	0.0
6	0.03741496598639456	0.11054421768707483	0.030612244897959183	0.008503401360544218	0.006802721088435374	0.00510204081632653	0.013605442176870748	0.015306122448979591
7	0.18197278911564627	0.025510204081632654	0.008503401360544218	0.006802721088435374	0.006802721088435374	0.008503401360544218	0.00510204081632653	0.006802721088435374
