# Supplementary material for: Complementary encoding of spatial information in hippocampal astrocytes
Source: PLoS Biol. 2022 Mar 3;20(3):e3001530. doi: 10.1371/journal.pbio.3001530 (PMC8893713; doi:10.1371/journal.pbio.3001530)
Supplement: S3 Data — (ZIP) [file pbio.3001530.s035.zip › S3_Data/HeatMap_S9_Fig/Forward_002_astro_obs_bin_12.csv]

	0	1	2	3	4	5	6	7	8	9	10	11
0	0.01858736059479554	0.0	0.007434944237918215	0.0	0.0037174721189591076	0.0	0.0037174721189591076	0.0037174721189591076	0.0037174721189591076	0.007434944237918215	0.040892193308550186	0.02973977695167286
1	0.0037174721189591076	0.0	0.0	0.0	0.0	0.0	0.0037174721189591076	0.0037174721189591076	0.0	0.02973977695167286	0.022304832713754646	0.040892193308550186
2	0.0	0.0	0.0	0.0	0.0037174721189591076	0.007434944237918215	0.0	0.0	0.01858736059479554	0.01486988847583643	0.011152416356877323	0.0037174721189591076
3	0.0	0.0	0.0037174721189591076	0.0	0.0	0.0	0.0037174721189591076	0.01858736059479554	0.0037174721189591076	0.01486988847583643	0.0	0.0037174721189591076
4	0.0	0.0	0.0	0.0037174721189591076	0.0	0.0037174721189591076	0.0037174721189591076	0.0	0.01486988847583643	0.0	0.007434944237918215	0.007434944237918215
5	0.0037174721189591076	0.0	0.0037174721189591076	0.0	0.0037174721189591076	0.011152416356877323	0.0	0.01486988847583643	0.007434944237918215	0.0	0.0037174721189591076	0.0
6	0.0037174721189591076	0.0037174721189591076	0.0	0.01858736059479554	0.011152416356877323	0.007434944237918215	0.01858736059479554	0.0037174721189591076	0.0	0.0037174721189591076	0.0	0.0
7	0.0	0.0	0.0	0.01858736059479554	0.011152416356877323	0.01486988847583643	0.007434944237918215	0.0	0.0	0.0	0.0	0.0037174721189591076
8	0.011152416356877323	0.007434944237918215	0.01486988847583643	0.0	0.01486988847583643	0.01486988847583643	0.0	0.0	0.0	0.007434944237918215	0.0	0.0
9	0.007434944237918215	0.026022304832713755	0.007434944237918215	0.007434944237918215	0.007434944237918215	0.0	0.0	0.0	0.007434944237918215	0.0	0.0	0.007434944237918215
10	0.01486988847583643	0.01858736059479554	0.011152416356877323	0.01486988847583643	0.0037174721189591076	0.0	0.0037174721189591076	0.0	0.0037174721189591076	0.0	0.0	0.0037174721189591076
11	0.11895910780669144	0.01486988847583643	0.01486988847583643	0.011152416356877323	0.011152416356877323	0.0	0.007434944237918215	0.0037174721189591076	0.0037174721189591076	0.01486988847583643	0.011152416356877323	0.026022304832713755
