# Supplementary material for: Complementary encoding of spatial information in hippocampal astrocytes
Source: PLoS Biol. 2022 Mar 3;20(3):e3001530. doi: 10.1371/journal.pbio.3001530 (PMC8893713; doi:10.1371/journal.pbio.3001530)
Supplement: S3 Data — (ZIP) [file pbio.3001530.s035.zip › S3_Data/HeatMap_S9_Fig/Forward_002_astro_obs_bin_4.csv]

	0	1	2	3
0	0.040892193308550186	0.007434944237918215	0.01858736059479554	0.23048327137546468
1	0.01486988847583643	0.022304832713754646	0.09293680297397769	0.02973977695167286
2	0.040892193308550186	0.10780669144981413	0.02973977695167286	0.011152416356877323
3	0.21933085501858737	0.06691449814126393	0.022304832713754646	0.04460966542750929
