# Supplementary material for: Complementary encoding of spatial information in hippocampal astrocytes
Source: PLoS Biol. 2022 Mar 3;20(3):e3001530. doi: 10.1371/journal.pbio.3001530 (PMC8893713; doi:10.1371/journal.pbio.3001530)
Supplement: S3 Data — (ZIP) [file pbio.3001530.s035.zip › S3_Data/HeatMap_S9_Fig/Forward_002_astro_obs_bin_8.csv]

	0	1	2	3	4	5	6	7
0	0.022304832713754646	0.007434944237918215	0.007434944237918215	0.0	0.0037174721189591076	0.007434944237918215	0.04460966542750929	0.06691449814126393
1	0.011152416356877323	0.0	0.0	0.0037174721189591076	0.007434944237918215	0.01486988847583643	0.048327137546468404	0.05204460966542751
2	0.0	0.0	0.0	0.0037174721189591076	0.01858736059479554	0.01858736059479554	0.007434944237918215	0.0037174721189591076
3	0.0037174721189591076	0.0037174721189591076	0.0	0.01486988847583643	0.01486988847583643	0.022304832713754646	0.0037174721189591076	0.0
4	0.0037174721189591076	0.0037174721189591076	0.02973977695167286	0.022304832713754646	0.011152416356877323	0.007434944237918215	0.011152416356877323	0.0
5	0.011152416356877323	0.03345724907063197	0.026022304832713755	0.03345724907063197	0.011152416356877323	0.0	0.011152416356877323	0.0
6	0.05204460966542751	0.022304832713754646	0.01858736059479554	0.007434944237918215	0.0	0.0037174721189591076	0.0	0.011152416356877323
7	0.10780669144981413	0.03345724907063197	0.026022304832713755	0.011152416356877323	0.011152416356877323	0.011152416356877323	0.022304832713754646	0.03345724907063197
