# Supplementary material for: Complementary encoding of spatial information in hippocampal astrocytes
Source: PLoS Biol. 2022 Mar 3;20(3):e3001530. doi: 10.1371/journal.pbio.3001530 (PMC8893713; doi:10.1371/journal.pbio.3001530)
Supplement: S3 Data — (ZIP) [file pbio.3001530.s035.zip › S3_Data/HeatMap_S9_Fig/Forward_003_astro_obs_bin_12.csv]

	0	1	2	3	4	5	6	7	8	9	10	11
0	0.0029411764705882353	0.0	0.0029411764705882353	0.0	0.0	0.0029411764705882353	0.0029411764705882353	0.0029411764705882353	0.0	0.011764705882352941	0.008823529411764706	0.023529411764705882
1	0.0	0.0	0.0058823529411764705	0.0	0.0029411764705882353	0.0058823529411764705	0.0	0.0	0.0	0.01764705882352941	0.026470588235294117	0.014705882352941176
2	0.011764705882352941	0.0	0.0	0.0	0.0058823529411764705	0.0	0.0	0.0	0.0	0.03235294117647059	0.014705882352941176	0.0
3	0.0029411764705882353	0.0	0.0	0.0	0.0	0.0	0.0	0.01764705882352941	0.03235294117647059	0.0029411764705882353	0.0	0.0
4	0.0029411764705882353	0.0058823529411764705	0.0029411764705882353	0.0	0.0029411764705882353	0.008823529411764706	0.008823529411764706	0.026470588235294117	0.008823529411764706	0.0	0.0	0.0
5	0.0029411764705882353	0.0	0.0	0.0	0.0	0.011764705882352941	0.020588235294117647	0.0058823529411764705	0.0	0.0029411764705882353	0.0	0.0
6	0.0	0.0	0.0	0.0058823529411764705	0.008823529411764706	0.014705882352941176	0.0029411764705882353	0.0058823529411764705	0.008823529411764706	0.0	0.0	0.0058823529411764705
7	0.0	0.0	0.0029411764705882353	0.01764705882352941	0.026470588235294117	0.008823529411764706	0.0	0.0029411764705882353	0.0029411764705882353	0.0	0.0	0.0
8	0.0	0.008823529411764706	0.026470588235294117	0.05588235294117647	0.026470588235294117	0.014705882352941176	0.0058823529411764705	0.011764705882352941	0.0058823529411764705	0.014705882352941176	0.008823529411764706	0.020588235294117647
9	0.0058823529411764705	0.008823529411764706	0.03823529411764706	0.0058823529411764705	0.0029411764705882353	0.0	0.0	0.0029411764705882353	0.0	0.0	0.0	0.011764705882352941
10	0.0029411764705882353	0.052941176470588235	0.011764705882352941	0.0029411764705882353	0.0	0.011764705882352941	0.0	0.0	0.0	0.0029411764705882353	0.008823529411764706	0.0029411764705882353
11	0.061764705882352944	0.011764705882352941	0.008823529411764706	0.0029411764705882353	0.011764705882352941	0.0029411764705882353	0.0	0.0058823529411764705	0.0029411764705882353	0.008823529411764706	0.011764705882352941	0.01764705882352941
