# Supplementary material for: Complementary encoding of spatial information in hippocampal astrocytes
Source: PLoS Biol. 2022 Mar 3;20(3):e3001530. doi: 10.1371/journal.pbio.3001530 (PMC8893713; doi:10.1371/journal.pbio.3001530)
Supplement: S3 Data — (ZIP) [file pbio.3001530.s035.zip › S3_Data/HeatMap_S9_Fig/Forward_003_astro_obs_bin_16.csv]

	0	1	2	3	4	5	6	7	8	9	10	11	12	13	14	15
0	0.0029411764705882353	0.0029411764705882353	0.0029411764705882353	0.0029411764705882353	0.0	0.0	0.0029411764705882353	0.0	0.0	0.0	0.0029411764705882353	0.0029411764705882353	0.0029411764705882353	0.0029411764705882353	0.011764705882352941	0.03235294117647059
1	0.0	0.0	0.0	0.0	0.0	0.0	0.0	0.0	0.0	0.0	0.0	0.0	0.0058823529411764705	0.0	0.0029411764705882353	0.0029411764705882353
2	0.0058823529411764705	0.0029411764705882353	0.0	0.0	0.0	0.0	0.0029411764705882353	0.0	0.0	0.0029411764705882353	0.0	0.0	0.014705882352941176	0.029411764705882353	0.0058823529411764705	0.008823529411764706
3	0.008823529411764706	0.0	0.0	0.0029411764705882353	0.0	0.0	0.0	0.0	0.0	0.0029411764705882353	0.0	0.0	0.023529411764705882	0.008823529411764706	0.008823529411764706	0.0
4	0.0	0.0	0.0	0.0	0.0	0.0	0.0	0.0058823529411764705	0.0	0.0058823529411764705	0.0058823529411764705	0.026470588235294117	0.0029411764705882353	0.0	0.0	0.0
5	0.0	0.0029411764705882353	0.0029411764705882353	0.0	0.0	0.0	0.0	0.0029411764705882353	0.0029411764705882353	0.0029411764705882353	0.023529411764705882	0.0058823529411764705	0.0058823529411764705	0.0	0.0	0.0
6	0.0	0.0	0.0	0.0	0.0	0.0029411764705882353	0.0029411764705882353	0.0029411764705882353	0.0058823529411764705	0.01764705882352941	0.0	0.0	0.0	0.0	0.0	0.0029411764705882353
7	0.0	0.0029411764705882353	0.0	0.0	0.0	0.0	0.0	0.011764705882352941	0.0058823529411764705	0.0	0.0	0.0	0.0	0.0	0.0	0.0029411764705882353
8	0.0	0.0	0.0	0.0	0.0029411764705882353	0.0029411764705882353	0.008823529411764706	0.014705882352941176	0.0029411764705882353	0.014705882352941176	0.0	0.0029411764705882353	0.0	0.0	0.0	0.0029411764705882353
9	0.0029411764705882353	0.0	0.0	0.0	0.0029411764705882353	0.0058823529411764705	0.0029411764705882353	0.008823529411764706	0.0	0.0	0.0	0.0	0.0	0.0	0.0	0.0029411764705882353
10	0.0	0.0	0.01764705882352941	0.0029411764705882353	0.03529411764705882	0.04411764705882353	0.014705882352941176	0.008823529411764706	0.0058823529411764705	0.01764705882352941	0.0	0.0058823529411764705	0.008823529411764706	0.0058823529411764705	0.0058823529411764705	0.008823529411764706
11	0.0	0.0029411764705882353	0.0029411764705882353	0.0058823529411764705	0.01764705882352941	0.011764705882352941	0.0	0.008823529411764706	0.0	0.0	0.0029411764705882353	0.0	0.0029411764705882353	0.0	0.0	0.0029411764705882353
12	0.0029411764705882353	0.0029411764705882353	0.0029411764705882353	0.03235294117647059	0.0058823529411764705	0.0029411764705882353	0.0029411764705882353	0.0058823529411764705	0.0	0.0	0.0058823529411764705	0.0029411764705882353	0.0	0.0029411764705882353	0.0	0.0029411764705882353
13	0.0	0.011764705882352941	0.03529411764705882	0.014705882352941176	0.0	0.0	0.0	0.0	0.0	0.0	0.0	0.0	0.0029411764705882353	0.0058823529411764705	0.0029411764705882353	0.0029411764705882353
14	0.0058823529411764705	0.011764705882352941	0.014705882352941176	0.0029411764705882353	0.0029411764705882353	0.0	0.0029411764705882353	0.0029411764705882353	0.0058823529411764705	0.0029411764705882353	0.0	0.0	0.0	0.0029411764705882353	0.0	0.0058823529411764705
15	0.047058823529411764	0.014705882352941176	0.0	0.0058823529411764705	0.0029411764705882353	0.0058823529411764705	0.0	0.0	0.0	0.0	0.0	0.0	0.0029411764705882353	0.008823529411764706	0.0029411764705882353	0.008823529411764706
