# Supplementary material for: Complementary encoding of spatial information in hippocampal astrocytes
Source: PLoS Biol. 2022 Mar 3;20(3):e3001530. doi: 10.1371/journal.pbio.3001530 (PMC8893713; doi:10.1371/journal.pbio.3001530)
Supplement: S3 Data — (ZIP) [file pbio.3001530.s035.zip › S3_Data/HeatMap_S9_Fig/Forward_003_astro_obs_bin_4.csv]

	0	1	2	3
0	0.03529411764705882	0.029411764705882353	0.011764705882352941	0.16470588235294117
1	0.011764705882352941	0.020588235294117647	0.09705882352941177	0.008823529411764706
2	0.047058823529411764	0.18823529411764706	0.06764705882352941	0.047058823529411764
3	0.18823529411764706	0.023529411764705882	0.008823529411764706	0.05
