# Supplementary material for: Complementary encoding of spatial information in hippocampal astrocytes
Source: PLoS Biol. 2022 Mar 3;20(3):e3001530. doi: 10.1371/journal.pbio.3001530 (PMC8893713; doi:10.1371/journal.pbio.3001530)
Supplement: S3 Data — (ZIP) [file pbio.3001530.s035.zip › S3_Data/HeatMap_S9_Fig/Forward_003_astro_obs_bin_8.csv]

	0	1	2	3	4	5	6	7
0	0.011764705882352941	0.008823529411764706	0.0	0.0058823529411764705	0.0058823529411764705	0.008823529411764706	0.01764705882352941	0.06764705882352941
1	0.01764705882352941	0.0058823529411764705	0.0	0.0029411764705882353	0.0	0.0	0.08235294117647059	0.020588235294117647
2	0.0029411764705882353	0.0058823529411764705	0.0029411764705882353	0.0058823529411764705	0.011764705882352941	0.05	0.0029411764705882353	0.0
3	0.0029411764705882353	0.0	0.0029411764705882353	0.01764705882352941	0.026470588235294117	0.0058823529411764705	0.0	0.0
4	0.0	0.0	0.01764705882352941	0.03529411764705882	0.020588235294117647	0.0029411764705882353	0.0	0.0058823529411764705
5	0.0029411764705882353	0.03235294117647059	0.1	0.026470588235294117	0.020588235294117647	0.008823529411764706	0.01764705882352941	0.01764705882352941
6	0.01764705882352941	0.06764705882352941	0.011764705882352941	0.0058823529411764705	0.0029411764705882353	0.0058823529411764705	0.011764705882352941	0.0029411764705882353
7	0.07647058823529412	0.029411764705882353	0.011764705882352941	0.014705882352941176	0.008823529411764706	0.0058823529411764705	0.008823529411764706	0.014705882352941176
