# Supplementary material for: Complementary encoding of spatial information in hippocampal astrocytes
Source: PLoS Biol. 2022 Mar 3;20(3):e3001530. doi: 10.1371/journal.pbio.3001530 (PMC8893713; doi:10.1371/journal.pbio.3001530)
Supplement: S3 Data — (ZIP) [file pbio.3001530.s035.zip › S3_Data/HeatMap_S9_Fig/Forward_004_astro_obs_bin_12.csv]

	0	1	2	3	4	5	6	7	8	9	10	11
0	0.0	0.0	0.0	0.003929273084479371	0.0019646365422396855	0.0019646365422396855	0.0019646365422396855	0.003929273084479371	0.007858546168958742	0.007858546168958742	0.005893909626719057	0.025540275049115914
1	0.0019646365422396855	0.0	0.0019646365422396855	0.0	0.0019646365422396855	0.0	0.0	0.005893909626719057	0.003929273084479371	0.005893909626719057	0.03929273084479371	0.015717092337917484
2	0.0	0.003929273084479371	0.0	0.0019646365422396855	0.003929273084479371	0.0	0.007858546168958742	0.007858546168958742	0.015717092337917484	0.05893909626719057	0.011787819253438114	0.011787819253438114
3	0.005893909626719057	0.0019646365422396855	0.0	0.003929273084479371	0.0019646365422396855	0.0019646365422396855	0.009823182711198428	0.0137524557956778	0.08447937131630648	0.0137524557956778	0.005893909626719057	0.003929273084479371
4	0.0019646365422396855	0.005893909626719057	0.003929273084479371	0.007858546168958742	0.003929273084479371	0.0	0.015717092337917484	0.07072691552062868	0.01768172888015717	0.009823182711198428	0.0137524557956778	0.011787819253438114
5	0.0	0.0	0.0	0.003929273084479371	0.005893909626719057	0.01768172888015717	0.03143418467583497	0.0137524557956778	0.003929273084479371	0.007858546168958742	0.0019646365422396855	0.005893909626719057
6	0.0	0.0	0.0019646365422396855	0.003929273084479371	0.007858546168958742	0.009823182711198428	0.009823182711198428	0.0	0.0	0.0019646365422396855	0.0019646365422396855	0.0019646365422396855
7	0.0	0.0019646365422396855	0.0	0.007858546168958742	0.0137524557956778	0.0019646365422396855	0.0019646365422396855	0.0019646365422396855	0.003929273084479371	0.005893909626719057	0.0	0.0
8	0.0	0.003929273084479371	0.007858546168958742	0.03143418467583497	0.009823182711198428	0.007858546168958742	0.005893909626719057	0.0137524557956778	0.007858546168958742	0.003929273084479371	0.0019646365422396855	0.003929273084479371
9	0.0019646365422396855	0.003929273084479371	0.029469548133595286	0.01768172888015717	0.005893909626719057	0.0019646365422396855	0.0019646365422396855	0.0	0.003929273084479371	0.0	0.0019646365422396855	0.0019646365422396855
10	0.007858546168958742	0.005893909626719057	0.003929273084479371	0.003929273084479371	0.0019646365422396855	0.0	0.0019646365422396855	0.0019646365422396855	0.003929273084479371	0.003929273084479371	0.0	0.0
11	0.03536345776031434	0.003929273084479371	0.003929273084479371	0.0019646365422396855	0.0	0.0019646365422396855	0.0	0.0019646365422396855	0.0019646365422396855	0.0019646365422396855	0.0	0.0
