# Supplementary material for: Complementary encoding of spatial information in hippocampal astrocytes
Source: PLoS Biol. 2022 Mar 3;20(3):e3001530. doi: 10.1371/journal.pbio.3001530 (PMC8893713; doi:10.1371/journal.pbio.3001530)
Supplement: S3 Data — (ZIP) [file pbio.3001530.s035.zip › S3_Data/HeatMap_S9_Fig/Forward_004_astro_obs_bin_16.csv]

	0	1	2	3	4	5	6	7	8	9	10	11	12	13	14	15
0	0.0	0.0	0.0	0.0	0.0019646365422396855	0.0	0.0	0.0	0.0	0.0	0.003929273084479371	0.0	0.0	0.0	0.0019646365422396855	0.009823182711198428
1	0.0019646365422396855	0.0	0.005893909626719057	0.0019646365422396855	0.0019646365422396855	0.0	0.0	0.0	0.003929273084479371	0.007858546168958742	0.007858546168958742	0.007858546168958742	0.0019646365422396855	0.01768172888015717	0.01768172888015717	0.007858546168958742
2	0.0	0.0	0.003929273084479371	0.0	0.0019646365422396855	0.0	0.0019646365422396855	0.0	0.0019646365422396855	0.0	0.005893909626719057	0.003929273084479371	0.011787819253438114	0.03929273084479371	0.0137524557956778	0.0019646365422396855
3	0.0019646365422396855	0.0019646365422396855	0.0019646365422396855	0.0019646365422396855	0.0019646365422396855	0.005893909626719057	0.0019646365422396855	0.0	0.0019646365422396855	0.0019646365422396855	0.007858546168958742	0.011787819253438114	0.0412573673870334	0.007858546168958742	0.009823182711198428	0.005893909626719057
4	0.003929273084479371	0.0019646365422396855	0.0	0.0	0.0	0.0	0.0	0.0	0.003929273084479371	0.007858546168958742	0.007858546168958742	0.06483300589390963	0.009823182711198428	0.005893909626719057	0.0019646365422396855	0.003929273084479371
5	0.0	0.0	0.0019646365422396855	0.0019646365422396855	0.0019646365422396855	0.003929273084479371	0.0019646365422396855	0.0	0.0019646365422396855	0.005893909626719057	0.04518664047151277	0.0137524557956778	0.003929273084479371	0.0	0.0	0.005893909626719057
6	0.0	0.0	0.003929273084479371	0.0	0.005893909626719057	0.007858546168958742	0.0	0.0019646365422396855	0.0137524557956778	0.03339882121807466	0.015717092337917484	0.003929273084479371	0.0019646365422396855	0.0019646365422396855	0.0019646365422396855	0.003929273084479371
7	0.0019646365422396855	0.0	0.0	0.0	0.0	0.005893909626719057	0.003929273084479371	0.009823182711198428	0.03339882121807466	0.0137524557956778	0.0	0.0	0.011787819253438114	0.005893909626719057	0.0019646365422396855	0.007858546168958742
8	0.0	0.0	0.0	0.0	0.0	0.0	0.007858546168958742	0.007858546168958742	0.003929273084479371	0.0	0.0	0.0	0.0019646365422396855	0.0	0.0	0.0
9	0.0	0.0	0.0019646365422396855	0.0019646365422396855	0.003929273084479371	0.003929273084479371	0.005893909626719057	0.003929273084479371	0.003929273084479371	0.0	0.0	0.0019646365422396855	0.0	0.0019646365422396855	0.0	0.0
10	0.0	0.0	0.0	0.0019646365422396855	0.007858546168958742	0.009823182711198428	0.003929273084479371	0.003929273084479371	0.0019646365422396855	0.003929273084479371	0.0	0.0	0.0019646365422396855	0.003929273084479371	0.0019646365422396855	0.003929273084479371
11	0.0	0.0	0.0019646365422396855	0.009823182711198428	0.023575638506876228	0.005893909626719057	0.007858546168958742	0.003929273084479371	0.0019646365422396855	0.005893909626719057	0.0019646365422396855	0.009823182711198428	0.0	0.0019646365422396855	0.003929273084479371	0.003929273084479371
12	0.0019646365422396855	0.0019646365422396855	0.0	0.023575638506876228	0.0137524557956778	0.003929273084479371	0.0	0.0019646365422396855	0.0	0.0	0.0	0.0019646365422396855	0.0	0.0	0.0	0.0
13	0.0019646365422396855	0.0	0.005893909626719057	0.0019646365422396855	0.003929273084479371	0.0019646365422396855	0.0019646365422396855	0.0	0.0019646365422396855	0.0019646365422396855	0.0	0.0019646365422396855	0.0019646365422396855	0.0	0.0	0.0
14	0.005893909626719057	0.0019646365422396855	0.0019646365422396855	0.0	0.0	0.0	0.0	0.0	0.0	0.0	0.0	0.0019646365422396855	0.0	0.0	0.0	0.0019646365422396855
15	0.03143418467583497	0.003929273084479371	0.0019646365422396855	0.0	0.0	0.0019646365422396855	0.0	0.0019646365422396855	0.0	0.0	0.0	0.0019646365422396855	0.0	0.0	0.0	0.0019646365422396855
