# Supplementary material for: Complementary encoding of spatial information in hippocampal astrocytes
Source: PLoS Biol. 2022 Mar 3;20(3):e3001530. doi: 10.1371/journal.pbio.3001530 (PMC8893713; doi:10.1371/journal.pbio.3001530)
Supplement: S3 Data — (ZIP) [file pbio.3001530.s035.zip › S3_Data/HeatMap_S9_Fig/Forward_004_astro_obs_bin_4.csv]

	0	1	2	3
0	0.003929273084479371	0.019646365422396856	0.05108055009823183	0.1787819253438114
1	0.029469548133595286	0.0412573673870334	0.28094302554027506	0.07465618860510806
2	0.021611001964636542	0.10412573673870335	0.029469548133595286	0.019646365422396856
3	0.08447937131630648	0.0275049115913556	0.01768172888015717	0.015717092337917484
