# Supplementary material for: Complementary encoding of spatial information in hippocampal astrocytes
Source: PLoS Biol. 2022 Mar 3;20(3):e3001530. doi: 10.1371/journal.pbio.3001530 (PMC8893713; doi:10.1371/journal.pbio.3001530)
Supplement: S3 Data — (ZIP) [file pbio.3001530.s035.zip › S3_Data/HeatMap_S9_Fig/Forward_004_astro_obs_bin_8.csv]

	0	1	2	3	4	5	6	7
0	0.0	0.0	0.009823182711198428	0.0	0.009823182711198428	0.0137524557956778	0.015717092337917484	0.043222003929273084
1	0.0019646365422396855	0.007858546168958742	0.007858546168958742	0.007858546168958742	0.005893909626719057	0.029469548133595286	0.08644400785854617	0.03536345776031434
2	0.0019646365422396855	0.003929273084479371	0.005893909626719057	0.005893909626719057	0.019646365422396856	0.13163064833005894	0.0275049115913556	0.011787819253438114
3	0.005893909626719057	0.0019646365422396855	0.0137524557956778	0.0137524557956778	0.09037328094302555	0.019646365422396856	0.023575638506876228	0.009823182711198428
4	0.0019646365422396855	0.005893909626719057	0.011787819253438114	0.025540275049115914	0.015717092337917484	0.009823182711198428	0.003929273084479371	0.0
5	0.0019646365422396855	0.011787819253438114	0.047151277013752456	0.009823182711198428	0.011787819253438114	0.011787819253438114	0.009823182711198428	0.011787819253438114
6	0.005893909626719057	0.03929273084479371	0.021611001964636542	0.005893909626719057	0.0019646365422396855	0.0019646365422396855	0.0019646365422396855	0.0
7	0.043222003929273084	0.005893909626719057	0.0019646365422396855	0.003929273084479371	0.0019646365422396855	0.003929273084479371	0.005893909626719057	0.0019646365422396855
