# Supplementary material for: Complementary encoding of spatial information in hippocampal astrocytes
Source: PLoS Biol. 2022 Mar 3;20(3):e3001530. doi: 10.1371/journal.pbio.3001530 (PMC8893713; doi:10.1371/journal.pbio.3001530)
Supplement: S3 Data — (ZIP) [file pbio.3001530.s035.zip › S3_Data/HeatMap_S9_Fig/Forward_006_astro_obs_bin_12.csv]

	0	1	2	3	4	5	6	7	8	9	10	11
0	0.0069605568445475635	0.01160092807424594	0.0	0.002320185614849188	0.0	0.004640371229698376	0.0	0.002320185614849188	0.0069605568445475635	0.002320185614849188	0.009280742459396751	0.025522041763341066
1	0.004640371229698376	0.0	0.0	0.002320185614849188	0.0	0.002320185614849188	0.002320185614849188	0.004640371229698376	0.01160092807424594	0.002320185614849188	0.030162412993039442	0.01160092807424594
2	0.002320185614849188	0.0	0.0	0.0	0.0	0.004640371229698376	0.002320185614849188	0.0	0.009280742459396751	0.02320185614849188	0.004640371229698376	0.0
3	0.002320185614849188	0.009280742459396751	0.002320185614849188	0.009280742459396751	0.01160092807424594	0.0069605568445475635	0.002320185614849188	0.009280742459396751	0.037122969837587005	0.013921113689095127	0.01160092807424594	0.016241299303944315
4	0.002320185614849188	0.002320185614849188	0.0069605568445475635	0.0	0.002320185614849188	0.002320185614849188	0.01160092807424594	0.01160092807424594	0.0069605568445475635	0.002320185614849188	0.0	0.0
5	0.002320185614849188	0.002320185614849188	0.004640371229698376	0.004640371229698376	0.0	0.002320185614849188	0.01160092807424594	0.0069605568445475635	0.002320185614849188	0.002320185614849188	0.0	0.0069605568445475635
6	0.004640371229698376	0.0069605568445475635	0.0	0.0069605568445475635	0.004640371229698376	0.016241299303944315	0.0069605568445475635	0.004640371229698376	0.004640371229698376	0.004640371229698376	0.0	0.0069605568445475635
7	0.0	0.0	0.002320185614849188	0.002320185614849188	0.02320185614849188	0.004640371229698376	0.0	0.0	0.004640371229698376	0.0	0.0	0.002320185614849188
8	0.0069605568445475635	0.0	0.013921113689095127	0.027842227378190254	0.004640371229698376	0.004640371229698376	0.004640371229698376	0.0	0.004640371229698376	0.0	0.002320185614849188	0.0
9	0.030162412993039442	0.030162412993039442	0.04640371229698376	0.018561484918793503	0.013921113689095127	0.016241299303944315	0.027842227378190254	0.03248259860788863	0.013921113689095127	0.01160092807424594	0.009280742459396751	0.004640371229698376
10	0.002320185614849188	0.016241299303944315	0.002320185614849188	0.004640371229698376	0.002320185614849188	0.002320185614849188	0.004640371229698376	0.002320185614849188	0.002320185614849188	0.0	0.002320185614849188	0.002320185614849188
11	0.05104408352668213	0.0	0.016241299303944315	0.002320185614849188	0.002320185614849188	0.0069605568445475635	0.0069605568445475635	0.004640371229698376	0.0069605568445475635	0.0	0.002320185614849188	0.0069605568445475635
