# Supplementary material for: Complementary encoding of spatial information in hippocampal astrocytes
Source: PLoS Biol. 2022 Mar 3;20(3):e3001530. doi: 10.1371/journal.pbio.3001530 (PMC8893713; doi:10.1371/journal.pbio.3001530)
Supplement: S3 Data — (ZIP) [file pbio.3001530.s035.zip › S3_Data/HeatMap_S9_Fig/Forward_006_astro_obs_bin_4.csv]

	0	1	2	3
0	0.030162412993039442	0.02088167053364269	0.05104408352668213	0.13225058004640372
1	0.037122969837587005	0.027842227378190254	0.09976798143851508	0.02088167053364269
2	0.037122969837587005	0.0951276102088167	0.030162412993039442	0.013921113689095127
3	0.18561484918793503	0.0765661252900232	0.09048723897911833	0.05104408352668213
