# Supplementary material for: Complementary encoding of spatial information in hippocampal astrocytes
Source: PLoS Biol. 2022 Mar 3;20(3):e3001530. doi: 10.1371/journal.pbio.3001530 (PMC8893713; doi:10.1371/journal.pbio.3001530)
Supplement: S3 Data — (ZIP) [file pbio.3001530.s035.zip › S3_Data/HeatMap_S9_Fig/Forward_006_astro_obs_bin_8.csv]

	0	1	2	3	4	5	6	7
0	0.02320185614849188	0.016241299303944315	0.0069605568445475635	0.01160092807424594	0.0069605568445475635	0.01160092807424594	0.013921113689095127	0.05336426914153132
1	0.002320185614849188	0.002320185614849188	0.002320185614849188	0.004640371229698376	0.0069605568445475635	0.009280742459396751	0.030162412993039442	0.013921113689095127
2	0.0069605568445475635	0.002320185614849188	0.0069605568445475635	0.009280742459396751	0.016241299303944315	0.05568445475638051	0.018561484918793503	0.009280742459396751
3	0.009280742459396751	0.013921113689095127	0.004640371229698376	0.009280742459396751	0.03944315545243619	0.016241299303944315	0.002320185614849188	0.004640371229698376
4	0.0069605568445475635	0.004640371229698376	0.004640371229698376	0.025522041763341066	0.002320185614849188	0.004640371229698376	0.0069605568445475635	0.004640371229698376
5	0.004640371229698376	0.016241299303944315	0.05336426914153132	0.004640371229698376	0.004640371229698376	0.004640371229698376	0.0	0.01160092807424594
6	0.03248259860788863	0.06728538283062645	0.02320185614849188	0.027842227378190254	0.037122969837587005	0.025522041763341066	0.013921113689095127	0.018561484918793503
7	0.06960556844547564	0.01160092807424594	0.01160092807424594	0.013921113689095127	0.013921113689095127	0.016241299303944315	0.004640371229698376	0.01160092807424594
