# Supplementary material for: Complementary encoding of spatial information in hippocampal astrocytes
Source: PLoS Biol. 2022 Mar 3;20(3):e3001530. doi: 10.1371/journal.pbio.3001530 (PMC8893713; doi:10.1371/journal.pbio.3001530)
Supplement: S3 Data — (ZIP) [file pbio.3001530.s035.zip › S3_Data/HeatMap_S9_Fig/Forward_007_astro_obs_bin_12.csv]

	0	1	2	3	4	5	6	7	8	9	10	11
0	0.0031645569620253164	0.0	0.0	0.0	0.0	0.0	0.0	0.0	0.0	0.0	0.012658227848101266	0.03481012658227848
1	0.0	0.0	0.0	0.0	0.0	0.0	0.0	0.0	0.0	0.00949367088607595	0.012658227848101266	0.0
2	0.0	0.0	0.0	0.0	0.0	0.0	0.0	0.0031645569620253164	0.022151898734177215	0.0379746835443038	0.015822784810126583	0.0
3	0.0	0.0	0.0031645569620253164	0.0031645569620253164	0.0	0.0031645569620253164	0.006329113924050633	0.006329113924050633	0.06962025316455696	0.02531645569620253	0.0031645569620253164	0.0
4	0.0031645569620253164	0.0031645569620253164	0.006329113924050633	0.0	0.0	0.00949367088607595	0.015822784810126583	0.05379746835443038	0.012658227848101266	0.0	0.0	0.0
5	0.015822784810126583	0.0	0.0031645569620253164	0.012658227848101266	0.012658227848101266	0.00949367088607595	0.08544303797468354	0.012658227848101266	0.006329113924050633	0.00949367088607595	0.00949367088607595	0.03164556962025317
6	0.0	0.0	0.0	0.0031645569620253164	0.006329113924050633	0.05063291139240506	0.00949367088607595	0.0031645569620253164	0.0031645569620253164	0.0	0.0	0.0
7	0.0	0.0031645569620253164	0.0	0.022151898734177215	0.05379746835443038	0.006329113924050633	0.006329113924050633	0.0	0.0	0.0	0.0	0.0
8	0.012658227848101266	0.0	0.02531645569620253	0.04113924050632911	0.012658227848101266	0.0	0.0	0.0	0.0	0.0	0.0	0.0
9	0.012658227848101266	0.015822784810126583	0.015822784810126583	0.0	0.0	0.0031645569620253164	0.0	0.0031645569620253164	0.0	0.0	0.0	0.0
10	0.015822784810126583	0.012658227848101266	0.00949367088607595	0.0	0.0031645569620253164	0.0	0.0	0.0	0.0	0.0	0.0	0.0
11	0.0189873417721519	0.022151898734177215	0.00949367088607595	0.0031645569620253164	0.0	0.0	0.0	0.0031645569620253164	0.006329113924050633	0.0	0.0	0.0
