# Supplementary material for: Complementary encoding of spatial information in hippocampal astrocytes
Source: PLoS Biol. 2022 Mar 3;20(3):e3001530. doi: 10.1371/journal.pbio.3001530 (PMC8893713; doi:10.1371/journal.pbio.3001530)
Supplement: S3 Data — (ZIP) [file pbio.3001530.s035.zip › S3_Data/HeatMap_S9_Fig/Forward_007_astro_obs_bin_16.csv]

	0	1	2	3	4	5	6	7	8	9	10	11	12	13	14	15
0	0.0	0.0	0.0	0.0	0.0	0.0	0.0	0.0	0.0	0.0	0.0	0.0	0.0	0.0	0.006329113924050633	0.015822784810126583
1	0.0031645569620253164	0.0	0.0	0.0	0.0	0.0	0.0	0.0	0.0	0.0	0.0	0.0	0.0	0.006329113924050633	0.022151898734177215	0.00949367088607595
2	0.0	0.0	0.0	0.0	0.0	0.0	0.0	0.0	0.0	0.0	0.0	0.0031645569620253164	0.0031645569620253164	0.022151898734177215	0.006329113924050633	0.0
3	0.0	0.0	0.0	0.0	0.0	0.0	0.0	0.0	0.0	0.0	0.0031645569620253164	0.015822784810126583	0.022151898734177215	0.006329113924050633	0.0031645569620253164	0.0
4	0.0	0.0	0.0	0.0031645569620253164	0.0	0.0	0.0	0.0031645569620253164	0.0031645569620253164	0.0031645569620253164	0.00949367088607595	0.0379746835443038	0.012658227848101266	0.006329113924050633	0.0	0.0
5	0.0	0.0	0.006329113924050633	0.0031645569620253164	0.0031645569620253164	0.0031645569620253164	0.0	0.0	0.0031645569620253164	0.00949367088607595	0.03481012658227848	0.015822784810126583	0.0031645569620253164	0.0	0.0	0.0
6	0.0	0.0	0.0031645569620253164	0.0	0.006329113924050633	0.0031645569620253164	0.0	0.0	0.0189873417721519	0.03481012658227848	0.006329113924050633	0.0031645569620253164	0.0031645569620253164	0.0	0.0	0.006329113924050633
7	0.0	0.0	0.0	0.0	0.0	0.0031645569620253164	0.006329113924050633	0.00949367088607595	0.03481012658227848	0.00949367088607595	0.0	0.0	0.0	0.0	0.0	0.0
8	0.0	0.0	0.0	0.0	0.0031645569620253164	0.0031645569620253164	0.015822784810126583	0.03164556962025317	0.012658227848101266	0.0031645569620253164	0.0	0.006329113924050633	0.0	0.0	0.0	0.0
9	0.0	0.0	0.0	0.0	0.0031645569620253164	0.015822784810126583	0.006329113924050633	0.006329113924050633	0.0031645569620253164	0.0	0.0031645569620253164	0.0	0.0	0.0	0.0	0.0
10	0.00949367088607595	0.0	0.0031645569620253164	0.00949367088607595	0.02531645569620253	0.04113924050632911	0.00949367088607595	0.006329113924050633	0.0	0.006329113924050633	0.00949367088607595	0.0	0.00949367088607595	0.006329113924050633	0.006329113924050633	0.00949367088607595
11	0.0	0.0	0.006329113924050633	0.006329113924050633	0.006329113924050633	0.00949367088607595	0.006329113924050633	0.0	0.0	0.0031645569620253164	0.0	0.0	0.0	0.0	0.0	0.0
12	0.0	0.006329113924050633	0.012658227848101266	0.0031645569620253164	0.0031645569620253164	0.0	0.0	0.0031645569620253164	0.0	0.0	0.0031645569620253164	0.0	0.0	0.0	0.0	0.0
13	0.0189873417721519	0.022151898734177215	0.0189873417721519	0.015822784810126583	0.0031645569620253164	0.006329113924050633	0.0	0.0	0.0	0.006329113924050633	0.0	0.0031645569620253164	0.0	0.0	0.0	0.0
14	0.0	0.0	0.00949367088607595	0.006329113924050633	0.006329113924050633	0.0	0.0031645569620253164	0.0	0.0031645569620253164	0.0031645569620253164	0.006329113924050633	0.0	0.0	0.0031645569620253164	0.0	0.0
15	0.03481012658227848	0.0031645569620253164	0.006329113924050633	0.0	0.0	0.0	0.0	0.0031645569620253164	0.0	0.006329113924050633	0.0031645569620253164	0.0	0.0031645569620253164	0.0	0.0031645569620253164	0.006329113924050633
