# Supplementary material for: Complementary encoding of spatial information in hippocampal astrocytes
Source: PLoS Biol. 2022 Mar 3;20(3):e3001530. doi: 10.1371/journal.pbio.3001530 (PMC8893713; doi:10.1371/journal.pbio.3001530)
Supplement: S3 Data — (ZIP) [file pbio.3001530.s035.zip › S3_Data/HeatMap_S9_Fig/Forward_007_astro_obs_bin_4.csv]

	0	1	2	3
0	0.012658227848101266	0.0031645569620253164	0.022151898734177215	0.1550632911392405
1	0.022151898734177215	0.028481012658227847	0.24050632911392406	0.03481012658227848
2	0.04430379746835443	0.18670886075949367	0.03481012658227848	0.006329113924050633
3	0.13291139240506328	0.0379746835443038	0.03164556962025317	0.006329113924050633
