# Supplementary material for: Complementary encoding of spatial information in hippocampal astrocytes
Source: PLoS Biol. 2022 Mar 3;20(3):e3001530. doi: 10.1371/journal.pbio.3001530 (PMC8893713; doi:10.1371/journal.pbio.3001530)
Supplement: S3 Data — (ZIP) [file pbio.3001530.s035.zip › S3_Data/HeatMap_S9_Fig/Forward_007_astro_obs_bin_8.csv]

	0	1	2	3	4	5	6	7
0	0.0031645569620253164	0.0	0.0	0.0	0.0031645569620253164	0.0	0.012658227848101266	0.06962025316455696
1	0.0	0.0	0.0031645569620253164	0.0	0.0031645569620253164	0.022151898734177215	0.060126582278481014	0.006329113924050633
2	0.00949367088607595	0.00949367088607595	0.00949367088607595	0.0031645569620253164	0.022151898734177215	0.08860759493670886	0.022151898734177215	0.0
3	0.006329113924050633	0.0	0.006329113924050633	0.012658227848101266	0.10443037974683544	0.012658227848101266	0.0	0.006329113924050633
4	0.0031645569620253164	0.0031645569620253164	0.015822784810126583	0.05063291139240506	0.012658227848101266	0.00949367088607595	0.0031645569620253164	0.0
5	0.022151898734177215	0.028481012658227847	0.0981012658227848	0.0379746835443038	0.015822784810126583	0.006329113924050633	0.00949367088607595	0.00949367088607595
6	0.028481012658227847	0.04113924050632911	0.00949367088607595	0.006329113924050633	0.0	0.015822784810126583	0.0	0.0
7	0.02531645569620253	0.03164556962025317	0.0031645569620253164	0.0	0.0031645569620253164	0.00949367088607595	0.0	0.0031645569620253164
