# Supplementary material for: Complementary encoding of spatial information in hippocampal astrocytes
Source: PLoS Biol. 2022 Mar 3;20(3):e3001530. doi: 10.1371/journal.pbio.3001530 (PMC8893713; doi:10.1371/journal.pbio.3001530)
Supplement: S3 Data — (ZIP) [file pbio.3001530.s035.zip › S3_Data/HeatMap_S9_Fig/Forward_008_astro_obs_bin_12.csv]

	0	1	2	3	4	5	6	7	8	9	10	11
0	0.002331002331002331	0.0	0.0	0.0	0.0	0.0	0.0	0.0	0.0	0.0	0.004662004662004662	0.016317016317016316
1	0.0	0.002331002331002331	0.0	0.0	0.0	0.0	0.002331002331002331	0.0	0.0	0.004662004662004662	0.011655011655011656	0.006993006993006993
2	0.0	0.0	0.0	0.0	0.0	0.0	0.0	0.004662004662004662	0.011655011655011656	0.0	0.004662004662004662	0.0
3	0.0	0.0	0.0	0.0	0.0	0.0	0.0	0.004662004662004662	0.013986013986013986	0.009324009324009324	0.002331002331002331	0.0
4	0.0	0.0	0.0	0.0	0.0	0.0	0.018648018648018648	0.039627039627039624	0.006993006993006993	0.002331002331002331	0.002331002331002331	0.0
5	0.0	0.0	0.002331002331002331	0.0	0.002331002331002331	0.009324009324009324	0.06993006993006994	0.016317016317016316	0.0	0.0	0.0	0.002331002331002331
6	0.0	0.004662004662004662	0.0	0.004662004662004662	0.018648018648018648	0.05128205128205128	0.018648018648018648	0.0	0.0	0.0	0.0	0.0
7	0.0	0.002331002331002331	0.0	0.013986013986013986	0.04895104895104895	0.013986013986013986	0.002331002331002331	0.002331002331002331	0.0	0.0	0.0	0.0
8	0.004662004662004662	0.002331002331002331	0.023310023310023312	0.06526806526806526	0.016317016317016316	0.002331002331002331	0.004662004662004662	0.0	0.0	0.0	0.0	0.0
9	0.004662004662004662	0.016317016317016316	0.06993006993006994	0.023310023310023312	0.006993006993006993	0.004662004662004662	0.0	0.0	0.0	0.0	0.0	0.0
10	0.02564102564102564	0.07925407925407925	0.011655011655011656	0.0	0.002331002331002331	0.002331002331002331	0.0	0.0	0.002331002331002331	0.0	0.0	0.004662004662004662
11	0.1282051282051282	0.023310023310023312	0.011655011655011656	0.0	0.0	0.002331002331002331	0.002331002331002331	0.0	0.0	0.0	0.002331002331002331	0.0
