# Supplementary material for: Complementary encoding of spatial information in hippocampal astrocytes
Source: PLoS Biol. 2022 Mar 3;20(3):e3001530. doi: 10.1371/journal.pbio.3001530 (PMC8893713; doi:10.1371/journal.pbio.3001530)
Supplement: S3 Data — (ZIP) [file pbio.3001530.s035.zip › S3_Data/HeatMap_S9_Fig/Forward_008_astro_obs_bin_16.csv]

	0	1	2	3	4	5	6	7	8	9	10	11	12	13	14	15
0	0.0	0.002331002331002331	0.0	0.0	0.0	0.0	0.0	0.0	0.0	0.0	0.0	0.0	0.0	0.0	0.006993006993006993	0.011655011655011656
1	0.0	0.0	0.0	0.002331002331002331	0.0	0.0	0.0	0.0	0.002331002331002331	0.0	0.0	0.0	0.0	0.002331002331002331	0.002331002331002331	0.004662004662004662
2	0.0	0.0	0.0	0.0	0.0	0.0	0.0	0.0	0.0	0.0	0.002331002331002331	0.0	0.004662004662004662	0.004662004662004662	0.002331002331002331	0.0
3	0.0	0.0	0.0	0.0	0.0	0.0	0.0	0.0	0.0	0.0	0.002331002331002331	0.011655011655011656	0.0	0.004662004662004662	0.0	0.002331002331002331
4	0.0	0.002331002331002331	0.0	0.0	0.0	0.0	0.0	0.0	0.0	0.002331002331002331	0.002331002331002331	0.006993006993006993	0.009324009324009324	0.0	0.002331002331002331	0.0
5	0.0	0.0	0.002331002331002331	0.0	0.0	0.0	0.0	0.0	0.0	0.011655011655011656	0.011655011655011656	0.004662004662004662	0.002331002331002331	0.0	0.0	0.0
6	0.0	0.0	0.0	0.0	0.0	0.0	0.002331002331002331	0.002331002331002331	0.016317016317016316	0.037296037296037296	0.009324009324009324	0.0	0.0	0.0	0.0	0.002331002331002331
7	0.0	0.0	0.0	0.002331002331002331	0.0	0.0	0.002331002331002331	0.009324009324009324	0.053613053613053616	0.006993006993006993	0.004662004662004662	0.0	0.0	0.002331002331002331	0.004662004662004662	0.0
8	0.0	0.004662004662004662	0.0	0.0	0.0	0.006993006993006993	0.013986013986013986	0.013986013986013986	0.018648018648018648	0.002331002331002331	0.0	0.0	0.0	0.0	0.0	0.0
9	0.0	0.0	0.0	0.0	0.0	0.018648018648018648	0.023310023310023312	0.023310023310023312	0.002331002331002331	0.0	0.0	0.0	0.0	0.0	0.0	0.0
10	0.004662004662004662	0.0	0.002331002331002331	0.002331002331002331	0.016317016317016316	0.039627039627039624	0.011655011655011656	0.004662004662004662	0.004662004662004662	0.0	0.002331002331002331	0.0	0.0	0.0	0.0	0.0
11	0.0	0.0	0.002331002331002331	0.013986013986013986	0.039627039627039624	0.011655011655011656	0.0	0.002331002331002331	0.0	0.0	0.0	0.0	0.0	0.0	0.0	0.0
12	0.0	0.002331002331002331	0.011655011655011656	0.055944055944055944	0.018648018648018648	0.004662004662004662	0.002331002331002331	0.002331002331002331	0.0	0.0	0.0	0.0	0.0	0.0	0.0	0.0
13	0.0	0.011655011655011656	0.027972027972027972	0.016317016317016316	0.002331002331002331	0.0	0.0	0.002331002331002331	0.0	0.0	0.0	0.0	0.0	0.0	0.0	0.0
14	0.02564102564102564	0.0675990675990676	0.016317016317016316	0.0	0.002331002331002331	0.002331002331002331	0.0	0.002331002331002331	0.0	0.0	0.0	0.0	0.0	0.0	0.0	0.002331002331002331
15	0.10023310023310024	0.02564102564102564	0.004662004662004662	0.006993006993006993	0.0	0.002331002331002331	0.002331002331002331	0.002331002331002331	0.002331002331002331	0.0	0.0	0.002331002331002331	0.0	0.0	0.0	0.002331002331002331
