# Supplementary material for: Complementary encoding of spatial information in hippocampal astrocytes
Source: PLoS Biol. 2022 Mar 3;20(3):e3001530. doi: 10.1371/journal.pbio.3001530 (PMC8893713; doi:10.1371/journal.pbio.3001530)
Supplement: S3 Data — (ZIP) [file pbio.3001530.s035.zip › S3_Data/HeatMap_S9_Fig/Forward_008_astro_obs_bin_4.csv]

	0	1	2	3
0	0.006993006993006993	0.0	0.018648018648018648	0.05827505827505827
1	0.002331002331002331	0.018648018648018648	0.1655011655011655	0.013986013986013986
2	0.037296037296037296	0.2331002331002331	0.027972027972027972	0.0
3	0.3682983682983683	0.037296037296037296	0.009324009324009324	0.002331002331002331
