# Supplementary material for: Complementary encoding of spatial information in hippocampal astrocytes
Source: PLoS Biol. 2022 Mar 3;20(3):e3001530. doi: 10.1371/journal.pbio.3001530 (PMC8893713; doi:10.1371/journal.pbio.3001530)
Supplement: S3 Data — (ZIP) [file pbio.3001530.s035.zip › S3_Data/HeatMap_S9_Fig/Forward_008_astro_obs_bin_8.csv]

	0	1	2	3	4	5	6	7
0	0.0	0.002331002331002331	0.0	0.0	0.002331002331002331	0.0	0.002331002331002331	0.03263403263403263
1	0.002331002331002331	0.0	0.0	0.0	0.0	0.016317016317016316	0.009324009324009324	0.004662004662004662
2	0.002331002331002331	0.002331002331002331	0.0	0.0	0.011655011655011656	0.02564102564102564	0.016317016317016316	0.002331002331002331
3	0.0	0.0	0.0	0.013986013986013986	0.11421911421911422	0.016317016317016316	0.002331002331002331	0.002331002331002331
4	0.004662004662004662	0.0	0.023310023310023312	0.07925407925407925	0.02097902097902098	0.0	0.0	0.0
5	0.004662004662004662	0.027972027972027972	0.10955710955710955	0.016317016317016316	0.009324009324009324	0.0	0.0	0.0
6	0.016317016317016316	0.1048951048951049	0.027972027972027972	0.006993006993006993	0.0	0.0	0.0	0.002331002331002331
7	0.21678321678321677	0.030303030303030304	0.004662004662004662	0.006993006993006993	0.002331002331002331	0.002331002331002331	0.0	0.0
