# Supplementary material for: Complementary encoding of spatial information in hippocampal astrocytes
Source: PLoS Biol. 2022 Mar 3;20(3):e3001530. doi: 10.1371/journal.pbio.3001530 (PMC8893713; doi:10.1371/journal.pbio.3001530)
Supplement: S3 Data — (ZIP) [file pbio.3001530.s035.zip › S3_Data/HeatMap_S9_Fig/Forward_010_astro_obs_bin_12.csv]

	0	1	2	3	4	5	6	7	8	9	10	11
0	0.0030303030303030303	0.0	0.0	0.0	0.0030303030303030303	0.0	0.0	0.0	0.006060606060606061	0.024242424242424242	0.030303030303030304	0.06060606060606061
1	0.0	0.0030303030303030303	0.0030303030303030303	0.0	0.0	0.0	0.0	0.0030303030303030303	0.0030303030303030303	0.0030303030303030303	0.045454545454545456	0.015151515151515152
2	0.0	0.0	0.0030303030303030303	0.0	0.0030303030303030303	0.0	0.0	0.0030303030303030303	0.00909090909090909	0.02727272727272727	0.00909090909090909	0.01818181818181818
3	0.0	0.0	0.0	0.0	0.00909090909090909	0.0	0.0	0.0030303030303030303	0.02727272727272727	0.006060606060606061	0.0	0.0030303030303030303
4	0.0	0.0	0.0	0.0	0.0	0.006060606060606061	0.006060606060606061	0.0	0.0030303030303030303	0.0030303030303030303	0.0030303030303030303	0.0
5	0.0	0.0	0.0	0.0	0.01818181818181818	0.006060606060606061	0.02727272727272727	0.006060606060606061	0.0030303030303030303	0.0	0.0030303030303030303	0.0
6	0.0	0.006060606060606061	0.0	0.0	0.0	0.00909090909090909	0.00909090909090909	0.0030303030303030303	0.0030303030303030303	0.0	0.0	0.0030303030303030303
7	0.012121212121212121	0.0	0.012121212121212121	0.03636363636363636	0.1303030303030303	0.02727272727272727	0.012121212121212121	0.006060606060606061	0.00909090909090909	0.012121212121212121	0.00909090909090909	0.012121212121212121
8	0.006060606060606061	0.0030303030303030303	0.00909090909090909	0.04242424242424243	0.01818181818181818	0.0	0.0030303030303030303	0.0	0.0	0.006060606060606061	0.0	0.0030303030303030303
9	0.006060606060606061	0.006060606060606061	0.015151515151515152	0.012121212121212121	0.006060606060606061	0.0	0.0	0.0	0.0	0.0030303030303030303	0.0	0.0
10	0.012121212121212121	0.01818181818181818	0.006060606060606061	0.00909090909090909	0.00909090909090909	0.006060606060606061	0.00909090909090909	0.0	0.0	0.0030303030303030303	0.0	0.0
11	0.03939393939393939	0.015151515151515152	0.0	0.0030303030303030303	0.0	0.0	0.0030303030303030303	0.0	0.0	0.0030303030303030303	0.0	0.0030303030303030303
