# Supplementary material for: Complementary encoding of spatial information in hippocampal astrocytes
Source: PLoS Biol. 2022 Mar 3;20(3):e3001530. doi: 10.1371/journal.pbio.3001530 (PMC8893713; doi:10.1371/journal.pbio.3001530)
Supplement: S3 Data — (ZIP) [file pbio.3001530.s035.zip › S3_Data/HeatMap_S9_Fig/Forward_010_astro_obs_bin_4.csv]

	0	1	2	3
0	0.015151515151515152	0.006060606060606061	0.02727272727272727	0.24848484848484848
1	0.00909090909090909	0.030303030303030304	0.07272727272727272	0.021212121212121213
2	0.02727272727272727	0.2787878787878788	0.045454545454545456	0.030303030303030304
3	0.12727272727272726	0.03939393939393939	0.012121212121212121	0.00909090909090909
