# Supplementary material for: Complementary encoding of spatial information in hippocampal astrocytes
Source: PLoS Biol. 2022 Mar 3;20(3):e3001530. doi: 10.1371/journal.pbio.3001530 (PMC8893713; doi:10.1371/journal.pbio.3001530)
Supplement: S3 Data — (ZIP) [file pbio.3001530.s035.zip › S3_Data/HeatMap_S9_Fig/Forward_011_astro_obs_bin_12.csv]

	0	1	2	3	4	5	6	7	8	9	10	11
0	0.0017241379310344827	0.0	0.0034482758620689655	0.0	0.0	0.0	0.0	0.0	0.0	0.0	0.0017241379310344827	0.013793103448275862
1	0.0	0.0	0.0	0.0	0.0	0.0	0.0	0.0	0.0	0.0017241379310344827	0.005172413793103448	0.0
2	0.0017241379310344827	0.0	0.0	0.0034482758620689655	0.0017241379310344827	0.0	0.0	0.0	0.01206896551724138	0.03103448275862069	0.008620689655172414	0.0017241379310344827
3	0.0	0.0	0.0	0.0	0.0	0.0	0.0	0.006896551724137931	0.020689655172413793	0.010344827586206896	0.0	0.0
4	0.0	0.0	0.0017241379310344827	0.0	0.0034482758620689655	0.0017241379310344827	0.006896551724137931	0.005172413793103448	0.0017241379310344827	0.0	0.0	0.0
5	0.0	0.0017241379310344827	0.0017241379310344827	0.0034482758620689655	0.0017241379310344827	0.010344827586206896	0.039655172413793106	0.01206896551724138	0.0	0.0017241379310344827	0.0	0.0
6	0.0	0.0	0.0017241379310344827	0.0017241379310344827	0.010344827586206896	0.032758620689655175	0.013793103448275862	0.0034482758620689655	0.0	0.0017241379310344827	0.0	0.0017241379310344827
7	0.0	0.005172413793103448	0.006896551724137931	0.006896551724137931	0.032758620689655175	0.01206896551724138	0.0017241379310344827	0.0	0.0	0.0	0.0	0.0
8	0.0017241379310344827	0.0017241379310344827	0.010344827586206896	0.029310344827586206	0.008620689655172414	0.0017241379310344827	0.0017241379310344827	0.0	0.0017241379310344827	0.0	0.0	0.0017241379310344827
9	0.010344827586206896	0.01896551724137931	0.05172413793103448	0.013793103448275862	0.0	0.0	0.0	0.0	0.0017241379310344827	0.0017241379310344827	0.0	0.0017241379310344827
10	0.034482758620689655	0.14310344827586208	0.027586206896551724	0.010344827586206896	0.01206896551724138	0.008620689655172414	0.01206896551724138	0.008620689655172414	0.0	0.0	0.0	0.0034482758620689655
11	0.10517241379310345	0.01896551724137931	0.010344827586206896	0.006896551724137931	0.006896551724137931	0.010344827586206896	0.015517241379310345	0.010344827586206896	0.008620689655172414	0.010344827586206896	0.0034482758620689655	0.022413793103448276
