# Supplementary material for: Complementary encoding of spatial information in hippocampal astrocytes
Source: PLoS Biol. 2022 Mar 3;20(3):e3001530. doi: 10.1371/journal.pbio.3001530 (PMC8893713; doi:10.1371/journal.pbio.3001530)
Supplement: S3 Data — (ZIP) [file pbio.3001530.s035.zip › S3_Data/HeatMap_S9_Fig/Forward_011_astro_obs_bin_16.csv]

	0	1	2	3	4	5	6	7	8	9	10	11	12	13	14	15
0	0.0017241379310344827	0.0017241379310344827	0.005172413793103448	0.0017241379310344827	0.0	0.0	0.0	0.0	0.0	0.0	0.0	0.0	0.0	0.0	0.006896551724137931	0.010344827586206896
1	0.0	0.0	0.0	0.0	0.0	0.0	0.0	0.0	0.0	0.0	0.0	0.0	0.0	0.0034482758620689655	0.0	0.0034482758620689655
2	0.0	0.0	0.0	0.0	0.0	0.0	0.0	0.0	0.0	0.0	0.0	0.0	0.0017241379310344827	0.006896551724137931	0.0034482758620689655	0.0
3	0.0	0.0	0.0	0.0	0.0034482758620689655	0.0017241379310344827	0.0	0.0	0.0	0.0	0.0034482758620689655	0.008620689655172414	0.022413793103448276	0.006896551724137931	0.0017241379310344827	0.0
4	0.0	0.0	0.0	0.0	0.0	0.0	0.0	0.0	0.0	0.0	0.005172413793103448	0.0034482758620689655	0.006896551724137931	0.0017241379310344827	0.0	0.0
5	0.0	0.0017241379310344827	0.0	0.0	0.0	0.0	0.0	0.0	0.0	0.0017241379310344827	0.005172413793103448	0.008620689655172414	0.0017241379310344827	0.0	0.0	0.0
6	0.0	0.0	0.0	0.0017241379310344827	0.0	0.0017241379310344827	0.0034482758620689655	0.0	0.005172413793103448	0.013793103448275862	0.0034482758620689655	0.0	0.0	0.0	0.0	0.0
7	0.0	0.0	0.0	0.0	0.0017241379310344827	0.0017241379310344827	0.0017241379310344827	0.010344827586206896	0.029310344827586206	0.005172413793103448	0.0034482758620689655	0.0	0.0	0.0	0.0	0.0
8	0.0	0.0	0.0	0.0034482758620689655	0.0	0.0	0.01206896551724138	0.01896551724137931	0.006896551724137931	0.005172413793103448	0.0017241379310344827	0.0	0.0017241379310344827	0.0	0.0	0.0
9	0.0	0.0	0.0	0.0	0.0	0.01206896551724138	0.015517241379310345	0.010344827586206896	0.0034482758620689655	0.0017241379310344827	0.0	0.0	0.0017241379310344827	0.0017241379310344827	0.0	0.0
10	0.0034482758620689655	0.0	0.0017241379310344827	0.005172413793103448	0.01206896551724138	0.01206896551724138	0.01206896551724138	0.0017241379310344827	0.0017241379310344827	0.0	0.0	0.0	0.0	0.0	0.0	0.0
11	0.0017241379310344827	0.0017241379310344827	0.0017241379310344827	0.010344827586206896	0.020689655172413793	0.005172413793103448	0.0017241379310344827	0.0017241379310344827	0.0	0.0	0.0	0.0	0.0	0.0	0.0	0.0
12	0.0	0.0017241379310344827	0.013793103448275862	0.03620689655172414	0.010344827586206896	0.0034482758620689655	0.0017241379310344827	0.0034482758620689655	0.0017241379310344827	0.0	0.0	0.0017241379310344827	0.0	0.0	0.0	0.0
13	0.017241379310344827	0.01896551724137931	0.08620689655172414	0.029310344827586206	0.005172413793103448	0.01206896551724138	0.0017241379310344827	0.005172413793103448	0.005172413793103448	0.008620689655172414	0.0034482758620689655	0.0	0.0	0.0	0.0	0.005172413793103448
14	0.020689655172413793	0.07586206896551724	0.015517241379310345	0.0017241379310344827	0.0034482758620689655	0.0017241379310344827	0.0017241379310344827	0.005172413793103448	0.0	0.0034482758620689655	0.0017241379310344827	0.005172413793103448	0.0017241379310344827	0.0	0.0	0.0034482758620689655
15	0.08103448275862069	0.01206896551724138	0.0	0.006896551724137931	0.005172413793103448	0.0034482758620689655	0.0034482758620689655	0.0017241379310344827	0.015517241379310345	0.006896551724137931	0.008620689655172414	0.005172413793103448	0.005172413793103448	0.005172413793103448	0.005172413793103448	0.015517241379310345
