# Supplementary material for: Complementary encoding of spatial information in hippocampal astrocytes
Source: PLoS Biol. 2022 Mar 3;20(3):e3001530. doi: 10.1371/journal.pbio.3001530 (PMC8893713; doi:10.1371/journal.pbio.3001530)
Supplement: S3 Data — (ZIP) [file pbio.3001530.s035.zip › S3_Data/HeatMap_S9_Fig/Forward_011_astro_obs_bin_4.csv]

	0	1	2	3
0	0.0017241379310344827	0.0034482758620689655	0.01206896551724138	0.07758620689655173
1	0.0034482758620689655	0.022413793103448276	0.12241379310344827	0.020689655172413793
2	0.020689655172413793	0.11206896551724138	0.013793103448275862	0.0
3	0.43448275862068964	0.09310344827586207	0.03620689655172414	0.02586206896551724
