# Supplementary material for: Complementary encoding of spatial information in hippocampal astrocytes
Source: PLoS Biol. 2022 Mar 3;20(3):e3001530. doi: 10.1371/journal.pbio.3001530 (PMC8893713; doi:10.1371/journal.pbio.3001530)
Supplement: S3 Data — (ZIP) [file pbio.3001530.s035.zip › S3_Data/HeatMap_S9_Fig/Forward_011_astro_obs_bin_8.csv]

	0	1	2	3	4	5	6	7
0	0.0	0.0034482758620689655	0.0	0.0	0.0017241379310344827	0.0	0.005172413793103448	0.02413793103448276
1	0.0017241379310344827	0.0	0.005172413793103448	0.0017241379310344827	0.0	0.01206896551724138	0.032758620689655175	0.006896551724137931
2	0.0034482758620689655	0.0	0.0	0.0017241379310344827	0.005172413793103448	0.034482758620689655	0.01206896551724138	0.0
3	0.0	0.0017241379310344827	0.0017241379310344827	0.017241379310344827	0.05	0.0034482758620689655	0.0017241379310344827	0.0034482758620689655
4	0.0	0.0017241379310344827	0.01206896551724138	0.05344827586206897	0.013793103448275862	0.0	0.005172413793103448	0.0
5	0.0017241379310344827	0.022413793103448276	0.04310344827586207	0.006896551724137931	0.0034482758620689655	0.0034482758620689655	0.0017241379310344827	0.0017241379310344827
6	0.06896551724137931	0.16724137931034483	0.04655172413793104	0.020689655172413793	0.02413793103448276	0.006896551724137931	0.0	0.006896551724137931
7	0.16379310344827586	0.02413793103448276	0.008620689655172414	0.01206896551724138	0.017241379310344827	0.008620689655172414	0.010344827586206896	0.01206896551724138
