# Supplementary material for: Complementary encoding of spatial information in hippocampal astrocytes
Source: PLoS Biol. 2022 Mar 3;20(3):e3001530. doi: 10.1371/journal.pbio.3001530 (PMC8893713; doi:10.1371/journal.pbio.3001530)
Supplement: S3 Data — (ZIP) [file pbio.3001530.s035.zip › S3_Data/HeatMap_S9_Fig/Forward_012_astro_obs_bin_12.csv]

	0	1	2	3	4	5	6	7	8	9	10	11
0	0.003663003663003663	0.0	0.0	0.0	0.0	0.003663003663003663	0.0	0.0	0.003663003663003663	0.007326007326007326	0.018315018315018316	0.02197802197802198
1	0.0	0.0	0.0	0.0	0.0	0.0	0.0	0.0	0.0	0.01098901098901099	0.01098901098901099	0.018315018315018316
2	0.0	0.0	0.0	0.0	0.0	0.003663003663003663	0.003663003663003663	0.007326007326007326	0.01098901098901099	0.01098901098901099	0.007326007326007326	0.007326007326007326
3	0.0	0.0	0.0	0.003663003663003663	0.0	0.0	0.0	0.014652014652014652	0.018315018315018316	0.014652014652014652	0.003663003663003663	0.0
4	0.0	0.0	0.0	0.0	0.0	0.007326007326007326	0.01098901098901099	0.047619047619047616	0.02564102564102564	0.003663003663003663	0.0	0.0
5	0.007326007326007326	0.003663003663003663	0.01098901098901099	0.003663003663003663	0.0	0.01098901098901099	0.05128205128205128	0.014652014652014652	0.0	0.0	0.0	0.0
6	0.0	0.003663003663003663	0.0	0.0	0.018315018315018316	0.03296703296703297	0.018315018315018316	0.003663003663003663	0.0	0.0	0.0	0.0
7	0.0	0.0	0.0	0.007326007326007326	0.02564102564102564	0.007326007326007326	0.0	0.0	0.003663003663003663	0.003663003663003663	0.0	0.0
8	0.003663003663003663	0.003663003663003663	0.003663003663003663	0.003663003663003663	0.01098901098901099	0.0	0.0	0.007326007326007326	0.007326007326007326	0.003663003663003663	0.0	0.0
9	0.01098901098901099	0.014652014652014652	0.04395604395604396	0.01098901098901099	0.003663003663003663	0.003663003663003663	0.007326007326007326	0.003663003663003663	0.003663003663003663	0.003663003663003663	0.0	0.003663003663003663
10	0.007326007326007326	0.040293040293040296	0.040293040293040296	0.014652014652014652	0.003663003663003663	0.003663003663003663	0.007326007326007326	0.01098901098901099	0.003663003663003663	0.0	0.0	0.003663003663003663
11	0.08791208791208792	0.02197802197802198	0.014652014652014652	0.007326007326007326	0.01098901098901099	0.01098901098901099	0.007326007326007326	0.007326007326007326	0.0	0.007326007326007326	0.0	0.007326007326007326
