# Supplementary material for: Complementary encoding of spatial information in hippocampal astrocytes
Source: PLoS Biol. 2022 Mar 3;20(3):e3001530. doi: 10.1371/journal.pbio.3001530 (PMC8893713; doi:10.1371/journal.pbio.3001530)
Supplement: S3 Data — (ZIP) [file pbio.3001530.s035.zip › S3_Data/HeatMap_S9_Fig/Forward_012_astro_obs_bin_4.csv]

	0	1	2	3
0	0.0	0.007326007326007326	0.02564102564102564	0.12454212454212454
1	0.029304029304029304	0.03296703296703297	0.19413919413919414	0.018315018315018316
2	0.03663003663003663	0.0989010989010989	0.040293040293040296	0.007326007326007326
3	0.2564102564102564	0.0695970695970696	0.040293040293040296	0.018315018315018316
