# Supplementary material for: Complementary encoding of spatial information in hippocampal astrocytes
Source: PLoS Biol. 2022 Mar 3;20(3):e3001530. doi: 10.1371/journal.pbio.3001530 (PMC8893713; doi:10.1371/journal.pbio.3001530)
Supplement: S3 Data — (ZIP) [file pbio.3001530.s035.zip › S3_Data/HeatMap_S9_Fig/Forward_012_astro_obs_bin_8.csv]

	0	1	2	3	4	5	6	7
0	0.003663003663003663	0.0	0.0	0.003663003663003663	0.0	0.003663003663003663	0.014652014652014652	0.05128205128205128
1	0.003663003663003663	0.0	0.0	0.0	0.0	0.014652014652014652	0.03296703296703297	0.018315018315018316
2	0.003663003663003663	0.0	0.01098901098901099	0.0	0.018315018315018316	0.08058608058608059	0.02197802197802198	0.0
3	0.003663003663003663	0.01098901098901099	0.0	0.02197802197802198	0.0695970695970696	0.014652014652014652	0.0	0.0
4	0.0	0.02197802197802198	0.02564102564102564	0.07326007326007326	0.02197802197802198	0.01098901098901099	0.003663003663003663	0.0
5	0.003663003663003663	0.007326007326007326	0.0	0.007326007326007326	0.01098901098901099	0.01098901098901099	0.003663003663003663	0.0
6	0.04395604395604396	0.09523809523809523	0.02564102564102564	0.014652014652014652	0.029304029304029304	0.003663003663003663	0.003663003663003663	0.007326007326007326
7	0.09157509157509157	0.03296703296703297	0.01098901098901099	0.014652014652014652	0.003663003663003663	0.007326007326007326	0.007326007326007326	0.003663003663003663
