# Supplementary material for: Complementary encoding of spatial information in hippocampal astrocytes
Source: PLoS Biol. 2022 Mar 3;20(3):e3001530. doi: 10.1371/journal.pbio.3001530 (PMC8893713; doi:10.1371/journal.pbio.3001530)
Supplement: S3 Data — (ZIP) [file pbio.3001530.s035.zip › S3_Data/HeatMap_S9_Fig/Forward_013_astro_obs_bin_16.csv]

	0	1	2	3	4	5	6	7	8	9	10	11	12	13	14	15
0	0.0	0.0	0.002028397565922921	0.0	0.004056795131845842	0.0	0.006085192697768763	0.002028397565922921	0.008113590263691683	0.002028397565922921	0.004056795131845842	0.004056795131845842	0.004056795131845842	0.012170385395537525	0.010141987829614604	0.038539553752535496
1	0.002028397565922921	0.0	0.0	0.0	0.004056795131845842	0.0	0.002028397565922921	0.0	0.0	0.002028397565922921	0.002028397565922921	0.002028397565922921	0.002028397565922921	0.008113590263691683	0.010141987829614604	0.004056795131845842
2	0.0	0.004056795131845842	0.0	0.0	0.002028397565922921	0.002028397565922921	0.002028397565922921	0.004056795131845842	0.0	0.008113590263691683	0.0	0.006085192697768763	0.014198782961460446	0.018255578093306288	0.012170385395537525	0.010141987829614604
3	0.0	0.0	0.002028397565922921	0.004056795131845842	0.0	0.0	0.010141987829614604	0.012170385395537525	0.004056795131845842	0.008113590263691683	0.004056795131845842	0.018255578093306288	0.04665314401622718	0.014198782961460446	0.004056795131845842	0.010141987829614604
4	0.002028397565922921	0.0	0.0	0.0	0.002028397565922921	0.002028397565922921	0.0	0.008113590263691683	0.008113590263691683	0.010141987829614604	0.02028397565922921	0.032454361054766734	0.012170385395537525	0.006085192697768763	0.0	0.006085192697768763
5	0.0	0.0	0.0	0.002028397565922921	0.0	0.0	0.0	0.004056795131845842	0.006085192697768763	0.002028397565922921	0.014198782961460446	0.008113590263691683	0.008113590263691683	0.0	0.0	0.0
6	0.0	0.0	0.0	0.002028397565922921	0.002028397565922921	0.0	0.006085192697768763	0.004056795131845842	0.008113590263691683	0.014198782961460446	0.002028397565922921	0.004056795131845842	0.004056795131845842	0.0	0.006085192697768763	0.0
7	0.0	0.0	0.0	0.002028397565922921	0.004056795131845842	0.0	0.006085192697768763	0.012170385395537525	0.008113590263691683	0.014198782961460446	0.002028397565922921	0.002028397565922921	0.002028397565922921	0.006085192697768763	0.002028397565922921	0.0
8	0.0	0.0	0.0	0.004056795131845842	0.002028397565922921	0.012170385395537525	0.018255578093306288	0.04665314401622718	0.02434077079107505	0.010141987829614604	0.004056795131845842	0.012170385395537525	0.008113590263691683	0.004056795131845842	0.018255578093306288	0.008113590263691683
9	0.0	0.0	0.002028397565922921	0.0	0.002028397565922921	0.002028397565922921	0.008113590263691683	0.012170385395537525	0.002028397565922921	0.008113590263691683	0.0	0.002028397565922921	0.006085192697768763	0.004056795131845842	0.0	0.002028397565922921
10	0.0	0.002028397565922921	0.002028397565922921	0.004056795131845842	0.002028397565922921	0.006085192697768763	0.008113590263691683	0.0	0.0	0.002028397565922921	0.004056795131845842	0.008113590263691683	0.006085192697768763	0.004056795131845842	0.006085192697768763	0.0
11	0.0	0.002028397565922921	0.0	0.002028397565922921	0.012170385395537525	0.002028397565922921	0.002028397565922921	0.002028397565922921	0.006085192697768763	0.002028397565922921	0.0	0.004056795131845842	0.002028397565922921	0.0	0.002028397565922921	0.014198782961460446
12	0.0	0.0	0.002028397565922921	0.004056795131845842	0.004056795131845842	0.0	0.002028397565922921	0.0	0.0	0.0	0.0	0.002028397565922921	0.0	0.002028397565922921	0.0	0.0
13	0.0	0.0	0.0	0.0	0.0	0.006085192697768763	0.002028397565922921	0.002028397565922921	0.0	0.004056795131845842	0.002028397565922921	0.0	0.002028397565922921	0.004056795131845842	0.0	0.0
14	0.0	0.0	0.0	0.0	0.002028397565922921	0.0	0.0	0.0	0.0	0.0	0.0	0.0	0.0	0.0	0.0	0.0
15	0.004056795131845842	0.0	0.0	0.0	0.0	0.0	0.0	0.0	0.0	0.0	0.0	0.0	0.0	0.0	0.0	0.0
