# Supplementary material for: Complementary encoding of spatial information in hippocampal astrocytes
Source: PLoS Biol. 2022 Mar 3;20(3):e3001530. doi: 10.1371/journal.pbio.3001530 (PMC8893713; doi:10.1371/journal.pbio.3001530)
Supplement: S3 Data — (ZIP) [file pbio.3001530.s035.zip › S3_Data/HeatMap_S9_Fig/Forward_013_astro_obs_bin_4.csv]

	0	1	2	3
0	0.014198782961460446	0.06288032454361055	0.06288032454361055	0.23732251521298176
1	0.014198782961460446	0.056795131845841784	0.18661257606490872	0.05273833671399594
2	0.014198782961460446	0.12778904665314403	0.06693711967545639	0.06896551724137931
3	0.008113590263691683	0.010141987829614604	0.010141987829614604	0.006085192697768763
