# Supplementary material for: Complementary encoding of spatial information in hippocampal astrocytes
Source: PLoS Biol. 2022 Mar 3;20(3):e3001530. doi: 10.1371/journal.pbio.3001530 (PMC8893713; doi:10.1371/journal.pbio.3001530)
Supplement: S3 Data — (ZIP) [file pbio.3001530.s035.zip › S3_Data/HeatMap_S9_Fig/Forward_013_astro_obs_bin_8.csv]

	0	1	2	3	4	5	6	7
0	0.002028397565922921	0.002028397565922921	0.008113590263691683	0.010141987829614604	0.010141987829614604	0.008113590263691683	0.02434077079107505	0.06896551724137931
1	0.002028397565922921	0.006085192697768763	0.010141987829614604	0.028397565922920892	0.02028397565922921	0.030425963488843813	0.1075050709939148	0.04056795131845842
2	0.002028397565922921	0.006085192697768763	0.010141987829614604	0.018255578093306288	0.032454361054766734	0.08316430020283976	0.02636916835699797	0.010141987829614604
3	0.002028397565922921	0.006085192697768763	0.006085192697768763	0.032454361054766734	0.056795131845841784	0.018255578093306288	0.008113590263691683	0.010141987829614604
4	0.0	0.006085192697768763	0.012170385395537525	0.07099391480730223	0.028397565922920892	0.012170385395537525	0.016227180527383367	0.02434077079107505
5	0.004056795131845842	0.006085192697768763	0.02231237322515213	0.02028397565922921	0.012170385395537525	0.012170385395537525	0.018255578093306288	0.010141987829614604
6	0.0	0.002028397565922921	0.006085192697768763	0.002028397565922921	0.0	0.0	0.0	0.0
7	0.004056795131845842	0.0	0.0	0.0	0.002028397565922921	0.0	0.0	0.0
