# Supplementary material for: Complementary encoding of spatial information in hippocampal astrocytes
Source: PLoS Biol. 2022 Mar 3;20(3):e3001530. doi: 10.1371/journal.pbio.3001530 (PMC8893713; doi:10.1371/journal.pbio.3001530)
Supplement: S3 Data — (ZIP) [file pbio.3001530.s035.zip › S3_Data/HeatMap_S9_Fig/Forward_014_astro_obs_bin_16.csv]

	0	1	2	3	4	5	6	7	8	9	10	11	12	13	14	15
0	0.0	0.0	0.0	0.0	0.0028328611898017	0.0	0.0028328611898017	0.0028328611898017	0.0028328611898017	0.014164305949008499	0.0028328611898017	0.0028328611898017	0.0056657223796034	0.0028328611898017	0.0	0.0084985835694051
1	0.0	0.0	0.0028328611898017	0.0	0.0	0.0	0.0	0.0	0.0	0.0	0.0	0.0	0.0	0.0084985835694051	0.019830028328611898	0.0028328611898017
2	0.0	0.0	0.0	0.0	0.0	0.0	0.0	0.0	0.0	0.0028328611898017	0.0028328611898017	0.0	0.0084985835694051	0.0113314447592068	0.0169971671388102	0.0028328611898017
3	0.0	0.0	0.0	0.0	0.0028328611898017	0.0056657223796034	0.0028328611898017	0.0056657223796034	0.0169971671388102	0.019830028328611898	0.0056657223796034	0.019830028328611898	0.0226628895184136	0.0084985835694051	0.0113314447592068	0.0056657223796034
4	0.0028328611898017	0.0	0.0056657223796034	0.0028328611898017	0.0028328611898017	0.0028328611898017	0.0028328611898017	0.0028328611898017	0.0028328611898017	0.0056657223796034	0.0226628895184136	0.04815864022662889	0.014164305949008499	0.0	0.0056657223796034	0.019830028328611898
5	0.0	0.0	0.0	0.0028328611898017	0.0	0.0	0.0	0.0028328611898017	0.0113314447592068	0.0113314447592068	0.014164305949008499	0.0113314447592068	0.0	0.0	0.0028328611898017	0.0
6	0.0028328611898017	0.0	0.0028328611898017	0.0028328611898017	0.0084985835694051	0.0084985835694051	0.0084985835694051	0.014164305949008499	0.0169971671388102	0.042492917847025496	0.0226628895184136	0.0056657223796034	0.014164305949008499	0.014164305949008499	0.0	0.0169971671388102
7	0.0	0.0	0.0	0.0	0.0	0.0	0.0028328611898017	0.014164305949008499	0.0084985835694051	0.0056657223796034	0.0056657223796034	0.0028328611898017	0.0028328611898017	0.0	0.0	0.0
8	0.0	0.0	0.0	0.0	0.0028328611898017	0.0028328611898017	0.019830028328611898	0.014164305949008499	0.0113314447592068	0.0056657223796034	0.0028328611898017	0.0084985835694051	0.0028328611898017	0.0113314447592068	0.0	0.0
9	0.0	0.0	0.0	0.0056657223796034	0.0	0.0056657223796034	0.0	0.0084985835694051	0.0028328611898017	0.0	0.0056657223796034	0.0028328611898017	0.0	0.0	0.0	0.0
10	0.0056657223796034	0.0028328611898017	0.0028328611898017	0.0028328611898017	0.0084985835694051	0.0113314447592068	0.0056657223796034	0.0056657223796034	0.0	0.019830028328611898	0.0056657223796034	0.0028328611898017	0.0113314447592068	0.0	0.0	0.0
11	0.0	0.0	0.0	0.0028328611898017	0.0	0.0113314447592068	0.0	0.0028328611898017	0.0	0.0028328611898017	0.0	0.0028328611898017	0.0028328611898017	0.0	0.0	0.0028328611898017
12	0.0	0.0	0.0028328611898017	0.0	0.0028328611898017	0.0028328611898017	0.0056657223796034	0.0028328611898017	0.0028328611898017	0.0056657223796034	0.0	0.0	0.0	0.0	0.0028328611898017	0.0
13	0.0	0.0084985835694051	0.0056657223796034	0.0028328611898017	0.0	0.0028328611898017	0.0	0.0028328611898017	0.0	0.0028328611898017	0.0	0.0	0.0	0.0	0.0	0.0
14	0.0028328611898017	0.0	0.0	0.0	0.0	0.0	0.0	0.0	0.0	0.0	0.0	0.0	0.0	0.0	0.0	0.0028328611898017
15	0.0226628895184136	0.0028328611898017	0.0	0.0	0.0	0.0	0.0	0.0	0.0028328611898017	0.0028328611898017	0.0	0.0056657223796034	0.0	0.0	0.0	0.0
