# Supplementary material for: Complementary encoding of spatial information in hippocampal astrocytes
Source: PLoS Biol. 2022 Mar 3;20(3):e3001530. doi: 10.1371/journal.pbio.3001530 (PMC8893713; doi:10.1371/journal.pbio.3001530)
Supplement: S3 Data — (ZIP) [file pbio.3001530.s035.zip › S3_Data/HeatMap_S9_Fig/Forward_014_astro_obs_bin_4.csv]

	0	1	2	3
0	0.0028328611898017	0.025495750708215296	0.07365439093484419	0.13314447592067988
1	0.0339943342776204	0.0821529745042493	0.29461756373937675	0.10198300283286119
2	0.0084985835694051	0.09631728045325778	0.042492917847025496	0.019830028328611898
3	0.05099150141643059	0.0113314447592068	0.014164305949008499	0.0084985835694051
