# Supplementary material for: Complementary encoding of spatial information in hippocampal astrocytes
Source: PLoS Biol. 2022 Mar 3;20(3):e3001530. doi: 10.1371/journal.pbio.3001530 (PMC8893713; doi:10.1371/journal.pbio.3001530)
Supplement: S3 Data — (ZIP) [file pbio.3001530.s035.zip › S3_Data/HeatMap_S9_Fig/Forward_014_astro_obs_bin_8.csv]

	0	1	2	3	4	5	6	7
0	0.0	0.0056657223796034	0.0028328611898017	0.0028328611898017	0.014164305949008499	0.0056657223796034	0.014164305949008499	0.039660056657223795
1	0.0	0.0	0.0113314447592068	0.019830028328611898	0.036827195467422094	0.019830028328611898	0.053824362606232294	0.0113314447592068
2	0.0084985835694051	0.0028328611898017	0.0084985835694051	0.019830028328611898	0.031161473087818695	0.1048158640226629	0.036827195467422094	0.0339943342776204
3	0.0028328611898017	0.0113314447592068	0.019830028328611898	0.028328611898016998	0.0821529745042493	0.05099150141643059	0.0169971671388102	0.025495750708215296
4	0.0	0.0	0.019830028328611898	0.031161473087818695	0.019830028328611898	0.0084985835694051	0.0113314447592068	0.0028328611898017
5	0.0028328611898017	0.0113314447592068	0.0169971671388102	0.019830028328611898	0.0169971671388102	0.0113314447592068	0.0084985835694051	0.0028328611898017
6	0.0056657223796034	0.014164305949008499	0.0056657223796034	0.0056657223796034	0.014164305949008499	0.0	0.0	0.0028328611898017
7	0.031161473087818695	0.0	0.0	0.0028328611898017	0.0056657223796034	0.0028328611898017	0.0	0.0028328611898017
