# Supplementary material for: Complementary encoding of spatial information in hippocampal astrocytes
Source: PLoS Biol. 2022 Mar 3;20(3):e3001530. doi: 10.1371/journal.pbio.3001530 (PMC8893713; doi:10.1371/journal.pbio.3001530)
Supplement: S3 Data — (ZIP) [file pbio.3001530.s035.zip › S3_Data/HeatMap_S9_Fig/Forward_015_astro_obs_bin_12.csv]

	0	1	2	3	4	5	6	7	8	9	10	11
0	0.0	0.0	0.002331002331002331	0.002331002331002331	0.0	0.0	0.004662004662004662	0.0	0.0	0.0	0.006993006993006993	0.009324009324009324
1	0.0	0.0	0.0	0.002331002331002331	0.0	0.0	0.002331002331002331	0.006993006993006993	0.013986013986013986	0.009324009324009324	0.006993006993006993	0.0
2	0.0	0.0	0.0	0.0	0.0	0.004662004662004662	0.0	0.002331002331002331	0.009324009324009324	0.016317016317016316	0.009324009324009324	0.0
3	0.009324009324009324	0.004662004662004662	0.004662004662004662	0.011655011655011656	0.006993006993006993	0.002331002331002331	0.009324009324009324	0.023310023310023312	0.06060606060606061	0.009324009324009324	0.006993006993006993	0.006993006993006993
4	0.004662004662004662	0.002331002331002331	0.011655011655011656	0.004662004662004662	0.006993006993006993	0.006993006993006993	0.016317016317016316	0.039627039627039624	0.027972027972027972	0.009324009324009324	0.009324009324009324	0.006993006993006993
5	0.0	0.002331002331002331	0.002331002331002331	0.011655011655011656	0.004662004662004662	0.006993006993006993	0.027972027972027972	0.009324009324009324	0.004662004662004662	0.006993006993006993	0.004662004662004662	0.002331002331002331
6	0.004662004662004662	0.002331002331002331	0.004662004662004662	0.009324009324009324	0.006993006993006993	0.03263403263403263	0.02097902097902098	0.009324009324009324	0.016317016317016316	0.018648018648018648	0.009324009324009324	0.011655011655011656
7	0.009324009324009324	0.002331002331002331	0.006993006993006993	0.009324009324009324	0.053613053613053616	0.011655011655011656	0.013986013986013986	0.011655011655011656	0.0	0.004662004662004662	0.002331002331002331	0.02097902097902098
8	0.0	0.002331002331002331	0.002331002331002331	0.03263403263403263	0.004662004662004662	0.0	0.004662004662004662	0.006993006993006993	0.004662004662004662	0.0	0.002331002331002331	0.009324009324009324
9	0.004662004662004662	0.004662004662004662	0.027972027972027972	0.002331002331002331	0.0	0.0	0.0	0.0	0.0	0.002331002331002331	0.0	0.004662004662004662
10	0.0	0.006993006993006993	0.004662004662004662	0.0	0.0	0.0	0.0	0.0	0.0	0.0	0.002331002331002331	0.0
11	0.055944055944055944	0.002331002331002331	0.0	0.0	0.0	0.0	0.006993006993006993	0.009324009324009324	0.0	0.0	0.0	0.004662004662004662
