# Supplementary material for: Complementary encoding of spatial information in hippocampal astrocytes
Source: PLoS Biol. 2022 Mar 3;20(3):e3001530. doi: 10.1371/journal.pbio.3001530 (PMC8893713; doi:10.1371/journal.pbio.3001530)
Supplement: S3 Data — (ZIP) [file pbio.3001530.s035.zip › S3_Data/HeatMap_S9_Fig/Forward_015_astro_obs_bin_4.csv]

	0	1	2	3
0	0.011655011655011656	0.046620046620046623	0.07459207459207459	0.1258741258741259
1	0.05128205128205128	0.0675990675990676	0.2331002331002331	0.055944055944055944
2	0.013986013986013986	0.10722610722610723	0.04195804195804196	0.016317016317016316
3	0.10955710955710955	0.013986013986013986	0.013986013986013986	0.016317016317016316
