# Supplementary material for: Complementary encoding of spatial information in hippocampal astrocytes
Source: PLoS Biol. 2022 Mar 3;20(3):e3001530. doi: 10.1371/journal.pbio.3001530 (PMC8893713; doi:10.1371/journal.pbio.3001530)
Supplement: S3 Data — (ZIP) [file pbio.3001530.s035.zip › S3_Data/HeatMap_S9_Fig/Forward_015_astro_obs_bin_8.csv]

	0	1	2	3	4	5	6	7
0	0.002331002331002331	0.009324009324009324	0.004662004662004662	0.0	0.004662004662004662	0.004662004662004662	0.011655011655011656	0.02097902097902098
1	0.004662004662004662	0.004662004662004662	0.013986013986013986	0.030303030303030304	0.027972027972027972	0.05128205128205128	0.046620046620046623	0.018648018648018648
2	0.013986013986013986	0.009324009324009324	0.006993006993006993	0.006993006993006993	0.016317016317016316	0.0675990675990676	0.013986013986013986	0.006993006993006993
3	0.02097902097902098	0.006993006993006993	0.027972027972027972	0.04428904428904429	0.08857808857808858	0.027972027972027972	0.018648018648018648	0.02097902097902098
4	0.002331002331002331	0.004662004662004662	0.002331002331002331	0.02097902097902098	0.030303030303030304	0.006993006993006993	0.018648018648018648	0.006993006993006993
5	0.0	0.009324009324009324	0.06060606060606061	0.002331002331002331	0.011655011655011656	0.011655011655011656	0.004662004662004662	0.011655011655011656
6	0.004662004662004662	0.030303030303030304	0.009324009324009324	0.002331002331002331	0.004662004662004662	0.002331002331002331	0.002331002331002331	0.006993006993006993
7	0.053613053613053616	0.009324009324009324	0.002331002331002331	0.0	0.006993006993006993	0.0	0.0	0.004662004662004662
