# Supplementary material for: Complementary encoding of spatial information in hippocampal astrocytes
Source: PLoS Biol. 2022 Mar 3;20(3):e3001530. doi: 10.1371/journal.pbio.3001530 (PMC8893713; doi:10.1371/journal.pbio.3001530)
Supplement: S3 Data — (ZIP) [file pbio.3001530.s035.zip › S3_Data/HeatMap_S9_Fig/Forward_017_astro_obs_bin_12.csv]

	0	1	2	3	4	5	6	7	8	9	10	11
0	0.001851851851851852	0.0	0.0	0.0	0.0	0.0	0.001851851851851852	0.0	0.0	0.003703703703703704	0.001851851851851852	0.007407407407407408
1	0.005555555555555556	0.001851851851851852	0.001851851851851852	0.003703703703703704	0.003703703703703704	0.001851851851851852	0.003703703703703704	0.0	0.009259259259259259	0.020370370370370372	0.03148148148148148	0.0
2	0.009259259259259259	0.005555555555555556	0.007407407407407408	0.001851851851851852	0.001851851851851852	0.001851851851851852	0.003703703703703704	0.0	0.022222222222222223	0.05555555555555555	0.016666666666666666	0.001851851851851852
3	0.005555555555555556	0.003703703703703704	0.003703703703703704	0.001851851851851852	0.001851851851851852	0.001851851851851852	0.001851851851851852	0.020370370370370372	0.037037037037037035	0.011111111111111112	0.009259259259259259	0.003703703703703704
4	0.001851851851851852	0.001851851851851852	0.007407407407407408	0.007407407407407408	0.0	0.001851851851851852	0.014814814814814815	0.014814814814814815	0.018518518518518517	0.012962962962962963	0.003703703703703704	0.0
5	0.007407407407407408	0.005555555555555556	0.0	0.009259259259259259	0.0	0.012962962962962963	0.018518518518518517	0.012962962962962963	0.009259259259259259	0.012962962962962963	0.011111111111111112	0.001851851851851852
6	0.003703703703703704	0.0	0.0	0.0	0.011111111111111112	0.012962962962962963	0.007407407407407408	0.007407407407407408	0.005555555555555556	0.009259259259259259	0.0	0.0
7	0.001851851851851852	0.003703703703703704	0.011111111111111112	0.016666666666666666	0.018518518518518517	0.012962962962962963	0.011111111111111112	0.009259259259259259	0.003703703703703704	0.007407407407407408	0.001851851851851852	0.003703703703703704
8	0.001851851851851852	0.0	0.005555555555555556	0.03518518518518519	0.001851851851851852	0.005555555555555556	0.001851851851851852	0.005555555555555556	0.0	0.001851851851851852	0.001851851851851852	0.003703703703703704
9	0.003703703703703704	0.005555555555555556	0.022222222222222223	0.007407407407407408	0.007407407407407408	0.003703703703703704	0.0	0.0	0.003703703703703704	0.0	0.0	0.0
10	0.001851851851851852	0.02962962962962963	0.012962962962962963	0.003703703703703704	0.001851851851851852	0.0	0.007407407407407408	0.0	0.003703703703703704	0.003703703703703704	0.0	0.0
11	0.08148148148148149	0.007407407407407408	0.007407407407407408	0.0	0.003703703703703704	0.003703703703703704	0.001851851851851852	0.001851851851851852	0.009259259259259259	0.012962962962962963	0.007407407407407408	0.003703703703703704
