# Supplementary material for: Complementary encoding of spatial information in hippocampal astrocytes
Source: PLoS Biol. 2022 Mar 3;20(3):e3001530. doi: 10.1371/journal.pbio.3001530 (PMC8893713; doi:10.1371/journal.pbio.3001530)
Supplement: S3 Data — (ZIP) [file pbio.3001530.s035.zip › S3_Data/HeatMap_S9_Fig/Forward_017_astro_obs_bin_16.csv]

	0	1	2	3	4	5	6	7	8	9	10	11	12	13	14	15
0	0.0	0.001851851851851852	0.0	0.0	0.0	0.0	0.0	0.0	0.0	0.001851851851851852	0.0	0.001851851851851852	0.003703703703703704	0.001851851851851852	0.003703703703703704	0.0
1	0.0	0.0	0.0	0.0	0.0	0.0	0.0	0.0	0.0	0.0	0.003703703703703704	0.003703703703703704	0.005555555555555556	0.003703703703703704	0.007407407407407408	0.005555555555555556
2	0.001851851851851852	0.001851851851851852	0.001851851851851852	0.001851851851851852	0.005555555555555556	0.0	0.0	0.001851851851851852	0.003703703703703704	0.0	0.001851851851851852	0.011111111111111112	0.012962962962962963	0.03333333333333333	0.009259259259259259	0.001851851851851852
3	0.007407407407407408	0.001851851851851852	0.003703703703703704	0.001851851851851852	0.001851851851851852	0.0	0.0	0.001851851851851852	0.001851851851851852	0.0	0.003703703703703704	0.014814814814814815	0.024074074074074074	0.024074074074074074	0.005555555555555556	0.001851851851851852
4	0.003703703703703704	0.0	0.0	0.003703703703703704	0.001851851851851852	0.001851851851851852	0.005555555555555556	0.0	0.001851851851851852	0.003703703703703704	0.012962962962962963	0.024074074074074074	0.018518518518518517	0.005555555555555556	0.001851851851851852	0.0
5	0.0	0.001851851851851852	0.0	0.003703703703703704	0.0	0.0	0.0	0.001851851851851852	0.005555555555555556	0.001851851851851852	0.012962962962962963	0.014814814814814815	0.005555555555555556	0.003703703703703704	0.003703703703703704	0.0
6	0.005555555555555556	0.0	0.0	0.005555555555555556	0.005555555555555556	0.007407407407407408	0.012962962962962963	0.0	0.014814814814814815	0.018518518518518517	0.014814814814814815	0.001851851851851852	0.009259259259259259	0.001851851851851852	0.001851851851851852	0.001851851851851852
7	0.003703703703703704	0.0	0.0	0.001851851851851852	0.005555555555555556	0.0	0.003703703703703704	0.007407407407407408	0.011111111111111112	0.005555555555555556	0.003703703703703704	0.005555555555555556	0.005555555555555556	0.007407407407407408	0.0	0.0
8	0.001851851851851852	0.001851851851851852	0.0	0.0	0.0	0.0	0.007407407407407408	0.005555555555555556	0.001851851851851852	0.001851851851851852	0.005555555555555556	0.005555555555555556	0.001851851851851852	0.0	0.001851851851851852	0.0
9	0.001851851851851852	0.0	0.001851851851851852	0.0	0.0	0.005555555555555556	0.0	0.011111111111111112	0.011111111111111112	0.001851851851851852	0.001851851851851852	0.001851851851851852	0.003703703703703704	0.003703703703703704	0.0	0.001851851851851852
10	0.0	0.0	0.001851851851851852	0.001851851851851852	0.001851851851851852	0.014814814814814815	0.003703703703703704	0.001851851851851852	0.0	0.0	0.0	0.0	0.0	0.0	0.0	0.0
11	0.0	0.001851851851851852	0.005555555555555556	0.007407407407407408	0.02962962962962963	0.001851851851851852	0.001851851851851852	0.003703703703703704	0.001851851851851852	0.0	0.001851851851851852	0.0	0.001851851851851852	0.0	0.0	0.001851851851851852
12	0.0	0.003703703703703704	0.005555555555555556	0.016666666666666666	0.014814814814814815	0.001851851851851852	0.001851851851851852	0.003703703703703704	0.001851851851851852	0.0	0.0	0.001851851851851852	0.0	0.0	0.0	0.001851851851851852
13	0.0	0.011111111111111112	0.024074074074074074	0.009259259259259259	0.001851851851851852	0.003703703703703704	0.001851851851851852	0.0	0.003703703703703704	0.0	0.0	0.0	0.001851851851851852	0.001851851851851852	0.0	0.0
14	0.009259259259259259	0.020370370370370372	0.009259259259259259	0.0	0.001851851851851852	0.0	0.001851851851851852	0.0	0.003703703703703704	0.001851851851851852	0.0	0.001851851851851852	0.0	0.0	0.0	0.0
15	0.07037037037037037	0.003703703703703704	0.001851851851851852	0.005555555555555556	0.003703703703703704	0.001851851851851852	0.001851851851851852	0.003703703703703704	0.003703703703703704	0.001851851851851852	0.0	0.011111111111111112	0.011111111111111112	0.009259259259259259	0.005555555555555556	0.003703703703703704
