# Supplementary material for: Complementary encoding of spatial information in hippocampal astrocytes
Source: PLoS Biol. 2022 Mar 3;20(3):e3001530. doi: 10.1371/journal.pbio.3001530 (PMC8893713; doi:10.1371/journal.pbio.3001530)
Supplement: S3 Data — (ZIP) [file pbio.3001530.s035.zip › S3_Data/HeatMap_S9_Fig/Forward_017_astro_obs_bin_4.csv]

	0	1	2	3
0	0.022222222222222223	0.016666666666666666	0.046296296296296294	0.14074074074074075
1	0.02962962962962963	0.024074074074074074	0.1259259259259259	0.040740740740740744
2	0.025925925925925925	0.11296296296296296	0.046296296296296294	0.02962962962962963
3	0.1925925925925926	0.044444444444444446	0.05	0.05185185185185185
