# Supplementary material for: Complementary encoding of spatial information in hippocampal astrocytes
Source: PLoS Biol. 2022 Mar 3;20(3):e3001530. doi: 10.1371/journal.pbio.3001530 (PMC8893713; doi:10.1371/journal.pbio.3001530)
Supplement: S3 Data — (ZIP) [file pbio.3001530.s035.zip › S3_Data/HeatMap_S9_Fig/Forward_017_astro_obs_bin_8.csv]

	0	1	2	3	4	5	6	7
0	0.001851851851851852	0.0	0.003703703703703704	0.0	0.001851851851851852	0.005555555555555556	0.005555555555555556	0.011111111111111112
1	0.011111111111111112	0.005555555555555556	0.003703703703703704	0.007407407407407408	0.009259259259259259	0.022222222222222223	0.10185185185185185	0.024074074074074074
2	0.011111111111111112	0.007407407407407408	0.003703703703703704	0.003703703703703704	0.009259259259259259	0.06481481481481481	0.018518518518518517	0.007407407407407408
3	0.007407407407407408	0.016666666666666666	0.025925925925925925	0.025925925925925925	0.05	0.02962962962962963	0.03518518518518519	0.005555555555555556
4	0.007407407407407408	0.003703703703703704	0.007407407407407408	0.024074074074074074	0.020370370370370372	0.014814814814814815	0.011111111111111112	0.003703703703703704
5	0.007407407407407408	0.020370370370370372	0.04259259259259259	0.011111111111111112	0.005555555555555556	0.003703703703703704	0.005555555555555556	0.001851851851851852
6	0.011111111111111112	0.04814814814814815	0.022222222222222223	0.005555555555555556	0.003703703703703704	0.007407407407407408	0.005555555555555556	0.0
7	0.09814814814814815	0.012962962962962963	0.003703703703703704	0.007407407407407408	0.005555555555555556	0.014814814814814815	0.018518518518518517	0.007407407407407408
