# Supplementary material for: Complementary encoding of spatial information in hippocampal astrocytes
Source: PLoS Biol. 2022 Mar 3;20(3):e3001530. doi: 10.1371/journal.pbio.3001530 (PMC8893713; doi:10.1371/journal.pbio.3001530)
Supplement: S3 Data — (ZIP) [file pbio.3001530.s035.zip › S3_Data/HeatMap_S9_Fig/Forward_018_astro_obs_bin_12.csv]

	0	1	2	3	4	5	6	7	8	9	10	11
0	0.0	0.0022727272727272726	0.0	0.004545454545454545	0.0022727272727272726	0.0	0.006818181818181818	0.004545454545454545	0.0022727272727272726	0.011363636363636364	0.00909090909090909	0.02727272727272727
1	0.0	0.0	0.0	0.0022727272727272726	0.0	0.0022727272727272726	0.0	0.004545454545454545	0.004545454545454545	0.011363636363636364	0.02727272727272727	0.013636363636363636
2	0.0	0.0	0.0022727272727272726	0.020454545454545454	0.00909090909090909	0.004545454545454545	0.0022727272727272726	0.006818181818181818	0.020454545454545454	0.04772727272727273	0.025	0.013636363636363636
3	0.004545454545454545	0.004545454545454545	0.0022727272727272726	0.0022727272727272726	0.0	0.004545454545454545	0.006818181818181818	0.013636363636363636	0.029545454545454545	0.006818181818181818	0.004545454545454545	0.0
4	0.0	0.0	0.0	0.004545454545454545	0.004545454545454545	0.0022727272727272726	0.004545454545454545	0.01818181818181818	0.020454545454545454	0.006818181818181818	0.004545454545454545	0.006818181818181818
5	0.0022727272727272726	0.0	0.0022727272727272726	0.00909090909090909	0.0022727272727272726	0.006818181818181818	0.013636363636363636	0.013636363636363636	0.004545454545454545	0.00909090909090909	0.0	0.0
6	0.0	0.0	0.0022727272727272726	0.0	0.006818181818181818	0.038636363636363635	0.020454545454545454	0.006818181818181818	0.004545454545454545	0.004545454545454545	0.0022727272727272726	0.006818181818181818
7	0.0	0.0	0.0	0.006818181818181818	0.02727272727272727	0.015909090909090907	0.0022727272727272726	0.0022727272727272726	0.0022727272727272726	0.0	0.0	0.0022727272727272726
8	0.015909090909090907	0.004545454545454545	0.01818181818181818	0.075	0.022727272727272728	0.004545454545454545	0.015909090909090907	0.004545454545454545	0.011363636363636364	0.015909090909090907	0.00909090909090909	0.015909090909090907
9	0.0	0.0022727272727272726	0.006818181818181818	0.0022727272727272726	0.0022727272727272726	0.0	0.0	0.0	0.0022727272727272726	0.0	0.0022727272727272726	0.006818181818181818
10	0.004545454545454545	0.00909090909090909	0.004545454545454545	0.004545454545454545	0.0	0.0	0.0022727272727272726	0.0	0.0022727272727272726	0.0	0.0	0.0022727272727272726
11	0.04772727272727273	0.006818181818181818	0.0	0.006818181818181818	0.0022727272727272726	0.006818181818181818	0.0	0.0	0.0022727272727272726	0.0	0.0022727272727272726	0.0
