# Supplementary material for: Complementary encoding of spatial information in hippocampal astrocytes
Source: PLoS Biol. 2022 Mar 3;20(3):e3001530. doi: 10.1371/journal.pbio.3001530 (PMC8893713; doi:10.1371/journal.pbio.3001530)
Supplement: S3 Data — (ZIP) [file pbio.3001530.s035.zip › S3_Data/HeatMap_S9_Fig/Forward_018_astro_obs_bin_16.csv]

	0	1	2	3	4	5	6	7	8	9	10	11	12	13	14	15
0	0.0	0.0	0.0	0.0	0.0	0.0	0.0	0.0	0.0022727272727272726	0.0022727272727272726	0.004545454545454545	0.0	0.006818181818181818	0.0022727272727272726	0.0022727272727272726	0.02727272727272727
1	0.0	0.0	0.0	0.0	0.0	0.0	0.0	0.0022727272727272726	0.0022727272727272726	0.0022727272727272726	0.0	0.004545454545454545	0.0022727272727272726	0.004545454545454545	0.00909090909090909	0.00909090909090909
2	0.0	0.0	0.0	0.0	0.006818181818181818	0.0	0.0022727272727272726	0.0	0.0	0.0	0.0022727272727272726	0.006818181818181818	0.00909090909090909	0.03409090909090909	0.011363636363636364	0.0022727272727272726
3	0.0	0.0	0.0	0.0	0.006818181818181818	0.0022727272727272726	0.0	0.0	0.0	0.0022727272727272726	0.004545454545454545	0.00909090909090909	0.022727272727272728	0.006818181818181818	0.004545454545454545	0.004545454545454545
4	0.0022727272727272726	0.0022727272727272726	0.0	0.0022727272727272726	0.0022727272727272726	0.0	0.0	0.0	0.0022727272727272726	0.004545454545454545	0.00909090909090909	0.025	0.00909090909090909	0.004545454545454545	0.0022727272727272726	0.004545454545454545
5	0.0	0.0	0.0	0.0	0.0022727272727272726	0.0	0.0	0.0	0.0	0.011363636363636364	0.006818181818181818	0.006818181818181818	0.0	0.0	0.0	0.0
6	0.0	0.0	0.0	0.0022727272727272726	0.013636363636363636	0.0022727272727272726	0.004545454545454545	0.004545454545454545	0.00909090909090909	0.020454545454545454	0.00909090909090909	0.013636363636363636	0.013636363636363636	0.020454545454545454	0.00909090909090909	0.011363636363636364
7	0.0	0.0	0.0	0.0022727272727272726	0.0022727272727272726	0.004545454545454545	0.004545454545454545	0.015909090909090907	0.013636363636363636	0.00909090909090909	0.0	0.0022727272727272726	0.006818181818181818	0.0	0.0	0.0
8	0.0	0.0	0.0	0.0	0.0	0.0	0.006818181818181818	0.020454545454545454	0.011363636363636364	0.006818181818181818	0.004545454545454545	0.004545454545454545	0.0022727272727272726	0.0022727272727272726	0.0022727272727272726	0.0022727272727272726
9	0.0	0.0	0.0	0.0	0.004545454545454545	0.00909090909090909	0.01818181818181818	0.013636363636363636	0.004545454545454545	0.0022727272727272726	0.0	0.0	0.0	0.004545454545454545	0.0	0.0
10	0.0022727272727272726	0.0	0.0	0.0	0.00909090909090909	0.020454545454545454	0.013636363636363636	0.006818181818181818	0.0	0.006818181818181818	0.0	0.0	0.0	0.0022727272727272726	0.0	0.0
11	0.004545454545454545	0.0022727272727272726	0.00909090909090909	0.00909090909090909	0.056818181818181816	0.013636363636363636	0.004545454545454545	0.0	0.0022727272727272726	0.0	0.004545454545454545	0.004545454545454545	0.006818181818181818	0.0022727272727272726	0.006818181818181818	0.00909090909090909
12	0.0	0.0	0.0022727272727272726	0.004545454545454545	0.00909090909090909	0.0	0.0022727272727272726	0.004545454545454545	0.0022727272727272726	0.0022727272727272726	0.0	0.0	0.0022727272727272726	0.0	0.004545454545454545	0.0
13	0.0	0.004545454545454545	0.004545454545454545	0.011363636363636364	0.004545454545454545	0.0	0.0	0.0	0.0	0.0	0.0	0.0022727272727272726	0.0	0.0	0.0	0.0022727272727272726
14	0.0022727272727272726	0.0022727272727272726	0.0022727272727272726	0.0	0.0022727272727272726	0.0022727272727272726	0.0	0.0	0.0022727272727272726	0.0	0.0	0.004545454545454545	0.0	0.0	0.0022727272727272726	0.0
15	0.05454545454545454	0.006818181818181818	0.004545454545454545	0.004545454545454545	0.0	0.0	0.0	0.004545454545454545	0.0022727272727272726	0.0	0.0	0.0022727272727272726	0.0	0.0	0.0	0.0022727272727272726
