# Supplementary material for: Complementary encoding of spatial information in hippocampal astrocytes
Source: PLoS Biol. 2022 Mar 3;20(3):e3001530. doi: 10.1371/journal.pbio.3001530 (PMC8893713; doi:10.1371/journal.pbio.3001530)
Supplement: S3 Data — (ZIP) [file pbio.3001530.s035.zip › S3_Data/HeatMap_S9_Fig/Forward_018_astro_obs_bin_4.csv]

	0	1	2	3
0	0.015909090909090907	0.05454545454545454	0.05909090909090909	0.19318181818181818
1	0.013636363636363636	0.038636363636363635	0.14545454545454545	0.05454545454545454
2	0.01818181818181818	0.18409090909090908	0.045454545454545456	0.038636363636363635
3	0.09545454545454546	0.02727272727272727	0.006818181818181818	0.00909090909090909
