# Supplementary material for: Complementary encoding of spatial information in hippocampal astrocytes
Source: PLoS Biol. 2022 Mar 3;20(3):e3001530. doi: 10.1371/journal.pbio.3001530 (PMC8893713; doi:10.1371/journal.pbio.3001530)
Supplement: S3 Data — (ZIP) [file pbio.3001530.s035.zip › S3_Data/HeatMap_S9_Fig/Forward_018_astro_obs_bin_8.csv]

	0	1	2	3	4	5	6	7
0	0.0022727272727272726	0.0022727272727272726	0.004545454545454545	0.006818181818181818	0.015909090909090907	0.006818181818181818	0.020454545454545454	0.05227272727272727
1	0.0	0.004545454545454545	0.02727272727272727	0.013636363636363636	0.013636363636363636	0.022727272727272728	0.09090909090909091	0.022727272727272728
2	0.00909090909090909	0.006818181818181818	0.004545454545454545	0.0022727272727272726	0.013636363636363636	0.04318181818181818	0.01818181818181818	0.006818181818181818
3	0.0	0.0	0.00909090909090909	0.013636363636363636	0.045454545454545456	0.025	0.00909090909090909	0.011363636363636364
4	0.0022727272727272726	0.0	0.013636363636363636	0.04772727272727273	0.01818181818181818	0.0	0.011363636363636364	0.006818181818181818
5	0.013636363636363636	0.022727272727272728	0.10681818181818181	0.031818181818181815	0.013636363636363636	0.020454545454545454	0.015909090909090907	0.022727272727272728
6	0.0022727272727272726	0.013636363636363636	0.006818181818181818	0.006818181818181818	0.0022727272727272726	0.011363636363636364	0.0	0.006818181818181818
7	0.05454545454545454	0.00909090909090909	0.0022727272727272726	0.006818181818181818	0.0022727272727272726	0.0022727272727272726	0.0	0.0
