# Supplementary material for: Complementary encoding of spatial information in hippocampal astrocytes
Source: PLoS Biol. 2022 Mar 3;20(3):e3001530. doi: 10.1371/journal.pbio.3001530 (PMC8893713; doi:10.1371/journal.pbio.3001530)
Supplement: S3 Data — (ZIP) [file pbio.3001530.s035.zip › S3_Data/S11_Fig.xlsx]

## Sheet: Fig_S11_C
	Animal	Slice	GFAP	GFAP+GCamP6f	GCamP6f	GCamP6f+GFAP	viral_specificity
0	5257	3	9	9	8	8	1
1	5257	4	11	11	10	10	1
2	5259	3	14	14	12	12	1
3	5259	4	21	21	19	19	1
4	5098	3	11	11	11	11	1
5	5098	6	13	13	11	11	1

## Sheet: Fig_S11_D-E
	Animal	Slice	JRCamP	JRCamP+NeuN	NeuN	NeuN+JRCamP	GCamP6f	GCamP6f+NeuN	viral_specificity	viral_offTarget
0	5257	10	150	145	154	71	7	0	0.966667	0
1	5257	12	177	168	182	79	5	0	0.949153	0
2	5259	11	135	114	137	67	10	0	0.844444	0
3	5259	12	129	104	159	89	13	0	0.806202	0
4	5098	8	196	194	199	101	6	0	0.989796	0
5	5098	9	198	197	277	136	9	0	0.994949	0
