# Supplementary material for: Complementary encoding of spatial information in hippocampal astrocytes
Source: PLoS Biol. 2022 Mar 3;20(3):e3001530. doi: 10.1371/journal.pbio.3001530 (PMC8893713; doi:10.1371/journal.pbio.3001530)
Supplement: S3 Data — (ZIP) [file pbio.3001530.s035.zip › S3_Data/S12_Fig.xlsx]

## Sheet: Fig_S12_A_to_H_all_source
	ROI_name	vs_ROI_name	Cell_ID	vs_Cell_ID	FOV	distance	Avg_trace
0	SMALL_051_PROC_01_01	SMALL_051_ROI_002	cell__01	cell__06	SMALL_051	45.5633	[0.13754664 0.13079934 0.15183924 0.13840777 0.15181654 0.16634517 0.16605316 0.16003539 0.16279834 0.14855819 0.13016087 0.14137854 0.14953035 0.13809184 0.14112576 0.10716877 0.1177886 0.13259492 0.12616907 0.11538246 0.14424982 0.14101075 0.1343558 0.13794279 0.16255102 0.15998876 0.16007834 0.13614055 0.12975564 0.12795381]
1	SMALL_051_PROC_01_01	SMALL_051_ROI_003	cell__01	cell__06	SMALL_051	42.3404	[0.14862915 0.14140631 0.12766566 0.1173076 0.12409772 0.11326568 0.12308989 0.14006664 0.15035385 0.14368437 0.15449281 0.15823872 0.14931364 0.13997929 0.13828383 0.12947439 0.15585805 0.1654532 0.1415826 0.15872251 0.15058746 0.18119411 0.17030954 0.15903884 0.136393 0.13890715 0.16329302 0.16261395 0.14521968 0.13884053]
2	SMALL_051_PROC_01_01	SMALL_051_ROI_005	cell__01	cell__06	SMALL_051	23.7791	[0.13128473 0.12686422 0.12967015 0.12380655 0.11114922 0.11727125 0.12831163 0.1446351 0.14799788 0.12107977 0.12166345 0.12604577 0.1029733 0.11512994 0.13821081 0.13670602 0.14098748 0.1133348 0.13385978 0.12844846 0.11564948 0.11699649 0.12983234 0.12395482 0.13725669 0.13567109 0.11714633 0.11628374 0.14906059 0.13361103]
3	SMALL_051_PROC_01_01	SMALL_051_ROI_006	cell__01	cell__06	SMALL_051	12.7042	[0.14511488 0.13685079 0.13105756 0.1413457 0.14168513 0.14811664 0.12594491 0.13552914 0.12771213 0.11434829 0.14129538 0.13503373 0.09899986 0.12577842 0.126565 0.13824095 0.13786276 0.14819761 0.13732478 0.12849958 0.13603683 0.15590585 0.13544081 0.18516553 0.19579534 0.17488466 0.1654899 0.17798939 0.14039676 0.16062988]
4	SMALL_051_PROC_01_01	SMALL_051_ROI_013	cell__01	cell__06	SMALL_051	22.8634	[0.14887865 0.11014249 0.13942081 0.13230185 0.12851111 0.15220781 0.11135376 0.12869276 0.12463845 0.13658082 0.13216184 0.14893045 0.1274091 0.1210048 0.14004428 0.1502429 0.15208967 0.16001579 0.15909819 0.16562359 0.18243208 0.18240697 0.16027974 0.16549066 0.16955812 0.16863451 0.13569419 0.13937311 0.11412742 0.16128467]
5	SMALL_051_PROC_01_01	SMALL_051_ROI_016	cell__01	cell__06	SMALL_051	39.646	[0.16562957 0.15712571 0.17942788 0.16637795 0.14307353 0.14173425 0.13085873 0.13791013 0.13091802 0.1460544 0.1588511 0.15800662 0.15539658 0.17129549 0.13771882 0.15251536 0.15308677 0.16588527 0.17267946 0.14909225 0.15788173 0.14594794 0.12885313 0.13847778 0.13273875 0.13384796 0.13371733 0.14301613 0.1214446 0.12032651]
6	SMALL_051_PROC_01_01	SMALL_051_ROI_018	cell__01	cell__06	SMALL_051	62.67	[0.11990111 0.12946104 0.13062584 0.17373433 0.1611747 0.12056477 0.13233355 0.10570193 0.10181056 0.09603381 0.15020114 0.16117708 0.13204057 0.11446733 0.13503946 0.136598 0.16204945 0.17714975 0.19274603 0.16205187 0.15597387 0.16708894 0.17111502 0.18100228 0.18633558 0.17650937 0.18895519 0.16344814 0.16772288 0.16343482]
7	SMALL_051_PROC_01_01	SMALL_051_ROI_019	cell__01	cell__06	SMALL_051	55.6705	[0.1178444 0.13346741 0.10438667 0.12563884 0.11484989 0.10464778 0.09698776 0.10186026 0.10637215 0.09823595 0.0910356 0.09589071 0.09938043 0.1194214 0.09638495 0.09180943 0.12727636 0.13215103 0.14183095 0.13935898 0.15281584 0.17263614 0.16373985 0.15143797 0.17014999 0.16057124 0.16341075 0.13444566 0.13337801 0.14378556]
8	SMALL_051_PROC_01_01	SMALL_051_ROI_020	cell__01	cell__06	SMALL_051	51.1662	[0.12104826 0.13326499 0.1183123 0.10304897 0.11672937 0.11048787 0.08925341 0.10735133 0.0937724 0.09874293 0.11590837 0.11062064 0.10563111 0.11035925 0.11374564 0.14841144 0.1435153 0.15063337 0.14579906 0.17455932 0.18371818 0.17608806 0.17162855 0.16984009 0.17118231 0.16849118 0.16732322 0.17759304 0.17511288 0.19238627]
9	SMALL_051_PROC_01_01	SMALL_051_ROI_022	cell__01	cell__06	SMALL_051	37.0465	[0.12293671 0.12712966 0.12437572 0.13274493 0.13179202 0.10839526 0.09952805 0.09241137 0.12257045 0.12238327 0.11868532 0.11670299 0.12452681 0.11717404 0.13594965 0.13901859 0.14025843 0.15755934 0.13280493 0.13932303 0.15546816 0.17081045 0.14884919 0.15840573 0.14091996 0.16671042 0.15657511 0.15211094 0.16797995 0.13172631]
10	SMALL_051_PROC_01_01	SMALL_051_ROI_033	cell__01	cell__06	SMALL_051	63.474	[0.11560863 0.136155 0.15591425 0.13712988 0.16891882 0.14343967 0.14910943 0.10693392 0.11674849 0.11525166 0.0944642 0.08599779 0.12118255 0.18374912 0.14646008 0.09880672 0.11736816 0.13878916 0.16674293 0.17381227 0.18892285 0.18504252 0.1772396 0.19465816 0.15154893 0.19193535 0.20736202 0.16349049 0.17668638 0.13867025]
11	SMALL_051_PROC_01_01	SMALL_051_ROI_034	cell__01	cell__06	SMALL_051	40.3165	[0.12151428 0.12582015 0.12538863 0.1373166 0.12169835 0.13205858 0.11883569 0.10449654 0.11006227 0.14092439 0.12239932 0.1299677 0.12670333 0.12177587 0.11912146 0.10430192 0.16107877 0.16421284 0.15325852 0.16629901 0.15450332 0.14959862 0.14124592 0.14553383 0.1316281 0.12681298 0.12743171 0.13369411 0.16707209 0.16063867]
12	SMALL_051_PROC_01_01	SMALL_051_ROI_035	cell__01	cell__06	SMALL_051	61.0702	[0.09816296 0.12957728 0.10687012 0.08693864 0.12034779 0.11732102 0.11550434 0.1072832 0.12532921 0.12531591 0.126379 0.13569031 0.15039987 0.13921755 0.12239019 0.14244493 0.14526245 0.15074617 0.12825985 0.14982494 0.16208532 0.17706408 0.16240189 0.12807258 0.13190944 0.13719387 0.16357085 0.12911379 0.14090974 0.13145544]
13	SMALL_051_PROC_01_01	SMALL_051_ROI_036	cell__01	cell__06	SMALL_051	55.6284	[0.13688685 0.14148466 0.14396468 0.14774403 0.13040323 0.14919902 0.17620283 0.14994071 0.15944115 0.1411369 0.1419117 0.1684797 0.14596233 0.13728893 0.14467112 0.14533561 0.17525001 0.16784537 0.17809058 0.15157828 0.11949645 0.14528369 0.12451137 0.17962301 0.16115395 0.18503925 0.15135879 0.13991603 0.14072775 0.1263442 ]
14	SMALL_051_PROC_01_01	SMALL_051_ROI_038	cell__01	cell__06	SMALL_051	36.9336	[0.13186065 0.12291092 0.14206126 0.12957544 0.12267578 0.13998767 0.12426589 0.13126761 0.11385696 0.12132713 0.1385033 0.12535366 0.1374872 0.16139335 0.15517514 0.1646758 0.15988961 0.13311067 0.13182077 0.13465358 0.13206333 0.1299096 0.1314768 0.1397469 0.15403349 0.13854128 0.12989995 0.14995721 0.15260547 0.12715344]
15	SMALL_051_PROC_01_01	SMALL_051_ROI_039	cell__01	cell__06	SMALL_051	33.6656	[0.13768531 0.12546705 0.12172717 0.13081293 0.1085412 0.12238974 0.11444784 0.12006119 0.13572725 0.11171863 0.11826258 0.11113951 0.11879549 0.14128345 0.15328396 0.17145703 0.18659783 0.1614719 0.15711883 0.16366893 0.18001266 0.17276086 0.15133247 0.18983755 0.17544212 0.15758019 0.14124727 0.14306442 0.15938864 0.13834717]
16	SMALL_051_PROC_01_01	SMALL_051_ROI_041	cell__01	cell__06	SMALL_051	45.6726	[0.14383517 0.16075959 0.14637785 0.12234042 0.12504829 0.11932543 0.13487106 0.12927983 0.13052649 0.17014033 0.14554354 0.15213389 0.15132076 0.16172632 0.16939749 0.1704045 0.15506686 0.14958265 0.14940122 0.16520392 0.16143022 0.15387618 0.15069854 0.18784031 0.17935986 0.20384873 0.16993065 0.16222556 0.17030686 0.17167501]
17	SMALL_051_PROC_01_01	SMALL_051_ROI_045	cell__01	cell__06	SMALL_051	50.4414	[0.12199195 0.14659545 0.12602158 0.13972556 0.10767583 0.14873742 0.12154595 0.11643593 0.11309269 0.1496549 0.14110782 0.12696566 0.13723132 0.14283846 0.15301872 0.15722139 0.15485875 0.13427775 0.17842881 0.18958457 0.18252195 0.15645725 0.16744761 0.17487049 0.16660929 0.16917491 0.16400856 0.13274141 0.12324431 0.17362732]
18	SMALL_051_PROC_01_01	SMALL_051_ROI_050	cell__01	cell__06	SMALL_051	67.0609	[0.11485838 0.12215906 0.11911552 0.12048 0.12174636 0.12369178 0.11439561 0.10264362 0.11547756 0.11899935 0.12042241 0.1344795 0.12298891 0.10564353 0.1025516 0.1308254 0.13509274 0.15611932 0.15415579 0.1486175 0.13793987 0.13886586 0.15605772 0.13829844 0.13002447 0.13760847 0.12829142 0.12483373 0.1358149 0.13004654]
19	SMALL_051_PROC_01_01	SMALL_051_ROI_052	cell__01	cell__06	SMALL_051	78.6316	[0.11748808 0.13726519 0.11806834 0.11607399 0.12647431 0.11925542 0.12107682 0.13349351 0.12598373 0.13110186 0.13634041 0.14283696 0.1515941 0.1422901 0.15636767 0.15045903 0.16625672 0.18867688 0.19780368 0.17848406 0.17302839 0.18071731 0.17747519 0.17838893 0.17870091 0.19643119 0.1587957 0.16836729 0.15892547 0.17632475]
20	SMALL_051_PROC_01_01	SMALL_051_ROI_057	cell__01	cell__06	SMALL_051	91.8106	[0.12604351 0.1332097 0.12212794 0.10926288 0.10695464 0.12917714 0.11359957 0.12329318 0.11633769 0.11940483 0.10899753 0.11295688 0.14078064 0.14868834 0.18104672 0.16413243 0.15486835 0.14492539 0.18042105 0.16828824 0.16646922 0.16307492 0.15773808 0.15193681 0.16419837 0.1784133 0.15482044 0.1646652 0.17157185 0.14261382]
21	SMALL_051_PROC_01_01	SMALL_051_ROI_063	cell__01	cell__06	SMALL_051	74.8957	[0.11723448 0.09399064 0.07881638 0.08700596 0.05922637 0.07220758 0.10424639 0.11448533 0.12163485 0.13045033 0.11279167 0.16282568 0.15441384 0.1681867 0.17584893 0.1857932 0.18351978 0.18165931 0.16712772 0.16034518 0.14747293 0.16704795 0.15699203 0.16303668 0.14125217 0.1328067 0.11886874 0.12383844 0.130695 0.15153692]
22	SMALL_051_PROC_01_01	SMALL_051_ROI_065	cell__01	cell__06	SMALL_051	104.332	[0.14311865 0.12263647 0.15211863 0.15582314 0.12929537 0.10713908 0.12071579 0.12509169 0.13783016 0.15405439 0.1391011 0.11914302 0.13901435 0.1380667 0.15093078 0.13917158 0.15864097 0.15932587 0.17086256 0.17889252 0.18351798 0.17360001 0.16379229 0.13751929 0.16775235 0.14712839 0.1456391 0.13725904 0.12608971 0.13847498]
23	SMALL_051_PROC_01_01	SMALL_051_ROI_066	cell__01	cell__06	SMALL_051	103.512	[0.15514775 0.14859731 0.15072988 0.16792728 0.14426119 0.14046713 0.14259398 0.13757007 0.10553629 0.13824528 0.12661096 0.13010206 0.11800211 0.13408469 0.12233619 0.13587216 0.12560394 0.13154491 0.13989616 0.11839858 0.13190626 0.12922085 0.12810243 0.16392597 0.16582532 0.15860042 0.15630109 0.13944142 0.15146335 0.14914984]
24	SMALL_051_PROC_01_01	SMALL_051_ROI_067	cell__01	cell__06	SMALL_051	109.953	[0.09865612 0.1076768 0.11832148 0.13130026 0.12496772 0.10759271 0.11435447 0.11288389 0.10639277 0.11268722 0.1232769 0.14649834 0.13196848 0.13974162 0.1418398 0.17326411 0.14840364 0.17397389 0.16904237 0.16008196 0.1772024 0.17510954 0.16093495 0.16958752 0.17783544 0.17178209 0.147185 0.12722067 0.15972115 0.12998286]
25	SMALL_051_PROC_01_01	SMALL_051_ROI_068	cell__01	cell__06	SMALL_051	118.065	[0.13803106 0.11213678 0.11821383 0.12101017 0.11468494 0.120696 0.13784371 0.11681885 0.1171436 0.12801149 0.12659909 0.13003655 0.14307632 0.14034955 0.15636538 0.13540877 0.14596115 0.17008845 0.16647298 0.17020666 0.16419508 0.15899565 0.16528101 0.1655192 0.15897387 0.14190437 0.15314103 0.12394914 0.14704542 0.12606626]
26	SMALL_051_PROC_01_01	SMALL_051_ROI_069	cell__01	cell__06	SMALL_051	105.19	[0.13420162 0.12369417 0.09952425 0.0956943 0.09314315 0.10150007 0.08511132 0.08296304 0.09917405 0.11093266 0.13038681 0.15903961 0.16003967 0.15133768 0.12887343 0.11364348 0.14044108 0.13966559 0.12118786 0.12631392 0.14605305 0.14095944 0.15315608 0.1273379 0.13487438 0.13266822 0.13769712 0.1493702 0.13767207 0.13158923]
27	SMALL_051_PROC_01_01	SMALL_051_ROI_071	cell__01	cell__06	SMALL_051	81.5256	[0.13377725 0.11526656 0.13617505 0.11170645 0.13916234 0.13989299 0.13845399 0.12494368 0.14361543 0.14582735 0.13057842 0.12239748 0.11050694 0.12460678 0.1317902 0.12796772 0.16538249 0.16810115 0.16917244 0.14575403 0.16392992 0.16376244 0.15500764 0.14160033 0.14617067 0.13730518 0.14595529 0.15242043 0.12527541 0.14600205]
28	SMALL_051_PROC_01_01	SMALL_051_ROI_072	cell__01	cell__06	SMALL_051	99.1471	[0.141924 0.14286797 0.13042539 0.11130752 0.1126363 0.12316369 0.11841599 0.12216375 0.108507 0.13521705 0.14980173 0.12776955 0.13401325 0.13349708 0.14419181 0.14648072 0.15530503 0.13027598 0.14230981 0.14308976 0.1392908 0.1473113 0.13364431 0.15210577 0.1382957 0.11442011 0.12627642 0.1094315 0.1326083 0.11732784]
29	SMALL_051_PROC_01_01	SMALL_051_ROI_075	cell__01	cell__06	SMALL_051	115.393	[0.13576471 0.14059418 0.1438526 0.15916145 0.14773026 0.15526236 0.15407671 0.15002251 0.14019462 0.17913098 0.16297311 0.16213735 0.14825338 0.16337574 0.15445916 0.13538093 0.13547306 0.12797733 0.13606008 0.11425293 0.13935007 0.14300591 0.14266923 0.13759271 0.16600172 0.13572972 0.15739461 0.1698041 0.13747879 0.16116431]
30	SMALL_051_PROC_01_01	SMALL_051_ROI_079	cell__01	cell__06	SMALL_051	111.82	[0.16962141 0.12973128 0.14561992 0.11693133 0.11164113 0.15137647 0.14997949 0.15808998 0.16344883 0.19133438 0.16682719 0.17942055 0.16700728 0.16435066 0.18842967 0.16102443 0.16107949 0.1572759 0.16711365 0.11853956 0.12817064 0.12873224 0.16608644 0.17905715 0.13793866 0.12869356 0.14398787 0.14904204 0.14539409 0.12185372]
31	SMALL_051_PROC_01_01	SMALL_051_ROI_088	cell__01	cell__06	SMALL_051	116.912	[0.13530897 0.12577104 0.12539042 0.13435543 0.14712209 0.14043896 0.15086891 0.12674394 0.11748318 0.1272748 0.13200676 0.14435379 0.14205777 0.13284438 0.13882267 0.13929628 0.14491392 0.14928018 0.17743724 0.15060876 0.1594258 0.15424801 0.15155919 0.14290267 0.15293907 0.1492523 0.14430065 0.1557796 0.14132402 0.14443865]
32	SMALL_051_PROC_01_01	SMALL_051_ROI_091	cell__01	cell__06	SMALL_051	123.199	[0.13049211 0.15566568 0.14848394 0.14135335 0.14245097 0.12230057 0.1131657 0.10373657 0.11734822 0.12040437 0.11000901 0.10738919 0.12375336 0.11474219 0.12413727 0.15237063 0.15294781 0.15315956 0.17113968 0.17570521 0.17546703 0.15963312 0.15353417 0.15916287 0.14274056 0.17784229 0.17335534 0.17393152 0.15483976 0.14552261]
33	SMALL_051_PROC_01_01	SMALL_051_ROI_093	cell__01	cell__06	SMALL_051	109.357	[0.11940295 0.11048916 0.09275924 0.0983507 0.09163855 0.10337016 0.13029834 0.13878293 0.1210587 0.13020743 0.13773188 0.14092433 0.15375904 0.15447957 0.15986065 0.17552954 0.17139457 0.17908229 0.15602833 0.18591032 0.16517641 0.15840742 0.14291367 0.15347554 0.16735091 0.14110374 0.15619684 0.16124185 0.16366302 0.1491108 ]
34	SMALL_051_PROC_01_01	SMALL_051_ROI_094	cell__01	cell__06	SMALL_051	55.5122	[0.1190805 0.1375992 0.11701054 0.12743985 0.12667971 0.13076516 0.12479452 0.1293831 0.12621527 0.10308063 0.11714106 0.10541207 0.11293481 0.1281523 0.12924195 0.12235375 0.12788658 0.14490304 0.14309787 0.16874232 0.15956058 0.14843347 0.17448718 0.15053988 0.15094627 0.15993104 0.17231274 0.15866313 0.17520122 0.15876019]
35	SMALL_051_PROC_01_01	SMALL_051_ROI_097	cell__01	cell__06	SMALL_051	79.247	[0.13398445 0.13817325 0.13725702 0.1373888 0.14451393 0.14835213 0.14056366 0.13177984 0.15285646 0.14704298 0.17328898 0.1309503 0.14383275 0.145441 0.12536092 0.13842107 0.13013494 0.15138747 0.16073151 0.13915122 0.1351687 0.16611794 0.14286785 0.17072389 0.15686842 0.17252229 0.13308948 0.14135896 0.13538765 0.15071888]
36	SMALL_051_PROC_01_02	SMALL_051_ROI_002	cell__01	cell__06	SMALL_051	57.2307	[0.15250724 0.13878098 0.15600374 0.16174381 0.13466401 0.12525088 0.10836702 0.12037346 0.11893353 0.14451947 0.14573696 0.11605164 0.12323332 0.10150552 0.11130115 0.11641825 0.12225431 0.11676108 0.12138429 0.13423316 0.12204668 0.14548037 0.11867174 0.13367122 0.12685668 0.14173175 0.12126465 0.11536225 0.13537403 0.1367597 ]
37	SMALL_051_PROC_01_02	SMALL_051_ROI_003	cell__01	cell__06	SMALL_051	53.248	[0.15339486 0.11081809 0.13791442 0.12073279 0.11704665 0.11460575 0.1217257 0.12227131 0.12068132 0.14928696 0.15142508 0.12120944 0.12268873 0.1636329 0.15045368 0.18628751 0.16099034 0.14726559 0.15940088 0.14164512 0.15067417 0.14764563 0.14925321 0.13518405 0.13956676 0.14643614 0.14757156 0.15334159 0.13745033 0.12445886]
38	SMALL_051_PROC_01_02	SMALL_051_ROI_005	cell__01	cell__06	SMALL_051	35.7573	[0.12593476 0.10931445 0.12209989 0.09371781 0.13645877 0.11708873 0.09966042 0.13626062 0.15971299 0.18269527 0.13295298 0.12023903 0.13768009 0.1472745 0.11948639 0.11821194 0.10638004 0.093559 0.08372402 0.09184006 0.10899945 0.12855607 0.13680853 0.13996295 0.1688188 0.14823834 0.12025074 0.12740131 0.13807661 0.15020027]
39	SMALL_051_PROC_01_02	SMALL_051_ROI_006	cell__01	cell__06	SMALL_051	24.5931	[0.10088614 0.11297556 0.11697213 0.09744844 0.0958948 0.08982965 0.12470138 0.12955077 0.1276941 0.1352434 0.15728829 0.1024923 0.12030732 0.12677072 0.14157799 0.15417421 0.1604087 0.13534595 0.15144018 0.14468085 0.14130495 0.1571289 0.13703581 0.15061504 0.15114396 0.1623608 0.1281364 0.13034801 0.16856532 0.15416237]
40	SMALL_051_PROC_01_02	SMALL_051_ROI_013	cell__01	cell__06	SMALL_051	14.7802	[0.12936409 0.14369771 0.10351844 0.11766904 0.14061766 0.16349149 0.1611994 0.14712248 0.13651836 0.13175479 0.12967557 0.13360246 0.11966981 0.12156591 0.14357688 0.14019459 0.2090947 0.19159435 0.18058136 0.18951894 0.17676844 0.19151741 0.1916517 0.15582682 0.12740472 0.13218424 0.13877768 0.1289694 0.13021742 0.12599201]
41	SMALL_051_PROC_01_02	SMALL_051_ROI_016	cell__01	cell__06	SMALL_051	30.1715	[0.17407144 0.16371229 0.15101116 0.15601827 0.14903993 0.13866975 0.15841972 0.16579693 0.1625971 0.170396 0.1629611 0.15963642 0.14591993 0.14372095 0.13057842 0.13677547 0.1486974 0.12333291 0.11241298 0.12835824 0.11571121 0.10956239 0.1117448 0.11916335 0.1285916 0.12564206 0.11597084 0.11249533 0.12628668 0.12874101]
42	SMALL_051_PROC_01_02	SMALL_051_ROI_018	cell__01	cell__06	SMALL_051	51.5997	[0.12028982 0.08747251 0.11883835 0.12884847 0.10141906 0.11028647 0.11851813 0.12973055 0.12079714 0.10651009 0.15214326 0.14826388 0.13514932 0.1629976 0.18828353 0.19234231 0.18621827 0.22870171 0.22367172 0.19983419 0.18548596 0.16539774 0.17011219 0.13746729 0.15563953 0.13867873 0.13055282 0.11392104 0.13652779 0.13361048]
43	SMALL_051_PROC_01_02	SMALL_051_ROI_019	cell__01	cell__06	SMALL_051	43.6176	[0.09084336 0.09445629 0.11099755 0.09772934 0.09083451 0.09613631 0.10190825 0.10039553 0.0995774 0.11502775 0.10478499 0.12025237 0.12050959 0.11170103 0.14109703 0.13227017 0.1640348 0.18366827 0.20175276 0.16873219 0.158687 0.18113903 0.14685877 0.141506 0.13608521 0.12215663 0.1083655 0.11069739 0.12720073 0.1129078 ]
44	SMALL_051_PROC_01_02	SMALL_051_ROI_020	cell__01	cell__06	SMALL_051	38.8346	[0.10309692 0.09986578 0.10488565 0.10704442 0.10360038 0.10320294 0.09338898 0.10239829 0.10819214 0.12347865 0.14658775 0.15118025 0.18666386 0.16710496 0.14404177 0.1531531 0.15557631 0.16558212 0.15738568 0.1750098 0.14909869 0.15993621 0.16274471 0.15556425 0.14117604 0.16465899 0.16130829 0.14972927 0.1596444 0.14531798]
45	SMALL_051_PROC_01_02	SMALL_051_ROI_022	cell__01	cell__06	SMALL_051	26.6338	[0.1214899 0.10522865 0.12367767 0.12846437 0.12166932 0.11823916 0.12044102 0.13455682 0.12276735 0.11812567 0.13957707 0.12982982 0.13620156 0.13773142 0.11762184 0.13612228 0.13966295 0.14708638 0.16235461 0.15481071 0.16471909 0.16243275 0.15314381 0.15108652 0.14393124 0.11969575 0.1125568 0.12707081 0.13322051 0.11763514]
46	SMALL_051_PROC_01_02	SMALL_051_ROI_033	cell__01	cell__06	SMALL_051	51.5392	[0.14955385 0.15069146 0.11146222 0.114766 0.10774928 0.12109708 0.13998877 0.12602417 0.09810349 0.12566221 0.14554394 0.12156573 0.12157598 0.10730326 0.14779 0.18104851 0.1700197 0.19326991 0.20618298 0.20685374 0.2123329 0.21988242 0.1621839 0.14010391 0.1516567 0.13279964 0.09585358 0.08794403 0.0914736 0.09597327]
47	SMALL_051_PROC_01_02	SMALL_051_ROI_034	cell__01	cell__06	SMALL_051	28.0987	[0.10700236 0.1076584 0.11570464 0.1193517 0.11899919 0.11677723 0.11245693 0.1282627 0.11531252 0.13559912 0.15379073 0.15058142 0.15922093 0.16773107 0.16101916 0.17819466 0.16604372 0.15586545 0.15262517 0.13259607 0.13954769 0.13705176 0.1376274 0.13050699 0.13704982 0.14663468 0.1256635 0.13795601 0.14971011 0.12856982]
48	SMALL_051_PROC_01_02	SMALL_051_ROI_035	cell__01	cell__06	SMALL_051	49.2571	[0.12157251 0.11940024 0.12914009 0.1446617 0.13372077 0.13020961 0.14246357 0.11627072 0.10148694 0.09826354 0.11776964 0.1300743 0.14960351 0.12187877 0.12725504 0.15765176 0.16493387 0.17050191 0.14094286 0.12682766 0.14742926 0.12816595 0.14494184 0.12403615 0.11090027 0.13070041 0.12563011 0.10380845 0.12163933 0.11440789]
49	SMALL_051_PROC_01_02	SMALL_051_ROI_036	cell__01	cell__06	SMALL_051	46.9452	[0.12884319 0.12753255 0.10575899 0.11373044 0.13104991 0.14450238 0.14966325 0.11630785 0.1463716 0.14123478 0.15501877 0.16867266 0.16848603 0.21222704 0.21240396 0.20727984 0.19720812 0.19293042 0.1710888 0.15313794 0.16237753 0.16810032 0.16800813 0.11703657 0.12688582 0.12297133 0.12779802 0.12082727 0.09371477 0.11286564]
50	SMALL_051_PROC_01_02	SMALL_051_ROI_038	cell__01	cell__06	SMALL_051	35.5855	[0.11587216 0.1167494 0.15918126 0.14705256 0.10484553 0.11370813 0.11403984 0.12279733 0.13505051 0.14294844 0.15553936 0.15502148 0.16768592 0.15439418 0.14315266 0.16976779 0.11586177 0.11043794 0.1171872 0.13806429 0.12510163 0.1107272 0.09078811 0.12488963 0.13411314 0.14463269 0.12682346 0.12212913 0.14177756 0.1598625 ]
51	SMALL_051_PROC_01_02	SMALL_051_ROI_039	cell__01	cell__06	SMALL_051	30.1346	[0.12181429 0.12620911 0.12786188 0.08932589 0.09967827 0.10328627 0.11555633 0.11548431 0.10835679 0.12334285 0.14527732 0.13357267 0.14304254 0.14853491 0.13895731 0.17983327 0.17906516 0.20033588 0.19577682 0.19471978 0.17336516 0.14866443 0.14884611 0.1298708 0.13599585 0.11990773 0.11794028 0.12134822 0.12705527 0.14336083]
52	SMALL_051_PROC_01_02	SMALL_051_ROI_041	cell__01	cell__06	SMALL_051	41.8709	[0.12997861 0.1169514 0.15238703 0.13750105 0.1611328 0.12270733 0.14500626 0.15862445 0.17055794 0.1543189 0.15149691 0.15523131 0.1888163 0.16982151 0.14143893 0.10900769 0.14672931 0.11381768 0.12835323 0.12578292 0.0949339 0.1203926 0.11378133 0.10984043 0.10725757 0.1242475 0.15839997 0.14328292 0.15017682 0.1364871 ]
53	SMALL_051_PROC_01_02	SMALL_051_ROI_045	cell__01	cell__06	SMALL_051	51.9105	[0.11853601 0.12633822 0.1290063 0.13944367 0.12227748 0.15011459 0.16414412 0.15853083 0.18415251 0.15589527 0.17847318 0.15746542 0.15526618 0.16326769 0.17325758 0.18661143 0.16813926 0.16327132 0.14676302 0.14947678 0.15315713 0.14439082 0.1254657 0.10788386 0.13418625 0.15304434 0.15472959 0.15853472 0.15694054 0.14620431]
54	SMALL_051_PROC_01_02	SMALL_051_ROI_050	cell__01	cell__06	SMALL_051	60.1493	[0.12789472 0.10914917 0.11810368 0.09602919 0.11076559 0.099065 0.11530308 0.12758576 0.11932006 0.12324471 0.13868969 0.14220379 0.14930729 0.13776045 0.12118266 0.13656313 0.17773421 0.16390886 0.16635677 0.16466003 0.16175889 0.14561272 0.14547235 0.16024122 0.13088679 0.14382252 0.12905852 0.1163888 0.11615003 0.1218623 ]
55	SMALL_051_PROC_01_02	SMALL_051_ROI_052	cell__01	cell__06	SMALL_051	68.8366	[0.11242852 0.11872581 0.11941704 0.11889627 0.13033991 0.12570507 0.10731762 0.14509395 0.12875842 0.1270487 0.12682961 0.14757766 0.14543734 0.15577367 0.1642805 0.18842665 0.18903201 0.19815704 0.17662249 0.16941092 0.16582375 0.16154069 0.16034636 0.15454119 0.14129705 0.15393551 0.15295724 0.12942182 0.13954744 0.14577173]
56	SMALL_051_PROC_01_02	SMALL_051_ROI_057	cell__01	cell__06	SMALL_051	81.7942	[0.13633478 0.10899334 0.10838613 0.12235653 0.12078521 0.10239758 0.10548473 0.12566131 0.11400199 0.1239545 0.13771414 0.15184278 0.16084343 0.14541561 0.15489602 0.18572725 0.19342545 0.17540999 0.17896668 0.15614826 0.1305206 0.13276919 0.15673172 0.13758658 0.14072879 0.13137764 0.11786715 0.12958402 0.12536051 0.14246872]
57	SMALL_051_PROC_01_02	SMALL_051_ROI_063	cell__01	cell__06	SMALL_051	71.3867	[0.11047006 0.11938342 0.12203737 0.10086092 0.11078031 0.13255034 0.11229215 0.11871994 0.14400956 0.15341784 0.17796537 0.13902777 0.16256492 0.14792101 0.15147532 0.17524495 0.18296305 0.16949263 0.13514353 0.14066067 0.16809738 0.17428752 0.15524024 0.12077318 0.14998253 0.16997312 0.14807364 0.15733992 0.146199 0.15013908]
58	SMALL_051_PROC_01_02	SMALL_051_ROI_065	cell__01	cell__06	SMALL_051	100.979	[0.14770309 0.12186018 0.1530143 0.14199943 0.14593448 0.13995285 0.14123253 0.11862311 0.13696618 0.13845446 0.14729122 0.12421194 0.16473574 0.1179551 0.13426698 0.16966324 0.16742917 0.15876307 0.14675549 0.1348059 0.13365498 0.13720029 0.12346205 0.11378143 0.13540555 0.12321753 0.10342333 0.09792132 0.11687226 0.12556963]
59	SMALL_051_PROC_01_02	SMALL_051_ROI_066	cell__01	cell__06	SMALL_051	98.2861	[0.14523815 0.12486862 0.13566142 0.14144773 0.13019636 0.14594823 0.14258457 0.13205972 0.13111406 0.1312511 0.11647439 0.14363481 0.13022365 0.12845726 0.11496462 0.13639223 0.15233051 0.1570914 0.14710889 0.12570274 0.14282028 0.14342748 0.13087982 0.12796937 0.12419846 0.12855242 0.14703411 0.13408518 0.13138755 0.14030321]
60	SMALL_051_PROC_01_02	SMALL_051_ROI_067	cell__01	cell__06	SMALL_051	105.291	[0.10961289 0.11731753 0.11262611 0.1106333 0.11531107 0.11803707 0.12952118 0.114934 0.12551657 0.15149191 0.12477006 0.1402009 0.13231775 0.13972965 0.14267322 0.17548482 0.18325798 0.20363691 0.19088487 0.16455697 0.17419793 0.15955891 0.15535574 0.129559 0.15257302 0.12329122 0.12861794 0.12108737 0.11689882 0.12885487]
61	SMALL_051_PROC_01_02	SMALL_051_ROI_068	cell__01	cell__06	SMALL_051	113.084	[0.11688185 0.13335758 0.11232294 0.12023561 0.10976168 0.12126135 0.11843808 0.12096196 0.11994627 0.13564161 0.12136509 0.12828662 0.14012715 0.15665997 0.15660468 0.15635749 0.19908998 0.17573116 0.17292043 0.1729756 0.15543058 0.15613665 0.13088261 0.14555587 0.12374472 0.11288242 0.11928255 0.11789208 0.12086664 0.12319016]
62	SMALL_051_PROC_01_02	SMALL_051_ROI_069	cell__01	cell__06	SMALL_051	98.6596	[0.11272261 0.09502989 0.0943623 0.08935835 0.08841774 0.09189121 0.10080144 0.12681522 0.13630848 0.11620966 0.12170205 0.13239426 0.14053487 0.15220187 0.12782691 0.12662915 0.18494824 0.18298597 0.1532457 0.16167611 0.11809594 0.11252152 0.11097022 0.12057007 0.11325779 0.09216667 0.11204911 0.11516752 0.12531181 0.09796537]
63	SMALL_051_PROC_01_02	SMALL_051_ROI_071	cell__01	cell__06	SMALL_051	81.4746	[0.10910744 0.11225054 0.10599169 0.11858729 0.12819241 0.1254219 0.10477111 0.12739103 0.12624067 0.11421024 0.11507075 0.11345868 0.12210508 0.1453666 0.15137308 0.17906237 0.17738978 0.18717119 0.17233436 0.17463941 0.1694793 0.15667095 0.14360824 0.12714309 0.11386965 0.12399508 0.11571745 0.12489357 0.1142684 0.1209742 ]
64	SMALL_051_PROC_01_02	SMALL_051_ROI_072	cell__01	cell__06	SMALL_051	99.7423	[0.12726986 0.1351806 0.14821067 0.11699221 0.1249544 0.13853769 0.12943911 0.13634858 0.14971878 0.11118393 0.12552557 0.13725259 0.13547641 0.15993471 0.14358682 0.13443933 0.13174288 0.11389673 0.12380478 0.11541209 0.11302521 0.11579666 0.12579102 0.13186023 0.11015563 0.12004886 0.11034247 0.1576078 0.13393989 0.11812797]
65	SMALL_051_PROC_01_02	SMALL_051_ROI_075	cell__01	cell__06	SMALL_051	116.354	[0.13319473 0.14221715 0.16262788 0.1649368 0.14251269 0.15013951 0.15803921 0.1588189 0.12759714 0.16039737 0.12688641 0.10546398 0.11901622 0.11612843 0.10617626 0.11495709 0.10465669 0.11168367 0.12125922 0.11809306 0.13914971 0.12759305 0.10461901 0.14726787 0.14899124 0.13790447 0.12394818 0.13461692 0.13009419 0.1040961 ]
66	SMALL_051_PROC_01_02	SMALL_051_ROI_079	cell__01	cell__06	SMALL_051	110.236	[0.15109938 0.14825127 0.12743802 0.13730232 0.13895111 0.1357744 0.17419614 0.16512787 0.1732556 0.16532586 0.14376866 0.17726065 0.187425 0.13874792 0.15374946 0.14179716 0.15651051 0.11678283 0.10431211 0.11481226 0.11803456 0.10558295 0.12752154 0.10770146 0.1162549 0.1092075 0.13387167 0.14548787 0.1497642 0.12945795]
67	SMALL_051_PROC_01_02	SMALL_051_ROI_088	cell__01	cell__06	SMALL_051	109.563	[0.12653484 0.13742531 0.14032549 0.12757125 0.12846279 0.1134191 0.12070123 0.12484357 0.11999649 0.12579705 0.15209872 0.15075931 0.14781009 0.15956992 0.16491942 0.15280507 0.17989963 0.2101307 0.18061493 0.19270478 0.18728624 0.13455625 0.1231099 0.12402011 0.12304007 0.12456365 0.12990907 0.11441116 0.1034338 0.11465688]
68	SMALL_051_PROC_01_02	SMALL_051_ROI_091	cell__01	cell__06	SMALL_051	114.987	[0.12482416 0.12453902 0.11908115 0.13491012 0.10887831 0.11480638 0.11725318 0.11152436 0.1168982 0.11568779 0.11960834 0.13782013 0.12026263 0.12934321 0.15431886 0.177376 0.1713336 0.18212969 0.19322922 0.16170684 0.1633452 0.15485786 0.14070716 0.14393005 0.13371114 0.1172636 0.13324637 0.12679399 0.11749288 0.10088675]
69	SMALL_051_PROC_01_02	SMALL_051_ROI_093	cell__01	cell__06	SMALL_051	100.833	[0.143913 0.11494146 0.12826265 0.12136926 0.10228256 0.11462876 0.12237037 0.12837664 0.11770416 0.13156355 0.15232996 0.16348403 0.15371308 0.15810261 0.16541062 0.17541819 0.15283357 0.18324733 0.17834368 0.17306716 0.16648632 0.13607069 0.12299981 0.12793314 0.14122757 0.13822834 0.14103924 0.12978091 0.12274699 0.11589098]
70	SMALL_051_PROC_01_02	SMALL_051_ROI_094	cell__01	cell__06	SMALL_051	43.2622	[0.12525264 0.11188355 0.09935899 0.10709671 0.10072172 0.10247857 0.09260318 0.10847472 0.13196107 0.13798121 0.14743189 0.13730491 0.16008766 0.15937094 0.13349188 0.14431283 0.17728332 0.16455263 0.15839141 0.17302828 0.16428753 0.16580127 0.13827228 0.13830103 0.14335789 0.12381903 0.13136398 0.1161114 0.11328278 0.13054487]
71	SMALL_051_PROC_01_02	SMALL_051_ROI_097	cell__01	cell__06	SMALL_051	71.5003	[0.14402608 0.14238479 0.1500194 0.15280946 0.14652671 0.12791397 0.15316448 0.14473278 0.1489594 0.1447419 0.13197816 0.15345786 0.14080054 0.14170581 0.15262719 0.14369082 0.09912237 0.09800834 0.12912453 0.1499999 0.14544414 0.12925403 0.11662462 0.13859502 0.15260189 0.14006207 0.14334682 0.1221433 0.12270078 0.11605266]
72	SMALL_051_PROC_02_01	SMALL_051_ROI_002	cell__02	cell__06	SMALL_051	81.1079	[0.0931542 0.07224196 0.0963468 0.10908617 0.10192344 0.09689058 0.08842902 0.10227536 0.09901449 0.11250231 0.10551954 0.08233133 0.09051143 0.1037374 0.09631204 0.09289388 0.08827664 0.09631321 0.08719677 0.09686696 0.08433998 0.08239651 0.0842567 0.10713253 0.08228221 0.09445815 0.09401472 0.06713164 0.09811621 0.10288881]
73	SMALL_051_PROC_02_01	SMALL_051_ROI_003	cell__02	cell__06	SMALL_051	77.0809	[0.08646668 0.0802552 0.09382522 0.11230328 0.11115654 0.07973214 0.08380605 0.10585943 0.09373889 0.0980292 0.10794743 0.10878109 0.09832513 0.11902634 0.1102838 0.10599557 0.09336031 0.11369054 0.11554899 0.1193677 0.11609565 0.11494752 0.1416835 0.15410686 0.14911079 0.10956092 0.12776457 0.12099965 0.11657339 0.12271323]
74	SMALL_051_PROC_02_01	SMALL_051_ROI_005	cell__02	cell__06	SMALL_051	59.502	[0.10101341 0.09778807 0.08799468 0.09262081 0.12253903 0.10134683 0.08923412 0.10001801 0.05794652 0.08209022 0.09764499 0.08279016 0.09442601 0.10079657 0.1111529 0.11916403 0.13393782 0.0913955 0.10057684 0.11865442 0.09359676 0.09921935 0.11213546 0.08038691 0.08949286 0.1149073 0.08157012 0.06650899 0.0866827 0.10975701]
75	SMALL_051_PROC_02_01	SMALL_051_ROI_006	cell__02	cell__06	SMALL_051	48.3546	[0.12080298 0.10273717 0.1018891 0.09684576 0.08119538 0.07738068 0.10410067 0.08486809 0.06841614 0.06336625 0.08034053 0.08181505 0.09459945 0.10318808 0.11015798 0.09652269 0.08490172 0.11696926 0.09954159 0.11166322 0.09789399 0.10969458 0.10744193 0.13389376 0.10954527 0.09744596 0.11455945 0.1049926 0.10218256 0.11248014]
76	SMALL_051_PROC_02_01	SMALL_051_ROI_013	cell__02	cell__06	SMALL_051	26.9443	[0.11415116 0.09201401 0.0788755 0.11563282 0.09478655 0.10995286 0.10197165 0.09051385 0.12727106 0.09714419 0.111358 0.12541423 0.14225125 0.10846301 0.12610228 0.12294892 0.1011253 0.09682512 0.12620633 0.11194654 0.12681975 0.09259691 0.08167276 0.0852812 0.10074851 0.11575441 0.12623736 0.1273243 0.13157851 0.13050194]
77	SMALL_051_PROC_02_01	SMALL_051_ROI_016	cell__02	cell__06	SMALL_051	30.0373	[0.11517143 0.09175575 0.10075478 0.12169938 0.11191334 0.11327008 0.10252593 0.11828458 0.12197092 0.11671427 0.12606846 0.12876624 0.12393236 0.12247253 0.11520822 0.09266052 0.09507322 0.12448479 0.12664845 0.1035732 0.09321072 0.09993022 0.09663696 0.10901079 0.10543498 0.09736223 0.08980327 0.1144438 0.09757359 0.09227074]
78	SMALL_051_PROC_02_01	SMALL_051_ROI_018	cell__02	cell__06	SMALL_051	28.3081	[0.09926358 0.10245801 0.09797568 0.12269233 0.09901266 0.09214806 0.0986081 0.13266379 0.09860077 0.10238809 0.08318173 0.08977721 0.08773664 0.08471963 0.11729508 0.10850012 0.10264092 0.10799476 0.08969666 0.09596387 0.11938985 0.14139979 0.11913319 0.10186169 0.08357358 0.10225951 0.110535 0.10737826 0.11457084 0.09166181]
79	SMALL_051_PROC_02_01	SMALL_051_ROI_019	cell__02	cell__06	SMALL_051	19.9789	[0.1103609 0.09161982 0.07734237 0.07173401 0.08621378 0.09943746 0.09419013 0.07976806 0.0799887 0.06844171 0.09406938 0.0898322 0.07906532 0.08662479 0.09946245 0.0889865 0.10152888 0.10172818 0.08772525 0.12346165 0.12313456 0.11334795 0.10404543 0.09882298 0.09719422 0.09239159 0.08165023 0.09305483 0.10506701 0.10518075]
80	SMALL_051_PROC_02_01	SMALL_051_ROI_020	cell__02	cell__06	SMALL_051	18.4291	[0.08726151 0.07880445 0.07807034 0.07869452 0.09282576 0.07199765 0.079244 0.08210842 0.0751822 0.07675664 0.07849148 0.08884819 0.08992732 0.11763242 0.08901437 0.08760171 0.12583742 0.10984036 0.10374656 0.11626631 0.11650068 0.10081825 0.12325539 0.11597343 0.11399351 0.11147478 0.1115802 0.10250572 0.119526 0.11613362]
81	SMALL_051_PROC_02_01	SMALL_051_ROI_022	cell__02	cell__06	SMALL_051	8.93994	[0.10602733 0.09369291 0.1036802 0.10191708 0.09451598 0.09815397 0.09559249 0.10270655 0.07186091 0.09739564 0.11743386 0.10306762 0.10519148 0.10263434 0.0988631 0.08420818 0.11131761 0.11285335 0.12658254 0.11120141 0.1087504 0.1057295 0.10843896 0.09589692 0.08514174 0.09780464 0.10147258 0.10249042 0.11027643 0.10478664]
82	SMALL_051_PROC_02_01	SMALL_051_ROI_033	cell__02	cell__06	SMALL_051	27.7159	[0.09245744 0.06862265 0.10525584 0.09954766 0.07610052 0.06848599 0.08128031 0.09315358 0.08593332 0.08348611 0.07137303 0.0741859 0.09708845 0.07698111 0.10203841 0.08615162 0.06727762 0.09560754 0.08990082 0.07884042 0.08982309 0.09936734 0.11199347 0.13357258 0.10427153 0.10619612 0.07545868 0.0804075 0.09177192 0.08452322]
83	SMALL_051_PROC_02_01	SMALL_051_ROI_034	cell__02	cell__06	SMALL_051	13.5993	[0.07195814 0.07719215 0.08176325 0.0869969 0.09185 0.06829504 0.0724434 0.07699856 0.07037745 0.08848009 0.11369647 0.0936782 0.08656434 0.08162996 0.09051212 0.10035156 0.09801713 0.12433864 0.12525642 0.12291439 0.13491375 0.12311817 0.12555298 0.13780178 0.11879861 0.10812458 0.10897408 0.11109777 0.11466299 0.12289698]
84	SMALL_051_PROC_02_01	SMALL_051_ROI_035	cell__02	cell__06	SMALL_051	33.8553	[0.08625419 0.10931835 0.09388382 0.09878833 0.0898113 0.07933975 0.10752814 0.09203105 0.09181325 0.10121031 0.07372145 0.09381147 0.11065913 0.0776862 0.068106 0.06726204 0.09944126 0.08400063 0.09622439 0.08131547 0.07233262 0.07919888 0.09075362 0.07647754 0.09716378 0.0951898 0.11866025 0.10603781 0.08779426 0.08564463]
85	SMALL_051_PROC_02_01	SMALL_051_ROI_036	cell__02	cell__06	SMALL_051	44.7584	[0.09105387 0.09377131 0.10821702 0.12405906 0.10682109 0.08886918 0.09387474 0.08554644 0.0929818 0.08553043 0.10126473 0.0878288 0.12154894 0.13358167 0.1318209 0.11112108 0.11162988 0.10180195 0.13701351 0.15226903 0.1358623 0.15509336 0.14633591 0.13031155 0.15963848 0.1381536 0.1433132 0.12738269 0.10835068 0.11415624]
86	SMALL_051_PROC_02_01	SMALL_051_ROI_038	cell__02	cell__06	SMALL_051	50.0367	[0.10126047 0.11449653 0.1219715 0.10740639 0.09708742 0.1083507 0.12617439 0.10822248 0.12410265 0.11045993 0.09403581 0.11899774 0.08746272 0.10491652 0.11852853 0.09032239 0.13604484 0.13264313 0.11776877 0.0993032 0.09587675 0.08195359 0.10871637 0.09887112 0.09787919 0.10158446 0.11270114 0.10111925 0.09364414 0.10210748]
87	SMALL_051_PROC_02_01	SMALL_051_ROI_039	cell__02	cell__06	SMALL_051	42.7116	[0.11822455 0.09463952 0.1022363 0.08758878 0.11031746 0.1386929 0.1047751 0.10020279 0.09799423 0.07486497 0.1024899 0.11668672 0.10553134 0.10666454 0.1020963 0.09723114 0.12962923 0.13171589 0.12456377 0.11161244 0.14030249 0.1384515 0.11517514 0.12880763 0.12212322 0.13753464 0.1408163 0.11832449 0.10234616 0.09708866]
88	SMALL_051_PROC_02_01	SMALL_051_ROI_041	cell__02	cell__06	SMALL_051	51.5013	[0.11827177 0.13677182 0.08534869 0.0848014 0.09670931 0.11086648 0.11251379 0.11469905 0.08036267 0.10363262 0.12380624 0.10865434 0.12795 0.15379517 0.09881782 0.10666624 0.12374245 0.13282286 0.12103522 0.15214935 0.12609729 0.10787254 0.13424031 0.13913957 0.15256317 0.12787102 0.1284836 0.08925818 0.09863279 0.11095341]
89	SMALL_051_PROC_02_01	SMALL_051_ROI_045	cell__02	cell__06	SMALL_051	67.9963	[0.07175414 0.10342346 0.11333771 0.0843911 0.09968038 0.12345726 0.12350943 0.11318628 0.12349423 0.12352372 0.10216677 0.1076602 0.13015366 0.11753525 0.12738445 0.15794456 0.15740776 0.16263072 0.16043945 0.14685876 0.15003975 0.13302342 0.13213181 0.13038822 0.12690267 0.11887853 0.12064573 0.12257252 0.12259968 0.1341906 ]
90	SMALL_051_PROC_02_01	SMALL_051_ROI_050	cell__02	cell__06	SMALL_051	60.8124	[0.09735127 0.10597268 0.10258738 0.09145134 0.09100967 0.08408906 0.08403394 0.08230692 0.09900211 0.08369172 0.07457492 0.06844465 0.09517608 0.09109407 0.12519309 0.12087633 0.08876924 0.07665145 0.11281081 0.11372113 0.11965192 0.1140228 0.11837913 0.12912486 0.10319182 0.09713519 0.11172985 0.12072827 0.13116172 0.11954468]
91	SMALL_051_PROC_02_01	SMALL_051_ROI_052	cell__02	cell__06	SMALL_051	60.5154	[0.09297192 0.1199766 0.10470896 0.1013776 0.08638683 0.10765888 0.10619096 0.08164218 0.08818145 0.08685665 0.09264544 0.09245817 0.10182507 0.10300097 0.1035321 0.10050392 0.12608663 0.12837391 0.12173632 0.13861583 0.14106511 0.12777432 0.11724856 0.11477975 0.11175775 0.11402778 0.12087976 0.10604811 0.11750017 0.13856626]
92	SMALL_051_PROC_02_01	SMALL_051_ROI_057	cell__02	cell__06	SMALL_051	71.9017	[0.10516496 0.11967896 0.1100363 0.07792453 0.08183023 0.088561 0.10339879 0.10385198 0.08989232 0.08380355 0.09192623 0.1034428 0.1099099 0.09038818 0.10474607 0.09962998 0.12867615 0.13256731 0.13117544 0.11340631 0.13563773 0.12062099 0.13012439 0.12803716 0.11709579 0.12249059 0.11766526 0.13876925 0.12627288 0.13154287]
93	SMALL_051_PROC_02_01	SMALL_051_ROI_063	cell__02	cell__06	SMALL_051	78.2494	[0.07097711 0.09623185 0.07543151 0.04334416 0.09306657 0.11637153 0.07119769 0.08824193 0.09038271 0.11222782 0.09803644 0.11827277 0.12362758 0.09832513 0.10850033 0.11844003 0.1338279 0.10940258 0.12902764 0.11530489 0.10621143 0.08068576 0.10051551 0.14124647 0.12391566 0.1145829 0.12961971 0.08720256 0.09317688 0.09114268]
94	SMALL_051_PROC_02_01	SMALL_051_ROI_065	cell__02	cell__06	SMALL_051	106.597	[0.10277701 0.10359159 0.08034314 0.07946813 0.08006899 0.0907046 0.12360637 0.09997559 0.08506014 0.12308595 0.11862283 0.09600063 0.09782406 0.09591635 0.11106773 0.12243824 0.11612188 0.11591093 0.0849875 0.10694333 0.10661299 0.09715413 0.08552182 0.09685423 0.12074398 0.10357188 0.10559909 0.08760068 0.09765396 0.10913872]
95	SMALL_051_PROC_02_01	SMALL_051_ROI_066	cell__02	cell__06	SMALL_051	100.198	[0.1173478 0.11631482 0.11116626 0.10069646 0.12402582 0.11473486 0.12673364 0.136761 0.13108923 0.10588632 0.10358289 0.12820466 0.11952378 0.11226557 0.12829043 0.12307252 0.12613943 0.11630869 0.11656878 0.12794109 0.13594868 0.12194767 0.10538087 0.10803941 0.10603093 0.10658338 0.10814199 0.11258939 0.12847584 0.12012221]
96	SMALL_051_PROC_02_01	SMALL_051_ROI_067	cell__02	cell__06	SMALL_051	108.122	[0.0895318 0.08866752 0.0680853 0.08550202 0.10273721 0.09048258 0.11362721 0.10840359 0.09419787 0.0842886 0.08839329 0.09124022 0.0874592 0.08645428 0.10243853 0.10742722 0.10509184 0.11519116 0.09228088 0.11129225 0.10940995 0.10532188 0.08295878 0.09456151 0.09925176 0.10204647 0.09488572 0.10301442 0.10271661 0.11030719]
97	SMALL_051_PROC_02_01	SMALL_051_ROI_068	cell__02	cell__06	SMALL_051	114.976	[0.09548773 0.09034188 0.09506422 0.08617787 0.08774211 0.0931639 0.09284173 0.11266791 0.10545693 0.10874161 0.10147507 0.10026326 0.10272592 0.09009148 0.09516015 0.09659698 0.10504147 0.11008771 0.08871227 0.1185209 0.11617777 0.12825054 0.13365794 0.11860094 0.10559017 0.12712987 0.12424197 0.11391495 0.09259235 0.10606596]
98	SMALL_051_PROC_02_01	SMALL_051_ROI_069	cell__02	cell__06	SMALL_051	97.6186	[0.08740697 0.09467329 0.07933886 0.09039701 0.0901321 0.08629161 0.09120458 0.09337931 0.07365655 0.06278637 0.10680971 0.1128633 0.08703684 0.10526132 0.09467112 0.09934157 0.11009255 0.0800862 0.07975335 0.08723252 0.11042318 0.08714864 0.11524586 0.10013178 0.09224475 0.09694335 0.09335822 0.11203045 0.09518572 0.10037618]
99	SMALL_051_PROC_02_01	SMALL_051_ROI_071	cell__02	cell__06	SMALL_051	93.6445	[0.10552079 0.09034673 0.09807684 0.11412082 0.10458139 0.09621934 0.09681284 0.10244792 0.09209888 0.08022411 0.08407497 0.09549189 0.09679543 0.09243545 0.08073854 0.0839184 0.08482466 0.0965538 0.1164743 0.11962273 0.13077824 0.13504527 0.14052673 0.12768874 0.12831184 0.10202124 0.10662807 0.12081137 0.11588836 0.09776745]
100	SMALL_051_PROC_02_01	SMALL_051_ROI_072	cell__02	cell__06	SMALL_051	112.234	[0.09072706 0.08858035 0.09865438 0.08442555 0.08659632 0.11618978 0.10300903 0.10044256 0.09879548 0.09748677 0.10222244 0.10290327 0.11135736 0.11439969 0.11306335 0.13855824 0.11958278 0.10160916 0.10134902 0.09937939 0.10021772 0.13906149 0.1195155 0.12146798 0.1387849 0.12871547 0.09638908 0.07921332 0.08178613 0.10135076]
101	SMALL_051_PROC_02_01	SMALL_051_ROI_075	cell__02	cell__06	SMALL_051	128.98	[0.09382791 0.0940687 0.11145967 0.11456657 0.10811254 0.1207594 0.11986238 0.11516553 0.08905045 0.08977556 0.10783898 0.11017728 0.10827931 0.10842216 0.10809911 0.10671791 0.10793111 0.1105552 0.1034644 0.10267513 0.11791 0.12519565 0.09398579 0.11155269 0.10954874 0.12371997 0.10359401 0.09932314 0.09815519 0.08898314]
102	SMALL_051_PROC_02_01	SMALL_051_ROI_079	cell__02	cell__06	SMALL_051	118.8	[0.09554805 0.09538467 0.11061162 0.10738587 0.11554458 0.115197 0.09376676 0.09655622 0.1175919 0.12577081 0.11333396 0.10755661 0.11181715 0.12237757 0.1224005 0.13305681 0.11300613 0.13412781 0.13564419 0.14328508 0.11907635 0.11139396 0.125172 0.13092563 0.12778695 0.10666819 0.13564241 0.14052283 0.13812573 0.14069428]
103	SMALL_051_PROC_02_01	SMALL_051_ROI_088	cell__02	cell__06	SMALL_051	106.126	[0.10770259 0.10888495 0.10197485 0.09342656 0.07955891 0.08084294 0.09922948 0.09744489 0.10440096 0.09089752 0.08113357 0.09195376 0.09456449 0.11139135 0.11367805 0.11177185 0.12932438 0.12431551 0.11896656 0.12411003 0.12161596 0.12600003 0.10678383 0.1183641 0.12004346 0.11187356 0.11279943 0.11992686 0.09686313 0.09473553]
104	SMALL_051_PROC_02_01	SMALL_051_ROI_091	cell__02	cell__06	SMALL_051	109.157	[0.10117251 0.10817517 0.12145682 0.1060399 0.09393067 0.11161686 0.10995533 0.09731814 0.08328096 0.08377696 0.09274622 0.1082548 0.10889764 0.10334697 0.09633868 0.08151553 0.10500539 0.12221172 0.11840044 0.13885866 0.12415193 0.11196506 0.1244883 0.12621045 0.10060016 0.13452932 0.12390425 0.1057834 0.11071123 0.10897611]
105	SMALL_051_PROC_02_01	SMALL_051_ROI_093	cell__02	cell__06	SMALL_051	94.6278	[0.08502824 0.09360013 0.09364749 0.10065233 0.08154144 0.08712256 0.09767878 0.08486358 0.08856349 0.10032261 0.09441692 0.07809061 0.09298981 0.106392 0.09822985 0.08639478 0.09669796 0.11082307 0.10645664 0.13202673 0.12990195 0.11742481 0.13113402 0.12384517 0.12263291 0.12058533 0.12791327 0.11801768 0.11690298 0.09946867]
106	SMALL_051_PROC_02_01	SMALL_051_ROI_094	cell__02	cell__06	SMALL_051	24.5173	[0.09860198 0.09710861 0.09063159 0.07820006 0.08900424 0.07968743 0.08015067 0.08426259 0.09416919 0.08546048 0.06376069 0.09781321 0.10409425 0.11621137 0.11022473 0.10208312 0.11779329 0.12145317 0.11257105 0.12747113 0.12951578 0.10938193 0.11668426 0.12030685 0.11140554 0.11605737 0.11347856 0.11729648 0.11337571 0.10240624]
107	SMALL_051_PROC_02_01	SMALL_051_ROI_097	cell__02	cell__06	SMALL_051	69.0046	[0.11399261 0.13066502 0.09819837 0.08738082 0.1056337 0.09499388 0.10932503 0.10616632 0.12787324 0.11164291 0.11919836 0.10015044 0.11479176 0.11910608 0.13835861 0.14232742 0.1218922 0.11664338 0.13383254 0.11275091 0.11365645 0.11471603 0.09968701 0.12300937 0.12829021 0.10902254 0.11839804 0.11615635 0.11133017 0.12393299]
108	SMALL_051_PROC_02_02	SMALL_051_ROI_002	cell__02	cell__06	SMALL_051	90.0728	[0.09093074 0.08211893 0.11110662 0.11194648 0.11049248 0.088384 0.09042273 0.07913145 0.07183762 0.08505954 0.07312038 0.0623578 0.06120827 0.05747876 0.07860287 0.06873562 0.07062337 0.07155149 0.06521797 0.05792115 0.06785757 0.08483589 0.05719014 0.06417031 0.07858374 0.09416339 0.0606226 0.07070177 0.07109944 0.08028301]
109	SMALL_051_PROC_02_02	SMALL_051_ROI_003	cell__02	cell__06	SMALL_051	85.8888	[0.08241497 0.10539845 0.10596424 0.08991046 0.08766878 0.08222745 0.09484305 0.08018296 0.07570283 0.11500432 0.09478507 0.09645625 0.09039959 0.09227173 0.09254708 0.11046282 0.09544934 0.10722788 0.08933755 0.10598283 0.13780169 0.10198831 0.12438024 0.10319399 0.12864127 0.10707627 0.10291658 0.11243966 0.10714557 0.09459039]
110	SMALL_051_PROC_02_02	SMALL_051_ROI_005	cell__02	cell__06	SMALL_051	68.5269	[0.0634579 0.07572846 0.09090676 0.0856572 0.0964297 0.10964558 0.10073087 0.0958581 0.1116725 0.12256988 0.09121202 0.11206901 0.10436255 0.09121784 0.09574945 0.0867467 0.08423624 0.06907368 0.07707326 0.09130858 0.09922602 0.09047383 0.08893849 0.09460692 0.09168163 0.07885193 0.08574408 0.08999538 0.12664335 0.09134219]
111	SMALL_051_PROC_02_02	SMALL_051_ROI_006	cell__02	cell__06	SMALL_051	57.3708	[0.09580748 0.09975918 0.11528503 0.09405106 0.06192654 0.07046955 0.09206682 0.09063479 0.10097692 0.09919453 0.09861439 0.12167242 0.10393263 0.12205775 0.08822501 0.10910262 0.13479285 0.11942411 0.14061319 0.11710219 0.11511064 0.10227225 0.08189119 0.10840367 0.12258824 0.1195563 0.11344247 0.11535429 0.109405 0.12033763]
112	SMALL_051_PROC_02_02	SMALL_051_ROI_013	cell__02	cell__06	SMALL_051	34.0366	[0.09231759 0.10824488 0.1003509 0.0831158 0.09435491 0.09400047 0.09154757 0.11069437 0.09800791 0.10613098 0.08650484 0.08153344 0.11119832 0.11747372 0.11216386 0.11216024 0.10365482 0.10115687 0.13760215 0.15931004 0.1409999 0.12556363 0.13554876 0.12111235 0.11609994 0.10540168 0.11886485 0.11526523 0.12216511 0.10198159]
113	SMALL_051_PROC_02_02	SMALL_051_ROI_016	cell__02	cell__06	SMALL_051	33.1296	[0.12492625 0.13054369 0.12047218 0.12224814 0.1032479 0.12198493 0.10337144 0.08974942 0.11242996 0.12205914 0.10885947 0.10269349 0.11330525 0.10963622 0.09093283 0.08164946 0.08675059 0.08083387 0.08888364 0.08736098 0.09168289 0.07203695 0.07832927 0.09509408 0.09835503 0.09352715 0.08246127 0.09859921 0.10827207 0.09037718]
114	SMALL_051_PROC_02_02	SMALL_051_ROI_018	cell__02	cell__06	SMALL_051	20.8065	[0.10478295 0.09258087 0.09394873 0.10326076 0.08374959 0.09003765 0.092274 0.08697562 0.11570573 0.11164305 0.11619282 0.0986366 0.13472133 0.10245738 0.12973845 0.11406582 0.13621003 0.1486981 0.14499607 0.12181345 0.10822222 0.12099573 0.10586364 0.1145003 0.09644281 0.09221934 0.1102754 0.08045215 0.0917407 0.09153534]
115	SMALL_051_PROC_02_02	SMALL_051_ROI_019	cell__02	cell__06	SMALL_051	10.914	[0.08875074 0.09018008 0.0788016 0.09333159 0.09800714 0.08854151 0.09724302 0.07764916 0.07546747 0.10278191 0.08277589 0.07098154 0.08638283 0.1271294 0.11100954 0.09525012 0.10719924 0.09557069 0.12538883 0.11112667 0.11838924 0.13040018 0.10917345 0.11146705 0.10271475 0.10909849 0.10691731 0.10697789 0.10224518 0.0838349 ]
116	SMALL_051_PROC_02_02	SMALL_051_ROI_020	cell__02	cell__06	SMALL_051	12.3307	[0.09180486 0.09731918 0.08936908 0.08154361 0.10232357 0.10418019 0.07662302 0.09074928 0.07797062 0.08186532 0.07937808 0.08285529 0.09673839 0.11042733 0.11912982 0.13078093 0.09473256 0.11668733 0.14507585 0.12585029 0.12903072 0.11586757 0.13957545 0.1407628 0.13900616 0.12743608 0.10314934 0.09974284 0.11010629 0.12239319]
117	SMALL_051_PROC_02_02	SMALL_051_ROI_022	cell__02	cell__06	SMALL_051	13.0914	[0.09856901 0.12331026 0.10312726 0.10705967 0.11176858 0.11121384 0.0938571 0.09140519 0.10006808 0.08249635 0.07071822 0.08017652 0.09136095 0.09518586 0.09894545 0.130095 0.10700596 0.11057648 0.12433472 0.12839607 0.12688595 0.09255138 0.1114384 0.11070741 0.11116332 0.09255516 0.09652505 0.09299755 0.09156191 0.08379997]
118	SMALL_051_PROC_02_02	SMALL_051_ROI_033	cell__02	cell__06	SMALL_051	18.6975	[0.07284348 0.08341324 0.11277691 0.10881323 0.08720198 0.06567915 0.0935098 0.07480588 0.07088561 0.06081068 0.08809244 0.07953432 0.08462472 0.08624514 0.10977003 0.09999539 0.09884647 0.10286665 0.12618402 0.13379572 0.11505462 0.15930553 0.11681426 0.09354928 0.08592542 0.07307239 0.11279623 0.09929127 0.0841251 0.07645971]
119	SMALL_051_PROC_02_02	SMALL_051_ROI_034	cell__02	cell__06	SMALL_051	14.3954	[0.08825402 0.06903373 0.07108439 0.0848003 0.09267638 0.10119902 0.09072175 0.09790764 0.10709625 0.09133736 0.0915618 0.09233019 0.09829482 0.1215888 0.1071633 0.13112245 0.11997931 0.1248415 0.11545485 0.117021 0.12369046 0.11945975 0.12177681 0.10300441 0.10990351 0.1079156 0.10794444 0.10840492 0.11263601 0.10504782]
120	SMALL_051_PROC_02_02	SMALL_051_ROI_035	cell__02	cell__06	SMALL_051	29.2917	[0.09771551 0.093843 0.08630271 0.09053126 0.09216264 0.0991962 0.09148465 0.07584795 0.08228571 0.07379252 0.095714 0.10695423 0.11548651 0.11621513 0.11562152 0.11887609 0.0868864 0.09899942 0.11194432 0.0878871 0.10850664 0.10435184 0.12369303 0.11265845 0.12463549 0.10508131 0.08502367 0.10340562 0.08476644 0.07992556]
121	SMALL_051_PROC_02_02	SMALL_051_ROI_036	cell__02	cell__06	SMALL_051	45.4915	[0.10222631 0.10092917 0.10725916 0.13302213 0.12449312 0.09379935 0.09123916 0.10177203 0.10360588 0.09823922 0.09508716 0.10162954 0.13607827 0.12579451 0.1421302 0.13857513 0.13294559 0.13417202 0.11476414 0.10445764 0.13623826 0.11874602 0.09680912 0.07223937 0.09322353 0.09112913 0.11088799 0.10130929 0.0989645 0.08063825]
122	SMALL_051_PROC_02_02	SMALL_051_ROI_038	cell__02	cell__06	SMALL_051	56.0801	[0.08708341 0.13477953 0.11550212 0.10255089 0.09244878 0.11440372 0.09032383 0.10411778 0.11194904 0.08888869 0.11144816 0.10772705 0.10391688 0.11707095 0.11769639 0.11917378 0.10557831 0.09615744 0.09607238 0.08830804 0.07253016 0.08362349 0.08928783 0.08210831 0.10119884 0.11781416 0.1100752 0.11289437 0.10214877 0.06599018]
123	SMALL_051_PROC_02_02	SMALL_051_ROI_039	cell__02	cell__06	SMALL_051	48.5608	[0.12000563 0.12518656 0.11282345 0.10291901 0.09216947 0.11642717 0.1004426 0.09294324 0.08774836 0.10938606 0.08510296 0.08628022 0.11189286 0.11596241 0.10781593 0.15020921 0.11649599 0.14728266 0.12639175 0.14339651 0.1362989 0.13362753 0.10183225 0.11221249 0.11823473 0.1067623 0.10002623 0.11337822 0.09633433 0.1017415 ]
124	SMALL_051_PROC_02_02	SMALL_051_ROI_041	cell__02	cell__06	SMALL_051	56.0163	[0.08167272 0.09499684 0.09832156 0.09393617 0.1158606 0.10625378 0.09627278 0.09869206 0.10891163 0.12484465 0.10532789 0.1256369 0.12588119 0.10507188 0.1018069 0.10268106 0.09500844 0.09953448 0.09064962 0.09166964 0.10436455 0.09264352 0.10097445 0.12183283 0.11865688 0.11962208 0.10173733 0.11892246 0.11842553 0.11516908]
125	SMALL_051_PROC_02_02	SMALL_051_ROI_045	cell__02	cell__06	SMALL_051	74.06	[0.11145637 0.09522936 0.12855179 0.11937023 0.10618635 0.09586368 0.08659279 0.11929691 0.12626629 0.12329935 0.11333556 0.09339174 0.10499193 0.12089152 0.1225484 0.11431566 0.10660005 0.09385766 0.06900512 0.10049198 0.09334085 0.11139819 0.10134573 0.1045095 0.11027212 0.10225952 0.11540708 0.11479938 0.12342793 0.1057231 ]
126	SMALL_051_PROC_02_02	SMALL_051_ROI_050	cell__02	cell__06	SMALL_051	61.772	[0.09269609 0.09895726 0.1083375 0.09993633 0.11084308 0.10147964 0.0996687 0.10795378 0.09359277 0.08564092 0.09221876 0.10798444 0.09853104 0.09124809 0.10221428 0.10442675 0.09855387 0.13212597 0.13068434 0.10166916 0.10435144 0.10773592 0.11244261 0.12552842 0.12999791 0.11084763 0.09462738 0.08943196 0.0910404 0.10132061]
127	SMALL_051_PROC_02_02	SMALL_051_ROI_052	cell__02	cell__06	SMALL_051	57.861	[0.11155788 0.09280599 0.07297948 0.09841341 0.09921777 0.09565681 0.10363774 0.1042877 0.08886811 0.09495803 0.10216072 0.11541567 0.09938262 0.09313259 0.09797409 0.12861692 0.12260918 0.1252677 0.12946008 0.11573281 0.13260042 0.11438209 0.13152299 0.1120364 0.10796536 0.09446762 0.10748065 0.10253716 0.12108478 0.10537689]
128	SMALL_051_PROC_02_02	SMALL_051_ROI_057	cell__02	cell__06	SMALL_051	68.2421	[0.10275848 0.09199185 0.08504698 0.06923457 0.10919427 0.10490558 0.11045091 0.10790972 0.10312319 0.0860886 0.09036113 0.11107897 0.10420035 0.1278851 0.13487123 0.12290443 0.10904628 0.11007163 0.12107249 0.11656568 0.10212422 0.12125756 0.13319983 0.125817 0.1184882 0.09680709 0.10922778 0.11110579 0.10588402 0.086983 ]
129	SMALL_051_PROC_02_02	SMALL_051_ROI_063	cell__02	cell__06	SMALL_051	80.9509	[0.10377896 0.10018659 0.07485207 0.1020469 0.08657693 0.08938951 0.0926576 0.08775762 0.09399045 0.08647366 0.0818182 0.10094006 0.1104766 0.10734651 0.12208247 0.10631409 0.10872889 0.12880941 0.09207244 0.11276846 0.13463027 0.12557015 0.11732056 0.09867445 0.09715916 0.09215874 0.13333117 0.14250961 0.11360162 0.08639868]
130	SMALL_051_PROC_02_02	SMALL_051_ROI_065	cell__02	cell__06	SMALL_051	108.359	[0.10184335 0.10378676 0.0994202 0.08943598 0.09019424 0.09141962 0.08271038 0.08776939 0.10385345 0.13105461 0.1017194 0.10602031 0.08823131 0.11856728 0.10871591 0.13000495 0.13846245 0.11543871 0.09763505 0.11052916 0.11740497 0.10065758 0.10122971 0.11632079 0.11615899 0.1084035 0.09746133 0.09266464 0.0913402 0.11499837]
131	SMALL_051_PROC_02_02	SMALL_051_ROI_066	cell__02	cell__06	SMALL_051	100.661	[0.11239579 0.1026511 0.10381328 0.09846559 0.0956918 0.09691678 0.07887679 0.08916133 0.10386834 0.11406034 0.112737 0.12666507 0.10836179 0.10817402 0.10270013 0.10684849 0.1081176 0.07976359 0.11110968 0.09613373 0.1128269 0.09916484 0.10540421 0.1334202 0.12323512 0.1039836 0.10429734 0.10147454 0.09671835 0.10659788]
132	SMALL_051_PROC_02_02	SMALL_051_ROI_067	cell__02	cell__06	SMALL_051	108.822	[0.09554844 0.09583038 0.08602123 0.1128852 0.08595635 0.08123217 0.08780437 0.08665053 0.09876562 0.10212066 0.1002406 0.09857668 0.10027489 0.10056084 0.10404625 0.10239816 0.11531868 0.1062791 0.13416665 0.12210905 0.11169043 0.09290043 0.11231653 0.11738115 0.10615637 0.09493607 0.08618016 0.10126062 0.08798575 0.09709102]
133	SMALL_051_PROC_02_02	SMALL_051_ROI_068	cell__02	cell__06	SMALL_051	115.238	[0.09706021 0.10316371 0.09971856 0.10697196 0.07730782 0.08671085 0.09037723 0.09596954 0.09221768 0.08946741 0.09590964 0.10491796 0.1095981 0.10661593 0.09333802 0.11681577 0.10663277 0.12649978 0.12467908 0.12743555 0.11888445 0.11898215 0.1227473 0.11548724 0.12861119 0.10145661 0.10163766 0.11844906 0.12927127 0.10797065]
134	SMALL_051_PROC_02_02	SMALL_051_ROI_069	cell__02	cell__06	SMALL_051	96.9952	[0.06873261 0.07228915 0.0717946 0.07030783 0.09851109 0.08725981 0.09465976 0.06551221 0.07108795 0.0857903 0.08719649 0.08408737 0.10475561 0.08643987 0.09076378 0.08017768 0.1118104 0.09760434 0.12469877 0.11292311 0.10026594 0.10120607 0.0963523 0.09822777 0.09128824 0.09707874 0.08716089 0.09630908 0.12108824 0.09382649]
135	SMALL_051_PROC_02_02	SMALL_051_ROI_071	cell__02	cell__06	SMALL_051	97.9643	[0.09340972 0.10040713 0.09021822 0.11319283 0.10200709 0.08827541 0.08198841 0.09688894 0.09427273 0.09540447 0.0917291 0.09692328 0.11642709 0.09847665 0.09685259 0.11378604 0.11543784 0.11848323 0.11168252 0.13608176 0.11788671 0.12214732 0.13151582 0.10762568 0.1065929 0.11532156 0.10894772 0.10328704 0.09470776 0.10134724]
136	SMALL_051_PROC_02_02	SMALL_051_ROI_072	cell__02	cell__06	SMALL_051	116.463	[0.10989509 0.11297266 0.12731725 0.1414598 0.1276917 0.10930677 0.09718663 0.11179137 0.10389462 0.09514636 0.08173263 0.11578131 0.09382557 0.10718284 0.08435455 0.11167663 0.11006497 0.12013612 0.08930111 0.11507625 0.11904301 0.10268158 0.08919554 0.10268118 0.09896241 0.09813914 0.08965618 0.10708036 0.10707021 0.09657968]
137	SMALL_051_PROC_02_02	SMALL_051_ROI_075	cell__02	cell__06	SMALL_051	133.124	[0.10188092 0.1036646 0.10937368 0.10094252 0.09699936 0.10615158 0.1055864 0.10173885 0.09094437 0.09012635 0.08256961 0.07902487 0.08543015 0.10389245 0.09933069 0.07726081 0.07578721 0.07158383 0.07346092 0.10612412 0.10636125 0.09076499 0.08067491 0.07087558 0.10086641 0.10856017 0.09786903 0.09794084 0.09585143 0.09662658]
138	SMALL_051_PROC_02_02	SMALL_051_ROI_079	cell__02	cell__06	SMALL_051	121.52	[0.10247102 0.10624448 0.09736369 0.09218848 0.09412225 0.09714342 0.10014175 0.11223475 0.12108885 0.12893792 0.09770202 0.12414651 0.12190893 0.0992202 0.08790206 0.08436898 0.08745671 0.07279748 0.08433469 0.09286727 0.09832596 0.10181049 0.08961418 0.09233096 0.08671987 0.09752398 0.10659537 0.13396703 0.11589341 0.1266284 ]
139	SMALL_051_PROC_02_02	SMALL_051_ROI_088	cell__02	cell__06	SMALL_051	104.455	[0.08847518 0.10356294 0.10520504 0.09607284 0.06694769 0.07777997 0.08806443 0.10046347 0.09989537 0.11320747 0.09425277 0.08089156 0.09015097 0.11533814 0.10907007 0.09983618 0.12061012 0.13734574 0.11783522 0.11498372 0.12519342 0.09091962 0.09279847 0.11878961 0.10965684 0.10255894 0.09984232 0.09043583 0.08050272 0.08679634]
140	SMALL_051_PROC_02_02	SMALL_051_ROI_091	cell__02	cell__06	SMALL_051	106.517	[0.11535984 0.11806426 0.10305405 0.09407495 0.11500041 0.0946593 0.09924391 0.09565876 0.09829984 0.0911469 0.09599806 0.08720733 0.09092796 0.09604796 0.10618403 0.10296871 0.13546772 0.13164874 0.15333093 0.1164101 0.09406477 0.11113428 0.1308959 0.10350489 0.10780589 0.08729261 0.10721115 0.1017812 0.09949722 0.09395084]
141	SMALL_051_PROC_02_02	SMALL_051_ROI_093	cell__02	cell__06	SMALL_051	92.034	[0.0943168 0.08059081 0.08607641 0.08488066 0.08255662 0.08374222 0.09364892 0.1055877 0.10104853 0.09925327 0.09577205 0.08409598 0.09620952 0.09467359 0.10541486 0.13163604 0.10505563 0.12261202 0.14038905 0.13517188 0.09960987 0.11244655 0.11169193 0.10131517 0.11535459 0.09036001 0.08956789 0.11529788 0.10520508 0.09615665]
142	SMALL_051_PROC_02_02	SMALL_051_ROI_094	cell__02	cell__06	SMALL_051	18.8173	[0.09842238 0.08041509 0.08025698 0.08605525 0.09898765 0.09057203 0.08613613 0.08692112 0.08761362 0.0868786 0.08905556 0.10443064 0.11461975 0.1387441 0.12389256 0.11511944 0.10492858 0.10542819 0.11261018 0.11736192 0.12864283 0.12219351 0.1224727 0.11697791 0.11622894 0.10910692 0.09908071 0.09983181 0.0943875 0.09367411]
143	SMALL_051_PROC_02_02	SMALL_051_ROI_097	cell__02	cell__06	SMALL_051	68.4493	[0.1166234 0.07903532 0.0968098 0.10887663 0.10957585 0.10081482 0.10802622 0.10830365 0.12446361 0.13270173 0.12284453 0.0996544 0.09575294 0.0801013 0.08598041 0.0853598 0.11683143 0.10166867 0.09598306 0.08546059 0.0888413 0.10114259 0.09688324 0.08925697 0.09305104 0.10102016 0.11666067 0.10318175 0.10165006 0.09335213]
144	SMALL_051_PROC_02_03	SMALL_051_ROI_002	cell__02	cell__06	SMALL_051	89.6118	[0.16035862 0.16542852 0.15486487 0.13973611 0.14732887 0.14563526 0.11565959 0.14648147 0.13339758 0.16567567 0.12872072 0.09715226 0.0983544 0.10156321 0.13461306 0.14616813 0.15708154 0.14762475 0.13638161 0.1272745 0.13573088 0.11494017 0.10967796 0.13061805 0.14950971 0.17709234 0.13883876 0.09961478 0.10787236 0.1459158 ]
145	SMALL_051_PROC_02_03	SMALL_051_ROI_003	cell__02	cell__06	SMALL_051	84.4237	[0.12923573 0.15485014 0.13025369 0.12219826 0.14486125 0.13830386 0.16167482 0.13806638 0.14066054 0.13897651 0.13166056 0.12625631 0.1400794 0.13812503 0.13791307 0.14774031 0.13863065 0.16408128 0.13704259 0.16431348 0.15113687 0.13868939 0.16471993 0.13535176 0.1412488 0.14898892 0.12884362 0.12094427 0.1318222 0.14106696]
146	SMALL_051_PROC_02_03	SMALL_051_ROI_005	cell__02	cell__06	SMALL_051	68.9847	[0.12148849 0.1028752 0.1731752 0.17630862 0.15903644 0.12884378 0.13762442 0.15133478 0.19237617 0.15013134 0.15525985 0.15392439 0.16337078 0.13548612 0.15524444 0.13139284 0.11609334 0.09694968 0.12381253 0.10725885 0.14127806 0.1697314 0.15428244 0.15556764 0.1401982 0.14454694 0.12063778 0.14027356 0.13874669 0.11387179]
147	SMALL_051_PROC_02_03	SMALL_051_ROI_006	cell__02	cell__06	SMALL_051	57.962	[0.15367812 0.10772584 0.14961146 0.14865402 0.13877583 0.15025655 0.11454691 0.14923056 0.14292609 0.12169276 0.15042763 0.15853815 0.13714255 0.13561352 0.1315704 0.16181134 0.20401601 0.1689203 0.16497945 0.13616667 0.12163277 0.13074662 0.13619045 0.17570193 0.12044992 0.11016881 0.12275297 0.09609048 0.13572287 0.15931466]
148	SMALL_051_PROC_02_03	SMALL_051_ROI_013	cell__02	cell__06	SMALL_051	29.5267	[0.13906195 0.15071852 0.13122438 0.11820276 0.12726255 0.12664218 0.15139315 0.15725797 0.16443444 0.1977499 0.11889816 0.11348917 0.16252391 0.18275138 0.13372916 0.11993937 0.15726947 0.19170378 0.18326823 0.17010683 0.15287127 0.15978086 0.16569844 0.14345662 0.17306318 0.15259229 0.15272248 0.16065678 0.13311264 0.13916285]
149	SMALL_051_PROC_02_03	SMALL_051_ROI_016	cell__02	cell__06	SMALL_051	23.096	[0.15380269 0.16193612 0.17811032 0.14305079 0.11788179 0.15596843 0.14371447 0.13161503 0.13122863 0.14152474 0.15928484 0.1406909 0.12177014 0.15907246 0.13973029 0.14689549 0.17455775 0.15462607 0.13954258 0.14672949 0.1059202 0.12571864 0.12821734 0.10979794 0.13188718 0.13189199 0.13825137 0.11823764 0.16246558 0.17560238]
150	SMALL_051_PROC_02_03	SMALL_051_ROI_018	cell__02	cell__06	SMALL_051	30.2388	[0.10542822 0.14581528 0.11337206 0.11683868 0.11839685 0.13273505 0.13009335 0.10746732 0.14098306 0.14862852 0.13808407 0.14180893 0.15129479 0.19043674 0.17691387 0.1833469 0.17964886 0.23788566 0.2146693 0.20609237 0.19243187 0.15974299 0.14200642 0.15936687 0.15508855 0.13799923 0.13273029 0.14469431 0.13542955 0.12820289]
151	SMALL_051_PROC_02_03	SMALL_051_ROI_019	cell__02	cell__06	SMALL_051	15.9293	[0.10763392 0.11913388 0.09602815 0.07899611 0.10459621 0.11934586 0.1193057 0.10556839 0.1045644 0.11788314 0.09331021 0.11919513 0.12016725 0.12443021 0.13889157 0.12779776 0.11811445 0.13754088 0.1567216 0.14547061 0.14938363 0.13530052 0.17174977 0.13395553 0.16020877 0.15075249 0.15018163 0.13998973 0.12199717 0.13387462]
152	SMALL_051_PROC_02_03	SMALL_051_ROI_020	cell__02	cell__06	SMALL_051	5.57858	[0.11507572 0.11684235 0.10762741 0.113612 0.10813385 0.10492589 0.1288106 0.12989363 0.11820619 0.13793798 0.1504833 0.1606049 0.14407969 0.11861305 0.1420708 0.16627714 0.14282144 0.11864067 0.17219288 0.16771344 0.16406424 0.17719592 0.16883146 0.15761245 0.18364881 0.18643441 0.15545411 0.14584716 0.148266 0.14145391]
153	SMALL_051_PROC_02_03	SMALL_051_ROI_022	cell__02	cell__06	SMALL_051	23.6803	[0.12984131 0.13846062 0.1598423 0.15052045 0.12365319 0.13437422 0.1531046 0.13119531 0.13184875 0.15709678 0.13644948 0.13347361 0.12327758 0.11274085 0.12748432 0.10843104 0.09100112 0.10818621 0.15026253 0.15676491 0.17468235 0.16169513 0.14102405 0.13640346 0.13137335 0.12758087 0.14947169 0.14530401 0.13410837 0.1084851 ]
154	SMALL_051_PROC_02_03	SMALL_051_ROI_033	cell__02	cell__06	SMALL_051	23.4372	[0.14400442 0.16168868 0.13379837 0.13090698 0.15073712 0.15722812 0.12996477 0.11329745 0.09970219 0.13570485 0.08566498 0.15728927 0.15373021 0.14491963 0.1280819 0.18678829 0.21106703 0.18690432 0.17397477 0.21501864 0.22181272 0.17261328 0.16468976 0.18290364 0.18147219 0.15410723 0.1766841 0.15515696 0.13349647 0.10576774]
155	SMALL_051_PROC_02_03	SMALL_051_ROI_034	cell__02	cell__06	SMALL_051	6.27372	[0.12143665 0.12087341 0.13687228 0.11527018 0.09964133 0.12422356 0.1394372 0.13791643 0.17810289 0.15803131 0.13018939 0.14169447 0.14083192 0.12870171 0.11480577 0.14581908 0.14728843 0.12571375 0.14657857 0.1392524 0.11981414 0.11910514 0.11766816 0.16106112 0.11804583 0.13052963 0.11823421 0.12762912 0.14963118 0.11510035]
156	SMALL_051_PROC_02_03	SMALL_051_ROI_035	cell__02	cell__06	SMALL_051	18.1162	[0.10080527 0.13561516 0.1120611 0.13884948 0.12930129 0.12577137 0.11375969 0.15308493 0.15112893 0.1243711 0.1568697 0.16776071 0.1661883 0.14350112 0.13886448 0.17453786 0.14492625 0.13090447 0.12334419 0.15331677 0.13497703 0.16297501 0.17566415 0.1169945 0.15458412 0.1758325 0.14369053 0.15059081 0.1313978 0.10956019]
157	SMALL_051_PROC_02_03	SMALL_051_ROI_036	cell__02	cell__06	SMALL_051	33.3756	[0.17172076 0.16336225 0.14212729 0.14103937 0.15703395 0.16591019 0.11800545 0.14510023 0.16372131 0.11866745 0.16232962 0.19111908 0.19208262 0.20610926 0.14260709 0.18596723 0.21344105 0.20067485 0.13233603 0.14469654 0.14005835 0.15916518 0.11731048 0.13235446 0.13176663 0.10420313 0.14568245 0.13226742 0.10649474 0.09242391]
158	SMALL_051_PROC_02_03	SMALL_051_ROI_038	cell__02	cell__06	SMALL_051	48.507	[0.1297699 0.15280561 0.14684673 0.14805758 0.13466699 0.18530909 0.14398855 0.13057576 0.14522182 0.15700878 0.1534931 0.16395255 0.15047709 0.11232999 0.15513549 0.16766125 0.12961915 0.11389247 0.18275383 0.13819251 0.14216887 0.13385819 0.13071514 0.11409434 0.1017747 0.12886476 0.16288452 0.13860551 0.15101187 0.13708116]
159	SMALL_051_PROC_02_03	SMALL_051_ROI_039	cell__02	cell__06	SMALL_051	40.9695	[0.15919419 0.14753699 0.13730661 0.12706093 0.15351371 0.13306198 0.12998476 0.11823737 0.12917323 0.12541275 0.12852906 0.10360931 0.12249345 0.15778379 0.14480458 0.16790675 0.18798098 0.16762052 0.17614806 0.17228246 0.15804256 0.16124393 0.15595678 0.13327501 0.1401277 0.13953956 0.1418381 0.13166538 0.16290321 0.14276958]
160	SMALL_051_PROC_02_03	SMALL_051_ROI_041	cell__02	cell__06	SMALL_051	46.4911	[0.17224493 0.13908661 0.15502494 0.13131598 0.14708721 0.14545679 0.12865397 0.14553669 0.16567664 0.17122587 0.19684669 0.20048658 0.15600254 0.13007424 0.1094332 0.11987238 0.12392466 0.11011734 0.13510454 0.13837927 0.15856407 0.12237177 0.14842848 0.11962788 0.15296641 0.17512775 0.1711566 0.15877046 0.15091482 0.16086028]
161	SMALL_051_PROC_02_03	SMALL_051_ROI_045	cell__02	cell__06	SMALL_051	66.118	[0.14457763 0.14708322 0.15133094 0.14901316 0.14378199 0.13061765 0.16308474 0.14614313 0.15970401 0.13648538 0.1296466 0.15112113 0.12011119 0.13450678 0.12810437 0.12699659 0.16570451 0.15734736 0.1251662 0.15315509 0.13533827 0.12536793 0.15137828 0.12234799 0.12662323 0.13208751 0.1417238 0.1363632 0.11878174 0.15093405]
162	SMALL_051_PROC_02_03	SMALL_051_ROI_050	cell__02	cell__06	SMALL_051	49.6148	[0.13897876 0.11889236 0.13681944 0.14578543 0.13698105 0.1191922 0.11312789 0.13470042 0.12218151 0.13551116 0.16523032 0.13444713 0.13286333 0.13741922 0.13574432 0.13844933 0.16394826 0.15147897 0.15697171 0.12951648 0.14423328 0.15291553 0.15805913 0.13342649 0.12960664 0.13613546 0.13623321 0.13305144 0.11213173 0.11360643]
163	SMALL_051_PROC_02_03	SMALL_051_ROI_052	cell__02	cell__06	SMALL_051	45.6081	[0.12598866 0.11536941 0.13117005 0.11792127 0.12264647 0.12580952 0.12880214 0.14626715 0.15058116 0.16408561 0.13992647 0.13493765 0.1623825 0.14876132 0.16754225 0.17167209 0.16873794 0.18246722 0.19018771 0.17402881 0.14141231 0.17520307 0.15572549 0.12639524 0.13117538 0.15454572 0.13436624 0.14931634 0.14301414 0.14535154]
164	SMALL_051_PROC_02_03	SMALL_051_ROI_057	cell__02	cell__06	SMALL_051	56.4785	[0.10860141 0.10532446 0.14168493 0.15061201 0.12904154 0.12237222 0.13237356 0.13732987 0.12625788 0.12602827 0.11370856 0.13764816 0.16525442 0.15469724 0.17607448 0.17417482 0.15531076 0.13208084 0.15584203 0.16668694 0.12278874 0.13279267 0.15429866 0.13579719 0.15720675 0.16466242 0.14267672 0.15745646 0.11986048 0.12620315]
165	SMALL_051_PROC_02_03	SMALL_051_ROI_063	cell__02	cell__06	SMALL_051	69.5534	[0.13855501 0.13018827 0.09621574 0.10869206 0.12519958 0.16891444 0.1477172 0.14539094 0.12244728 0.16420681 0.14784328 0.1658502 0.14217616 0.18387689 0.19018299 0.15542314 0.208715 0.22755663 0.20414337 0.12258162 0.14159458 0.20168294 0.18164914 0.16538201 0.12649484 0.12445608 0.14278867 0.13997649 0.14952159 0.13196915]
166	SMALL_051_PROC_02_03	SMALL_051_ROI_065	cell__02	cell__06	SMALL_051	96.364	[0.12747292 0.14183796 0.14088277 0.12958024 0.12892291 0.11033233 0.11420702 0.13016629 0.1337822 0.12919477 0.13993903 0.16252448 0.16661522 0.13393851 0.15542233 0.17902189 0.20961384 0.15973101 0.12908335 0.13736185 0.1356713 0.09209602 0.10479261 0.10931116 0.11724526 0.1179784 0.11566412 0.12019552 0.11714333 0.10818146]
167	SMALL_051_PROC_02_03	SMALL_051_ROI_066	cell__02	cell__06	SMALL_051	88.2644	[0.16304312 0.17472575 0.15909964 0.14223048 0.15675311 0.13446468 0.12166109 0.1255687 0.14222657 0.15498239 0.13401883 0.15834699 0.11387956 0.13134823 0.1310397 0.14323547 0.16449223 0.15401055 0.12967542 0.11060203 0.11995944 0.1675363 0.14413975 0.16236896 0.15858235 0.13840105 0.13620312 0.14740431 0.11142843 0.16437843]
168	SMALL_051_PROC_02_03	SMALL_051_ROI_067	cell__02	cell__06	SMALL_051	96.471	[0.10514282 0.13044298 0.14377493 0.12917174 0.13030718 0.12625935 0.14634305 0.15530461 0.14274644 0.14378516 0.15529533 0.15395135 0.12736664 0.14830862 0.13726704 0.14287696 0.1629354 0.17645146 0.17579221 0.1687713 0.15605821 0.16297241 0.16553797 0.14274014 0.13950878 0.12473274 0.13590041 0.15979298 0.1231584 0.15573475]
169	SMALL_051_PROC_02_03	SMALL_051_ROI_068	cell__02	cell__06	SMALL_051	102.793	[0.15346459 0.16319566 0.15714951 0.13917097 0.11977704 0.15981179 0.15478056 0.11437397 0.14063133 0.1622679 0.18701647 0.17495508 0.13829327 0.14416777 0.13277158 0.14932931 0.16455445 0.14431392 0.16111167 0.15726169 0.1757395 0.18776474 0.17042155 0.16102638 0.15111529 0.13878443 0.13565559 0.14736684 0.13907065 0.12689119]
170	SMALL_051_PROC_02_03	SMALL_051_ROI_069	cell__02	cell__06	SMALL_051	84.472	[0.10863642 0.09629851 0.09685365 0.11763379 0.13313177 0.10103991 0.10226408 0.11530497 0.1090193 0.10270876 0.10071873 0.11769662 0.17175979 0.15893897 0.12497607 0.13201887 0.12729409 0.1212073 0.13616139 0.12352178 0.12018559 0.13768262 0.13556942 0.14472074 0.11941863 0.10563599 0.13183489 0.12802611 0.1119552 0.11274856]
171	SMALL_051_PROC_02_03	SMALL_051_ROI_071	cell__02	cell__06	SMALL_051	87.7217	[0.12295235 0.13338774 0.11960599 0.13145224 0.13517392 0.12893295 0.12463097 0.12599749 0.14645478 0.13776472 0.12315466 0.12458137 0.12238471 0.14175133 0.14976947 0.14283124 0.16065162 0.18374982 0.15896546 0.18088382 0.18344877 0.14617187 0.11062105 0.14266456 0.15180696 0.12982964 0.10896263 0.09549312 0.09682283 0.13295962]
172	SMALL_051_PROC_02_03	SMALL_051_ROI_072	cell__02	cell__06	SMALL_051	106.044	[0.13789479 0.12846604 0.1525433 0.13431108 0.13217863 0.11279108 0.12314358 0.14379592 0.13424622 0.14326185 0.13064173 0.12326987 0.11147444 0.1187332 0.12906586 0.13674048 0.11865817 0.14696802 0.14037907 0.14887584 0.09538917 0.13578496 0.12730472 0.11037978 0.1348818 0.12907321 0.13312354 0.13627896 0.12642586 0.16314042]
173	SMALL_051_PROC_02_03	SMALL_051_ROI_075	cell__02	cell__06	SMALL_051	122.571	[0.14615123 0.17432481 0.15508698 0.17292783 0.13636929 0.1253862 0.13205733 0.13778041 0.16658878 0.14629632 0.13148338 0.14011597 0.14485096 0.14170897 0.14412577 0.12698849 0.15082801 0.19675318 0.16345284 0.1263646 0.1377679 0.13328352 0.13565284 0.15971237 0.15312398 0.13936484 0.16206588 0.1695895 0.15949584 0.14331427]
174	SMALL_051_PROC_02_03	SMALL_051_ROI_079	cell__02	cell__06	SMALL_051	109.978	[0.15813548 0.1217538 0.1036807 0.09026854 0.12470976 0.12813045 0.12838734 0.14176966 0.14175234 0.1345134 0.15127509 0.14459209 0.13035027 0.12146464 0.12725055 0.14448069 0.15659427 0.11275109 0.10597461 0.10787589 0.11721059 0.1026575 0.13058037 0.11199541 0.09323601 0.14896991 0.1376539 0.13189293 0.14753667 0.1464035 ]
175	SMALL_051_PROC_02_03	SMALL_051_ROI_088	cell__02	cell__06	SMALL_051	92.0085	[0.11701517 0.15430543 0.10808886 0.11657044 0.12079289 0.12042325 0.11716229 0.12485583 0.13456996 0.12432273 0.14479427 0.15328809 0.16001523 0.15975395 0.15419814 0.13223499 0.20375572 0.2217663 0.17198298 0.15028092 0.13428535 0.12795394 0.12336332 0.14427236 0.14632163 0.12030603 0.11731881 0.12936178 0.10945611 0.13881629]
176	SMALL_051_PROC_02_03	SMALL_051_ROI_091	cell__02	cell__06	SMALL_051	94.3244	[0.12619848 0.12529724 0.11764575 0.13468603 0.13425126 0.11730201 0.12517567 0.12422735 0.13258062 0.13344995 0.13939126 0.14221945 0.12335456 0.11258096 0.15847129 0.14786611 0.14567869 0.18428018 0.15804097 0.15627734 0.1596691 0.15747422 0.14199899 0.14353667 0.14226956 0.14360953 0.12655265 0.12953622 0.14932177 0.14686109]
177	SMALL_051_PROC_02_03	SMALL_051_ROI_093	cell__02	cell__06	SMALL_051	79.813	[0.13220665 0.12958455 0.14726892 0.10747458 0.12252598 0.12202466 0.14183756 0.12304724 0.1509361 0.15589065 0.15704183 0.13790467 0.14057186 0.14576536 0.15876916 0.19020429 0.17515722 0.19001661 0.17342155 0.16227251 0.14330155 0.12810473 0.11962712 0.13380632 0.13093552 0.13938481 0.13287278 0.1496245 0.13913742 0.12909214]
178	SMALL_051_PROC_02_03	SMALL_051_ROI_094	cell__02	cell__06	SMALL_051	9.47749	[0.1092457 0.10701288 0.10453878 0.09199163 0.11860128 0.10872847 0.12794902 0.14147223 0.13113433 0.17763244 0.15860279 0.12307602 0.13220643 0.1724476 0.19461498 0.17446843 0.17767254 0.1513312 0.1439814 0.15890415 0.17596372 0.14631768 0.1582439 0.15701046 0.15488139 0.15531721 0.14389566 0.10796034 0.10952664 0.14487669]
179	SMALL_051_PROC_02_03	SMALL_051_ROI_097	cell__02	cell__06	SMALL_051	55.9383	[0.1599895 0.13187376 0.13609676 0.12933779 0.15442687 0.14269467 0.15397001 0.12769935 0.13897549 0.12096978 0.16495791 0.14903821 0.13484413 0.15691591 0.15350393 0.16088494 0.18272113 0.145776 0.13588784 0.13518256 0.12374032 0.11399725 0.13591738 0.15104377 0.15817623 0.12847162 0.13690644 0.12927919 0.14020484 0.13161918]
180	SMALL_051_PROC_03_01	SMALL_051_ROI_002	cell__03	cell__06	SMALL_051	69.9073	[0.09035308 0.08456206 0.08065973 0.07986472 0.07717816 0.07938189 0.06727119 0.06433169 0.07220143 0.07966734 0.08286098 0.05697914 0.06036371 0.05896708 0.06372479 0.06075731 0.0764016 0.0857413 0.07320239 0.06983515 0.0708037 0.07925635 0.07895056 0.08450512 0.07651079 0.07354057 0.0673609 0.07611748 0.07372376 0.07815928]
181	SMALL_051_PROC_03_01	SMALL_051_ROI_003	cell__03	cell__06	SMALL_051	61.6763	[0.0745321 0.06426926 0.0866504 0.07864244 0.0650046 0.07770256 0.07593719 0.08319457 0.0700025 0.08646398 0.07474386 0.08188504 0.07095919 0.10129061 0.10093323 0.09110225 0.08456341 0.08860625 0.09312407 0.08944823 0.08257404 0.09444129 0.09285658 0.0837955 0.09253134 0.08164895 0.08008131 0.08263834 0.07459903 0.06922663]
182	SMALL_051_PROC_03_01	SMALL_051_ROI_005	cell__03	cell__06	SMALL_051	60.0073	[0.09012653 0.0700983 0.0745594 0.07256934 0.07278762 0.0881216 0.08004493 0.07742034 0.08387499 0.09279466 0.10266315 0.08886303 0.07241307 0.08018855 0.08838425 0.07924227 0.07333201 0.07767862 0.07189255 0.05897981 0.06632772 0.07899976 0.09601221 0.07580926 0.09036543 0.07683894 0.09098629 0.0879024 0.08826026 0.08365898]
183	SMALL_051_PROC_03_01	SMALL_051_ROI_006	cell__03	cell__06	SMALL_051	54.8867	[0.07306128 0.07526924 0.07093237 0.0692509 0.06172421 0.04187379 0.04078099 0.07623732 0.08029667 0.06456217 0.07307266 0.07942469 0.07126268 0.07953261 0.06896344 0.08864404 0.08309285 0.08420147 0.07722504 0.09275165 0.08436653 0.08713872 0.08403152 0.08047673 0.08081517 0.09413959 0.09397226 0.09049798 0.08956603 0.09403028]
184	SMALL_051_PROC_03_01	SMALL_051_ROI_013	cell__03	cell__06	SMALL_051	36.8196	[0.074737 0.09132907 0.07517928 0.0666855 0.08935467 0.08198409 0.08447642 0.11342457 0.09496272 0.09142367 0.09688212 0.10277041 0.10537252 0.11446029 0.11395037 0.12602998 0.11039287 0.10509435 0.09401509 0.11141356 0.10835394 0.11019918 0.11175085 0.08200879 0.07850436 0.09464206 0.07395583 0.08216593 0.07162562 0.07750511]
185	SMALL_051_PROC_03_01	SMALL_051_ROI_016	cell__03	cell__06	SMALL_051	31.6228	[0.08592348 0.09597398 0.0821427 0.08244835 0.08674415 0.06940878 0.08122611 0.07784711 0.08786331 0.07017099 0.07396766 0.07833075 0.07890264 0.07297141 0.06560009 0.0763273 0.07925677 0.07988446 0.08029718 0.06752506 0.0565335 0.05933673 0.07285552 0.08258138 0.07874104 0.08838248 0.06787262 0.07367557 0.08154735 0.07328278]
186	SMALL_051_PROC_03_01	SMALL_051_ROI_018	cell__03	cell__06	SMALL_051	84.6352	[0.05853072 0.07518701 0.07303326 0.04462738 0.04072964 0.05376097 0.06484957 0.04851945 0.05304654 0.07483308 0.0861352 0.07353247 0.07274118 0.07369424 0.07441314 0.05765878 0.06521405 0.09134601 0.10359915 0.10513113 0.08171471 0.09447367 0.08964563 0.0702846 0.0763717 0.07617677 0.08833514 0.06094536 0.06935148 0.05499649]
187	SMALL_051_PROC_03_01	SMALL_051_ROI_019	cell__03	cell__06	SMALL_051	70.5071	[0.06267183 0.05962367 0.06076857 0.05105568 0.0501528 0.05194084 0.0445631 0.04547342 0.05876435 0.06007242 0.07005947 0.05988095 0.05762883 0.05472743 0.05510434 0.07272503 0.07576643 0.07274644 0.08965031 0.09558119 0.09849686 0.08468104 0.08782228 0.08857773 0.08168403 0.07380139 0.08240098 0.0802629 0.07609631 0.06525067]
188	SMALL_051_PROC_03_01	SMALL_051_ROI_020	cell__03	cell__06	SMALL_051	59.2729	[0.06770877 0.06281432 0.0530967 0.06344279 0.07167533 0.06076416 0.05555971 0.05850997 0.04736759 0.05351288 0.0577387 0.05568975 0.05765464 0.06323366 0.06415322 0.07329498 0.07900863 0.0971963 0.08873192 0.10185812 0.0842647 0.08605338 0.09667878 0.10449688 0.09802925 0.0946383 0.08884984 0.09789483 0.07944758 0.07976125]
189	SMALL_051_PROC_03_01	SMALL_051_ROI_022	cell__03	cell__06	SMALL_051	68.4906	[0.0943738 0.07282815 0.0725859 0.06932633 0.06567501 0.05631041 0.06275709 0.0647741 0.07177861 0.06276783 0.06970744 0.07671275 0.06437143 0.07694253 0.06699108 0.08223815 0.08560119 0.09230275 0.09356645 0.08622993 0.09237425 0.0996058 0.0991158 0.10485878 0.09820793 0.10360541 0.10231714 0.09942323 0.08134034 0.09190286]
190	SMALL_051_PROC_03_01	SMALL_051_ROI_033	cell__03	cell__06	SMALL_051	77.6691	[0.05113421 0.04777577 0.06110427 0.04757507 0.05704833 0.05796995 0.05585077 0.05539432 0.06381371 0.06703986 0.08409745 0.07553911 0.06430611 0.07101431 0.0808314 0.07843416 0.07840919 0.0923927 0.10101815 0.13917759 0.11623846 0.12444922 0.12058043 0.1138229 0.10418114 0.09504475 0.10297367 0.07044644 0.07307006 0.0620139 ]
191	SMALL_051_PROC_03_01	SMALL_051_ROI_034	cell__03	cell__06	SMALL_051	50.3783	[0.07262475 0.06554478 0.07148642 0.07563303 0.08163389 0.08328442 0.07036004 0.07074966 0.09515231 0.08024035 0.06975976 0.07701567 0.07891503 0.08004886 0.0844792 0.09768163 0.09835071 0.08978725 0.08223308 0.09751106 0.08507834 0.08154257 0.09127475 0.08589011 0.09646337 0.08185769 0.08845277 0.08601875 0.08452232 0.0920109 ]
192	SMALL_051_PROC_03_01	SMALL_051_ROI_035	cell__03	cell__06	SMALL_051	52.9968	[0.05992843 0.05412675 0.04905183 0.04008466 0.05311848 0.04873574 0.05563966 0.05978131 0.05655747 0.07982965 0.08959388 0.08197027 0.07443587 0.07209684 0.07641797 0.07947447 0.0892254 0.0924724 0.0856055 0.07812111 0.07602671 0.07384153 0.07680395 0.06555255 0.06623787 0.06208135 0.0671705 0.06611277 0.08361781 0.07136922]
193	SMALL_051_PROC_03_01	SMALL_051_ROI_036	cell__03	cell__06	SMALL_051	27.3974	[0.05112875 0.08044907 0.07795055 0.05579915 0.06689694 0.0760502 0.09715634 0.07138485 0.08475225 0.09309586 0.09853116 0.08408314 0.10818204 0.11074017 0.10824138 0.10123117 0.11305617 0.12761889 0.11894652 0.10669457 0.09064687 0.12566238 0.12009045 0.09938813 0.0904975 0.10778656 0.09882148 0.09717784 0.0911577 0.11380716]
194	SMALL_051_PROC_03_01	SMALL_051_ROI_038	cell__03	cell__06	SMALL_051	17.0846	[0.07147808 0.08410789 0.07495058 0.07589483 0.08730016 0.08410459 0.09033147 0.07930074 0.07544709 0.09151714 0.07883441 0.0576044 0.07208336 0.08707451 0.09151842 0.0914958 0.07306929 0.0896564 0.07802276 0.08546284 0.07096057 0.06625882 0.06936561 0.07622622 0.07895065 0.08890509 0.07386723 0.06584175 0.0785985 0.08864183]
195	SMALL_051_PROC_03_01	SMALL_051_ROI_039	cell__03	cell__06	SMALL_051	20.5581	[0.07872177 0.08119378 0.06359922 0.06666038 0.06229646 0.07116284 0.05566713 0.05913931 0.0718209 0.06809414 0.06980895 0.07526228 0.078396 0.09243535 0.08982647 0.07480273 0.08169255 0.08404362 0.11107894 0.12339308 0.09713917 0.10480647 0.11706515 0.10460054 0.08080124 0.09154001 0.09199114 0.08054622 0.07444172 0.07812426]
196	SMALL_051_PROC_03_01	SMALL_051_ROI_041	cell__03	cell__06	SMALL_051	9.06702	[0.07117476 0.05192652 0.07033596 0.06582642 0.07087226 0.07588703 0.08705073 0.09364191 0.08218293 0.10532041 0.11364053 0.11108119 0.09449046 0.09473486 0.10202853 0.10038989 0.10765746 0.08434105 0.08835884 0.09651928 0.08042779 0.09045253 0.08269643 0.09173888 0.07532574 0.06817203 0.06454397 0.08642923 0.09488577 0.08017338]
197	SMALL_051_PROC_03_01	SMALL_051_ROI_045	cell__03	cell__06	SMALL_051	18.7124	[0.05042783 0.06577467 0.05524597 0.06253754 0.05417944 0.05752391 0.06640078 0.07958661 0.07507158 0.08834444 0.07813949 0.0886477 0.08069827 0.0647605 0.07733119 0.07210792 0.0777616 0.07022839 0.07807009 0.07577502 0.07966932 0.07808331 0.07786462 0.07177739 0.08871236 0.08271161 0.07765805 0.07041605 0.06843294 0.09504824]
198	SMALL_051_PROC_03_01	SMALL_051_ROI_050	cell__03	cell__06	SMALL_051	23.1335	[0.07055282 0.06564844 0.06000029 0.06882437 0.0630206 0.0769148 0.06986387 0.06564964 0.06251587 0.06740542 0.06305771 0.077107 0.06600978 0.06684534 0.07471154 0.07877728 0.09533262 0.09043706 0.08280912 0.08505279 0.08096383 0.08710667 0.09312739 0.0899553 0.07643277 0.06999035 0.08106507 0.07466363 0.07710876 0.07434472]
199	SMALL_051_PROC_03_01	SMALL_051_ROI_052	cell__03	cell__06	SMALL_051	46.2868	[0.05521826 0.08188182 0.06288832 0.0708994 0.06956259 0.07276026 0.06680138 0.07044747 0.07813378 0.07486959 0.0817569 0.08398149 0.07081973 0.07181044 0.09038543 0.08967932 0.09359356 0.09691699 0.09215445 0.10372598 0.10425048 0.08860146 0.10487557 0.10264473 0.09648174 0.09073602 0.09591993 0.08216327 0.07566514 0.0821526 ]
200	SMALL_051_PROC_03_01	SMALL_051_ROI_057	cell__03	cell__06	SMALL_051	57.8846	[0.04799163 0.05390425 0.05753604 0.07396212 0.0694474 0.06700487 0.06368288 0.07794635 0.06886757 0.06760332 0.06965089 0.07469741 0.06777178 0.06468027 0.08262904 0.10390431 0.10261972 0.09962078 0.10846386 0.10156916 0.09023841 0.09028463 0.08503871 0.08541612 0.08210586 0.08856125 0.07544279 0.07738856 0.0851388 0.07059861]
201	SMALL_051_PROC_03_01	SMALL_051_ROI_063	cell__03	cell__06	SMALL_051	21.2621	[0.04249878 0.05456484 0.06193675 0.03702759 0.05206024 0.03962764 0.05903151 0.0675352 0.04454942 0.06136293 0.05826999 0.06698784 0.07637215 0.08178642 0.0691508 0.07871523 0.08380859 0.08912918 0.09573262 0.09270668 0.10866856 0.12357712 0.09966535 0.10228656 0.09689681 0.08575786 0.10030353 0.06637231 0.08024908 0.09198948]
202	SMALL_051_PROC_03_01	SMALL_051_ROI_065	cell__03	cell__06	SMALL_051	50.7215	[0.10065313 0.08631612 0.07276874 0.0795494 0.08686626 0.07450905 0.07245282 0.05392233 0.09234137 0.08153005 0.07886639 0.10003645 0.10523787 0.09543873 0.08226928 0.08419878 0.08752235 0.09150764 0.08870752 0.07604046 0.07404301 0.08438626 0.08976698 0.08032441 0.0840821 0.10000809 0.10520262 0.10959722 0.12779292 0.11075432]
203	SMALL_051_PROC_03_01	SMALL_051_ROI_066	cell__03	cell__06	SMALL_051	50.8631	[0.06559551 0.0683872 0.07481759 0.07470245 0.05976563 0.0675734 0.0615004 0.07119647 0.07465223 0.06854615 0.08141685 0.08458546 0.06345608 0.07165547 0.07012411 0.07079408 0.08143353 0.07471767 0.08862104 0.09215101 0.08152226 0.09942969 0.09748806 0.08430097 0.09059108 0.08001153 0.07298604 0.07976817 0.09617427 0.08700751]
204	SMALL_051_PROC_03_01	SMALL_051_ROI_067	cell__03	cell__06	SMALL_051	56.6641	[0.06139288 0.06265724 0.0670115 0.07820384 0.06644443 0.07455682 0.06446665 0.0734414 0.0714785 0.08311714 0.09197866 0.08283568 0.07146861 0.09318304 0.08723323 0.08274282 0.08664935 0.10271695 0.09755834 0.09636539 0.09910478 0.08882944 0.08861463 0.08459136 0.07086192 0.05836684 0.06230526 0.06461966 0.0882504 0.06243424]
205	SMALL_051_PROC_03_01	SMALL_051_ROI_068	cell__03	cell__06	SMALL_051	64.9746	[0.08351894 0.07563984 0.07291886 0.06187214 0.07363892 0.07584381 0.07685401 0.07048377 0.06577723 0.08346628 0.08347853 0.07906375 0.07946593 0.08652323 0.09574317 0.10026337 0.09478382 0.10104623 0.09470605 0.10217122 0.09560093 0.09412768 0.08703777 0.08729101 0.0822246 0.064163 0.06253013 0.07829036 0.08746153 0.08028322]
206	SMALL_051_PROC_03_01	SMALL_051_ROI_069	cell__03	cell__06	SMALL_051	54.8651	[0.06451081 0.07131314 0.05461535 0.06104367 0.06080246 0.06018604 0.06643663 0.06264117 0.06080886 0.07916473 0.08254032 0.08191638 0.07889055 0.09047501 0.08858552 0.10258513 0.10337432 0.10959626 0.11744292 0.10381631 0.09702464 0.10048849 0.11245004 0.10582684 0.09562286 0.08742393 0.09052169 0.09231085 0.09005619 0.08257543]
207	SMALL_051_PROC_03_01	SMALL_051_ROI_071	cell__03	cell__06	SMALL_051	33.3585	[0.06941061 0.06025277 0.07020936 0.07100496 0.07577769 0.07198439 0.0845702 0.08592491 0.07900582 0.07338698 0.07335374 0.07840561 0.08943485 0.06938993 0.07439795 0.08688041 0.09523967 0.09579635 0.12182329 0.10535273 0.09924683 0.09196073 0.0837844 0.0983057 0.07837397 0.07812033 0.0648181 0.06754078 0.07092884 0.07556414]
208	SMALL_051_PROC_03_01	SMALL_051_ROI_072	cell__03	cell__06	SMALL_051	51.8974	[0.0610791 0.06629556 0.07347497 0.06692793 0.05680552 0.07054855 0.07241327 0.0619676 0.05917028 0.08103576 0.08223565 0.08672103 0.07630325 0.07625451 0.07330584 0.0857613 0.0771107 0.07613263 0.06639278 0.0715089 0.07636202 0.06731601 0.06142517 0.07315349 0.09504336 0.07729444 0.08660554 0.07185458 0.06587327 0.05915939]
209	SMALL_051_PROC_03_01	SMALL_051_ROI_075	cell__03	cell__06	SMALL_051	68.6122	[0.082159 0.0767923 0.07928271 0.0805852 0.08089665 0.08410186 0.08699145 0.08827188 0.08585933 0.07782782 0.07926057 0.07250283 0.06940728 0.08482385 0.08302719 0.06438299 0.07063505 0.0760873 0.0781269 0.06628141 0.0683133 0.07453019 0.08064848 0.06853391 0.06834112 0.06837642 0.06385237 0.07092768 0.07478198 0.08962955]
210	SMALL_051_PROC_03_01	SMALL_051_ROI_079	cell__03	cell__06	SMALL_051	59.7113	[0.08193117 0.08801582 0.06060839 0.04261216 0.06391819 0.06853632 0.06779476 0.06152245 0.0824748 0.0830982 0.08666957 0.09705629 0.09322729 0.09078743 0.08808655 0.09211954 0.10064757 0.07625199 0.07948041 0.07182471 0.07257644 0.08290106 0.08683296 0.08940745 0.07971825 0.08306275 0.08040819 0.08981444 0.09546351 0.09506626]
211	SMALL_051_PROC_03_01	SMALL_051_ROI_088	cell__03	cell__06	SMALL_051	68.2238	[0.06571157 0.07277261 0.06303505 0.05888949 0.06854321 0.0718332 0.0698442 0.06771235 0.08040781 0.07131811 0.07017773 0.0839965 0.08399779 0.07405335 0.07675236 0.08523994 0.09083215 0.09877881 0.10616667 0.08766491 0.08716467 0.08985755 0.08816406 0.08558969 0.0773884 0.09615333 0.08023166 0.07351688 0.07265435 0.06949935]
212	SMALL_051_PROC_03_01	SMALL_051_ROI_091	cell__03	cell__06	SMALL_051	76.9933	[0.06731935 0.08643027 0.07822049 0.07211837 0.06561428 0.06808942 0.0629773 0.06074791 0.06089042 0.05910575 0.06425743 0.07686986 0.06129777 0.07889764 0.07613737 0.08153122 0.09174985 0.10787701 0.09278512 0.10129712 0.09836812 0.09763761 0.08628363 0.07695236 0.0923088 0.09856577 0.07837149 0.08216967 0.09168406 0.09156501]
213	SMALL_051_PROC_03_01	SMALL_051_ROI_093	cell__03	cell__06	SMALL_051	65.2433	[0.06624441 0.06826087 0.05906561 0.06429135 0.06074808 0.06790523 0.07305889 0.08771117 0.09277764 0.09617622 0.09105077 0.09341688 0.09024984 0.0903617 0.09149324 0.09893348 0.10575726 0.11767558 0.10735252 0.11081027 0.09780479 0.0943604 0.09054145 0.09661825 0.09521383 0.09990351 0.09790288 0.08589832 0.07724226 0.08466496]
214	SMALL_051_PROC_03_01	SMALL_051_ROI_094	cell__03	cell__06	SMALL_051	57.5808	[0.0664232 0.06061494 0.06178382 0.06418937 0.06884366 0.0748401 0.0563736 0.08642839 0.06657303 0.07225755 0.08346897 0.0699879 0.06975853 0.07845973 0.08809908 0.08927844 0.09829848 0.10956868 0.10999551 0.10566333 0.1021549 0.09866908 0.09954819 0.11707452 0.09756793 0.0837388 0.07508355 0.07272581 0.07184477 0.07489754]
215	SMALL_051_PROC_03_01	SMALL_051_ROI_097	cell__03	cell__06	SMALL_051	35.6853	[0.06524168 0.05461838 0.06792302 0.05791883 0.07434264 0.06715054 0.07023742 0.06337746 0.07216296 0.09280895 0.09301169 0.07869599 0.06640195 0.0868852 0.08142323 0.08334128 0.07025495 0.05459871 0.07120133 0.06507128 0.06252494 0.06355673 0.0850041 0.09656412 0.09057788 0.08040853 0.07298172 0.08568063 0.08273308 0.06812828]
216	SMALL_051_PROC_03_02	SMALL_051_ROI_002	cell__03	cell__06	SMALL_051	74.1299	[0.15084534 0.15449576 0.15961154 0.16096864 0.15860096 0.13944522 0.14107346 0.11893323 0.12380924 0.14144356 0.13260197 0.11935243 0.11981451 0.13448097 0.13128055 0.10101782 0.14686614 0.15022681 0.12039713 0.12775247 0.13708493 0.14587609 0.13202696 0.12775122 0.13308116 0.15477925 0.13942882 0.14586049 0.14618502 0.15463682]
217	SMALL_051_PROC_03_02	SMALL_051_ROI_003	cell__03	cell__06	SMALL_051	65.8127	[0.13486075 0.13445148 0.13374363 0.12818953 0.12460682 0.14923479 0.15193514 0.14976912 0.13761158 0.12387834 0.13762329 0.11538641 0.12848586 0.13807383 0.16267346 0.1611701 0.14764065 0.1685912 0.16078033 0.1595355 0.16013049 0.15181387 0.15550515 0.1300524 0.12343227 0.12623257 0.13641015 0.15685973 0.14593861 0.14202456]
218	SMALL_051_PROC_03_02	SMALL_051_ROI_005	cell__03	cell__06	SMALL_051	65.0063	[0.16133258 0.17106208 0.14891881 0.15038225 0.15062827 0.17854234 0.14139201 0.11127257 0.15160317 0.15923329 0.14808625 0.15132361 0.12874761 0.15434647 0.16366404 0.18356417 0.16287196 0.13680213 0.11158268 0.14497191 0.11802872 0.12025718 0.13845801 0.15441967 0.13223297 0.15365528 0.18284502 0.14994255 0.11665538 0.13079229]
219	SMALL_051_PROC_03_02	SMALL_051_ROI_006	cell__03	cell__06	SMALL_051	60.1352	[0.12189041 0.14847451 0.11230347 0.11721282 0.1640297 0.15972371 0.16818677 0.16278765 0.1518054 0.15077126 0.13396569 0.11166649 0.13976868 0.14550159 0.10865406 0.13293006 0.15926822 0.11710654 0.14066236 0.15103778 0.10508549 0.12813884 0.16411248 0.16315696 0.13792795 0.13997244 0.12792893 0.12451751 0.12140097 0.14932624]
220	SMALL_051_PROC_03_02	SMALL_051_ROI_013	cell__03	cell__06	SMALL_051	41.8498	[0.1008223 0.15627898 0.1343111 0.13259078 0.14005472 0.14531411 0.14746367 0.15505963 0.15657675 0.1630819 0.14459923 0.12121674 0.1810148 0.13642175 0.13280494 0.14090318 0.16300817 0.14844245 0.14661546 0.16791831 0.15679856 0.18557498 0.16599911 0.12339647 0.11837442 0.13508238 0.12043359 0.10029228 0.10805688 0.15057802]
221	SMALL_051_PROC_03_02	SMALL_051_ROI_016	cell__03	cell__06	SMALL_051	35.3949	[0.15578531 0.14652294 0.15813097 0.15112078 0.15282771 0.13194127 0.15876707 0.1747951 0.17037678 0.15336135 0.15850391 0.13874379 0.13027672 0.10244291 0.09753726 0.13017695 0.16885432 0.16725612 0.14664491 0.15410836 0.14508333 0.12081803 0.14893051 0.13003369 0.12574979 0.13036928 0.12166528 0.15477341 0.16521701 0.1337174 ]
222	SMALL_051_PROC_03_02	SMALL_051_ROI_018	cell__03	cell__06	SMALL_051	88.2365	[0.09892207 0.10377401 0.11035429 0.09357393 0.1180601 0.12538981 0.12380264 0.10016563 0.11663551 0.12018214 0.08966064 0.11403796 0.13546164 0.11475257 0.09983513 0.12250914 0.14818156 0.21508371 0.16984812 0.17160962 0.14938212 0.11930701 0.11960865 0.12659885 0.1459316 0.1179195 0.09896932 0.12319193 0.14373751 0.11501119]
223	SMALL_051_PROC_03_02	SMALL_051_ROI_019	cell__03	cell__06	SMALL_051	73.89	[0.14912911 0.12606534 0.11031731 0.1154516 0.12269086 0.09070401 0.1076053 0.12898511 0.11739275 0.1129289 0.10560727 0.10653605 0.08853171 0.10108633 0.11044624 0.13019716 0.13318983 0.11431023 0.11807961 0.13019436 0.13331394 0.13483839 0.13058464 0.14965415 0.14729959 0.10733256 0.11391216 0.12010273 0.1147485 0.1417929 ]
224	SMALL_051_PROC_03_02	SMALL_051_ROI_020	cell__03	cell__06	SMALL_051	62.499	[0.11941863 0.12811699 0.1014759 0.10061886 0.13569593 0.12184945 0.10950526 0.10969669 0.09761716 0.11938305 0.11631584 0.10619477 0.11333755 0.12617668 0.11164587 0.12039049 0.10824575 0.0986546 0.10041029 0.11681747 0.12171472 0.1238094 0.15622342 0.15758469 0.15274543 0.15082857 0.10520575 0.14756872 0.1362264 0.16295519]
225	SMALL_051_PROC_03_02	SMALL_051_ROI_022	cell__03	cell__06	SMALL_051	72.9964	[0.13650001 0.11852314 0.12650985 0.1344797 0.13998537 0.13040568 0.1223462 0.1125752 0.11812263 0.12071398 0.13450636 0.12435575 0.12485937 0.15412981 0.11363045 0.13231977 0.12452901 0.13533164 0.12996656 0.1380815 0.14458883 0.16254469 0.15922894 0.14850421 0.18005695 0.16629207 0.11828035 0.12942852 0.12710666 0.13995649]
226	SMALL_051_PROC_03_02	SMALL_051_ROI_033	cell__03	cell__06	SMALL_051	80.8208	[0.12391573 0.13707597 0.11191126 0.1103342 0.12003896 0.14412204 0.16245358 0.15736265 0.16191101 0.11313367 0.10236242 0.11050103 0.10279834 0.12227447 0.09321767 0.11211065 0.11859074 0.14350493 0.15978512 0.19865891 0.18830543 0.17236166 0.13964778 0.19346373 0.21248225 0.15972881 0.1597405 0.16860623 0.11884358 0.14429 ]
227	SMALL_051_PROC_03_02	SMALL_051_ROI_034	cell__03	cell__06	SMALL_051	54.1813	[0.10590609 0.10818032 0.1413026 0.13700654 0.13054125 0.15228608 0.13192744 0.1279612 0.14567031 0.14135092 0.1304409 0.15844377 0.13743465 0.15058506 0.14687263 0.13347357 0.15321633 0.17587288 0.1469675 0.15012516 0.13233208 0.12048515 0.13603225 0.12520066 0.12557625 0.14091203 0.13146708 0.13596925 0.15009728 0.15345709]
228	SMALL_051_PROC_03_02	SMALL_051_ROI_035	cell__03	cell__06	SMALL_051	54.9521	[0.1001065 0.09018707 0.1001464 0.11316541 0.10438675 0.09409519 0.09747933 0.08286834 0.09723575 0.12689439 0.13547581 0.12096147 0.11320145 0.09825435 0.08888297 0.13174253 0.12901626 0.16489182 0.13146996 0.14288437 0.17228148 0.10486623 0.12362848 0.12764921 0.11533326 0.11596946 0.12052647 0.12385133 0.11580336 0.12095787]
229	SMALL_051_PROC_03_02	SMALL_051_ROI_036	cell__03	cell__06	SMALL_051	28.7332	[0.12615464 0.16230231 0.14906087 0.13096452 0.14531882 0.1118392 0.11814666 0.1231882 0.14924311 0.14612444 0.12653175 0.19170828 0.21417439 0.17742423 0.17927743 0.17099522 0.2106162 0.1908652 0.14350477 0.1516286 0.15538131 0.17549551 0.16884538 0.15218952 0.13739476 0.14794262 0.16275943 0.16452415 0.17243177 0.11435972]
230	SMALL_051_PROC_03_02	SMALL_051_ROI_038	cell__03	cell__06	SMALL_051	22.3945	[0.16945776 0.14229357 0.13081889 0.14029842 0.15377104 0.169277 0.15621489 0.15506731 0.14784211 0.13738273 0.13562252 0.1350981 0.13669292 0.15266826 0.16134006 0.14945266 0.12067643 0.11172526 0.12149678 0.1245854 0.13026528 0.12868481 0.12994332 0.12025707 0.10994113 0.12246582 0.11147001 0.13334042 0.13232817 0.13663217]
231	SMALL_051_PROC_03_02	SMALL_051_ROI_039	cell__03	cell__06	SMALL_051	25.8183	[0.13422178 0.13557574 0.13441331 0.13954236 0.151639 0.13906829 0.13594937 0.1280246 0.1200382 0.13080086 0.12086192 0.12371793 0.11416022 0.14635639 0.16216256 0.15186652 0.14869182 0.13158252 0.14129874 0.14882486 0.16708595 0.1489007 0.13648467 0.16562302 0.16329079 0.13669658 0.1096421 0.1067834 0.12856011 0.13703106]
232	SMALL_051_PROC_03_02	SMALL_051_ROI_041	cell__03	cell__06	SMALL_051	14.0384	[0.13886639 0.12538821 0.11618391 0.12626916 0.14016942 0.16457249 0.17941622 0.16763684 0.14555997 0.15103097 0.15647892 0.15014818 0.14443825 0.16075547 0.19411041 0.19072625 0.14380942 0.14160533 0.13992487 0.19994077 0.15968069 0.14509008 0.12940713 0.11533934 0.1397537 0.14415127 0.14012591 0.13324526 0.13122092 0.15792781]
233	SMALL_051_PROC_03_02	SMALL_051_ROI_045	cell__03	cell__06	SMALL_051	21.251	[0.16443996 0.13855333 0.12734891 0.13120597 0.14481825 0.16561259 0.12384535 0.14333725 0.13801283 0.16056474 0.16852227 0.15849668 0.17266976 0.10927401 0.16224404 0.15427641 0.16205438 0.12522719 0.14225101 0.14566873 0.14956705 0.14211125 0.1340782 0.12273483 0.10034283 0.10129696 0.09863778 0.1116266 0.10508379 0.12008316]
234	SMALL_051_PROC_03_02	SMALL_051_ROI_050	cell__03	cell__06	SMALL_051	21.2189	[0.09458257 0.10537113 0.14838649 0.14170426 0.12756326 0.12878826 0.12672034 0.13486228 0.10682464 0.14264208 0.17810621 0.1408526 0.14191633 0.13704999 0.15874369 0.11752621 0.15347456 0.1731391 0.1503917 0.15224536 0.14849209 0.16994621 0.19107462 0.16005914 0.13062408 0.12538645 0.13818459 0.1068487 0.1125925 0.12528129]
235	SMALL_051_PROC_03_02	SMALL_051_ROI_052	cell__03	cell__06	SMALL_051	45.2046	[0.11242245 0.09483523 0.10947248 0.12939092 0.14412352 0.14970367 0.13784221 0.13378143 0.13704156 0.12771486 0.13556273 0.14155029 0.12611122 0.12238556 0.12987139 0.14391066 0.14234026 0.15726785 0.15023047 0.16571212 0.19199452 0.14302181 0.15172225 0.16240601 0.15410138 0.15541699 0.15260834 0.13373516 0.14713914 0.1404324 ]
236	SMALL_051_PROC_03_02	SMALL_051_ROI_057	cell__03	cell__06	SMALL_051	56.0861	[0.14535126 0.13171519 0.08971966 0.10103643 0.13118928 0.10190595 0.10685786 0.11994724 0.12555777 0.12404623 0.12344569 0.13229203 0.12392793 0.16328877 0.15492675 0.15816988 0.17000947 0.17096482 0.17435813 0.17048421 0.13720494 0.12412742 0.12650249 0.13182015 0.12799083 0.14948425 0.1447806 0.15481902 0.15536667 0.13872631]
237	SMALL_051_PROC_03_02	SMALL_051_ROI_063	cell__03	cell__06	SMALL_051	15.9076	[0.08960224 0.08789327 0.13035599 0.08881128 0.12807495 0.14762383 0.14897577 0.15910843 0.09124889 0.08724334 0.13120187 0.12456383 0.12101453 0.14113201 0.13723453 0.12793599 0.12132096 0.13113715 0.15269634 0.19258429 0.1513115 0.12794169 0.14291476 0.13848621 0.13655246 0.10720346 0.1423339 0.12612581 0.15638494 0.11345888]
238	SMALL_051_PROC_03_02	SMALL_051_ROI_065	cell__03	cell__06	SMALL_051	45.3834	[0.13061783 0.1283826 0.13272706 0.16710108 0.15109457 0.12828339 0.15195181 0.12571862 0.13537868 0.16217059 0.15877459 0.14072651 0.13877215 0.15843636 0.14748737 0.16130584 0.125159 0.15351713 0.13777644 0.13208151 0.11674716 0.1108861 0.11050755 0.10571419 0.09384173 0.11280997 0.1166378 0.10858158 0.11766828 0.13790237]
239	SMALL_051_PROC_03_02	SMALL_051_ROI_066	cell__03	cell__06	SMALL_051	45.697	[0.13212468 0.11936886 0.13490917 0.16535051 0.16364583 0.1407192 0.11081742 0.12925601 0.14802038 0.130191 0.12639873 0.1178053 0.13388011 0.12337906 0.10709856 0.11768689 0.16163048 0.1276324 0.14132031 0.16918807 0.13020677 0.15213328 0.15424782 0.12252007 0.1638163 0.12682686 0.14426184 0.16136239 0.1300783 0.10813177]
240	SMALL_051_PROC_03_02	SMALL_051_ROI_067	cell__03	cell__06	SMALL_051	51.3638	[0.10495891 0.1166872 0.13983797 0.1434868 0.14873091 0.11810799 0.12008577 0.12667512 0.14022847 0.15417258 0.17666957 0.13696442 0.12780862 0.13319938 0.14375136 0.15893623 0.09059493 0.1023251 0.16578404 0.1524445 0.14171973 0.13522645 0.12437436 0.1072447 0.10926733 0.14320989 0.12849756 0.12267143 0.14406879 0.11337986]
241	SMALL_051_PROC_03_02	SMALL_051_ROI_068	cell__03	cell__06	SMALL_051	59.7036	[0.11981575 0.11727196 0.12827927 0.11473174 0.12450506 0.15447424 0.13020539 0.11644533 0.13021528 0.15135905 0.16527834 0.16210819 0.13693844 0.15641046 0.17227057 0.14940746 0.08785224 0.09381943 0.12769828 0.14689193 0.14254433 0.13789041 0.13907208 0.16659085 0.15323942 0.1129114 0.11924405 0.12762654 0.15149352 0.14555856]
242	SMALL_051_PROC_03_02	SMALL_051_ROI_069	cell__03	cell__06	SMALL_051	50.1542	[0.13492642 0.12264912 0.09979818 0.13090333 0.12720871 0.11868166 0.10979807 0.13409261 0.12074353 0.14448677 0.13361285 0.14634521 0.13982389 0.14829167 0.1387824 0.15031941 0.15476341 0.14304435 0.13449422 0.11942155 0.1135077 0.12116074 0.14483373 0.15149811 0.15579168 0.14945081 0.12031744 0.15224615 0.13641303 0.15908206]
243	SMALL_051_PROC_03_02	SMALL_051_ROI_071	cell__03	cell__06	SMALL_051	29.702	[0.1308451 0.11441213 0.11661462 0.12410014 0.14951984 0.1573144 0.13630359 0.16664719 0.13588847 0.15958166 0.14819836 0.13137553 0.1358732 0.14676914 0.14505854 0.14880152 0.12415786 0.15648255 0.1691746 0.16252699 0.16652236 0.16927085 0.13996426 0.14273153 0.16551676 0.12158564 0.11507645 0.12267426 0.12083965 0.0806582 ]
244	SMALL_051_PROC_03_02	SMALL_051_ROI_072	cell__03	cell__06	SMALL_051	48.017	[0.12839891 0.14212576 0.17377746 0.15880172 0.14051832 0.13626724 0.14019335 0.14426818 0.11403289 0.13386602 0.13105995 0.14125239 0.12118021 0.13093869 0.16751405 0.16019101 0.13164171 0.11974367 0.10759034 0.13470736 0.12699008 0.15170947 0.15147239 0.12726997 0.13015095 0.12883402 0.16299111 0.13942751 0.14353475 0.10327467]
245	SMALL_051_PROC_03_02	SMALL_051_ROI_075	cell__03	cell__06	SMALL_051	64.6189	[0.13390546 0.12915376 0.13060091 0.11716166 0.13908967 0.14998253 0.144876 0.14045071 0.13013187 0.14689087 0.1517589 0.16586048 0.14293823 0.15284952 0.12916587 0.13308862 0.14852627 0.13758267 0.14146214 0.13623351 0.11654477 0.14996055 0.13620455 0.13137416 0.12221579 0.14189916 0.13798127 0.15414163 0.09630421 0.10230461]
246	SMALL_051_PROC_03_02	SMALL_051_ROI_079	cell__03	cell__06	SMALL_051	54.7202	[0.15749849 0.1711037 0.12063587 0.13391883 0.13025863 0.1213785 0.13728309 0.11455506 0.15676144 0.16243115 0.16412406 0.13878968 0.14057009 0.15009728 0.15653142 0.15201323 0.17515995 0.16005902 0.12570075 0.11714301 0.11108646 0.12749067 0.14502038 0.12514901 0.10825889 0.10468817 0.13951615 0.1500637 0.1465022 0.15803317]
247	SMALL_051_PROC_03_02	SMALL_051_ROI_088	cell__03	cell__06	SMALL_051	63.7272	[0.11740881 0.13297343 0.11041551 0.09920632 0.1338492 0.12960592 0.13050344 0.16215086 0.13989278 0.14771721 0.14804769 0.14490759 0.15560082 0.15554041 0.14525574 0.15598533 0.17649278 0.17501566 0.15554759 0.15832472 0.16092004 0.14820189 0.13142363 0.12336698 0.1247804 0.12717487 0.13259458 0.1321512 0.13859802 0.10536211]
248	SMALL_051_PROC_03_02	SMALL_051_ROI_091	cell__03	cell__06	SMALL_051	72.8561	[0.13277627 0.14060924 0.13218457 0.12587199 0.12977277 0.12869588 0.12116657 0.13226776 0.12385561 0.12745555 0.13992661 0.10746937 0.11782065 0.11442836 0.12352688 0.14602955 0.14175799 0.14531277 0.15640341 0.14293359 0.1152139 0.1262306 0.17020112 0.12505532 0.14618515 0.11985274 0.0983684 0.11816408 0.13302528 0.12078637]
249	SMALL_051_PROC_03_02	SMALL_051_ROI_093	cell__03	cell__06	SMALL_051	61.5764	[0.13314971 0.11788225 0.12798104 0.12297169 0.12080154 0.12933046 0.14556714 0.13476785 0.12461145 0.12791728 0.15179837 0.14543506 0.11466298 0.11973301 0.12952647 0.13254121 0.13983472 0.16880374 0.15741396 0.14648821 0.14252971 0.13460596 0.13194899 0.12366938 0.13277389 0.13333587 0.15581556 0.15300187 0.1525891 0.14864797]
250	SMALL_051_PROC_03_02	SMALL_051_ROI_094	cell__03	cell__06	SMALL_051	60.348	[0.11212737 0.10505704 0.10918676 0.11342543 0.15460688 0.12583861 0.10709281 0.11331404 0.12679868 0.12926066 0.15079619 0.1401891 0.09942175 0.1199253 0.12902584 0.13498282 0.14160253 0.1417463 0.13696076 0.16315858 0.15352807 0.13023749 0.17536912 0.18077831 0.13770016 0.1433653 0.13006451 0.13883829 0.1250119 0.13153527]
251	SMALL_051_PROC_03_02	SMALL_051_ROI_097	cell__03	cell__06	SMALL_051	32.8935	[0.13574666 0.12409978 0.1391255 0.13994719 0.12503009 0.12456906 0.14076296 0.13197738 0.14441075 0.18412216 0.16175461 0.14044706 0.14483217 0.1093668 0.13453343 0.14037089 0.13365303 0.13129522 0.14176363 0.13105053 0.11742062 0.14001514 0.12072536 0.11603292 0.11477042 0.10517384 0.11297748 0.13121058 0.12708401 0.13443477]
252	SMALL_051_PROC_03_03	SMALL_051_ROI_002	cell__03	cell__06	SMALL_051	82.7084	[0.08570673 0.1120769 0.10305658 0.10187346 0.09677104 0.09928303 0.08830203 0.09082467 0.12493405 0.10555143 0.09930238 0.09553766 0.09482906 0.07571041 0.08237306 0.07060748 0.08075752 0.08449631 0.08949948 0.07423425 0.07687821 0.06376746 0.06792942 0.08494544 0.09460503 0.08040376 0.08039848 0.09632473 0.096981 0.09741619]
253	SMALL_051_PROC_03_03	SMALL_051_ROI_003	cell__03	cell__06	SMALL_051	74.5934	[0.0914187 0.09908681 0.09853766 0.10583063 0.09981416 0.09110994 0.1058413 0.10224591 0.09414752 0.07752658 0.09471935 0.11559017 0.09770257 0.08180945 0.08413317 0.10449385 0.09753604 0.11350419 0.10298852 0.10623127 0.09033634 0.09559557 0.09379764 0.08956172 0.08932079 0.08151579 0.09499811 0.11207915 0.10160458 0.08278573]
254	SMALL_051_PROC_03_03	SMALL_051_ROI_005	cell__03	cell__06	SMALL_051	71.249	[0.0714422 0.09259695 0.09990936 0.09738316 0.10893714 0.09305207 0.08270162 0.10054759 0.09007987 0.08705331 0.11788832 0.09463968 0.09210089 0.0886653 0.09145382 0.07228456 0.09678886 0.09026214 0.07638828 0.08596626 0.07248064 0.08178775 0.07646689 0.10419043 0.09730094 0.08146398 0.07209999 0.09054935 0.10431124 0.11838018]
255	SMALL_051_PROC_03_03	SMALL_051_ROI_006	cell__03	cell__06	SMALL_051	64.8763	[0.09538194 0.10679943 0.0981143 0.10278015 0.11675387 0.09739859 0.07567972 0.08732366 0.10656355 0.10482271 0.12791231 0.11142578 0.08946476 0.09841052 0.09484619 0.09474935 0.12470348 0.11347173 0.10052872 0.1245876 0.13102082 0.09622746 0.08918562 0.12278879 0.10878243 0.11419959 0.11276112 0.11497902 0.12760984 0.10402029]
256	SMALL_051_PROC_03_03	SMALL_051_ROI_013	cell__03	cell__06	SMALL_051	41.3546	[0.09164351 0.12743367 0.14081135 0.13037217 0.12025567 0.11591838 0.10831078 0.12356015 0.14316649 0.11089852 0.09863905 0.09719569 0.10697363 0.09415735 0.10969878 0.1168912 0.09944321 0.10745818 0.1038902 0.11187059 0.10059195 0.12570323 0.11006144 0.1263132 0.11196147 0.12393065 0.10531319 0.10975458 0.11419258 0.11016422]
257	SMALL_051_PROC_03_03	SMALL_051_ROI_016	cell__03	cell__06	SMALL_051	30.5361	[0.10433184 0.10014774 0.09986954 0.10968827 0.12241831 0.10368646 0.1125298 0.12137164 0.10708944 0.08827328 0.11264837 0.11966238 0.10854308 0.12584328 0.11285741 0.10942755 0.08125252 0.10877883 0.105176 0.08601262 0.0929525 0.10591845 0.10988534 0.09866949 0.09485449 0.11214097 0.08770067 0.10061501 0.1121705 0.08932749]
258	SMALL_051_PROC_03_03	SMALL_051_ROI_018	cell__03	cell__06	SMALL_051	81.6168	[0.10094035 0.10146304 0.10433109 0.1104261 0.10176025 0.11770746 0.0916035 0.07391717 0.07664579 0.09133672 0.06356047 0.07278985 0.07400849 0.07962341 0.08537355 0.06151617 0.07365243 0.0781873 0.08551971 0.10264423 0.10011494 0.09280937 0.09025756 0.13516271 0.11579154 0.12420304 0.13131802 0.10615741 0.09979458 0.09422525]
259	SMALL_051_PROC_03_03	SMALL_051_ROI_019	cell__03	cell__06	SMALL_051	66.9067	[0.09116238 0.08874969 0.0925041 0.08799571 0.08939914 0.08027949 0.07209863 0.07251912 0.09435947 0.08377291 0.08625256 0.08919732 0.0666985 0.07807451 0.09600284 0.0957018 0.09773872 0.0783617 0.09792483 0.09248151 0.10642013 0.10951382 0.11584616 0.10708581 0.11079947 0.09457029 0.09986807 0.11098329 0.09035125 0.09761916]
260	SMALL_051_PROC_03_03	SMALL_051_ROI_020	cell__03	cell__06	SMALL_051	55.3324	[0.09015466 0.09992204 0.09368184 0.08724105 0.08754714 0.09615566 0.07905436 0.0726713 0.0995727 0.09405869 0.11676089 0.0835594 0.08920205 0.08944068 0.09148295 0.10657533 0.09592201 0.09863986 0.10862948 0.11562024 0.11577565 0.11764949 0.11051103 0.10693597 0.12592106 0.10598698 0.11241923 0.09980539 0.11849082 0.13576809]
261	SMALL_051_PROC_03_03	SMALL_051_ROI_022	cell__03	cell__06	SMALL_051	69.2627	[0.08191551 0.11275935 0.10600781 0.09955122 0.09435327 0.1034243 0.09167634 0.08596284 0.11894899 0.11292617 0.11455013 0.11603513 0.09997733 0.07955462 0.07966608 0.09023987 0.10508486 0.10086738 0.07745835 0.11886341 0.10321106 0.11170566 0.11836633 0.10643103 0.1198505 0.11454646 0.11338535 0.12189255 0.10313867 0.0980343 ]
262	SMALL_051_PROC_03_03	SMALL_051_ROI_033	cell__03	cell__06	SMALL_051	73.2598	[0.07282468 0.09533376 0.12152196 0.1128882 0.11104638 0.11366024 0.08606446 0.10309099 0.11663122 0.10105271 0.06700281 0.06247504 0.0908618 0.10086812 0.10545868 0.08480829 0.0946714 0.06461607 0.07772809 0.09934185 0.09632283 0.06466729 0.0684833 0.08336354 0.08678629 0.08457902 0.12107968 0.11159899 0.12224551 0.09740709]
263	SMALL_051_PROC_03_03	SMALL_051_ROI_034	cell__03	cell__06	SMALL_051	48.6032	[0.09268297 0.09101081 0.08657345 0.08618711 0.08900043 0.10781751 0.10155795 0.10382161 0.10469015 0.13128389 0.11541533 0.10246859 0.08849939 0.09552493 0.07978172 0.07694224 0.10354665 0.1221561 0.10220704 0.1034455 0.10143268 0.09535255 0.11546146 0.10387351 0.10496908 0.09221189 0.10764144 0.09815658 0.08741314 0.08993689]
264	SMALL_051_PROC_03_03	SMALL_051_ROI_035	cell__03	cell__06	SMALL_051	45.6164	[0.10512303 0.13092983 0.10396806 0.07244152 0.09598283 0.08523323 0.08177335 0.08192641 0.08474033 0.10396663 0.11131788 0.1075527 0.07130852 0.07923843 0.09191309 0.09977011 0.10419941 0.08190345 0.07547839 0.08074177 0.07772979 0.09771198 0.10059991 0.10567409 0.10006656 0.09114328 0.08295345 0.0922059 0.07882283 0.06794338]
265	SMALL_051_PROC_03_03	SMALL_051_ROI_036	cell__03	cell__06	SMALL_051	19.3131	[0.09271608 0.09771115 0.13825822 0.10795349 0.07886693 0.08576381 0.10686599 0.11157635 0.10919351 0.09168669 0.07790659 0.0823738 0.09423042 0.10340654 0.0868683 0.11472887 0.11916276 0.11788783 0.11012439 0.12984673 0.08953247 0.12754745 0.12191625 0.10376105 0.09416089 0.1265693 0.11771402 0.1002984 0.10514383 0.09298677]
266	SMALL_051_PROC_03_03	SMALL_051_ROI_038	cell__03	cell__06	SMALL_051	27.7098	[0.09505429 0.0816194 0.08135976 0.08176347 0.09400716 0.09103779 0.08069844 0.07328829 0.07438268 0.06905821 0.05667978 0.0603499 0.06245583 0.08131482 0.08844943 0.09176896 0.09848873 0.10306142 0.10513018 0.0967583 0.09179279 0.09528615 0.10281836 0.08973408 0.0881006 0.08391176 0.08776515 0.08919735 0.08004409 0.09177016]
267	SMALL_051_PROC_03_03	SMALL_051_ROI_039	cell__03	cell__06	SMALL_051	28.0508	[0.08959746 0.08950859 0.08020173 0.10475223 0.11148791 0.1265302 0.09818329 0.10407129 0.10060363 0.08275214 0.07946221 0.09745128 0.11094623 0.12279056 0.10136043 0.09486684 0.10183088 0.11674318 0.12556377 0.11222412 0.13174767 0.14244371 0.12252953 0.11457797 0.11411862 0.12018522 0.10910657 0.10808662 0.11657872 0.08743735]
268	SMALL_051_PROC_03_03	SMALL_051_ROI_041	cell__03	cell__06	SMALL_051	16.7364	[0.09690305 0.0887056 0.10657533 0.09220288 0.10304852 0.0852168 0.09731352 0.10239226 0.10715563 0.09979004 0.08022208 0.09590757 0.09269347 0.12293713 0.10433835 0.14234887 0.12287512 0.13074466 0.08769655 0.11875001 0.10836558 0.08994605 0.09257326 0.09905331 0.09559127 0.09734044 0.0950412 0.10956774 0.10889521 0.11716684]
269	SMALL_051_PROC_03_03	SMALL_051_ROI_045	cell__03	cell__06	SMALL_051	32.0101	[0.09987455 0.08493791 0.09101616 0.09604688 0.08494213 0.09648013 0.08947173 0.11900502 0.11185165 0.1128409 0.09061415 0.13442926 0.11012851 0.12446524 0.13693402 0.13852281 0.17790574 0.12728386 0.13602374 0.12131125 0.12915962 0.16514632 0.13196661 0.1048481 0.09035187 0.10651057 0.09589927 0.08752714 0.10301135 0.09333287]
270	SMALL_051_PROC_03_03	SMALL_051_ROI_050	cell__03	cell__06	SMALL_051	9.79953	[0.07669653 0.10262007 0.08910053 0.09293698 0.09841338 0.10061532 0.10795843 0.10623685 0.11321497 0.08590426 0.09299427 0.07812266 0.1018581 0.07765803 0.07342985 0.09191222 0.10043723 0.11346782 0.10532306 0.10896136 0.12025141 0.10906047 0.10647407 0.11110792 0.12462851 0.11808962 0.09898126 0.10465167 0.09731692 0.09337906]
271	SMALL_051_PROC_03_03	SMALL_051_ROI_052	cell__03	cell__06	SMALL_051	33.6484	[0.10519318 0.11102992 0.12352844 0.11193167 0.10178218 0.11029864 0.10346308 0.09478994 0.10273879 0.08520033 0.09651979 0.09348498 0.10320071 0.11001405 0.12094081 0.10078396 0.12094164 0.13173177 0.13771249 0.13735624 0.13064352 0.12638967 0.12438164 0.11110842 0.13627734 0.1318264 0.12141741 0.11471944 0.10200034 0.10386128]
272	SMALL_051_PROC_03_03	SMALL_051_ROI_057	cell__03	cell__06	SMALL_051	44.6976	[0.08523841 0.10916105 0.11259698 0.10257398 0.10041246 0.08770688 0.08584297 0.09033293 0.10569623 0.10232095 0.11204779 0.11856558 0.11217061 0.11019422 0.10255719 0.1040364 0.100977 0.09288393 0.10329795 0.12606179 0.11836056 0.11862566 0.11506536 0.10794871 0.10101061 0.12140447 0.10891678 0.10582235 0.11918899 0.09978191]
273	SMALL_051_PROC_03_03	SMALL_051_ROI_063	cell__03	cell__06	SMALL_051	18.0681	[0.07560116 0.05425768 0.07706086 0.05644542 0.05683986 0.03999606 0.08776783 0.09995119 0.09113967 0.10600762 0.09536823 0.09700606 0.10434476 0.09720785 0.09577761 0.08638394 0.10411717 0.12103381 0.09093672 0.0812508 0.07974874 0.10078649 0.07749719 0.10193315 0.08206363 0.05646913 0.08782671 0.07380144 0.08164538 0.10264199]
274	SMALL_051_PROC_03_03	SMALL_051_ROI_065	cell__03	cell__06	SMALL_051	46.1402	[0.10882162 0.1078503 0.06600108 0.06839183 0.08774554 0.0749549 0.0932121 0.09651702 0.09932334 0.10019494 0.0861207 0.08567097 0.09119699 0.10566358 0.09861309 0.09381302 0.11403136 0.09607835 0.09167278 0.10069371 0.12155413 0.11579183 0.11930934 0.10716696 0.10691776 0.09826812 0.08966576 0.09071487 0.08870143 0.06985572]
275	SMALL_051_PROC_03_03	SMALL_051_ROI_066	cell__03	cell__06	SMALL_051	42.2375	[0.10209544 0.10992967 0.09533418 0.10204137 0.08305802 0.07216939 0.08801094 0.11292635 0.11569915 0.09859842 0.10952081 0.10461557 0.10679666 0.11272991 0.09071531 0.11406765 0.10436538 0.10343133 0.12810871 0.0944448 0.08227941 0.09499909 0.08531615 0.10540539 0.11207757 0.1165617 0.09985577 0.09360931 0.08665351 0.0940554 ]
276	SMALL_051_PROC_03_03	SMALL_051_ROI_067	cell__03	cell__06	SMALL_051	49.2443	[0.08968799 0.08236319 0.08864581 0.0905544 0.08915971 0.09013972 0.10910749 0.08931927 0.0985811 0.10163387 0.08619158 0.10002329 0.10261828 0.10923383 0.09139457 0.10081063 0.07812233 0.08360196 0.10589412 0.10427623 0.0861682 0.08406355 0.08194821 0.09445429 0.09647296 0.09692622 0.10439959 0.07916119 0.08375656 0.09863918]
277	SMALL_051_PROC_03_03	SMALL_051_ROI_068	cell__03	cell__06	SMALL_051	57.0044	[0.09521607 0.07424073 0.07806818 0.10176865 0.1098455 0.08982108 0.0916372 0.11283442 0.09496482 0.09066774 0.07121636 0.08138222 0.09364517 0.09534444 0.10712172 0.0912 0.06761282 0.09758454 0.12121058 0.12424752 0.10339401 0.11432669 0.1186674 0.10136943 0.09573046 0.08947221 0.10871015 0.09859996 0.09193255 0.08508544]
278	SMALL_051_PROC_03_03	SMALL_051_ROI_069	cell__03	cell__06	SMALL_051	43.9611	[0.06134965 0.0645788 0.08761653 0.09441684 0.07645915 0.09288846 0.09563787 0.09666269 0.07765291 0.07857555 0.08101713 0.09295955 0.09412944 0.09481054 0.09372881 0.08314159 0.0690866 0.08080488 0.09202665 0.08222996 0.09243645 0.09425426 0.09790837 0.10418611 0.10074577 0.1232533 0.09049231 0.07765854 0.06967262 0.07763361]
279	SMALL_051_PROC_03_03	SMALL_051_ROI_071	cell__03	cell__06	SMALL_051	38.4357	[0.08934601 0.08723278 0.08823746 0.08861283 0.09890783 0.10081792 0.09303628 0.07433505 0.09837127 0.10579671 0.09270783 0.08704082 0.08158534 0.089812 0.10170104 0.09569839 0.0883796 0.07851433 0.10763769 0.08414929 0.08979663 0.10035194 0.1088016 0.08177247 0.11344201 0.09683178 0.09548658 0.09572604 0.10145176 0.08270171]
280	SMALL_051_PROC_03_03	SMALL_051_ROI_072	cell__03	cell__06	SMALL_051	55.7919	[0.09321686 0.0811445 0.07457556 0.08315608 0.07563892 0.09272871 0.10382798 0.09807512 0.09006502 0.11027354 0.09463594 0.10152791 0.08203116 0.08500777 0.10269432 0.10305747 0.10374122 0.10148431 0.08962305 0.09031582 0.09965577 0.09089079 0.09840097 0.06341346 0.07790185 0.09300332 0.09079643 0.06212401 0.06614878 0.08307204]
281	SMALL_051_PROC_03_03	SMALL_051_ROI_075	cell__03	cell__06	SMALL_051	71.871	[0.07370772 0.09001454 0.09390317 0.09851647 0.09689347 0.09512682 0.10234736 0.10806081 0.09083283 0.07360247 0.09504584 0.09624013 0.08293159 0.10824891 0.11897306 0.09586598 0.08067439 0.09722606 0.08440617 0.08593454 0.0831372 0.09528444 0.09859137 0.08295645 0.08059302 0.08527246 0.07459258 0.08463098 0.09343757 0.11419888]
282	SMALL_051_PROC_03_03	SMALL_051_ROI_079	cell__03	cell__06	SMALL_051	58.5776	[0.09311696 0.09014688 0.10504257 0.0974054 0.10336296 0.09551181 0.07554038 0.08286855 0.09528723 0.08735117 0.09420161 0.09947511 0.10088547 0.10160908 0.10064344 0.11319164 0.09678204 0.09693994 0.11943304 0.09753921 0.1021375 0.0929315 0.08526649 0.0861689 0.09786095 0.09830102 0.09942798 0.09876255 0.10827227 0.10248888]
283	SMALL_051_PROC_03_03	SMALL_051_ROI_088	cell__03	cell__06	SMALL_051	56.5594	[0.10433786 0.08600597 0.09450552 0.09812856 0.09665164 0.08761554 0.09788419 0.08804876 0.08615985 0.08420275 0.10224884 0.0862622 0.09293019 0.09222508 0.08746165 0.09296866 0.08769023 0.09188176 0.1077021 0.1010211 0.10862983 0.10015402 0.1031418 0.08653105 0.09754407 0.09391753 0.08619665 0.09563945 0.09872572 0.09152938]
284	SMALL_051_PROC_03_03	SMALL_051_ROI_091	cell__03	cell__06	SMALL_051	64.5677	[0.10630045 0.10436449 0.11534629 0.12714382 0.10270091 0.09706151 0.08805095 0.10873781 0.09648445 0.0934261 0.09328835 0.09677572 0.09784712 0.08385522 0.08480372 0.0926884 0.09884357 0.09854479 0.08387479 0.0960898 0.10565114 0.11223513 0.11103757 0.10399937 0.11003878 0.10867178 0.10844903 0.09682054 0.09080501 0.08157126]
285	SMALL_051_PROC_03_03	SMALL_051_ROI_093	cell__03	cell__06	SMALL_051	52.274	[0.08764852 0.09449019 0.08847189 0.08276569 0.09357163 0.10877245 0.10290988 0.08568458 0.09696284 0.10737852 0.10181223 0.09873734 0.09561827 0.10291439 0.09307892 0.07661885 0.0982201 0.10775022 0.09080315 0.10859507 0.1060019 0.10360883 0.10372444 0.09881341 0.11453562 0.11200522 0.11001905 0.09361841 0.09228842 0.09433877]
286	SMALL_051_PROC_03_03	SMALL_051_ROI_094	cell__03	cell__06	SMALL_051	52.2836	[0.09137228 0.11313383 0.11175539 0.09492292 0.11697636 0.09574711 0.08599466 0.06872194 0.08301639 0.09866056 0.08903531 0.09555373 0.08821509 0.08598147 0.07749087 0.08267255 0.08434616 0.1044376 0.11179634 0.12579985 0.12721202 0.12284322 0.11761556 0.14145485 0.13068671 0.10744939 0.11854608 0.12487146 0.11312233 0.10676154]
287	SMALL_051_PROC_03_03	SMALL_051_ROI_097	cell__03	cell__06	SMALL_051	22.3028	[0.09784069 0.08627923 0.07837369 0.09745795 0.10630011 0.11188088 0.09957303 0.07581318 0.09235411 0.08514577 0.10374483 0.09568787 0.10748691 0.10950217 0.11229057 0.13013394 0.1274715 0.09618798 0.10210188 0.07826471 0.08120177 0.09173683 0.10751766 0.08948201 0.08907051 0.10559743 0.11594497 0.09738303 0.09112152 0.09127453]
288	SMALL_051_PROC_03_04	SMALL_051_ROI_002	cell__03	cell__06	SMALL_051	84.1236	[0.06927246 0.10539121 0.11606369 0.11262696 0.11158054 0.12264824 0.11623353 0.11392635 0.10811578 0.11153426 0.10357697 0.09458192 0.09424611 0.12208758 0.12334369 0.09994795 0.10279576 0.10029653 0.10029818 0.08989727 0.08928128 0.08129526 0.1010366 0.09858323 0.09594626 0.0886127 0.07964498 0.09504623 0.09793259 0.08481794]
289	SMALL_051_PROC_03_04	SMALL_051_ROI_003	cell__03	cell__06	SMALL_051	76.3093	[0.10275585 0.10020151 0.12337139 0.12993272 0.09996425 0.09528707 0.10009142 0.12404023 0.11468427 0.09475802 0.09931428 0.09702293 0.0980434 0.08475145 0.08468929 0.10320082 0.10917094 0.09642684 0.10106818 0.10117171 0.13899395 0.12139934 0.11207718 0.11876976 0.10242372 0.10730528 0.0815879 0.08927226 0.10141817 0.12159981]
290	SMALL_051_PROC_03_04	SMALL_051_ROI_005	cell__03	cell__06	SMALL_051	70.6472	[0.09122459 0.11206191 0.10720099 0.09558638 0.08552747 0.09191355 0.11656799 0.12355342 0.11575181 0.12117479 0.11343365 0.1115189 0.10648207 0.09607904 0.10783932 0.10879793 0.13583055 0.10017072 0.10047157 0.08529064 0.10169425 0.10722459 0.10764695 0.08444789 0.0752063 0.08853656 0.08879667 0.10751421 0.10458934 0.11499054]
291	SMALL_051_PROC_03_04	SMALL_051_ROI_006	cell__03	cell__06	SMALL_051	63.1662	[0.1211096 0.11357659 0.09191927 0.11483271 0.09019887 0.08801164 0.11878101 0.10261895 0.10583488 0.10275263 0.09156687 0.09247205 0.10568015 0.08291654 0.12160467 0.10342253 0.11311522 0.11689262 0.0842414 0.10770116 0.12532842 0.11072659 0.14247768 0.11048641 0.09375755 0.13364343 0.10612412 0.10073423 0.12974355 0.14195501]
292	SMALL_051_PROC_03_04	SMALL_051_ROI_013	cell__03	cell__06	SMALL_051	36.5988	[0.08603483 0.08792163 0.11449269 0.11080657 0.11085899 0.11975984 0.11543591 0.09785365 0.13180479 0.13145171 0.09631634 0.09458504 0.08266464 0.09598105 0.10550607 0.08123635 0.09120459 0.1010012 0.10253308 0.10163512 0.1114685 0.09524621 0.08923738 0.11519731 0.08452287 0.09443817 0.12105425 0.08174791 0.11393656 0.10722212]
293	SMALL_051_PROC_03_04	SMALL_051_ROI_016	cell__03	cell__06	SMALL_051	23.5179	[0.10481534 0.12044807 0.11549291 0.117698 0.11560854 0.12600458 0.14894602 0.11463839 0.09315217 0.12316621 0.11260102 0.11082142 0.10550962 0.11803681 0.10901792 0.10756139 0.09579083 0.11134697 0.11258984 0.10985569 0.10512387 0.11036255 0.1031951 0.11133258 0.11370954 0.08173326 0.10707866 0.09988517 0.09626885 0.10155738]
294	SMALL_051_PROC_03_04	SMALL_051_ROI_018	cell__03	cell__06	SMALL_051	73.2889	[0.12379624 0.09751694 0.12415859 0.11804773 0.11080136 0.12015201 0.1186947 0.10859756 0.11177936 0.08453376 0.11144288 0.08750831 0.10719734 0.10532505 0.1050036 0.08159585 0.07241296 0.10344521 0.11004193 0.11025731 0.1148135 0.10296297 0.06761277 0.07504433 0.08652692 0.10545659 0.09700646 0.08059016 0.12520641 0.13014062]
295	SMALL_051_PROC_03_04	SMALL_051_ROI_019	cell__03	cell__06	SMALL_051	58.5212	[0.12114615 0.09348009 0.0998766 0.10473559 0.10648159 0.12456525 0.09925312 0.10351873 0.0960549 0.08192829 0.08683648 0.07459307 0.09386895 0.07287778 0.09889427 0.11238009 0.10237835 0.11264921 0.09886391 0.08851945 0.10339811 0.10137825 0.08903481 0.09229552 0.09058695 0.10120931 0.10248477 0.08953494 0.08841092 0.08555887]
296	SMALL_051_PROC_03_04	SMALL_051_ROI_020	cell__03	cell__06	SMALL_051	46.9376	[0.0900654 0.0912482 0.07628773 0.07750373 0.09549694 0.1049027 0.10982039 0.0962435 0.09133403 0.08807092 0.08644474 0.10016962 0.08622573 0.10758875 0.1093872 0.10244702 0.1025981 0.08933879 0.08657796 0.09429135 0.09123941 0.10397196 0.0975594 0.08707865 0.1039414 0.11750781 0.12816961 0.10958162 0.08891493 0.11428534]
297	SMALL_051_PROC_03_04	SMALL_051_ROI_022	cell__03	cell__06	SMALL_051	62.0724	[0.10436481 0.10197379 0.12208593 0.12134983 0.14047355 0.13123713 0.1120852 0.09811078 0.08382425 0.09755931 0.08133727 0.09713359 0.11552963 0.10731446 0.10381605 0.11269861 0.12769295 0.11590122 0.1066747 0.09305877 0.0874625 0.0865693 0.08770542 0.08750078 0.10555292 0.11953719 0.11374413 0.10924941 0.0940535 0.11410329]
298	SMALL_051_PROC_03_04	SMALL_051_ROI_033	cell__03	cell__06	SMALL_051	64.7425	[0.06377521 0.07545164 0.08278884 0.08777778 0.10555586 0.1250445 0.12225961 0.10158006 0.09137688 0.08038313 0.07844164 0.09705366 0.0806308 0.07938789 0.1058238 0.10602515 0.09835758 0.08247938 0.08322586 0.10470793 0.0988288 0.08661152 0.09215752 0.0976529 0.08988178 0.0768498 0.11182061 0.09482721 0.09883276 0.09599743]
299	SMALL_051_PROC_03_04	SMALL_051_ROI_034	cell__03	cell__06	SMALL_051	40.7929	[0.10690984 0.10575374 0.1141336 0.11501047 0.0857444 0.12720883 0.12391574 0.11446829 0.09119839 0.12269855 0.10595331 0.0922872 0.11315952 0.10149976 0.11098301 0.11157207 0.09943007 0.08321783 0.09021952 0.0882366 0.11083213 0.11004009 0.08850313 0.09400943 0.10396509 0.10923806 0.11106182 0.07430771 0.08735158 0.09461884]
300	SMALL_051_PROC_03_04	SMALL_051_ROI_035	cell__03	cell__06	SMALL_051	37.0225	[0.1034693 0.08868621 0.10366021 0.1013473 0.0771027 0.08787201 0.10887681 0.09874311 0.0997408 0.08959792 0.08900562 0.08244774 0.09511459 0.06972574 0.08101661 0.09600107 0.12221943 0.11765834 0.08826933 0.10271478 0.09669238 0.09421024 0.11833452 0.09934889 0.10279471 0.11861806 0.12570663 0.09488566 0.10097598 0.08472639]
301	SMALL_051_PROC_03_04	SMALL_051_ROI_036	cell__03	cell__06	SMALL_051	10.6937	[0.11409935 0.1053918 0.12583062 0.12152631 0.1444663 0.12513822 0.12858512 0.11219016 0.1080974 0.11697102 0.09294303 0.11297243 0.10311372 0.09779312 0.11048852 0.09790093 0.14102342 0.1265718 0.10170403 0.09489947 0.08818707 0.09034729 0.12298727 0.1487214 0.11537847 0.10971604 0.10897868 0.09414843 0.15031311 0.12295857]
302	SMALL_051_PROC_03_04	SMALL_051_ROI_038	cell__03	cell__06	SMALL_051	28.2144	[0.09963362 0.10207097 0.09902264 0.1096612 0.08005998 0.09894192 0.10639503 0.10438426 0.09951022 0.11362118 0.10946242 0.11718313 0.09366702 0.0934838 0.10424209 0.09252701 0.10041466 0.0958453 0.10182205 0.08912827 0.13203991 0.12381118 0.11103644 0.11920068 0.11171641 0.09859731 0.11307552 0.10916432 0.09210248 0.10472537]
303	SMALL_051_PROC_03_04	SMALL_051_ROI_039	cell__03	cell__06	SMALL_051	26.2083	[0.1207342 0.10783137 0.1124258 0.11253228 0.11093457 0.10245078 0.12247667 0.10833579 0.12345728 0.11504971 0.10951171 0.13143589 0.11595295 0.11263321 0.12078553 0.12378125 0.11057596 0.10971198 0.10774306 0.13740233 0.10801517 0.12198628 0.12435315 0.11264249 0.12986428 0.10269686 0.09919587 0.0919879 0.0872947 0.08954876]
304	SMALL_051_PROC_03_04	SMALL_051_ROI_041	cell__03	cell__06	SMALL_051	17.4268	[0.1178289 0.09369592 0.09490134 0.0975246 0.10074933 0.09500701 0.09994672 0.08664291 0.09177405 0.10434623 0.10596667 0.10195343 0.11069461 0.08666371 0.09738866 0.10448855 0.11690541 0.11063957 0.10273417 0.09991136 0.11537388 0.08736957 0.08097619 0.10507322 0.12038585 0.11825901 0.10924292 0.10174921 0.08987195 0.09489289]
305	SMALL_051_PROC_03_04	SMALL_051_ROI_045	cell__03	cell__06	SMALL_051	36.9188	[0.10603873 0.12316945 0.12135662 0.12583219 0.11704048 0.08643244 0.10419718 0.113002 0.10156621 0.09226078 0.09509696 0.07775767 0.13515045 0.14201064 0.11739306 0.11252059 0.12390049 0.11873003 0.12790639 0.10474044 0.10354994 0.09306933 0.10269384 0.14916568 0.12052538 0.12522837 0.1195293 0.09999039 0.11241935 0.11071843]
306	SMALL_051_PROC_03_04	SMALL_051_ROI_050	cell__03	cell__06	SMALL_051	8.87632	[0.10689377 0.1069206 0.12617321 0.10770689 0.11640232 0.1014546 0.09044828 0.09981202 0.1035197 0.09134012 0.09269719 0.09267149 0.08720379 0.10846398 0.09113001 0.08682847 0.11168569 0.09345706 0.10631895 0.10245116 0.08684558 0.0909963 0.09264313 0.10868757 0.1115639 0.10442017 0.11547571 0.11554126 0.08748896 0.08555325]
307	SMALL_051_PROC_03_04	SMALL_051_ROI_052	cell__03	cell__06	SMALL_051	28.1145	[0.09955986 0.09774051 0.12237649 0.09732148 0.10646454 0.09950209 0.11656019 0.10683596 0.11189614 0.10943669 0.11353915 0.11486277 0.12212574 0.10677946 0.10902637 0.13341384 0.12807567 0.12036044 0.10787549 0.10664378 0.11437403 0.11842975 0.12709752 0.11160157 0.12284571 0.11130534 0.09444034 0.1013611 0.10435367 0.12310955]
308	SMALL_051_PROC_03_04	SMALL_051_ROI_057	cell__03	cell__06	SMALL_051	40.393	[0.13300011 0.11700026 0.09182756 0.11820771 0.11270048 0.11997014 0.11900859 0.10980788 0.09222682 0.10502579 0.1014483 0.10193295 0.11492943 0.10065948 0.10569731 0.10603096 0.11373668 0.09894448 0.0945842 0.10551092 0.08444242 0.10857632 0.11932065 0.11772284 0.11079697 0.10883562 0.12706305 0.12007689 0.10911033 0.09789282]
309	SMALL_051_PROC_03_04	SMALL_051_ROI_063	cell__03	cell__06	SMALL_051	26.4571	[0.10164314 0.09282486 0.0695279 0.06929892 0.06286227 0.08028889 0.05740861 0.08633815 0.10112005 0.13320561 0.15077057 0.10685146 0.11837581 0.13217623 0.11415534 0.10519631 0.08437679 0.10706753 0.12263577 0.12557331 0.11854099 0.11761567 0.11158764 0.09200642 0.09633901 0.07473816 0.05630656 0.08229809 0.10612945 0.07884745]
310	SMALL_051_PROC_03_04	SMALL_051_ROI_065	cell__03	cell__06	SMALL_051	53.4401	[0.10772247 0.12423225 0.12563629 0.12731015 0.10100937 0.09955673 0.09028048 0.08760205 0.08667901 0.08562416 0.09989686 0.12182251 0.12259182 0.10597487 0.10344399 0.09251434 0.107038 0.09976841 0.09877487 0.08781984 0.08544406 0.11230568 0.10360127 0.10717872 0.12252552 0.0983497 0.10228739 0.09293901 0.08254062 0.07490337]
311	SMALL_051_PROC_03_04	SMALL_051_ROI_066	cell__03	cell__06	SMALL_051	47.6082	[0.12496074 0.11811851 0.13014784 0.11365717 0.10672657 0.11700749 0.09156 0.10699698 0.09739549 0.10276621 0.10256738 0.10450469 0.1066958 0.0829374 0.11474339 0.11165407 0.10294622 0.11731986 0.09901831 0.10042632 0.10774207 0.10325311 0.10568197 0.1053276 0.12547182 0.12030737 0.1072842 0.08716531 0.09107563 0.09923458]
312	SMALL_051_PROC_03_04	SMALL_051_ROI_067	cell__03	cell__06	SMALL_051	55.1973	[0.10591343 0.09450342 0.10630485 0.08994469 0.10301539 0.10034796 0.09665421 0.08045887 0.09135448 0.10546946 0.10535827 0.11265069 0.1114788 0.1130105 0.09850432 0.11728093 0.11318898 0.12139427 0.11078171 0.10720834 0.07873829 0.0923372 0.0864441 0.08687967 0.09519058 0.10453807 0.08576467 0.08537107 0.07968773 0.10436925]
313	SMALL_051_PROC_03_04	SMALL_051_ROI_068	cell__03	cell__06	SMALL_051	62.4894	[0.07452867 0.09272777 0.09833813 0.10464792 0.09323282 0.08926589 0.09813729 0.10316059 0.0985154 0.08556669 0.09546543 0.10321237 0.10104979 0.0755416 0.08458856 0.11183747 0.11839014 0.11818721 0.13508572 0.12018797 0.11726122 0.10012911 0.0985315 0.09948941 0.09745947 0.08845015 0.09185864 0.08900613 0.0764397 0.07976378]
314	SMALL_051_PROC_03_04	SMALL_051_ROI_069	cell__03	cell__06	SMALL_051	47.3298	[0.08342926 0.09837648 0.10393432 0.10733761 0.09831065 0.10076895 0.12157657 0.10368664 0.09444554 0.11127318 0.10713721 0.09324323 0.09682518 0.10946517 0.10454979 0.10536791 0.09068126 0.09238373 0.10539713 0.09226425 0.09304264 0.08481853 0.09364988 0.08726729 0.09158945 0.10469526 0.08866186 0.12131592 0.09608923 0.08992474]
315	SMALL_051_PROC_03_04	SMALL_051_ROI_071	cell__03	cell__06	SMALL_051	46.963	[0.10404266 0.11404268 0.09528722 0.09340244 0.10461131 0.09952219 0.08863718 0.08031 0.08415493 0.09004736 0.11297873 0.10001391 0.11509928 0.10085664 0.09775646 0.08887883 0.09756141 0.08701091 0.10759463 0.0889063 0.09207066 0.10930583 0.09166789 0.10504103 0.09841159 0.11813763 0.10067729 0.10078013 0.09753829 0.08451628]
316	SMALL_051_PROC_03_04	SMALL_051_ROI_072	cell__03	cell__06	SMALL_051	64.4102	[0.09116794 0.10062848 0.09129677 0.08090558 0.10109213 0.07628449 0.09900667 0.1141566 0.1155779 0.09024785 0.09791549 0.08124213 0.09139806 0.08984925 0.08958398 0.11722183 0.10629911 0.08680631 0.09271417 0.08187254 0.11102736 0.10735097 0.1062887 0.10380213 0.0965517 0.08746759 0.07736634 0.09846827 0.10115476 0.10861657]
317	SMALL_051_PROC_03_04	SMALL_051_ROI_075	cell__03	cell__06	SMALL_051	80.4779	[0.10837126 0.11365481 0.08868503 0.09537642 0.10630088 0.10843855 0.09106986 0.09563474 0.10309791 0.08776677 0.12723204 0.12007029 0.11002278 0.09360065 0.10526632 0.09682528 0.10362229 0.10963815 0.11238543 0.10094045 0.10341113 0.08359539 0.08575101 0.092011 0.1093083 0.07863833 0.0893387 0.1031743 0.09812203 0.11371173]
318	SMALL_051_PROC_03_04	SMALL_051_ROI_079	cell__03	cell__06	SMALL_051	66.7007	[0.11006498 0.10808508 0.12632624 0.10699924 0.11106232 0.12253613 0.09528201 0.10969856 0.1411991 0.11843011 0.10913932 0.11891811 0.10098492 0.09092316 0.07866849 0.10962109 0.11926604 0.10867305 0.11705113 0.10730931 0.08815666 0.11594122 0.1113437 0.1001014 0.11552524 0.11142619 0.10801167 0.09710527 0.11155393 0.10426852]
319	SMALL_051_PROC_03_04	SMALL_051_ROI_088	cell__03	cell__06	SMALL_051	58.7154	[0.09064768 0.09880435 0.10943077 0.09105634 0.106234 0.10941281 0.10258683 0.09006926 0.08890523 0.0903954 0.08066261 0.0964704 0.0894528 0.09497049 0.08743738 0.07903934 0.09488686 0.10146258 0.08659986 0.09793963 0.0920534 0.1066123 0.10462384 0.09985002 0.08748252 0.11757242 0.09666694 0.07825165 0.09523987 0.07965586]
320	SMALL_051_PROC_03_04	SMALL_051_ROI_091	cell__03	cell__06	SMALL_051	65.4101	[0.11164929 0.1082435 0.10144105 0.11338788 0.11737233 0.11641772 0.10127723 0.08357108 0.10022543 0.08165472 0.08234089 0.07948291 0.08043966 0.1025747 0.10092872 0.11388925 0.1105036 0.10746129 0.10923791 0.08955143 0.09460522 0.09535641 0.10595469 0.09784352 0.09875641 0.10008273 0.09698379 0.09976222 0.10547305 0.10819922]
321	SMALL_051_PROC_03_04	SMALL_051_ROI_093	cell__03	cell__06	SMALL_051	52.1086	[0.1049051 0.09838749 0.10185367 0.09669166 0.09470675 0.10965189 0.10745314 0.10046075 0.09534765 0.07671723 0.08634192 0.08406295 0.097312 0.10454526 0.11260512 0.10292292 0.10720311 0.11184277 0.10526694 0.10800394 0.11241247 0.11049344 0.10475138 0.1136696 0.12215879 0.09464228 0.10085769 0.09617003 0.10100924 0.09410946]
322	SMALL_051_PROC_03_04	SMALL_051_ROI_094	cell__03	cell__06	SMALL_051	43.7197	[0.11834659 0.10617963 0.09465513 0.10877953 0.09689726 0.11064164 0.10067782 0.1191886 0.08403523 0.09017003 0.10237954 0.09132203 0.10711762 0.1052856 0.10566471 0.0777577 0.0957038 0.11450409 0.10890991 0.10729366 0.10469271 0.09603335 0.10046493 0.11065771 0.094501 0.11911139 0.11489885 0.10526443 0.10954331 0.10515434]
323	SMALL_051_PROC_03_04	SMALL_051_ROI_097	cell__03	cell__06	SMALL_051	21.4506	[0.09232995 0.10000718 0.10906477 0.11807958 0.12763135 0.10836626 0.12494883 0.10461069 0.10878749 0.11108309 0.08538243 0.11766184 0.09829388 0.0787254 0.09653761 0.10480506 0.10138181 0.11958949 0.09576778 0.10428089 0.11730902 0.10497317 0.12041042 0.11641374 0.1046204 0.10969336 0.08008135 0.10577627 0.08533935 0.11162823]
324	SMALL_051_PROC_04_01	SMALL_051_ROI_002	cell__04	cell__06	SMALL_051	86.345	[0.1030184 0.10262582 0.12908474 0.11162522 0.10657657 0.10350426 0.08614046 0.09298793 0.08070654 0.0922547 0.10961785 0.08770545 0.07141902 0.08049361 0.08935705 0.08870369 0.11158599 0.08370904 0.10278031 0.08881549 0.09673783 0.11619841 0.09782611 0.09307036 0.10010506 0.10960041 0.08507911 0.09769165 0.10438328 0.0828194 ]
325	SMALL_051_PROC_04_01	SMALL_051_ROI_003	cell__04	cell__06	SMALL_051	78.1476	[0.0855287 0.10136435 0.09152748 0.10737722 0.0990278 0.10024086 0.12041197 0.14361994 0.12690319 0.11274695 0.11792328 0.09314613 0.14091123 0.12818412 0.10876796 0.11039361 0.10540044 0.12147853 0.11335997 0.08369599 0.09202584 0.10263318 0.1045003 0.11441415 0.11313667 0.09565495 0.10966825 0.11373857 0.10151811 0.1235719 ]
326	SMALL_051_PROC_04_01	SMALL_051_ROI_005	cell__04	cell__06	SMALL_051	85.6303	[0.11194528 0.10395098 0.10507813 0.10847499 0.12215018 0.09720353 0.09834834 0.10755436 0.09415145 0.12127793 0.12372767 0.13572391 0.10531236 0.09660548 0.12021667 0.11405064 0.10360871 0.10192191 0.11338993 0.10423002 0.09912388 0.10625012 0.09586695 0.08844581 0.09854042 0.09554213 0.0957723 0.09438804 0.11366515 0.10247303]
327	SMALL_051_PROC_04_01	SMALL_051_ROI_006	cell__04	cell__06	SMALL_051	84.6335	[0.10697999 0.09772533 0.10364197 0.09886072 0.09082297 0.09193971 0.1063849 0.12582869 0.10845657 0.09376317 0.12262157 0.14017802 0.1447589 0.14382052 0.1341892 0.12481351 0.09640377 0.12349621 0.11777902 0.11392542 0.09634127 0.11962332 0.11861736 0.10948801 0.13947542 0.15755944 0.12015837 0.10876434 0.11795834 0.13412008]
328	SMALL_051_PROC_04_01	SMALL_051_ROI_013	cell__04	cell__06	SMALL_051	74.5642	[0.12373457 0.10757082 0.07685522 0.0846433 0.09830686 0.12826024 0.12399382 0.11000078 0.12490475 0.11803903 0.12165951 0.11953505 0.12833364 0.11680119 0.13373434 0.12721222 0.12268229 0.12736871 0.13167217 0.11636463 0.11785539 0.10908084 0.11630815 0.10504907 0.10201383 0.0857854 0.08395437 0.09438875 0.10965623 0.08168124]
329	SMALL_051_PROC_04_01	SMALL_051_ROI_016	cell__04	cell__06	SMALL_051	70.0459	[0.13020804 0.11214747 0.12253906 0.11864401 0.1349792 0.11866384 0.10414828 0.13060931 0.12350172 0.10520947 0.12337365 0.12558566 0.13204314 0.13665962 0.13157188 0.12278483 0.13101591 0.14652111 0.13518315 0.12286516 0.14284122 0.11197641 0.10036135 0.10252437 0.10797488 0.11945137 0.10667752 0.12207246 0.112061 0.09261038]
330	SMALL_051_PROC_04_01	SMALL_051_ROI_018	cell__04	cell__06	SMALL_051	122.899	[0.12868373 0.12300941 0.12742576 0.11620563 0.10729654 0.13702501 0.15535908 0.1534532 0.13839854 0.11464732 0.12373292 0.11199047 0.11549309 0.10926028 0.11201536 0.12970456 0.12776833 0.10198119 0.12291826 0.1664954 0.12676607 0.13202492 0.13855716 0.12966185 0.11222306 0.08060906 0.09734424 0.07755667 0.07590133 0.09054885]
331	SMALL_051_PROC_04_01	SMALL_051_ROI_019	cell__04	cell__06	SMALL_051	108.494	[0.0876255 0.07685419 0.09297843 0.08527853 0.07994617 0.09960828 0.10465753 0.09816361 0.09354958 0.12433423 0.11825019 0.10953795 0.09111529 0.10551968 0.09477277 0.12403962 0.12465559 0.12396486 0.12217918 0.13240383 0.13312225 0.11354046 0.1012207 0.12050292 0.11342173 0.11269469 0.12247545 0.11255532 0.09457442 0.08556659]
332	SMALL_051_PROC_04_01	SMALL_051_ROI_020	cell__04	cell__06	SMALL_051	97.0441	[0.099902 0.09765672 0.0797736 0.09020584 0.08673533 0.09758318 0.10683614 0.10652217 0.08483195 0.08682393 0.11270452 0.08317429 0.09802925 0.08919259 0.1183462 0.12990087 0.12993148 0.13463742 0.11155762 0.12629677 0.11915053 0.11654941 0.10050032 0.1191884 0.11331772 0.11108283 0.11258859 0.09032743 0.10182908 0.10416058]
333	SMALL_051_PROC_04_01	SMALL_051_ROI_022	cell__04	cell__06	SMALL_051	107.036	[0.11078862 0.12806389 0.10534402 0.0986103 0.09605998 0.09321712 0.10189886 0.09255917 0.09428613 0.1009574 0.10684485 0.1120372 0.10891468 0.11877508 0.12168614 0.12850334 0.15021554 0.12050548 0.1193549 0.0986695 0.12895446 0.10851376 0.08959052 0.09299625 0.0906191 0.10889087 0.11400372 0.10902455 0.08809607 0.08656804]
334	SMALL_051_PROC_04_01	SMALL_051_ROI_033	cell__04	cell__06	SMALL_051	115.283	[0.08259329 0.07459259 0.11275845 0.0714162 0.08837711 0.09080363 0.10923983 0.12641528 0.09947515 0.09799885 0.10739855 0.12087257 0.08369896 0.10501356 0.13605522 0.1209008 0.12524427 0.12185276 0.10818036 0.13576877 0.10130133 0.16168199 0.13934375 0.14234826 0.1174062 0.1248711 0.10192567 0.08837304 0.08909947 0.06764804]
335	SMALL_051_PROC_04_01	SMALL_051_ROI_034	cell__04	cell__06	SMALL_051	88.8386	[0.10490176 0.09627388 0.1064203 0.1027656 0.10371487 0.09392866 0.09320567 0.10923359 0.09710339 0.08998063 0.11056363 0.10383698 0.091622 0.12062093 0.11789374 0.11163794 0.12823839 0.12389622 0.11444395 0.1250889 0.11017869 0.10743713 0.10324 0.08467973 0.10657171 0.11489711 0.08387929 0.101318 0.09017252 0.0968984 ]
336	SMALL_051_PROC_04_01	SMALL_051_ROI_035	cell__04	cell__06	SMALL_051	88.1866	[0.1114771 0.1165368 0.09806665 0.10413721 0.09619569 0.09686548 0.0849234 0.09092606 0.12485771 0.13503204 0.11598266 0.11931844 0.11018619 0.11365706 0.10575241 0.11811279 0.09969875 0.10660786 0.09207696 0.10917153 0.08984643 0.09206989 0.09984899 0.0916858 0.09208005 0.06218623 0.08016888 0.09121555 0.11432154 0.12503787]
337	SMALL_051_PROC_04_01	SMALL_051_ROI_036	cell__04	cell__06	SMALL_051	61.8604	[0.13781156 0.12285501 0.11938916 0.12176411 0.13127077 0.11856861 0.11057068 0.1230573 0.13268791 0.1135 0.14664604 0.10793676 0.13202225 0.12336392 0.11609697 0.12256177 0.1179901 0.13004798 0.14647294 0.11856802 0.11452856 0.11039921 0.13709956 0.11556903 0.10662421 0.09166565 0.08658157 0.11953713 0.10181069 0.11860385]
338	SMALL_051_PROC_04_01	SMALL_051_ROI_038	cell__04	cell__06	SMALL_051	51.7034	[0.12888441 0.11944572 0.11714173 0.13071611 0.09882587 0.10443888 0.09526453 0.1043248 0.10454002 0.09536019 0.11066332 0.11660824 0.09441698 0.08961694 0.09597904 0.12629877 0.11566986 0.10185805 0.07686661 0.09852737 0.08122542 0.0795761 0.09460151 0.08958938 0.08510555 0.08346325 0.09697596 0.09095078 0.08889671 0.06948361]
339	SMALL_051_PROC_04_01	SMALL_051_ROI_039	cell__04	cell__06	SMALL_051	57.7169	[0.11739025 0.1257189 0.12742662 0.12181979 0.12110825 0.12212171 0.10663196 0.11355869 0.12088004 0.12637582 0.11392841 0.11747493 0.10548721 0.11058434 0.13211738 0.12700171 0.13288404 0.13032898 0.12545206 0.12680559 0.11455376 0.12519916 0.13330817 0.10522708 0.12608544 0.12049373 0.11714205 0.10061936 0.11749438 0.12551741]
340	SMALL_051_PROC_04_01	SMALL_051_ROI_041	cell__04	cell__06	SMALL_051	47.5643	[0.11713391 0.09423832 0.09287512 0.08999442 0.10969808 0.11240408 0.09772672 0.10277391 0.12236942 0.11049672 0.10517906 0.12606736 0.11523793 0.11202114 0.11646639 0.11335649 0.12493241 0.11814964 0.11229389 0.10439149 0.11930186 0.11676387 0.1362468 0.12713514 0.12193264 0.13610963 0.13609503 0.12438622 0.13062244 0.13363518]
341	SMALL_051_PROC_04_01	SMALL_051_ROI_045	cell__04	cell__06	SMALL_051	37.393	[0.14572331 0.14982617 0.15668549 0.12957663 0.11174157 0.09321021 0.13846728 0.1302946 0.11874512 0.09333157 0.11949381 0.104666 0.11025396 0.12212802 0.1194466 0.13210346 0.11708334 0.102825 0.12380737 0.13809649 0.15043009 0.12500155 0.10471944 0.11431441 0.09719935 0.09520424 0.10732795 0.0920702 0.11491053 0.0993394 ]
342	SMALL_051_PROC_04_01	SMALL_051_ROI_050	cell__04	cell__06	SMALL_051	48.9879	[0.09802793 0.10144496 0.08427944 0.11106669 0.11303883 0.12690022 0.10301323 0.10772771 0.10468823 0.10311351 0.11442795 0.11276995 0.11039391 0.12122919 0.12431576 0.12130844 0.09873702 0.11458027 0.10874365 0.09591932 0.10261476 0.10666641 0.09895225 0.09697503 0.09008236 0.12649505 0.13367748 0.13792839 0.10659436 0.08917761]
343	SMALL_051_PROC_04_01	SMALL_051_ROI_052	cell__04	cell__06	SMALL_051	71.4864	[0.11561319 0.08445281 0.09217627 0.10943027 0.10027255 0.10783399 0.09617053 0.11265991 0.12742952 0.11939475 0.11379434 0.11746547 0.11371642 0.11768665 0.13895243 0.11673241 0.11552156 0.13921358 0.12188886 0.11769389 0.13483757 0.11455285 0.11777995 0.11317605 0.12895358 0.12259986 0.11417712 0.10812149 0.11577458 0.11436739]
344	SMALL_051_PROC_04_01	SMALL_051_ROI_057	cell__04	cell__06	SMALL_051	78.4923	[0.1299423 0.11000066 0.12342128 0.10889812 0.12177881 0.12094543 0.14151792 0.12735651 0.13700315 0.11215945 0.12981365 0.11292266 0.12339152 0.1305632 0.12836299 0.15246438 0.14199291 0.12715201 0.10477935 0.10634054 0.10397425 0.1166813 0.12933621 0.1120317 0.11481481 0.11798747 0.11423849 0.12728095 0.10194389 0.10582163]
345	SMALL_051_PROC_04_01	SMALL_051_ROI_063	cell__04	cell__06	SMALL_051	26.225	[0.06774864 0.07307258 0.09886769 0.09915475 0.11140105 0.0981371 0.08799139 0.09501545 0.09240152 0.06822715 0.10375656 0.10917769 0.13629978 0.13926877 0.10347213 0.10860106 0.13668714 0.13892141 0.11381381 0.10153226 0.13569237 0.14384644 0.13502587 0.13194008 0.10228548 0.09888558 0.10486981 0.09522912 0.10018903 0.1190249 ]
346	SMALL_051_PROC_04_01	SMALL_051_ROI_065	cell__04	cell__06	SMALL_051	29.1805	[0.09074811 0.09134763 0.11766394 0.09281923 0.10253111 0.10118946 0.10933347 0.10585645 0.10439414 0.10072236 0.114795 0.10034746 0.10830086 0.10434902 0.09872893 0.08730294 0.10131883 0.11196033 0.10190441 0.08480147 0.08274533 0.09327295 0.10982834 0.09918763 0.08951177 0.10212602 0.08092892 0.10119233 0.1067098 0.10476514]
347	SMALL_051_PROC_04_01	SMALL_051_ROI_066	cell__04	cell__06	SMALL_051	41.8744	[0.12074958 0.09854032 0.09337846 0.11436635 0.1124895 0.11045328 0.11357203 0.09154029 0.0911959 0.1090853 0.11407563 0.10687612 0.11537376 0.12257517 0.11503664 0.11155775 0.1172087 0.13439272 0.13734309 0.13720853 0.11181098 0.10134843 0.08975725 0.11779258 0.11134401 0.10441604 0.10132585 0.09756996 0.09418979 0.1060602 ]
348	SMALL_051_PROC_04_01	SMALL_051_ROI_067	cell__04	cell__06	SMALL_051	41.4853	[0.10037974 0.09214219 0.0896585 0.09346786 0.0865473 0.11447054 0.11228451 0.09161864 0.11767032 0.10248213 0.09387988 0.15095232 0.10807192 0.10558805 0.12116427 0.11405487 0.14546363 0.12125499 0.13102064 0.14269052 0.14773491 0.11109614 0.11680327 0.10857265 0.09768631 0.12282096 0.10303018 0.10536072 0.08295413 0.10117318]
349	SMALL_051_PROC_04_01	SMALL_051_ROI_068	cell__04	cell__06	SMALL_051	49.1929	[0.11098685 0.08803278 0.10253239 0.11176637 0.09934537 0.094799 0.09982715 0.11397943 0.11850882 0.11926854 0.12509474 0.11906457 0.11796268 0.10761696 0.13299496 0.12908309 0.15236561 0.14074337 0.12142298 0.11750044 0.12922803 0.1237162 0.11335718 0.11248058 0.10497309 0.11069191 0.11257152 0.10623691 0.11147437 0.09222808]
350	SMALL_051_PROC_04_01	SMALL_051_ROI_069	cell__04	cell__06	SMALL_051	52.8991	[0.08998812 0.09376935 0.09321245 0.08288613 0.08759996 0.09861938 0.07821837 0.09865706 0.09764077 0.10810944 0.08452125 0.093056 0.09675218 0.10506261 0.104056 0.10471763 0.11163289 0.10501274 0.09207317 0.10266856 0.08763259 0.099147 0.08403487 0.10364965 0.11027086 0.10103761 0.09073657 0.09590751 0.1228087 0.09531088]
351	SMALL_051_PROC_04_01	SMALL_051_ROI_071	cell__04	cell__06	SMALL_051	5.9206	[0.10434995 0.10035027 0.08405567 0.12079422 0.11437989 0.11917538 0.09739215 0.10841679 0.1084026 0.10470292 0.09628999 0.10762631 0.11100419 0.11449857 0.11065726 0.10822037 0.12347063 0.1214396 0.10331045 0.09340504 0.10773474 0.12690279 0.1397842 0.11236921 0.10910216 0.09827396 0.10417217 0.10115523 0.09242827 0.09816797]
352	SMALL_051_PROC_04_01	SMALL_051_ROI_072	cell__04	cell__06	SMALL_051	13.3593	[0.10207593 0.09932823 0.11259186 0.10312271 0.09837991 0.08436706 0.09273803 0.09365648 0.11268899 0.11240184 0.10009047 0.12204562 0.10338774 0.10396139 0.10265249 0.12221508 0.15139664 0.09718874 0.1095527 0.09432507 0.09567199 0.09488367 0.11372815 0.10845146 0.08726375 0.07326435 0.0668605 0.08345745 0.09092125 0.07562206]
353	SMALL_051_PROC_04_01	SMALL_051_ROI_075	cell__04	cell__06	SMALL_051	29.9731	[0.13082967 0.13346761 0.1331878 0.11767102 0.12176588 0.11588147 0.09668737 0.11543661 0.08711254 0.14166719 0.13171483 0.11810485 0.11784003 0.126077 0.09805903 0.12619647 0.11146351 0.10090769 0.10510553 0.09876618 0.11190282 0.12406042 0.13515975 0.13678647 0.11848284 0.12033894 0.11193557 0.11919261 0.11298656 0.10133721]
354	SMALL_051_PROC_04_01	SMALL_051_ROI_079	cell__04	cell__06	SMALL_051	26.3385	[0.11704088 0.10125781 0.08355208 0.10130178 0.12022304 0.10208715 0.11543177 0.09070151 0.12212989 0.11072729 0.10495349 0.11046744 0.11540877 0.11692976 0.09892591 0.11846004 0.1006226 0.10761187 0.08050956 0.10000526 0.0968848 0.08583635 0.08692841 0.09130973 0.10726433 0.0847544 0.09952834 0.12491461 0.09994403 0.122914 ]
355	SMALL_051_PROC_04_01	SMALL_051_ROI_088	cell__04	cell__06	SMALL_051	66.5044	[0.10958543 0.09503211 0.09123043 0.09191239 0.10080285 0.0968166 0.11668501 0.11095147 0.11055897 0.09096529 0.0905301 0.10149831 0.10341056 0.09661231 0.10006109 0.12356675 0.12478507 0.13118816 0.10479329 0.11290878 0.13630017 0.13532626 0.11966473 0.10925206 0.10745404 0.0990097 0.09924397 0.11818104 0.08868882 0.08862704]
356	SMALL_051_PROC_04_01	SMALL_051_ROI_091	cell__04	cell__06	SMALL_051	78.2415	[0.12008204 0.11621276 0.09217893 0.12179506 0.08975154 0.10717334 0.10349209 0.09921604 0.10172776 0.09773243 0.10160875 0.12137775 0.12515855 0.1162189 0.0894426 0.10368815 0.13142925 0.13582067 0.12506925 0.11386951 0.09219557 0.09951371 0.09470852 0.09980926 0.12418475 0.09927639 0.10359423 0.09668241 0.09235746 0.09090227]
357	SMALL_051_PROC_04_01	SMALL_051_ROI_093	cell__04	cell__06	SMALL_051	72.4525	[0.12166402 0.10767623 0.0885309 0.09424849 0.11113059 0.09388569 0.08404832 0.09759751 0.10247929 0.10792379 0.10998105 0.10129533 0.10565527 0.12941678 0.12145141 0.10777352 0.11708886 0.13918921 0.13015976 0.10458466 0.1078638 0.11184348 0.09779853 0.09998906 0.12183108 0.11965473 0.09873657 0.10846803 0.0921064 0.09197775]
358	SMALL_051_PROC_04_01	SMALL_051_ROI_094	cell__04	cell__06	SMALL_051	94.5513	[0.10518042 0.10886217 0.09784905 0.09786974 0.10068246 0.10901778 0.11849364 0.11466413 0.11400784 0.11330364 0.10473872 0.10518282 0.11301499 0.13274232 0.11243096 0.09421958 0.15922171 0.14323399 0.11618384 0.12899621 0.10661331 0.11673274 0.10307338 0.10126766 0.12552614 0.11029946 0.11053905 0.09441306 0.09074357 0.10634047]
359	SMALL_051_PROC_04_01	SMALL_051_ROI_097	cell__04	cell__06	SMALL_051	54.4407	[0.11884282 0.11534957 0.10200226 0.08959266 0.09441707 0.09644826 0.12993841 0.1281927 0.11329392 0.13552897 0.12637484 0.13072777 0.09255063 0.09912167 0.14557148 0.12565704 0.13316996 0.12192305 0.09747776 0.1195 0.10081881 0.13922777 0.13012284 0.11621672 0.10677592 0.10650374 0.10814001 0.08923796 0.11359969 0.11328093]
360	SMALL_051_PROC_04_02	SMALL_051_ROI_002	cell__04	cell__06	SMALL_051	78.764	[0.10993204 0.10301568 0.09093049 0.10527444 0.0993483 0.0929978 0.09289998 0.09231681 0.09879831 0.09121418 0.09305649 0.09478869 0.07130858 0.05151712 0.08741778 0.0830189 0.09322814 0.06866231 0.07204057 0.07498037 0.08082133 0.06813291 0.06980344 0.09775551 0.08633828 0.08718842 0.0850847 0.07628734 0.08630502 0.09135168]
361	SMALL_051_PROC_04_02	SMALL_051_ROI_003	cell__04	cell__06	SMALL_051	70.3229	[0.07032825 0.06991814 0.07095016 0.08005205 0.07056946 0.08113073 0.07536713 0.07671865 0.05403778 0.06542189 0.06451702 0.07523973 0.08679919 0.06310972 0.06737033 0.09129523 0.09683881 0.08322558 0.08502493 0.08528538 0.09850088 0.09512711 0.09488477 0.0990346 0.09350589 0.09743855 0.0876038 0.08566209 0.07957966 0.08196227]
362	SMALL_051_PROC_04_02	SMALL_051_ROI_005	cell__04	cell__06	SMALL_051	74.4468	[0.09816277 0.10007269 0.0722293 0.06011057 0.08173569 0.10757365 0.09733632 0.06544718 0.0799517 0.0811479 0.08484258 0.09122328 0.07312628 0.08645514 0.09577397 0.08610605 0.0710159 0.07826968 0.09723884 0.08762032 0.10504377 0.08267381 0.0784975 0.0817229 0.08223507 0.07122042 0.08114214 0.08503824 0.09463847 0.07038229]
363	SMALL_051_PROC_04_02	SMALL_051_ROI_006	cell__04	cell__06	SMALL_051	71.8831	[0.10401862 0.07771757 0.08073701 0.09159046 0.06629453 0.06669097 0.08271905 0.06435675 0.0737987 0.08893989 0.09066618 0.07518349 0.07054306 0.08716675 0.09886601 0.11564219 0.1017814 0.10215594 0.10114718 0.09790481 0.09941452 0.09781453 0.08543834 0.07590466 0.06828728 0.09224455 0.08827564 0.11967663 0.0981612 0.08738853]
364	SMALL_051_PROC_04_02	SMALL_051_ROI_013	cell__04	cell__06	SMALL_051	58.7379	[0.07123911 0.06441757 0.07979494 0.09553322 0.09099602 0.0990014 0.09516005 0.08792076 0.09769275 0.09635799 0.09383213 0.09174045 0.06697258 0.08466199 0.10124922 0.07292331 0.09975307 0.09152767 0.11625742 0.09004842 0.07984761 0.09037466 0.09383331 0.08790308 0.07449592 0.09449936 0.09436851 0.08540208 0.08263205 0.08498557]
365	SMALL_051_PROC_04_02	SMALL_051_ROI_016	cell__04	cell__06	SMALL_051	53.6227	[0.11345005 0.0863152 0.07192967 0.08650853 0.08318549 0.09448638 0.0869283 0.09350516 0.10350158 0.11051777 0.08663436 0.0956039 0.09190694 0.09505678 0.0766105 0.07702637 0.09730834 0.10336161 0.10359106 0.08691274 0.09894138 0.07554612 0.06516741 0.07346273 0.08626082 0.07540038 0.10064237 0.09089131 0.08930602 0.08833284]
366	SMALL_051_PROC_04_02	SMALL_051_ROI_018	cell__04	cell__06	SMALL_051	106.482	[0.05740731 0.07076614 0.08008935 0.07708915 0.09331343 0.07915312 0.07498651 0.07408784 0.09222354 0.09546189 0.06751597 0.07260774 0.0735038 0.10127628 0.10125903 0.08686679 0.09744561 0.11035552 0.10657664 0.0818151 0.08571674 0.0857722 0.09087253 0.08953818 0.10032761 0.08984267 0.07533303 0.0849734 0.08674629 0.06444001]
367	SMALL_051_PROC_04_02	SMALL_051_ROI_019	cell__04	cell__06	SMALL_051	92.1051	[0.08470711 0.06083985 0.0723405 0.07150174 0.07099622 0.05968117 0.06267461 0.06804342 0.06419861 0.0687029 0.06055978 0.07417673 0.07731641 0.0535511 0.06100145 0.07958392 0.08355906 0.08984737 0.10645078 0.0787154 0.07230454 0.07933514 0.09035518 0.06981505 0.0807499 0.09848437 0.0864462 0.07448587 0.05528022 0.06400068]
368	SMALL_051_PROC_04_02	SMALL_051_ROI_020	cell__04	cell__06	SMALL_051	80.6792	[0.08812818 0.07879193 0.07620397 0.07359282 0.05707914 0.07123409 0.07834354 0.07358925 0.07350882 0.07629072 0.06602988 0.07171929 0.06475933 0.06039354 0.07731178 0.07619176 0.07199189 0.07881667 0.07528083 0.08121387 0.07658979 0.08014741 0.07948387 0.0759906 0.07862714 0.08036356 0.08286662 0.07455009 0.06869829 0.07727433]
369	SMALL_051_PROC_04_02	SMALL_051_ROI_022	cell__04	cell__06	SMALL_051	90.8219	[0.09266755 0.08871096 0.08196964 0.07094683 0.08775561 0.07088473 0.0702668 0.09258174 0.11244535 0.08315689 0.08577838 0.05021074 0.05951777 0.051578 0.06695458 0.0867347 0.09116962 0.08975261 0.08957971 0.09622121 0.08425552 0.07004679 0.09428191 0.08556438 0.0728109 0.07796051 0.09448078 0.0864436 0.07772 0.07860535]
370	SMALL_051_PROC_04_02	SMALL_051_ROI_033	cell__04	cell__06	SMALL_051	98.9564	[0.07726735 0.06742597 0.06367934 0.09012931 0.10482197 0.06498295 0.06759106 0.08282387 0.07015956 0.07063352 0.07327117 0.07916014 0.0615682 0.09410961 0.07917268 0.09132274 0.09419588 0.10041967 0.11266292 0.08616373 0.11792495 0.0752467 0.10304068 0.07428129 0.11036581 0.09151696 0.089039 0.07047408 0.08821327 0.05154246]
371	SMALL_051_PROC_04_02	SMALL_051_ROI_034	cell__04	cell__06	SMALL_051	72.4147	[0.08265465 0.06743211 0.06310456 0.06183635 0.0679953 0.07384995 0.06010819 0.07768358 0.06866041 0.06319854 0.05961891 0.07940152 0.09494126 0.08505383 0.08364078 0.10256104 0.08111063 0.0742974 0.07681861 0.0816131 0.08290314 0.08250231 0.0720056 0.07474715 0.06244345 0.08338537 0.08494468 0.08877847 0.0951236 0.10224333]
372	SMALL_051_PROC_04_02	SMALL_051_ROI_035	cell__04	cell__06	SMALL_051	72.3185	[0.07322861 0.07350319 0.07190182 0.07248025 0.08025168 0.10881805 0.09760646 0.10165141 0.07343849 0.06115129 0.05952946 0.06838891 0.06529101 0.07874196 0.0809417 0.07021674 0.06338942 0.0699007 0.07644392 0.05563697 0.07473634 0.08874603 0.05967414 0.07990445 0.08266631 0.08010884 0.09081665 0.1029543 0.09393155 0.07820658]
373	SMALL_051_PROC_04_02	SMALL_051_ROI_036	cell__04	cell__06	SMALL_051	45.9269	[0.088066 0.12386024 0.09269508 0.09200273 0.06920373 0.06724505 0.05131276 0.07339049 0.09201386 0.120089 0.07654594 0.09475496 0.10400841 0.10547789 0.07663779 0.08651273 0.10476196 0.10791868 0.07948765 0.0987528 0.06910455 0.09468518 0.08614082 0.09808986 0.07659605 0.05708074 0.0599799 0.07195302 0.05882454 0.06399448]
374	SMALL_051_PROC_04_02	SMALL_051_ROI_038	cell__04	cell__06	SMALL_051	36.5948	[0.08051967 0.0843309 0.08627278 0.09947336 0.09329728 0.08557832 0.09928135 0.0972791 0.08405131 0.08906365 0.10160793 0.09116128 0.09912554 0.07932263 0.08286824 0.09499932 0.08332186 0.07353425 0.0640543 0.05982905 0.07527792 0.07713322 0.05398549 0.05908398 0.07319111 0.07428925 0.06768913 0.06360582 0.06755973 0.07538767]
375	SMALL_051_PROC_04_02	SMALL_051_ROI_039	cell__04	cell__06	SMALL_051	42.006	[0.07807349 0.08236127 0.08538288 0.09706579 0.09786887 0.09664161 0.09303565 0.06997037 0.08301986 0.08681485 0.08551 0.08309294 0.06604168 0.07318275 0.08133011 0.08059961 0.11554228 0.11043218 0.09939307 0.10034173 0.08843832 0.0744677 0.08156479 0.08830869 0.08416021 0.09227857 0.06871383 0.0698766 0.05574334 0.06697915]
376	SMALL_051_PROC_04_02	SMALL_051_ROI_041	cell__04	cell__06	SMALL_051	31.3407	[0.08300396 0.0762963 0.07287284 0.07495763 0.07253307 0.08229563 0.08507476 0.07800067 0.07485281 0.07696509 0.06580949 0.06769148 0.07458295 0.0750766 0.08137932 0.07500866 0.08536795 0.0863013 0.0936105 0.08610653 0.09566588 0.10595746 0.09907608 0.10745157 0.08588195 0.08368282 0.10156478 0.08481507 0.08625824 0.10926439]
377	SMALL_051_PROC_04_02	SMALL_051_ROI_045	cell__04	cell__06	SMALL_051	25.366	[0.08372261 0.10590018 0.10500086 0.06285449 0.07299079 0.07328235 0.09892509 0.08662065 0.0819707 0.0811207 0.0958125 0.07953745 0.08481826 0.07055664 0.08775864 0.1079926 0.10151866 0.08394575 0.07101549 0.07187896 0.08263364 0.09980971 0.06399033 0.06816586 0.08515285 0.08529136 0.09320186 0.11245297 0.10493291 0.09616267]
378	SMALL_051_PROC_04_02	SMALL_051_ROI_050	cell__04	cell__06	SMALL_051	34.3863	[0.09261802 0.0886635 0.08459834 0.09185426 0.09389948 0.07941596 0.07287299 0.08314183 0.07781526 0.06675155 0.07540967 0.08115452 0.08662854 0.07298491 0.07302358 0.06961306 0.07868963 0.09976507 0.11110114 0.09471961 0.0937738 0.08192502 0.10272409 0.10372709 0.08482723 0.09062879 0.09852761 0.07713722 0.07468473 0.0644091 ]
379	SMALL_051_PROC_04_02	SMALL_051_ROI_052	cell__04	cell__06	SMALL_051	58.0466	[0.09355359 0.09841965 0.08262444 0.06767717 0.0725248 0.07446232 0.07371344 0.07962484 0.09236712 0.08399142 0.067791 0.06933038 0.08290104 0.09384636 0.09133359 0.09883371 0.11030753 0.11522811 0.10358285 0.08666017 0.08372927 0.09362693 0.08374897 0.08393175 0.08863941 0.07967586 0.08553286 0.09300827 0.09206055 0.07855211]
380	SMALL_051_PROC_04_02	SMALL_051_ROI_057	cell__04	cell__06	SMALL_051	66.699	[0.0917114 0.09270816 0.06895573 0.06416161 0.07223409 0.07596574 0.06505608 0.0788971 0.08464961 0.08750262 0.08281233 0.0863891 0.10384787 0.09571145 0.08044685 0.07314986 0.0829209 0.06824883 0.06066913 0.0739507 0.07133842 0.07391599 0.07373226 0.08968269 0.08768624 0.09160947 0.0732626 0.07533568 0.08514594 0.09553707]
381	SMALL_051_PROC_04_02	SMALL_051_ROI_063	cell__04	cell__06	SMALL_051	13.6306	[0.08280659 0.08301141 0.07234689 0.07978465 0.08614414 0.0660991 0.07234998 0.07814534 0.07183234 0.08009324 0.08429297 0.05987585 0.07930822 0.0772268 0.06868895 0.09062643 0.09978956 0.0905336 0.06173234 0.080252 0.10210033 0.09078491 0.08351125 0.08461497 0.10537597 0.06668417 0.0680935 0.07667333 0.08632418 0.0844386 ]
382	SMALL_051_PROC_04_02	SMALL_051_ROI_065	cell__04	cell__06	SMALL_051	33.667	[0.08118298 0.07476435 0.08546862 0.08504983 0.07350078 0.09449399 0.08505509 0.08624371 0.08539986 0.09593514 0.0873204 0.07054535 0.06459601 0.07588531 0.07586529 0.06471441 0.0694943 0.09087689 0.07619791 0.06770607 0.0648689 0.06757198 0.09164611 0.10187737 0.08048248 0.07711868 0.05640377 0.05428687 0.0561924 0.05388149]
383	SMALL_051_PROC_04_02	SMALL_051_ROI_066	cell__04	cell__06	SMALL_051	40.3129	[0.07941196 0.08735743 0.09866477 0.09355366 0.07295036 0.06770685 0.08844449 0.09836609 0.09472425 0.09884388 0.09946124 0.08926542 0.06993269 0.07736166 0.08600542 0.08271881 0.09094752 0.07305106 0.08508499 0.07916436 0.08947494 0.07786465 0.08281281 0.09975262 0.10200082 0.08497541 0.0893867 0.07121959 0.10176971 0.08690257]
384	SMALL_051_PROC_04_02	SMALL_051_ROI_067	cell__04	cell__06	SMALL_051	43.2324	[0.0558439 0.0454724 0.06131052 0.05815502 0.06850627 0.07542999 0.07553001 0.06307733 0.05937802 0.07019463 0.0891638 0.08571359 0.06708472 0.07652677 0.08397826 0.07065033 0.07477697 0.1028125 0.09600706 0.08960726 0.08231042 0.09920633 0.10193667 0.09229118 0.10012145 0.09117122 0.07467194 0.07125232 0.06781888 0.06364372]
385	SMALL_051_PROC_04_02	SMALL_051_ROI_068	cell__04	cell__06	SMALL_051	51.7511	[0.06986106 0.08361162 0.07845516 0.06614368 0.06854483 0.05914165 0.07736601 0.07565553 0.0739537 0.07635496 0.0914853 0.09414849 0.0926752 0.09449918 0.09868747 0.09489059 0.08719314 0.08362214 0.08728336 0.07865356 0.08645248 0.09822743 0.0959176 0.08717905 0.08926681 0.07837617 0.07562212 0.08409974 0.07722632 0.08909225]
386	SMALL_051_PROC_04_02	SMALL_051_ROI_069	cell__04	cell__06	SMALL_051	48.7861	[0.06356341 0.07831874 0.07852913 0.06097648 0.06949452 0.08480228 0.08321794 0.06032058 0.07220663 0.07902669 0.07947011 0.07452307 0.07177828 0.10003578 0.08000178 0.079559 0.08294975 0.09479467 0.07831563 0.07340276 0.08915851 0.07857593 0.0755954 0.08985603 0.08669047 0.07564216 0.08673795 0.07429173 0.0774368 0.08448389]
387	SMALL_051_PROC_04_02	SMALL_051_ROI_071	cell__04	cell__06	SMALL_051	11.6507	[0.08401177 0.0754054 0.07823231 0.075231 0.09126883 0.08624297 0.09609017 0.09656867 0.08265566 0.066811 0.0657596 0.08269986 0.08096548 0.08649164 0.07673859 0.09581618 0.09371631 0.08574814 0.08413832 0.07941275 0.07223912 0.06918388 0.09206518 0.08402829 0.08804971 0.10203058 0.09530818 0.0957843 0.06576838 0.08013692]
388	SMALL_051_PROC_04_02	SMALL_051_ROI_072	cell__04	cell__06	SMALL_051	29.7697	[0.09783376 0.0919581 0.0962439 0.07953755 0.06990834 0.0867664 0.10762574 0.08882373 0.07726818 0.06010899 0.06938057 0.07784903 0.09186746 0.08913804 0.08107238 0.0727907 0.08164625 0.07689915 0.07315868 0.07893588 0.08915223 0.078252 0.08149789 0.07676696 0.07169695 0.08990104 0.07831233 0.08725654 0.07903804 0.0930432 ]
389	SMALL_051_PROC_04_02	SMALL_051_ROI_075	cell__04	cell__06	SMALL_051	46.3868	[0.07679694 0.09069654 0.09346693 0.09661906 0.09310886 0.07405117 0.08661165 0.08439634 0.09836222 0.08517932 0.08873411 0.09032565 0.09982196 0.08874714 0.09527348 0.09079001 0.08012638 0.06214097 0.0653198 0.07168636 0.09195829 0.05667115 0.05304327 0.07360532 0.08801381 0.09055034 0.09175927 0.09078284 0.09178545 0.08068398]
390	SMALL_051_PROC_04_02	SMALL_051_ROI_079	cell__04	cell__06	SMALL_051	38.6081	[0.09336126 0.11078239 0.09368425 0.06797657 0.0644631 0.10719422 0.08467431 0.09544424 0.10544798 0.09473043 0.07950708 0.11513717 0.10419702 0.08404467 0.07035507 0.06581475 0.07498884 0.06831835 0.07916849 0.0837408 0.05510764 0.06182634 0.0841708 0.09379639 0.09242176 0.07536814 0.07393215 0.0776158 0.09394075 0.07660638]
391	SMALL_051_PROC_04_02	SMALL_051_ROI_088	cell__04	cell__06	SMALL_051	63.0222	[0.08099521 0.0713716 0.08507986 0.07600195 0.08557274 0.09115629 0.07397472 0.07498368 0.06458251 0.07890076 0.08031003 0.08463423 0.08202503 0.08501718 0.07320502 0.07453265 0.08858452 0.10184268 0.09072592 0.08908439 0.08240456 0.07815196 0.08487199 0.08447816 0.08958579 0.0778369 0.0716119 0.07747993 0.07370804 0.06279106]
392	SMALL_051_PROC_04_02	SMALL_051_ROI_091	cell__04	cell__06	SMALL_051	73.8903	[0.07564552 0.07794219 0.07797567 0.07717083 0.0754206 0.07365232 0.0700017 0.09003982 0.08334461 0.08803842 0.07241058 0.08001861 0.07326294 0.07045457 0.07103581 0.0963375 0.09742252 0.09716284 0.09195445 0.09686174 0.08544696 0.09036133 0.0928993 0.08957006 0.08775131 0.10068116 0.07861067 0.07082859 0.06898751 0.05968975]
393	SMALL_051_PROC_04_02	SMALL_051_ROI_093	cell__04	cell__06	SMALL_051	65.4123	[0.08693398 0.07839207 0.0925907 0.07161206 0.08144979 0.06868291 0.05850023 0.08129978 0.0679466 0.07212821 0.05971246 0.08121535 0.08698334 0.08083505 0.07579113 0.09649007 0.10036972 0.0819334 0.07871592 0.08322146 0.07405825 0.08010473 0.08497989 0.07778838 0.08724137 0.08406741 0.08051867 0.07248025 0.05713514 0.06310122]
394	SMALL_051_PROC_04_02	SMALL_051_ROI_094	cell__04	cell__06	SMALL_051	78.3225	[0.09887196 0.09115183 0.07947023 0.0785107 0.05552151 0.06948322 0.09025837 0.08700273 0.09602035 0.07872173 0.07305632 0.0832391 0.09499096 0.09153795 0.08867743 0.08199916 0.0953752 0.08930283 0.0943266 0.07663274 0.06554752 0.0716201 0.076219 0.08238328 0.09269892 0.08676459 0.08943441 0.08655353 0.07260136 0.08581718]
395	SMALL_051_PROC_04_02	SMALL_051_ROI_097	cell__04	cell__06	SMALL_051	42.2219	[0.11020157 0.11108125 0.0773079 0.06210781 0.08183365 0.093423 0.08549466 0.08569183 0.10564633 0.10125199 0.08216901 0.09194021 0.08128618 0.08931532 0.07054348 0.08630218 0.0674714 0.0663308 0.08477532 0.10946017 0.10610096 0.10796588 0.0736345 0.09885163 0.08735341 0.07089968 0.08055411 0.08611827 0.07985811 0.07768713]
396	SMALL_051_PROC_04_03	SMALL_051_ROI_002	cell__04	cell__06	SMALL_051	86.8068	[0.10847444 0.08583154 0.09342256 0.10513968 0.10545196 0.08974378 0.07518315 0.07552926 0.07013793 0.09400383 0.09743469 0.09895633 0.07620468 0.08843992 0.09376658 0.10170895 0.09477811 0.09294258 0.09125131 0.09534725 0.09176277 0.06687057 0.07820221 0.08129787 0.06500281 0.06947846 0.07592473 0.09348027 0.07833748 0.06056066]
397	SMALL_051_PROC_04_03	SMALL_051_ROI_003	cell__04	cell__06	SMALL_051	78.357	[0.09094791 0.07142998 0.08669296 0.11219574 0.07797719 0.06677147 0.07755764 0.08998183 0.10157145 0.10062948 0.0981232 0.08069242 0.10328833 0.10118129 0.10011815 0.09956926 0.10991368 0.0964685 0.10934303 0.08349757 0.09013548 0.09055181 0.08204046 0.08669558 0.10425623 0.07712777 0.0830773 0.07687853 0.10106575 0.07520786]
398	SMALL_051_PROC_04_03	SMALL_051_ROI_005	cell__04	cell__06	SMALL_051	81.8087	[0.07861164 0.0810869 0.08995999 0.06909718 0.07001637 0.06775723 0.09360808 0.1085314 0.08248471 0.08790648 0.0811661 0.06384572 0.0670269 0.08458242 0.09013841 0.08276505 0.09111968 0.07676454 0.08633979 0.08334526 0.07118379 0.0861846 0.11230822 0.09103084 0.10449306 0.09964335 0.08165605 0.08532898 0.06556041 0.06423016]
399	SMALL_051_PROC_04_03	SMALL_051_ROI_006	cell__04	cell__06	SMALL_051	78.6706	[0.08973207 0.09826591 0.08723229 0.10337139 0.07074563 0.08223252 0.09420661 0.09485033 0.08937625 0.12060112 0.09307589 0.081185 0.0951783 0.07896683 0.07892861 0.08539651 0.10619286 0.11159567 0.12816714 0.09993548 0.08925017 0.08820741 0.11925294 0.08455792 0.09059016 0.09727375 0.09270058 0.10622907 0.10943529 0.08944755]
400	SMALL_051_PROC_04_03	SMALL_051_ROI_013	cell__04	cell__06	SMALL_051	63.0863	[0.10247431 0.10251556 0.08595453 0.09873759 0.08528927 0.08232086 0.08102074 0.09274156 0.07272843 0.07923846 0.09828415 0.08560472 0.07347953 0.08917156 0.09705485 0.08716345 0.10017366 0.07886646 0.07797547 0.10923771 0.12631981 0.09792016 0.09007828 0.07333248 0.10079159 0.09460313 0.07919909 0.08766328 0.09278824 0.08472698]
401	SMALL_051_PROC_04_03	SMALL_051_ROI_016	cell__04	cell__06	SMALL_051	55.9488	[0.11837466 0.09921919 0.11980453 0.0927439 0.11918305 0.13771851 0.10223211 0.10060928 0.11002371 0.08593267 0.10273421 0.11213558 0.12256013 0.09723965 0.10129565 0.10446439 0.1227779 0.12226306 0.07874215 0.07761979 0.08333008 0.106518 0.09200631 0.08867658 0.09977639 0.09230022 0.07957224 0.08243084 0.08560263 0.07132713]
402	SMALL_051_PROC_04_03	SMALL_051_ROI_018	cell__04	cell__06	SMALL_051	108.105	[0.09389809 0.07015104 0.09330142 0.10441733 0.09899874 0.07815567 0.09983984 0.08476327 0.10770921 0.06622716 0.06554569 0.0830004 0.07145406 0.09615366 0.11254236 0.09955075 0.08000182 0.10293111 0.10537633 0.1161372 0.1017789 0.0867202 0.07360597 0.07161787 0.08096244 0.10100061 0.09766918 0.07890278 0.07822636 0.08812846]
403	SMALL_051_PROC_04_03	SMALL_051_ROI_019	cell__04	cell__06	SMALL_051	93.4713	[0.08637338 0.08588505 0.09153729 0.08622335 0.07365431 0.06025832 0.08552854 0.09246799 0.09639258 0.07925508 0.08998982 0.08868773 0.09519803 0.08965468 0.09000158 0.09187147 0.09780521 0.09884254 0.08781357 0.08650847 0.12295279 0.08807227 0.08935061 0.09686047 0.09354967 0.06664588 0.08329844 0.08507221 0.08028726 0.08065481]
404	SMALL_051_PROC_04_03	SMALL_051_ROI_020	cell__04	cell__06	SMALL_051	81.9178	[0.07435375 0.08701117 0.06560393 0.05468536 0.06873497 0.074686 0.0822371 0.07716088 0.08243911 0.08340894 0.08933606 0.08424168 0.09566298 0.09324246 0.07807032 0.09707431 0.10167378 0.08379559 0.09264987 0.09739848 0.10183961 0.08898675 0.0891122 0.10592476 0.09886019 0.10222069 0.10195497 0.09436883 0.08191797 0.09702491]
405	SMALL_051_PROC_04_03	SMALL_051_ROI_022	cell__04	cell__06	SMALL_051	94.0954	[0.09475233 0.09414446 0.08994873 0.07985985 0.09251823 0.09333578 0.09142446 0.07992652 0.08194355 0.0993941 0.08812013 0.08620182 0.07712525 0.10625756 0.09301619 0.10160329 0.08787042 0.08127104 0.09137778 0.09215293 0.1021151 0.10031055 0.09687352 0.08004922 0.09195343 0.07983161 0.08423662 0.07471251 0.07163435 0.05665964]
406	SMALL_051_PROC_04_03	SMALL_051_ROI_033	cell__04	cell__06	SMALL_051	99.9241	[0.09279193 0.07905766 0.07597542 0.06752722 0.07160582 0.06817727 0.11026382 0.08436099 0.08759327 0.06833809 0.06793026 0.06611019 0.10356996 0.06244389 0.11932223 0.10719918 0.09946682 0.08394101 0.07561475 0.12437082 0.11519561 0.10098542 0.07495424 0.09395621 0.1112155 0.07407367 0.06410971 0.05306726 0.09457635 0.08832399]
407	SMALL_051_PROC_04_03	SMALL_051_ROI_034	cell__04	cell__06	SMALL_051	74.5682	[0.10027312 0.08972565 0.08987909 0.09754052 0.0907531 0.08616261 0.09224985 0.07046573 0.08824857 0.07496057 0.08194636 0.09910454 0.09497045 0.07474729 0.09248619 0.09769483 0.10927297 0.10406734 0.09570217 0.08773539 0.09304878 0.08150684 0.08778845 0.0905044 0.0693927 0.06921115 0.09495684 0.08353372 0.07555402 0.07308447]
408	SMALL_051_PROC_04_03	SMALL_051_ROI_035	cell__04	cell__06	SMALL_051	72.0224	[0.07158604 0.06695966 0.08284392 0.06476017 0.08110713 0.08447732 0.06785435 0.06472822 0.0754671 0.07094962 0.07751229 0.07688285 0.06926873 0.07801613 0.06091065 0.10199962 0.10055451 0.10285855 0.10271801 0.09676333 0.10860107 0.10162955 0.09611647 0.09225758 0.08727709 0.0756249 0.06852069 0.08090721 0.06969261 0.0803993 ]
409	SMALL_051_PROC_04_03	SMALL_051_ROI_036	cell__04	cell__06	SMALL_051	45.926	[0.09374836 0.08431553 0.09269943 0.09251602 0.09452312 0.11418716 0.10714253 0.12445985 0.09891853 0.08265494 0.09208424 0.09922321 0.10636623 0.08896347 0.11357461 0.09061898 0.08897382 0.10931323 0.0972815 0.11127055 0.10130014 0.07862678 0.096083 0.10257585 0.09939549 0.09630975 0.11673467 0.11602129 0.09119499 0.08088599]
410	SMALL_051_PROC_04_03	SMALL_051_ROI_038	cell__04	cell__06	SMALL_051	42.2208	[0.06621516 0.08141145 0.07925123 0.09067125 0.07288562 0.08264744 0.07305 0.07389227 0.09165214 0.08652306 0.08584746 0.08223134 0.09501866 0.09722485 0.08791071 0.09090928 0.07557147 0.08321754 0.08861084 0.09747853 0.0867416 0.07714686 0.06884521 0.07610737 0.09017967 0.08732999 0.0774461 0.08480687 0.08875938 0.08585314]
411	SMALL_051_PROC_04_03	SMALL_051_ROI_039	cell__04	cell__06	SMALL_051	46.7726	[0.10423941 0.1044408 0.0799996 0.07690008 0.08132462 0.06864605 0.06448446 0.0962076 0.09099494 0.10079288 0.108858 0.10951852 0.09257029 0.09951321 0.10124124 0.09581603 0.09998532 0.08766618 0.1105507 0.11606539 0.09446605 0.10443131 0.10657108 0.10832924 0.07399982 0.07570883 0.09875445 0.06702515 0.07480163 0.0817003 ]
412	SMALL_051_PROC_04_03	SMALL_051_ROI_041	cell__04	cell__06	SMALL_051	35.2723	[0.08061686 0.08435522 0.06637698 0.0812467 0.07934452 0.09121367 0.07671972 0.08070961 0.10593544 0.10150795 0.1097158 0.11507793 0.11660929 0.10597527 0.09734971 0.11349232 0.12196528 0.1302195 0.08718294 0.07276955 0.09083941 0.09075113 0.09851952 0.09940411 0.09145818 0.08617752 0.11445474 0.10053472 0.08209886 0.0769123 ]
413	SMALL_051_PROC_04_03	SMALL_051_ROI_045	cell__04	cell__06	SMALL_051	32.9918	[0.08326834 0.10815015 0.09426483 0.08085075 0.06993637 0.10896256 0.10266634 0.09881906 0.10920224 0.0974443 0.09160324 0.0987 0.09162304 0.08259406 0.10635292 0.09201514 0.09321967 0.09196377 0.11421934 0.12389992 0.11501465 0.09494128 0.09638079 0.09698776 0.08706647 0.08406023 0.09829414 0.08135614 0.09261287 0.09724783]
414	SMALL_051_PROC_04_03	SMALL_051_ROI_050	cell__04	cell__06	SMALL_051	32.2652	[0.0967866 0.08973073 0.08644727 0.07313329 0.09179861 0.07470761 0.08421837 0.06714551 0.07348402 0.08634492 0.08517573 0.1011893 0.09109238 0.09148658 0.08547402 0.07795872 0.07681691 0.10493736 0.09048328 0.10248214 0.09883624 0.09286723 0.0871975 0.06961163 0.08476807 0.08579712 0.08620243 0.07514928 0.0799214 0.07599446]
415	SMALL_051_PROC_04_03	SMALL_051_ROI_052	cell__04	cell__06	SMALL_051	54.6499	[0.0885387 0.07179833 0.0757503 0.08767139 0.09246116 0.07696978 0.08196988 0.08950116 0.09400492 0.0841565 0.10146811 0.09171328 0.09499338 0.08998775 0.09658569 0.10547221 0.09920198 0.11476317 0.12649653 0.1108633 0.11139817 0.09841671 0.10702907 0.09392183 0.08375297 0.09663685 0.10746404 0.08410292 0.08235117 0.09155513]
416	SMALL_051_PROC_04_03	SMALL_051_ROI_057	cell__04	cell__06	SMALL_051	62.05	[0.08744194 0.09520112 0.10375362 0.0953353 0.08538289 0.08808032 0.09759283 0.10822043 0.11123493 0.09488533 0.09649645 0.07837998 0.09339064 0.08168714 0.08808266 0.09483108 0.10861259 0.09855287 0.1015849 0.10267366 0.08326984 0.07802928 0.08534025 0.08486017 0.10181651 0.10282985 0.09821472 0.09638673 0.08094271 0.07472756]
417	SMALL_051_PROC_04_03	SMALL_051_ROI_063	cell__04	cell__06	SMALL_051	9.3935	[0.09666346 0.07706203 0.09385957 0.0722467 0.07552023 0.07636987 0.09662617 0.09192591 0.09579715 0.08781517 0.10869027 0.10563813 0.11083381 0.09831279 0.11087113 0.10087652 0.0907593 0.08464549 0.07870832 0.06478114 0.05658143 0.08385673 0.07465656 0.07631075 0.06151942 0.07358453 0.07547895 0.07184103 0.05772075 0.0570548 ]
418	SMALL_051_PROC_04_03	SMALL_051_ROI_065	cell__04	cell__06	SMALL_051	26.0494	[0.09159118 0.08278677 0.08400685 0.0828196 0.05875592 0.06550419 0.07253601 0.08798752 0.08538364 0.08623541 0.0886888 0.11028439 0.10145641 0.08551683 0.09299455 0.08709539 0.10664539 0.09061788 0.10276935 0.0927824 0.09809245 0.08716692 0.08775941 0.0829632 0.05907315 0.06853649 0.06637522 0.09193105 0.0865282 0.08543324]
419	SMALL_051_PROC_04_03	SMALL_051_ROI_066	cell__04	cell__06	SMALL_051	32.1734	[0.09094327 0.10907701 0.10780876 0.09604675 0.10070294 0.10133474 0.08694431 0.07503092 0.07059074 0.07354085 0.08643459 0.1032492 0.09381435 0.07926748 0.08432267 0.08443953 0.10936587 0.11051191 0.10993666 0.09283178 0.09286523 0.09875461 0.11977078 0.09144855 0.08861091 0.08204335 0.09918277 0.09748822 0.09517317 0.08484383]
420	SMALL_051_PROC_04_03	SMALL_051_ROI_067	cell__04	cell__06	SMALL_051	35.1047	[0.08247618 0.09903627 0.08032162 0.07324132 0.07102971 0.09330523 0.07909721 0.05848605 0.06944137 0.08761962 0.08348447 0.09833158 0.09328498 0.07409878 0.07913625 0.09118435 0.10307987 0.08235512 0.11028711 0.10367853 0.10054272 0.09949096 0.10065502 0.10120652 0.06463693 0.07150275 0.08229197 0.08632485 0.09279179 0.07172205]
421	SMALL_051_PROC_04_03	SMALL_051_ROI_068	cell__04	cell__06	SMALL_051	43.64	[0.07663134 0.08059443 0.08041075 0.08911165 0.07529489 0.08686302 0.07685334 0.08357455 0.0820655 0.07385131 0.09207016 0.09987277 0.10705964 0.09138337 0.10420678 0.10919004 0.11394252 0.0875748 0.09704663 0.09485801 0.1002668 0.07052029 0.08025325 0.08477592 0.08132698 0.09231669 0.08836481 0.07137231 0.07688618 0.08018868]
422	SMALL_051_PROC_04_03	SMALL_051_ROI_069	cell__04	cell__06	SMALL_051	41.0116	[0.06529623 0.07399074 0.07375701 0.07434185 0.06248449 0.09199057 0.0691006 0.08656967 0.09919813 0.07380163 0.07643456 0.08302395 0.1018235 0.09337168 0.09467593 0.0937191 0.11019109 0.10274885 0.08751088 0.09456849 0.0696765 0.0923821 0.09299736 0.09341163 0.0780268 0.07243855 0.06381393 0.08525816 0.07316126 0.07961104]
423	SMALL_051_PROC_04_03	SMALL_051_ROI_071	cell__04	cell__06	SMALL_051	14.6146	[0.10430706 0.08506657 0.09111269 0.0674499 0.07079467 0.08322781 0.07723158 0.08553513 0.0866933 0.0840249 0.07013133 0.07991234 0.09845778 0.08355333 0.09600627 0.09336771 0.09628174 0.09669374 0.11437398 0.10753749 0.09445834 0.09973716 0.07732301 0.08789331 0.07896492 0.08469598 0.0769641 0.07268054 0.07932539 0.09442947]
424	SMALL_051_PROC_04_03	SMALL_051_ROI_072	cell__04	cell__06	SMALL_051	29.5282	[0.07914264 0.09793217 0.09537783 0.08930143 0.09152714 0.09235996 0.07698549 0.08832964 0.08504831 0.0932154 0.09262382 0.07243759 0.10424201 0.08692644 0.09106602 0.09414829 0.09645174 0.09211661 0.08436377 0.07415425 0.07244122 0.06261206 0.05580547 0.06333277 0.08144963 0.06318976 0.08900477 0.06447066 0.08067137 0.06624293]
425	SMALL_051_PROC_04_03	SMALL_051_ROI_075	cell__04	cell__06	SMALL_051	45.2536	[0.08218398 0.08644531 0.10628795 0.08211345 0.0861679 0.09340052 0.10912799 0.13660817 0.10770191 0.09272118 0.08131329 0.09130425 0.09255891 0.09493359 0.09105793 0.08265877 0.08270809 0.08172686 0.09963535 0.09622322 0.0927973 0.11874919 0.08668067 0.0950142 0.09592263 0.09054496 0.0847762 0.08264364 0.07145693 0.09871566]
426	SMALL_051_PROC_04_03	SMALL_051_ROI_079	cell__04	cell__06	SMALL_051	33.4469	[0.09167399 0.10872378 0.09879184 0.07786064 0.09718691 0.09101116 0.1033686 0.07916954 0.09203764 0.0896394 0.10968944 0.09196734 0.09638425 0.10376327 0.08709388 0.10060821 0.08664568 0.08415084 0.08919613 0.08711822 0.08762402 0.07472549 0.06689477 0.08463496 0.09884242 0.11094775 0.08638804 0.0760414 0.09513296 0.09377228]
427	SMALL_051_PROC_04_03	SMALL_051_ROI_088	cell__04	cell__06	SMALL_051	55.2171	[0.088454 0.09228179 0.08384157 0.06855009 0.06466332 0.07906235 0.09352062 0.08784196 0.08575602 0.09306484 0.09848016 0.07527267 0.07542382 0.09053545 0.09097606 0.08049399 0.08877665 0.1002642 0.11975075 0.1235823 0.09453893 0.0901666 0.08441912 0.09306028 0.07875893 0.08558683 0.07407747 0.07732967 0.08502061 0.06772855]
428	SMALL_051_PROC_04_03	SMALL_051_ROI_091	cell__04	cell__06	SMALL_051	66.2926	[0.09207529 0.08360001 0.08146913 0.09598459 0.08002258 0.07720207 0.08541446 0.0895093 0.07665533 0.07064203 0.07722449 0.07949345 0.07832691 0.08290622 0.08158182 0.07643667 0.09192273 0.11157991 0.12110396 0.11286978 0.0887708 0.07748025 0.09830812 0.07834427 0.08013359 0.08293898 0.08342071 0.07200028 0.08068384 0.08047638]
429	SMALL_051_PROC_04_03	SMALL_051_ROI_093	cell__04	cell__06	SMALL_051	58.4939	[0.09709272 0.0803808 0.07667376 0.09203283 0.07489156 0.09300824 0.07885269 0.07603837 0.08191337 0.08140581 0.07928507 0.08634657 0.08933838 0.09205923 0.10648395 0.10374009 0.10013346 0.11613461 0.12323551 0.10515874 0.10011999 0.09172148 0.11032875 0.08416152 0.08155382 0.07442081 0.08935901 0.09116813 0.08855472 0.08813189]
430	SMALL_051_PROC_04_03	SMALL_051_ROI_094	cell__04	cell__06	SMALL_051	78.9595	[0.09594007 0.09272883 0.07647658 0.07549445 0.08668413 0.07558255 0.09435092 0.08548398 0.07155785 0.0823941 0.07231977 0.07691639 0.07477247 0.08788955 0.09049314 0.10021191 0.10970847 0.1113964 0.10293266 0.11456835 0.10584635 0.09687825 0.09784066 0.07762633 0.10416873 0.09379919 0.07912649 0.07245833 0.07364141 0.07261223]
431	SMALL_051_PROC_04_03	SMALL_051_ROI_097	cell__04	cell__06	SMALL_051	37.7808	[0.10358977 0.11575204 0.11642077 0.1048513 0.09140396 0.10354086 0.10043662 0.0942144 0.10934724 0.09206667 0.08766725 0.08104392 0.09287371 0.09207367 0.10293022 0.09892859 0.09083169 0.10847095 0.08938046 0.07893395 0.08585595 0.08038927 0.07909641 0.1039614 0.10834186 0.09466014 0.09820339 0.08356111 0.07571604 0.09092051]
432	SMALL_051_PROC_04_04	SMALL_051_ROI_002	cell__04	cell__06	SMALL_051	95.4863	[0.09066279 0.09944784 0.10544896 0.08697014 0.09025718 0.10090132 0.1134825 0.09431663 0.09528806 0.11353943 0.09815315 0.08820766 0.08598347 0.08855683 0.09003672 0.08018474 0.09363504 0.08168508 0.08614201 0.07743337 0.08182122 0.0878958 0.07882691 0.0780584 0.10245809 0.08559831 0.07722885 0.08190924 0.09037438 0.07538937]
433	SMALL_051_PROC_04_04	SMALL_051_ROI_003	cell__04	cell__06	SMALL_051	87.2698	[0.09425431 0.09128365 0.08804254 0.10722932 0.09668504 0.09696372 0.09355926 0.08610249 0.09322576 0.10985889 0.09909212 0.09380559 0.09386654 0.08562368 0.09598757 0.09339904 0.11618137 0.11360567 0.10287445 0.08930155 0.11159256 0.12746993 0.13215217 0.12990314 0.09631621 0.08851198 0.09024734 0.09141741 0.09205247 0.10057148]
434	SMALL_051_PROC_04_04	SMALL_051_ROI_005	cell__04	cell__06	SMALL_051	94.3345	[0.09718292 0.08990867 0.10851433 0.10795825 0.09783266 0.08655605 0.0967471 0.09466955 0.10092745 0.10267425 0.099292 0.110415 0.10032215 0.08539296 0.10114493 0.08197518 0.09678328 0.11617582 0.11224774 0.09786932 0.07321471 0.09962844 0.07803612 0.07218316 0.07080756 0.08751232 0.08740502 0.05711646 0.08144847 0.06819941]
435	SMALL_051_PROC_04_04	SMALL_051_ROI_006	cell__04	cell__06	SMALL_051	92.9132	[0.10677054 0.10797749 0.09683868 0.09773457 0.06473762 0.06767179 0.07835512 0.06584711 0.07870844 0.08294175 0.08799285 0.08704355 0.11477485 0.10075811 0.09516192 0.11634007 0.09699471 0.10118919 0.10142079 0.11313481 0.11213012 0.10898039 0.11523433 0.11138944 0.1099791 0.10875054 0.0908388 0.11007175 0.11087344 0.11023237]
436	SMALL_051_PROC_04_04	SMALL_051_ROI_013	cell__04	cell__06	SMALL_051	80.9387	[0.08176031 0.05577896 0.07790446 0.09513913 0.08516096 0.08480155 0.09932661 0.10228344 0.1006849 0.10335427 0.09863371 0.10890693 0.09635845 0.0997253 0.09188492 0.09050735 0.11855693 0.10881211 0.09999768 0.11104822 0.08386159 0.10523178 0.10132057 0.10079747 0.09661999 0.09767846 0.09721299 0.09241094 0.09596683 0.1018005 ]
437	SMALL_051_PROC_04_04	SMALL_051_ROI_016	cell__04	cell__06	SMALL_051	74.8809	[0.10962299 0.10565027 0.11515343 0.09489772 0.09940804 0.11814458 0.10398067 0.11989722 0.09720422 0.11418181 0.1108848 0.09223932 0.11970735 0.09454702 0.08469456 0.0949505 0.09675498 0.07650855 0.08765212 0.08831532 0.11760744 0.09211163 0.08492635 0.13095057 0.0997963 0.09938378 0.09835642 0.11835429 0.08379883 0.07597182]
438	SMALL_051_PROC_04_04	SMALL_051_ROI_018	cell__04	cell__06	SMALL_051	127.205	[0.10880889 0.08359333 0.08278266 0.08978923 0.11346539 0.11766472 0.10869905 0.10246957 0.11220969 0.10619946 0.11206752 0.08232486 0.08257197 0.1084408 0.11582025 0.12684338 0.10754856 0.10090263 0.12358101 0.11671595 0.11637656 0.1326683 0.13137103 0.11490336 0.11511358 0.09852388 0.08878809 0.10196681 0.08965225 0.09342886]
439	SMALL_051_PROC_04_04	SMALL_051_ROI_019	cell__04	cell__06	SMALL_051	112.581	[0.09426602 0.06834803 0.0741815 0.08597416 0.0668049 0.0787915 0.10189677 0.08940873 0.07042463 0.08021828 0.08118066 0.07433987 0.06599676 0.06318348 0.06535496 0.07982885 0.07782002 0.08771579 0.09009747 0.10490459 0.11441961 0.10746211 0.11396594 0.11690382 0.10671896 0.09360447 0.10354503 0.08616111 0.09390771 0.10375544]
440	SMALL_051_PROC_04_04	SMALL_051_ROI_020	cell__04	cell__06	SMALL_051	101.029	[0.09857067 0.07968951 0.08515297 0.08865905 0.0856331 0.08905127 0.08306564 0.09430884 0.09120878 0.0973069 0.08882327 0.08700697 0.09208132 0.07026121 0.09079914 0.09840176 0.09587688 0.12472417 0.12246464 0.11398158 0.10891328 0.10479574 0.11986764 0.10115709 0.09974879 0.11354618 0.08983941 0.07808666 0.0987897 0.09346974]
441	SMALL_051_PROC_04_04	SMALL_051_ROI_022	cell__04	cell__06	SMALL_051	112.707	[0.10526295 0.10817006 0.09278917 0.0882657 0.0896703 0.09474921 0.10468957 0.10264065 0.0785982 0.08320792 0.09067958 0.09127379 0.07798105 0.07006133 0.10158705 0.1029079 0.10388529 0.10205138 0.12108057 0.12491902 0.1097562 0.09009441 0.08710898 0.09314744 0.10441636 0.08902612 0.09441576 0.0971041 0.0879071 0.084899 ]
442	SMALL_051_PROC_04_04	SMALL_051_ROI_033	cell__04	cell__06	SMALL_051	119.021	[0.09551074 0.0782191 0.08398866 0.08319943 0.08977371 0.08812761 0.09247574 0.064425 0.09560308 0.10720558 0.07502339 0.07318717 0.07561456 0.1104798 0.10521447 0.10992313 0.09709589 0.10937794 0.12278857 0.11645213 0.1089218 0.13473641 0.10070538 0.13187199 0.11180666 0.12185018 0.1069238 0.10688837 0.10277198 0.10607062]
443	SMALL_051_PROC_04_04	SMALL_051_ROI_034	cell__04	cell__06	SMALL_051	93.5715	[0.0887611 0.08710079 0.08400838 0.09100383 0.07560929 0.08921747 0.08653457 0.09922497 0.09013879 0.07493898 0.08457519 0.08639739 0.09263669 0.10022486 0.08211502 0.09182232 0.08135226 0.09781558 0.10691161 0.09867326 0.10071241 0.09787402 0.08791833 0.06994831 0.09370196 0.1085462 0.08536325 0.11257658 0.08120751 0.0799918 ]
444	SMALL_051_PROC_04_04	SMALL_051_ROI_035	cell__04	cell__06	SMALL_051	90.8883	[0.09710103 0.08704481 0.07659955 0.10028816 0.09314727 0.07911431 0.10469996 0.07652019 0.07587601 0.07146992 0.08151307 0.08382381 0.07429696 0.08835123 0.09470087 0.08934068 0.07796612 0.08479571 0.09623087 0.1119338 0.10263033 0.07989804 0.08767685 0.10085433 0.08580447 0.07508653 0.08528836 0.08610633 0.10127863 0.10068577]
445	SMALL_051_PROC_04_04	SMALL_051_ROI_036	cell__04	cell__06	SMALL_051	64.9528	[0.11038432 0.09595256 0.12038507 0.12949911 0.10929374 0.10178974 0.10028136 0.11662252 0.12006594 0.10323252 0.10651013 0.12138826 0.09761475 0.1117362 0.11877741 0.0967903 0.10840227 0.10973443 0.1064346 0.10234153 0.09353802 0.10644813 0.09298174 0.10165671 0.10065888 0.1079306 0.0961227 0.1164847 0.10067453 0.08695704]
446	SMALL_051_PROC_04_04	SMALL_051_ROI_038	cell__04	cell__06	SMALL_051	58.7474	[0.09747111 0.07505435 0.09923096 0.09310717 0.08708711 0.09132159 0.06658243 0.08964288 0.10273482 0.1245097 0.10180921 0.08359611 0.08240562 0.0883727 0.08056247 0.11012184 0.10626217 0.09872238 0.07765077 0.10267404 0.07487085 0.0703974 0.07829333 0.09456361 0.09130145 0.0909266 0.07012332 0.08692495 0.08960588 0.05923896]
447	SMALL_051_PROC_04_04	SMALL_051_ROI_039	cell__04	cell__06	SMALL_051	64.2386	[0.0929364 0.10077586 0.09830451 0.1021714 0.09967922 0.09460609 0.10437816 0.09650889 0.10880655 0.09956084 0.11851826 0.09960656 0.1239803 0.10714646 0.10338409 0.10839134 0.11311013 0.12545371 0.11069424 0.11628492 0.11652486 0.09122244 0.12050243 0.11323176 0.10184568 0.10758469 0.0988037 0.10414213 0.11190085 0.10030679]
448	SMALL_051_PROC_04_04	SMALL_051_ROI_041	cell__04	cell__06	SMALL_051	53.3685	[0.09564938 0.10394639 0.10986183 0.10655745 0.0737192 0.09325636 0.11339461 0.11720924 0.1115325 0.09684041 0.08772074 0.1023187 0.09000887 0.10118841 0.12136509 0.09912562 0.11105553 0.1160724 0.10138772 0.09106244 0.11202022 0.11763499 0.10534835 0.12501941 0.1107576 0.11891428 0.10202258 0.0743119 0.08269979 0.09795421]
449	SMALL_051_PROC_04_04	SMALL_051_ROI_045	cell__04	cell__06	SMALL_051	45.6484	[0.09114509 0.10247325 0.11437266 0.11972473 0.11443384 0.1290377 0.11925293 0.11481526 0.1016807 0.10356997 0.10552077 0.11485655 0.09277737 0.09426129 0.11145669 0.1166835 0.09193318 0.0797518 0.10393799 0.08737203 0.09520213 0.10019762 0.07822427 0.10332174 0.08633953 0.09441919 0.095285 0.09621955 0.10281519 0.0836678 ]
450	SMALL_051_PROC_04_04	SMALL_051_ROI_050	cell__04	cell__06	SMALL_051	50.6751	[0.10253382 0.10001256 0.07769971 0.09569917 0.09514885 0.09893107 0.10739298 0.09488026 0.09364288 0.08352999 0.06782218 0.09231321 0.08828424 0.10467793 0.10941109 0.11209915 0.11791741 0.10312225 0.07138307 0.08202724 0.08150414 0.09037968 0.07862596 0.09695142 0.09455786 0.10321923 0.09769018 0.09063715 0.08400973 0.10491617]
451	SMALL_051_PROC_04_04	SMALL_051_ROI_052	cell__04	cell__06	SMALL_051	71.5511	[0.09738828 0.08858516 0.10226856 0.10651147 0.09429096 0.09870469 0.10047533 0.10211647 0.09759194 0.10463849 0.09170457 0.08933189 0.08888456 0.10901216 0.11544889 0.10742941 0.10402834 0.12990839 0.12307573 0.10577069 0.11845416 0.10519402 0.11527654 0.10300517 0.09901442 0.11006124 0.09881252 0.10052441 0.10019425 0.09705599]
452	SMALL_051_PROC_04_04	SMALL_051_ROI_057	cell__04	cell__06	SMALL_051	77.1208	[0.1119671 0.10515478 0.11709234 0.11704011 0.10430007 0.10680312 0.11868114 0.1102326 0.08357197 0.09942002 0.10770124 0.09079127 0.11516992 0.10631894 0.09918652 0.11776861 0.11889235 0.12630424 0.10827828 0.08280529 0.09127681 0.09079365 0.10734599 0.08773648 0.10133758 0.09697985 0.09263902 0.0893297 0.08400529 0.08574525]
453	SMALL_051_PROC_04_04	SMALL_051_ROI_063	cell__04	cell__06	SMALL_051	27.9992	[0.06255571 0.06838559 0.07157063 0.08262485 0.07115777 0.07761848 0.09243821 0.06969562 0.07709663 0.09036995 0.10984293 0.10850323 0.10198231 0.10080041 0.09983726 0.11503295 0.10666474 0.09625689 0.10272324 0.07699148 0.0911924 0.11475115 0.08933158 0.08668504 0.09622684 0.07355845 0.09348459 0.07085684 0.07274835 0.08917955]
454	SMALL_051_PROC_04_04	SMALL_051_ROI_065	cell__04	cell__06	SMALL_051	21.4308	[0.11101846 0.07915694 0.09682426 0.08580575 0.08743822 0.08809631 0.08994164 0.10381017 0.09736542 0.08654507 0.087021 0.09856231 0.09463479 0.0735847 0.10250442 0.07035588 0.08828005 0.0862465 0.07278738 0.0759659 0.0816113 0.08211511 0.08381938 0.08270632 0.0826508 0.08460177 0.09935141 0.09337755 0.0866726 0.0913714 ]
455	SMALL_051_PROC_04_04	SMALL_051_ROI_066	cell__04	cell__06	SMALL_051	35.9358	[0.09799829 0.09263608 0.10256959 0.09858846 0.10846048 0.09896551 0.08763969 0.10414127 0.09488229 0.08969448 0.08835351 0.09819738 0.09194012 0.09039353 0.1159581 0.088544 0.09976396 0.10859601 0.10572015 0.10475828 0.0889363 0.089903 0.10373901 0.11134747 0.10796554 0.07539753 0.08897544 0.09345521 0.08055914 0.09384426]
456	SMALL_051_PROC_04_04	SMALL_051_ROI_067	cell__04	cell__06	SMALL_051	34.1594	[0.07394211 0.09493276 0.07578717 0.08261869 0.06941071 0.09010801 0.09483181 0.07870981 0.06438534 0.06867452 0.10458336 0.09213974 0.08334577 0.09108297 0.108681 0.09097978 0.11934889 0.12729534 0.12866378 0.11926738 0.11938408 0.10790471 0.11270647 0.10574499 0.09713802 0.09700211 0.10341665 0.10200602 0.08964419 0.09907897]
457	SMALL_051_PROC_04_04	SMALL_051_ROI_068	cell__04	cell__06	SMALL_051	41.3449	[0.08972879 0.09689863 0.09050878 0.07482373 0.07439029 0.08523466 0.08877067 0.09516616 0.09296247 0.11104121 0.1110848 0.07758896 0.08482749 0.11322655 0.102201 0.09696632 0.12824017 0.13180458 0.13697727 0.12123947 0.11600446 0.1084539 0.11022551 0.12296775 0.12225751 0.11160628 0.09376634 0.08535172 0.09486808 0.07708991]
458	SMALL_051_PROC_04_04	SMALL_051_ROI_069	cell__04	cell__06	SMALL_051	47.6871	[0.07454124 0.08500821 0.08393851 0.07718342 0.06785107 0.05694021 0.06252735 0.09161295 0.08334461 0.08859892 0.08341244 0.09819751 0.08756246 0.08670649 0.07073782 0.10533556 0.11047336 0.09214024 0.10516339 0.08902495 0.08028421 0.10170162 0.09950444 0.10638914 0.10889232 0.07334157 0.093085 0.09934217 0.0784437 0.07576738]
459	SMALL_051_PROC_04_04	SMALL_051_ROI_071	cell__04	cell__06	SMALL_051	14.5121	[0.08211792 0.07907806 0.08809179 0.08341024 0.10016625 0.08237601 0.09911369 0.11376303 0.07738993 0.08155906 0.08051885 0.10640138 0.08970866 0.08966156 0.10307034 0.09893483 0.09441012 0.10014168 0.09683664 0.10989012 0.09595447 0.09548857 0.10222349 0.09772804 0.09698852 0.09404354 0.10335155 0.10224217 0.07493239 0.08646348]
460	SMALL_051_PROC_04_04	SMALL_051_ROI_072	cell__04	cell__06	SMALL_051	12.738	[0.118615 0.12574412 0.12784571 0.08027584 0.08500185 0.08248232 0.09974613 0.091174 0.12036013 0.12188794 0.09178458 0.12244869 0.08638217 0.10516566 0.09019979 0.08508752 0.09769875 0.09771277 0.0968688 0.09435935 0.08389076 0.0843291 0.10500202 0.11895689 0.09769141 0.11054959 0.07983891 0.07984973 0.06365371 0.07593252]
461	SMALL_051_PROC_04_04	SMALL_051_ROI_075	cell__04	cell__06	SMALL_051	26.5158	[0.10822773 0.10745441 0.10496678 0.11699336 0.11069942 0.11426881 0.12677296 0.10494878 0.09672677 0.12996219 0.08318073 0.09868062 0.10872733 0.12299587 0.08183257 0.06967556 0.08909082 0.10421788 0.08954885 0.07345265 0.08576228 0.10215439 0.07856379 0.08537461 0.09716049 0.07462376 0.09956698 0.08837235 0.07364879 0.08246087]
462	SMALL_051_PROC_04_04	SMALL_051_ROI_079	cell__04	cell__06	SMALL_051	17.37	[0.1001726 0.08018605 0.09867072 0.11719034 0.10426856 0.10729234 0.11874761 0.11348536 0.1286562 0.10969664 0.10427178 0.1087764 0.10968824 0.09694198 0.11933993 0.09490416 0.05362066 0.07445335 0.0683459 0.0800371 0.07883926 0.07759119 0.08858719 0.08303217 0.09084748 0.0729365 0.07808629 0.0937493 0.07149538 0.11282781]
463	SMALL_051_PROC_04_04	SMALL_051_ROI_088	cell__04	cell__06	SMALL_051	60.6367	[0.09207825 0.09899634 0.10300623 0.07651524 0.08942381 0.11422628 0.08512001 0.08528789 0.08625722 0.08200681 0.08298155 0.09280821 0.07654412 0.08144105 0.08716078 0.09395537 0.10573769 0.09831805 0.08369709 0.09673421 0.09984869 0.09340298 0.08996694 0.10841053 0.09677193 0.0919864 0.08435691 0.08748209 0.0660288 0.08363292]
464	SMALL_051_PROC_04_04	SMALL_051_ROI_091	cell__04	cell__06	SMALL_051	72.5692	[0.10507088 0.09870987 0.09398503 0.08857217 0.07404471 0.10285968 0.09415109 0.08814361 0.0837102 0.08703472 0.07195008 0.08611305 0.10080738 0.08362663 0.09231926 0.08885894 0.10760259 0.11673117 0.11953988 0.11576406 0.0924035 0.09433773 0.09931004 0.09067987 0.09962362 0.09902422 0.1005141 0.10343698 0.08495015 0.10971633]
465	SMALL_051_PROC_04_04	SMALL_051_ROI_093	cell__04	cell__06	SMALL_051	68.2207	[0.09407109 0.10113346 0.1007375 0.08290503 0.096232 0.09518593 0.08431621 0.09024146 0.0736099 0.08859794 0.07890942 0.09037315 0.10301624 0.09844274 0.108805 0.10332656 0.10767212 0.1328889 0.10537206 0.09933568 0.09715595 0.11220012 0.10212451 0.0938611 0.11454153 0.12046458 0.10125803 0.08944557 0.08657418 0.07036538]
466	SMALL_051_PROC_04_04	SMALL_051_ROI_094	cell__04	cell__06	SMALL_051	98.0316	[0.09751514 0.08639531 0.0824684 0.09638954 0.08769288 0.09292126 0.11504154 0.08486824 0.0858037 0.09581852 0.10944877 0.08003167 0.09229036 0.10270698 0.09542452 0.0977739 0.1050652 0.10437292 0.10096153 0.10783557 0.10706242 0.12248422 0.10661834 0.11616499 0.11243586 0.11556022 0.11121603 0.08750421 0.08740068 0.10495753]
467	SMALL_051_PROC_04_04	SMALL_051_ROI_097	cell__04	cell__06	SMALL_051	53.9434	[0.11736728 0.11385658 0.11138577 0.09575849 0.10776327 0.12753697 0.10804406 0.11503986 0.11422264 0.10414723 0.09618255 0.1324901 0.0957904 0.08228436 0.09597628 0.08188431 0.08282914 0.10470886 0.0921399 0.08914874 0.09282909 0.092668 0.09944281 0.10075615 0.10772103 0.12374718 0.11589656 0.07792458 0.08297769 0.09544487]
468	SMALL_051_PROC_05_01	SMALL_051_ROI_002	cell__05	cell__06	SMALL_051	122.019	[0.07228998 0.08668366 0.0823102 0.07392085 0.0712214 0.07589516 0.07479251 0.09494052 0.08425507 0.07841171 0.08137075 0.09495688 0.10180163 0.09826936 0.09039121 0.08954471 0.09241642 0.08322125 0.09018822 0.09546522 0.09755757 0.09554312 0.10508523 0.10569534 0.08723971 0.09035081 0.09037575 0.07203767 0.07291914 0.08904897]
469	SMALL_051_PROC_05_01	SMALL_051_ROI_003	cell__05	cell__06	SMALL_051	113.572	[0.06490071 0.08267606 0.07749837 0.07935996 0.07102483 0.08010399 0.07262184 0.07902874 0.08186213 0.07715323 0.07569188 0.08165349 0.08572083 0.08075053 0.08195935 0.07883289 0.09144787 0.08526134 0.08345472 0.09582387 0.10361693 0.09896916 0.10822126 0.09095947 0.09132542 0.10605156 0.11790503 0.12114057 0.09795176 0.0904837 ]
470	SMALL_051_PROC_05_01	SMALL_051_ROI_005	cell__05	cell__06	SMALL_051	114.307	[0.08818973 0.08325082 0.07939579 0.09574902 0.08524466 0.06776779 0.07456276 0.08342545 0.0692628 0.07056137 0.07358336 0.07932135 0.09586551 0.08231048 0.07908463 0.08157182 0.1022994 0.09558199 0.1071539 0.09574957 0.06774145 0.07619908 0.06348187 0.07259509 0.07817174 0.06817779 0.07754303 0.09132996 0.08637371 0.0819574 ]
471	SMALL_051_PROC_05_01	SMALL_051_ROI_006	cell__05	cell__06	SMALL_051	109.18	[0.10055555 0.10576514 0.11827172 0.10963688 0.09081 0.09969933 0.09970459 0.08583675 0.06985154 0.08162587 0.08102051 0.0759106 0.07509821 0.08198712 0.07157252 0.0886277 0.08223639 0.07389116 0.07222462 0.09912865 0.10806268 0.09222202 0.10109974 0.06964503 0.10528745 0.09617399 0.0892612 0.08916362 0.11733974 0.11972143]
472	SMALL_051_PROC_05_01	SMALL_051_ROI_013	cell__05	cell__06	SMALL_051	86.3068	[0.07111866 0.06009029 0.07544712 0.0809497 0.08048068 0.08438962 0.09906036 0.11315576 0.12321856 0.11124181 0.10197812 0.10355975 0.10424617 0.09111031 0.09000133 0.09769513 0.09227829 0.06569926 0.09884697 0.07946806 0.09456926 0.09281019 0.0867887 0.08148516 0.10955258 0.1004187 0.07906139 0.0845796 0.08960434 0.08031269]
473	SMALL_051_PROC_05_01	SMALL_051_ROI_016	cell__05	cell__06	SMALL_051	73.3332	[0.089283 0.09083339 0.10431863 0.12327549 0.10673362 0.09126546 0.10595674 0.08835539 0.08931116 0.09488727 0.08380506 0.08817306 0.0936438 0.09668147 0.09167464 0.10571469 0.09057427 0.07870369 0.09754143 0.11533506 0.10542333 0.09962463 0.1001471 0.0958713 0.09968489 0.09607173 0.07880716 0.09113722 0.09672404 0.10158837]
474	SMALL_051_PROC_05_01	SMALL_051_ROI_018	cell__05	cell__06	SMALL_051	117.666	[0.0783055 0.09771093 0.1008344 0.09573282 0.10656447 0.12205156 0.11363432 0.08487858 0.08872553 0.09261206 0.09245027 0.1028297 0.09674379 0.10044147 0.10607528 0.0924746 0.0963963 0.08799125 0.07594168 0.09467994 0.09278009 0.11342983 0.1188915 0.1179758 0.10673814 0.09829395 0.08563803 0.08192229 0.08063509 0.0765923 ]
475	SMALL_051_PROC_05_01	SMALL_051_ROI_019	cell__05	cell__06	SMALL_051	102.993	[0.08196922 0.07154411 0.08018534 0.0762129 0.09441571 0.07949282 0.07869877 0.07797156 0.08064839 0.08901688 0.07866489 0.0743628 0.07120393 0.07933575 0.0860228 0.07665048 0.07562116 0.07525349 0.0681004 0.07791145 0.08478495 0.09869345 0.10993364 0.10543461 0.10462457 0.08601935 0.10315868 0.09818465 0.10312566 0.09357176]
476	SMALL_051_PROC_05_01	SMALL_051_ROI_020	cell__05	cell__06	SMALL_051	91.9619	[0.08329972 0.08920117 0.07318899 0.07815891 0.07658911 0.09452749 0.09341856 0.09259453 0.07439485 0.07898002 0.0766532 0.0915313 0.08905314 0.09142634 0.1005344 0.07796636 0.09848422 0.09713563 0.10253333 0.08987754 0.10055994 0.08560436 0.0947584 0.09901445 0.09451736 0.08966654 0.11609798 0.1246526 0.10225874 0.09906328]
477	SMALL_051_PROC_05_01	SMALL_051_ROI_022	cell__05	cell__06	SMALL_051	111.09	[0.08626536 0.08941804 0.07897301 0.07947705 0.10042209 0.09614026 0.08350068 0.07498089 0.07696076 0.07027138 0.08333731 0.08668416 0.07974873 0.08489334 0.08994121 0.08795791 0.09049365 0.09387359 0.10678152 0.1003112 0.08202478 0.09009392 0.08554889 0.09858866 0.09224181 0.09177393 0.07832934 0.0750833 0.08591903 0.0938299 ]
478	SMALL_051_PROC_05_01	SMALL_051_ROI_033	cell__05	cell__06	SMALL_051	107.317	[0.08068793 0.07120281 0.09831502 0.0938644 0.09449814 0.08246984 0.07161447 0.07445069 0.09799935 0.09854866 0.11719222 0.10545565 0.09300319 0.10008859 0.09844099 0.07940234 0.0867571 0.0763713 0.11054694 0.11523377 0.10778732 0.11363614 0.10181865 0.11671465 0.12894625 0.12952832 0.11539531 0.11753692 0.09388801 0.09888261]
479	SMALL_051_PROC_05_01	SMALL_051_ROI_034	cell__05	cell__06	SMALL_051	88.9101	[0.06977744 0.07999879 0.06642092 0.07315259 0.07470969 0.08323221 0.08703465 0.08577495 0.09037356 0.0805013 0.09475252 0.08278175 0.07538293 0.0774566 0.07075613 0.0833015 0.10884423 0.10223166 0.09348034 0.09262446 0.09369247 0.10236032 0.11858116 0.11172846 0.10350364 0.08132203 0.08734116 0.08981906 0.08563375 0.10157581]
480	SMALL_051_PROC_05_01	SMALL_051_ROI_035	cell__05	cell__06	SMALL_051	77.0384	[0.07678348 0.06424375 0.07618615 0.07223411 0.07416028 0.08007967 0.09005767 0.09463167 0.08080833 0.07431765 0.0941082 0.09188496 0.08336957 0.09093054 0.09035833 0.07482273 0.07323124 0.08374098 0.07557893 0.10773981 0.10552601 0.10141936 0.08130439 0.07190388 0.07273829 0.07210476 0.09263601 0.10126952 0.07654365 0.08440179]
481	SMALL_051_PROC_05_01	SMALL_051_ROI_036	cell__05	cell__06	SMALL_051	57.4001	[0.07845645 0.08776298 0.09551202 0.10783844 0.09243263 0.08745995 0.1188497 0.11018374 0.09734604 0.09681293 0.07561606 0.08033173 0.08764082 0.07759858 0.08051419 0.08764736 0.07941777 0.05569534 0.0773887 0.09292679 0.08897715 0.1005232 0.10642219 0.09270043 0.08698798 0.10764356 0.09825146 0.0921325 0.09500753 0.08833599]
482	SMALL_051_PROC_05_01	SMALL_051_ROI_038	cell__05	cell__06	SMALL_051	71.341	[0.08425513 0.08233497 0.08687119 0.09306235 0.08587845 0.0816839 0.06092304 0.07072764 0.08227314 0.08847039 0.07457201 0.08743342 0.08849339 0.08227219 0.07687008 0.08781427 0.09181187 0.09600037 0.10044036 0.09892694 0.08133928 0.08435112 0.08047859 0.08092258 0.07780964 0.07276499 0.07762293 0.07236184 0.07213855 0.07416828]
483	SMALL_051_PROC_05_01	SMALL_051_ROI_039	cell__05	cell__06	SMALL_051	73.0363	[0.09004779 0.08313658 0.08364572 0.08944787 0.07536535 0.07827251 0.07742184 0.08421797 0.07932148 0.0739071 0.07723763 0.0894298 0.08021468 0.09590012 0.10231866 0.09159493 0.09785906 0.10984006 0.09955574 0.08923639 0.09538763 0.11528772 0.10907228 0.10426032 0.11530121 0.1112628 0.11089515 0.10875414 0.10758845 0.09497661]
484	SMALL_051_PROC_05_01	SMALL_051_ROI_041	cell__05	cell__06	SMALL_051	61.1965	[0.09863258 0.08772322 0.07297782 0.07842957 0.07941603 0.07148788 0.07530284 0.09390981 0.08673336 0.0675302 0.0806384 0.07414527 0.06811357 0.08200947 0.09770402 0.08732458 0.07453503 0.08797374 0.09115408 0.09736577 0.12031148 0.10583863 0.10514788 0.0986427 0.09211228 0.10649556 0.08675388 0.08676813 0.07513872 0.09224627]
485	SMALL_051_PROC_05_01	SMALL_051_ROI_045	cell__05	cell__06	SMALL_051	67.6283	[0.07470203 0.08399689 0.09734754 0.09072365 0.08100514 0.09453328 0.08697753 0.08246687 0.08144828 0.09661464 0.07905864 0.09159434 0.09770694 0.11288648 0.1250415 0.08071896 0.1021809 0.07292005 0.10086735 0.10710733 0.12397842 0.11795984 0.08647991 0.07853082 0.09165564 0.0986067 0.09185907 0.08737088 0.0754918 0.07326049]
486	SMALL_051_PROC_05_01	SMALL_051_ROI_050	cell__05	cell__06	SMALL_051	41.6456	[0.08287963 0.09692628 0.08066399 0.08130299 0.0904197 0.07212859 0.07217937 0.08899659 0.08683703 0.08328166 0.07690543 0.08541831 0.08427641 0.07886234 0.07193713 0.08417062 0.08459316 0.06904817 0.07297674 0.08741445 0.07220978 0.07112978 0.08284508 0.07221319 0.08553544 0.09212925 0.09290102 0.09511512 0.10452028 0.09257843]
487	SMALL_051_PROC_05_01	SMALL_051_ROI_052	cell__05	cell__06	SMALL_051	49.3181	[0.07259809 0.08606319 0.07398666 0.07314219 0.08292062 0.09589727 0.07708471 0.08134085 0.07247408 0.07603099 0.08313652 0.07693489 0.08198875 0.07559589 0.078562 0.0736047 0.09209529 0.09251531 0.08880685 0.09470611 0.09157135 0.09483093 0.0898269 0.09869176 0.11987331 0.10772031 0.10403458 0.11229854 0.10622574 0.10588381]
488	SMALL_051_PROC_05_01	SMALL_051_ROI_057	cell__05	cell__06	SMALL_051	48.2419	[0.06824112 0.06560805 0.06873085 0.06562666 0.07434003 0.07754134 0.0782691 0.07482345 0.08434922 0.07693549 0.0699333 0.08057938 0.09350167 0.07630606 0.08319082 0.06909077 0.06186223 0.07549245 0.08527219 0.07610542 0.1083727 0.10168012 0.0927343 0.10459692 0.10968228 0.09600318 0.09982746 0.10118031 0.09219815 0.084382 ]
489	SMALL_051_PROC_05_01	SMALL_051_ROI_063	cell__05	cell__06	SMALL_051	34.5121	[0.05557147 0.0588005 0.06539288 0.07356594 0.07520154 0.05796935 0.0585757 0.06443787 0.08075286 0.08894558 0.07550848 0.06318629 0.08893811 0.09439993 0.10576751 0.07506827 0.0851183 0.1014714 0.10097817 0.09794407 0.11313464 0.10763591 0.1153886 0.13585855 0.10321629 0.10430681 0.10244135 0.09123301 0.08716584 0.10400198]
490	SMALL_051_PROC_05_01	SMALL_051_ROI_065	cell__05	cell__06	SMALL_051	19.8657	[0.10068083 0.09232399 0.09831735 0.09455118 0.09032458 0.08973156 0.09004101 0.09412523 0.09876801 0.08384149 0.08226975 0.08197884 0.07315072 0.08693048 0.09994531 0.08938304 0.09643851 0.07778791 0.10741659 0.09881734 0.08127817 0.09732896 0.09426165 0.10391251 0.09851207 0.10903434 0.09777151 0.09138254 0.09781004 0.0808786 ]
491	SMALL_051_PROC_05_01	SMALL_051_ROI_066	cell__05	cell__06	SMALL_051	4.28389	[0.08519755 0.08842094 0.09115415 0.08184383 0.08831087 0.0671126 0.07223987 0.0741235 0.08866946 0.10117972 0.08237999 0.07342641 0.06747728 0.08336036 0.07557761 0.08285394 0.10382403 0.10336755 0.09105317 0.09621213 0.10487058 0.10525421 0.0931781 0.0829891 0.07868118 0.09919582 0.09799619 0.10623337 0.1011868 0.08328747]
492	SMALL_051_PROC_05_01	SMALL_051_ROI_067	cell__05	cell__06	SMALL_051	9.2539	[0.07317775 0.07604784 0.08605364 0.08112479 0.08063712 0.0744883 0.06937815 0.07457086 0.07528889 0.07675472 0.08085216 0.08863859 0.07552126 0.07874334 0.07841856 0.07048672 0.07132028 0.08875698 0.09998129 0.0902138 0.08849641 0.08739784 0.11247159 0.1174417 0.11552416 0.10213644 0.09274023 0.08383031 0.08612601 0.0740115 ]
493	SMALL_051_PROC_05_01	SMALL_051_ROI_068	cell__05	cell__06	SMALL_051	13.0295	[0.07487546 0.07456597 0.08611372 0.0887327 0.08165985 0.07751631 0.08208622 0.08827202 0.09013265 0.08035847 0.0806239 0.09254445 0.08608889 0.08268432 0.07736991 0.07566753 0.07882202 0.09796158 0.10284818 0.11451668 0.1022888 0.10398439 0.1143393 0.11156985 0.1157588 0.12615126 0.1277262 0.11008906 0.08253671 0.09606478]
494	SMALL_051_PROC_05_01	SMALL_051_ROI_069	cell__05	cell__06	SMALL_051	9.48595	[0.10377451 0.09077176 0.08506228 0.08909029 0.10355219 0.09658623 0.08830955 0.07689921 0.06229748 0.09235315 0.09436393 0.10109094 0.10575792 0.07307093 0.07041955 0.07422204 0.07169528 0.07799897 0.07208018 0.08334089 0.09036184 0.07824785 0.08809493 0.08981616 0.08491196 0.09269152 0.08765256 0.07511212 0.07871336 0.0737834 ]
495	SMALL_051_PROC_05_01	SMALL_051_ROI_071	cell__05	cell__06	SMALL_051	47.8384	[0.08867081 0.0879975 0.0920829 0.08564429 0.07658797 0.06803469 0.08064091 0.07688974 0.09898602 0.09633948 0.10075648 0.09790426 0.0871952 0.09142422 0.0926987 0.0813627 0.10635629 0.10070489 0.09643529 0.08697318 0.09243243 0.11498508 0.09754545 0.09638239 0.09379439 0.10961968 0.09486295 0.09036319 0.07731108 0.08611492]
496	SMALL_051_PROC_05_01	SMALL_051_ROI_072	cell__05	cell__06	SMALL_051	52.0441	[0.08599104 0.07986706 0.06887242 0.07916391 0.06786301 0.09085708 0.09720332 0.08998767 0.07898905 0.09202678 0.0912724 0.08359541 0.06336905 0.07644467 0.09827825 0.12106213 0.11311566 0.10218804 0.08403417 0.08465993 0.09595988 0.08189534 0.09163805 0.08833197 0.07194664 0.0809287 0.067973 0.087629 0.07664978 0.08016398]
497	SMALL_051_PROC_05_01	SMALL_051_ROI_075	cell__05	cell__06	SMALL_051	60.3339	[0.09124188 0.09880223 0.09684951 0.08232885 0.08279355 0.08618627 0.09432396 0.07616963 0.0918654 0.10091325 0.09956522 0.08418066 0.10538331 0.10054829 0.10323993 0.10342031 0.09283529 0.11934496 0.09728855 0.10026606 0.09418875 0.07522825 0.08442904 0.0930148 0.08866554 0.08455804 0.08922307 0.09908495 0.09525275 0.09107505]
498	SMALL_051_PROC_05_01	SMALL_051_ROI_079	cell__05	cell__06	SMALL_051	36.9126	[0.08472885 0.08379468 0.08210119 0.07648932 0.0925682 0.09561619 0.07980665 0.07218379 0.09877305 0.09899175 0.08754486 0.07800326 0.07437641 0.09148419 0.0845077 0.09932999 0.08063527 0.08822031 0.10651228 0.09330572 0.09020951 0.09487779 0.08086678 0.0916482 0.08078999 0.08767512 0.08315607 0.09160543 0.09689005 0.10154427]
499	SMALL_051_PROC_05_01	SMALL_051_ROI_088	cell__05	cell__06	SMALL_051	20.7282	[0.08977806 0.08846244 0.09849615 0.09847564 0.08695975 0.08756764 0.08657004 0.08068563 0.08661657 0.07963853 0.07515543 0.07084525 0.07818694 0.09105769 0.07248604 0.09272614 0.07535393 0.07773638 0.09825128 0.10130212 0.11606651 0.11243653 0.11532576 0.10009699 0.09003776 0.1192709 0.09808802 0.09025611 0.09632123 0.08512606]
500	SMALL_051_PROC_05_01	SMALL_051_ROI_091	cell__05	cell__06	SMALL_051	32.6995	[0.09030806 0.09729922 0.09526372 0.10076987 0.0955279 0.08788855 0.08253718 0.07026457 0.08793178 0.09683547 0.08578766 0.08152218 0.08148683 0.07459658 0.0633449 0.07988967 0.07666656 0.08819305 0.0877632 0.09807503 0.10971023 0.13392112 0.11042648 0.1009098 0.11958757 0.11402982 0.11206221 0.109343 0.1142677 0.09061602]
501	SMALL_051_PROC_05_01	SMALL_051_ROI_093	cell__05	cell__06	SMALL_051	30.7594	[0.07529872 0.0903722 0.0806955 0.08061668 0.0781107 0.08624816 0.08505243 0.07832722 0.08540875 0.08887906 0.09000784 0.08876123 0.09482864 0.09979385 0.08082144 0.07487286 0.08693038 0.08744498 0.08963918 0.1016922 0.09477949 0.09303665 0.10645221 0.11477142 0.09969546 0.08826549 0.1017824 0.08632766 0.08923139 0.08556438]
502	SMALL_051_PROC_05_01	SMALL_051_ROI_094	cell__05	cell__06	SMALL_051	86.909	[0.09243309 0.08060717 0.07168839 0.0716373 0.08245701 0.09849081 0.08744537 0.07709292 0.07514928 0.07976569 0.06810337 0.08412566 0.08517609 0.07136457 0.07514774 0.07342348 0.0750564 0.07589369 0.0830389 0.08440768 0.08881113 0.09131685 0.09857125 0.10691015 0.09572724 0.10676127 0.10558506 0.12058861 0.11897516 0.1019965 ]
503	SMALL_051_PROC_05_01	SMALL_051_ROI_097	cell__05	cell__06	SMALL_051	34.099	[0.08416666 0.09460615 0.08047535 0.09251231 0.08906286 0.08803038 0.08662909 0.0710375 0.08523858 0.07823841 0.09211968 0.09417157 0.08737808 0.1006908 0.09565309 0.0969481 0.09622526 0.10299274 0.09571103 0.081949 0.09506074 0.10393612 0.08892171 0.0854168 0.0693879 0.08492944 0.08611311 0.10239099 0.11239968 0.10994597]
504	SMALL_051_PROC_05_02	SMALL_051_ROI_002	cell__05	cell__06	SMALL_051	130.139	[0.11083546 0.11346383 0.12184826 0.11817447 0.10402406 0.09366316 0.08816964 0.10031848 0.08334934 0.09393516 0.08585605 0.07024722 0.09562856 0.09828983 0.10091992 0.10164435 0.11236919 0.11041262 0.107597 0.11747469 0.13965796 0.14043216 0.10763334 0.12060694 0.11294654 0.13851924 0.10768438 0.10255257 0.13054835 0.10817866]
505	SMALL_051_PROC_05_02	SMALL_051_ROI_003	cell__05	cell__06	SMALL_051	121.689	[0.07934477 0.09199622 0.10243998 0.08974299 0.09433527 0.08352304 0.10263226 0.10836248 0.101108 0.10255369 0.09944384 0.10702268 0.10400764 0.10828107 0.12830796 0.13274305 0.12730023 0.13220654 0.12616313 0.11073854 0.11884342 0.10779922 0.13538226 0.11769 0.11190853 0.10949348 0.12031497 0.12703237 0.10566689 0.11229518]
506	SMALL_051_PROC_05_02	SMALL_051_ROI_005	cell__05	cell__06	SMALL_051	122.478	[0.10855335 0.12203343 0.10241302 0.1198237 0.12843546 0.09926422 0.10097096 0.12775632 0.1285597 0.1167809 0.10451887 0.11553153 0.10229316 0.1178019 0.13521382 0.10494526 0.1125888 0.10316522 0.11358914 0.13068145 0.11636193 0.09095986 0.09907122 0.10085855 0.09589017 0.09950025 0.10205785 0.09992705 0.10336291 0.11642599]
507	SMALL_051_PROC_05_02	SMALL_051_ROI_006	cell__05	cell__06	SMALL_051	117.289	[0.09939355 0.09187461 0.10079227 0.09231502 0.07751859 0.09461514 0.11604638 0.12283463 0.09331091 0.08411251 0.10899479 0.10170587 0.09985129 0.10069857 0.09226121 0.11597824 0.12633425 0.1203482 0.11943724 0.11889348 0.12508093 0.10130067 0.08922773 0.12393836 0.11626025 0.09410746 0.10971173 0.12469555 0.12302386 0.12308956]
508	SMALL_051_PROC_05_02	SMALL_051_ROI_013	cell__05	cell__06	SMALL_051	94.0035	[0.09574979 0.0803326 0.09904549 0.0949592 0.11004876 0.11415813 0.09852187 0.1095638 0.1101068 0.10753683 0.11323793 0.10882064 0.11556135 0.12402423 0.10827333 0.13594021 0.13210282 0.12851659 0.12360529 0.14557372 0.14706088 0.1575464 0.13279651 0.12260163 0.11137547 0.10127127 0.09319465 0.0870156 0.08008786 0.09254981]
509	SMALL_051_PROC_05_02	SMALL_051_ROI_016	cell__05	cell__06	SMALL_051	80.6216	[0.11711208 0.12694633 0.11952606 0.11209358 0.11157653 0.12088567 0.10676764 0.12938886 0.11808977 0.11476114 0.11519411 0.11125399 0.11264428 0.11711497 0.10470439 0.10581944 0.10124597 0.09405753 0.09767045 0.10640141 0.09220821 0.10295076 0.10493181 0.11724603 0.10803161 0.11752313 0.11628726 0.11502986 0.10887924 0.10851253]
510	SMALL_051_PROC_05_02	SMALL_051_ROI_018	cell__05	cell__06	SMALL_051	123.447	[0.09292416 0.11211482 0.09733564 0.13327848 0.11559112 0.11842192 0.11628676 0.11829298 0.12090048 0.12556878 0.13465988 0.13568497 0.15041094 0.17281472 0.17582898 0.17990252 0.17523739 0.20236822 0.20200532 0.18640419 0.18293973 0.1716947 0.14419005 0.13157308 0.1298784 0.12718195 0.1194754 0.11545336 0.09687604 0.08332786]
511	SMALL_051_PROC_05_02	SMALL_051_ROI_019	cell__05	cell__06	SMALL_051	108.912	[0.08815537 0.0766357 0.06899514 0.07597064 0.0729216 0.07466643 0.071222 0.07914944 0.07378189 0.07043435 0.0713381 0.09146602 0.09664949 0.1009171 0.10930672 0.11883549 0.12751774 0.12353321 0.13488115 0.12942939 0.1420702 0.14607637 0.13062849 0.13582454 0.1218475 0.13143809 0.11816605 0.10798508 0.10090158 0.11181696]
512	SMALL_051_PROC_05_02	SMALL_051_ROI_020	cell__05	cell__06	SMALL_051	98.0928	[0.09333115 0.09565652 0.07944844 0.08111143 0.0974127 0.09204362 0.08481561 0.10620454 0.10876551 0.09811043 0.11307502 0.1262036 0.12926129 0.11959931 0.13928014 0.13981798 0.15333443 0.16067966 0.14406473 0.14555657 0.15552759 0.14650152 0.14792331 0.12034764 0.12460983 0.11298229 0.12362382 0.13580769 0.1408434 0.12631833]
513	SMALL_051_PROC_05_02	SMALL_051_ROI_022	cell__05	cell__06	SMALL_051	117.967	[0.09519826 0.0988435 0.10148648 0.09267902 0.10162851 0.09689434 0.10053078 0.10023142 0.09896921 0.08566709 0.08691516 0.10762484 0.10463443 0.11230942 0.12872408 0.12212311 0.13765787 0.13239649 0.13025564 0.12768013 0.13071135 0.11817128 0.11961527 0.11192959 0.11264974 0.11604732 0.1116996 0.0995877 0.09960393 0.09527599]
514	SMALL_051_PROC_05_02	SMALL_051_ROI_033	cell__05	cell__06	SMALL_051	112.856	[0.1314239 0.13049751 0.11885003 0.12170806 0.11994226 0.10274675 0.09945113 0.09895605 0.11195345 0.09639827 0.10201658 0.1157734 0.13883394 0.14435225 0.12956752 0.1499081 0.18304519 0.18571914 0.18888697 0.20130736 0.18294978 0.18646487 0.1641423 0.16989173 0.15527545 0.14027918 0.1442821 0.11613412 0.10219635 0.09807142]
515	SMALL_051_PROC_05_02	SMALL_051_ROI_034	cell__05	cell__06	SMALL_051	95.6577	[0.08177976 0.08217721 0.08166071 0.08931476 0.0841473 0.09625057 0.09321179 0.09378606 0.10601649 0.09183629 0.10214746 0.12017752 0.11325561 0.11623223 0.12383941 0.13838157 0.1365101 0.13401645 0.12756025 0.11539465 0.12396516 0.11775007 0.1166063 0.10474206 0.11517299 0.12561188 0.13201904 0.13195154 0.12067404 0.11207362]
516	SMALL_051_PROC_05_02	SMALL_051_ROI_035	cell__05	cell__06	SMALL_051	82.6629	[0.09937534 0.09513091 0.08952598 0.09667253 0.10559332 0.09494724 0.08387872 0.09986583 0.11374777 0.10952509 0.10907809 0.11114364 0.10823197 0.11069186 0.11277873 0.10369551 0.11971029 0.13060543 0.12897052 0.10856685 0.13058987 0.12464662 0.11050762 0.11848507 0.13210377 0.09407175 0.11906016 0.1192704 0.0981534 0.09876316]
517	SMALL_051_PROC_05_02	SMALL_051_ROI_036	cell__05	cell__06	SMALL_051	64.3804	[0.1460965 0.1204348 0.12497928 0.13132872 0.13959943 0.14696954 0.14083659 0.12914076 0.13774983 0.14382694 0.15357102 0.16217976 0.16780138 0.18323516 0.17714317 0.16024584 0.17250866 0.15734325 0.14674571 0.12981116 0.13463184 0.12826458 0.12556207 0.1219694 0.11031007 0.10424773 0.11683887 0.11761051 0.10009215 0.10759129]
518	SMALL_051_PROC_05_02	SMALL_051_ROI_038	cell__05	cell__06	SMALL_051	79.4614	[0.11623679 0.11422914 0.13199413 0.11401206 0.10123704 0.1278131 0.13178192 0.12218847 0.11312109 0.13344915 0.14553857 0.12469018 0.13215365 0.13692975 0.1324009 0.12711307 0.11238209 0.0959026 0.09424585 0.07821437 0.07347277 0.0775216 0.09664852 0.10090557 0.0988304 0.12080288 0.1062601 0.10385386 0.12413337 0.11016387]
519	SMALL_051_PROC_05_02	SMALL_051_ROI_039	cell__05	cell__06	SMALL_051	81.0225	[0.11085219 0.10674451 0.09961438 0.10235311 0.10329412 0.11333033 0.09760815 0.11289227 0.11243903 0.11366363 0.11619402 0.12319849 0.12377162 0.12686564 0.13706686 0.15729894 0.18757232 0.17668703 0.16622877 0.15131964 0.15730121 0.15596277 0.13860009 0.12431175 0.12167775 0.12017093 0.12021345 0.12071772 0.11448257 0.11053249]
520	SMALL_051_PROC_05_02	SMALL_051_ROI_041	cell__05	cell__06	SMALL_051	69.238	[0.08941344 0.10123533 0.09600176 0.09672464 0.10656628 0.12982405 0.12100099 0.10825011 0.12787871 0.11749114 0.1089839 0.11152214 0.11235563 0.11831615 0.11731004 0.10554169 0.10769047 0.1126707 0.11008371 0.12096685 0.11535756 0.11480729 0.13653622 0.12126101 0.11061268 0.11825512 0.11349228 0.12705212 0.10299547 0.10781983]
521	SMALL_051_PROC_05_02	SMALL_051_ROI_045	cell__05	cell__06	SMALL_051	75.7506	[0.09850182 0.11067293 0.11108296 0.10465787 0.11386395 0.10338135 0.10517441 0.10338402 0.12405066 0.13551987 0.11634871 0.13651871 0.11558238 0.12633841 0.12488363 0.12672814 0.12201222 0.11941693 0.11493543 0.13146069 0.14375542 0.12058193 0.12501712 0.11083211 0.11201908 0.09666494 0.1155893 0.11922777 0.11008757 0.12142694]
522	SMALL_051_PROC_05_02	SMALL_051_ROI_050	cell__05	cell__06	SMALL_051	48.9797	[0.08856496 0.08949773 0.09464116 0.08160146 0.08116365 0.08306151 0.08420121 0.09168151 0.09903942 0.09854083 0.098119 0.11391461 0.10357356 0.10188983 0.11486522 0.12581412 0.11705528 0.11633285 0.11413189 0.10632498 0.11716502 0.12039789 0.10784453 0.10626761 0.10402415 0.09204287 0.09515098 0.08889595 0.09475884 0.08499162]
523	SMALL_051_PROC_05_02	SMALL_051_ROI_052	cell__05	cell__06	SMALL_051	54.0972	[0.08571899 0.09196886 0.08447981 0.09223371 0.1019346 0.09178194 0.09063267 0.09312399 0.10385555 0.0987562 0.0905987 0.1113768 0.12492794 0.11490722 0.12585524 0.14253081 0.14182131 0.1439365 0.1541714 0.14156181 0.12671807 0.11907061 0.12817886 0.12209985 0.1081008 0.10134945 0.11068777 0.11561855 0.09270185 0.11313283]
524	SMALL_051_PROC_05_02	SMALL_051_ROI_057	cell__05	cell__06	SMALL_051	51.1513	[0.07630196 0.07302521 0.08638993 0.06846696 0.08601329 0.09282042 0.08487547 0.10016688 0.10681799 0.09881055 0.1035818 0.10903258 0.10938409 0.12982433 0.12324902 0.14558501 0.14963281 0.14050557 0.14449845 0.12863799 0.12974671 0.12087558 0.13208745 0.11099976 0.11655855 0.10093653 0.11450954 0.1095389 0.09784456 0.1058223 ]
525	SMALL_051_PROC_05_02	SMALL_051_ROI_063	cell__05	cell__06	SMALL_051	42.6706	[0.07247478 0.07129297 0.06881174 0.09007949 0.09567383 0.1130707 0.11619639 0.11198686 0.10974431 0.12443524 0.11978681 0.12257008 0.1199143 0.13048519 0.15422664 0.16837218 0.168019 0.15748985 0.15462103 0.14361196 0.14317156 0.15136751 0.15031971 0.14805597 0.12720258 0.13589857 0.13510365 0.13033977 0.11834247 0.10558137]
526	SMALL_051_PROC_05_02	SMALL_051_ROI_065	cell__05	cell__06	SMALL_051	24.6274	[0.12033599 0.10681698 0.11042971 0.1042227 0.09337189 0.09802337 0.10018823 0.10882232 0.12371807 0.11889829 0.11972015 0.12855334 0.11957894 0.13238843 0.1233037 0.13195308 0.13410771 0.12875196 0.12514303 0.12312682 0.13991869 0.11085876 0.10294182 0.10194534 0.11167308 0.11796767 0.11824911 0.11101149 0.09452235 0.0938452 ]
527	SMALL_051_PROC_05_02	SMALL_051_ROI_066	cell__05	cell__06	SMALL_051	12.1367	[0.11075603 0.09964039 0.10297674 0.09103765 0.09940909 0.09061306 0.11327727 0.11326792 0.10449608 0.10702565 0.12190473 0.11079192 0.09420918 0.09918367 0.10216705 0.11860483 0.10806595 0.10702798 0.10580041 0.11050061 0.12828387 0.1190421 0.13730508 0.11954137 0.09756027 0.10233335 0.11953251 0.1340069 0.12609382 0.11919979]
528	SMALL_051_PROC_05_02	SMALL_051_ROI_067	cell__05	cell__06	SMALL_051	11.8956	[0.08732442 0.08950937 0.09049184 0.10049655 0.08665881 0.09038818 0.09671613 0.09193864 0.09088338 0.09617501 0.10919797 0.11954024 0.11422954 0.10467049 0.11925806 0.14470179 0.15560431 0.16435803 0.16438126 0.13813941 0.13780779 0.14017129 0.11843703 0.12949413 0.11676079 0.11277259 0.10800519 0.10657425 0.10022487 0.09312327]
529	SMALL_051_PROC_05_02	SMALL_051_ROI_068	cell__05	cell__06	SMALL_051	9.25363	[0.10071243 0.09082975 0.0981295 0.10008144 0.09623274 0.09173442 0.09918631 0.09481138 0.10537765 0.10590894 0.09608599 0.10710963 0.11594951 0.12288545 0.1255333 0.14114029 0.14835138 0.13633542 0.14626362 0.13949311 0.1285615 0.12692938 0.13361361 0.12890705 0.13502738 0.12232035 0.13215379 0.12374752 0.11645493 0.11977581]
530	SMALL_051_PROC_05_02	SMALL_051_ROI_069	cell__05	cell__06	SMALL_051	12.1852	[0.08345096 0.07182181 0.0860047 0.09085745 0.09260776 0.09217234 0.09633439 0.08454878 0.09396505 0.09535375 0.1041921 0.10010352 0.1079624 0.11209074 0.10633949 0.11290255 0.11293059 0.11288341 0.10972277 0.11016524 0.11559511 0.11388634 0.10636105 0.11253062 0.10524988 0.10760353 0.11287783 0.09434662 0.08569145 0.08679314]
531	SMALL_051_PROC_05_02	SMALL_051_ROI_071	cell__05	cell__06	SMALL_051	54.9401	[0.1006022 0.09200727 0.08772165 0.09530113 0.09978184 0.10301387 0.10903117 0.11383708 0.12108459 0.1113361 0.11149778 0.12070982 0.13457653 0.12608381 0.13345945 0.14686476 0.1599637 0.17188483 0.14863999 0.14147172 0.14549598 0.13490301 0.11808264 0.12885885 0.1180977 0.11780102 0.12510298 0.10718724 0.1022297 0.10215573]
532	SMALL_051_PROC_05_02	SMALL_051_ROI_072	cell__05	cell__06	SMALL_051	57.3386	[0.08844744 0.09591783 0.10870374 0.09472403 0.09114298 0.09519191 0.10221523 0.10798874 0.10506995 0.10237878 0.11456829 0.11726439 0.10782913 0.10636647 0.11061196 0.11712585 0.11534554 0.12229105 0.13163492 0.11573508 0.1176703 0.11087609 0.11467285 0.10517893 0.11081462 0.10349133 0.09394583 0.09177032 0.09534681 0.09467497]
533	SMALL_051_PROC_05_02	SMALL_051_ROI_075	cell__05	cell__06	SMALL_051	63.8556	[0.14791871 0.15082809 0.16210727 0.15555464 0.15361952 0.15817397 0.16338028 0.16157746 0.14563093 0.15155301 0.13604893 0.16081841 0.13209428 0.14261109 0.14263783 0.12941167 0.12424377 0.12346907 0.12586196 0.14083179 0.1568849 0.16380678 0.162363 0.14392759 0.13933391 0.1446453 0.14329917 0.11674105 0.10738991 0.12025626]
534	SMALL_051_PROC_05_02	SMALL_051_ROI_079	cell__05	cell__06	SMALL_051	39.9678	[0.11257785 0.11866264 0.11878367 0.11004058 0.12770007 0.12097845 0.14635663 0.14377465 0.14799236 0.14022644 0.13617362 0.13869419 0.13893075 0.12434943 0.14585761 0.13617342 0.1080926 0.11026571 0.12140203 0.11069853 0.10305011 0.10273058 0.10730194 0.10295438 0.09552135 0.10804566 0.11278318 0.11670632 0.11008971 0.10566758]
535	SMALL_051_PROC_05_02	SMALL_051_ROI_088	cell__05	cell__06	SMALL_051	16.7698	[0.09975022 0.10066925 0.10605637 0.11129954 0.11184711 0.10782931 0.10353583 0.10673669 0.11426484 0.11710982 0.12314862 0.13018195 0.11942754 0.11932271 0.13078923 0.15119879 0.15636887 0.15622801 0.15807428 0.15086016 0.13233256 0.11032391 0.11042318 0.1167502 0.10638541 0.09336988 0.09664839 0.09692331 0.09217369 0.08774199]
536	SMALL_051_PROC_05_02	SMALL_051_ROI_091	cell__05	cell__06	SMALL_051	28.462	[0.12161306 0.11268962 0.09666088 0.09835158 0.10816071 0.09148642 0.09090436 0.09157321 0.09789628 0.09022264 0.1098351 0.1123491 0.11666061 0.11820544 0.11927604 0.13965908 0.13996974 0.15146742 0.15571711 0.1357282 0.12868209 0.1205201 0.13944049 0.12904297 0.12439913 0.13490041 0.11890058 0.11514631 0.12282071 0.11054898]
537	SMALL_051_PROC_05_02	SMALL_051_ROI_093	cell__05	cell__06	SMALL_051	30.2382	[0.07849189 0.09001066 0.09194978 0.08770466 0.08911161 0.08598246 0.09016871 0.0879577 0.09999832 0.10905678 0.11938987 0.12203435 0.12559954 0.12534207 0.13712183 0.14193085 0.14724548 0.14494653 0.13833507 0.13229751 0.12023534 0.12259645 0.11469329 0.11647954 0.11821586 0.11916787 0.10721729 0.11338413 0.1064159 0.1014614 ]
538	SMALL_051_PROC_05_02	SMALL_051_ROI_094	cell__05	cell__06	SMALL_051	92.8046	[0.09714005 0.09555349 0.09076413 0.09176655 0.09313817 0.08623561 0.07777768 0.0977365 0.09702431 0.1076758 0.10573618 0.12061387 0.12666463 0.12058333 0.13956303 0.129573 0.12924751 0.13096377 0.13822559 0.12959259 0.12745817 0.12737442 0.11734416 0.10563718 0.1058553 0.09796639 0.12115398 0.12724058 0.12859106 0.10963157]
539	SMALL_051_PROC_05_02	SMALL_051_ROI_097	cell__05	cell__06	SMALL_051	40.2897	[0.10259405 0.0900565 0.07994102 0.08314814 0.09987646 0.10258222 0.11541924 0.11138555 0.12577579 0.11097621 0.12198838 0.12643167 0.12427129 0.13097135 0.11583289 0.11803656 0.11870911 0.11912683 0.11719916 0.11548816 0.10781149 0.10245471 0.11033466 0.11526577 0.1187584 0.12602696 0.12602333 0.12033905 0.1066246 0.10726008]
540	SMALL_051_PROC_05_03	SMALL_051_ROI_002	cell__05	cell__06	SMALL_051	126.634	[0.11055027 0.10672907 0.11712529 0.11855893 0.1058174 0.10093025 0.08842307 0.09569185 0.09313947 0.11008058 0.10929034 0.08777797 0.10130473 0.10168563 0.11373432 0.10737896 0.12161626 0.09752392 0.10911875 0.1125511 0.11886925 0.1255432 0.10442317 0.09258418 0.11518651 0.11697723 0.09873755 0.10037459 0.09545848 0.09728857]
541	SMALL_051_PROC_05_03	SMALL_051_ROI_003	cell__05	cell__06	SMALL_051	118.177	[0.08759841 0.08609412 0.09295473 0.09305749 0.10637279 0.10724822 0.09739935 0.10657221 0.10410013 0.09457755 0.10859713 0.10790123 0.10492835 0.10920524 0.11419943 0.10467175 0.11531609 0.12044782 0.10342012 0.1223564 0.12136578 0.10555192 0.1184591 0.13075823 0.12100386 0.09546506 0.11893923 0.10791818 0.10271414 0.10267608]
542	SMALL_051_PROC_05_03	SMALL_051_ROI_005	cell__05	cell__06	SMALL_051	120.083	[0.11290277 0.12489574 0.11947586 0.1208342 0.13848793 0.12045593 0.13302594 0.12082073 0.12860837 0.12436286 0.12593266 0.10725702 0.10423273 0.10826907 0.12040737 0.12042228 0.11606116 0.08678349 0.10070098 0.10250503 0.10911477 0.11120243 0.10943702 0.09638726 0.10291132 0.08983105 0.09325013 0.0970084 0.092687 0.09660565]
543	SMALL_051_PROC_05_03	SMALL_051_ROI_006	cell__05	cell__06	SMALL_051	115.484	[0.11988374 0.10840565 0.11833615 0.09380633 0.08164745 0.0885426 0.09136511 0.10810584 0.11399476 0.0999488 0.09142857 0.10603199 0.08850465 0.10712429 0.08205649 0.10734887 0.10668139 0.11806844 0.11615327 0.11907687 0.12224765 0.09981184 0.10620744 0.11497655 0.1126201 0.10137505 0.11170115 0.11081796 0.12382839 0.13042687]
544	SMALL_051_PROC_05_03	SMALL_051_ROI_013	cell__05	cell__06	SMALL_051	93.7252	[0.11251229 0.11848195 0.12224262 0.09784522 0.10388631 0.12032943 0.1105148 0.10048513 0.12257146 0.10633938 0.10730895 0.10695944 0.11731395 0.11852002 0.10701792 0.12360783 0.13401879 0.12382456 0.12070212 0.1323832 0.14267002 0.14577797 0.10962854 0.10812406 0.1158627 0.10823343 0.09730257 0.11866667 0.09915879 0.10973507]
545	SMALL_051_PROC_05_03	SMALL_051_ROI_016	cell__05	cell__06	SMALL_051	81.2435	[0.1223055 0.12473554 0.11223399 0.12139362 0.14288653 0.12643689 0.11293572 0.12924223 0.12432955 0.12631226 0.13348464 0.13628786 0.14449725 0.13875709 0.12154058 0.12730386 0.11419981 0.12234806 0.13691841 0.12629427 0.11776366 0.12165605 0.11659492 0.12344043 0.11172205 0.12345433 0.12333432 0.12259301 0.11633713 0.11405064]
546	SMALL_051_PROC_05_03	SMALL_051_ROI_018	cell__05	cell__06	SMALL_051	126.169	[0.10807387 0.10659059 0.11047836 0.12389346 0.12465481 0.11033309 0.0985003 0.1094094 0.11267864 0.11840301 0.1123935 0.13980592 0.14182685 0.14051488 0.12427982 0.12421548 0.15024615 0.17244914 0.1864271 0.17759852 0.14438435 0.14491168 0.14501554 0.12051173 0.12042417 0.11450231 0.1018219 0.13099159 0.11007246 0.08726513]
547	SMALL_051_PROC_05_03	SMALL_051_ROI_019	cell__05	cell__06	SMALL_051	111.479	[0.08834436 0.07527373 0.08622251 0.09633941 0.08850194 0.07871739 0.08172519 0.07759427 0.09301527 0.0880057 0.08504516 0.08612298 0.08659895 0.08691122 0.09490122 0.10460708 0.1140092 0.12040149 0.1237586 0.13341207 0.13659023 0.14420488 0.12511626 0.12960239 0.12145317 0.12683186 0.12277416 0.11784966 0.11627694 0.12161233]
548	SMALL_051_PROC_05_03	SMALL_051_ROI_020	cell__05	cell__06	SMALL_051	100.411	[0.09544697 0.10115945 0.08564498 0.09109244 0.09431701 0.09409922 0.09971129 0.11332637 0.10382729 0.11207091 0.11588808 0.11109655 0.12441519 0.12462808 0.12451365 0.14042829 0.12802 0.13970592 0.14291326 0.13595255 0.14243031 0.11177592 0.12999341 0.12676385 0.13888507 0.13072382 0.13165502 0.12894197 0.11908877 0.10352436]
549	SMALL_051_PROC_05_03	SMALL_051_ROI_022	cell__05	cell__06	SMALL_051	119.246	[0.11574605 0.10195772 0.10568238 0.11278248 0.12031752 0.10289094 0.09771678 0.09292458 0.09705474 0.090347 0.10012256 0.09927183 0.1148328 0.11564431 0.118479 0.09929471 0.10811264 0.11995069 0.13941391 0.13117562 0.12910647 0.13846428 0.11407343 0.1130914 0.11615857 0.1294654 0.11994089 0.09193608 0.10308268 0.08594581]
550	SMALL_051_PROC_05_03	SMALL_051_ROI_033	cell__05	cell__06	SMALL_051	115.845	[0.11858188 0.13538398 0.11974703 0.11080545 0.10527409 0.10352685 0.10072465 0.09053058 0.08710717 0.10482728 0.11238121 0.11348454 0.12192149 0.12764087 0.1354563 0.15407468 0.15511899 0.1511128 0.14989913 0.17333045 0.18275812 0.15326848 0.16734233 0.13988101 0.15945715 0.12822985 0.12792343 0.14778977 0.14413269 0.10590726]
551	SMALL_051_PROC_05_03	SMALL_051_ROI_034	cell__05	cell__06	SMALL_051	97.1505	[0.07893423 0.09231247 0.08930142 0.08990218 0.10452951 0.10112149 0.098233 0.10151285 0.10958533 0.10998221 0.0948773 0.09859439 0.10681305 0.11752968 0.12552448 0.12551441 0.1128103 0.12186388 0.1149457 0.11952335 0.12000053 0.12046824 0.11162121 0.10399615 0.1123264 0.12571734 0.1170018 0.11058083 0.12564287 0.11134278]
552	SMALL_051_PROC_05_03	SMALL_051_ROI_035	cell__05	cell__06	SMALL_051	85.5648	[0.09989469 0.10330014 0.08883655 0.09012178 0.10868929 0.10364471 0.09954661 0.09667722 0.0928771 0.08535945 0.09506985 0.11957524 0.11931292 0.12659464 0.11820119 0.12169614 0.13502712 0.13257851 0.11452132 0.12280023 0.11802064 0.12264343 0.1239424 0.12748962 0.11658192 0.10124367 0.1207505 0.13153983 0.13264882 0.11905885]
553	SMALL_051_PROC_05_03	SMALL_051_ROI_036	cell__05	cell__06	SMALL_051	65.5626	[0.14242249 0.14436139 0.12870719 0.14836155 0.13628332 0.1481348 0.14864653 0.14868745 0.15908218 0.16015721 0.15410275 0.16228158 0.14534309 0.16279602 0.15241869 0.13341867 0.15731679 0.14482979 0.13039353 0.13133782 0.12405492 0.11983499 0.11986332 0.13001571 0.10701111 0.13085933 0.12320095 0.11807497 0.10337308 0.09389421]
554	SMALL_051_PROC_05_03	SMALL_051_ROI_038	cell__05	cell__06	SMALL_051	77.6697	[0.11060946 0.10487499 0.11112089 0.10644753 0.10309297 0.09176361 0.09524199 0.09713216 0.09674948 0.0973178 0.12780508 0.12183956 0.11692998 0.10547757 0.11667542 0.10835601 0.10437127 0.10455127 0.08604846 0.09516211 0.10837254 0.10958634 0.09943755 0.11716299 0.11209498 0.11466629 0.11465017 0.10859353 0.12253662 0.10372885]
555	SMALL_051_PROC_05_03	SMALL_051_ROI_039	cell__05	cell__06	SMALL_051	79.8902	[0.10754449 0.11619151 0.09822854 0.10883226 0.09832487 0.10148784 0.09747671 0.09755112 0.09546486 0.11942698 0.11553454 0.12029638 0.11343644 0.12927536 0.13664586 0.13836807 0.15717985 0.16810755 0.15660972 0.157214 0.14682343 0.13062467 0.13345506 0.12297895 0.12053074 0.11962799 0.11550203 0.10766943 0.09346314 0.1038241 ]
556	SMALL_051_PROC_05_03	SMALL_051_ROI_041	cell__05	cell__06	SMALL_051	67.9163	[0.09871415 0.09343936 0.10842232 0.11877989 0.10605225 0.09810253 0.11240003 0.10280817 0.10328863 0.12329026 0.11600767 0.11823506 0.10850354 0.11765387 0.12190803 0.11935407 0.12841527 0.12386421 0.13279702 0.13282634 0.11332039 0.12449935 0.12596557 0.12719382 0.10803534 0.11432419 0.11424321 0.12800292 0.12235311 0.13193078]
557	SMALL_051_PROC_05_03	SMALL_051_ROI_045	cell__05	cell__06	SMALL_051	72.3992	[0.10595625 0.11046886 0.1090656 0.11203662 0.11787029 0.13239152 0.12954589 0.13462197 0.13273729 0.13688623 0.13391051 0.14207035 0.10803834 0.11981854 0.12007959 0.12293948 0.13595308 0.10906621 0.12089417 0.13140071 0.13716421 0.09666962 0.09811629 0.10540021 0.12702745 0.12964996 0.12698515 0.11097799 0.10662021 0.10626965]
558	SMALL_051_PROC_05_03	SMALL_051_ROI_050	cell__05	cell__06	SMALL_051	49.6136	[0.09520634 0.09370931 0.1042151 0.0982828 0.08940096 0.09577636 0.09098299 0.10761994 0.09841066 0.09742359 0.1074391 0.12089917 0.11518261 0.1099792 0.11402761 0.11477335 0.10584536 0.10459908 0.10840577 0.10971247 0.10892742 0.10889861 0.09673186 0.0977915 0.10779812 0.09908411 0.11126295 0.08989871 0.10617256 0.08770814]
559	SMALL_051_PROC_05_03	SMALL_051_ROI_052	cell__05	cell__06	SMALL_051	57.8112	[0.10032769 0.10032239 0.08799836 0.09444327 0.10352721 0.09313699 0.0865737 0.08541585 0.10443581 0.10324696 0.09622617 0.1071547 0.10710404 0.10915106 0.11638594 0.12264577 0.13337323 0.12898773 0.13442927 0.1395593 0.12930115 0.13430983 0.12043911 0.1246601 0.10783413 0.11229988 0.12681332 0.12486011 0.12624433 0.130995 ]
560	SMALL_051_PROC_05_03	SMALL_051_ROI_057	cell__05	cell__06	SMALL_051	56.2525	[0.08595528 0.09512589 0.09578034 0.11911432 0.10035935 0.08802736 0.10819072 0.0972696 0.09446729 0.10147419 0.09511865 0.10309552 0.11075672 0.11767593 0.13023918 0.12816379 0.14939003 0.14349859 0.1326123 0.12842787 0.13525594 0.12440372 0.12362983 0.13265939 0.11026253 0.09701066 0.11475559 0.11292661 0.10683836 0.10969614]
561	SMALL_051_PROC_05_03	SMALL_051_ROI_063	cell__05	cell__06	SMALL_051	39.8756	[0.08760605 0.06978186 0.08939351 0.09638283 0.09615128 0.10628075 0.09872685 0.1011279 0.11590477 0.12568169 0.14082764 0.11589953 0.15599175 0.1324979 0.14485987 0.16422559 0.16555209 0.18373807 0.13334023 0.14232542 0.14203718 0.13730214 0.13604247 0.13037753 0.10945703 0.11527177 0.12617652 0.10628946 0.11033769 0.11221406]
562	SMALL_051_PROC_05_03	SMALL_051_ROI_065	cell__05	cell__06	SMALL_051	17.9676	[0.12254251 0.1107343 0.11022315 0.09840394 0.10848686 0.1033921 0.10535446 0.09881796 0.10429749 0.10827435 0.12526317 0.11784683 0.13800651 0.12816428 0.13733853 0.11453593 0.12217468 0.13198268 0.11972836 0.13133791 0.12679915 0.11604558 0.11304702 0.0962566 0.10755302 0.10745058 0.1049982 0.09129191 0.10186747 0.10044194]
563	SMALL_051_PROC_05_03	SMALL_051_ROI_066	cell__05	cell__06	SMALL_051	10.2265	[0.09364611 0.10323638 0.10320173 0.11413402 0.10860982 0.10853793 0.11556755 0.12508438 0.13253461 0.10802808 0.09298865 0.10399684 0.09164891 0.09797329 0.0992837 0.1066942 0.12550612 0.1015466 0.09688639 0.11357528 0.13410124 0.107451 0.11230986 0.11239202 0.11115061 0.10668038 0.11132314 0.11238806 0.09555524 0.09359719]
564	SMALL_051_PROC_05_03	SMALL_051_ROI_067	cell__05	cell__06	SMALL_051	5.25826	[0.09079688 0.08646912 0.09399874 0.0976612 0.0848771 0.09586944 0.09286695 0.0940499 0.10358509 0.10511495 0.11351526 0.11810844 0.10803005 0.11374225 0.13314679 0.13734527 0.15928934 0.14746845 0.14893911 0.16450184 0.14045478 0.12869954 0.13097047 0.11703039 0.12613884 0.12486764 0.113605 0.09619924 0.10859846 0.10145733]
565	SMALL_051_PROC_05_03	SMALL_051_ROI_068	cell__05	cell__06	SMALL_051	4.66637	[0.11553677 0.10942347 0.1219333 0.12309612 0.10103618 0.10578524 0.09317685 0.09695306 0.10360602 0.09375459 0.10876907 0.10654059 0.11854741 0.11176917 0.12731892 0.14540344 0.14216655 0.15704025 0.12995123 0.15939374 0.14262359 0.12905353 0.12339 0.12891913 0.12524711 0.1269003 0.13262441 0.11700407 0.12345049 0.10372593]
566	SMALL_051_PROC_05_03	SMALL_051_ROI_069	cell__05	cell__06	SMALL_051	16.864	[0.08995232 0.08325581 0.08437694 0.09421645 0.10189187 0.09024791 0.10110889 0.09792437 0.09183859 0.0902209 0.11066538 0.11256193 0.10873578 0.11333609 0.12733621 0.11720661 0.12968342 0.13382913 0.13019995 0.12668628 0.11423459 0.11597366 0.10968953 0.10455033 0.11452233 0.09874627 0.10635866 0.11318739 0.10109548 0.09615263]
567	SMALL_051_PROC_05_03	SMALL_051_ROI_071	cell__05	cell__06	SMALL_051	49.4878	[0.10086057 0.08627154 0.08553702 0.09073769 0.1073288 0.10944349 0.0976963 0.09788455 0.11193848 0.10751537 0.12336283 0.10259826 0.12387609 0.13704625 0.12883102 0.12272455 0.13598824 0.14213512 0.11746207 0.12811585 0.12422311 0.13054289 0.13501778 0.10509662 0.1076775 0.11100552 0.10380024 0.11995567 0.10267911 0.10855744]
568	SMALL_051_PROC_05_03	SMALL_051_ROI_072	cell__05	cell__06	SMALL_051	50.5486	[0.07860489 0.09174042 0.11454494 0.10797856 0.10052533 0.09786301 0.10780163 0.09407558 0.09523575 0.10353407 0.10130783 0.12067189 0.10024602 0.11343566 0.09948978 0.10297331 0.11411743 0.11004628 0.10631961 0.11323031 0.11741515 0.11245531 0.12004971 0.11331027 0.10265229 0.10553399 0.09488606 0.09869494 0.10131178 0.09305307]
569	SMALL_051_PROC_05_03	SMALL_051_ROI_075	cell__05	cell__06	SMALL_051	56.593	[0.12753947 0.13828061 0.14676837 0.13485631 0.12494215 0.13590674 0.14399288 0.13834585 0.1246669 0.1236731 0.14146661 0.1456374 0.15896732 0.13273666 0.1390292 0.13497701 0.12138787 0.12410554 0.13958192 0.1399421 0.13384567 0.13865857 0.12698989 0.12759647 0.1183429 0.1271705 0.12744655 0.11234184 0.10578088 0.12378451]
570	SMALL_051_PROC_05_03	SMALL_051_ROI_079	cell__05	cell__06	SMALL_051	32.6904	[0.1124715 0.11504524 0.10556565 0.09692877 0.13794145 0.1268649 0.13934879 0.15770621 0.12761696 0.13865696 0.14415705 0.13981968 0.14135516 0.13323613 0.12530648 0.12375209 0.13899089 0.14283419 0.1259703 0.12296878 0.10474803 0.11262437 0.09910041 0.11844221 0.11014936 0.09129399 0.11392454 0.1267754 0.11451785 0.12929669]
571	SMALL_051_PROC_05_03	SMALL_051_ROI_088	cell__05	cell__06	SMALL_051	24.042	[0.10530838 0.09843616 0.11309013 0.11067794 0.0997643 0.09382418 0.09622764 0.10174186 0.09165087 0.09256747 0.10230428 0.10478657 0.10973259 0.12565449 0.13526227 0.13368197 0.1141941 0.12132296 0.12734297 0.13143826 0.14453842 0.11510759 0.11326775 0.10315344 0.10523973 0.08879289 0.09318525 0.0938683 0.08272828 0.09695663]
572	SMALL_051_PROC_05_03	SMALL_051_ROI_091	cell__05	cell__06	SMALL_051	35.7617	[0.11994403 0.12109861 0.10862873 0.11307179 0.10966337 0.10552611 0.09223734 0.09991185 0.09137077 0.09654365 0.10716805 0.13332156 0.11934724 0.11179416 0.10501016 0.13913255 0.13373245 0.14643335 0.13703048 0.12864293 0.12435595 0.11281474 0.11692723 0.13172639 0.12804071 0.13370249 0.12776636 0.11501164 0.11179294 0.09684269]
573	SMALL_051_PROC_05_03	SMALL_051_ROI_093	cell__05	cell__06	SMALL_051	36.8722	[0.08415748 0.09190124 0.0916925 0.08874705 0.08551917 0.0986718 0.08835593 0.09676813 0.10780307 0.11458242 0.09991886 0.11351198 0.11746521 0.10877995 0.12375847 0.11770913 0.12987547 0.15171715 0.13875223 0.1386331 0.12320817 0.12334544 0.12616977 0.12354114 0.11912821 0.11914491 0.1091362 0.12397476 0.10955112 0.11446699]
574	SMALL_051_PROC_05_03	SMALL_051_ROI_094	cell__05	cell__06	SMALL_051	95.4032	[0.10770028 0.09486325 0.09471387 0.10193336 0.11912861 0.10786472 0.10950077 0.10233226 0.10171702 0.10129322 0.10092004 0.10692926 0.10990334 0.11381978 0.12057311 0.11206955 0.11593166 0.11682511 0.11657455 0.11867777 0.1334895 0.13356734 0.12332308 0.10485628 0.103962 0.11116985 0.11162701 0.10668118 0.09741424 0.11150273]
575	SMALL_051_PROC_05_03	SMALL_051_ROI_097	cell__05	cell__06	SMALL_051	42.5906	[0.09689306 0.10786696 0.09574147 0.10281153 0.11511972 0.1211495 0.12631144 0.12553659 0.12689128 0.14053795 0.12420146 0.13803207 0.13923738 0.11954246 0.11813224 0.14157389 0.12049453 0.11265328 0.11687706 0.12954243 0.116423 0.12211195 0.12569185 0.1332237 0.12967795 0.11167345 0.1236005 0.12932558 0.12240612 0.12098827]
576	SMALL_051_PROC_05_04	SMALL_051_ROI_002	cell__05	cell__06	SMALL_051	132.576	[0.12493551 0.11880999 0.13888748 0.10374384 0.09112943 0.09053795 0.0919719 0.10394482 0.08573152 0.07973881 0.09460631 0.08796212 0.08336418 0.10152705 0.11205607 0.11770965 0.12013941 0.10046424 0.10609121 0.11617226 0.12213872 0.1107285 0.09111506 0.12172659 0.12636542 0.14090614 0.11521897 0.12895046 0.11113349 0.11884154]
577	SMALL_051_PROC_05_04	SMALL_051_ROI_003	cell__05	cell__06	SMALL_051	124.118	[0.0941355 0.09848834 0.08444463 0.08557997 0.08952537 0.10850081 0.12516812 0.1224512 0.09299627 0.10878954 0.12611988 0.09972996 0.10549759 0.08534172 0.09817571 0.12492956 0.11345957 0.13221469 0.11174522 0.12344938 0.10753977 0.11762514 0.09744339 0.10152757 0.1089595 0.09760777 0.1070763 0.11666585 0.11387988 0.08401873]
578	SMALL_051_PROC_05_04	SMALL_051_ROI_005	cell__05	cell__06	SMALL_051	125.777	[0.11315523 0.09133928 0.10952784 0.10510224 0.11748447 0.09119015 0.10434027 0.10043673 0.09990099 0.10160836 0.10560848 0.09843586 0.08646561 0.08276244 0.0935191 0.09517001 0.1030561 0.09794595 0.11433147 0.10898884 0.08732956 0.0786656 0.0884602 0.09584728 0.07748191 0.08139664 0.08155375 0.08740565 0.07798573 0.1042997 ]
579	SMALL_051_PROC_05_04	SMALL_051_ROI_006	cell__05	cell__06	SMALL_051	120.992	[0.10457502 0.09636821 0.09460155 0.07714167 0.10532772 0.08332943 0.08473946 0.11164685 0.09479905 0.0965136 0.09864654 0.11676843 0.08466852 0.08235375 0.09401879 0.12476592 0.13914612 0.14927301 0.12415594 0.10689675 0.09688413 0.103818 0.07930571 0.10414209 0.11792692 0.10194159 0.12011715 0.098278 0.08354096 0.11216307]
580	SMALL_051_PROC_05_04	SMALL_051_ROI_013	cell__05	cell__06	SMALL_051	98.5962	[0.08103803 0.10488647 0.11515584 0.09643147 0.11933739 0.11772447 0.11217751 0.11127086 0.11630505 0.11832101 0.13132606 0.08817066 0.14124586 0.10989536 0.12894383 0.15069686 0.10615528 0.1193268 0.14705343 0.14159094 0.14451772 0.18633459 0.1609484 0.14617593 0.14901903 0.14568773 0.11785888 0.13603908 0.09795925 0.12305453]
581	SMALL_051_PROC_05_04	SMALL_051_ROI_016	cell__05	cell__06	SMALL_051	85.6423	[0.11113208 0.11627599 0.11778455 0.10093334 0.11680227 0.11260088 0.11168012 0.12046812 0.12013693 0.11058457 0.11529953 0.09676071 0.10091119 0.08637225 0.10929287 0.11104976 0.09575383 0.08392167 0.08051481 0.1043754 0.08006576 0.0871662 0.09446589 0.11115472 0.10680042 0.11131442 0.1092742 0.11188197 0.11509571 0.11430717]
582	SMALL_051_PROC_05_04	SMALL_051_ROI_018	cell__05	cell__06	SMALL_051	129.24	[0.08747334 0.1064061 0.13442469 0.10145174 0.08827037 0.10895429 0.09781212 0.10966992 0.12893588 0.12701662 0.10385728 0.11768843 0.12494339 0.15326547 0.16828141 0.15147071 0.15710769 0.18178433 0.21090849 0.16847611 0.14667568 0.13861965 0.13074238 0.1122919 0.11726968 0.12053851 0.12187842 0.10865029 0.09280901 0.06110621]
583	SMALL_051_PROC_05_04	SMALL_051_ROI_019	cell__05	cell__06	SMALL_051	114.66	[0.09955398 0.08603096 0.07151808 0.07543772 0.07199068 0.06941073 0.06077415 0.07837174 0.09751873 0.07816485 0.0848149 0.10197531 0.10014072 0.12145906 0.1335734 0.12365403 0.1281616 0.11591621 0.1175598 0.15076528 0.16476977 0.1228619 0.16065104 0.1499721 0.13746089 0.11940398 0.14644892 0.12790258 0.09323242 0.1225347 ]
584	SMALL_051_PROC_05_04	SMALL_051_ROI_020	cell__05	cell__06	SMALL_051	103.765	[0.09906242 0.0922544 0.0892897 0.09384474 0.11046781 0.08984294 0.10738519 0.11484061 0.11103971 0.10518072 0.10971963 0.1063543 0.10780284 0.11512626 0.13163783 0.13367976 0.16716483 0.13890521 0.1470144 0.15449127 0.16299076 0.1314628 0.12535469 0.13528715 0.12027249 0.10876092 0.10224378 0.11617211 0.12629643 0.14853319]
585	SMALL_051_PROC_05_04	SMALL_051_ROI_022	cell__05	cell__06	SMALL_051	123.29	[0.07801005 0.07564871 0.08209917 0.11821924 0.10560935 0.08478345 0.10040557 0.097178 0.09056008 0.08551021 0.09170193 0.12626544 0.09498489 0.12294472 0.11659603 0.12901806 0.11975604 0.10540882 0.12434233 0.12619567 0.10949907 0.12749725 0.09686965 0.1150645 0.14171655 0.11515018 0.11924136 0.09851325 0.1063226 0.0814599 ]
586	SMALL_051_PROC_05_04	SMALL_051_ROI_033	cell__05	cell__06	SMALL_051	118.71	[0.11765664 0.1057101 0.09644679 0.07071755 0.08573533 0.09290523 0.065421 0.07111134 0.09945598 0.09840403 0.07992155 0.09259833 0.10411081 0.10593415 0.15090072 0.13330627 0.15265606 0.15386352 0.15147079 0.12796144 0.15253114 0.14013433 0.1371118 0.12646439 0.11846263 0.12480138 0.12298592 0.09113941 0.0635069 0.07008515]
587	SMALL_051_PROC_05_04	SMALL_051_ROI_034	cell__05	cell__06	SMALL_051	101.051	[0.08053189 0.08820959 0.07937108 0.08404824 0.09709173 0.08390014 0.09778699 0.11223183 0.10925873 0.1240313 0.14460948 0.13791244 0.1022002 0.1165483 0.12258726 0.10864731 0.13818943 0.13903915 0.11552908 0.10712146 0.07824802 0.10711636 0.10372573 0.0947869 0.11367016 0.09718046 0.12591185 0.12599257 0.12093381 0.1117974 ]
588	SMALL_051_PROC_05_04	SMALL_051_ROI_035	cell__05	cell__06	SMALL_051	88.4841	[0.08269233 0.08934032 0.08021665 0.08420873 0.10788427 0.07928029 0.07491082 0.09877094 0.09809704 0.10738493 0.13584496 0.12139349 0.11001293 0.10211128 0.11709844 0.11719612 0.09915512 0.111273 0.12455112 0.12572121 0.12055401 0.12309279 0.11554257 0.09687361 0.10277945 0.11164043 0.12228839 0.11163707 0.10997791 0.0802843 ]
589	SMALL_051_PROC_05_04	SMALL_051_ROI_036	cell__05	cell__06	SMALL_051	69.6215	[0.12832462 0.10682117 0.0999694 0.10517276 0.12026588 0.10171624 0.09276682 0.1028679 0.11089489 0.0993184 0.13284816 0.12542889 0.15754714 0.15059 0.12806485 0.14891374 0.1686335 0.15669268 0.12262718 0.14638768 0.12892716 0.13718772 0.11017275 0.11029753 0.11673295 0.1022671 0.13577056 0.10543936 0.10493914 0.07486644]
590	SMALL_051_PROC_05_04	SMALL_051_ROI_038	cell__05	cell__06	SMALL_051	83.1498	[0.11371443 0.13645909 0.11431263 0.11539738 0.13440869 0.12040559 0.12563948 0.09859686 0.11592836 0.11398056 0.09595992 0.09121806 0.10609682 0.09529553 0.13151822 0.11486228 0.09487706 0.08988771 0.0870386 0.09198147 0.10851871 0.10057819 0.1176534 0.1119328 0.11347915 0.10642014 0.10904659 0.10564079 0.11023766 0.11762006]
591	SMALL_051_PROC_05_04	SMALL_051_ROI_039	cell__05	cell__06	SMALL_051	85.1247	[0.11133776 0.10179989 0.09805715 0.11298761 0.08350337 0.1163546 0.10523116 0.12232056 0.10949076 0.10885331 0.10591596 0.10316758 0.08930258 0.12713938 0.15845071 0.15875119 0.15173331 0.13554106 0.14705791 0.13318933 0.1558037 0.13072747 0.1384859 0.14265735 0.12111994 0.11478733 0.11082274 0.09694292 0.1164038 0.08639182]
592	SMALL_051_PROC_05_04	SMALL_051_ROI_041	cell__05	cell__06	SMALL_051	73.2125	[0.09448082 0.09036718 0.11200055 0.09364189 0.10345774 0.10857849 0.10902969 0.12192164 0.11690024 0.10752993 0.12903877 0.13567849 0.10435304 0.12950959 0.133984 0.15707147 0.08341733 0.12409477 0.09636975 0.13573686 0.11331744 0.10420799 0.1076868 0.14169337 0.10605261 0.11329159 0.10985513 0.10676365 0.10542168 0.10392523]
593	SMALL_051_PROC_05_04	SMALL_051_ROI_045	cell__05	cell__06	SMALL_051	78.2971	[0.13051715 0.11201337 0.11075988 0.13696746 0.10752697 0.07870918 0.09874454 0.10989187 0.11233625 0.11185743 0.10198969 0.12050001 0.10966321 0.13865343 0.13175799 0.12012709 0.13010766 0.10452556 0.09378997 0.11319456 0.12729603 0.11540524 0.11658995 0.12855183 0.10893141 0.1240879 0.12573575 0.09206373 0.1176786 0.13706901]
594	SMALL_051_PROC_05_04	SMALL_051_ROI_050	cell__05	cell__06	SMALL_051	53.9537	[0.10629305 0.10863709 0.097982 0.10445452 0.089595 0.10380562 0.09760455 0.10036399 0.11181963 0.0991998 0.10612531 0.11166479 0.1000536 0.11558777 0.12780111 0.12724305 0.11995585 0.11583251 0.11907808 0.12013346 0.12938679 0.13772542 0.11716722 0.12911209 0.11276764 0.12821717 0.10882216 0.1087518 0.08787816 0.1035415 ]
595	SMALL_051_PROC_05_04	SMALL_051_ROI_052	cell__05	cell__06	SMALL_051	60.0596	[0.07525578 0.09309603 0.08642081 0.09780267 0.07703046 0.11625553 0.10845052 0.09026811 0.11717498 0.10221384 0.09334768 0.11188705 0.1050909 0.12876345 0.13487128 0.11145698 0.15422491 0.15009269 0.14016661 0.14346266 0.15103835 0.14299659 0.1139627 0.12471248 0.11704329 0.09483515 0.09894575 0.09654204 0.12469128 0.1267406 ]
596	SMALL_051_PROC_05_04	SMALL_051_ROI_057	cell__05	cell__06	SMALL_051	57.1829	[0.09758217 0.1102517 0.09787606 0.08939028 0.08080478 0.10206128 0.11412451 0.12722166 0.10535129 0.1054335 0.10199973 0.11671045 0.12825136 0.16276859 0.13847753 0.12374732 0.13016593 0.14191992 0.12664194 0.13171444 0.13052353 0.13076356 0.13260791 0.10972177 0.12197276 0.12959127 0.131466 0.12044463 0.11646365 0.11913165]
597	SMALL_051_PROC_05_04	SMALL_051_ROI_063	cell__05	cell__06	SMALL_051	45.6047	[0.07330876 0.07323478 0.09648542 0.09448722 0.10992117 0.07399173 0.10461692 0.11142006 0.10534817 0.09016937 0.07392555 0.09469725 0.09043137 0.15069258 0.13216768 0.14164863 0.12816183 0.14202441 0.11549801 0.10866618 0.11521032 0.12565139 0.12208931 0.1307905 0.12357324 0.10742992 0.10455688 0.07443202 0.15023294 0.10324029]
598	SMALL_051_PROC_05_04	SMALL_051_ROI_065	cell__05	cell__06	SMALL_051	23.5893	[0.1115909 0.11183583 0.0976583 0.09523405 0.09587894 0.09642488 0.1128046 0.09276504 0.10185898 0.1144562 0.11878413 0.10986285 0.10161013 0.11267733 0.1016959 0.13697168 0.10689372 0.11478032 0.10488026 0.1047924 0.1081303 0.10003894 0.10045238 0.08066872 0.11082232 0.13955832 0.11882708 0.09868471 0.09714988 0.09740325]
599	SMALL_051_PROC_05_04	SMALL_051_ROI_066	cell__05	cell__06	SMALL_051	15.2868	[0.12100302 0.12267659 0.09630324 0.10118597 0.08513348 0.10279566 0.11844536 0.10019299 0.0874477 0.0954013 0.10154548 0.11120633 0.11103971 0.11338523 0.11674754 0.11992693 0.10046714 0.07674175 0.11030306 0.11844241 0.11774994 0.120353 0.1391695 0.11709794 0.12265011 0.0919873 0.11284842 0.11421989 0.12304142 0.09893017]
600	SMALL_051_PROC_05_04	SMALL_051_ROI_067	cell__05	cell__06	SMALL_051	11.1882	[0.07910928 0.08320042 0.10103761 0.10101975 0.07168921 0.090593 0.09253155 0.09190079 0.10325198 0.0913887 0.12119259 0.10985791 0.1075897 0.15031809 0.14219816 0.15907107 0.12374053 0.12925359 0.14569438 0.14668193 0.13142363 0.13506832 0.12257694 0.12655611 0.12402744 0.127306 0.09916313 0.10822634 0.0989345 0.10084635]
601	SMALL_051_PROC_05_04	SMALL_051_ROI_068	cell__05	cell__06	SMALL_051	4.36116	[0.08747885 0.08384335 0.11028854 0.08957618 0.08577725 0.08535327 0.09826068 0.07540656 0.07847218 0.10642294 0.09825662 0.11051577 0.11768254 0.14059044 0.14522917 0.11774968 0.10326589 0.09556112 0.113599 0.13047572 0.12989048 0.13703492 0.13450175 0.12518685 0.12329592 0.11814413 0.11357818 0.11207101 0.13459667 0.11593004]
602	SMALL_051_PROC_05_04	SMALL_051_ROI_069	cell__05	cell__06	SMALL_051	18.1733	[0.09977201 0.08914406 0.09390813 0.08728345 0.10050545 0.09877879 0.09214561 0.08790116 0.08298161 0.11438166 0.11104393 0.10128906 0.10982967 0.09518477 0.1105233 0.11832427 0.08891069 0.11814166 0.1127948 0.11573224 0.14664566 0.12349138 0.12764841 0.11084514 0.11461032 0.13385011 0.13874409 0.1098898 0.08816062 0.08054761]
603	SMALL_051_PROC_05_04	SMALL_051_ROI_071	cell__05	cell__06	SMALL_051	55.4546	[0.11120985 0.09191563 0.11871578 0.12125429 0.09757974 0.10501254 0.11852627 0.08283858 0.09805075 0.12580976 0.12643693 0.11013848 0.12012687 0.12100632 0.13392125 0.16434279 0.15412057 0.12804048 0.14691886 0.14035554 0.1410444 0.13762892 0.12865914 0.1304881 0.10679628 0.11910499 0.13901204 0.10313969 0.11048606 0.09322453]
604	SMALL_051_PROC_05_04	SMALL_051_ROI_072	cell__05	cell__06	SMALL_051	55.8541	[0.08836444 0.08269163 0.10569903 0.10320134 0.10583358 0.08615278 0.10396498 0.10104544 0.09779585 0.13717764 0.13100745 0.13687746 0.13443449 0.09484941 0.13704658 0.13968545 0.14161364 0.13318437 0.13031687 0.15671162 0.11129439 0.09198543 0.09671851 0.07006214 0.1141494 0.09562787 0.11785969 0.09845021 0.12268579 0.09720932]
605	SMALL_051_PROC_05_04	SMALL_051_ROI_075	cell__05	cell__06	SMALL_051	60.8845	[0.11290265 0.10872336 0.11709624 0.10609006 0.11092267 0.10064185 0.11921366 0.11548027 0.11871098 0.12624047 0.13445514 0.11665567 0.11468642 0.12519395 0.10703673 0.11768855 0.10816677 0.11692341 0.1141022 0.13085583 0.10464306 0.12926455 0.12544745 0.11784656 0.092857 0.10037734 0.09546177 0.09479603 0.10032994 0.07503652]
606	SMALL_051_PROC_05_04	SMALL_051_ROI_079	cell__05	cell__06	SMALL_051	37.0047	[0.08567657 0.08266015 0.10136122 0.09189 0.10978131 0.11483541 0.09075484 0.10188766 0.10521234 0.1245618 0.13932027 0.10744584 0.1357775 0.11812024 0.11671499 0.1259105 0.09889293 0.1102943 0.08762514 0.10959801 0.09884236 0.1051165 0.11630082 0.10612506 0.10022088 0.07700533 0.08843293 0.1254361 0.11337393 0.12344977]
607	SMALL_051_PROC_05_04	SMALL_051_ROI_088	cell__05	cell__06	SMALL_051	21.3801	[0.09643957 0.07349043 0.08139007 0.09437389 0.10142556 0.1057379 0.11171196 0.11382373 0.10087126 0.10818745 0.12614512 0.11078747 0.12550414 0.12204363 0.13776273 0.14534097 0.13037904 0.13607668 0.15813867 0.15765788 0.14536702 0.11465443 0.11872465 0.11665869 0.08912166 0.10800318 0.09998214 0.09141322 0.10285973 0.09522266]
608	SMALL_051_PROC_05_04	SMALL_051_ROI_091	cell__05	cell__06	SMALL_051	32.4097	[0.08871109 0.11287666 0.09435675 0.08785284 0.09965436 0.10836837 0.09857638 0.09315783 0.08743578 0.10815336 0.12077656 0.10732297 0.12270055 0.09018087 0.11224816 0.09833261 0.14177421 0.13171513 0.1438931 0.13863029 0.12419052 0.11165299 0.11310487 0.11026375 0.1246406 0.13342532 0.10664321 0.1357121 0.12618768 0.12916373]
609	SMALL_051_PROC_05_04	SMALL_051_ROI_093	cell__05	cell__06	SMALL_051	35.7995	[0.07597346 0.0906275 0.09258868 0.08899848 0.07695808 0.09269126 0.08336794 0.08777241 0.1086412 0.09586211 0.12020488 0.12062872 0.11078134 0.1037254 0.13728894 0.11949324 0.15108647 0.15050079 0.14986402 0.12070281 0.15473478 0.11781246 0.11228912 0.09241765 0.10832348 0.11763744 0.10522167 0.1114053 0.10999813 0.09842374]
610	SMALL_051_PROC_05_04	SMALL_051_ROI_094	cell__05	cell__06	SMALL_051	98.554	[0.09132328 0.09747131 0.0802233 0.08935851 0.08120245 0.08690021 0.10607603 0.12045026 0.10607509 0.09855355 0.10091835 0.12826719 0.11295033 0.13453062 0.14488964 0.12819058 0.11471878 0.11669634 0.14396199 0.14045933 0.15292485 0.12628849 0.10991623 0.11641517 0.11364407 0.09918637 0.12882245 0.10539507 0.12746811 0.10718329]
611	SMALL_051_PROC_05_04	SMALL_051_ROI_097	cell__05	cell__06	SMALL_051	45.8849	[0.10701389 0.10807413 0.09233666 0.09410407 0.13043448 0.12507647 0.13061805 0.11306159 0.14006986 0.12630995 0.15267234 0.12268034 0.11696112 0.1192264 0.11477153 0.11424631 0.13697422 0.12447534 0.13628538 0.11980384 0.10794581 0.1098166 0.0914794 0.13909676 0.11874702 0.12234658 0.12376753 0.11724679 0.12539366 0.09728836]
612	SMALL_051_PROC_05_05	SMALL_051_ROI_002	cell__05	cell__06	SMALL_051	134.751	[0.14584003 0.14754952 0.13602019 0.10720757 0.14533568 0.12055291 0.12010386 0.11262335 0.10779111 0.09490878 0.09917042 0.10672737 0.09645185 0.10575327 0.09191116 0.11163231 0.11531945 0.08709349 0.09832313 0.10439891 0.10831618 0.10157921 0.10056084 0.13126407 0.1089015 0.12349386 0.11776259 0.12648892 0.10604068 0.11307646]
613	SMALL_051_PROC_05_05	SMALL_051_ROI_003	cell__05	cell__06	SMALL_051	126.304	[0.1182933 0.12090044 0.1183708 0.09070017 0.10258214 0.11215243 0.10985516 0.10326384 0.09526594 0.10048629 0.11171842 0.11880973 0.14411061 0.1336068 0.12560216 0.13500524 0.16375355 0.14757295 0.13149781 0.11870481 0.10649237 0.1029087 0.13310761 0.12187689 0.11781354 0.11186936 0.11745921 0.13546194 0.12527407 0.12376537]
614	SMALL_051_PROC_05_05	SMALL_051_ROI_005	cell__05	cell__06	SMALL_051	126.829	[0.12370317 0.12737923 0.1101177 0.12781745 0.12052856 0.11958364 0.11752237 0.14620651 0.1321413 0.13695867 0.13249141 0.11544749 0.11152712 0.1212751 0.11979756 0.13259439 0.1356392 0.09040411 0.09644331 0.11217069 0.10907288 0.11009802 0.09872529 0.10987467 0.11164432 0.09924055 0.12541285 0.12490074 0.10750895 0.10214414]
615	SMALL_051_PROC_05_05	SMALL_051_ROI_006	cell__05	cell__06	SMALL_051	121.465	[0.10654604 0.10693345 0.0887415 0.07694026 0.08232139 0.0916938 0.10757553 0.09555852 0.08738326 0.10262965 0.11699181 0.10132502 0.10811344 0.12309359 0.1480872 0.12127203 0.13021809 0.1371426 0.11199724 0.12802253 0.10664094 0.1090783 0.13074857 0.13830636 0.12719685 0.12541301 0.14632469 0.14543917 0.14226653 0.15191146]
616	SMALL_051_PROC_05_05	SMALL_051_ROI_013	cell__05	cell__06	SMALL_051	97.6437	[0.0932742 0.09670044 0.09925295 0.0904259 0.09797634 0.10536394 0.12157443 0.11822021 0.13148638 0.12933647 0.14165631 0.15696419 0.13730868 0.11039149 0.14136255 0.13001974 0.15073624 0.1541941 0.13572645 0.14633847 0.13873198 0.11586272 0.11285435 0.13669054 0.10961929 0.11444546 0.10588764 0.10873942 0.09524587 0.09847634]
617	SMALL_051_PROC_05_05	SMALL_051_ROI_016	cell__05	cell__06	SMALL_051	83.8917	[0.15102549 0.13390219 0.1389402 0.13183188 0.14835885 0.16655363 0.15111826 0.1416014 0.14215754 0.13168243 0.14117103 0.15974165 0.12728803 0.12786515 0.11959343 0.11648 0.10017983 0.11096451 0.10104847 0.11569695 0.12399199 0.11535532 0.11447942 0.10942517 0.11202949 0.10697145 0.12108593 0.12422979 0.13938398 0.12142088]
618	SMALL_051_PROC_05_05	SMALL_051_ROI_018	cell__05	cell__06	SMALL_051	125.459	[0.09846106 0.10381974 0.11722276 0.10636231 0.10299763 0.10561521 0.10646791 0.10937433 0.13306353 0.14652322 0.14777613 0.1467838 0.15062475 0.14045423 0.13762356 0.13166407 0.1452651 0.20569075 0.16741129 0.17180167 0.17080324 0.15833797 0.13554382 0.13907929 0.1477219 0.14503808 0.10754956 0.10990626 0.09978128 0.08719852]
619	SMALL_051_PROC_05_05	SMALL_051_ROI_019	cell__05	cell__06	SMALL_051	111.049	[0.07396333 0.07892149 0.08217824 0.08133347 0.09419738 0.08599634 0.07811244 0.09112195 0.08476988 0.0645037 0.07303965 0.09667178 0.09679148 0.11204403 0.10179357 0.11468765 0.11635598 0.12662282 0.12857307 0.1286542 0.12489929 0.12924805 0.13623939 0.12804586 0.13993829 0.12378954 0.11218871 0.10905867 0.11803229 0.12499762]
620	SMALL_051_PROC_05_05	SMALL_051_ROI_020	cell__05	cell__06	SMALL_051	100.406	[0.09255316 0.10758444 0.09471437 0.10926427 0.10940088 0.10583323 0.09912479 0.10750232 0.12742439 0.11630845 0.13279163 0.13233647 0.12752224 0.13359777 0.13080643 0.13360071 0.14712846 0.16115053 0.14354471 0.15439903 0.16340947 0.1483061 0.1319585 0.14761744 0.14408128 0.13432194 0.12218641 0.13618759 0.1522968 0.13841451]
621	SMALL_051_PROC_05_05	SMALL_051_ROI_022	cell__05	cell__06	SMALL_051	120.832	[0.08478489 0.09727651 0.10562524 0.11457242 0.12930503 0.1181188 0.11270184 0.10644627 0.10867331 0.11110676 0.1059075 0.11581221 0.12041824 0.13265346 0.1124376 0.12907412 0.16411944 0.13458978 0.13199212 0.15022917 0.1127634 0.1233996 0.09984614 0.1146977 0.10708698 0.11961863 0.10651169 0.1223164 0.11039282 0.11233767]
622	SMALL_051_PROC_05_05	SMALL_051_ROI_033	cell__05	cell__06	SMALL_051	114.712	[0.12849262 0.10749653 0.1133793 0.10162129 0.11593851 0.10534641 0.11969993 0.10885037 0.12566863 0.11042756 0.11425961 0.12831656 0.1280803 0.13314278 0.10951198 0.11452139 0.14510046 0.21113545 0.2022388 0.20339593 0.16790545 0.16972972 0.15500582 0.16916048 0.12494475 0.10762135 0.12530625 0.10460306 0.09923589 0.09100072]
623	SMALL_051_PROC_05_05	SMALL_051_ROI_034	cell__05	cell__06	SMALL_051	98.4487	[0.08476547 0.09458008 0.08693231 0.09468799 0.08495544 0.08900282 0.10029549 0.11096239 0.10362662 0.08694118 0.1131566 0.1220659 0.11976584 0.12462327 0.1222678 0.12623189 0.12575415 0.1247448 0.11680362 0.11657274 0.1122613 0.11277634 0.10600307 0.12084888 0.13267657 0.11823344 0.11986439 0.12861294 0.11637333 0.1040163 ]
624	SMALL_051_PROC_05_05	SMALL_051_ROI_035	cell__05	cell__06	SMALL_051	84.6532	[0.0934473 0.11869662 0.10873738 0.09574516 0.10555861 0.10865166 0.10576146 0.1068183 0.12048527 0.11511487 0.11542801 0.11827013 0.11048309 0.12413644 0.12849342 0.10012132 0.12586317 0.11425681 0.110424 0.12658007 0.11251135 0.12730179 0.13972431 0.12603714 0.12589629 0.10976093 0.10868646 0.11741032 0.13365226 0.11543511]
625	SMALL_051_PROC_05_05	SMALL_051_ROI_036	cell__05	cell__06	SMALL_051	67.4359	[0.1286344 0.13468086 0.13327129 0.12454295 0.12845779 0.11517619 0.11834812 0.12032941 0.11744816 0.14190847 0.14330794 0.13740548 0.155588 0.15803336 0.15354748 0.16080539 0.17896437 0.16566784 0.16334003 0.15878919 0.14671633 0.15325384 0.12646184 0.12816656 0.1372511 0.12569447 0.12894117 0.13827618 0.13276199 0.11727632]
626	SMALL_051_PROC_05_05	SMALL_051_ROI_038	cell__05	cell__06	SMALL_051	83.6764	[0.11506736 0.12122333 0.11964187 0.12631676 0.11800368 0.12268451 0.11746924 0.11081362 0.11067185 0.12488448 0.12064845 0.11783344 0.1140264 0.1387693 0.13631678 0.13164065 0.10798091 0.11364964 0.10429941 0.1060182 0.10762498 0.11228834 0.10481391 0.11803431 0.10526766 0.11366216 0.12105034 0.10074157 0.1226719 0.12579129]
627	SMALL_051_PROC_05_05	SMALL_051_ROI_039	cell__05	cell__06	SMALL_051	85.0163	[0.11714763 0.10036406 0.11652411 0.12325726 0.10569257 0.12037374 0.1104047 0.09941783 0.09881577 0.1193122 0.12962542 0.15925542 0.13552052 0.13543283 0.14392521 0.16251268 0.1622005 0.16604618 0.14415458 0.14328103 0.1424338 0.14140557 0.14963106 0.12951374 0.13670725 0.13703228 0.13067085 0.1158924 0.13582027 0.13440571]
628	SMALL_051_PROC_05_05	SMALL_051_ROI_041	cell__05	cell__06	SMALL_051	73.3226	[0.11581265 0.11810479 0.11961103 0.11764308 0.13082159 0.1277354 0.11394077 0.12602338 0.14966234 0.15713687 0.1201171 0.11760463 0.12208461 0.13407558 0.12980185 0.11501896 0.1083452 0.13093826 0.12410373 0.12223725 0.13236166 0.13557987 0.12674056 0.11565161 0.13192532 0.10488836 0.1282954 0.15241671 0.12276769 0.12601536]
629	SMALL_051_PROC_05_05	SMALL_051_ROI_045	cell__05	cell__06	SMALL_051	80.3597	[0.11768115 0.09316933 0.13495845 0.14464432 0.13104343 0.11797597 0.09087816 0.12010485 0.11892782 0.11739926 0.12551925 0.12438913 0.12553871 0.14986463 0.11994824 0.12203338 0.11551066 0.11057503 0.12736607 0.10185343 0.11554614 0.1220683 0.13511444 0.15403555 0.11057009 0.13611673 0.1206976 0.13085387 0.12729642 0.1433736 ]
630	SMALL_051_PROC_05_05	SMALL_051_ROI_050	cell__05	cell__06	SMALL_051	52.3857	[0.0881107 0.11979091 0.09890893 0.10792833 0.10597934 0.09312659 0.08691144 0.08575357 0.11220503 0.0903698 0.10957753 0.09864534 0.09204724 0.11361578 0.10785922 0.12625568 0.13446804 0.10818113 0.11374369 0.11153048 0.10877458 0.10403206 0.1140594 0.12055519 0.11427087 0.10624492 0.10583503 0.10862154 0.09849713 0.0916544 ]
631	SMALL_051_PROC_05_05	SMALL_051_ROI_052	cell__05	cell__06	SMALL_051	55.6765	[0.09722676 0.08890687 0.09087455 0.11089369 0.10316405 0.11100017 0.1100135 0.10352103 0.11340122 0.10532369 0.10670725 0.12406366 0.11846684 0.12025949 0.14001401 0.12792108 0.1470152 0.14822598 0.13675983 0.12914677 0.1347529 0.14386093 0.13390321 0.1398173 0.13801319 0.13371989 0.12599225 0.12218621 0.12016252 0.14027482]
632	SMALL_051_PROC_05_05	SMALL_051_ROI_057	cell__05	cell__06	SMALL_051	51.6016	[0.09910804 0.10786303 0.0918061 0.10240255 0.12245495 0.11111379 0.09133634 0.11633294 0.12299777 0.12382102 0.10747236 0.11213412 0.13158673 0.15052578 0.13594059 0.13687483 0.15187678 0.13401564 0.13227942 0.12914774 0.12957625 0.14256653 0.15379289 0.11680668 0.11830124 0.11895949 0.12472446 0.11591978 0.11629386 0.12007221]
633	SMALL_051_PROC_05_05	SMALL_051_ROI_063	cell__05	cell__06	SMALL_051	47.227	[0.08663269 0.07815352 0.06667338 0.07692897 0.10800974 0.10387883 0.10861379 0.10311792 0.12034731 0.1035792 0.10293341 0.11466853 0.13659967 0.13938891 0.11822486 0.1528035 0.13928731 0.12909431 0.13213099 0.11228885 0.12514124 0.14112352 0.11949067 0.13284754 0.11650401 0.13119975 0.12360849 0.13371262 0.13298181 0.12871595]
634	SMALL_051_PROC_05_05	SMALL_051_ROI_065	cell__05	cell__06	SMALL_051	29.0687	[0.11959151 0.11796992 0.09789382 0.10924027 0.10904771 0.09677568 0.10126197 0.10946121 0.09861062 0.13537346 0.12835522 0.14462786 0.12763339 0.12638884 0.14759952 0.14085472 0.1269829 0.13219631 0.11634243 0.11820767 0.131988 0.13020255 0.12065627 0.12252169 0.12713389 0.14078907 0.1226097 0.13608087 0.10541837 0.11012935]
635	SMALL_051_PROC_05_05	SMALL_051_ROI_066	cell__05	cell__06	SMALL_051	16.832	[0.11565102 0.11970463 0.12293379 0.10478324 0.11238482 0.09219834 0.10352499 0.11291235 0.12689293 0.1028881 0.11139821 0.12622481 0.11379709 0.08927476 0.08657594 0.09722268 0.12684386 0.11596387 0.12392691 0.11667385 0.12553199 0.11677774 0.13094361 0.11618597 0.10543082 0.1075312 0.12684734 0.13951562 0.11920519 0.12575209]
636	SMALL_051_PROC_05_05	SMALL_051_ROI_067	cell__05	cell__06	SMALL_051	16.262	[0.09987272 0.07754483 0.11202309 0.10450745 0.10450634 0.09971897 0.10486833 0.09260363 0.10727247 0.11772277 0.11421848 0.13004495 0.1203553 0.11646514 0.13506784 0.15079422 0.14352827 0.14810523 0.14714303 0.14831163 0.13401978 0.12514554 0.12742689 0.11930477 0.12297301 0.11455183 0.10537324 0.11035359 0.10386557 0.10128796]
637	SMALL_051_PROC_05_05	SMALL_051_ROI_068	cell__05	cell__06	SMALL_051	11.523	[0.10442833 0.10916297 0.1113496 0.11583944 0.1076345 0.09740113 0.08815407 0.10285294 0.11312438 0.12001983 0.10173908 0.12278716 0.1224396 0.12396369 0.14304243 0.15135509 0.13893933 0.14645455 0.14584677 0.12903148 0.15151158 0.14807338 0.14695378 0.13166613 0.15279117 0.14301401 0.14848607 0.12415882 0.13199134 0.11917801]
638	SMALL_051_PROC_05_05	SMALL_051_ROI_069	cell__05	cell__06	SMALL_051	14.3019	[0.07563935 0.08106142 0.08229271 0.09782224 0.08490783 0.08785576 0.08878313 0.09350607 0.10834998 0.11131033 0.11217427 0.09959264 0.11475449 0.12073053 0.11377765 0.09857276 0.12327997 0.12001515 0.10843458 0.10660404 0.1080227 0.09027151 0.10921346 0.11747156 0.12185164 0.12874142 0.11223044 0.11191223 0.12559079 0.10272349]
639	SMALL_051_PROC_05_05	SMALL_051_ROI_071	cell__05	cell__06	SMALL_051	59.7059	[0.11403089 0.09519603 0.09676202 0.12919169 0.10387942 0.10797345 0.11195791 0.09864598 0.11661984 0.12090563 0.11679453 0.11771466 0.1257202 0.13159894 0.14395796 0.13524858 0.13458248 0.13713622 0.15792787 0.13045224 0.13449466 0.12395416 0.12650338 0.12847745 0.12341622 0.10821579 0.11518692 0.13311733 0.12603112 0.09796335]
640	SMALL_051_PROC_05_05	SMALL_051_ROI_072	cell__05	cell__06	SMALL_051	61.738	[0.12668599 0.12272134 0.10777583 0.12158017 0.11119568 0.11816961 0.11896479 0.10501675 0.10504868 0.09972599 0.12778415 0.12493824 0.11515513 0.11764692 0.12285434 0.11180056 0.10464582 0.10408471 0.11263239 0.13649261 0.10819149 0.11392543 0.11816426 0.10818779 0.10944129 0.11151943 0.10979347 0.08040166 0.08130565 0.10928524]
641	SMALL_051_PROC_05_05	SMALL_051_ROI_075	cell__05	cell__06	SMALL_051	67.655	[0.14838902 0.15042727 0.13895181 0.13966858 0.14820186 0.14707145 0.12605917 0.14554147 0.12007824 0.12133067 0.13894678 0.14354086 0.12262098 0.14980098 0.12186877 0.12158172 0.10568876 0.11389599 0.1231631 0.16138281 0.14937579 0.15381765 0.15129158 0.13690296 0.13941165 0.13267865 0.11928092 0.10981237 0.12585483 0.12679573]
642	SMALL_051_PROC_05_05	SMALL_051_ROI_079	cell__05	cell__06	SMALL_051	43.7367	[0.11400484 0.13578747 0.1187309 0.11876402 0.13632765 0.12661405 0.13117797 0.1476761 0.13686547 0.13568291 0.11965839 0.10998925 0.13576119 0.15210026 0.13603664 0.12070791 0.12436364 0.11055336 0.12467067 0.11791925 0.12087753 0.09916419 0.12309562 0.12791081 0.13072035 0.11949712 0.12137802 0.16604027 0.12102503 0.1306123 ]
643	SMALL_051_PROC_05_05	SMALL_051_ROI_088	cell__05	cell__06	SMALL_051	14.1976	[0.11206391 0.10294678 0.11601575 0.12283573 0.11712109 0.11746339 0.10961555 0.10634536 0.11653529 0.10438791 0.12007472 0.12229217 0.12136478 0.12543284 0.12231331 0.14668095 0.15187221 0.1464829 0.16549963 0.14695423 0.14360236 0.12992715 0.12959726 0.10840301 0.10237057 0.11423963 0.11643991 0.10476205 0.09367705 0.10014747]
644	SMALL_051_PROC_05_05	SMALL_051_ROI_091	cell__05	cell__06	SMALL_051	25.1871	[0.10738981 0.11098327 0.09998051 0.098527 0.09261926 0.0877124 0.10149594 0.10555758 0.11566422 0.10588965 0.11183009 0.11148364 0.1197405 0.13390155 0.1157131 0.1435777 0.15061476 0.13251603 0.12964868 0.12769093 0.13522041 0.13871227 0.15153616 0.13288924 0.13126557 0.11465723 0.11689912 0.10261105 0.11899874 0.11390422]
645	SMALL_051_PROC_05_05	SMALL_051_ROI_093	cell__05	cell__06	SMALL_051	29.087	[0.09799932 0.09591723 0.10225162 0.10543656 0.09841233 0.09685447 0.10267817 0.1035162 0.12167228 0.10650123 0.11423604 0.13326168 0.122988 0.12027433 0.12467349 0.12791237 0.13741665 0.16331114 0.13853908 0.13476819 0.12811451 0.13199133 0.12836276 0.13326923 0.13276671 0.12096881 0.12722424 0.12466178 0.12195105 0.1076076 ]
646	SMALL_051_PROC_05_05	SMALL_051_ROI_094	cell__05	cell__06	SMALL_051	94.9583	[0.09818029 0.10499767 0.10209204 0.09176719 0.11319066 0.10918284 0.09301796 0.10451369 0.10200195 0.1249575 0.10486377 0.13097413 0.12555924 0.11813536 0.13990748 0.12535815 0.14222917 0.12886555 0.12726387 0.12745941 0.1258515 0.12137103 0.13817542 0.125141 0.13516207 0.13119832 0.12798012 0.10855839 0.1120994 0.11670696]
647	SMALL_051_PROC_05_05	SMALL_051_ROI_097	cell__05	cell__06	SMALL_051	42.9294	[0.08361813 0.08391374 0.08764454 0.10205627 0.11314021 0.13160562 0.12362599 0.13203169 0.13481365 0.12067866 0.12712381 0.10403643 0.11941033 0.11588429 0.14498854 0.1196641 0.11382906 0.11007526 0.11549527 0.10559641 0.12196652 0.12295617 0.13376817 0.13104982 0.1408185 0.1309959 0.1243927 0.14027864 0.14582593 0.15450758]
648	SMALL_051_PROC_05_06	SMALL_051_ROI_002	cell__05	cell__06	SMALL_051	136.456	[0.13700593 0.12613735 0.11876726 0.12543078 0.11749326 0.12586116 0.11622585 0.12790656 0.11373546 0.11733195 0.09947772 0.11124274 0.11649536 0.11562079 0.1090313 0.10661889 0.12363917 0.10235296 0.09388829 0.09784176 0.12026916 0.11159138 0.10490266 0.12463974 0.1300353 0.12390905 0.11081166 0.1204122 0.10752543 0.09539948]
649	SMALL_051_PROC_05_06	SMALL_051_ROI_003	cell__05	cell__06	SMALL_051	128.064	[0.10142387 0.09996395 0.10410212 0.11847118 0.09916755 0.10501924 0.10792803 0.1145647 0.10545901 0.10125708 0.1098319 0.12773534 0.12827566 0.14355653 0.13483017 0.14678593 0.14315645 0.11759878 0.12251327 0.11775746 0.12839289 0.15309155 0.13570365 0.14167676 0.11653625 0.12461924 0.12830075 0.11284087 0.11962188 0.10922414]
650	SMALL_051_PROC_05_06	SMALL_051_ROI_005	cell__05	cell__06	SMALL_051	127.051	[0.12247114 0.10946571 0.10724971 0.1042552 0.08569631 0.11028701 0.10840412 0.10028639 0.12745903 0.1336111 0.12840092 0.12876407 0.13519665 0.12267587 0.12497159 0.12659441 0.11372416 0.10323824 0.1171465 0.10137321 0.10356792 0.11164722 0.10936715 0.11317047 0.13442852 0.12360535 0.11529528 0.11927946 0.12174832 0.14268708]
651	SMALL_051_PROC_05_06	SMALL_051_ROI_006	cell__05	cell__06	SMALL_051	120.938	[0.10807578 0.10382359 0.09599566 0.08734404 0.10070312 0.0962592 0.10349873 0.10976976 0.12366248 0.10712821 0.09814072 0.10995835 0.1283663 0.10291764 0.1202517 0.13510625 0.13655263 0.1360851 0.11325955 0.12347167 0.12704599 0.11663583 0.13380033 0.1446156 0.12300222 0.11718341 0.13660134 0.12873402 0.13078599 0.13969561]
652	SMALL_051_PROC_05_06	SMALL_051_ROI_013	cell__05	cell__06	SMALL_051	95.3737	[0.10842934 0.09953383 0.1075597 0.10266022 0.09871332 0.12399233 0.12655676 0.10553671 0.12110233 0.12635905 0.1260133 0.13175861 0.12356485 0.13934867 0.15939277 0.14398546 0.16050554 0.18089295 0.18207301 0.1732548 0.16300366 0.14637083 0.1405929 0.13047951 0.14564185 0.12852109 0.11416834 0.11051892 0.11635065 0.11612084]
653	SMALL_051_PROC_05_06	SMALL_051_ROI_016	cell__05	cell__06	SMALL_051	80.6846	[0.15982751 0.14612436 0.15212016 0.1348715 0.12334277 0.12521828 0.14644216 0.14528721 0.12234977 0.14347724 0.14504074 0.13886926 0.13614401 0.12633907 0.14424516 0.14369488 0.09664579 0.11296603 0.09767997 0.10336276 0.12225327 0.12534238 0.11137755 0.11433341 0.13295725 0.13861462 0.12874401 0.12862409 0.10131807 0.13206138]
654	SMALL_051_PROC_05_06	SMALL_051_ROI_018	cell__05	cell__06	SMALL_051	119.326	[0.13372581 0.12724761 0.13424591 0.12701196 0.12050966 0.12388883 0.12200996 0.12051217 0.14329923 0.13067692 0.13450638 0.13007256 0.13776938 0.15171415 0.16369386 0.1563377 0.17003026 0.1774354 0.18085982 0.17745122 0.17701562 0.16456209 0.15643174 0.13446963 0.15623747 0.10897053 0.10603739 0.11661746 0.10795534 0.10874234]
655	SMALL_051_PROC_05_06	SMALL_051_ROI_019	cell__05	cell__06	SMALL_051	105.189	[0.09522038 0.09034861 0.09379073 0.10430393 0.09322447 0.08635994 0.09199534 0.08913536 0.09381046 0.0931736 0.10285191 0.07823416 0.0950653 0.11391967 0.11056208 0.11427526 0.12596884 0.14055441 0.13916578 0.13112186 0.13070909 0.12677222 0.14213969 0.12657072 0.12583251 0.11939844 0.12191136 0.10763824 0.10601949 0.10638215]
656	SMALL_051_PROC_05_06	SMALL_051_ROI_020	cell__05	cell__06	SMALL_051	94.9285	[0.09759661 0.09155405 0.10940189 0.10354209 0.1155295 0.09923387 0.1080468 0.10985325 0.10210648 0.10624132 0.10692563 0.11400792 0.12981426 0.13045727 0.13733448 0.15210124 0.15330702 0.16106895 0.15551019 0.14438994 0.16036128 0.15679854 0.13901864 0.13244365 0.15372413 0.13581263 0.1300532 0.14344604 0.148066 0.14014415]
657	SMALL_051_PROC_05_06	SMALL_051_ROI_022	cell__05	cell__06	SMALL_051	116.421	[0.10604313 0.10471837 0.12038879 0.1134697 0.09646239 0.10923577 0.10877278 0.09705747 0.11724038 0.11524805 0.10870127 0.09205891 0.09703582 0.12127277 0.13447411 0.13384565 0.12682618 0.12022001 0.13536621 0.13664048 0.125762 0.13026473 0.13386347 0.13763212 0.14301948 0.1230618 0.11681561 0.12972846 0.12278506 0.10263588]
658	SMALL_051_PROC_05_06	SMALL_051_ROI_033	cell__05	cell__06	SMALL_051	108.342	[0.11623235 0.10386708 0.12285045 0.12026554 0.12301667 0.14155487 0.13376435 0.1366415 0.12481721 0.12661568 0.10516963 0.09664135 0.13392856 0.13629666 0.13729843 0.14937262 0.14202071 0.16955707 0.18551522 0.15506932 0.17927085 0.15779912 0.18269234 0.15540302 0.16157812 0.14390796 0.13256273 0.12507668 0.11782157 0.09734274]
659	SMALL_051_PROC_05_06	SMALL_051_ROI_034	cell__05	cell__06	SMALL_051	93.9783	[0.08073204 0.07892303 0.08415175 0.10887553 0.10037299 0.10368336 0.10547313 0.09138882 0.10429647 0.10651357 0.10832593 0.12260306 0.12531978 0.1154481 0.12891244 0.12981576 0.1340886 0.13500951 0.11296309 0.12300787 0.12869912 0.13783262 0.13224617 0.12689353 0.12847451 0.1343759 0.14252411 0.13829178 0.13668908 0.12593664]
660	SMALL_051_PROC_05_06	SMALL_051_ROI_035	cell__05	cell__06	SMALL_051	78.6637	[0.0917042 0.10769317 0.11261163 0.11026519 0.1204301 0.12480019 0.10409034 0.10990994 0.12112038 0.10214608 0.12355724 0.1219518 0.11217908 0.10313831 0.1187012 0.12461573 0.12214553 0.14015365 0.12285867 0.12397361 0.1318532 0.13200936 0.13889449 0.12684025 0.11973477 0.0968287 0.09747358 0.10372252 0.11331934 0.11419296]
661	SMALL_051_PROC_05_06	SMALL_051_ROI_036	cell__05	cell__06	SMALL_051	63.8598	[0.14690989 0.14459326 0.12184439 0.12285513 0.12741695 0.12487959 0.10223619 0.12268995 0.14416995 0.1432052 0.14411251 0.14486763 0.14487838 0.1450217 0.15402406 0.15871787 0.18249569 0.18196118 0.14166818 0.12740143 0.15019131 0.14932828 0.14764891 0.1491793 0.16566266 0.15917405 0.13523222 0.1433206 0.12209831 0.13245162]
662	SMALL_051_PROC_05_06	SMALL_051_ROI_038	cell__05	cell__06	SMALL_051	83.5273	[0.10402698 0.12477534 0.13219247 0.11211558 0.11338469 0.12862979 0.11780413 0.13638915 0.12795265 0.12036283 0.12774956 0.13645864 0.14009237 0.1287826 0.13704363 0.12247406 0.09837871 0.10790445 0.11282061 0.09756383 0.08076533 0.10184145 0.12013041 0.09917431 0.10113035 0.12139372 0.12297559 0.10440761 0.13319372 0.11903504]
663	SMALL_051_PROC_05_06	SMALL_051_ROI_039	cell__05	cell__06	SMALL_051	84.0004	[0.10761719 0.11243134 0.09117179 0.1062745 0.09499383 0.10338228 0.11027758 0.10357202 0.11349515 0.11713959 0.13317892 0.13643919 0.13294994 0.129741 0.11993711 0.13501384 0.17899412 0.17021082 0.14762856 0.14250055 0.13740965 0.14272077 0.13661513 0.12306515 0.13874111 0.12736165 0.13888699 0.13576207 0.12520243 0.11894378]
664	SMALL_051_PROC_05_06	SMALL_051_ROI_041	cell__05	cell__06	SMALL_051	72.7546	[0.11667923 0.11950758 0.1051018 0.11381673 0.10637671 0.11639601 0.1453116 0.13971685 0.1303896 0.13201424 0.14278946 0.16444515 0.14683424 0.13996906 0.14751273 0.13574517 0.13461331 0.1374397 0.13557398 0.12614243 0.11123506 0.13771064 0.13744687 0.13541468 0.14035798 0.13318971 0.11501424 0.12294534 0.12276875 0.1298249 ]
665	SMALL_051_PROC_05_06	SMALL_051_ROI_045	cell__05	cell__06	SMALL_051	82.3046	[0.13185556 0.12028432 0.09652345 0.12015073 0.1274506 0.14400153 0.14243811 0.1315084 0.14370626 0.13223341 0.15143353 0.13063985 0.12893242 0.13891401 0.15124951 0.14823123 0.107287 0.1224823 0.1335084 0.14234123 0.1308743 0.11298539 0.1447254 0.1316897 0.14300139 0.12483805 0.1326053 0.14046488 0.13726263 0.14135857]
666	SMALL_051_PROC_05_06	SMALL_051_ROI_050	cell__05	cell__06	SMALL_051	49.988	[0.08392063 0.09399269 0.10282159 0.10573047 0.09015322 0.08588226 0.09281441 0.10347981 0.09615115 0.11435393 0.09625768 0.10243463 0.10832185 0.11092682 0.12341307 0.1202212 0.13824646 0.12021981 0.11783735 0.11813811 0.11068418 0.11146226 0.1178677 0.11870989 0.10814062 0.11905332 0.10870421 0.10784257 0.10274377 0.10770428]
667	SMALL_051_PROC_05_06	SMALL_051_ROI_052	cell__05	cell__06	SMALL_051	49.2679	[0.08730549 0.10297914 0.10131569 0.11276095 0.10851516 0.10487989 0.11155311 0.10980103 0.1147965 0.12606479 0.11086992 0.11757022 0.12673995 0.12489747 0.14516595 0.15177054 0.15997538 0.15901686 0.15036135 0.12317186 0.13584559 0.14629335 0.15316764 0.13071924 0.13434588 0.12123106 0.12039997 0.13027059 0.12395833 0.12813541]
668	SMALL_051_PROC_05_06	SMALL_051_ROI_057	cell__05	cell__06	SMALL_051	43.5928	[0.09578848 0.09222129 0.09805126 0.1114126 0.10558824 0.10413236 0.10715335 0.1101063 0.11343228 0.10470759 0.11596614 0.10884987 0.11930899 0.13157993 0.16171043 0.14352555 0.134581 0.14398483 0.13528291 0.13012108 0.12682117 0.13343611 0.13562873 0.14158028 0.1241825 0.10274337 0.11432922 0.13337303 0.13592412 0.12310625]
669	SMALL_051_PROC_05_06	SMALL_051_ROI_063	cell__05	cell__06	SMALL_051	49.2658	[0.10830411 0.0924265 0.07572268 0.09556267 0.09036984 0.09217603 0.11169697 0.10096126 0.1012564 0.10922383 0.13205929 0.13795462 0.13329967 0.13322492 0.13896029 0.12259237 0.12099889 0.12254391 0.12699736 0.11841094 0.12291141 0.13436132 0.13693763 0.14353654 0.1350798 0.13427415 0.10619036 0.13063544 0.12239363 0.14312082]
670	SMALL_051_PROC_05_06	SMALL_051_ROI_065	cell__05	cell__06	SMALL_051	36.4121	[0.12303012 0.12107156 0.11255329 0.11362886 0.09695343 0.11194613 0.12093922 0.11892343 0.12391436 0.1391139 0.15526258 0.13427016 0.12800227 0.11409618 0.1290798 0.14127181 0.14637773 0.12432082 0.1170261 0.13521085 0.11946541 0.11052098 0.11190916 0.12045723 0.12931066 0.12874479 0.13622126 0.11781627 0.10701696 0.09676806]
671	SMALL_051_PROC_05_06	SMALL_051_ROI_066	cell__05	cell__06	SMALL_051	21.3588	[0.11523939 0.11615443 0.10802213 0.12460978 0.1087423 0.08687095 0.09328061 0.10387949 0.11914062 0.11267832 0.13749455 0.10757718 0.12543038 0.10015008 0.12006627 0.11487297 0.12346834 0.12844035 0.12037969 0.12489835 0.13694497 0.14976608 0.13221079 0.13272548 0.12846734 0.12023042 0.14089161 0.122761 0.10130845 0.11444605]
672	SMALL_051_PROC_05_06	SMALL_051_ROI_067	cell__05	cell__06	SMALL_051	24.0141	[0.08988799 0.09518961 0.09706503 0.10226844 0.08822685 0.10724467 0.09585972 0.09379536 0.10969168 0.0912335 0.11114685 0.12531045 0.12040633 0.10790217 0.12436331 0.12722286 0.16280168 0.15746685 0.14888031 0.13571337 0.12393209 0.13616428 0.13562046 0.13432609 0.12238274 0.13311616 0.11473797 0.11416317 0.1278561 0.10843212]
673	SMALL_051_PROC_05_06	SMALL_051_ROI_068	cell__05	cell__06	SMALL_051	21.0251	[0.11163912 0.11232811 0.11054646 0.10507504 0.09841687 0.10337692 0.1130351 0.13200324 0.11453115 0.11883553 0.1259686 0.12932319 0.13838203 0.13485041 0.1371267 0.14253516 0.16164499 0.16826937 0.16445391 0.14407351 0.13608229 0.13256352 0.13343179 0.15285711 0.14083523 0.12871882 0.11262158 0.12286357 0.12674714 0.12801272]
674	SMALL_051_PROC_05_06	SMALL_051_ROI_069	cell__05	cell__06	SMALL_051	12.3922	[0.07893701 0.0984614 0.08223849 0.09076202 0.07476465 0.08267747 0.0807647 0.09720456 0.10439808 0.11108301 0.10517079 0.11794945 0.11874545 0.11616679 0.12249962 0.13489613 0.12706869 0.12013616 0.11920086 0.12462185 0.11195436 0.11920077 0.12228808 0.11112495 0.10461856 0.1158305 0.11303811 0.11663741 0.11798684 0.10785529]
675	SMALL_051_PROC_05_06	SMALL_051_ROI_071	cell__05	cell__06	SMALL_051	64.8265	[0.11985864 0.11776093 0.1135083 0.12181059 0.12284209 0.11832102 0.11429619 0.11651879 0.12613715 0.12088865 0.12022345 0.12057082 0.119293 0.1450399 0.14343634 0.12706478 0.15524501 0.14530383 0.13678948 0.14190173 0.12655948 0.12628367 0.12273198 0.12635161 0.13440672 0.11274855 0.13485404 0.12065263 0.11747225 0.11167808]
676	SMALL_051_PROC_05_06	SMALL_051_ROI_072	cell__05	cell__06	SMALL_051	68.9966	[0.12203104 0.12632784 0.11270902 0.10173558 0.10804221 0.11153814 0.1013284 0.11679525 0.11992016 0.12785401 0.13351638 0.12370735 0.13196962 0.13420671 0.13119341 0.13542407 0.11577735 0.12281677 0.12655474 0.10445229 0.11334903 0.12077898 0.11944075 0.1125794 0.12991716 0.13478924 0.11522653 0.10950557 0.12876177 0.1002194 ]
677	SMALL_051_PROC_05_06	SMALL_051_ROI_075	cell__05	cell__06	SMALL_051	76.1747	[0.11772556 0.12592097 0.14253216 0.16299645 0.15791818 0.14831945 0.14229757 0.14295674 0.14275441 0.1449656 0.14292179 0.1276366 0.1196664 0.12338281 0.13394794 0.13086508 0.13633052 0.12131775 0.13710383 0.13068375 0.13319193 0.14393605 0.13520963 0.12230049 0.10571104 0.12473549 0.13586957 0.11915171 0.13003409 0.12685137]
678	SMALL_051_PROC_05_06	SMALL_051_ROI_079	cell__05	cell__06	SMALL_051	52.3206	[0.11599241 0.10864027 0.10795864 0.11491658 0.13209534 0.12697185 0.12221698 0.13602592 0.1334705 0.11934734 0.12311073 0.11713907 0.11687521 0.12071821 0.11747929 0.1075487 0.09313951 0.10050261 0.09790484 0.10900795 0.11764424 0.1398042 0.13063363 0.1230082 0.1228495 0.10411453 0.12352366 0.12558468 0.12940286 0.13084241]
679	SMALL_051_PROC_05_06	SMALL_051_ROI_088	cell__05	cell__06	SMALL_051	4.49514	[0.10248201 0.10551674 0.1114776 0.11883029 0.10962801 0.10385217 0.12360953 0.11078264 0.10806339 0.11780147 0.12238424 0.12710148 0.13519139 0.12959514 0.15562345 0.13534071 0.16228958 0.15746128 0.1603643 0.15445168 0.13927674 0.14155203 0.13136388 0.12533435 0.12455444 0.11534744 0.11126537 0.09038309 0.10408971 0.10013446]
680	SMALL_051_PROC_05_06	SMALL_051_ROI_091	cell__05	cell__06	SMALL_051	16.0853	[0.11020983 0.11381348 0.11409774 0.12133068 0.11408362 0.11740256 0.11094066 0.10491825 0.10851276 0.10868053 0.09628147 0.11979093 0.10130788 0.11457848 0.12719272 0.13448399 0.14620475 0.14693038 0.1511565 0.1552715 0.14350268 0.14015042 0.13242439 0.13604785 0.11793964 0.12084293 0.11082966 0.12395121 0.11736172 0.11097197]
681	SMALL_051_PROC_05_06	SMALL_051_ROI_093	cell__05	cell__06	SMALL_051	19.7924	[0.09679352 0.10129553 0.10661274 0.11607666 0.11511539 0.12622266 0.11225573 0.11422322 0.12286133 0.11358019 0.10864415 0.12078879 0.12998853 0.12450938 0.1469428 0.16592859 0.16779614 0.1394896 0.12900001 0.13573351 0.13060673 0.14291081 0.12946423 0.126365 0.1453961 0.14344558 0.12624337 0.13173126 0.11556143 0.11403968]
682	SMALL_051_PROC_05_06	SMALL_051_ROI_094	cell__05	cell__06	SMALL_051	89.2051	[0.09515113 0.09248533 0.09398444 0.102296 0.09189539 0.09462681 0.09560509 0.09764622 0.11050898 0.10608645 0.1156726 0.1073768 0.12611056 0.11794031 0.13527451 0.14092271 0.15654507 0.16415651 0.13498127 0.14362161 0.14235323 0.14485543 0.14195094 0.13749567 0.13453362 0.13483677 0.12221737 0.11031092 0.12087112 0.12812308]
683	SMALL_051_PROC_05_06	SMALL_051_ROI_097	cell__05	cell__06	SMALL_051	38.8977	[0.10979353 0.10715334 0.10611427 0.09992088 0.11047312 0.10812222 0.11948415 0.12373486 0.10503332 0.1137858 0.10610731 0.11685328 0.10516378 0.11100973 0.12707466 0.12561133 0.12984769 0.12646969 0.11123931 0.11145304 0.12611066 0.12678542 0.12413804 0.15398278 0.14724124 0.12749933 0.13036522 0.13868015 0.12598856 0.12590192]
684	SMALL_051_PROC_05_07	SMALL_051_ROI_002	cell__05	cell__06	SMALL_051	131.591	[0.12650913 0.15220722 0.1444829 0.12786009 0.15066365 0.13615184 0.1427051 0.15704062 0.12644289 0.12798401 0.13552581 0.13645006 0.13474136 0.11680502 0.1190094 0.12831424 0.12953375 0.10999253 0.13045085 0.11268136 0.1128773 0.12445105 0.09753374 0.11347247 0.13040165 0.15022389 0.12176169 0.11403415 0.11024776 0.09476964]
685	SMALL_051_PROC_05_07	SMALL_051_ROI_003	cell__05	cell__06	SMALL_051	123.258	[0.10167518 0.11264171 0.12816849 0.11551868 0.0909705 0.09348155 0.13786555 0.11095822 0.11641852 0.13849515 0.1482278 0.12091171 0.11951496 0.11473356 0.14307387 0.12559712 0.10710448 0.12639939 0.12859237 0.14128029 0.11648915 0.12551792 0.13702555 0.14896649 0.13789711 0.12034851 0.13174939 0.12742966 0.12120474 0.14177246]
686	SMALL_051_PROC_05_07	SMALL_051_ROI_005	cell__05	cell__06	SMALL_051	121.304	[0.09159176 0.09777379 0.1251212 0.13914733 0.1363985 0.14974664 0.14365182 0.136729 0.15233551 0.15060103 0.13657514 0.14476071 0.12969757 0.11934605 0.13279094 0.13848836 0.12514198 0.12935241 0.12466352 0.12695545 0.13186043 0.11010735 0.12555125 0.14315172 0.14705617 0.12723031 0.16704136 0.13307785 0.14265903 0.10937898]
687	SMALL_051_PROC_05_07	SMALL_051_ROI_006	cell__05	cell__06	SMALL_051	114.798	[0.14734205 0.11790248 0.11762165 0.13365866 0.14285471 0.1425933 0.14101165 0.16136755 0.12053527 0.11937079 0.12187637 0.14485294 0.123738 0.13811174 0.14388616 0.16779655 0.18898296 0.19042442 0.17397805 0.16928569 0.14940278 0.13798036 0.14784396 0.15364351 0.12617025 0.11116894 0.12799076 0.15279856 0.13943928 0.15103977]
688	SMALL_051_PROC_05_07	SMALL_051_ROI_013	cell__05	cell__06	SMALL_051	88.4781	[0.0840333 0.11604913 0.13007265 0.11899936 0.11734687 0.0997663 0.14797052 0.14335876 0.13127342 0.11864114 0.10111333 0.10362246 0.1130986 0.12398632 0.12151126 0.12080479 0.1129157 0.13121561 0.14277951 0.16995893 0.1561552 0.16072279 0.14647037 0.1186251 0.15855748 0.1721507 0.15310414 0.15117665 0.11629743 0.11768603]
689	SMALL_051_PROC_05_07	SMALL_051_ROI_016	cell__05	cell__06	SMALL_051	73.4629	[0.1525228 0.12927942 0.13083127 0.12589844 0.12381967 0.1616271 0.16334997 0.15584715 0.14524647 0.13340029 0.13880218 0.12568843 0.1588459 0.13002592 0.11298971 0.13392457 0.24765555 0.20650534 0.15512116 0.14294048 0.14525746 0.12222748 0.12570146 0.10714592 0.12004403 0.11992262 0.09879619 0.11380846 0.10975631 0.11427037]
690	SMALL_051_PROC_05_07	SMALL_051_ROI_018	cell__05	cell__06	SMALL_051	111.455	[0.11284417 0.1111998 0.11964665 0.11871911 0.14086091 0.14131477 0.11878504 0.10045948 0.09448303 0.10121583 0.11040409 0.06334869 0.11249043 0.12144077 0.17747881 0.13837292 0.14720731 0.1626967 0.1663973 0.17871202 0.18292879 0.12802134 0.14004578 0.16768479 0.13187258 0.15642007 0.18607307 0.16112771 0.16319432 0.15383261]
691	SMALL_051_PROC_05_07	SMALL_051_ROI_019	cell__05	cell__06	SMALL_051	97.3308	[0.1239799 0.12261482 0.10397606 0.12981603 0.10333264 0.10804813 0.11536819 0.12826937 0.12322266 0.11502975 0.10274326 0.1080837 0.13485972 0.12050914 0.13786373 0.14330982 0.12105213 0.10841369 0.13843835 0.14509477 0.14587252 0.13185064 0.12995815 0.14583096 0.14501461 0.13182668 0.16098933 0.13702698 0.12422172 0.11666369]
692	SMALL_051_PROC_05_07	SMALL_051_ROI_020	cell__05	cell__06	SMALL_051	87.1097	[0.11617769 0.12391586 0.13274345 0.11676568 0.11991496 0.11933728 0.13365836 0.11870784 0.11162885 0.09023616 0.11217528 0.1221082 0.11838335 0.13988087 0.14261069 0.15151839 0.11278049 0.11757105 0.13518736 0.14919778 0.15499954 0.14717602 0.1645494 0.18020157 0.14512384 0.1424749 0.14132751 0.15072685 0.12025796 0.13494582]
693	SMALL_051_PROC_05_07	SMALL_051_ROI_022	cell__05	cell__06	SMALL_051	108.781	[0.14437621 0.12471652 0.12642793 0.12749002 0.11873898 0.11200467 0.12654252 0.11964511 0.11694525 0.12133123 0.12649035 0.12074707 0.11397266 0.11589977 0.10501605 0.11764558 0.12476352 0.117597 0.13396081 0.13533212 0.14078429 0.17169224 0.12569757 0.14428403 0.13014487 0.13959004 0.14167273 0.13191787 0.16300616 0.13165971]
694	SMALL_051_PROC_05_07	SMALL_051_ROI_033	cell__05	cell__06	SMALL_051	100.47	[0.13687551 0.11014475 0.1630131 0.14120156 0.13130781 0.11698581 0.1515725 0.13028034 0.13301828 0.1179533 0.1279989 0.14702649 0.13614324 0.11388909 0.13561739 0.15925407 0.18597722 0.14240142 0.16275033 0.21457212 0.16399905 0.15307655 0.17699339 0.16462316 0.10225878 0.17031059 0.18558535 0.17390085 0.16118017 0.14795539]
695	SMALL_051_PROC_05_07	SMALL_051_ROI_034	cell__05	cell__06	SMALL_051	86.3452	[0.12339891 0.10884096 0.11601769 0.12989987 0.1349714 0.12586921 0.11944007 0.10673695 0.12518111 0.13429446 0.12436404 0.12565624 0.11966578 0.13015169 0.12959396 0.12914615 0.16703881 0.1633897 0.13754074 0.11992511 0.12209379 0.12243301 0.12527206 0.13479502 0.12783021 0.11744766 0.14907391 0.13449776 0.13891922 0.12604924]
696	SMALL_051_PROC_05_07	SMALL_051_ROI_035	cell__05	cell__06	SMALL_051	70.8031	[0.1164845 0.12343144 0.14691647 0.14831692 0.12011358 0.0867334 0.10938389 0.10365636 0.1451167 0.13192765 0.14552994 0.13824077 0.11248369 0.1068715 0.16181934 0.18535323 0.13520837 0.13880467 0.12666505 0.16337788 0.13789086 0.13243864 0.1232661 0.11513392 0.13905219 0.11300234 0.11491121 0.13342656 0.11749273 0.110486 ]
697	SMALL_051_PROC_05_07	SMALL_051_ROI_036	cell__05	cell__06	SMALL_051	56.568	[0.1577791 0.15776626 0.14701569 0.12638674 0.13322538 0.08894239 0.10602535 0.10091009 0.14679661 0.13134788 0.13897078 0.13696116 0.15053861 0.15726893 0.15097736 0.13983817 0.26539643 0.22737964 0.15588961 0.13537559 0.15670683 0.13046853 0.14369466 0.11668233 0.11443503 0.13947029 0.16109518 0.16090233 0.15083226 0.12905658]
698	SMALL_051_PROC_05_07	SMALL_051_ROI_038	cell__05	cell__06	SMALL_051	77.7415	[0.1234787 0.13052522 0.14318087 0.11854691 0.10089724 0.13846341 0.12730838 0.13630936 0.12385368 0.15198789 0.1444653 0.13589606 0.13009434 0.11517854 0.12817208 0.16488377 0.13433814 0.1115678 0.13363108 0.13669945 0.10682703 0.13878323 0.13233183 0.11685824 0.1200963 0.12559781 0.13109336 0.14962264 0.13912568 0.13841391]
699	SMALL_051_PROC_05_07	SMALL_051_ROI_039	cell__05	cell__06	SMALL_051	77.74	[0.12329772 0.13333566 0.12710454 0.1421803 0.13103841 0.15986778 0.11306754 0.10175712 0.13114267 0.12838433 0.10761428 0.11539637 0.11169222 0.12679885 0.11741495 0.1422771 0.13824913 0.12877768 0.15761229 0.13933264 0.14290667 0.18049752 0.14664781 0.17343224 0.11053142 0.12311116 0.11567998 0.14362434 0.13621674 0.13193138]
700	SMALL_051_PROC_05_07	SMALL_051_ROI_041	cell__05	cell__06	SMALL_051	66.8057	[0.10137964 0.10559686 0.1319999 0.13088253 0.12470599 0.13545255 0.13408755 0.12957868 0.14447256 0.13473933 0.11906863 0.17635201 0.15534013 0.15330027 0.17757964 0.13822651 0.13444739 0.14182391 0.12995059 0.14326568 0.1629506 0.16487585 0.14843214 0.17185188 0.15017283 0.10645775 0.130149 0.13409303 0.14597485 0.148275 ]
701	SMALL_051_PROC_05_07	SMALL_051_ROI_045	cell__05	cell__06	SMALL_051	77.8524	[0.1220163 0.15307618 0.14274729 0.15632143 0.12117474 0.14703977 0.12974257 0.11930288 0.13605369 0.15309763 0.14216617 0.15424704 0.14400099 0.1809624 0.16434587 0.13637989 0.20521867 0.17502021 0.14888467 0.13190884 0.16305566 0.15595615 0.13686298 0.13583944 0.15393354 0.12515533 0.16227515 0.13369826 0.13933788 0.12826682]
702	SMALL_051_PROC_05_07	SMALL_051_ROI_050	cell__05	cell__06	SMALL_051	43.3042	[0.09992405 0.09294252 0.09578932 0.11808261 0.09307461 0.11804122 0.1040882 0.08695878 0.09314123 0.09362716 0.11073079 0.10374148 0.11974167 0.10575438 0.11975608 0.14168844 0.10312567 0.12394329 0.11981754 0.12675081 0.14306522 0.14467679 0.12449658 0.12158366 0.12777516 0.14728025 0.15747425 0.15162057 0.12155774 0.11349578]
703	SMALL_051_PROC_05_07	SMALL_051_ROI_052	cell__05	cell__06	SMALL_051	41.397	[0.11334989 0.12345821 0.12398261 0.1275241 0.10348693 0.13595804 0.11593015 0.10408426 0.12665829 0.11650896 0.12155109 0.10350867 0.11591842 0.11722719 0.14783408 0.11048907 0.15707527 0.15792921 0.15325809 0.15976337 0.12707556 0.1220811 0.16876867 0.15411651 0.15694596 0.12353395 0.13493795 0.13012219 0.11497305 0.13575189]
704	SMALL_051_PROC_05_07	SMALL_051_ROI_057	cell__05	cell__06	SMALL_051	35.992	[0.15171871 0.1494018 0.14409275 0.12664833 0.10625262 0.12193321 0.14784961 0.15111355 0.13438406 0.11139426 0.12607527 0.12249597 0.11217498 0.12613122 0.11947345 0.15089679 0.13703596 0.12297633 0.16280138 0.14258101 0.15431162 0.120513 0.1406021 0.11695816 0.12428723 0.13615346 0.13471063 0.14511759 0.11300491 0.1114013 ]
705	SMALL_051_PROC_05_07	SMALL_051_ROI_063	cell__05	cell__06	SMALL_051	45.347	[0.12305328 0.11429975 0.12285001 0.10794874 0.13683862 0.13998134 0.14343469 0.11557018 0.09363212 0.0959074 0.10702158 0.08575224 0.12837496 0.13488387 0.14351436 0.12325751 0.13129056 0.12848582 0.11762909 0.12379462 0.13371097 0.17232502 0.11933108 0.11628086 0.11465598 0.09778425 0.13960894 0.10599781 0.12005397 0.13734928]
706	SMALL_051_PROC_05_07	SMALL_051_ROI_065	cell__05	cell__06	SMALL_051	37.6268	[0.10136336 0.10233807 0.11719467 0.15229384 0.13161608 0.11569349 0.12833878 0.15161812 0.13869676 0.13515065 0.12552803 0.12089939 0.11784459 0.13059206 0.13337334 0.14481866 0.16158371 0.16640748 0.12763227 0.13010478 0.15865779 0.14022648 0.13304859 0.10249753 0.10473758 0.10593254 0.1339615 0.13835531 0.11453959 0.10964501]
707	SMALL_051_PROC_05_07	SMALL_051_ROI_066	cell__05	cell__06	SMALL_051	21.2371	[0.1266772 0.11957183 0.13580885 0.12496983 0.12549829 0.12132338 0.12212776 0.11242252 0.09249498 0.10867291 0.14654075 0.1500722 0.13917319 0.14346752 0.13875059 0.1313326 0.14879715 0.11617198 0.10481815 0.12620905 0.1022272 0.13349833 0.14442902 0.12984458 0.13256969 0.10644533 0.1259426 0.12008148 0.12690125 0.1346228 ]
708	SMALL_051_PROC_05_07	SMALL_051_ROI_067	cell__05	cell__06	SMALL_051	26.4191	[0.10623717 0.13650455 0.13864406 0.14966748 0.10907067 0.11442625 0.11419442 0.13342809 0.12336887 0.14082603 0.13563282 0.11309889 0.12702297 0.13047353 0.11842698 0.14701174 0.14926682 0.13524871 0.16393032 0.15280118 0.17087758 0.13299687 0.15831571 0.14959456 0.14980589 0.13808534 0.13254506 0.15267835 0.13975444 0.13694997]
709	SMALL_051_PROC_05_07	SMALL_051_ROI_068	cell__05	cell__06	SMALL_051	25.8353	[0.12026118 0.135002 0.13380701 0.14932771 0.11829291 0.14948516 0.13357375 0.13207696 0.11690055 0.11427779 0.13743966 0.15949787 0.12925121 0.15017836 0.16404345 0.15455373 0.1148105 0.13214992 0.13825038 0.14635105 0.13554667 0.1341204 0.15111426 0.14616513 0.14848317 0.13744395 0.15280854 0.1385685 0.14463627 0.12701176]
710	SMALL_051_PROC_05_07	SMALL_051_ROI_069	cell__05	cell__06	SMALL_051	9.32337	[0.10272419 0.11512506 0.12009228 0.11176828 0.12978152 0.12292479 0.09612948 0.12154185 0.10856024 0.12590556 0.12821406 0.1348341 0.12610998 0.15711415 0.11135149 0.12664683 0.13352868 0.1490698 0.1432671 0.12858933 0.13730736 0.11884467 0.12686318 0.12736068 0.13233263 0.11369693 0.11395761 0.12499015 0.11265716 0.1273119 ]
711	SMALL_051_PROC_05_07	SMALL_051_ROI_071	cell__05	cell__06	SMALL_051	63.1019	[0.11663318 0.09669128 0.10831803 0.14449776 0.15381304 0.11775174 0.10981997 0.12821137 0.12269245 0.13774252 0.12750317 0.12359462 0.13160906 0.105358 0.09124455 0.13261315 0.15973611 0.13964072 0.13218409 0.15254163 0.16007815 0.12215081 0.14038694 0.13986897 0.15589528 0.14383141 0.12800956 0.1235864 0.12568081 0.12172783]
712	SMALL_051_PROC_05_07	SMALL_051_ROI_072	cell__05	cell__06	SMALL_051	69.376	[0.12692237 0.12138089 0.12833564 0.12768148 0.12124492 0.12326963 0.12293577 0.14052908 0.1341178 0.1752016 0.1310539 0.14644804 0.13434524 0.1279604 0.16200417 0.11558254 0.13421141 0.1344086 0.14758279 0.12967683 0.14854134 0.13892993 0.12418844 0.11253025 0.11791228 0.12676607 0.12343412 0.1275139 0.15114318 0.12474738]
713	SMALL_051_PROC_05_07	SMALL_051_ROI_075	cell__05	cell__06	SMALL_051	78.1253	[0.11982329 0.13866756 0.17199447 0.1423456 0.14839055 0.09076349 0.11503505 0.14720335 0.14466941 0.1802417 0.15208661 0.12429072 0.11999709 0.14981862 0.14114905 0.14803248 0.14564092 0.12912799 0.12774392 0.12432031 0.12999833 0.13226336 0.14746015 0.12009307 0.13064063 0.11770203 0.13318668 0.12673065 0.12700163 0.12179396]
714	SMALL_051_PROC_05_07	SMALL_051_ROI_079	cell__05	cell__06	SMALL_051	54.6441	[0.14421067 0.14347726 0.15192673 0.13518611 0.14737794 0.12081678 0.09382323 0.11289469 0.13826997 0.14384688 0.17386664 0.14318553 0.16253415 0.14886697 0.1170279 0.15008408 0.16985383 0.16898033 0.14398422 0.11174006 0.09608299 0.13810993 0.16148811 0.14423035 0.1225822 0.10277493 0.14037921 0.12446617 0.08786246 0.1223921 ]
715	SMALL_051_PROC_05_07	SMALL_051_ROI_088	cell__05	cell__06	SMALL_051	6.55216	[0.12997246 0.12568401 0.12905141 0.12475462 0.12050327 0.11869212 0.11329921 0.13246083 0.13338425 0.14192736 0.14968944 0.12195879 0.15312208 0.12482662 0.1190779 0.15016632 0.18432008 0.15836634 0.15300533 0.16455079 0.17902213 0.13367567 0.12578618 0.13546302 0.15286112 0.14007857 0.13840635 0.14087734 0.11201595 0.13469513]
716	SMALL_051_PROC_05_07	SMALL_051_ROI_091	cell__05	cell__06	SMALL_051	16.2954	[0.1285101 0.12973888 0.12722158 0.135455 0.11687898 0.12556218 0.09857352 0.14099019 0.10415481 0.11177324 0.13324295 0.12489799 0.12193108 0.11772718 0.15001914 0.13260268 0.1304449 0.15906089 0.14837545 0.12701769 0.10691116 0.12763881 0.14777625 0.15192084 0.16370129 0.16372473 0.14814572 0.14522512 0.13466988 0.1452582 ]
717	SMALL_051_PROC_05_07	SMALL_051_ROI_093	cell__05	cell__06	SMALL_051	13.6646	[0.11709157 0.13237025 0.11986352 0.1206362 0.1202822 0.11412551 0.10809761 0.11446089 0.10289394 0.13295472 0.10341779 0.13003231 0.12278609 0.10559386 0.11763788 0.15094605 0.17831562 0.18155991 0.14160205 0.14863786 0.15543865 0.1420555 0.12375202 0.12985568 0.11697461 0.13836678 0.13391167 0.14627997 0.11917243 0.12820586]
718	SMALL_051_PROC_05_07	SMALL_051_ROI_094	cell__05	cell__06	SMALL_051	81.3591	[0.10018617 0.12119447 0.13195011 0.11776092 0.12605653 0.10982592 0.12213226 0.11177011 0.12361952 0.12603565 0.1183961 0.13103054 0.12862041 0.13505088 0.1338323 0.15723556 0.12191702 0.11639474 0.15162424 0.15970802 0.13984976 0.12712586 0.13295001 0.12351958 0.11294979 0.16488255 0.14895732 0.14871504 0.13785173 0.14055073]
719	SMALL_051_PROC_05_07	SMALL_051_ROI_097	cell__05	cell__06	SMALL_051	31.6273	[0.15045884 0.13701856 0.13211231 0.14254365 0.11892749 0.12153247 0.14284713 0.11904259 0.12310068 0.14209936 0.15367947 0.14735717 0.13129339 0.1500704 0.16632393 0.14862687 0.18081099 0.15383192 0.15242358 0.161471 0.13964234 0.13506432 0.11959991 0.12120327 0.09613472 0.13920136 0.13390044 0.13038855 0.11781889 0.08592813]
720	SMALL_051_PROC_05_08	SMALL_051_ROI_002	cell__05	cell__06	SMALL_051	121.492	[0.11490755 0.11635896 0.11785628 0.12395511 0.11401318 0.11649022 0.11029957 0.13538453 0.1101037 0.10788405 0.11258955 0.11320559 0.11179687 0.10385157 0.091771 0.0876907 0.09224984 0.09362412 0.09664341 0.11239711 0.1003934 0.09875522 0.08796542 0.08047333 0.08370553 0.09724026 0.09627852 0.08719555 0.08077276 0.07756218]
721	SMALL_051_PROC_05_08	SMALL_051_ROI_003	cell__05	cell__06	SMALL_051	113.172	[0.09072522 0.08160337 0.07945269 0.08431235 0.0906849 0.09757282 0.10154362 0.11507013 0.11130128 0.1122518 0.11056662 0.10385544 0.10972406 0.10864775 0.11069905 0.11911384 0.13486214 0.13453079 0.110834 0.09979496 0.10076061 0.11995965 0.13458485 0.12487186 0.12918886 0.12037483 0.11411353 0.10221372 0.11118484 0.11884306]
722	SMALL_051_PROC_05_08	SMALL_051_ROI_005	cell__05	cell__06	SMALL_051	111.178	[0.09354462 0.09457691 0.08018985 0.10023383 0.09986717 0.11710394 0.11097184 0.09438289 0.1117768 0.11146734 0.11463033 0.11808338 0.12095825 0.1007465 0.0881354 0.10388237 0.11742915 0.11238999 0.11894882 0.13253392 0.11423489 0.11676447 0.11746939 0.13172679 0.11700843 0.11608145 0.112333 0.12020897 0.11039275 0.10223191]
723	SMALL_051_PROC_05_08	SMALL_051_ROI_006	cell__05	cell__06	SMALL_051	104.756	[0.12232684 0.09096692 0.09051547 0.07435931 0.08632772 0.0916244 0.09321705 0.09282855 0.09833513 0.08331236 0.10416975 0.09884816 0.11424594 0.09306667 0.09421149 0.10661865 0.12261839 0.13659463 0.1121073 0.12724546 0.10033591 0.09248156 0.1117535 0.11190143 0.10651934 0.10028667 0.10973026 0.10972499 0.10825743 0.12717116]
724	SMALL_051_PROC_05_08	SMALL_051_ROI_013	cell__05	cell__06	SMALL_051	78.8766	[0.07812939 0.09214297 0.10254033 0.09888831 0.08499944 0.07689158 0.11172051 0.12917648 0.13007062 0.11068878 0.1149817 0.09591226 0.11740764 0.11477033 0.12250016 0.10635388 0.10417265 0.13804167 0.14590474 0.1389157 0.12358994 0.10374987 0.12196803 0.13236836 0.1236278 0.1309938 0.10202783 0.10646044 0.10176059 0.0802996 ]
725	SMALL_051_PROC_05_08	SMALL_051_ROI_016	cell__05	cell__06	SMALL_051	64.2588	[0.14931943 0.13504228 0.14178314 0.11459812 0.132439 0.14914657 0.14636496 0.13463607 0.12684681 0.1269956 0.12626185 0.12482866 0.1477609 0.12547595 0.12255894 0.11439316 0.13002563 0.11876126 0.12690836 0.12113204 0.11867675 0.1190596 0.13397116 0.11814263 0.12016058 0.11728559 0.11414843 0.12270646 0.107515 0.09890524]
726	SMALL_051_PROC_05_08	SMALL_051_ROI_018	cell__05	cell__06	SMALL_051	104.763	[0.07437086 0.09635827 0.10709404 0.11138213 0.09552729 0.09964292 0.11308199 0.10333856 0.10664732 0.13071932 0.11162545 0.11555828 0.11867739 0.12818575 0.12621484 0.13201505 0.13000095 0.1576012 0.1560678 0.1577096 0.1647536 0.17375342 0.16254983 0.13747219 0.13976644 0.12350411 0.11433209 0.12263936 0.12386956 0.13259193]
727	SMALL_051_PROC_05_08	SMALL_051_ROI_019	cell__05	cell__06	SMALL_051	90.3341	[0.08854952 0.09685532 0.09143681 0.07684277 0.08188172 0.07408576 0.0854533 0.09132182 0.08283793 0.0861207 0.08951995 0.08780707 0.10530681 0.1082816 0.11524587 0.11050511 0.12159193 0.12200276 0.13179368 0.13956104 0.12395109 0.1262295 0.10862687 0.11919659 0.13013276 0.11938953 0.1034914 0.11250024 0.11262752 0.10910698]
728	SMALL_051_PROC_05_08	SMALL_051_ROI_020	cell__05	cell__06	SMALL_051	79.7061	[0.11120084 0.11054824 0.10498981 0.09484279 0.10432338 0.09461564 0.10640914 0.09667958 0.10711434 0.11337474 0.11471333 0.10657157 0.11937944 0.12165884 0.11870903 0.12258701 0.11638209 0.13803468 0.12493822 0.1181886 0.13344171 0.12851564 0.1253192 0.11461017 0.12200878 0.12802479 0.11541515 0.12083995 0.11221236 0.09926278]
729	SMALL_051_PROC_05_08	SMALL_051_ROI_022	cell__05	cell__06	SMALL_051	100.463	[0.09707553 0.08723053 0.09695176 0.10017151 0.08686852 0.09355823 0.09413599 0.09312177 0.09074367 0.09794059 0.09163714 0.11676369 0.108489 0.11307789 0.0921694 0.11108091 0.10565742 0.11004685 0.13127318 0.1307973 0.13131456 0.13531528 0.11222034 0.10559396 0.11437562 0.11740196 0.1117554 0.11686188 0.1301808 0.11460567]
730	SMALL_051_PROC_05_08	SMALL_051_ROI_033	cell__05	cell__06	SMALL_051	94.0638	[0.09728578 0.10450515 0.09391312 0.10389391 0.08918845 0.10964497 0.10092705 0.09520411 0.08595234 0.11113316 0.12781777 0.10687926 0.12539108 0.13999914 0.14357207 0.12151729 0.1272655 0.15024407 0.16499689 0.15982744 0.1647984 0.16339567 0.17377103 0.16813894 0.15747621 0.14906252 0.11008305 0.11862082 0.10577641 0.1007897 ]
731	SMALL_051_PROC_05_08	SMALL_051_ROI_034	cell__05	cell__06	SMALL_051	78.0342	[0.08634339 0.108054 0.10067275 0.10744474 0.09671149 0.09638705 0.09017019 0.08249903 0.09358161 0.1181848 0.10156221 0.10512444 0.11655976 0.11677028 0.11962377 0.12817268 0.1177212 0.12757055 0.12814694 0.13041813 0.11062468 0.12231928 0.11732571 0.12371439 0.11754632 0.13034334 0.13456365 0.13900634 0.13375752 0.12465365]
732	SMALL_051_PROC_05_08	SMALL_051_ROI_035	cell__05	cell__06	SMALL_051	63.9552	[0.096371 0.08815523 0.09697008 0.08033914 0.08880277 0.09020945 0.09292879 0.10297407 0.11296642 0.12525362 0.1122122 0.09361017 0.09527596 0.12932157 0.12217422 0.11825125 0.12056575 0.12804342 0.11157466 0.11668917 0.12071289 0.12538543 0.10712161 0.11025049 0.1035045 0.11285962 0.11769262 0.08975492 0.10770619 0.10510356]
733	SMALL_051_PROC_05_08	SMALL_051_ROI_036	cell__05	cell__06	SMALL_051	47.4974	[0.11765183 0.13449718 0.11450891 0.12241815 0.10894158 0.12324952 0.10415564 0.10121582 0.12342586 0.14780555 0.13857181 0.13499608 0.14080039 0.16523242 0.14955113 0.13249395 0.15668003 0.19670224 0.18282334 0.15318354 0.15652891 0.15427635 0.1397698 0.12106018 0.11427929 0.12621946 0.13088668 0.10188394 0.13828667 0.14337821]
734	SMALL_051_PROC_05_08	SMALL_051_ROI_038	cell__05	cell__06	SMALL_051	67.6133	[0.10358819 0.09088138 0.0995862 0.10070419 0.12955959 0.12528468 0.13056918 0.12366232 0.10268007 0.10640079 0.11788174 0.12607979 0.11846844 0.09139971 0.09901115 0.10938628 0.11007639 0.1165115 0.10635572 0.10806771 0.09425388 0.09158767 0.10597287 0.12017013 0.10173311 0.11969146 0.12019239 0.11489884 0.11349264 0.11790729]
735	SMALL_051_PROC_05_08	SMALL_051_ROI_039	cell__05	cell__06	SMALL_051	67.7301	[0.09204672 0.09328196 0.10187868 0.10628396 0.10629125 0.08771295 0.10263575 0.10926906 0.11758442 0.10066931 0.12038006 0.11611059 0.1138692 0.12390483 0.12154882 0.12803272 0.13904982 0.12636657 0.12692285 0.13745103 0.12003116 0.12103431 0.12923529 0.1358395 0.113966 0.11104487 0.1078624 0.10473114 0.09942717 0.10554027]
736	SMALL_051_PROC_05_08	SMALL_051_ROI_041	cell__05	cell__06	SMALL_051	56.7003	[0.08234602 0.07912285 0.08935491 0.09268738 0.09608904 0.09696725 0.10659781 0.1213483 0.13469974 0.13580213 0.13700528 0.13583996 0.14136519 0.12295519 0.13075058 0.13274548 0.11941443 0.11915379 0.1339987 0.1275997 0.13998541 0.12813343 0.1158723 0.13416178 0.13092905 0.10675452 0.1233404 0.11195897 0.12876723 0.12125821]
737	SMALL_051_PROC_05_08	SMALL_051_ROI_045	cell__05	cell__06	SMALL_051	67.8861	[0.11274201 0.10022045 0.10659508 0.10387037 0.11877777 0.12221833 0.12932543 0.09681352 0.11026521 0.09387864 0.10905396 0.10419413 0.10897136 0.09962263 0.08210145 0.09176291 0.11592609 0.11806578 0.11172937 0.11213835 0.11389767 0.10400791 0.09730705 0.11148411 0.11178221 0.09854992 0.0960854 0.10520968 0.10557241 0.11794119]
738	SMALL_051_PROC_05_08	SMALL_051_ROI_050	cell__05	cell__06	SMALL_051	33.5099	[0.09600321 0.09120884 0.11544502 0.10187231 0.09093318 0.08924036 0.09195458 0.09691066 0.09953709 0.09765327 0.08494613 0.08856505 0.09899529 0.10471403 0.10556792 0.08631177 0.10792222 0.10803094 0.11443668 0.11476379 0.12527446 0.12162195 0.11180055 0.106263 0.10800311 0.11277249 0.12956262 0.1113726 0.09794178 0.08851364]
739	SMALL_051_PROC_05_08	SMALL_051_ROI_052	cell__05	cell__06	SMALL_051	35.173	[0.08115914 0.09574421 0.0961621 0.09046535 0.0979397 0.09319542 0.10064571 0.0943508 0.09209429 0.10934133 0.10114313 0.11342852 0.11479834 0.11520305 0.12762487 0.13527648 0.13952136 0.14799544 0.14033057 0.12483847 0.10242422 0.11554575 0.12888429 0.14734257 0.13255884 0.11812757 0.11372139 0.11732769 0.12107911 0.12976351]
740	SMALL_051_PROC_05_08	SMALL_051_ROI_057	cell__05	cell__06	SMALL_051	32.9228	[0.09238786 0.09798854 0.09653161 0.08250815 0.07939732 0.08916114 0.10027053 0.10527196 0.09431169 0.11538553 0.11965007 0.09469249 0.11206577 0.13190658 0.12108442 0.1199711 0.11499228 0.12711231 0.11269731 0.12264307 0.11422867 0.0908301 0.11111087 0.10203716 0.11328844 0.11526814 0.10711595 0.11315158 0.1056057 0.10073227]
741	SMALL_051_PROC_05_08	SMALL_051_ROI_063	cell__05	cell__06	SMALL_051	35.7377	[0.11038384 0.10500322 0.06962322 0.07883971 0.09804794 0.09573871 0.10879404 0.11946326 0.09843014 0.10095077 0.09421844 0.10157819 0.1200222 0.10743059 0.09346091 0.1037152 0.12216571 0.11583134 0.12411525 0.09938648 0.09345963 0.10845501 0.11059341 0.09634753 0.10177828 0.11572572 0.11844279 0.1335658 0.12794683 0.11574746]
742	SMALL_051_PROC_05_08	SMALL_051_ROI_065	cell__05	cell__06	SMALL_051	33.2139	[0.1110982 0.10931724 0.08070777 0.11024309 0.10964698 0.10503653 0.10857265 0.11366203 0.11007329 0.10110559 0.11058554 0.12297526 0.11907336 0.11948811 0.11519313 0.11896527 0.11453467 0.12178251 0.10964324 0.11320057 0.11074736 0.11340396 0.10545777 0.09130452 0.10182092 0.1061948 0.10768873 0.09227929 0.09825412 0.07924814]
743	SMALL_051_PROC_05_08	SMALL_051_ROI_066	cell__05	cell__06	SMALL_051	16.9804	[0.09615578 0.09593491 0.09327134 0.09102075 0.10169088 0.07734025 0.08034175 0.09877205 0.10575867 0.10411594 0.10594868 0.10421711 0.11168858 0.10409085 0.12452259 0.11367973 0.11720689 0.10002569 0.0936998 0.1109058 0.11564949 0.10118155 0.11174107 0.12078835 0.12356136 0.11118679 0.10218738 0.0950445 0.10546759 0.10764987]
744	SMALL_051_PROC_05_08	SMALL_051_ROI_067	cell__05	cell__06	SMALL_051	24.5514	[0.09555014 0.10279131 0.09143723 0.09411821 0.0996606 0.08255487 0.08383004 0.10528957 0.11869042 0.10071765 0.11124507 0.11182821 0.11515015 0.11497253 0.11236071 0.13717727 0.15149836 0.13532147 0.13714813 0.12705632 0.13110601 0.12905168 0.13436634 0.15010393 0.14034486 0.1283275 0.11008456 0.10595088 0.09634835 0.10464243]
745	SMALL_051_PROC_05_08	SMALL_051_ROI_068	cell__05	cell__06	SMALL_051	27.2773	[0.11069688 0.11345965 0.11848652 0.11229876 0.11454247 0.10933873 0.11704275 0.1332901 0.13230944 0.12857426 0.10762615 0.10926841 0.11688217 0.13050481 0.12865081 0.12962915 0.14112044 0.13452807 0.13391069 0.15395999 0.13413854 0.12522096 0.13238809 0.14697026 0.14332159 0.13465641 0.13003345 0.11300986 0.10810455 0.11940739]
746	SMALL_051_PROC_05_08	SMALL_051_ROI_069	cell__05	cell__06	SMALL_051	6.75939	[0.08476759 0.07871326 0.08228545 0.08269904 0.08765693 0.08176125 0.09634823 0.10776164 0.10365337 0.09765449 0.10264639 0.09624715 0.09319927 0.11179031 0.1162313 0.09724393 0.10371983 0.11257521 0.10698718 0.12545234 0.11608236 0.11013236 0.09885276 0.1064115 0.10932509 0.10693917 0.1055538 0.10310308 0.07809117 0.07821675]
747	SMALL_051_PROC_05_08	SMALL_051_ROI_071	cell__05	cell__06	SMALL_051	54.8693	[0.11655556 0.10017697 0.09252287 0.11339442 0.11089367 0.10938084 0.10563263 0.11091214 0.10438957 0.09963204 0.11538279 0.10636264 0.11518871 0.11075302 0.1274286 0.13455056 0.13043678 0.12964405 0.14478698 0.13040775 0.11408472 0.1135034 0.11407465 0.11909604 0.12503294 0.1081365 0.09388737 0.09582146 0.10993678 0.11621206]
748	SMALL_051_PROC_05_08	SMALL_051_ROI_072	cell__05	cell__06	SMALL_051	63.0661	[0.1151853 0.10885131 0.11609859 0.10816829 0.09028835 0.10913732 0.12329359 0.10520092 0.11336921 0.12039288 0.11526443 0.12137194 0.12937146 0.12028797 0.12345343 0.1152452 0.10561712 0.08777537 0.09393595 0.08732624 0.0754756 0.08642779 0.08694899 0.08722478 0.07291716 0.07817429 0.06768653 0.0773238 0.07124955 0.08940195]
749	SMALL_051_PROC_05_08	SMALL_051_ROI_075	cell__05	cell__06	SMALL_051	73.4699	[0.11878547 0.11587309 0.13711582 0.12321521 0.1315349 0.11058913 0.1111595 0.10129181 0.13303902 0.12541863 0.13551601 0.13462784 0.13441436 0.13136542 0.12614879 0.14918415 0.14537573 0.12893164 0.11436065 0.11192387 0.12414208 0.14512083 0.12146256 0.12961337 0.1031697 0.10247805 0.11788336 0.11835437 0.10441907 0.13608976]
750	SMALL_051_PROC_05_08	SMALL_051_ROI_079	cell__05	cell__06	SMALL_051	50.9028	[0.11822351 0.1146489 0.11415974 0.10870827 0.13219536 0.13570601 0.1015596 0.11215264 0.12024058 0.13507566 0.14303386 0.12310946 0.12184678 0.11409067 0.10503476 0.10493395 0.10307395 0.12635861 0.09855808 0.09450556 0.07984741 0.10105204 0.10525314 0.08689149 0.10489418 0.09849854 0.08441732 0.09808566 0.11469998 0.10866655]
751	SMALL_051_PROC_05_08	SMALL_051_ROI_088	cell__05	cell__06	SMALL_051	16.5959	[0.08440461 0.09356729 0.1016835 0.09732749 0.09585882 0.09862163 0.09973977 0.09437231 0.09915043 0.0974645 0.10229587 0.09816153 0.118143 0.1187706 0.12676182 0.12398028 0.13635017 0.13489089 0.11079166 0.11724765 0.10521418 0.10051564 0.10814659 0.10090476 0.10865054 0.10264631 0.10223036 0.09052331 0.07923112 0.08001742]
752	SMALL_051_PROC_05_08	SMALL_051_ROI_091	cell__05	cell__06	SMALL_051	25.7706	[0.10449856 0.12034989 0.11232265 0.11490825 0.09934264 0.09636056 0.09770914 0.0980976 0.10052997 0.11903002 0.11611965 0.10492962 0.10266333 0.10562441 0.13774596 0.13448863 0.13153204 0.14058178 0.12829736 0.12874423 0.11626122 0.13126863 0.12845648 0.15229227 0.14574454 0.12304624 0.10529039 0.11986266 0.09756623 0.12111169]
753	SMALL_051_PROC_05_08	SMALL_051_ROI_093	cell__05	cell__06	SMALL_051	17.8735	[0.09636561 0.09348686 0.0971049 0.11747901 0.10072252 0.09719577 0.0950479 0.09882173 0.10735676 0.10303595 0.10531206 0.10494395 0.11460975 0.12009759 0.12742916 0.12807112 0.14941901 0.14890708 0.14673011 0.12221471 0.12842205 0.13237607 0.12774021 0.12776301 0.1150708 0.12317825 0.12395406 0.11261464 0.1095716 0.11688379]
754	SMALL_051_PROC_05_08	SMALL_051_ROI_094	cell__05	cell__06	SMALL_051	74.2425	[0.08704687 0.08467797 0.08909638 0.10013618 0.07490084 0.08710697 0.09038931 0.10191264 0.08617072 0.11056156 0.10295757 0.10597098 0.10962227 0.11053302 0.11276448 0.1280196 0.12962944 0.13964187 0.11620227 0.1202774 0.10782566 0.11165123 0.11858737 0.11698079 0.12040827 0.11126213 0.1062121 0.11181167 0.10022782 0.10016182]
755	SMALL_051_PROC_05_08	SMALL_051_ROI_097	cell__05	cell__06	SMALL_051	22.606	[0.12062347 0.10945008 0.09648112 0.09627251 0.1127198 0.12219194 0.12877288 0.10393287 0.11984603 0.13666354 0.12203829 0.12423003 0.12601607 0.12111439 0.10655797 0.10458687 0.13036642 0.12721485 0.11902999 0.10499802 0.11741352 0.12499308 0.10977094 0.1273895 0.13820862 0.12669597 0.14455925 0.12740554 0.1188111 0.10560336]
756	SMALL_051_PROC_06_01	SMALL_051_ROI_002	cell__06	cell__06	SMALL_051	117.375	[0.1090565 0.11578114 0.11516189 0.09064717 0.0828087 0.07615093 0.06734236 0.08077057 0.09275527 0.09771297 0.08097638 0.09577791 0.07428736 0.0923092 0.07319471 0.07201069 0.08068214 0.07331284 0.07890169 0.08724407 0.08242145 0.07507873 0.09353857 0.0849991 0.07831995 0.06563709 0.08071561 0.06765954 0.0794741 0.08615984]
757	SMALL_051_PROC_06_01	SMALL_051_ROI_003	cell__06	cell__06	SMALL_051	109.143	[0.10182938 0.09273734 0.08405896 0.08635464 0.08733146 0.0919313 0.09522777 0.09035805 0.08966091 0.09097813 0.0885282 0.07325281 0.0901164 0.09622958 0.08912949 0.09413987 0.11596035 0.11607093 0.08516169 0.08377553 0.08468345 0.09567335 0.09988057 0.08882861 0.08868874 0.10961492 0.11589855 0.10864863 0.10572988 0.08183522]
758	SMALL_051_PROC_06_01	SMALL_051_ROI_005	cell__06	cell__06	SMALL_051	115.627	[0.10748221 0.09066443 0.08909603 0.10548554 0.09393424 0.08524622 0.0896449 0.08360067 0.08863051 0.1060871 0.08221641 0.10916953 0.10179188 0.09840978 0.09084567 0.09036988 0.072347 0.08280001 0.08678417 0.08317718 0.08810565 0.11526748 0.08501162 0.08363549 0.08675189 0.08860769 0.07355811 0.08439644 0.0696712 0.07150218]
759	SMALL_051_PROC_06_01	SMALL_051_ROI_006	cell__06	cell__06	SMALL_051	113.542	[0.06967917 0.08915592 0.09976545 0.10753148 0.07625164 0.09254982 0.1037235 0.0824923 0.10190133 0.09195609 0.08721291 0.08314558 0.09387594 0.08979947 0.08071595 0.08921495 0.06368736 0.06277801 0.08104236 0.10380988 0.07899759 0.09683032 0.10942036 0.08204196 0.08078398 0.07669748 0.08958794 0.09916501 0.09895282 0.1101826 ]
760	SMALL_051_PROC_06_01	SMALL_051_ROI_013	cell__06	cell__06	SMALL_051	98.4921	[0.08975158 0.10040758 0.08435485 0.10158537 0.09547775 0.07629439 0.09454686 0.09996131 0.09475799 0.09745302 0.09978601 0.12093637 0.11614763 0.11586618 0.10779978 0.11864809 0.13335562 0.11894846 0.12265493 0.10975729 0.12566768 0.09471192 0.11732492 0.10017098 0.07792643 0.06289341 0.09776702 0.10338566 0.09895179 0.08385552]
761	SMALL_051_PROC_06_01	SMALL_051_ROI_016	cell__06	cell__06	SMALL_051	89.8558	[0.12369237 0.12077232 0.12144835 0.10795317 0.10551645 0.09622498 0.09497467 0.08518665 0.10088101 0.09974041 0.11459131 0.10088155 0.10914577 0.09365295 0.08505857 0.09807503 0.07797623 0.0683326 0.07999392 0.09260188 0.10639644 0.09400887 0.07313088 0.0853742 0.07237459 0.08361258 0.10034546 0.08737187 0.08128077 0.07867723]
762	SMALL_051_PROC_06_01	SMALL_051_ROI_018	cell__06	cell__06	SMALL_051	140.132	[0.08192772 0.08610881 0.09602225 0.0923071 0.09354914 0.10498336 0.11083684 0.11654293 0.09982883 0.1057112 0.1007392 0.1030591 0.09785096 0.12737231 0.13454451 0.12257002 0.11018558 0.12215673 0.12307784 0.07423475 0.11690308 0.14123434 0.10193322 0.09089302 0.09235685 0.06691272 0.06978853 0.07039933 0.05742986 0.08671611]
763	SMALL_051_PROC_06_01	SMALL_051_ROI_019	cell__06	cell__06	SMALL_051	125.281	[0.089745 0.07916863 0.07258499 0.06739074 0.09289963 0.0919614 0.09674966 0.08021178 0.07506445 0.09012563 0.08209183 0.08696215 0.08995736 0.08550846 0.09515748 0.10570535 0.09859122 0.10530248 0.13565981 0.10985632 0.10526528 0.09952141 0.09277992 0.09328855 0.08577181 0.08068784 0.08336416 0.07337874 0.07735012 0.08086648]
764	SMALL_051_PROC_06_01	SMALL_051_ROI_020	cell__06	cell__06	SMALL_051	113.739	[0.09754298 0.07473765 0.08060699 0.09297015 0.07283122 0.08411839 0.06459077 0.08433314 0.10234085 0.11118523 0.08761589 0.08764428 0.09715763 0.10640618 0.10163637 0.09797987 0.07545457 0.12728961 0.12685483 0.10905212 0.10481786 0.09899965 0.10335941 0.0909187 0.11300249 0.09129788 0.08436518 0.10135267 0.09390546 0.10437076]
765	SMALL_051_PROC_06_01	SMALL_051_ROI_022	cell__06	cell__06	SMALL_051	128.52	[0.10461956 0.10000756 0.09040471 0.09591982 0.09790311 0.09133848 0.0892572 0.08675435 0.08502817 0.1094085 0.1129841 0.08859149 0.08914836 0.08685317 0.11333721 0.08176081 0.08493999 0.09667411 0.08216376 0.08595775 0.10309162 0.09216516 0.07769747 0.08125893 0.08469224 0.07727248 0.07557793 0.09890091 0.08892079 0.08730883]
766	SMALL_051_PROC_06_01	SMALL_051_ROI_033	cell__06	cell__06	SMALL_051	130.904	[0.08178628 0.07491073 0.08541434 0.09014098 0.07335139 0.08274944 0.07495696 0.07360088 0.07268701 0.09360116 0.09224692 0.10574766 0.08956357 0.1001049 0.09830766 0.09589018 0.10945252 0.14634623 0.11697483 0.10031748 0.11048612 0.10243297 0.12665067 0.08643751 0.08834477 0.08141985 0.09506522 0.08698253 0.06048941 0.06874942]
767	SMALL_051_PROC_06_01	SMALL_051_ROI_034	cell__06	cell__06	SMALL_051	107.896	[0.08131563 0.08001602 0.09619293 0.10132806 0.10616384 0.08354415 0.10051098 0.09786586 0.08678467 0.08793177 0.11090568 0.09165898 0.10409083 0.11776794 0.09975136 0.10197467 0.10348633 0.09966783 0.09622152 0.10702318 0.09873655 0.09385126 0.09260541 0.10007788 0.09883771 0.08759355 0.0647925 0.09700104 0.0847636 0.10170421]
768	SMALL_051_PROC_06_01	SMALL_051_ROI_035	cell__06	cell__06	SMALL_051	101.266	[0.10422546 0.05833373 0.09481467 0.10327126 0.07340031 0.1014853 0.09527776 0.07622736 0.09870638 0.0917207 0.08595133 0.08574688 0.0866658 0.07595503 0.06916812 0.06408862 0.08406669 0.08991057 0.11217118 0.1007506 0.081242 0.07652951 0.08029096 0.082212 0.09336201 0.09264338 0.10168067 0.08637236 0.07490572 0.0965448 ]
769	SMALL_051_PROC_06_01	SMALL_051_ROI_036	cell__06	cell__06	SMALL_051	77.1097	[0.11190325 0.11858499 0.08797319 0.09720965 0.10007795 0.12681672 0.12353647 0.1074749 0.10650014 0.12473535 0.11822636 0.12155179 0.1079574 0.10609722 0.10380663 0.10762993 0.11983479 0.10603761 0.09653445 0.10041868 0.09967513 0.0973552 0.0976817 0.10426974 0.09666559 0.09639768 0.08773817 0.11235957 0.10209715 0.06899814]
770	SMALL_051_PROC_06_01	SMALL_051_ROI_038	cell__06	cell__06	SMALL_051	77.8051	[0.07838772 0.09884427 0.08541944 0.10562834 0.09852124 0.08991637 0.10569479 0.11816132 0.11027049 0.0925261 0.11299305 0.10365618 0.0938886 0.09417437 0.07748615 0.09292362 0.11002881 0.0830568 0.06073667 0.07246889 0.09161101 0.09762964 0.08545745 0.07253239 0.07987759 0.07705017 0.10060955 0.08089164 0.09603124 0.0878122 ]
771	SMALL_051_PROC_06_01	SMALL_051_ROI_039	cell__06	cell__06	SMALL_051	82.3675	[0.09731777 0.10783814 0.10376177 0.100421 0.0915652 0.08548963 0.09323045 0.090122 0.10473549 0.08152312 0.08152437 0.10171439 0.11078078 0.10359133 0.11852428 0.10763385 0.12180978 0.1320882 0.11769154 0.13177662 0.11124576 0.11037555 0.09912043 0.08534811 0.08382721 0.09562245 0.09337389 0.08355784 0.08611015 0.0990989 ]
772	SMALL_051_PROC_06_01	SMALL_051_ROI_041	cell__06	cell__06	SMALL_051	70.7025	[0.09494535 0.07896372 0.07536435 0.09794625 0.08430028 0.10228911 0.11403637 0.08023105 0.07626265 0.07057598 0.08119895 0.08474146 0.11588333 0.09674169 0.11319642 0.07518386 0.10590536 0.10488979 0.0964369 0.08437103 0.09908488 0.08697676 0.08069114 0.08938125 0.07387341 0.09758263 0.08528696 0.07009561 0.08589475 0.10567392]
773	SMALL_051_PROC_06_01	SMALL_051_ROI_045	cell__06	cell__06	SMALL_051	66.5823	[0.10573983 0.10934438 0.1177133 0.12030496 0.11215757 0.09635481 0.14881258 0.12414593 0.10260987 0.09725429 0.13358441 0.11430459 0.09677634 0.07587174 0.09743023 0.11175291 0.07271863 0.06487548 0.08353527 0.09466153 0.10250002 0.09525088 0.08017162 0.10223969 0.09168039 0.08545124 0.10921927 0.09594378 0.11362751 0.10908533]
774	SMALL_051_PROC_06_01	SMALL_051_ROI_050	cell__06	cell__06	SMALL_051	61.1586	[0.10188604 0.08686402 0.0890579 0.07753456 0.0842838 0.08685933 0.0960337 0.08325315 0.08536378 0.0931092 0.0915244 0.08056884 0.10410384 0.09957338 0.08332055 0.08864321 0.11096873 0.09535092 0.1128799 0.10929865 0.10110557 0.11070096 0.10372009 0.09383046 0.11361293 0.09570568 0.10069379 0.08061475 0.0841654 0.07522198]
775	SMALL_051_PROC_06_01	SMALL_051_ROI_052	cell__06	cell__06	SMALL_051	77.1688	[0.11135159 0.08845313 0.09112296 0.08485711 0.0790971 0.09194791 0.08411849 0.08649176 0.08642501 0.10028414 0.10583178 0.09236514 0.11496672 0.09324587 0.10166547 0.10356765 0.11507038 0.12715691 0.10286186 0.09887309 0.11766543 0.10167307 0.09114271 0.09115309 0.10500027 0.10602335 0.09944773 0.09641429 0.10368128 0.10013839]
776	SMALL_051_PROC_06_01	SMALL_051_ROI_057	cell__06	cell__06	SMALL_051	79.132	[0.09270051 0.08419812 0.09247199 0.1075166 0.0975167 0.10724844 0.09298904 0.08639955 0.08096166 0.09214419 0.11237176 0.11177171 0.11423712 0.09206266 0.09007313 0.10993044 0.11623129 0.12083165 0.1172887 0.10583454 0.10158159 0.09591499 0.07942325 0.0795849 0.10242483 0.09743133 0.0848012 0.10486315 0.09406629 0.11103714]
777	SMALL_051_PROC_06_01	SMALL_051_ROI_063	cell__06	cell__06	SMALL_051	41.7438	[0.0923961 0.08390526 0.08052575 0.09562675 0.08346208 0.11106482 0.12328829 0.07747324 0.07530908 0.06934124 0.09582289 0.09892203 0.07332206 0.10147577 0.13229668 0.10895551 0.14271152 0.10877854 0.10935621 0.10086247 0.11736287 0.11050047 0.09084595 0.11536757 0.13256032 0.12790601 0.09641241 0.09709437 0.07957542 0.08483686]
778	SMALL_051_PROC_06_01	SMALL_051_ROI_065	cell__06	cell__06	SMALL_051	15.1075	[0.0895494 0.08327304 0.08310805 0.09475563 0.08225862 0.09121849 0.07478519 0.10274882 0.10641336 0.10175314 0.0996043 0.11173281 0.08163425 0.07165896 0.09945806 0.08784941 0.06770183 0.0663473 0.0736164 0.09082894 0.09200103 0.09751192 0.07709439 0.07340715 0.06577703 0.0792577 0.07673441 0.08138217 0.09036135 0.0780739 ]
779	SMALL_051_PROC_06_01	SMALL_051_ROI_066	cell__06	cell__06	SMALL_051	30.3936	[0.11196616 0.09355253 0.08795271 0.08619011 0.0892325 0.11442291 0.10855776 0.10318933 0.09893334 0.09980404 0.08788554 0.09295622 0.09477439 0.09339543 0.10290619 0.07309824 0.10512732 0.10522836 0.09219726 0.08881964 0.08575473 0.09841094 0.07471132 0.08578168 0.08450266 0.09599911 0.0904594 0.08493301 0.10452682 0.09906901]
780	SMALL_051_PROC_06_01	SMALL_051_ROI_067	cell__06	cell__06	SMALL_051	23.8057	[0.09296256 0.09378134 0.08642058 0.08377659 0.08635306 0.0982841 0.10442859 0.07586264 0.08617015 0.09517635 0.09629058 0.10363068 0.11577289 0.10655624 0.11867251 0.10121463 0.11538588 0.09859256 0.11404713 0.11786632 0.11109038 0.10561414 0.0996115 0.08180553 0.09325508 0.1083479 0.08802196 0.07852035 0.07975763 0.06034232]
781	SMALL_051_PROC_06_01	SMALL_051_ROI_068	cell__06	cell__06	SMALL_051	27.1557	[0.09361957 0.09153 0.07057156 0.05789898 0.07699111 0.10934268 0.10667548 0.09571089 0.07959728 0.08908976 0.0821995 0.10114534 0.11737228 0.11356058 0.09242046 0.10528957 0.13427841 0.12054856 0.10999667 0.10417542 0.10562858 0.10380003 0.10594003 0.09717795 0.09217304 0.09232408 0.0866553 0.09391036 0.07677614 0.0777669 ]
782	SMALL_051_PROC_06_01	SMALL_051_ROI_069	cell__06	cell__06	SMALL_051	42.191	[0.07458095 0.08254677 0.07385696 0.08529875 0.08780327 0.09722831 0.08369839 0.0957402 0.10046212 0.0935366 0.09189761 0.0819293 0.08439452 0.09075146 0.09590885 0.08546326 0.09548363 0.09653406 0.09331328 0.08023851 0.0820699 0.07856235 0.06995165 0.08517767 0.0869892 0.07634784 0.07708453 0.08719482 0.07997126 0.08826847]
783	SMALL_051_PROC_06_01	SMALL_051_ROI_071	cell__06	cell__06	SMALL_051	36.2696	[0.08563658 0.08650264 0.09471704 0.09588083 0.10267178 0.0961477 0.09743611 0.09622544 0.09380487 0.10441603 0.10287364 0.10454601 0.07589089 0.08602617 0.10762781 0.11135037 0.1041542 0.10457615 0.11621061 0.08930012 0.0857813 0.0862997 0.08655393 0.08303655 0.09074088 0.07836085 0.08244912 0.0882614 0.08724436 0.06471829]
784	SMALL_051_PROC_06_01	SMALL_051_ROI_072	cell__06	cell__06	SMALL_051	27.9433	[0.12205405 0.10221989 0.08741374 0.09454338 0.09361741 0.10177295 0.09667349 0.09152306 0.08046421 0.079554 0.08220562 0.07472934 0.06737997 0.09586345 0.07608883 0.0857576 0.08896762 0.07530753 0.09204168 0.09707853 0.08599734 0.08406987 0.08675183 0.07661134 0.09637851 0.10317632 0.0977895 0.08936388 0.07571008 0.08610126]
785	SMALL_051_PROC_06_01	SMALL_051_ROI_075	cell__06	cell__06	SMALL_051	29.4764	[0.09022694 0.11819631 0.10363544 0.12234978 0.12091789 0.09522841 0.09939879 0.09523859 0.10512128 0.09016777 0.09804552 0.09053418 0.09617452 0.08851869 0.08881484 0.07320008 0.09138817 0.09878609 0.09831422 0.10799245 0.11102128 0.08622686 0.07924003 0.10379172 0.11213301 0.10689394 0.11522487 0.10430651 0.10616609 0.1072061 ]
786	SMALL_051_PROC_06_01	SMALL_051_ROI_079	cell__06	cell__06	SMALL_051	6.17086	[0.09231693 0.10025382 0.08776449 0.09805161 0.10318674 0.0801703 0.10382838 0.10853109 0.11192064 0.11091889 0.10214376 0.10157809 0.09136086 0.07769344 0.07441927 0.08159259 0.07429854 0.08515458 0.0836559 0.08103276 0.07586215 0.09254675 0.09293691 0.0965587 0.10523029 0.10487591 0.11294473 0.09626949 0.09789952 0.09682249]
787	SMALL_051_PROC_06_01	SMALL_051_ROI_088	cell__06	cell__06	SMALL_051	51.65	[0.09096985 0.09523779 0.08925753 0.09342546 0.0954912 0.10002294 0.09745017 0.08618869 0.08589508 0.08268851 0.10079324 0.1085111 0.10796085 0.10643926 0.10467071 0.10551459 0.11078771 0.08784026 0.10125962 0.10253103 0.10415079 0.09667296 0.09902886 0.0808307 0.07349936 0.08848118 0.08666224 0.07144956 0.08624223 0.0822984 ]
788	SMALL_051_PROC_06_01	SMALL_051_ROI_091	cell__06	cell__06	SMALL_051	63.3682	[0.10185133 0.08456466 0.0828024 0.08422553 0.09133669 0.0841054 0.10049134 0.10569457 0.1128664 0.08389796 0.07601056 0.08587808 0.0976358 0.10574508 0.09879077 0.10333333 0.10079292 0.08810195 0.10001029 0.11138621 0.10766059 0.09798152 0.09572191 0.09262451 0.09431885 0.08414337 0.07869368 0.08772249 0.103713 0.08714163]
789	SMALL_051_PROC_06_01	SMALL_051_ROI_093	cell__06	cell__06	SMALL_051	63.4818	[0.11067146 0.10809374 0.09908267 0.08945043 0.09909704 0.0811594 0.08223433 0.08572926 0.0643425 0.08869997 0.0959019 0.09398245 0.10119434 0.11460753 0.10853849 0.10353271 0.11849933 0.12840827 0.10056831 0.10201736 0.09776947 0.09290209 0.09999877 0.09292738 0.09290875 0.1005186 0.08027128 0.08726422 0.08879282 0.08205145]
790	SMALL_051_PROC_06_01	SMALL_051_ROI_094	cell__06	cell__06	SMALL_051	109.799	[0.09227791 0.07431998 0.06543924 0.06781768 0.08377164 0.08490672 0.10159199 0.09941169 0.10102965 0.09973544 0.09256256 0.10376389 0.10766272 0.1039162 0.09707705 0.09402576 0.11100875 0.11869112 0.11345155 0.10104727 0.10066608 0.09595939 0.09766346 0.0812116 0.09377756 0.08565902 0.08430457 0.08688996 0.07670877 0.09716069]
791	SMALL_051_PROC_06_01	SMALL_051_ROI_097	cell__06	cell__06	SMALL_051	59.6828	[0.11261471 0.12592906 0.11603053 0.10192252 0.09909897 0.11736515 0.11160053 0.10317455 0.10136434 0.10486702 0.10379733 0.12192485 0.10715137 0.09259982 0.09436389 0.08847825 0.08166296 0.09325279 0.07991802 0.0897586 0.08782375 0.08368209 0.08442904 0.09900748 0.09519505 0.09003905 0.09108801 0.081847 0.10398065 0.08539556]
792	SMALL_051_PROC_06_02	SMALL_051_ROI_002	cell__06	cell__06	SMALL_051	114.099	[0.12220214 0.09587223 0.10135213 0.12278228 0.12904376 0.10591189 0.10271519 0.09009182 0.09926637 0.13148409 0.08449226 0.09222638 0.09123914 0.09802699 0.09667733 0.11609321 0.09654271 0.09557477 0.09864749 0.11850357 0.10608751 0.10398472 0.12142359 0.12397811 0.12991871 0.10808805 0.11112898 0.11062755 0.12676555 0.10171295]
793	SMALL_051_PROC_06_02	SMALL_051_ROI_003	cell__06	cell__06	SMALL_051	105.759	[0.12613018 0.09170479 0.08722062 0.10343454 0.10970712 0.11864549 0.10844807 0.08291956 0.10650101 0.11502229 0.1130277 0.11485157 0.10725498 0.08978192 0.09281779 0.11255515 0.10652414 0.12899908 0.12306022 0.11225266 0.09150075 0.09619909 0.08338435 0.13398264 0.11618696 0.11747624 0.10073671 0.10047607 0.09600102 0.09892831]
794	SMALL_051_PROC_06_02	SMALL_051_ROI_005	cell__06	cell__06	SMALL_051	111.038	[0.12199148 0.12550375 0.15134508 0.12788228 0.12531255 0.10782818 0.08663489 0.08065384 0.08655773 0.1086347 0.10101084 0.10337714 0.08751781 0.10639352 0.10433613 0.10905745 0.07746904 0.11067648 0.11266079 0.10897596 0.10335979 0.13177977 0.12027339 0.11288885 0.07973914 0.08061374 0.11569625 0.10998865 0.13508975 0.09226161]
795	SMALL_051_PROC_06_02	SMALL_051_ROI_006	cell__06	cell__06	SMALL_051	108.344	[0.10389535 0.09301572 0.12947979 0.13987716 0.09419433 0.0978186 0.12771604 0.11527168 0.10769328 0.06950841 0.07272377 0.09736877 0.08429063 0.08695171 0.08135987 0.08980999 0.05745858 0.05091154 0.09168324 0.09068673 0.09407723 0.09538373 0.08610523 0.09808374 0.08836009 0.09975764 0.10093675 0.09489355 0.07752349 0.12595757]
796	SMALL_051_PROC_06_02	SMALL_051_ROI_013	cell__06	cell__06	SMALL_051	91.892	[0.07793397 0.08045154 0.08154479 0.10032585 0.08827134 0.08805685 0.11241266 0.10947562 0.11385185 0.12199358 0.09336491 0.123824 0.10195453 0.12293336 0.12189484 0.12379938 0.12677432 0.11932205 0.11373836 0.09836343 0.0923705 0.08710603 0.1122947 0.09983432 0.09502087 0.08624056 0.07282261 0.10901334 0.09945946 0.07158015]
797	SMALL_051_PROC_06_02	SMALL_051_ROI_016	cell__06	cell__06	SMALL_051	82.6423	[0.11255439 0.10602275 0.11295869 0.11117547 0.10790312 0.14211648 0.11099819 0.12218222 0.11508571 0.12975749 0.12447981 0.10718517 0.11173967 0.09513701 0.09312484 0.07916674 0.07415771 0.08123297 0.09911118 0.12077685 0.13306602 0.1106954 0.1198304 0.1082775 0.11408354 0.11409939 0.11698823 0.11306398 0.09681305 0.12537631]
798	SMALL_051_PROC_06_02	SMALL_051_ROI_018	cell__06	cell__06	SMALL_051	132.476	[0.12275491 0.13001482 0.13481394 0.10723807 0.12500478 0.12124881 0.09128146 0.09169527 0.1075898 0.12403894 0.14663589 0.11865054 0.09687509 0.13628609 0.13522826 0.11743553 0.13065573 0.12039722 0.10578533 0.10438898 0.11722467 0.10784559 0.10802316 0.12577093 0.11595102 0.07013515 0.04569623 0.06499796 0.08023835 0.0960492 ]
799	SMALL_051_PROC_06_02	SMALL_051_ROI_019	cell__06	cell__06	SMALL_051	117.617	[0.10647005 0.07000363 0.09494993 0.10376851 0.09310681 0.09237814 0.08531834 0.07371896 0.07843847 0.09758952 0.09567317 0.098495 0.07972379 0.09090141 0.0911965 0.13261163 0.1151669 0.11464347 0.11190186 0.0895817 0.09163292 0.07776772 0.0939806 0.10595913 0.10296589 0.08801567 0.10475743 0.1029048 0.08972577 0.09871368]
800	SMALL_051_PROC_06_02	SMALL_051_ROI_020	cell__06	cell__06	SMALL_051	106.096	[0.10502103 0.11544183 0.10751732 0.09849386 0.13071491 0.13123633 0.10402017 0.10795102 0.11435708 0.13165151 0.12408026 0.12942047 0.10037459 0.09806473 0.11143692 0.11257397 0.11105267 0.11090179 0.11531212 0.11285293 0.1001551 0.10081622 0.09117951 0.11359622 0.11505751 0.10178125 0.10690903 0.111244 0.10504074 0.09292397]
801	SMALL_051_PROC_06_02	SMALL_051_ROI_022	cell__06	cell__06	SMALL_051	121.362	[0.10107387 0.10919761 0.13109243 0.13181657 0.12419844 0.10603437 0.09520382 0.11799643 0.10709471 0.12676478 0.11836274 0.09277922 0.10212383 0.11511992 0.08999685 0.11767812 0.13284982 0.12898025 0.09905315 0.0892137 0.10145588 0.11375639 0.1105759 0.09645868 0.0988694 0.09182104 0.09513268 0.11066841 0.12076173 0.08788526]
802	SMALL_051_PROC_06_02	SMALL_051_ROI_033	cell__06	cell__06	SMALL_051	123.148	[0.073318 0.08821734 0.08635825 0.07891927 0.08420325 0.09904889 0.09736556 0.08608305 0.08572465 0.09272684 0.14077174 0.12828878 0.12245504 0.10799855 0.11174939 0.13151571 0.13226142 0.11946903 0.11331135 0.08207701 0.06695815 0.09626963 0.12252777 0.16441133 0.13653512 0.07943385 0.07987579 0.10009028 0.08769318 0.06355434]
803	SMALL_051_PROC_06_02	SMALL_051_ROI_034	cell__06	cell__06	SMALL_051	100.499	[0.08934049 0.05927696 0.08968041 0.10362654 0.11634522 0.11257341 0.10130539 0.10678989 0.07213521 0.09065061 0.09567713 0.09516264 0.09420405 0.10910099 0.11290213 0.10387035 0.10986197 0.11446569 0.105022 0.09301483 0.08645122 0.09561732 0.0929595 0.09913574 0.10574076 0.10579617 0.11113182 0.12232705 0.0984658 0.09834171]
804	SMALL_051_PROC_06_02	SMALL_051_ROI_035	cell__06	cell__06	SMALL_051	93.4275	[0.12026388 0.07779769 0.10208618 0.1158325 0.1177253 0.08668262 0.09144098 0.09176896 0.11554731 0.10287033 0.0885523 0.1314862 0.11321101 0.10146286 0.08743161 0.07436798 0.08537229 0.09732708 0.10008743 0.10477309 0.07487887 0.06500059 0.06602099 0.10079724 0.07986183 0.09711019 0.10522481 0.09079179 0.07932021 0.08662195]
805	SMALL_051_PROC_06_02	SMALL_051_ROI_036	cell__06	cell__06	SMALL_051	69.5062	[0.14898648 0.12389057 0.10806777 0.1255808 0.12771468 0.11506712 0.11689285 0.12578592 0.1347279 0.13627269 0.11635624 0.11361904 0.11281513 0.10249132 0.103727 0.08987858 0.09913396 0.08732684 0.13344848 0.13036866 0.13931231 0.1110671 0.1046786 0.08742961 0.07531117 0.06499232 0.0908504 0.10182554 0.12649357 0.1298669 ]
806	SMALL_051_PROC_06_02	SMALL_051_ROI_038	cell__06	cell__06	SMALL_051	71.9001	[0.10976356 0.10725468 0.09654699 0.07245914 0.10499033 0.1230713 0.11948902 0.11028209 0.10095958 0.08837388 0.10688135 0.0965527 0.10940897 0.07050696 0.09340743 0.09376127 0.07823887 0.10743252 0.08378711 0.0827245 0.06963542 0.07946752 0.09284972 0.09236204 0.09858593 0.09195877 0.06901107 0.08499355 0.07992454 0.09816845]
807	SMALL_051_PROC_06_02	SMALL_051_ROI_039	cell__06	cell__06	SMALL_051	76.054	[0.11462812 0.09199149 0.10303729 0.10004056 0.13813067 0.1255511 0.1239242 0.0981853 0.11619894 0.1169872 0.12739064 0.11889915 0.13160874 0.11223999 0.09940985 0.12223796 0.11764735 0.11949067 0.10345047 0.10103426 0.10482162 0.10828298 0.10553112 0.12598934 0.10284693 0.083884 0.09483917 0.08818869 0.09340241 0.11639034]
808	SMALL_051_PROC_06_02	SMALL_051_ROI_041	cell__06	cell__06	SMALL_051	64.2176	[0.10238825 0.09141738 0.10022926 0.08239385 0.09756455 0.12196668 0.1171074 0.09918424 0.10195329 0.06718008 0.06595418 0.08379042 0.09085536 0.0793659 0.07224298 0.0778106 0.0975323 0.09115693 0.1196711 0.115621 0.11087924 0.1061029 0.11207134 0.11523586 0.12784157 0.1001475 0.07321836 0.08027852 0.08860648 0.11269002]
809	SMALL_051_PROC_06_02	SMALL_051_ROI_045	cell__06	cell__06	SMALL_051	61.9174	[0.13118858 0.1290934 0.13911561 0.12782406 0.13463266 0.11451283 0.13995817 0.14150149 0.12974498 0.12797003 0.12724745 0.11106208 0.08502851 0.09254378 0.08043294 0.12073093 0.0894299 0.09773828 0.13030366 0.11127017 0.11518213 0.10577216 0.12573282 0.14063868 0.12078438 0.11514298 0.09738834 0.13631746 0.13670398 0.10031004]
810	SMALL_051_PROC_06_02	SMALL_051_ROI_050	cell__06	cell__06	SMALL_051	53.456	[0.11075652 0.09653122 0.09232738 0.11285772 0.11486872 0.10701828 0.10765865 0.10381184 0.12455995 0.08815035 0.10551223 0.07968673 0.11100434 0.10726484 0.09309193 0.09975815 0.11013679 0.10006322 0.09388696 0.08151891 0.09296556 0.10210566 0.08013657 0.08813384 0.09902472 0.08319883 0.09553597 0.09551162 0.09015698 0.07633634]
811	SMALL_051_PROC_06_02	SMALL_051_ROI_052	cell__06	cell__06	SMALL_051	69.2242	[0.10247304 0.09446079 0.1071767 0.10013813 0.12338608 0.1218879 0.12569207 0.11263715 0.12116879 0.12032197 0.10907315 0.11701758 0.11146208 0.12590999 0.12519132 0.10631307 0.11535025 0.11027806 0.09745244 0.09446392 0.12801 0.12498685 0.09356724 0.11053891 0.10476608 0.12411233 0.11348618 0.11979808 0.14211557 0.11008745]
812	SMALL_051_PROC_06_02	SMALL_051_ROI_057	cell__06	cell__06	SMALL_051	71.3596	[0.10387417 0.09824762 0.11095562 0.10419009 0.12816784 0.12380988 0.1337919 0.11852121 0.09838559 0.11923174 0.13265626 0.15606664 0.13396304 0.12380032 0.10691288 0.13841967 0.14296952 0.12368897 0.12401291 0.11374517 0.12647894 0.09727226 0.08897503 0.11870454 0.09969076 0.10903476 0.10498873 0.11137208 0.12657037 0.11025102]
813	SMALL_051_PROC_06_02	SMALL_051_ROI_063	cell__06	cell__06	SMALL_051	34.8597	[0.12250746 0.12447829 0.09113994 0.10206888 0.09891563 0.11186903 0.12454023 0.10276444 0.09194643 0.07544814 0.08416506 0.08314645 0.08766331 0.1220723 0.08373059 0.08376847 0.11803587 0.11623155 0.13371482 0.09913433 0.13004539 0.16496586 0.12417375 0.10725704 0.1401571 0.13695919 0.08144235 0.12623077 0.11135778 0.12159625]
814	SMALL_051_PROC_06_02	SMALL_051_ROI_065	cell__06	cell__06	SMALL_051	7.17654	[0.09410894 0.08541418 0.12523998 0.12856154 0.13030447 0.12059583 0.1229006 0.11177999 0.10653916 0.13570591 0.11391906 0.12451158 0.0811574 0.09145594 0.0916053 0.10601615 0.08716073 0.08912942 0.09262336 0.08899521 0.09798152 0.1040101 0.10182909 0.09873039 0.09505834 0.0896191 0.0842967 0.10658499 0.11658146 0.11144151]
815	SMALL_051_PROC_06_02	SMALL_051_ROI_066	cell__06	cell__06	SMALL_051	23.0785	[0.15709033 0.10399854 0.1097244 0.11590387 0.11460921 0.11764233 0.12189866 0.12264966 0.11954573 0.107563 0.10090507 0.10220599 0.09451693 0.12873464 0.11950728 0.12828352 0.12537428 0.13445801 0.12933647 0.11879891 0.10237102 0.11112079 0.10562009 0.10276622 0.10295241 0.09399185 0.09430996 0.12293401 0.11609841 0.09830516]
816	SMALL_051_PROC_06_02	SMALL_051_ROI_067	cell__06	cell__06	SMALL_051	17.5145	[0.11415354 0.09152855 0.09581525 0.09368371 0.10472069 0.12500029 0.11257636 0.09436444 0.09108097 0.10114925 0.09490196 0.11868005 0.10003145 0.11003334 0.13453617 0.12705951 0.10131933 0.11035257 0.12104555 0.12848414 0.118436 0.12598881 0.10939183 0.09328118 0.11249886 0.13282833 0.09246569 0.10194195 0.10145553 0.11824715]
817	SMALL_051_PROC_06_02	SMALL_051_ROI_068	cell__06	cell__06	SMALL_051	22.7696	[0.09645453 0.0988403 0.09041715 0.08193264 0.08570402 0.11007749 0.09747502 0.10592307 0.11355872 0.11058328 0.1183861 0.10442065 0.10972528 0.11198421 0.11916607 0.11620308 0.10509278 0.0884422 0.11309419 0.13420362 0.12342706 0.10516798 0.09463607 0.12598663 0.09609318 0.12212332 0.09135622 0.12350275 0.12551167 0.11954438]
818	SMALL_051_PROC_06_02	SMALL_051_ROI_069	cell__06	cell__06	SMALL_051	35.1598	[0.11463383 0.11428572 0.1103536 0.10492925 0.10825273 0.12651118 0.11288284 0.10669555 0.09081628 0.12002781 0.11622041 0.09753213 0.09973358 0.10924681 0.09451173 0.08409358 0.08723114 0.13080695 0.08961574 0.09390844 0.10073586 0.10186113 0.10538241 0.10266371 0.10655798 0.08489788 0.08650689 0.11310855 0.10334895 0.09910939]
819	SMALL_051_PROC_06_02	SMALL_051_ROI_071	cell__06	cell__06	SMALL_051	33.1792	[0.09419186 0.09299344 0.10847488 0.14105479 0.13235677 0.11816487 0.11769779 0.13063409 0.11272065 0.11051398 0.10738326 0.10833667 0.11615503 0.09189494 0.10909614 0.10054592 0.11459359 0.12526557 0.11229525 0.08650346 0.10078476 0.10333914 0.09117386 0.06926138 0.10188954 0.10412957 0.09995301 0.10927829 0.10367263 0.0681708 ]
820	SMALL_051_PROC_06_02	SMALL_051_ROI_072	cell__06	cell__06	SMALL_051	29.2478	[0.12790844 0.13515817 0.12567575 0.10754728 0.10416757 0.12479936 0.11968216 0.11922893 0.11779188 0.08919769 0.07625715 0.10978699 0.09137904 0.08623667 0.09401957 0.07485114 0.08838853 0.09868172 0.11373618 0.12519795 0.09618307 0.11191929 0.11515501 0.11028502 0.10693331 0.09417013 0.09443467 0.100288 0.08544436 0.0930385 ]
821	SMALL_051_PROC_06_02	SMALL_051_ROI_075	cell__06	cell__06	SMALL_051	34.6807	[0.12121513 0.1339811 0.09282543 0.10329087 0.11864787 0.09604281 0.07760484 0.07585493 0.08648402 0.09350175 0.10230138 0.06671175 0.09253842 0.09618252 0.08891362 0.08685148 0.09096033 0.10246154 0.1052224 0.10332663 0.11083361 0.11958971 0.11222634 0.12175621 0.11678786 0.09032722 0.10672205 0.10019644 0.10884417 0.10543678]
822	SMALL_051_PROC_06_02	SMALL_051_ROI_079	cell__06	cell__06	SMALL_051	11.0511	[0.09220702 0.0870536 0.11672726 0.09715815 0.13927492 0.14814766 0.13537076 0.10712065 0.10221376 0.09522998 0.08793219 0.10189073 0.10949294 0.09227801 0.07633077 0.0819982 0.07283528 0.08517846 0.09271697 0.10831964 0.11431815 0.06629827 0.07401654 0.08183136 0.11208166 0.10790791 0.09120137 0.09758084 0.09197959 0.08413116]
823	SMALL_051_PROC_06_02	SMALL_051_ROI_088	cell__06	cell__06	SMALL_051	45.6748	[0.12009833 0.10536979 0.0910896 0.08810544 0.09692043 0.10893579 0.10773409 0.11269036 0.11130499 0.11100018 0.13013981 0.10414749 0.12153082 0.12105417 0.10345358 0.11414024 0.11896659 0.10833871 0.10807579 0.11626021 0.11842425 0.07974581 0.09892583 0.08038149 0.08920228 0.08379269 0.10319656 0.09424233 0.08411751 0.08472731]
824	SMALL_051_PROC_06_02	SMALL_051_ROI_091	cell__06	cell__06	SMALL_051	57.5915	[0.11869893 0.08874889 0.10189426 0.09585669 0.11330061 0.11134385 0.09451392 0.11793714 0.11224138 0.09700037 0.10548103 0.10427448 0.10766601 0.12417368 0.11597802 0.12049597 0.10316003 0.10252097 0.08292348 0.11365311 0.11322225 0.08998347 0.08201425 0.10088629 0.10297881 0.09221089 0.10545099 0.10388196 0.09722587 0.08893128]
825	SMALL_051_PROC_06_02	SMALL_051_ROI_093	cell__06	cell__06	SMALL_051	56.5649	[0.10127305 0.10567414 0.10668899 0.1049004 0.10514848 0.10292016 0.11477087 0.11644701 0.10281365 0.10875422 0.0890412 0.10316056 0.1084651 0.1117403 0.10781161 0.09184797 0.10373334 0.11063183 0.09792762 0.09892167 0.11506526 0.10424451 0.1074641 0.08708421 0.11222024 0.11684047 0.10938828 0.1052892 0.09636892 0.10645683]
826	SMALL_051_PROC_06_02	SMALL_051_ROI_094	cell__06	cell__06	SMALL_051	102.061	[0.09747949 0.08940131 0.09446824 0.09024568 0.09886569 0.09319907 0.10629327 0.11120008 0.10490721 0.10776468 0.11954475 0.11936563 0.11519488 0.1188743 0.10241042 0.10993201 0.12346677 0.12591287 0.09968262 0.07948101 0.10257545 0.09182792 0.08377161 0.10282629 0.08643309 0.08870027 0.0907517 0.10775797 0.08969219 0.1044789 ]
827	SMALL_051_PROC_06_02	SMALL_051_ROI_097	cell__06	cell__06	SMALL_051	51.7349	[0.12739007 0.150158 0.12692108 0.12443399 0.12826599 0.11788046 0.1591925 0.14188259 0.14347832 0.12698173 0.13350572 0.1021281 0.12605317 0.10211226 0.10250733 0.09597624 0.09467056 0.10548933 0.13397656 0.13114848 0.11180636 0.11265749 0.12523556 0.09656869 0.11858743 0.10990976 0.11816641 0.11143874 0.1029417 0.09940026]
828	SMALL_051_PROC_06_03	SMALL_051_ROI_002	cell__06	cell__06	SMALL_051	123.181	[0.09928772 0.10780571 0.10097845 0.11420002 0.0793449 0.1120927 0.09664721 0.11639914 0.09648549 0.09107186 0.08009763 0.08996587 0.09566231 0.08158814 0.07986755 0.09471559 0.11578889 0.10090801 0.08977675 0.07912906 0.09190165 0.08045367 0.09359126 0.09735615 0.09354105 0.10692245 0.0839414 0.0726156 0.09503047 0.10345734]
829	SMALL_051_PROC_06_03	SMALL_051_ROI_003	cell__06	cell__06	SMALL_051	114.782	[0.09093436 0.10101009 0.11270478 0.08847145 0.10898212 0.1003181 0.12242883 0.11362345 0.11713437 0.12040762 0.11728907 0.13416189 0.12752424 0.10495565 0.11326067 0.12604309 0.12090168 0.1189525 0.12950803 0.10296734 0.11667973 0.14308124 0.14518613 0.12196832 0.1067099 0.1161373 0.09965644 0.1185142 0.09485803 0.10526157]
830	SMALL_051_PROC_06_03	SMALL_051_ROI_005	cell__06	cell__06	SMALL_051	118.941	[0.104822 0.09156209 0.11426195 0.09894934 0.1232782 0.10553814 0.10510903 0.10405171 0.08603322 0.09050452 0.10707598 0.08239676 0.089121 0.10509025 0.10394566 0.09616097 0.11987191 0.09062603 0.07762202 0.10554543 0.11837813 0.10501283 0.08040664 0.08368469 0.10429041 0.10422971 0.07268325 0.09280937 0.08273061 0.07481872]
831	SMALL_051_PROC_06_03	SMALL_051_ROI_006	cell__06	cell__06	SMALL_051	115.537	[0.1144138 0.08993738 0.07375831 0.08156949 0.10334477 0.1127581 0.10121326 0.10551429 0.09077911 0.08718456 0.11943259 0.1150676 0.12411917 0.08693736 0.13966081 0.13751208 0.15564601 0.16251079 0.10950336 0.10163772 0.12243046 0.14693661 0.13076663 0.12562337 0.12223599 0.13675578 0.12187598 0.13997009 0.14079799 0.13131227]
832	SMALL_051_PROC_06_03	SMALL_051_ROI_013	cell__06	cell__06	SMALL_051	96.8658	[0.12317726 0.10975045 0.10750443 0.12641444 0.10040747 0.1136186 0.10797346 0.10854221 0.12696967 0.12504354 0.13104072 0.10900791 0.11097089 0.1177137 0.11159524 0.13018899 0.09411692 0.11323686 0.11240071 0.12981823 0.12866699 0.12590367 0.10521731 0.10155689 0.11515371 0.12131816 0.12547639 0.11378253 0.11522557 0.09400783]
833	SMALL_051_PROC_06_03	SMALL_051_ROI_016	cell__06	cell__06	SMALL_051	86.1362	[0.13020888 0.1267819 0.10999698 0.1204148 0.12635178 0.13296404 0.12467164 0.13136122 0.13154566 0.1370551 0.13463498 0.13540469 0.12408872 0.12145704 0.11851395 0.14920709 0.13249804 0.12657242 0.10832413 0.10851787 0.10007637 0.1107518 0.099693 0.11540348 0.11257624 0.12216133 0.09979537 0.10413041 0.11044517 0.10936733]
834	SMALL_051_PROC_06_03	SMALL_051_ROI_018	cell__06	cell__06	SMALL_051	133.97	[0.10831582 0.11649085 0.12881433 0.13457707 0.11355284 0.10548606 0.10517945 0.11496228 0.11709476 0.11310019 0.11735189 0.09487717 0.09283414 0.09080294 0.10576701 0.10790137 0.11067699 0.14806405 0.13742648 0.10805874 0.10912317 0.10361852 0.10660332 0.15000863 0.13658885 0.10931153 0.1068999 0.09235983 0.11116562 0.08190988]
835	SMALL_051_PROC_06_03	SMALL_051_ROI_019	cell__06	cell__06	SMALL_051	119.136	[0.09911051 0.0981674 0.11432974 0.09874274 0.09073692 0.09447468 0.10229403 0.09762531 0.10838953 0.10420834 0.09986957 0.10142959 0.10398485 0.09916258 0.09677971 0.1199372 0.13508932 0.12943335 0.15212121 0.12651917 0.14261689 0.13766056 0.13145791 0.14782043 0.14064549 0.13310905 0.10948057 0.10282975 0.08853796 0.09007688]
836	SMALL_051_PROC_06_03	SMALL_051_ROI_020	cell__06	cell__06	SMALL_051	107.777	[0.11716893 0.08335914 0.09467918 0.09909712 0.08383896 0.07998164 0.08308447 0.09954384 0.09354728 0.11561276 0.108407 0.08662317 0.13191725 0.11518917 0.11041007 0.11727384 0.11130626 0.11588402 0.14330973 0.13779845 0.13753773 0.13142177 0.11809084 0.12546813 0.12741825 0.13204796 0.12110889 0.1220083 0.11979508 0.12802401]
837	SMALL_051_PROC_06_03	SMALL_051_ROI_022	cell__06	cell__06	SMALL_051	124.772	[0.12381769 0.10546952 0.1104843 0.09325526 0.1012715 0.09926476 0.1063323 0.10848338 0.11716151 0.10576691 0.11919979 0.11096754 0.11828928 0.11480768 0.11806523 0.11499208 0.12967057 0.11921769 0.13020425 0.13220662 0.11549274 0.09534954 0.12429232 0.11128935 0.11133995 0.10460848 0.11233343 0.10911615 0.10331675 0.10334413]
838	SMALL_051_PROC_06_03	SMALL_051_ROI_033	cell__06	cell__06	SMALL_051	124.122	[0.12072721 0.09590919 0.10393251 0.08571062 0.11252156 0.09715485 0.12903606 0.09417738 0.09781776 0.11220301 0.1181492 0.15668351 0.13774217 0.10353542 0.10220317 0.12373535 0.13209053 0.13996806 0.12625339 0.14820017 0.13697676 0.1342092 0.14754183 0.13108864 0.14061253 0.14890391 0.12665516 0.09109984 0.11276204 0.10500443]
839	SMALL_051_PROC_06_03	SMALL_051_ROI_034	cell__06	cell__06	SMALL_051	103.243	[0.0994144 0.09325937 0.10254683 0.09170906 0.11223316 0.09670556 0.10396568 0.10810241 0.10748642 0.09019489 0.10668317 0.09848764 0.1216462 0.13693604 0.11536643 0.1258312 0.12432397 0.12843089 0.13328871 0.12340317 0.12115096 0.11128138 0.11303032 0.11481508 0.11405252 0.10631878 0.13109086 0.11342184 0.11538605 0.12309668]
840	SMALL_051_PROC_06_03	SMALL_051_ROI_035	cell__06	cell__06	SMALL_051	93.9744	[0.09551613 0.11112616 0.10053625 0.09990487 0.10664602 0.0923419 0.0947114 0.12575255 0.12111622 0.09771354 0.10892098 0.14005925 0.09866524 0.10897588 0.12248237 0.11370128 0.1282849 0.11964321 0.12126547 0.13572523 0.12453387 0.12743892 0.10648996 0.12315268 0.11304665 0.13406509 0.10932552 0.11388304 0.10357883 0.09004696]
841	SMALL_051_PROC_06_03	SMALL_051_ROI_036	cell__06	cell__06	SMALL_051	71.6986	[0.12214225 0.13878851 0.11726068 0.12321296 0.1390228 0.10523073 0.10812627 0.10759937 0.09776934 0.10824523 0.1416358 0.11710396 0.12623719 0.13023343 0.11150717 0.12846516 0.1316074 0.14789023 0.12298321 0.11914467 0.1119632 0.10356062 0.13213456 0.11447554 0.1071293 0.0992489 0.11508722 0.10780685 0.1014937 0.09291086]
842	SMALL_051_PROC_06_03	SMALL_051_ROI_038	cell__06	cell__06	SMALL_051	78.3278	[0.11318363 0.11482694 0.09990285 0.10450124 0.11334704 0.09082921 0.10746543 0.10730289 0.09370827 0.10614344 0.1259866 0.11380794 0.10634855 0.10662887 0.10555209 0.10413855 0.12393886 0.07964902 0.08615952 0.10024859 0.10533095 0.09836155 0.09427153 0.10731763 0.10046788 0.10990736 0.11700895 0.10791464 0.0996022 0.09944528]
843	SMALL_051_PROC_06_03	SMALL_051_ROI_039	cell__06	cell__06	SMALL_051	81.7361	[0.12156719 0.12363918 0.11649785 0.12366085 0.14140024 0.11236142 0.09372572 0.10435171 0.09353177 0.09877922 0.12956806 0.11381038 0.10788652 0.12526527 0.12917577 0.11638844 0.14001152 0.12989344 0.12828096 0.12249578 0.16317305 0.15757052 0.12265517 0.14079378 0.11492158 0.10858685 0.12034213 0.11583749 0.1237963 0.10214622]
844	SMALL_051_PROC_06_03	SMALL_051_ROI_041	cell__06	cell__06	SMALL_051	69.7087	[0.11800511 0.07832791 0.10378194 0.09691429 0.11480699 0.11016989 0.08321356 0.11513455 0.10768682 0.13363278 0.10769909 0.12478828 0.10737642 0.12863621 0.14921407 0.13410345 0.12764565 0.11131733 0.11130454 0.13044304 0.14222745 0.14025359 0.13736386 0.12756195 0.13078573 0.11634901 0.13457589 0.11037624 0.10262413 0.12658074]
845	SMALL_051_PROC_06_03	SMALL_051_ROI_045	cell__06	cell__06	SMALL_051	70.0481	[0.11169059 0.11150946 0.11404352 0.11316487 0.10323844 0.12447659 0.1256408 0.10439977 0.10678534 0.12702624 0.13161773 0.11927366 0.13523051 0.1394072 0.13273267 0.12344056 0.14284204 0.1159084 0.14868426 0.11272189 0.09996176 0.14050434 0.13665207 0.09511365 0.11857459 0.12838545 0.10181161 0.12310981 0.14423753 0.13999488]
846	SMALL_051_PROC_06_03	SMALL_051_ROI_050	cell__06	cell__06	SMALL_051	55.4179	[0.09495537 0.09638712 0.08504524 0.10714548 0.09720736 0.10213466 0.10675746 0.10067784 0.10210604 0.10090897 0.09375239 0.09125807 0.08843375 0.08759014 0.10728627 0.11316877 0.09986024 0.08935653 0.09880035 0.09816606 0.10017077 0.10695443 0.11946933 0.10048174 0.10101502 0.10936717 0.10981294 0.10041135 0.10230935 0.10271861]
847	SMALL_051_PROC_06_03	SMALL_051_ROI_052	cell__06	cell__06	SMALL_051	67.759	[0.10308777 0.08941484 0.10325129 0.09471537 0.11239855 0.10432011 0.11386055 0.11594263 0.12691321 0.10374948 0.10586257 0.10758922 0.11478821 0.12835415 0.13250513 0.1160239 0.12153898 0.13644431 0.15095408 0.15159623 0.13879126 0.1335942 0.14874388 0.14746424 0.14568327 0.10937674 0.14327354 0.1219982 0.12061342 0.11023013]
848	SMALL_051_PROC_06_03	SMALL_051_ROI_057	cell__06	cell__06	SMALL_051	67.9073	[0.11084646 0.11147018 0.10938018 0.10911218 0.10266222 0.10647304 0.1011424 0.10869511 0.11677316 0.08827247 0.10693332 0.08712236 0.11396535 0.13301829 0.12679144 0.10110234 0.11800654 0.1154978 0.13627389 0.1438155 0.14878173 0.10665094 0.11573686 0.10660281 0.09657803 0.09544726 0.09732953 0.10623863 0.10823004 0.10774366]
849	SMALL_051_PROC_06_03	SMALL_051_ROI_063	cell__06	cell__06	SMALL_051	40.2083	[0.07289562 0.08360913 0.0980499 0.08798467 0.13172929 0.09616171 0.09988441 0.10684789 0.10544079 0.10976335 0.11452175 0.11260743 0.11511744 0.1038757 0.1294216 0.11878322 0.1135076 0.109954 0.12761854 0.1377346 0.1200475 0.13402609 0.13237484 0.11212429 0.09773016 0.11502911 0.13682487 0.1139507 0.10784726 0.09116694]
850	SMALL_051_PROC_06_03	SMALL_051_ROI_065	cell__06	cell__06	SMALL_051	11.0888	[0.10425671 0.09207732 0.09757133 0.09776974 0.09193225 0.09088805 0.10462272 0.09428728 0.1068621 0.10673065 0.1183865 0.11760051 0.09442655 0.10950137 0.11301878 0.1124605 0.13333492 0.12877564 0.10553973 0.10003849 0.09958906 0.09903887 0.10358494 0.08499256 0.10235838 0.10651079 0.10665775 0.10397781 0.0973262 0.09637288]
851	SMALL_051_PROC_06_03	SMALL_051_ROI_066	cell__06	cell__06	SMALL_051	18.7324	[0.11651483 0.10683315 0.12700062 0.12875923 0.1204139 0.11775035 0.11845451 0.1010269 0.1035808 0.11509933 0.11404632 0.11328061 0.12556487 0.1191932 0.10555603 0.12259896 0.13701513 0.12306765 0.12298174 0.11074485 0.12381199 0.11946657 0.12611737 0.09918851 0.09137954 0.09064922 0.11815595 0.12881003 0.11124654 0.10687601]
852	SMALL_051_PROC_06_03	SMALL_051_ROI_067	cell__06	cell__06	SMALL_051	10.6536	[0.10176971 0.08885046 0.09477387 0.1128286 0.100751 0.09894876 0.09823652 0.10097983 0.12065856 0.12341036 0.11400209 0.09344148 0.09761665 0.09576364 0.11879744 0.12850999 0.13527999 0.12754586 0.12023561 0.11548742 0.13313934 0.12171492 0.12125992 0.1192311 0.12606372 0.11081564 0.10892666 0.09227591 0.11379567 0.09892671]
853	SMALL_051_PROC_06_03	SMALL_051_ROI_068	cell__06	cell__06	SMALL_051	12.8077	[0.10091133 0.08508358 0.1054417 0.08927375 0.09869051 0.097519 0.11046738 0.11735859 0.11304008 0.125197 0.1058238 0.11770858 0.11732722 0.12466725 0.14338148 0.15281605 0.13137373 0.14392087 0.13963505 0.15147528 0.15060093 0.12264399 0.11750313 0.10923458 0.11833125 0.12735203 0.14092674 0.10110379 0.08728276 0.10457643]
854	SMALL_051_PROC_06_03	SMALL_051_ROI_069	cell__06	cell__06	SMALL_051	29.3063	[0.08970569 0.09810399 0.08847372 0.0953235 0.10121812 0.09540164 0.09826276 0.11238945 0.09817615 0.1016235 0.11570783 0.12077652 0.09241939 0.09902077 0.1010337 0.10854097 0.10392483 0.10369269 0.10208498 0.09536501 0.11429785 0.10530662 0.08699681 0.11421852 0.13014036 0.10908884 0.09317404 0.11415273 0.08872864 0.07715641]
855	SMALL_051_PROC_06_03	SMALL_051_ROI_071	cell__06	cell__06	SMALL_051	42.9391	[0.11399056 0.10200885 0.09495163 0.09796536 0.10512759 0.10228502 0.1172425 0.10518547 0.08484446 0.10788372 0.10823204 0.10476323 0.1137519 0.10559915 0.0881507 0.11378804 0.12241627 0.12453889 0.1338594 0.11024121 0.10389774 0.11111205 0.11028679 0.1009689 0.07836998 0.1081227 0.0928677 0.09424574 0.1012016 0.09484387]
856	SMALL_051_PROC_06_03	SMALL_051_ROI_072	cell__06	cell__06	SMALL_051	39.8341	[0.11206032 0.09194367 0.10366121 0.11080853 0.09357202 0.10481636 0.09880894 0.0896763 0.10748045 0.10405982 0.11077747 0.1131404 0.11054676 0.1114725 0.08198787 0.11065009 0.11684985 0.11394519 0.11104028 0.09382308 0.1015734 0.10265974 0.11280948 0.08977532 0.1035845 0.08930398 0.10034304 0.09182953 0.10536981 0.10733543]
857	SMALL_051_PROC_06_03	SMALL_051_ROI_075	cell__06	cell__06	SMALL_051	43.7587	[0.11587391 0.11581547 0.12262176 0.12440373 0.1298116 0.14505219 0.14244044 0.11868899 0.09602277 0.1377856 0.15239339 0.14169019 0.12377366 0.12702323 0.11505609 0.12266417 0.11900727 0.10158522 0.12005112 0.09407565 0.10885747 0.12577823 0.13087448 0.10746543 0.09599376 0.10906644 0.10250334 0.12945466 0.13173088 0.11192239]
858	SMALL_051_PROC_06_03	SMALL_051_ROI_079	cell__06	cell__06	SMALL_051	19.9215	[0.1174872 0.10911597 0.1267371 0.10765904 0.10336251 0.11152746 0.10955671 0.11682545 0.11474692 0.12656305 0.13083162 0.13360527 0.12218601 0.12265315 0.12315817 0.12955043 0.10909521 0.11156336 0.09491354 0.08019998 0.10356159 0.10356144 0.12433707 0.11770351 0.11298497 0.1013183 0.07503663 0.10343437 0.11383408 0.10707929]
859	SMALL_051_PROC_06_03	SMALL_051_ROI_088	cell__06	cell__06	SMALL_051	37.4931	[0.12063589 0.10330085 0.10166528 0.10155678 0.08481525 0.10626975 0.10294321 0.1085057 0.09973231 0.09615665 0.11243142 0.11439896 0.10130427 0.10397657 0.12170459 0.12377335 0.12543604 0.12860346 0.14184072 0.12818856 0.10792417 0.11585247 0.10797568 0.1035987 0.09989722 0.11141373 0.09066736 0.10114918 0.10592606 0.10349188]
860	SMALL_051_PROC_06_03	SMALL_051_ROI_091	cell__06	cell__06	SMALL_051	49.0916	[0.10992059 0.10339418 0.09431059 0.09731847 0.08927492 0.09544247 0.0916347 0.1085834 0.11098776 0.11533107 0.1168697 0.10636562 0.11827697 0.11664278 0.11100908 0.12032853 0.13165902 0.13790684 0.13603554 0.12957819 0.12480123 0.10974803 0.11909651 0.13891752 0.13928289 0.12687655 0.13707137 0.117123 0.10783647 0.11189041]
861	SMALL_051_PROC_06_03	SMALL_051_ROI_093	cell__06	cell__06	SMALL_051	50.1152	[0.09653569 0.09834312 0.10701774 0.09261159 0.09352144 0.10769353 0.10232377 0.10575129 0.11287598 0.11205642 0.11836997 0.10128828 0.10820766 0.11616078 0.10883192 0.12784216 0.14122762 0.14667923 0.13639881 0.14811478 0.11051479 0.10750898 0.12243206 0.13078818 0.1281836 0.11132543 0.12991614 0.12119504 0.10363097 0.11506469]
862	SMALL_051_PROC_06_03	SMALL_051_ROI_094	cell__06	cell__06	SMALL_051	103.252	[0.10319966 0.0995408 0.09710775 0.09681722 0.09958517 0.08890599 0.08952761 0.09757543 0.09168051 0.11279114 0.09379759 0.11025642 0.13088944 0.10772189 0.11708597 0.10699865 0.10508715 0.11529629 0.12244042 0.13112458 0.12106762 0.12710036 0.13271758 0.11449164 0.12180808 0.13129767 0.11881617 0.1048128 0.1071662 0.09967594]
863	SMALL_051_PROC_06_03	SMALL_051_ROI_097	cell__06	cell__06	SMALL_051	51.1258	[0.11313899 0.1120158 0.12295195 0.1167273 0.11127099 0.10154445 0.12527282 0.12282323 0.11504069 0.12595316 0.12217903 0.11927305 0.11176403 0.13783774 0.09793961 0.11299621 0.11307155 0.11075422 0.10407984 0.10531305 0.09383811 0.10638616 0.10006622 0.11690348 0.09258571 0.09920386 0.08692395 0.09333221 0.10467194 0.09952398]
864	SMALL_051_PROC_06_04	SMALL_051_ROI_002	cell__06	cell__06	SMALL_051	124.865	[0.13656408 0.12094188 0.12017645 0.15111269 0.14100948 0.10998199 0.11474685 0.11348181 0.14038384 0.11661872 0.12694971 0.10440291 0.11249094 0.11533003 0.13103646 0.1243861 0.11465642 0.08844016 0.08722143 0.11058539 0.11277655 0.10360549 0.09335963 0.11152528 0.09078644 0.12265892 0.11115909 0.12364075 0.13319613 0.11586272]
865	SMALL_051_PROC_06_04	SMALL_051_ROI_003	cell__06	cell__06	SMALL_051	116.737	[0.11631133 0.10480195 0.11326645 0.13857319 0.11657105 0.11367641 0.13074473 0.11574322 0.11602665 0.12321539 0.12482147 0.11694546 0.12423863 0.13262825 0.14387626 0.16911576 0.14059358 0.15347517 0.15399881 0.14566422 0.11826028 0.10210493 0.11551934 0.134622 0.15255497 0.15527738 0.13982052 0.13104885 0.1585547 0.14051109]
866	SMALL_051_PROC_06_04	SMALL_051_ROI_005	cell__06	cell__06	SMALL_051	124.039	[0.12818628 0.12325217 0.13518405 0.09471743 0.14679963 0.17299456 0.14013496 0.13408549 0.11601458 0.12240171 0.10312674 0.1128302 0.12242498 0.13028542 0.12735418 0.12700552 0.09916014 0.0981342 0.10882121 0.12394117 0.10692263 0.11670336 0.1338942 0.09228438 0.11971997 0.11847575 0.13428175 0.1348391 0.12870388 0.09410142]
867	SMALL_051_PROC_06_04	SMALL_051_ROI_006	cell__06	cell__06	SMALL_051	122.318	[0.10221661 0.12059197 0.10251196 0.08210609 0.10799264 0.10025069 0.09806902 0.10270684 0.09244265 0.09398373 0.08887262 0.11650626 0.11400321 0.11975334 0.11264075 0.08243885 0.10198512 0.1154802 0.11172921 0.13959604 0.14084435 0.12509785 0.13635839 0.12266177 0.13951448 0.16625721 0.17595372 0.14225182 0.1398886 0.11879042]
868	SMALL_051_PROC_06_04	SMALL_051_ROI_013	cell__06	cell__06	SMALL_051	107.873	[0.11207782 0.13626229 0.15173326 0.109674 0.11402936 0.0980873 0.11103169 0.13839189 0.14188407 0.13857922 0.14351494 0.1249398 0.12642537 0.12680681 0.13063938 0.11472563 0.13227281 0.11447302 0.12049529 0.133449 0.14903238 0.12676362 0.12808959 0.15749373 0.11807655 0.12176325 0.13518621 0.10777323 0.11575181 0.11712332]
869	SMALL_051_PROC_06_04	SMALL_051_ROI_016	cell__06	cell__06	SMALL_051	99.3138	[0.13705757 0.16383725 0.12967571 0.13419145 0.13676177 0.16223333 0.15207573 0.13852423 0.14815973 0.14607075 0.16267397 0.13827111 0.13489836 0.14705664 0.1605367 0.16214814 0.14349464 0.17063728 0.1514308 0.15870615 0.1368558 0.12088786 0.1302268 0.13165743 0.15044079 0.13584393 0.11239626 0.11130674 0.12659904 0.13246296]
870	SMALL_051_PROC_06_04	SMALL_051_ROI_018	cell__06	cell__06	SMALL_051	149.466	[0.10412215 0.09492603 0.1131123 0.13831652 0.1307226 0.12654126 0.12267194 0.13534593 0.132779 0.12039204 0.1160052 0.13163273 0.09840817 0.12393295 0.10086809 0.10369427 0.12094884 0.14783942 0.11438101 0.11268755 0.11952128 0.12784651 0.15252437 0.15255781 0.13512552 0.12678135 0.14585176 0.13209501 0.1378879 0.14920045]
871	SMALL_051_PROC_06_04	SMALL_051_ROI_019	cell__06	cell__06	SMALL_051	134.609	[0.11067156 0.09329311 0.09109145 0.10426289 0.11528997 0.10464463 0.09614806 0.09759917 0.10119355 0.10987534 0.09820896 0.11478314 0.09654885 0.11820721 0.09792871 0.11134332 0.12710172 0.11277233 0.12502169 0.11855385 0.13925821 0.15451039 0.14398514 0.1384586 0.15098621 0.14979117 0.13723205 0.13138765 0.13756016 0.11975033]
872	SMALL_051_PROC_06_04	SMALL_051_ROI_020	cell__06	cell__06	SMALL_051	123.08	[0.11166275 0.09426784 0.11251654 0.09365237 0.11145362 0.09938227 0.09355451 0.10893164 0.10905174 0.10276508 0.09077867 0.1216076 0.11731349 0.12528176 0.11633773 0.12117876 0.12660396 0.12903145 0.12160419 0.13040466 0.13950438 0.1617629 0.15485131 0.16607501 0.13751379 0.14961175 0.13069614 0.1553986 0.16268128 0.14823226]
873	SMALL_051_PROC_06_04	SMALL_051_ROI_022	cell__06	cell__06	SMALL_051	137.98	[0.14235988 0.10100719 0.14521038 0.14832771 0.13031593 0.12301315 0.12502488 0.11072224 0.12311117 0.1232664 0.12036864 0.12277573 0.13573016 0.15135487 0.11228146 0.13333491 0.12049132 0.12702563 0.13593212 0.15135626 0.13211882 0.16532477 0.15217063 0.16468182 0.1445479 0.13464492 0.1377094 0.1417497 0.14102334 0.14383904]
874	SMALL_051_PROC_06_04	SMALL_051_ROI_033	cell__06	cell__06	SMALL_051	140.152	[0.09550728 0.10074325 0.10002772 0.09985816 0.10303475 0.12626832 0.11573245 0.15991396 0.14740756 0.15036103 0.13670924 0.13453465 0.12390855 0.08620352 0.10569268 0.12128489 0.11345063 0.13720825 0.12329726 0.12874526 0.14248001 0.14052378 0.14203065 0.13110421 0.16494379 0.13646861 0.13823176 0.14306425 0.16299467 0.16692261]
875	SMALL_051_PROC_06_04	SMALL_051_ROI_034	cell__06	cell__06	SMALL_051	117.333	[0.08641747 0.09376117 0.11400973 0.11011823 0.10765591 0.11397745 0.10596362 0.11370751 0.09819991 0.10357521 0.10507918 0.11609739 0.10667919 0.12141504 0.13107525 0.15288942 0.14536245 0.12378723 0.13534082 0.15039479 0.14238817 0.13735166 0.11863343 0.1472527 0.14273003 0.13470427 0.13465785 0.1231874 0.1244045 0.14053492]
876	SMALL_051_PROC_06_04	SMALL_051_ROI_035	cell__06	cell__06	SMALL_051	110.404	[0.10060778 0.08256327 0.09533805 0.10138352 0.09978456 0.12894587 0.10148122 0.09926952 0.11301552 0.1153009 0.11991209 0.13353066 0.1131203 0.13363432 0.11670355 0.1087936 0.12653886 0.13186064 0.13202451 0.11146084 0.11557518 0.1178256 0.11728005 0.10952553 0.1173264 0.10964999 0.11485871 0.11816101 0.13059644 0.11399932]
877	SMALL_051_PROC_06_04	SMALL_051_ROI_036	cell__06	cell__06	SMALL_051	86.4708	[0.14138322 0.13651397 0.1171933 0.1390874 0.13698511 0.14781583 0.11639711 0.12271389 0.14507345 0.11740529 0.12578172 0.16613215 0.1674697 0.13873799 0.15672686 0.15811153 0.14902223 0.15529228 0.13335619 0.13862437 0.16336208 0.14585788 0.15992807 0.15571471 0.14126304 0.14538348 0.15584752 0.13766011 0.13794586 0.10855243]
878	SMALL_051_PROC_06_04	SMALL_051_ROI_038	cell__06	cell__06	SMALL_051	86.9697	[0.11478897 0.13074412 0.11574824 0.11533511 0.1254219 0.14064279 0.11383579 0.11494188 0.12029052 0.10416081 0.11430837 0.12769065 0.11770625 0.12289188 0.11109264 0.09530993 0.09343591 0.11480002 0.13016807 0.15052558 0.13282601 0.12569073 0.12415723 0.12315286 0.11557723 0.12196431 0.1302968 0.12447739 0.12208483 0.12634678]
879	SMALL_051_PROC_06_04	SMALL_051_ROI_039	cell__06	cell__06	SMALL_051	91.675	[0.10052709 0.10677242 0.10489702 0.09656195 0.12060588 0.10015706 0.11369848 0.0969578 0.1098294 0.11552869 0.1219829 0.13037461 0.13077712 0.11855506 0.11330256 0.11704978 0.12146158 0.16356592 0.13011163 0.14279243 0.13432357 0.16401252 0.14406145 0.16453247 0.14714516 0.15130458 0.15278032 0.16329608 0.12794339 0.1625635 ]
880	SMALL_051_PROC_06_04	SMALL_051_ROI_041	cell__06	cell__06	SMALL_051	80.0686	[0.1184747 0.10722311 0.10289868 0.09996934 0.11071326 0.11837483 0.10958833 0.09015825 0.10329752 0.1175379 0.15282321 0.13208966 0.1276092 0.14532187 0.14231121 0.15180382 0.14182715 0.13128559 0.13724189 0.13981204 0.14085003 0.14741803 0.15014955 0.14463358 0.14397056 0.14831154 0.14974035 0.15759617 0.14403606 0.15121677]
881	SMALL_051_PROC_06_04	SMALL_051_ROI_045	cell__06	cell__06	SMALL_051	75.1729	[0.1334735 0.1225336 0.12769158 0.12277944 0.12967116 0.12476113 0.12003736 0.13321846 0.13587361 0.13641441 0.14252046 0.13637493 0.13676913 0.17126145 0.1605217 0.15932978 0.17474084 0.19208929 0.15476931 0.17158414 0.14309571 0.15736893 0.16200569 0.13039684 0.13019486 0.12659196 0.12105354 0.12547059 0.13478181 0.1401196 ]
882	SMALL_051_PROC_06_04	SMALL_051_ROI_050	cell__06	cell__06	SMALL_051	70.4539	[0.10773158 0.09155385 0.11218248 0.12201041 0.13204497 0.11358949 0.11883995 0.12918884 0.12485763 0.10934835 0.13610487 0.12394053 0.12048281 0.11351968 0.11206717 0.11005746 0.12368226 0.10315866 0.11402198 0.10699119 0.10468071 0.11925451 0.12401001 0.12630004 0.13364634 0.13388179 0.12317665 0.11407834 0.13012341 0.14678494]
883	SMALL_051_PROC_06_04	SMALL_051_ROI_052	cell__06	cell__06	SMALL_051	85.7273	[0.09459798 0.1010624 0.11329487 0.12877711 0.12412444 0.12462259 0.11486256 0.10742478 0.11057357 0.09713604 0.10919328 0.1371942 0.12792505 0.13175588 0.13281637 0.15007814 0.13769843 0.1080663 0.13355605 0.16098554 0.18601287 0.16024726 0.15308443 0.18083767 0.17018991 0.17986934 0.16636238 0.15685104 0.15729835 0.15001907]
884	SMALL_051_PROC_06_04	SMALL_051_ROI_057	cell__06	cell__06	SMALL_051	86.934	[0.10588706 0.08962467 0.08890925 0.11102192 0.11959322 0.10106487 0.10631973 0.12463225 0.11719814 0.09559123 0.11828276 0.11511837 0.11159987 0.1365569 0.12944103 0.13320601 0.15130172 0.13616703 0.14964467 0.1493432 0.13554548 0.13738912 0.13801166 0.15247692 0.13790548 0.13649947 0.13501091 0.14362863 0.15853261 0.13618821]
885	SMALL_051_PROC_06_04	SMALL_051_ROI_063	cell__06	cell__06	SMALL_051	51.1972	[0.07273885 0.08629231 0.08269623 0.07187912 0.08503713 0.09876923 0.10119784 0.12638995 0.10074776 0.11918879 0.12828929 0.14171518 0.1263766 0.12514195 0.12088664 0.17084608 0.15758106 0.14756928 0.16759281 0.19044988 0.15569069 0.14778294 0.1495411 0.14331448 0.12535986 0.11731607 0.14248254 0.11950917 0.1278151 0.11841801]
886	SMALL_051_PROC_06_04	SMALL_051_ROI_065	cell__06	cell__06	SMALL_051	23.9002	[0.12652752 0.13346349 0.10280677 0.12432818 0.12673302 0.1009484 0.10558861 0.10307514 0.13217146 0.13079717 0.13040729 0.13983773 0.15239946 0.14024697 0.13807939 0.13522685 0.14553951 0.13261269 0.12469212 0.1274935 0.12019606 0.12847033 0.12902022 0.1458727 0.13102862 0.12780552 0.13098983 0.1350527 0.12242369 0.12696823]
887	SMALL_051_PROC_06_04	SMALL_051_ROI_066	cell__06	cell__06	SMALL_051	37.7049	[0.13200963 0.1258746 0.13085613 0.12727005 0.14083157 0.13279135 0.13679347 0.13390056 0.10779916 0.10319977 0.12087421 0.12193779 0.12263149 0.12554263 0.14180309 0.12821029 0.13593699 0.10846665 0.1235862 0.14081867 0.13253605 0.13119663 0.15033305 0.1419661 0.13067219 0.14925443 0.14312849 0.15101511 0.12344106 0.1123025 ]
888	SMALL_051_PROC_06_04	SMALL_051_ROI_067	cell__06	cell__06	SMALL_051	30.1107	[0.12420885 0.10059627 0.10314984 0.11997474 0.11610434 0.11087633 0.1254688 0.11087215 0.11368163 0.13622722 0.13502472 0.12336432 0.11121069 0.11164766 0.10963871 0.13370533 0.12940667 0.12599745 0.1511699 0.12869149 0.13129818 0.16362649 0.16380316 0.14778686 0.12712226 0.137621 0.14584676 0.153774 0.14284579 0.12774936]
889	SMALL_051_PROC_06_04	SMALL_051_ROI_068	cell__06	cell__06	SMALL_051	31.1169	[0.09050163 0.11662623 0.11821035 0.12984982 0.12476035 0.1145889 0.1197145 0.12207081 0.11103652 0.10418865 0.12667941 0.13624215 0.13286573 0.12894742 0.14208245 0.15013482 0.1294841 0.14377584 0.14322164 0.14045776 0.14448093 0.15443157 0.13744907 0.1414501 0.13089234 0.14340319 0.12758165 0.1331393 0.12387265 0.13922392]
890	SMALL_051_PROC_06_04	SMALL_051_ROI_069	cell__06	cell__06	SMALL_051	48.8106	[0.11154921 0.10079902 0.09889815 0.10477764 0.10716849 0.11813376 0.13337957 0.12070652 0.11034633 0.11620118 0.13122808 0.12870466 0.14596407 0.14656572 0.15871038 0.15418558 0.12537499 0.14684996 0.13883603 0.1524805 0.1379283 0.12348211 0.14043523 0.12968425 0.1089397 0.10749862 0.1213758 0.11636464 0.10826498 0.11172975]
891	SMALL_051_PROC_06_04	SMALL_051_ROI_071	cell__06	cell__06	SMALL_051	44.2448	[0.10580975 0.13429437 0.14290597 0.13943212 0.1362988 0.13300041 0.12495005 0.12588793 0.13934908 0.12540254 0.13456057 0.1265517 0.11187947 0.11803146 0.11757478 0.11894567 0.14026467 0.14826982 0.14065639 0.13163367 0.14393666 0.13445419 0.12544091 0.13252049 0.11980368 0.13132135 0.10968394 0.12794189 0.13409757 0.12301005]
892	SMALL_051_PROC_06_04	SMALL_051_ROI_072	cell__06	cell__06	SMALL_051	32.8637	[0.13658496 0.13068375 0.13165369 0.12634282 0.13056383 0.14328869 0.13358439 0.12083866 0.11521945 0.12039111 0.1192408 0.12868515 0.110207 0.1116503 0.11674278 0.13987496 0.11189953 0.12394624 0.13018809 0.12380036 0.11412124 0.10889415 0.1081402 0.11219745 0.11214763 0.11564293 0.09972696 0.10863167 0.11778818 0.09697185]
893	SMALL_051_PROC_06_04	SMALL_051_ROI_075	cell__06	cell__06	SMALL_051	29.279	[0.13084239 0.13280729 0.12728283 0.11771167 0.11445393 0.11602507 0.12210645 0.11929825 0.11833542 0.12965968 0.13165711 0.13337647 0.13598721 0.11370113 0.13248373 0.13515234 0.15295357 0.12745121 0.12853508 0.12053371 0.11953767 0.11705871 0.11875745 0.12054757 0.1171152 0.13065654 0.12795682 0.11086644 0.12720066 0.13109862]
894	SMALL_051_PROC_06_04	SMALL_051_ROI_079	cell__06	cell__06	SMALL_051	12.368	[0.13400866 0.11483828 0.12054581 0.12552018 0.10891848 0.11313298 0.1029611 0.13424259 0.12803153 0.12463348 0.14698197 0.1501133 0.17056222 0.14660595 0.13758046 0.14788465 0.19368539 0.17552577 0.1610311 0.13255561 0.14352912 0.12659967 0.12666891 0.12065758 0.12278683 0.154889 0.14561666 0.12869246 0.09725074 0.1295163 ]
895	SMALL_051_PROC_06_04	SMALL_051_ROI_088	cell__06	cell__06	SMALL_051	56.5614	[0.13319374 0.12690446 0.10640492 0.12269702 0.12132276 0.12061207 0.12086869 0.14821598 0.1278603 0.1198782 0.13056449 0.11634115 0.13549505 0.13806924 0.13922436 0.13079771 0.14424365 0.1455064 0.14845415 0.16580639 0.14516934 0.13676357 0.1386618 0.13687341 0.14458617 0.14153665 0.13039922 0.13444515 0.12917594 0.11655702]
896	SMALL_051_PROC_06_04	SMALL_051_ROI_091	cell__06	cell__06	SMALL_051	67.8107	[0.12158191 0.11648768 0.10573297 0.10783549 0.12464955 0.11702453 0.10726254 0.09723911 0.10439701 0.10818526 0.1384225 0.12483897 0.12927683 0.12655867 0.13710575 0.13466181 0.12915931 0.1316556 0.15253827 0.13575267 0.15497465 0.14964379 0.13289132 0.16114312 0.16290251 0.13833766 0.14953924 0.13855381 0.14213168 0.1376836 ]
897	SMALL_051_PROC_06_04	SMALL_051_ROI_093	cell__06	cell__06	SMALL_051	69.64	[0.08836006 0.09577454 0.09553402 0.13225394 0.13126127 0.12453653 0.12598116 0.12906593 0.13557852 0.12157751 0.11229454 0.11882345 0.11440162 0.11981081 0.13069352 0.14060537 0.12784578 0.11930683 0.14577301 0.15216779 0.1547973 0.14850484 0.14707646 0.14305066 0.13772683 0.15420844 0.14327983 0.14333381 0.1370199 0.15612834]
898	SMALL_051_PROC_06_04	SMALL_051_ROI_094	cell__06	cell__06	SMALL_051	119.065	[0.11707912 0.1056782 0.09859682 0.0921987 0.12685579 0.1058199 0.11659753 0.11708067 0.11400421 0.11141377 0.10257427 0.12587842 0.12345827 0.11358499 0.11794503 0.12819775 0.12828467 0.13397517 0.12923153 0.10792505 0.11773908 0.12461714 0.13731327 0.13600165 0.12689529 0.13787607 0.12999156 0.14676831 0.14069648 0.1373877 ]
899	SMALL_051_PROC_06_04	SMALL_051_ROI_097	cell__06	cell__06	SMALL_051	68.438	[0.12131529 0.1388918 0.15174837 0.12619572 0.11347112 0.137084 0.13393784 0.13279635 0.12595211 0.12186773 0.11821368 0.1042021 0.13303898 0.13789606 0.13831443 0.14739249 0.15183656 0.1683055 0.14265544 0.15023307 0.14834319 0.12215917 0.11114147 0.09802377 0.12977721 0.10254397 0.11853852 0.1280512 0.11424319 0.12022237]
900	SMALL_051_SOMA_01	SMALL_051_ROI_002	cell__01	cell__06	SMALL_051	50.3136	[0.12507784 0.13006859 0.13413055 0.12456992 0.1342832 0.12025986 0.12476041 0.12531462 0.10875518 0.11087057 0.12009061 0.10104652 0.08291302 0.0789919 0.08613885 0.09427761 0.09273958 0.09192769 0.08387322 0.09543544 0.09197875 0.09077186 0.09506436 0.10455185 0.09800404 0.11112291 0.12285622 0.11149064 0.10851429 0.10888233]
901	SMALL_051_SOMA_01	SMALL_051_ROI_003	cell__01	cell__06	SMALL_051	45.9209	[0.11047877 0.10241656 0.09920483 0.0908909 0.09190065 0.1179185 0.10157882 0.09473601 0.10433978 0.11120183 0.10686062 0.11248783 0.09623944 0.08403918 0.08823534 0.10595872 0.12294308 0.13172102 0.120506 0.13647593 0.11983539 0.12985493 0.13880301 0.12492535 0.11870946 0.1300028 0.1301823 0.13476277 0.14566826 0.11844438]
902	SMALL_051_SOMA_01	SMALL_051_ROI_005	cell__01	cell__06	SMALL_051	29.3354	[0.10267368 0.09156139 0.09448721 0.08615205 0.09314018 0.09436384 0.1141081 0.1051077 0.12581288 0.1109502 0.09279033 0.09053662 0.08837995 0.0718777 0.08189011 0.08910961 0.09546199 0.09297852 0.08944477 0.08474729 0.08198781 0.08789802 0.09842091 0.10331935 0.08915006 0.11890621 0.10751946 0.10075318 0.09380273 0.11271524]
903	SMALL_051_SOMA_01	SMALL_051_ROI_006	cell__01	cell__06	SMALL_051	18.3443	[0.09989025 0.11186327 0.0973958 0.09115586 0.11348343 0.1143854 0.10798219 0.0795754 0.09011869 0.09627515 0.09682477 0.07592124 0.07710254 0.07663836 0.07985823 0.1109859 0.12736145 0.13033196 0.09569031 0.1206694 0.12995061 0.12766963 0.11955487 0.14251157 0.15772384 0.13258403 0.14081696 0.16463073 0.12873175 0.15756039]
904	SMALL_051_SOMA_01	SMALL_051_ROI_013	cell__01	cell__06	SMALL_051	14.6116	[0.11649633 0.10739075 0.10449725 0.12746349 0.10964547 0.12560258 0.10705697 0.10109539 0.1080018 0.12178062 0.13742171 0.11652568 0.10205685 0.10763342 0.10926393 0.12545274 0.13592552 0.14818037 0.12159705 0.13205848 0.13913319 0.15561606 0.1387529 0.12282271 0.13304008 0.14146089 0.1360615 0.12428763 0.13415892 0.14186636]
905	SMALL_051_SOMA_01	SMALL_051_ROI_016	cell__01	cell__06	SMALL_051	31.4141	[0.13925236 0.12916481 0.12008619 0.13425771 0.11909124 0.11095479 0.12631333 0.13615718 0.12900986 0.12222146 0.12900952 0.13861575 0.1280746 0.12671416 0.14749592 0.12642839 0.13432912 0.13173288 0.13368376 0.11414752 0.10573469 0.09771574 0.11608213 0.12254482 0.10667912 0.11792999 0.12193106 0.1175998 0.11356174 0.11127757]
906	SMALL_051_SOMA_01	SMALL_051_ROI_018	cell__01	cell__06	SMALL_051	59.1493	[0.10521846 0.10433324 0.13068547 0.12391679 0.109013 0.11232876 0.1236565 0.09269264 0.12143775 0.1004243 0.10077094 0.08159957 0.10549038 0.12460458 0.11833798 0.09262204 0.12167571 0.13904028 0.13723026 0.1532106 0.14403617 0.12818895 0.12204464 0.12107796 0.12681274 0.12921023 0.12209036 0.11708788 0.13023502 0.12221713]
907	SMALL_051_SOMA_01	SMALL_051_ROI_019	cell__01	cell__06	SMALL_051	50.5846	[0.07961361 0.08298014 0.07558877 0.08264579 0.08283439 0.08380823 0.0859891 0.06996324 0.08247764 0.08431835 0.09709337 0.08504893 0.09696434 0.09739328 0.10633393 0.10159719 0.11260218 0.11873847 0.12104887 0.12505974 0.1297392 0.12683287 0.1311124 0.1328914 0.12965317 0.11977838 0.10630444 0.11338833 0.1049321 0.10991142]
908	SMALL_051_SOMA_01	SMALL_051_ROI_020	cell__01	cell__06	SMALL_051	44.855	[0.08610814 0.08802323 0.08561031 0.08919022 0.10991214 0.11119525 0.09224816 0.09163553 0.09128304 0.10388036 0.10860904 0.10724818 0.09726832 0.10111175 0.11992136 0.12004916 0.12781329 0.14237395 0.12846584 0.14008511 0.13268175 0.12865724 0.12695448 0.12221097 0.12752791 0.14260285 0.13828166 0.14756534 0.14373509 0.15410687]
909	SMALL_051_SOMA_01	SMALL_051_ROI_022	cell__01	cell__06	SMALL_051	34.3268	[0.08276578 0.09854723 0.09977834 0.10691019 0.09764093 0.10900497 0.10909068 0.09527204 0.10063694 0.10065018 0.11456489 0.09235161 0.10386019 0.09818497 0.10157207 0.10987597 0.11295013 0.11370203 0.11514595 0.13133564 0.12447569 0.13483495 0.14173092 0.12731377 0.13662532 0.14046129 0.14840029 0.12922308 0.14311683 0.12165474]
910	SMALL_051_SOMA_01	SMALL_051_ROI_033	cell__01	cell__06	SMALL_051	58.6138	[0.08295198 0.09440079 0.09960167 0.09749566 0.09838243 0.09219674 0.0960714 0.09629588 0.0938064 0.08879884 0.0937746 0.08785233 0.10140163 0.11086841 0.11701375 0.11484088 0.11474598 0.13309636 0.13755542 0.14832919 0.15794847 0.12195229 0.14381466 0.15307367 0.1303231 0.14322121 0.13484803 0.14265382 0.10126656 0.10763339]
911	SMALL_051_SOMA_01	SMALL_051_ROI_034	cell__01	cell__06	SMALL_051	33.5292	[0.09266566 0.09003627 0.09561037 0.0861579 0.09020613 0.10132788 0.1013168 0.09372061 0.10369161 0.10481125 0.10830993 0.11193111 0.10761776 0.11257666 0.1093816 0.11133867 0.13940574 0.14986075 0.12273305 0.12658995 0.12344771 0.12169909 0.11605847 0.11266551 0.11343108 0.12204914 0.13016563 0.13326432 0.1261654 0.10774235]
912	SMALL_051_SOMA_01	SMALL_051_ROI_035	cell__01	cell__06	SMALL_051	53.554	[0.08855976 0.10286099 0.10780696 0.09095458 0.0951105 0.10504071 0.10808383 0.09371352 0.09439301 0.09741617 0.11048017 0.11668687 0.11683107 0.09735956 0.11220954 0.10284904 0.11109824 0.11957982 0.11881318 0.1045122 0.10842049 0.11397141 0.09846782 0.10163696 0.10692022 0.11457195 0.121647 0.10801709 0.10606185 0.08171693]
913	SMALL_051_SOMA_01	SMALL_051_ROI_036	cell__01	cell__06	SMALL_051	47.3818	[0.11778146 0.10980726 0.12085069 0.12487417 0.1052221 0.11906701 0.11299539 0.11641771 0.1163802 0.10970194 0.11570362 0.10728459 0.12556724 0.13932402 0.1369923 0.13250958 0.15290969 0.12355149 0.126371 0.11415027 0.11920303 0.11945195 0.12062121 0.11916469 0.12503643 0.12401787 0.10770859 0.10008327 0.11458432 0.10577033]
914	SMALL_051_SOMA_01	SMALL_051_ROI_038	cell__01	cell__06	SMALL_051	30.6732	[0.09890174 0.07798517 0.10341681 0.11073166 0.13048849 0.10497568 0.11473394 0.09302198 0.10123198 0.09133102 0.09573874 0.09536429 0.10008067 0.10346445 0.11068378 0.1144597 0.1057263 0.09868459 0.10124109 0.09491061 0.0934086 0.10534143 0.11034052 0.10680671 0.10638447 0.11468857 0.11189643 0.10572149 0.10954789 0.09989541]
915	SMALL_051_SOMA_01	SMALL_051_ROI_039	cell__01	cell__06	SMALL_051	26.4297	[0.10486038 0.09551798 0.09191406 0.09851506 0.09193387 0.10378558 0.09736333 0.09694795 0.08676378 0.08390444 0.11118105 0.12093587 0.1119053 0.10792347 0.12287399 0.12924102 0.13948106 0.14342771 0.14548051 0.14173053 0.14055719 0.13896841 0.12635809 0.13114763 0.13710773 0.12199055 0.11774686 0.12979632 0.12932199 0.12394197]
916	SMALL_051_SOMA_01	SMALL_051_ROI_041	cell__01	cell__06	SMALL_051	38.4783	[0.10698226 0.10895621 0.11787243 0.10513129 0.10445154 0.12020541 0.09817777 0.10195691 0.10989055 0.09884366 0.11926879 0.12840309 0.1353969 0.13688446 0.13236035 0.15201443 0.1261398 0.13041266 0.11871101 0.11906287 0.11178689 0.1006471 0.11278159 0.12794203 0.12965963 0.12464119 0.11789632 0.11667601 0.12182898 0.1093591 ]
917	SMALL_051_SOMA_01	SMALL_051_ROI_045	cell__01	cell__06	SMALL_051	45.8425	[0.10600282 0.09799985 0.10725548 0.12002418 0.09047346 0.11764071 0.10184249 0.11011005 0.12464493 0.12373099 0.11545119 0.11848076 0.12750357 0.13763276 0.12784821 0.12113688 0.13881761 0.14140052 0.13863879 0.14495727 0.1439284 0.1428864 0.14081811 0.14129144 0.13975922 0.12626728 0.13174476 0.12279945 0.12966976 0.12077084]
918	SMALL_051_SOMA_01	SMALL_051_ROI_050	cell__01	cell__06	SMALL_051	59.0691	[0.08410227 0.08383489 0.1052224 0.08308797 0.10297962 0.09024296 0.0928201 0.0905363 0.09612043 0.09050032 0.08181684 0.09871487 0.10215999 0.09623419 0.09250206 0.10832923 0.11862242 0.11206092 0.11474624 0.10908212 0.09977313 0.11126592 0.11460398 0.0999363 0.11289568 0.124995 0.1166279 0.1174102 0.11408575 0.09749017]
919	SMALL_051_SOMA_01	SMALL_051_ROI_052	cell__01	cell__06	SMALL_051	70.3875	[0.08992988 0.09735891 0.10488341 0.09737794 0.11762457 0.11709327 0.10962141 0.11315725 0.11940364 0.11428931 0.1047651 0.12172521 0.11032032 0.12392382 0.12988326 0.13117986 0.13964586 0.13386144 0.1360139 0.13881301 0.14050958 0.15191964 0.15453018 0.14156307 0.13410378 0.13912589 0.14297197 0.13059903 0.13136432 0.1462343 ]
920	SMALL_051_SOMA_01	SMALL_051_ROI_057	cell__01	cell__06	SMALL_051	83.579	[0.0992839 0.10405694 0.10890624 0.10149647 0.09927429 0.11546057 0.09344324 0.09147566 0.08953152 0.09819851 0.08972211 0.11678989 0.10873091 0.11562527 0.13348462 0.13441261 0.13727143 0.13393823 0.1488466 0.14497422 0.13476137 0.11686279 0.12121394 0.12327201 0.12325173 0.12065807 0.11346662 0.11219597 0.11275274 0.11173948]
921	SMALL_051_SOMA_01	SMALL_051_ROI_063	cell__01	cell__06	SMALL_051	67.9614	[0.06272818 0.07541393 0.12110753 0.08279096 0.08769812 0.07274135 0.08090018 0.07944379 0.08815889 0.12373063 0.12290691 0.13357342 0.12701164 0.11486019 0.13293018 0.13880549 0.1560318 0.12906605 0.12372315 0.11774373 0.11490488 0.10655042 0.10679521 0.10833511 0.08818572 0.09340189 0.10539973 0.1044562 0.11193384 0.13470049]
922	SMALL_051_SOMA_01	SMALL_051_ROI_065	cell__01	cell__06	SMALL_051	97.5251	[0.12535062 0.11727301 0.10056054 0.10708578 0.11698639 0.10637017 0.10755352 0.10818413 0.08472182 0.10981305 0.11990669 0.11829207 0.12595704 0.11964025 0.1256886 0.12454591 0.12169271 0.11750566 0.11124899 0.11520498 0.12247959 0.116116 0.10407622 0.11616453 0.11495515 0.11190073 0.11621221 0.1224774 0.10240681 0.10515154]
923	SMALL_051_SOMA_01	SMALL_051_ROI_066	cell__01	cell__06	SMALL_051	96.029	[0.10953829 0.11009954 0.10863799 0.10001702 0.10859256 0.08990708 0.09918847 0.12167421 0.11810831 0.10667196 0.10014893 0.10264236 0.11777157 0.11021306 0.08645162 0.09337551 0.10665996 0.10969765 0.11686471 0.10141931 0.12374916 0.11023217 0.13332887 0.12542616 0.11336214 0.11382435 0.12648601 0.13582528 0.11403508 0.12024091]
924	SMALL_051_SOMA_01	SMALL_051_ROI_067	cell__01	cell__06	SMALL_051	102.666	[0.09405753 0.09426818 0.07282497 0.09313962 0.09716303 0.0894082 0.10061272 0.09162272 0.08946981 0.08439566 0.10140919 0.10279318 0.11448163 0.10357758 0.11220761 0.12094667 0.11823221 0.12236997 0.13057039 0.13584564 0.13163324 0.12668153 0.11951131 0.13099799 0.13395997 0.14007333 0.1257736 0.10757863 0.10091249 0.09867451]
925	SMALL_051_SOMA_01	SMALL_051_ROI_068	cell__01	cell__06	SMALL_051	110.679	[0.09637608 0.09075138 0.09463269 0.09023207 0.09236325 0.08693105 0.07957673 0.09762703 0.09398224 0.10460475 0.09897968 0.11267814 0.11972767 0.11176924 0.11836521 0.12147361 0.10844492 0.12122646 0.12268831 0.12986927 0.11900851 0.14569265 0.13102057 0.12561796 0.1340037 0.13139354 0.12855903 0.10601881 0.11020733 0.11803506]
926	SMALL_051_SOMA_01	SMALL_051_ROI_069	cell__01	cell__06	SMALL_051	97.3399	[0.09061441 0.08072372 0.09251913 0.08952344 0.08079073 0.0835703 0.0860817 0.09206488 0.09041871 0.08456957 0.09040295 0.09065871 0.08362814 0.10845179 0.09327472 0.08986206 0.10801111 0.10821708 0.11058094 0.12924754 0.11390711 0.09872989 0.11458554 0.11152615 0.11174644 0.11203837 0.10751694 0.13048649 0.11673125 0.11499515]
927	SMALL_051_SOMA_01	SMALL_051_ROI_071	cell__01	cell__06	SMALL_051	76.2097	[0.10867683 0.0935272 0.08557736 0.08605122 0.09814707 0.10717591 0.10116015 0.09352205 0.09258093 0.10043163 0.10304987 0.08637637 0.08823 0.09530046 0.10204501 0.10002909 0.11002543 0.11555277 0.11930107 0.11005665 0.12175319 0.11651009 0.11310381 0.12508316 0.11092798 0.11382365 0.12998204 0.12071366 0.10135509 0.10452063]
928	SMALL_051_SOMA_01	SMALL_051_ROI_072	cell__01	cell__06	SMALL_051	94.223	[0.12646393 0.11042195 0.10352816 0.11394569 0.10511836 0.11197031 0.10606315 0.11128623 0.11250434 0.11732306 0.10025848 0.11624438 0.12510227 0.11869611 0.12158014 0.11651893 0.10214392 0.11263048 0.10330347 0.12084992 0.10291729 0.10663756 0.12035815 0.11872953 0.10225142 0.10124656 0.10204626 0.09513599 0.10787337 0.11202292]
929	SMALL_051_SOMA_01	SMALL_051_ROI_075	cell__01	cell__06	SMALL_051	110.701	[0.11924901 0.12759654 0.1301665 0.13475044 0.11608759 0.10943356 0.09894953 0.10639269 0.10371215 0.1151702 0.10407001 0.1123558 0.11063829 0.11287912 0.11092254 0.11311943 0.11021312 0.10836843 0.1142438 0.10061796 0.0941846 0.10096273 0.10707326 0.09858069 0.08861588 0.11869835 0.09898635 0.09688709 0.09546716 0.0874208 ]
930	SMALL_051_SOMA_01	SMALL_051_ROI_079	cell__01	cell__06	SMALL_051	105.799	[0.10286982 0.09557523 0.10215324 0.11021003 0.1094046 0.10615523 0.11545371 0.10854623 0.11948115 0.12067074 0.12021475 0.12158981 0.13800871 0.13751955 0.10992053 0.1145719 0.12253333 0.11212997 0.12560117 0.10061385 0.11632017 0.08909734 0.10762116 0.10826331 0.09051967 0.08753724 0.10103266 0.09943662 0.10708052 0.09134463]
931	SMALL_051_SOMA_01	SMALL_051_ROI_088	cell__01	cell__06	SMALL_051	108.888	[0.11711657 0.10766262 0.10545552 0.10453878 0.10469805 0.09551968 0.11096315 0.11504334 0.09121394 0.0990616 0.10061641 0.10527865 0.1200606 0.1148806 0.11949237 0.11922457 0.12870356 0.12662127 0.13709107 0.12278526 0.13538474 0.12521345 0.12699216 0.11051116 0.10016509 0.11040086 0.12268638 0.11804894 0.11303322 0.1272449 ]
932	SMALL_051_SOMA_01	SMALL_051_ROI_091	cell__01	cell__06	SMALL_051	115.034	[0.10474676 0.10822756 0.11348173 0.09600128 0.09496977 0.10819656 0.11345541 0.10598535 0.09654122 0.09326461 0.101856 0.10093418 0.10232645 0.10610321 0.10791993 0.11446532 0.11424398 0.14851688 0.1487777 0.14857702 0.13221335 0.13276641 0.12739153 0.12606703 0.13150807 0.12621669 0.13450104 0.12332072 0.12255535 0.10204355]
933	SMALL_051_SOMA_01	SMALL_051_ROI_093	cell__01	cell__06	SMALL_051	101.15	[0.10082018 0.1036333 0.084205 0.08758847 0.09412158 0.10154835 0.11796441 0.11173636 0.10953762 0.10833515 0.11682655 0.11876714 0.12144309 0.11638613 0.11361698 0.13536167 0.14108152 0.13606568 0.12248795 0.12742318 0.12686906 0.12819795 0.1159786 0.11466098 0.12684435 0.11908932 0.12840251 0.12443095 0.13098768 0.11767158]
934	SMALL_051_SOMA_01	SMALL_051_ROI_094	cell__01	cell__06	SMALL_051	48.6968	[0.07681614 0.09655993 0.0930233 0.09499906 0.11619766 0.11042336 0.10146865 0.09547017 0.0983061 0.10212189 0.09182161 0.0980804 0.10363924 0.11051567 0.09862045 0.09225899 0.1183568 0.11539646 0.12815398 0.13289793 0.12716207 0.12331819 0.12476546 0.1093773 0.12559073 0.12411698 0.11724257 0.11945401 0.12861579 0.13390017]
935	SMALL_051_SOMA_01	SMALL_051_ROI_097	cell__01	cell__06	SMALL_051	71.1226	[0.11879668 0.11606328 0.10234874 0.11513183 0.1251302 0.11815126 0.10639556 0.11572033 0.1266623 0.12665099 0.12934105 0.12330543 0.12605125 0.11875233 0.11810747 0.12500325 0.11880829 0.11662257 0.12448959 0.11973239 0.11005199 0.10487909 0.10660276 0.10294449 0.11441207 0.09833444 0.11533315 0.10446404 0.11729018 0.11256465]
936	SMALL_051_SOMA_02	SMALL_051_ROI_002	cell__02	cell__06	SMALL_051	83.2414	[0.06452697 0.05193074 0.07399381 0.09192621 0.06724592 0.06985073 0.07386394 0.08020876 0.09184619 0.10545949 0.09895367 0.08614149 0.09604004 0.0861741 0.07621842 0.08002404 0.08174305 0.07351238 0.06728375 0.07500485 0.07653238 0.06426453 0.0867548 0.06495886 0.07149194 0.07773882 0.07061931 0.06358626 0.0710308 0.06381666]
937	SMALL_051_SOMA_02	SMALL_051_ROI_003	cell__02	cell__06	SMALL_051	78.5934	[0.07506151 0.08313158 0.08755146 0.09165383 0.10020317 0.0876872 0.08230089 0.09646852 0.09007732 0.07774324 0.07491705 0.07563544 0.08224722 0.09231085 0.08578878 0.08204455 0.07369007 0.0961411 0.10384475 0.09094149 0.10872037 0.12477519 0.11643704 0.1126366 0.11888698 0.13889035 0.1213276 0.11452227 0.10675941 0.1219014 ]
938	SMALL_051_SOMA_02	SMALL_051_ROI_005	cell__02	cell__06	SMALL_051	62.0839	[0.09403769 0.09838517 0.10949621 0.10945584 0.08588096 0.08084678 0.08147791 0.100057 0.08344196 0.08632682 0.09168289 0.08300061 0.08819394 0.08123997 0.08539768 0.09640069 0.09278207 0.09065629 0.08346445 0.09834316 0.10119004 0.10438334 0.10880557 0.09378538 0.10978762 0.08955727 0.08498501 0.08486667 0.08523774 0.07510954]
939	SMALL_051_SOMA_02	SMALL_051_ROI_006	cell__02	cell__06	SMALL_051	50.9424	[0.08465883 0.0844144 0.08392942 0.08339698 0.08869622 0.08806839 0.08813837 0.08546694 0.07257381 0.07296969 0.06108781 0.06808157 0.06408176 0.06399631 0.06285352 0.06485868 0.08823582 0.07109772 0.08922416 0.08983661 0.07106412 0.10031548 0.11375883 0.0991779 0.10489237 0.11284319 0.11492278 0.10677627 0.12219646 0.11569313]
940	SMALL_051_SOMA_02	SMALL_051_ROI_013	cell__02	cell__06	SMALL_051	25.4249	[0.07242561 0.07003113 0.0679138 0.0822438 0.07597534 0.08124692 0.0742313 0.06409609 0.07554135 0.07522556 0.07873655 0.08535916 0.07032802 0.09677244 0.11268728 0.09098264 0.07923505 0.08124962 0.06493567 0.06569605 0.0675623 0.07526748 0.05796097 0.07139819 0.09507788 0.13665699 0.14119723 0.14968045 0.16386147 0.13629612]
941	SMALL_051_SOMA_02	SMALL_051_ROI_016	cell__02	cell__06	SMALL_051	24.6917	[0.08692059 0.08378281 0.0831971 0.08232602 0.10246395 0.09876028 0.09594457 0.1007862 0.09245931 0.10774404 0.09015263 0.10225858 0.09595008 0.11745692 0.11394269 0.07657842 0.08129308 0.08678821 0.10149378 0.10003831 0.10153447 0.09954681 0.10141408 0.10595032 0.09013425 0.07528651 0.07137676 0.07883524 0.0771606 0.08124198]
942	SMALL_051_SOMA_02	SMALL_051_ROI_018	cell__02	cell__06	SMALL_051	29.6884	[0.07464729 0.07352864 0.0746998 0.09009509 0.09688312 0.08819915 0.098273 0.07809547 0.07572113 0.07537019 0.07410021 0.07156879 0.07077145 0.06962014 0.09169971 0.07355946 0.07488671 0.083603 0.07416563 0.09049089 0.09186401 0.09723456 0.12481785 0.10186087 0.13426579 0.13776477 0.13633606 0.15031394 0.1660137 0.14037272]
943	SMALL_051_SOMA_02	SMALL_051_ROI_019	cell__02	cell__06	SMALL_051	18.0697	[0.11826486 0.10063566 0.10244433 0.0949705 0.09647771 0.0934461 0.08647222 0.08381035 0.07488541 0.06948648 0.06621217 0.07328077 0.05883471 0.06940403 0.06888006 0.05491369 0.07099369 0.0738355 0.06455411 0.06757274 0.07435815 0.07792936 0.09184007 0.07875715 0.09563307 0.10487674 0.10638404 0.09945823 0.1203381 0.12493755]
944	SMALL_051_SOMA_02	SMALL_051_ROI_020	cell__02	cell__06	SMALL_051	12.7495	[0.09163107 0.09331481 0.09366336 0.10289596 0.08028012 0.08294548 0.08485044 0.06821546 0.06632184 0.06752619 0.07282183 0.06224306 0.07385802 0.07884814 0.05798917 0.06111013 0.10023297 0.09607349 0.09232327 0.09244839 0.07702184 0.07588359 0.0915286 0.1266989 0.12263237 0.12810471 0.10946399 0.12188516 0.12496726 0.1194372 ]
945	SMALL_051_SOMA_02	SMALL_051_ROI_022	cell__02	cell__06	SMALL_051	15.7539	[0.10156193 0.11041125 0.10499302 0.08847044 0.07760048 0.07069541 0.07721536 0.07367437 0.09025175 0.09372828 0.10044154 0.10405673 0.1025221 0.10714213 0.07978759 0.10119742 0.07156308 0.07893809 0.07239691 0.07641981 0.09769428 0.09230582 0.11091035 0.10158256 0.10289231 0.0990061 0.11368427 0.11654446 0.11071521 0.10514235]
946	SMALL_051_SOMA_02	SMALL_051_ROI_033	cell__02	cell__06	SMALL_051	26.2337	[0.07818906 0.08892808 0.08314701 0.10561079 0.09172063 0.09999905 0.0788414 0.10361833 0.07925136 0.0958537 0.06955284 0.07188461 0.07632455 0.06055091 0.06536158 0.08176107 0.04926431 0.0581241 0.04770532 0.04491242 0.05424401 0.07214048 0.08174201 0.07811249 0.11345384 0.11386878 0.10972504 0.10543432 0.12893524 0.11184139]
947	SMALL_051_SOMA_02	SMALL_051_ROI_034	cell__02	cell__06	SMALL_051	6.75138	[0.08144299 0.07664406 0.07577916 0.07614263 0.08735376 0.07542157 0.07764218 0.08276502 0.07689524 0.073795 0.08082249 0.0835399 0.08703067 0.08974531 0.07379444 0.0820432 0.06231347 0.08269819 0.1047611 0.10728731 0.1092005 0.11264095 0.12107723 0.11058152 0.11413056 0.11588215 0.09808746 0.10332744 0.10923307 0.12037822]
948	SMALL_051_SOMA_02	SMALL_051_ROI_035	cell__02	cell__06	SMALL_051	26.994	[0.05203131 0.07021111 0.07308063 0.05756242 0.06526987 0.07205988 0.06293214 0.0633497 0.07998627 0.07488898 0.07819591 0.06340855 0.07321166 0.09003696 0.08107935 0.06903558 0.07443371 0.07082723 0.07712707 0.07421179 0.08841077 0.08379932 0.06692357 0.10336852 0.11263621 0.10931609 0.11433248 0.10695521 0.10820282 0.09185963]
949	SMALL_051_SOMA_02	SMALL_051_ROI_036	cell__02	cell__06	SMALL_051	38.3525	[0.09625903 0.09376227 0.0883211 0.07957018 0.08685093 0.08975743 0.0943593 0.09918474 0.09087586 0.08490185 0.08600996 0.09465607 0.10853342 0.10882294 0.09215499 0.07523467 0.06604054 0.07635303 0.08982203 0.12992181 0.12532046 0.13555216 0.12605526 0.14812278 0.17120402 0.15141904 0.13164505 0.14544884 0.14798022 0.15736374]
950	SMALL_051_SOMA_02	SMALL_051_ROI_038	cell__02	cell__06	SMALL_051	47.1723	[0.08691164 0.08568669 0.10011537 0.08675708 0.092489 0.08996146 0.08778073 0.07885586 0.08715279 0.10071662 0.08602705 0.09812307 0.09099929 0.10131614 0.10332766 0.08937746 0.10973847 0.12122777 0.10431944 0.09190496 0.11404362 0.10147904 0.1055964 0.12148107 0.09255602 0.12143567 0.12622834 0.12303106 0.09831437 0.09280247]
951	SMALL_051_SOMA_02	SMALL_051_ROI_039	cell__02	cell__06	SMALL_051	39.6492	[0.10536098 0.11286001 0.11937739 0.10355338 0.09964705 0.10258316 0.12547126 0.11360326 0.09547582 0.06999515 0.09219537 0.093674 0.08587788 0.08207203 0.08459115 0.07631807 0.07253184 0.07843172 0.08166645 0.09008695 0.08808107 0.0995115 0.08406029 0.10082815 0.10433141 0.11658041 0.14025401 0.11304265 0.10193965 0.08269423]
952	SMALL_051_SOMA_02	SMALL_051_ROI_041	cell__02	cell__06	SMALL_051	47.2539	[0.07006263 0.09110052 0.07850324 0.08928717 0.08520117 0.09698985 0.10355916 0.09524006 0.08882752 0.08243471 0.09415813 0.08925299 0.08220452 0.09070288 0.0878405 0.1242217 0.12332872 0.13677927 0.12817903 0.1089389 0.10599326 0.11053818 0.11838952 0.11490536 0.12813368 0.11270036 0.11049009 0.10545513 0.10377045 0.10996156]
953	SMALL_051_SOMA_02	SMALL_051_ROI_045	cell__02	cell__06	SMALL_051	65.149	[0.09173207 0.09475811 0.10714896 0.08576963 0.10629769 0.10205601 0.09929947 0.12342428 0.11506415 0.09506399 0.12748983 0.10971274 0.13464572 0.11854989 0.09873409 0.11057977 0.10525402 0.10222534 0.10028599 0.11025216 0.10351725 0.1210545 0.11007899 0.1095981 0.10104779 0.11627079 0.15953852 0.14616789 0.11005937 0.11404617]
954	SMALL_051_SOMA_02	SMALL_051_ROI_050	cell__02	cell__06	SMALL_051	54.548	[0.09953086 0.09490914 0.09540649 0.09062619 0.09123907 0.09930216 0.08770079 0.0797002 0.09088166 0.08174776 0.08000838 0.07380245 0.07105862 0.07322542 0.07748579 0.08571362 0.07690423 0.07599246 0.0883211 0.09388395 0.08719408 0.09097785 0.0994057 0.10623969 0.08741534 0.10468094 0.10858678 0.11368662 0.11408808 0.11244667]
955	SMALL_051_SOMA_02	SMALL_051_ROI_052	cell__02	cell__06	SMALL_051	53.4467	[0.07083425 0.09146948 0.07483466 0.07900612 0.07376495 0.08317558 0.06407965 0.06864595 0.07730909 0.07405075 0.07775441 0.06876993 0.0635934 0.07086081 0.06342043 0.08106357 0.06645782 0.068221 0.0718095 0.09228074 0.09216609 0.10045012 0.10791024 0.11160067 0.12199033 0.12462826 0.10248843 0.10560899 0.11219356 0.10448617]
956	SMALL_051_SOMA_02	SMALL_051_ROI_057	cell__02	cell__06	SMALL_051	64.83	[0.08223012 0.0946195 0.08423547 0.07789153 0.08804037 0.0816385 0.0695983 0.06726538 0.06609134 0.08395447 0.08155978 0.07093285 0.07495559 0.07397478 0.06319438 0.06106883 0.08777547 0.09766173 0.09595548 0.10649692 0.10626414 0.11648772 0.11032929 0.1225799 0.11857679 0.11773303 0.11570505 0.11398995 0.11911987 0.12438932]
957	SMALL_051_SOMA_02	SMALL_051_ROI_063	cell__02	cell__06	SMALL_051	72.8443	[0.12992503 0.10833744 0.10225685 0.10003551 0.12105285 0.11281912 0.08041898 0.10987741 0.09805128 0.08081384 0.07561674 0.09124028 0.0971042 0.08940321 0.08568936 0.08638311 0.09810968 0.08752608 0.09587108 0.09842981 0.10594181 0.09666883 0.12509164 0.12630626 0.10621575 0.1160985 0.14291933 0.13279793 0.09118588 0.1104783 ]
958	SMALL_051_SOMA_02	SMALL_051_ROI_065	cell__02	cell__06	SMALL_051	100.745	[0.08285726 0.088943 0.0929338 0.09209168 0.09005277 0.09275238 0.10393779 0.098667 0.10734398 0.09052591 0.10206376 0.08536551 0.08219141 0.08709671 0.09205941 0.0957517 0.08859621 0.09484355 0.11577681 0.11684831 0.11550126 0.10807632 0.1259817 0.12522899 0.10981325 0.11329821 0.10340195 0.10800442 0.1076533 0.10948176]
959	SMALL_051_SOMA_02	SMALL_051_ROI_066	cell__02	cell__06	SMALL_051	93.8112	[0.11823029 0.11877386 0.10693198 0.11526664 0.10769423 0.09914386 0.11445997 0.11225868 0.10113228 0.09333515 0.09453792 0.100363 0.09278624 0.08465931 0.0896689 0.08410074 0.07399193 0.07158693 0.08727138 0.08581659 0.0911925 0.0929435 0.10152448 0.09138342 0.09820645 0.08615668 0.10389354 0.08639735 0.09832476 0.09388355]
960	SMALL_051_SOMA_02	SMALL_051_ROI_067	cell__02	cell__06	SMALL_051	101.828	[0.09335783 0.10629786 0.09171688 0.07931667 0.08011704 0.09200041 0.10041917 0.09303715 0.09131809 0.0654589 0.06273885 0.07903462 0.08066778 0.07194134 0.07831318 0.05933862 0.06657233 0.07238866 0.05542744 0.06360851 0.06883245 0.09111381 0.09840573 0.11685192 0.11373043 0.10771836 0.13203642 0.11965868 0.11210254 0.10233859]
961	SMALL_051_SOMA_02	SMALL_051_ROI_068	cell__02	cell__06	SMALL_051	108.532	[0.10816399 0.09919144 0.1042017 0.0995801 0.10114932 0.10767281 0.10388678 0.09988089 0.09368186 0.09225041 0.07980742 0.0832036 0.08651295 0.09030037 0.08203612 0.08170968 0.10324188 0.0897613 0.08695532 0.08024791 0.09364503 0.10530083 0.1112549 0.09723985 0.10366777 0.13346481 0.13123249 0.12747043 0.10439662 0.12994465]
962	SMALL_051_SOMA_02	SMALL_051_ROI_069	cell__02	cell__06	SMALL_051	90.9003	[0.07973361 0.07123363 0.08286229 0.08917573 0.09047362 0.08311063 0.07425408 0.08569057 0.07902605 0.07578828 0.07899802 0.06870261 0.06358672 0.07110725 0.06538157 0.07488374 0.07523805 0.05872892 0.06598155 0.06101439 0.07984306 0.07134388 0.07638077 0.07555969 0.08002972 0.09621251 0.09647266 0.08322462 0.09022217 0.09513819]
963	SMALL_051_SOMA_02	SMALL_051_ROI_071	cell__02	cell__06	SMALL_051	89.2961	[0.09645786 0.10084389 0.1021722 0.10147301 0.09623418 0.09060034 0.09298579 0.09842551 0.0849248 0.08259159 0.09264808 0.0871716 0.0927467 0.08599021 0.07627304 0.07302096 0.07410845 0.09302555 0.0933969 0.0976599 0.09445538 0.11224581 0.12709516 0.12057608 0.12605625 0.1231032 0.11969069 0.11844534 0.11863928 0.1276346 ]
964	SMALL_051_SOMA_02	SMALL_051_ROI_072	cell__02	cell__06	SMALL_051	107.83	[0.09753541 0.11504273 0.12087049 0.11580195 0.12022445 0.12185434 0.11251311 0.09142322 0.10955074 0.10799923 0.09494771 0.09627344 0.09966454 0.10816452 0.0961256 0.10271646 0.10917047 0.1037305 0.0862299 0.08580435 0.10494846 0.10592327 0.11103164 0.10790149 0.11531276 0.12001422 0.10439868 0.09219115 0.08887983 0.09128364]
965	SMALL_051_SOMA_02	SMALL_051_ROI_075	cell__02	cell__06	SMALL_051	124.523	[0.0900483 0.07831573 0.06521577 0.07649065 0.07651737 0.07423546 0.10158219 0.10282522 0.08851725 0.08309565 0.1145376 0.09535744 0.10319939 0.10776727 0.10727431 0.10536945 0.11232644 0.11365738 0.11519903 0.0847503 0.08204972 0.08838737 0.08353688 0.08646512 0.06599705 0.1031878 0.09331141 0.08661663 0.105328 0.11652983]
966	SMALL_051_SOMA_02	SMALL_051_ROI_079	cell__02	cell__06	SMALL_051	113.445	[0.0898172 0.10569662 0.11047091 0.1031681 0.0849676 0.08547535 0.1111119 0.09496261 0.08506353 0.0910385 0.10051945 0.09559404 0.0799523 0.11037889 0.11669721 0.1087727 0.10466299 0.10703315 0.10137239 0.11864301 0.10366487 0.09598622 0.09375422 0.08914222 0.09645317 0.09615571 0.09133989 0.08381684 0.09259384 0.09322916]
967	SMALL_051_SOMA_02	SMALL_051_ROI_088	cell__02	cell__06	SMALL_051	99.1925	[0.12148455 0.10772091 0.09462509 0.08544825 0.09754409 0.09922026 0.10058053 0.08528553 0.0849275 0.08597109 0.09318529 0.09438096 0.0911911 0.08049836 0.09403572 0.08856067 0.08367906 0.08114923 0.08276216 0.09195047 0.09301061 0.11725096 0.11515943 0.12117344 0.12978197 0.13394543 0.12945459 0.129277 0.12064469 0.11687877]
968	SMALL_051_SOMA_02	SMALL_051_ROI_091	cell__02	cell__06	SMALL_051	102.107	[0.11008691 0.11372693 0.09631706 0.09459531 0.09927588 0.12006559 0.10852806 0.08872345 0.10391955 0.09749243 0.08894382 0.08817872 0.09301896 0.09675096 0.09203666 0.09126014 0.06761196 0.06903207 0.0838835 0.09440736 0.11783002 0.11177894 0.11294495 0.09029847 0.10602633 0.1225006 0.1381393 0.12093741 0.1129646 0.11277707]
969	SMALL_051_SOMA_02	SMALL_051_ROI_093	cell__02	cell__06	SMALL_051	87.5769	[0.09169841 0.09008707 0.07481127 0.07456134 0.06850029 0.08839371 0.0949448 0.07723321 0.08989646 0.08487582 0.08340357 0.07599042 0.09580989 0.09274881 0.08406128 0.07848987 0.05751443 0.0743798 0.0932649 0.10567302 0.1123253 0.11826278 0.12858678 0.11145498 0.12609227 0.12187287 0.12510975 0.12693207 0.11138416 0.11066616]
970	SMALL_051_SOMA_02	SMALL_051_ROI_094	cell__02	cell__06	SMALL_051	18.2374	[0.09548222 0.09721128 0.0897157 0.09293616 0.07930791 0.09730708 0.07030481 0.08128555 0.08283319 0.08128727 0.07073091 0.06750609 0.06187393 0.07804807 0.0672369 0.07607423 0.08723634 0.086544 0.09368772 0.09910736 0.11435077 0.105602 0.11259557 0.12683989 0.12514578 0.12547651 0.13243474 0.13278672 0.12419553 0.1145493 ]
[truncated: 8,945 more rows]

## Sheet: Fig_S12_I_to_P_all_source
	ROI_name	vs_ROI_name	Cell_ID	vs_Cell_ID	FOV	distance	Avg_trace
[truncated: 26,197 more rows]
