# Supplementary material for: Complementary encoding of spatial information in hippocampal astrocytes
Source: PLoS Biol. 2022 Mar 3;20(3):e3001530. doi: 10.1371/journal.pbio.3001530 (PMC8893713; doi:10.1371/journal.pbio.3001530)
Supplement: S3 Data — (ZIP) [file pbio.3001530.s035.zip › S3_Data/S13_Fig.xlsx]

## Sheet: Fig_S13 A
	Astrocytes	df/f0 locomotion	df/f0 baseline		Neurons	df/f0 locomotion	df/f0 baseline
		0.059734	0.0479758			0.0142	0.0097603
		0.103025	0.0453644			0.019058	0.0110029
		0.0713966	0.0469481			0.0204994	0.0139744
		0.0928859	0.0594642			0.0163951	0.0113365
		0.0599928	0.0375803			0.0227965	0.0135688
		0.1268	0.0683415			0.0642026	0.0155256
		0.138339	0.0791882			0.0489502	0.0137166
		0.0899566	0.0696877			0.0717044	0.0422642
		0.117098	0.0639336			0.0292633	0.0151501
		0.0674912	0.0432709			0.031363	0.0161739
		0.155177	0.0949972			0.0411258	0.0211032

## Sheet: Fig_S13 B
	Astrocytes	df/f0 place field	df/f0 no virtual reality			Neurons	df/f0 place field	df/f0 no virtual reality
		0.0761106	0.0608771				0.0288034	0.00933424
		0.146795	0.0854126				0.0561909	0.0129964
		0.0958113	0.0619426				0.0654906	0.0262068
		0.118373	0.110827				0.0286333	0.0124016
		0.0566211	0.0443024				0.0528317	0.0141631
		0.222645	0.0826536				0.118291	0.0204243
		0.118064	0.0416664				0.0929749	0.0161155
		0.15923	0.0775627				0.123334	0.0406153
		0.0855024	0.0333727				0.0716212	0.019006
		0.254196	0.118345				0.0768811	0.0197956
							0.0976967	0.0234833
