# Supplementary material for: Complementary encoding of spatial information in hippocampal astrocytes
Source: PLoS Biol. 2022 Mar 3;20(3):e3001530. doi: 10.1371/journal.pbio.3001530 (PMC8893713; doi:10.1371/journal.pbio.3001530)
Supplement: S3 Data — (ZIP) [file pbio.3001530.s035.zip › S3_Data/S9_Fig_backward.xlsx]

## Sheet: FIG_S9_FG
	MI	Score	id	bin
0	0.198106	0.490476	006	4
1	0.44741	0.643098	004	4
2	0.343235	0.588826	009	4
3	0.448736	0.623118	002	4
4	0.578149	0.67861	003	4
5	0.588401	0.701385	012	4
6	0.278737	0.566667	013	4
7	0.254553	0.52072	017	4
8	0.404313	0.612949	015	4
9	0.551172	0.655844	005	4
10	0.580171	0.725266	011	4
11	0.560616	0.681828	007	4
12	0.24431	0.543994	014	4
13	0.542505	0.684848	010	4
14	0.320413	0.553885	018	4
15	0.804445	0.758333	001	4
16	0.950002	0.859596	008	4
17	0.553595	0.450947	009	8
18	0.219684	0.359084	014	8
19	0.426755	0.440321	015	8
20	0.6828	0.524579	004	8
21	0.343108	0.385714	006	8
22	0.626566	0.474866	003	8
23	0.651823	0.468817	007	8
24	0.474647	0.425192	017	8
25	0.74445	0.524242	010	8
26	1.36701	0.734697	008	8
27	0.611887	0.517775	011	8
28	0.877168	0.55	001	8
29	0.706845	0.510606	005	8
30	0.500219	0.433025	018	8
31	0.341616	0.390264	013	8
32	0.46082	0.370108	002	8
33	0.686794	0.523385	012	8
34	0.835678	0.418398	005	12
35	0.300419	0.287457	013	12
36	0.690418	0.387879	010	12
37	0.799889	0.395	001	12
38	0.545227	0.33765	018	12
39	0.253458	0.287237	014	12
40	0.468986	0.312683	017	12
41	0.435927	0.347619	006	12
42	0.653424	0.409764	004	12
43	0.896333	0.453298	003	12
44	0.432072	0.223978	002	12
45	0.707151	0.353978	007	12
46	0.667813	0.392424	009	12
47	0.679597	0.431826	011	12
48	0.433996	0.31359	015	12
49	0.724448	0.407077	012	12
50	1.49424	0.641263	008	12
51	0.458955	0.271429	006	16
52	0.622687	0.327273	010	16
53	0.884286	0.381667	001	16
54	0.487455	0.273201	017	16
55	0.636516	0.285269	007	16
56	0.334628	0.227756	015	16
57	1.51854	0.536515	008	16
58	0.599358	0.320612	011	16
59	0.798743	0.376799	009	16
60	0.826099	0.391448	004	16
61	0.776534	0.31	012	16
62	0.289006	0.223574	014	16
63	0.732196	0.363636	003	16
64	0.524716	0.311255	005	16
65	0.553287	0.300925	018	16
66	0.502645	0.175376	002	16
67	0.308744	0.209609	013	16

## Sheet: FIG_S9_sh
	bin_4	bin_8	bin_12	bin_16
0	-0.000354936	0.00502696	0.00217926	0.0240449
1	0.00484103	0.0128989	0.000916609	0.0106663
2	0.00308228	0.0122159	0.0168926	0.0152918
3	0.00361227	0.0148675	0.00424729	0.0135913
4	0.00046917	0.00488537	0.0182214	0.00191653
5	0.000881648	0.00357078	-0.00284707	0.00280097
6	-0.000265655	0.000959521	0.0150417	0.000832399
7	0.00293375	0.00852446	0.0105764	0.0114433
8	0.00543485	-0.000919308	0.0261986	0.00463499
9	0.00557269	0.0146404	0.0095983	0.00133778
10	0.00102843	0.0063225	0.00538232	0.00442765
11	0.00217298	-0.000879991	-0.00281027	0.0152116
12	0.00539445	0.0009533	0.00557447	0.00978929
13	0.00150111	0.00701081	0.0279726	0.0117253
14	0.00803015	0.00305169	0.0164084	0.0336967
15	0.00297708	0.00228772	0.00133482	0.0107865
16	0.00237	0.011651	0.0120134	0.00872793
17	0.00431528	0.00348486	0.0138239	0.00347124
18	0.00355364	0.00893663	-0.00110347	0.0168399
19	0.00470461	0.013429	0.00211751	0.0103863
20	0.000947082	-0.00266653	0.0011788	-0.000804781
21	0.00350876	-0.000903398	-0.00751175	0.00289769
22	-0.00245041	-0.00179821	0.0145502	0.00640384
23	0.00439371	0.00455371	0.000260849	0.0075966
24	0.00299071	0.00967727	0.0240725	0.0254742
25	-0.000663092	0.00731718	0.00961944	0.0242134
26	0.00394263	0.0047678	0.0194254	-0.000679837
27	0.00388775	0.000830877	0.0103289	-0.00173886
28	0.0022012	0.00943473	0.00790123	0.0125976
29	0.00518203	0.00166007	-0.00266	-0.00167271
30	0.00483491	0.0117044	0.01114	-0.00313382
31	0.00303515	0.00177215	-0.00154471	0.00509733
32	0.0060261	0.0181214	0.0131358	0.0159662
33	0.00148152	0.0106193	0.00952694	0.0183759
34	0.00407347	-0.0036578	0.00912991	0.0118918
35	0.00456446	0.00197066	0.00918609	0.0120647
36	0.00612638	0.010895	0.0170466	-0.0023738
37	-0.000185166	0.0143506	0.0169466	0.010606
38	0.00438082	-0.00473749	0.0173172	0.00190446
39	-0.00148236	-0.00209243	0.00594166	0.00350831
40	0.00080853	-0.00296441	0.0177714	-0.0050286
41	0.000588137	0.00515638	0.0200794	0.0215659
42	0.0019208	-0.00958822	0.00317442	-0.00659217
43	0.0012425	0.00751044	0.0227778	0.0102442
44	0.00524613	0.0119432	-0.00814464	0.00654933
45	0.00317992	0.0145275	0.0116033	0.0139135
46	0.00645582	0.011022	0.00736624	0.0295896
47	0.00275091	0.00915277	0.0222403	0.00250221
48	0.00574678	0.0087232	0.00386184	0.021166
49	0.00341541	-0.00216992	0.00136964	0.0105181
50	0.00800405	0.0067743	0.0067573	-8.65422e-06
51	0.00319504	0.0101592	-0.00216899	0.011088
52	0.00858214	-0.00248304	0.00738707	0.0096126
53	0.00401024	0.00242771	0.00175768	0.00680034
54	0.00749048	0.0121817	0.0151444	0.00448951
55	0.00275338	0.00847235	0.00247922	-0.00623131
56	0.00545494	-0.00128569	0.00709502	0.0241274
57	0.00163157	0.00980247	0.0071679	0.0213125
58	0.00709941	-0.000412396	0.00106415	0.00758355
59	0.00650575	0.0110335	0.00309825	-0.00248467
60	0.00344518	0.0159635	0.0155518	0.0165137
61	0.00400441	0.0116347	0.0116464	0.00506084
62	0.00507707	-0.000356333	0.0022242	-0.00186213
63	0.00646575	0.00934374	-0.003084	0.0139059
64	0.00327774	0.00500653	0.0122017	0.0173067
65	0.000260309	0.00833967	0.0083091	0.0189937
66	0.00634584	0.0124936	0.00580236	0.0159739
67	0.0094551	0.0155856	0.00585366	-0.009384
68	0.00314339	0.00686879	0.0120142	-0.00953522
69	-0.00208023	0.00619242	0.00984832	0.00314352
70	0.00586816	0.0221277	0.0138269	0.0154717
71	0.00074376	0.00434102	0.0115505	0.00474093
72	-0.000137655	0.00652492	0.0147019	0.0184519
73	0.00209147	0.00983164	-0.0108161	0.0180353
74	0.00155099	0.00829592	0.0134991	0.00987221
75	0.00302165	0.00093472	0.00171587	-0.00553021
76	0.0103479	0.00197165	-0.0106412	-0.00523684
77	0.00301842	0.0104391	0.0233157	0.0182617
78	0.000869424	-0.00181791	0.00492177	0.000719017
79	0.00614597	0.00457914	-0.0026137	0.00629647
80	0.00890114	0.00069666	0.00360863	0.00127559
81	0.00054158	0.00587543	0.00214581	-0.0013884
82	-0.000438487	0.00723748	0.00578085	0.0244655
83	0.000644997	0.000957124	0.0127424	0.00536601
84	0.00754648	0.0187748	0.0169597	0.020863
85	0.00334888	0.00517999	0.0219684	0.0109764
86	0.00207973	-0.000664684	-0.0203926	0.00389316
87	0.00566095	0.0170193	0.007461	0.0148233
88	-0.000448782	0.0205492	0.0110491	0.0153536
89	0.00483727	0.00153228	-0.00591308	-0.00302896
90	0.00113569	-0.00390616	0.010396	0.00305724
91	0.00038062	0.00761628	0.0112211	0.0186021
92	0.00165463	-0.00163224	0.00716832	0.0273422
93	-0.00334314	-0.0019967	0.0049376	0.00662957
94	0.00178508	0.0072946	0.0131541	0.00440013
95	0.00236483	-0.00465945	-0.00953536	-0.000732963
96	0.00400097	0.000570829	0.0117224	0.00870815
97	0.00580802	0.00274939	-0.00273225	-0.00326899
98	0.00939931	0.0082616	0.0108804	0.010119
99	-0.000579841	0.00424657	2.7776e-05	0.00676006
100	-0.00057866	0.00562128	0.0113113	-0.00767308
101	0.00674017	0.00235535	-0.00176441	0.00154052
102	0.00556563	0.00554764	0.00593608	0.00531205
103	0.0089362	0.00996675	0.00756678	0.0146045
104	0.00292199	0.00338591	0.0128686	0.0404292
105	0.00527547	0.00883273	0.0150257	0.0259349
106	0.00439178	0.00260159	0.001079	0.0158352
107	-0.000405191	-0.000303349	0.0118135	-0.00102122
108	0.00327957	0.0117187	0.00180363	0.018774
109	0.00939094	0.0022632	0.0044558	0.0201442
110	0.00355847	0.0118171	0.011198	0.00883296
111	0.000972658	0.00324188	0.00329323	-0.000968585
112	0.00602832	0.00442897	0.00822949	0.0172128
113	0.000766277	0.0157531	0.00616763	0.01804
114	0.00192071	0.0119819	5.62273e-05	0.0206804
115	0.00297102	0.00231981	0.00337468	0.00534816
116	0.00637976	0.00011281	0.00956746	0.00187822
117	0.00294522	0.00415908	0.00097709	0.00967852
118	0.00122429	0.00889413	0.00664108	0.00759003
119	0.00347539	0.00630844	0.00819645	-0.0250927
120	-0.00022931	0.0112224	0.0267418	0.00887614
121	0.00653846	0.0260954	0.00669175	0.00450151
122	0.00215419	-0.000603211	-0.00633478	0.0163916
123	4.21442e-05	0.0138236	0.0131887	0.0110032
124	0.00277037	0.0146446	0.00491056	0.00723157
125	0.00230294	0.00483666	0.0145466	0.00111296
126	0.00554079	-0.00421689	-0.000707409	0.00934716
127	-0.00197376	0.00519232	0.0076683	-0.00245183
128	0.00386806	0.012561	0.00307017	-0.00127349
129	0.00367681	0.00254864	0.00902173	0.0167741
130	0.00621186	0.016127	0.0168255	0.0224395
131	0.00361813	0.000694322	0.0113553	0.00916875
132	0.00832427	0.0145754	0.00979367	0.0180101
133	0.00398981	0.0126388	0.0205291	0.0123629
134	0.00147966	-0.000139619	0.00666456	0.00313099
135	0.00449456	0.0126194	0.0054824	0.0161992
136	0.00606804	0.00708229	0.00355801	0.0119316
137	0.00102284	0.0149383	-0.000454536	0.013551
138	0.00254496	-0.00757024	0.00952369	0.0082089
139	-0.000594414	0.00682734	0.0129054	-0.000463681
140	0.00605517	0.0113786	0.00969439	0.00262978
141	0.00631505	-0.00331958	0.0203809	0.0180961
142	0.00341513	0.00519752	0.00153161	0.00785082
143	0.00318098	0.00200872	0.00979636	0.0138612
144	0.00396248	0.00772652	0.0142899	0.0026604
145	0.00520423	0.0115038	0.0148778	0.0200632
146	0.00403035	0.00456367	0.00579606	0.0123138
147	0.00242668	-0.000551479	-0.000307348	0.0264985
148	0.00431956	0.0142513	0.0199495	0.0076135
149	0.00509044	0.00841551	0.00336726	0.00230702
150	0.00146364	0.00151138	0.013213	0.0208579
151	0.0016525	0.000907603	0.0187078	0.00507525
152	0.00905329	0.00502308	0.0098991	0.00628232
153	-8.30358e-05	-0.00342709	0.000788318	-0.00870169
154	0.00629516	0.017538	0.00947743	-0.003058
155	0.000112781	0.010045	0.0124564	0.0143325
156	-0.000587864	0.00212536	-0.00144259	0.0120612
157	0.00362278	0.00449204	0.0109829	0.00496151
158	0.00431449	0.0137887	0.00789283	0.00810335
159	0.0053688	0.00246767	0.0190817	0.00567634
160	0.000705635	-0.0109921	0.00992103	0.00548232
161	0.009653	0.00638191	0.0143569	0.0196767
162	0.00739703	0.00204757	0.0110705	0.0111678
163	0.00400378	0.00649718	-0.0035576	0.0160263
164	0.0025367	0.0200106	0.00479818	-0.00726607
165	0.00311609	0.00281114	0.0121707	0.00985285
166	0.00694166	0.0125595	0.0280422	0.0254056
167	0.00247831	0.00927755	-0.00683866	0.0100744
168	0.00428896	0.00446652	-0.00635	0.00419838
169	0.00454215	0.0105501	0.0172183	0.0114989
170	0.0019778	0.0146477	0.00295506	0.0194005
171	0.00364025	0.00848781	0.00276065	0.00850837
172	0.00533509	0.00461141	0.0030789	-0.00272324
173	-0.000233456	0.00543516	-0.0083185	0.00268453
174	-0.0012886	0.0044894	-0.00313634	-0.00616503
175	0.00199128	0.000104506	0.00183935	-0.0046726
176	0.00745354	0.00966212	-0.0054609	0.00361418
177	0.00580756	0.00401904	-0.00688486	-0.00422793
178	-0.00261727	0.00310058	-0.015612	0.0118513
179	0.00144192	-0.00212994	0.0124021	0.0112969
180	0.00414972	0.00774276	0.00379807	-0.000586932
181	0.00391162	0.00674069	0.00830573	0.0119545
182	0.00500625	0.00814181	0.00398897	0.0130327
183	0.00245311	-0.000184754	0.0106209	0.00238028
184	0.00298039	-0.00180437	0.0120326	0.00480856
185	0.00635348	0.00785232	0.018732	0.0218186
186	0.0062315	0.0105497	0.0101208	0.0099448
187	-1.43651e-05	0.00249556	0.00492375	0.000797177
188	0.00463746	0.00815753	0.000715404	0.00357195
189	0.00240609	0.0112409	0.00258783	0.00334354
190	0.00810706	0.00757347	0.0146979	-0.00409032
191	0.00207742	-0.00404911	0.0108433	-0.00262483
192	0.00425108	0.0172183	0.00761889	0.0194686
193	-0.00222661	0.00683912	0.00407271	0.0205055
194	-0.000310724	-0.00406144	0.00445367	0.00177695
195	0.00186153	0.0048937	-0.0139584	0.00738354
196	0.00156014	0.0140421	-0.00944059	0.00759247
197	0.00322559	0.0106596	0.000719231	0.0105141
198	0.0032235	0.00790273	-0.000118232	0.0115311
199	0.0035623	0.0010675	0.00351133	0.0128811
200	0.00217543	0.00255765	0.0125835	0.0198247
201	0.00299196	0.00252146	-0.0109082	0.0108929
202	0.00461195	0.0115753	0.0197957	0.0215145
203	0.00316429	0.00261483	0.00469922	0.0159305
204	0.00374393	0.0141317	-0.00130059	0.0147948
205	0.00610132	0.0120637	0.0127882	0.00720297
206	0.00253062	0.00749178	0.00732855	0.00819945
207	0.00580999	0.0093439	0.0156335	0.00599228
208	0.00248413	0.00844577	0.00469185	0.015125
209	0.00759558	0.00754566	0.0112539	0.0145436
210	0.00300711	0.00739612	0.0110521	0.0159578
211	0.0062593	0.0148774	0.0116662	0.00753716
212	0.0085512	0.00666089	0.00580234	0.00356892
213	0.00515944	0.00435453	0.0114553	0.0168278
214	0.00371204	0.00111112	0.00503573	0.0192468
215	0.00639032	0.013637	0.0252803	0.0203205
216	0.00470829	0.000431307	0.0215076	0.0174977
217	0.00417561	-0.00301161	0.0165838	0.0129842
218	0.000600008	0.00876932	0.0153872	0.00747073
219	0.00407337	0.00113392	0.0191293	0.00507346
220	0.00515535	0.0109591	0.0113043	0.0173305
221	0.0061492	0.00811783	0.0152224	0.0195429
222	0.00198287	0.0023484	-0.00402959	0.0120259
223	0.00232604	0.00274951	0.00663019	0.00528104
224	0.00302964	0.00871634	-0.00212213	0.0226523
225	0.00233263	-0.00492174	0.00745092	0.00558801
226	0.00593259	0.00948623	0.00652364	0.0180237
227	0.00220467	0.00533462	0.00839865	0.00372144
228	0.00931746	0.0112832	0.00473555	0.00536255
229	-0.00136252	0.00408622	0.0146508	0.0122232
230	0.00162404	0.00778154	0.00545921	0.0164567
231	0.00264587	0.000877687	0.00870018	0.00899371
232	0.00407423	0.0062541	0.000987897	0.0145852
233	0.0014682	0.0033446	0.0123114	-0.00923789
234	0.0054656	0.0104308	0.000880403	-0.00257774
235	0.00490404	0.0176052	-0.00805773	0.0177421
236	0.00320723	-0.00317024	0.00180107	0.014393
237	0.00186588	0.00304186	-0.000673121	0.00846947
238	0.000784599	0.0161086	0.00822046	0.0142743
239	0.00246658	0.00114001	-0.00183061	0.00646459
240	0.00216447	0.00520787	0.0137432	0.0284121
241	0.00403875	-0.00051039	0.0205	0.00329671
242	0.0027545	0.00667599	0.00597123	0.0068833
243	0.00393993	0.0124794	0.0122493	0.00881975
244	0.000966747	0.00562376	-0.00308898	0.00316376
245	0.0026162	0.00561967	0.008591	0.0130489
246	0.00110322	0.0104424	0.0125936	0.0020084
247	0.00170129	0.00452317	-0.0146544	0.0273477
248	0.00228122	0.0119131	-0.00125688	0.0210142
249	0.00861418	0.00762443	0.00872302	0.0124925
250	0.0106676	0.00490384	-0.0121865	0.0107252
251	0.00535656	-0.00199288	0.0206866	0.00593373
252	0.00317497	0.00426611	-0.013679	0.00129129
253	0.00502332	-0.00263236	0.00966003	0.0139896
254	0.00435111	0.016449	0.000726248	0.00785795
255	0.000841451	0.0044518	0.0110267	0.0140944
256	-0.00040885	-0.00184358	0.00352948	0.0106508
257	0.000995236	0.00543535	0.0200067	0.0146579
258	0.0059991	0.016448	0.00940021	0.0113351
259	0.0036953	0.0054084	0.0141466	0.0225942
260	0.00181484	0.00472099	0.00832577	0.00436876
261	0.0049314	0.00265792	0.0155883	-0.00738968
262	0.00828525	0.00331812	0.0109039	0.00841466
263	0.000673777	-0.00155787	0.0052275	0.00457868
264	0.00144891	0.00560514	0.0141812	-0.0065599
265	0.0118197	0.0136744	0.00673174	0.00572479
266	0.00515489	0.00193771	0.00838945	0.00641921
267	0.00263703	0.017487	0.0122986	0.00585228
268	0.00635701	0.00449685	-0.00875319	0.00490078
269	-0.00183821	-0.00128399	0.00650906	0.0213307
270	0.00578061	-0.00334075	0.000373643	0.00938428
271	0.00139223	0.00173743	0.00359779	0.00536164
272	0.00741944	0.00891014	0.0120643	0.0158675
273	0.00677992	0.00534539	0.0166577	0.0254711
274	-0.000590115	0.00552483	-0.0139588	0.00533312
275	0.00372753	0.00189638	0.0162312	0.015145
276	0.00720956	0.0147462	0.000114892	0.00576546
277	0.00230176	0.000687353	0.0184079	0.0133758
278	0.00566145	0.00939313	0.00905911	0.0144399
279	0.00224099	0.00556769	0.0110946	0.0111043
280	0.00378438	0.00716427	-0.00593863	0.0217092
281	0.00281646	0.010933	0.0156201	0.00591704
282	0.00509221	0.0143015	0.0207756	0.00622767
283	-0.0011224	0.000619748	-0.0029019	0.00465762
284	0.0012176	0.00227177	-0.000270706	0.00319191
285	0.000871867	0.00987646	0.0107434	0.00382138
286	0.00328231	0.00371299	0.00767874	0.0137112
287	0.00729518	0.00681867	0.0112912	0.0125299
288	0.00133762	0.0097467	0.0148817	0.00760195
289	0.0013145	0.00922146	0.00789998	0.0111106
290	0.002383	0.0116945	0.00720712	0.0206029
291	0.00445827	0.00805624	0.0112877	0.00410048
292	0.0031512	0.00475494	0.00137014	0.0154467
293	0.0056465	0.00965607	0.00523656	0.00970383
294	0.00337809	-0.00087549	-0.00462092	0.0030986
295	0.00495768	0.0064349	0.00550003	-0.0158356
296	0.00364495	0.0196993	0.00160742	0.0147137
297	0.00653917	0.00201609	0.00399265	0.017497
298	0.0033396	0.0103759	0.00095565	0.0077726
299	-0.000374309	0.00627445	0.00215037	0.00518361
300	0.00288545	-0.00370566	0.00395117	-0.00256093
301	0.00148462	0.00829462	0.011113	0.00221189
302	0.0019543	0.00932621	0.0163884	-0.00928769
303	0.00115046	0.0101608	0.0213459	0.0255952
304	0.00400591	0.0127552	0.0047533	0.00742483
305	0.00686978	0.0125238	0.00764794	0.0145966
306	0.00526894	0.00606267	0.0165486	0.0158917
307	0.00305673	0.00499138	0.0195064	0.0106636
308	0.00158675	0.0115579	0.00456753	0.000374556
309	0.00435144	0.00270243	0.00259545	0.00935421
310	0.00179934	0.00360994	0.00622435	0.0168764
311	0.0048254	0.0105955	0.0114806	0.0195067
312	0.00321905	0.0044573	0.00349787	0.0163116
313	0.00798846	0.00814595	0.00438513	0.00717981
314	0.00171902	0.0102632	0.00460305	0.00799176
315	0.000828413	0.00574557	0.00670359	0.0122949
316	0.00603676	0.00560603	0.00215454	-0.0015846
317	0.000539238	0.0100871	0.00606247	0.000917364
318	0.00314579	0.0104394	0.021526	-0.000438762
319	0.00388639	0.00467992	0.00305191	0.0168323
320	0.00229308	0.00309691	-0.00527639	0.00815793
321	-0.000180063	-0.00546751	0.00713114	0.00740288
322	0.00124837	0.0190359	0.00481612	0.00894915
323	-0.000226071	0.00782044	0.00359004	0.0151111
324	0.00313468	0.0151623	0.0106662	0.0146214
325	0.00226777	0.00325073	0.00630504	0.0267528
326	0.00545542	0.0134838	-0.000552415	0.00250449
327	0.000619517	-0.000416522	0.021321	-0.00593393
328	0.00306537	0.00559817	0.000941331	0.0286158
329	0.00175559	0.000626764	0.00128466	-0.00374628
330	0.00146026	0.003259	0.010413	0.00517045
331	0.00590423	0.0097231	0.00151087	0.0171756
332	0.00598215	0.000256154	0.0103578	0.00921179
333	0.000493965	0.010991	-0.00406245	-0.00715404
334	0.000472088	0.00956336	0.00340083	0.000914574
335	0.00164451	0.00394118	-0.0069698	0.0268306
336	0.00337282	0.00416913	-0.0103856	0.0115698
337	0.00504133	0.0172218	0.00797509	0.0122004
338	0.00121248	0.00319295	0.00195966	0.0111512
339	0.00302919	0.00730061	0.0113321	0.0266971
340	0.00156806	-0.000395119	0.00751546	0.00254678
341	0.00466003	0.0103009	0.00885896	0.00451488
342	0.00152691	-0.00497249	-0.00491457	0.00111384
343	0.00123556	0.00232415	0.00683213	0.00324625
344	0.001543	0.00433329	0.00275956	0.00744832
345	0.00112322	0.00191264	0.0022582	0.0127886
346	0.00160701	0.000823724	0.00452972	-0.000334849
347	0.0039281	-0.00752764	0.00336137	0.00412059
348	0.00342649	0.0107559	0.0255843	0.0123799
349	0.00635471	0.0205408	0.017091	0.0301112
350	0.00159244	0.0117364	0.0106368	-0.00234663
351	0.00270955	0.0120232	0.00269857	-0.00559904
352	0.0024406	0.0121691	0.00918401	0.00162398
353	0.00218989	0.0147912	0.0161239	0.0242709
354	0.00326215	0.00931923	0.0222578	0.0168909
355	0.00131741	0.00437995	0.00886177	0.00216416
356	0.00441719	-0.00276114	0.00360664	0.00774398
357	-0.00148287	0.0102859	0.01504	0.0179347
358	0.00374739	0.00706417	0.0154379	-0.00209489
359	0.00320367	0.011495	0.00483848	-0.00747919
360	-0.000633377	0.00920294	0.00687432	0.0177885
361	0.00155497	0.00885974	0.0100454	0.0183532
362	0.00173373	0.000971364	0.00277216	0.0164156
363	0.00287074	0.00719642	0.00109341	0.0127517
364	0.0010508	0.00574093	0.0167789	-0.00133829
365	-4.25743e-05	-0.00258103	-0.00155088	0.00291563
366	0.0123694	0.0109425	0.00479339	0.00777481
367	0.00508017	0.015885	0.0107915	0.0177843
368	0.00158273	0.0183654	0.00236807	-0.0083494
369	0.00319106	-0.000706353	0.0159543	0.0103409
370	0.00187054	0.0118617	0.00901732	0.0126307
371	0.00723492	-0.00912597	0.00430965	0.00679524
372	0.00255392	0.00891399	0.00696855	0.00151709
373	0.00803576	0.0149268	0.00620986	0.023796
374	0.00938395	0.00441657	0.00945219	0.00936972
375	0.00723615	0.0144978	0.0151536	0.0037444
376	-0.00061855	0.00627694	0.00918673	0.0106427
377	0.00964092	0.00690858	0.00576069	0.0182793
378	0.00280178	0.00256276	0.00990028	0.0138287
379	0.00191651	0.00566975	0.0161146	0.00745833
380	0.00111353	0.00128041	0.00041179	0.0167564
381	0.00162153	0.00549273	0.0127602	0.00258098
382	0.00452878	0.0147828	0.0184406	-0.00139954
383	0.00664963	0.00903383	0.0212287	0.00942854
384	0.00439667	0.000531389	0.00978821	0.0126692
385	0.00898848	0.0099929	0.00896056	0.00889989
386	0.00384723	0.0143879	-0.00257562	0.0158115
387	0.00549821	0.00472083	-0.00155136	0.00484234
388	0.00866845	0.00464426	0.016393	0.0086615
389	0.00127212	-0.00472279	0.00854411	-0.00140346
390	0.00206564	-0.00966949	0.00239473	0.00762511
391	0.00249223	0.00724754	0.00677722	0.0111082
392	0.00514906	0.0111548	-0.00689357	0.00251604
393	0.00620385	0.0112137	0.0167452	0.0136244
394	0.00460642	0.00329493	0.00725803	0.00929484
395	0.00668648	0.00747423	0.00130618	0.00807251
396	0.00435808	0.0207218	0.020252	0.00236898
397	0.00330092	0.0149398	0.0161482	0.0327595
398	0.00256528	0.00883948	0.0132906	0.00583048
399	0.00391103	0.00277339	0.010964	-0.00706835
400	0.00379307	-0.000938064	-0.00196073	0.00924737
401	0.00234403	0.00264394	-0.00305872	0.00131417
402	0.00260925	0.00320326	0.00927781	0.0286831
403	0.00837532	0.00385808	0.0106223	0.00597158
404	0.00567608	0.00880043	0.00566174	0.0169738
405	0.0030956	0.00667128	0.0157216	0.0148678
406	0.003684	0.0068302	0.00558068	-0.00337094
407	0.00294211	-0.00109594	0.00932991	0.0278895
408	0.00527103	0.0143001	0.0254424	0.0107641
409	0.000351804	0.00571663	0.00782591	0.0160461
410	0.00416226	0.0111277	0.011472	0.0124851
411	0.0055888	0.000463186	0.00968072	0.00411081
412	0.00272067	0.00826597	0.0140653	-0.00382016
413	0.00830359	0.00991312	-0.000549722	0.00478955
414	0.00042551	0.012286	0.00491938	-0.000977438
415	-0.00097043	0.0118217	0.00571017	0.00365229
416	0.00250051	-0.00537737	0.0102977	0.00481427
417	0.00254621	0.00693235	-0.00338905	0.00816521
418	0.00488035	0.0102178	0.00185827	0.00916539
419	0.00261103	0.00600584	-0.00121913	0.0227203
420	0.00218527	0.00206644	0.0146531	0.0124157
421	0.00299771	0.00645215	-0.000843142	0.00785318
422	0.00160261	-0.00661181	0.0128487	0.00672881
423	0.00365742	0.00124675	0.00300698	-1.04682e-05
424	0.00319944	0.00372252	0.00430583	0.0194799
425	0.0041972	0.0045513	0.00203463	0.0161889
426	0.00329601	0.00742206	0.00679901	0.0109938
427	0.00392075	0.00339611	0.015214	0.00589807
428	0.000346032	0.00538912	0.0106621	0.0200955
429	0.0055395	0.00590586	0.01219	0.0121171
430	0.00442262	0.0057752	0.0132149	0.00553392
431	-0.00110385	0.0101349	0.0101526	0.0119449
432	0.00061248	0.0053835	0.0073796	-0.0160201
433	0.0023696	-0.000711173	-0.0109467	0.00416166
434	0.00446435	-0.0111511	-0.00104307	0.0160984
435	0.0068407	0.0139489	0.0110294	-0.000998407
436	0.00109552	0.00219105	0.0106574	0.0140519
437	0.00237674	0.00256598	-0.000702254	-0.00585682
438	0.00637545	0.0143708	0.023241	0.00840624
439	0.000658512	-0.00157069	-0.00137326	0.00174955
440	0.000725088	0.00511402	-0.00176649	0.00691445
441	0.00433444	0.00882805	0.00269541	0.0165408
442	0.00355419	0.00633445	0.0161063	-0.00200895
443	0.00370605	0.00200485	-0.00391726	0.00337419
444	0.00683069	0.0114446	0.00874136	0.0060058
445	0.000305674	0.00959616	0.0111882	0.00734299
446	0.0054904	0.00263928	0.0103434	0.00571642
447	0.00709822	-0.0051361	0.000191017	0.00530285
448	0.00246323	0.000397876	0.00907861	-0.00677514
449	2.05114e-05	0.00486424	-0.00940184	0.0182676
450	0.00593992	0.00753163	0.00784548	0.00651572
451	0.00425043	0.00883406	0.0114094	0.0177938
452	-0.000293984	-0.000804467	-0.00255647	0.00668854
453	-0.00291738	-0.00319275	0.0113837	-0.00852372
454	0.000691443	0.00847432	0.00675187	0.0117686
455	0.00288783	0.00486063	0.00671294	0.00495925
456	0.00348281	0.00991564	0.00669584	-0.00387908
457	0.00167828	0.00201136	0.0100108	-0.00343468
458	0.0034874	0.000984489	-0.00121731	-0.00166368
459	0.00783604	0.00417436	0.00343972	0.00758724
460	-0.00199235	0.00453944	0.0233663	-0.00978612
461	-0.00123524	0.00469229	0.00311294	-0.00872491
462	0.00365749	0.0140027	0.010353	0.0128088
463	0.00211788	0.00120567	0.00798503	0.0200983
464	0.00191706	0.00743731	0.000542244	0.00438092
465	0.00258244	0.0108862	0.0199684	0.010036
466	0.000843704	0.00423127	0.00109875	0.00843833
467	0.00444063	0.0127486	0.00557764	0.00457579
468	0.000613242	0.00145534	0.0173199	0.0124081
469	0.000723312	0.011689	0.00124112	0.00638503
470	0.00344589	0.0109322	0.00444156	0.0104717
471	0.00406656	0.00309162	0.0109657	0.00645299
472	0.00199609	0.00602242	0.00594448	-9.60016e-05
473	0.00562373	0.00393575	0.00718766	0.00420134
474	-0.000636662	0.00943344	0.0121816	0.00577659
475	0.00738907	0.0106516	0.0132325	-0.00350207
476	0.00597441	0.00128315	0.00844611	0.012465
477	0.00620405	0.00620401	0.0106802	0.0111903
478	0.00512405	0.010071	0.0037173	0.000882689
479	0.00157143	0.0175638	0.0118453	0.00927177
480	0.00191294	0.00586779	-0.000701858	0.00307635
481	0.00400534	0.00438377	0.00578112	0.0104793
482	0.00569252	0.00580348	9.49528e-05	-0.00337785
483	0.00332686	0.00927577	0.0114968	0.00256981
484	0.00721364	0.0101329	0.00640015	0.000685453
485	0.00285623	0.00880614	-0.000965525	0.0176639
486	0.00464043	0.000667097	-0.000645319	0.00692348
487	0.00341472	0.0105705	0.0184926	0.018726
488	0.000437579	0.0103517	0.00635329	-0.0014011
489	0.0010574	0.00468665	0.00657887	0.00666968
490	0.00589665	0.00714697	0.00512352	0.0134177
491	0.00197497	0.0103478	-0.000470748	0.00969974
492	0.0065981	0.0116596	0.0181237	0.00907623
493	0.00464476	0.0038301	0.0126333	0.00218248
494	-0.00203635	-0.00284066	0.0001763	0.0180067
495	0.00607358	0.00878187	0.0191766	0.000729123
496	0.00278368	0.00330245	0.00136552	0.00968903
497	0.00370258	0.00731152	0.000741005	0.00869092
498	0.00921079	0.00194008	-0.0015534	0.00459752
499	0.00601061	0.0177608	0.011378	0.00638303
500	-0.00350564	-0.0047009	0.00052777	0.000151542
501	0.00724239	0.00540818	0.0106605	0.0020484
502	0.00379029	0.0177356	0.0211246	0.0102863
503	0.0043045	0.0150348	0.00907575	5.65474e-05
504	0.00325996	0.00940481	0.0129773	0.0183955
505	0.000526749	0.00939015	0.00025255	0.00638747
506	0.00274366	0.00611508	0.00295733	0.010109
507	0.0048154	0.00764002	-0.00940295	0.00190604
508	0.00374386	-0.0032892	-0.00522803	0.00305307
509	0.00201644	0.00366747	0.0126545	0.00843935
510	-0.00048409	0.00142937	0.00787666	0.0125734
511	0.00257608	0.00837994	0.0124855	0.00304663
512	0.00275018	0.00287936	-0.000834366	0.0170493
513	0.00742557	0.0151545	0.00470958	0.0129548
514	0.000457283	0.00500877	-0.00401736	0.0271831
515	0.0122998	0.00638776	0.00330545	-0.00398543
516	-0.000197329	-0.00481568	0.00253954	0.0123249
517	0.00622493	0.011441	0.0190892	0.0174553
518	0.00270133	0.00836219	0.0118252	0.0093531
519	0.00286164	0.00280272	0.00623889	0.0210215
520	0.004493	0.00647616	-0.00608133	0.00314583
521	0.000541545	0.00492148	0.00844902	0.0068057
522	-0.000932717	0.0047226	0.0150781	0.0162235
523	0.00945304	0.00633345	0.00218147	-0.00161929
524	0.00735535	0.0140113	0.00591379	0.0220941
525	0.000656254	0.0175774	-0.00187396	0.00691051
526	-0.000393638	0.00797584	0.0111342	-0.0146223
527	0.00662379	0.0098585	0.0139755	0.0059761
528	0.00243873	0.00488631	-0.0026184	-0.00166843
529	0.00137019	0.00297799	-0.00142169	0.00932479
530	0.00330369	-0.00259008	0.0258061	-0.000921094
531	0.00101675	0.00336777	0.0152263	0.0289248
532	0.000286701	0.00257583	0.00489144	0.00677264
533	-0.000533861	0.0113479	0.00291511	0.0178287
534	0.000918961	0.00718531	0.0137949	0.013447
535	0.00422219	0.00704649	0.00942411	0.0110776
536	-0.00218861	-0.0036804	-0.00505146	0.00318573
537	0.00473343	0.00557764	0.00689098	0.0126423
538	0.00212614	0.0179713	0.00949871	0.0160833
539	0.000583341	-0.000854144	0.000511316	0.00616773
540	0.00326384	0.00480498	-0.0067317	0.000998568
541	0.00410627	0.00394941	0.0169538	0.0241085
542	0.00617431	0.0142202	0.0108463	0.00120962
543	0.00248918	-0.000354218	0.0036328	0.00716629
544	0.0017733	0.0115593	-0.00684093	0.0126631
545	0.00261669	0.0111566	0.0271227	0.0186577
546	0.00295861	0.009724	0.00596416	0.00707127
547	-0.00123044	0.0102915	0.00992316	0.00472991
548	0.00410907	0.00801758	-0.00717064	0.00498967
549	0.00322183	0.00216959	0.0102868	0.00108589
550	0.00343785	0.015203	0.018758	0.0198792
551	0.00879968	-0.000533435	-7.5744e-05	0.00854157
552	0.00372053	-0.00514454	0.0052909	0.0180139
553	0.00154671	-0.0026381	-0.00563272	0.00959385
554	0.00148028	0.0156066	0.012709	0.00577254
555	0.0051449	0.00972762	0.0125022	0.0196602
556	0.000168581	0.00403192	0.00548654	0.0108433
557	0.00603972	0.0193056	0.00962864	0.0248686
558	0.00306597	0.00623253	0.00610799	0.0052336
559	-0.00090592	0.00586436	0.00764019	0.0210614
560	0.00355551	0.0135203	7.8174e-05	0.00967943
561	0.00540361	0.0143529	0.00216958	0.00798349
562	0.00434791	0.0133586	0.00230821	0.0146779
563	0.00198763	0.0137167	0.00445482	0.0102702
564	0.00540085	0.0126586	0.0177083	0.00706929
565	0.00499101	0.00212839	0.00966513	-0.00311231
566	0.00210609	0.00724338	0.00109967	0.00806919
567	0.00369898	0.00952278	0.0123236	0.0174844
568	0.00633642	0.0115667	0.00383248	0.00940044
569	-0.00130727	0.0062093	-0.0017817	0.0159461
570	0.00615974	0.00512244	0.000413775	0.00215198
571	0.0128637	0.016727	0.00883821	0.00782056
572	-0.00217433	-0.00290599	0.0117906	0.0032354
573	0.00246263	0.0174602	0.00538453	0.00477011
574	0.000125421	0.00442012	0.0129939	0.0194263
575	0.0019568	0.0035626	-0.002284	0.0124075
576	0.001449	0.0133135	0.0041581	0.00514287
577	0.0028347	0.00805592	0.00560942	0.00783185
578	-0.0019553	0.00852338	0.00711894	-0.000291171
579	0.00295963	0.00679508	0.0107864	-0.000971928
580	0.00125785	0.00237523	0.010884	0.0153535
581	0.00708177	0.00786149	0.00375705	0.0201332
582	-0.000191558	0.00241971	0.00318266	0.0111387
583	0.00626713	0.0183446	0.0088295	0.00876629
584	0.0030274	-0.000200483	0.00364578	0.00609791
585	0.000230038	-0.00134479	-0.00237817	-0.00667745
586	0.00359745	0.00902	0.00381391	-0.00123061
587	-0.00101286	0.00520598	-0.00402878	0.00766515
588	0.00407127	0.0105153	-0.000884446	0.00834337
589	0.00537608	0.0170851	0.0298367	0.00971345
590	0.00534138	0.00640957	0.00353077	-6.31405e-05
591	0.00145577	0.00254055	0.00766526	-0.00690507
592	0.0127094	0.0195538	0.0199121	0.0134088
593	0.00468371	0.00891018	0.00686158	-0.00726828
594	0.0046604	0.00291997	0.0169053	0.011849
595	-0.000611511	0.00423871	0.00191011	0.0235985
596	0.00706437	-0.00242641	0.012294	0.0078376
597	0.000236636	0.019334	0.0158913	0.013227
598	0.000428474	0.00749791	0.00423496	0.0181117
599	0.00307697	0.00141666	-0.00469595	0.0112545
600	0.00481373	0.00275258	0.00978176	0.00256065
601	0.00140019	0.0107453	0.00619243	0.0279215
602	0.00358079	0.00999568	0.020921	0.0131335
603	0.00342436	-0.00206411	0.00128806	0.00895792
604	0.00424152	0.00606455	0.0110952	0.0084776
605	0.00452579	0.00188478	0.022258	0.00943115
606	0.00511352	0.0179867	0.011916	0.0269009
607	0.00213749	0.00806813	0.0152676	0.000234664
608	0.00364203	0.0105131	0.0109937	0.0074468
609	0.00430219	0.0120506	0.00121738	0.00432005
610	0.00434439	0.0200304	0.0135679	0.0178411
611	0.000930988	-0.00114198	-0.00139184	0.0148675
612	0.00386471	0.0263282	0.00497885	0.0238755
613	0.00175497	-0.00286045	0.00318142	0.00457002
614	0.00270342	0.00665188	0.00964922	0.0147655
615	0.00869597	0.000383594	0.0119077	0.0131595
616	-0.000291505	0.00908309	0.0216545	0.0038648
617	0.00423889	0.00667126	0.0164242	0.0244658
618	0.00203172	0.000406015	0.0153797	-0.0130732
619	0.0024262	0.000774485	0.00398873	0.00387251
620	0.00570167	0.0119514	0.0118014	0.0131578
621	0.00308476	0.00597812	0.00886508	0.0134267
622	0.00701249	0.0141072	0.0144941	0.0128842
623	0.00402802	0.00957235	-0.00281859	0.0137115
624	0.00329681	0.00340731	-0.00056633	0.0192161
625	0.00571663	0.0105086	-0.00375153	0.0263769
626	0.00144615	0.00474758	0.0126944	-0.00589997
627	0.00231135	0.00325007	0.00477685	0.00299432
628	-0.00176909	0.00805268	0.0105307	0.0116394
629	0.00543683	0.0120082	0.00651259	0.00750239
630	0.00736015	0.0115872	0.0271115	0.00280592
631	0.00147027	0.013301	0.0102599	-0.00509818
632	0.00703545	0.00848696	0.0158969	0.00216538
633	0.008403	0.0141912	0.00333493	0.0133489
634	0.00315748	0.0115871	0.0190472	0.0171344
635	0.000229492	0.00240428	0.000774987	0.00672071
636	0.00709864	0.0181916	0.00977274	0.0221767
637	0.000447203	0.00412142	0.00800093	0.0129675
638	0.00254319	-0.00117029	0.0179581	0.000596944
639	0.00224328	0.00604279	0.0121917	0.0177417
640	0.00417248	0.00685933	0.016934	-0.000652818
641	0.000637221	0.010589	0.00149777	-0.00238911
642	0.00453528	0.00381073	0.0148987	0.0071233
643	0.00243134	0.00854852	0.00828128	-0.00799558
644	0.00270015	0.00393572	0.0232247	0.00309629
645	0.00839061	0.00980763	0.00915788	0.00771729
646	0.00324015	0.00996286	0.0059	0.00894594
647	0.00482994	-0.00364839	0.00932764	0.02019
648	0.00513399	0.000623237	0.0170727	0.0156511
649	0.00303922	0.00347887	-0.000781794	-0.000840119
650	0.00174136	0.00215794	0.00925919	0.0130902
651	0.00302026	0.0116723	-0.000597308	0.0221141
652	0.00668745	0.00381461	0.00647249	0.0137384
653	0.00239716	-0.00129284	0.00688206	0.00488409
654	0.00250732	0.0167639	0.0215767	-0.000702501
655	0.00136138	0.00296134	0.0129574	0.00909177
656	0.00102666	0.00512542	0.0134722	0.00870758
657	0.00951329	0.00615372	0.0230975	0.0177498
658	0.00341817	0.00854769	-0.00278246	0.00182564
659	-0.00301047	-0.00796522	0.00569342	0.0136173
660	0.00689111	0.00864426	0.0293509	0.00857899
661	0.00646444	-0.000649876	0.00302536	-0.00135497
662	0.00528749	0.00825626	0.0169282	0.0114086
663	0.00620574	0.00669827	0.0116559	0.00881225
664	0.00130441	0.0101503	0.0126265	0.0181052
665	0.00350056	0.00840372	-0.00592937	0.00929071
666	0.00641321	0.0224459	0.0070055	0.0155487
667	0.00110282	0.00715534	0.0229817	-0.00334516
668	0.00237613	0.00869076	0.0101302	0.00855178
669	0.00198306	0.00737169	0.0135018	0.00711346
670	0.0052882	0.0105118	0.0111195	0.0192809
671	0.00631833	0.017622	0.00656131	0.00587125
672	-0.000665584	-0.00123674	0.00492587	0.00570531
673	0.00263258	0.00833369	0.00731219	0.0256002
674	0.00276631	0.00740496	0.00564832	0.00250376
675	0.00223316	-0.000664786	0.0100276	0.00662266
676	0.00271152	0.00197549	0.00219368	0.00181211
677	0.00384438	0.00207785	0.0068122	-0.00337167
678	0.00678105	0.00173409	-0.0123064	0.00211517
679	0.00235782	-0.00284615	0.00124928	0.00808109
680	0.00446596	0.00688289	0.011071	0.00379263
681	0.00010414	0.0108725	0.00921553	-0.000266469
682	0.000545494	0.00175914	0.00489863	0.0137147
683	0.0047208	0.00909526	0.00424313	-0.0017258
684	0.00353544	0.00303863	0.00263954	-0.00833068
685	0.00109608	0.00764655	-0.000465081	0.0060353
686	0.00336767	0.00494872	-0.00511079	0.000452573
687	0.00177926	0.00565221	-0.00251922	0.0198828
688	0.00312109	0.0103439	0.00982197	0.0245885
689	-0.000518663	0.0043938	-0.00966398	0.00044775
690	0.00623804	0.00945466	0.00386687	0.00300826
691	0.00349531	0.0145943	0.02275	0.00940918
692	0.00181624	0.0024999	0.0211793	0.0167664
693	0.00292293	-0.00628241	0.00720092	0.01763
694	0.00339557	0.00931059	0.00637763	0.00307277
695	0.00700873	-0.00115009	-0.00404363	0.0225495
696	0.00329443	0.00373055	0.0131603	0.0148873
697	0.00551398	0.00438039	0.0183026	-0.00543433
698	0.00124971	0.00664611	-0.00127757	0.0128436
699	-9.72689e-05	0.0107831	-0.00615704	0.00260601
700	0.00389168	0.00906806	0.0186696	-0.0029897
701	0.000447313	0.00365894	0.012745	0.0152253
702	0.00587809	0.00863094	0.0131102	0.0198185
703	0.00383847	0.0165292	-0.00171701	0.0158709
704	0.00871279	0.0151474	-0.00882904	0.0058695
705	0.00817841	-0.000784805	0.00222343	0.0106854
706	0.00503779	0.00160155	0.00569529	0.00331435
707	0.000881589	0.0114133	0.00197449	0.0192651
708	0.00235527	0.0043214	0.0107868	0.0163124
709	0.00356618	0.00887843	-0.00130269	-0.00155916
710	0.0040926	0.00711088	0.0165336	0.0050966
711	0.000360181	0.00132437	-0.00469754	0.000235092
712	0.00683767	0.00683036	0.00481367	-0.0122733
713	-0.00168349	0.00149907	0.00430832	0.00806333
714	0.00283284	0.00704812	0.00574228	-0.00141618
715	0.00335696	0.00956817	-0.00849833	-0.00145262
716	0.00242225	0.0111674	0.0120196	0.000478565
717	0.00305258	0.0084147	0.00352542	0.00780989
718	0.008609	0.00803268	0.0188622	0.00407429
719	0.0038752	0.0136188	0.0220846	0.0157319
720	0.00645313	0.00423319	0.00480798	0.0038703
721	0.00532093	0.0102458	0.0147077	0.00210779
722	0.0022532	0.00593972	0.0046491	0.0015558
723	0.00154977	-0.00349472	-0.00933054	-0.0022422
724	0.000666405	0.0114596	0.00248778	0.0235046
725	0.00228595	0.00354093	0.0185884	0.0113493
726	0.00357996	0.0012015	0.0192884	0.0138891
727	0.00319838	0.0063335	-0.000691879	0.00398739
728	0.00681609	0.013336	0.00913202	0.00404176
729	-0.00063595	-0.000172608	0.0133017	0.0106017
730	0.00181166	0.0183652	0.0131531	0.0102092
731	0.00515018	0.0101907	0.0010012	-0.00245653
732	0.00239682	0.00751423	-0.0067766	0.0149012
733	0.00518062	-0.00414682	0.00528303	0.00485982
734	0.00293413	0.000969403	0.00223468	-0.00391701
735	0.0024057	0.00536235	0.00334863	0.0164708
736	0.000877364	0.00481143	0.0133357	0.00967452
737	0.00218133	0.000493657	0.0135981	0.0183299
738	4.43711e-05	-0.00160575	-0.00315425	0.0111142
739	0.00206705	0.00768462	0.00391645	0.0137232
740	0.00523235	0.0104599	0.0109518	0.0114291
741	0.00458399	-0.00567955	0.00773952	0.00581853
742	0.00277944	0.0123833	0.00851499	0.0197857
743	0.00229887	0.00638865	0.0081342	0.00721626
744	0.00194899	0.00217995	0.0122128	0.00290547
745	0.0013905	0.00378638	0.00844409	-0.00185269
746	0.000306901	-0.00297337	0.0122874	0.00424581
747	0.00226346	0.00200156	-0.00353218	0.014941
748	-0.00161725	-0.00115691	0.00924993	0.0065749
749	0.00297886	0.00623884	0.00369273	-0.003857
750	0.00828356	0.0197151	0.00196721	0.00338086
751	0.00208463	0.0107103	0.00259472	0.0192754
752	-1.65091e-05	0.00512749	0.00440014	0.0184603
753	0.00431358	0.00348507	0.0130368	0.0205081
754	0.0044748	0.00957045	-0.00373356	0.015761
755	0.00193398	0.0106496	0.0213497	0.00690492
756	-0.00200065	0.0125606	0.00363069	0.00920833
757	0.0140807	0.00432926	0.00646819	0.0267784
758	0.00507765	-9.89498e-05	0.0160124	0.009809
759	0.00295569	0.0104866	0.0116359	0.0198887
760	-0.00217738	0.000786948	-0.0085422	0.00409542
761	0.0128607	0.0221958	0.00520481	0.00487216
762	0.00266667	-0.0106385	0.00906289	0.00800433
763	0.00327941	-0.000873597	0.00979419	0.00792814
764	0.00624345	0.018689	0.0135345	0.0145919
765	0.00339065	0.00114944	0.00304761	0.00175979
766	0.00495349	0.00808919	0.00651632	0.0100354
767	0.00822945	0.0129321	0.0168196	0.0116844
768	0.000996399	0.00728305	0.0117683	-0.000884081
769	0.0058264	0.00085581	0.0058248	0.0114659
770	0.00535403	0.00855657	0.00516475	0.00627329
771	0.00341093	0.000123373	0.0114897	0.00703191
772	0.00152696	0.00522567	0.00883859	0.0117469
773	0.00238399	0.00664103	0.0119921	0.01616
774	0.00715773	0.0119166	0.0209655	0.0083229
775	0.00203855	0.00673002	0.00754022	-0.00837626
776	0.00195422	0.0203344	0.00574104	0.0107352
777	0.00240424	0.0072528	0.0114901	-0.00808989
778	0.00550309	0.00991248	0.00564847	-0.00566712
779	0.00630969	0.0186541	0.00912669	0.0241983
780	0.00300462	0.015747	0.00536308	0.00557135
781	0.00787109	0.0105842	0.0139933	0.0153623
782	0.00146351	0.00504802	0.0129222	0.0163186
783	0.00249091	0.00261713	-0.000332601	0.012832
784	0.00389974	9.831e-07	0.0145332	0.0188165
785	-0.000670579	0.00413937	0.00116166	-0.00147187
786	0.000877362	-0.00189911	-0.000433445	-0.0082964
787	0.00367564	0.00400238	0.0065108	0.0131073
788	0.00623256	0.0101686	0.0122976	0.0164931
789	0.00162559	0.00313359	0.00252559	0.0108435
790	0.00711841	0.0144328	0.00892748	0.00582043
791	0.0097841	0.0108876	0.0025105	0.00854386
792	0.00214887	0.0007445	0.00599881	0.00112785
793	0.00303264	0.010483	0.0138454	0.00754331
794	0.000888745	0.0035293	0.00754501	-0.00075269
795	0.00553132	0.00751758	-0.000508078	0.00321179
796	0.00273282	0.00193097	-0.00348147	0.0130418
797	0.000685271	0.00155902	0.00720916	0.00941995
798	0.00526119	0.0162178	0.00546589	0.0160644
799	0.00284092	0.00794832	0.0169204	0.0256153
800	0.00489706	0.0138727	0.00479259	0.0254722
801	0.000656035	0.00731712	0.00236248	0.012975
802	0.00451754	0.0132517	0.0229238	0.00856036
803	0.00126397	0.00221243	0.00821757	0.0184675
804	0.00321318	0.00958037	0.00204269	-0.00133689
805	0.00148651	0.00446765	0.00331611	0.026505
806	0.00123815	0.0113677	0.00927451	0.010163
807	0.00137006	0.0158172	0.0135821	0.0125507
808	7.87316e-05	0.0239761	0.0216124	0.00559062
809	0.00569952	0.00445899	0.00141449	0.000321189
810	0.000664517	0.000435601	0.0115761	0.00171604
811	0.00342288	-0.00156849	0.0217536	0.00697606
812	0.00788054	0.00406752	0.0153776	0.00254138
813	-0.000321269	0.00418691	-0.00412867	-0.00613966
814	0.00161576	0.00565514	0.00709094	0.0177014
815	0.00959647	0.00576805	0.00014592	0.00989146
816	0.0045193	0.0157115	0.0191069	0.0117947
817	0.00318533	0.00652646	-0.00355061	0.0165975
818	0.00556318	0.00501839	0.006789	0.0170634
819	0.00539714	0.0111789	0.0181806	-0.00109102
820	0.00357865	0.00419903	0.0109401	0.0158624
821	0.00525449	-0.0022439	0.000480245	0.000117269
822	0.00731798	0.00106059	0.00688513	0.0155965
823	0.00436336	0.0144729	0.0179183	0.00747867
824	0.000566661	0.0121364	0.00592444	0.00252463
825	0.00393695	0.0056701	0.00561335	0.00919316
826	-0.000817481	0.00612795	0.00380868	0.0130437
827	0.00271448	0.00519022	0.00284641	0.00100428
828	0.00428682	0.00991163	0.0155123	0.00609471
829	0.00737923	0.0071273	-0.00816789	0.00485272
830	0.00172303	0.00132684	0.000704	0.0145402
831	-0.00235691	0.00551567	0.0129171	0.00420177
832	0.00155849	0.00642784	0.00689746	0.00638906
833	0.00101893	0.00289185	-0.00752646	0.000195439
834	0.00276469	-0.00380268	0.00476056	0.00333105
835	0.00198412	0.00804017	-0.00271988	0.00951792
836	0.00381177	0.0014777	0.0137676	0.00811023
837	0.00333355	0.0049546	0.00547556	0.00103466
838	0.00111282	-0.000111315	0.00204087	-0.014101
839	-0.000924809	0.00790091	0.00933361	0.00743234
840	0.00607533	0.00876326	0.00451475	0.0160677
841	0.00319043	0.00515394	0.0158252	0.00859647
842	0.00357159	0.0140174	0.00467035	0.0234656
843	0.00371521	0.00101795	0.0114325	0.00227195
844	0.000146106	0.00712175	0.008317	0.0044225
845	0.00290161	0.0144012	0.00907513	0.0110097
846	0.00200035	0.00600984	0.00256355	0.00651749
847	0.00217338	0.00614312	0.0133807	0.0125559
848	0.00128362	0.00505872	-0.00365345	0.00716422
849	0.00608783	0.00137185	-0.000796102	0.0215528
850	0.00485672	0.012293	0.0175642	0.00612892
851	0.00147683	0.00385535	0.00712962	-0.000120203
852	0.00120659	-0.00743834	0.00408141	-0.000188914
853	0.00069125	-0.00730594	-0.013755	0.0042266
854	0.00771576	0.00725476	0.0123313	-0.00470997
855	0.00175791	0.0146735	0.00879515	0.00970378
856	0.0017652	0.0105972	0.00324579	0.0134787
857	0.00371714	0.00951073	0.00589217	-0.00259721
858	0.0042149	0.0018369	0.00328308	0.0121795
859	0.00133324	0.00407879	0.00520898	0.017615
860	0.00415885	0.01189	0.015365	0.0232025
861	0.00466366	0.00767341	0.0252999	0.014623
862	0.00567564	0.0195775	-0.00120025	0.00283812
863	0.00458144	0.0127641	0.00386469	0.00153984
864	0.00587963	0.0060767	0.00505235	0.0141057
865	0.00296769	0.0139695	0.015636	0.00482787
866	-0.000727024	0.0048433	-0.00293558	0.00398771
867	0.00592518	0.015056	-0.000343974	-0.000572396
868	0.00439464	-0.00200706	-0.00238505	-0.00187497
869	0.0002216	-0.0027617	0.00352445	0.00885838
870	0.00123082	0.0142938	0.00571254	0.0142629
871	0.00302939	0.00776632	0.0114545	0.00310726
872	0.000456513	0.0116535	0.0115276	0.0234649
873	0.00251564	-0.00382937	0.00021039	0.00519119
874	0.0057547	0.00504392	0.000396627	0.0205146
875	0.000460216	0.00520556	0.0155299	0.017023
876	0.00259693	0.000804701	0.0227914	-0.00609406
877	0.00532161	0.0104768	0.0028973	-0.00589331
878	0.00341847	-0.00634937	-0.00302276	0.00479984
879	0.00582897	0.00787567	0.00675352	0.00601155
880	0.00256196	0.00688959	0.0117397	0.0029327
881	0.00282427	0.00908522	0.00692311	-0.00643423
882	0.00431107	0.00315264	0.0158732	0.0103349
883	-0.000900579	-0.00246208	0.00717616	0.000814814
884	0.00303403	-0.00181766	0.00133112	0.0185703
885	0.00200599	0.00212697	0.00198207	0.0164028
886	0.00318469	0.00442849	0.00185924	0.012839
887	0.0059888	0.0203064	0.0150702	0.00625449
888	0.00805163	0.0136111	0.0190779	0.0156219
889	0.00508491	0.00865124	0.0174018	0.0369467
890	0.00425254	0.00515633	0.0205778	0.0119236
891	0.00186234	0.0169965	0.0186603	0.0195174
892	0.00287173	0.011555	0.00661125	0.00826949
893	0.0018538	0.00605977	0.0132639	0.0131088
894	0.00175798	0.00762152	0.0169658	0.010894
895	0.00425592	0.0141565	-0.00470915	-0.00795646
896	0.00514799	0.000997676	0.00952879	0.00691563
897	-0.000146522	-0.00318002	0.00736008	0.00981463
898	0.00420027	0.00487765	0.0147974	0.0165494
899	0.0036998	0.013558	0.0151015	-0.0115118
900	0.00355614	0.0143869	0.0088852	0.00982157
901	0.00922513	0.010795	0.00213362	0.00842037
902	0.00470105	0.0191177	0.00477245	0.0185351
903	-0.000248354	0.00318674	0.00219909	0.0187042
904	0.00260761	0.0100894	0.00746086	-0.00542322
905	-7.51496e-05	0.00443356	0.00689221	-0.00485242
906	0.0057834	0.00752339	0.0045236	0.0124515
907	0.00359532	-0.0048861	-0.00289345	0.00384396
908	0.00199324	0.0102954	-0.00557502	0.0212271
909	0.0044178	0.0096939	-0.00641948	0.00492006
910	0.00188853	0.0050008	0.00478321	0.00688705
911	0.00315793	0.00700955	0.0126024	0.0214288
912	0.000213567	0.00443913	0.0115843	0.000260034
913	0.00300856	0.0111392	0.00882148	0.0242473
914	0.00466141	0.0103507	0.0107807	0.0136245
915	0.0039029	0.00462256	0.00332612	0.00621504
916	0.00034662	0.000827048	0.00123463	0.0168658
917	0.00867136	0.0110314	0.00625379	0.0261652
918	0.00770349	0.00588753	0.00394928	0.0150841
919	0.00464242	0.00848773	0.0145803	-0.0031533
920	0.00576339	0.0134192	0.0258524	0.00103573
921	0.00454589	0.0042872	-0.00960839	0.00470762
922	0.00483907	0.00111189	0.00380452	0.0170497
923	0.00382602	0.0051001	-0.00456117	0.00519222
924	0.00487911	0.0116535	0.0224016	0.0067984
925	-0.00022785	0.00564025	-0.00565145	0.0181178
926	0.00338455	-0.0021079	-0.00878326	0.000996356
927	0.00556655	0.00834172	0.00823976	0.00735553
928	-0.00261668	-0.0114249	0.000578588	0.0126891
929	0.000960665	-0.00378239	0.0120762	0.00593495
930	0.000775333	0.00632362	0.0190823	0.0015469
931	0.00550836	-0.00367514	0.00813475	-0.00255597
932	0.00382625	-0.0119499	0.00441628	0.000183165
933	0.000180955	-0.00503624	-0.0051442	-0.00316171
934	-0.00208059	0.0103482	0.00662633	0.015973
935	0.00453724	0.0088601	0.0129392	0.0108833
936	0.00553315	0.0121915	0.0128818	0.00182051
937	0.00211152	0.00690481	0.0114932	0.0132604
938	0.00370074	0.00350942	0.0107108	-0.0031042
939	-0.000728853	0.00409039	0.0101021	0.00947383
940	0.00381957	0.00696218	0.000451384	0.00563914
941	0.00462102	0.00995199	0.00659162	0.00927651
942	0.00105702	0.00433469	0.00439532	-0.0147942
943	0.00775644	0.00907559	0.0134376	0.022531
944	0.00560377	-0.000465777	-0.00627474	0.0110665
945	0.00373637	0.00458479	0.0189409	0.0157346
946	0.00519082	-0.000461766	0.00572594	0.00257673
947	0.00745819	0.00997549	0.00600674	0.0137349
948	0.0037112	0.00630442	0.00681309	0.00599351
949	0.00380624	0.00420389	0.00278139	0.00116206
950	0.00203427	0.0024983	0.00490321	0.000913064
951	0.00294988	0.00834772	-0.00630984	0.00954413
952	0.000913105	-0.00341201	0.00649092	0.000890191
953	0.00550829	0.00478904	0.00883858	-0.00140143
954	0.00489722	0.0106754	0.00847326	-0.00210221
955	0.00503511	0.00711289	0.00440305	0.0123434
956	0.000328695	-3.54104e-05	0.00305438	-0.0121322
957	0.00390615	0.0093698	0.00843309	0.00915996
958	0.00165456	0.00564586	0.0167434	0.00866559
959	0.00285221	0.0017571	0.010359	0.00556946
960	0.00773069	0.012871	0.00427659	0.00863716
961	-0.0012174	-0.00636141	0.00291918	0.00449169
962	0.0020504	0.00752674	0.0138921	0.00502504
963	-0.00214778	0.00346269	0.0150423	0.0078592
964	0.00363786	-0.00256846	0.00974094	0.00289854
965	0.00413322	0.0104366	0.00523073	0.00446607
966	0.00361569	-0.00178198	0.0124776	-0.00550842
967	0.00835784	0.00455228	0.00431765	-0.00102018
968	0.00392612	0.000421066	0.0034498	0.0181128
969	0.00878121	0.00109617	0.0045412	0.00695378
970	0.00459552	0.00545119	0.00444548	0.0148346
971	0.00689592	0.00842659	0.0067557	0.00466902
972	0.0074957	0.0211515	0.0353324	0.00341981
973	0.00107946	-0.00203958	0.0121373	-0.00154579
974	0.00329878	0.0110107	0.0126285	0.0181916
975	0.00492156	0.00763774	0.0104117	0.0102361
976	-0.00033665	0.000810258	-0.00900746	-0.00738762
977	0.00551121	0.0117685	0.0169489	-0.00144171
978	0.00205334	0.000571116	-0.00469433	-0.00106617
979	0.00508004	4.83978e-05	0.0184231	0.0105876
980	0.00685377	0.0130084	0.00661318	0.00514332
981	0.00557804	0.00198209	0.00524801	0.0237082
982	0.00211611	0.00246526	0.00506955	0.0165596
983	0.00304695	-0.00280735	0.000504207	-0.00705365
984	0.00690664	0.00338791	0.00902918	-0.000893381
985	0.005812	0.00755883	-0.00510182	0.015476
986	0.00220514	0.00121447	0.0124549	0.0282852
987	0.000780067	0.00358878	0.0159222	0.0101131
988	0.00354783	0.0108305	0.00718313	0.0106219
989	0.000596252	0.00211486	-0.00231399	-0.00956374
990	0.0018944	0.00646129	0.0121289	0.0117904
991	0.00539956	0.00475208	0.00648952	0.0137167
992	0.00450647	0.00870272	-0.0015623	0.0127749
993	0.00440993	0.0048999	0.0063055	0.0155021
994	0.00281755	0.00853722	0.00754691	0.00839453
995	0.00464278	0.00523257	0.0120394	0.0161359
996	0.00463734	0.00513639	0.021624	0.0137898
997	0.00420259	0.00136799	0.0131407	0.0116594
998	0.00161232	-0.00172807	-0.000790853	0.000204873
999	-4.669e-05	0.00147832	0.00656195	0.00817047

## Sheet: FIG_S9_shA
	bin_4	bin_8	bin_12	bin_16
0	0.2867	0.15623	0.0998572	0.0766076
1	0.288217	0.150781	0.0991274	0.0763015
2	0.285224	0.146629	0.106077	0.0850666
3	0.264601	0.137881	0.104556	0.0820317
4	0.273497	0.150784	0.100337	0.0848221
5	0.291822	0.150576	0.102285	0.079991
6	0.279796	0.150371	0.0980157	0.0815827
7	0.281439	0.152717	0.106194	0.081487
8	0.276521	0.151813	0.103566	0.0777857
9	0.283111	0.149349	0.1084	0.0802918
10	0.275513	0.140808	0.107992	0.0833515
11	0.281145	0.148228	0.0972076	0.074638
12	0.277946	0.147968	0.103439	0.0816208
13	0.285766	0.15767	0.109576	0.0831059
14	0.275481	0.143245	0.10306	0.0852582
15	0.283185	0.145995	0.0984948	0.08347
16	0.297002	0.155118	0.109419	0.0830906
17	0.285643	0.145964	0.0994447	0.0798121
18	0.277775	0.143238	0.0993284	0.0774372
19	0.281731	0.147497	0.104974	0.0787605
20	0.274375	0.151112	0.0969218	0.0811611
21	0.270654	0.152822	0.100797	0.0835108
22	0.280228	0.140952	0.0977042	0.0844418
23	0.274151	0.152206	0.101368	0.0879194
24	0.274026	0.148927	0.103026	0.0764549
25	0.284608	0.153508	0.10444	0.0777771
26	0.278207	0.139824	0.0918794	0.0801768
27	0.274081	0.151992	0.106897	0.0889278
28	0.282084	0.142269	0.0969928	0.0772871
29	0.296812	0.150937	0.108559	0.084504
30	0.276451	0.139045	0.087812	0.0811307
31	0.292247	0.156212	0.108976	0.0854372
32	0.274724	0.143735	0.0961179	0.0807234
33	0.276764	0.150654	0.0998533	0.0799813
34	0.281859	0.147525	0.101199	0.0863014
35	0.277811	0.144343	0.1	0.0837669
36	0.278231	0.140873	0.101839	0.0723743
37	0.284391	0.138965	0.0978457	0.0748793
38	0.28901	0.154584	0.104303	0.0812746
39	0.289581	0.152543	0.104021	0.0861882
40	0.28728	0.145824	0.0986004	0.080666
41	0.279506	0.141261	0.0986193	0.0774193
42	0.273411	0.145079	0.101768	0.0758006
43	0.285023	0.155817	0.102886	0.0797839
44	0.283135	0.143785	0.102949	0.0801262
45	0.285182	0.152007	0.10522	0.0851185
46	0.277877	0.150367	0.0977045	0.0873607
47	0.282785	0.147502	0.100913	0.0776298
48	0.28255	0.146014	0.100267	0.0804612
49	0.285619	0.143799	0.100499	0.0744055
50	0.274694	0.150727	0.105045	0.0844325
51	0.288523	0.14371	0.104304	0.0872009
52	0.291675	0.144604	0.09799	0.0774137
53	0.276026	0.146479	0.105769	0.0835489
54	0.284083	0.15851	0.101226	0.0849289
55	0.280067	0.143107	0.0986416	0.0792865
56	0.282387	0.154664	0.10076	0.0801471
57	0.280672	0.141691	0.101946	0.0834067
58	0.267204	0.137595	0.0986771	0.0786441
59	0.278226	0.144034	0.0958541	0.0709093
60	0.28256	0.140548	0.0983941	0.0805886
61	0.265539	0.143515	0.0970414	0.0781404
62	0.291751	0.148068	0.101528	0.0830707
63	0.263483	0.14724	0.108294	0.0828595
64	0.282725	0.14949	0.0986183	0.0803194
65	0.2805	0.143937	0.101757	0.0751441
66	0.276799	0.146178	0.101477	0.0804976
67	0.291708	0.151787	0.102654	0.0786011
68	0.282665	0.150604	0.10227	0.0799318
69	0.280528	0.144998	0.103372	0.0802406
70	0.279112	0.143682	0.100019	0.0776803
71	0.291546	0.147249	0.0973785	0.0862701
72	0.277184	0.152705	0.112869	0.0826451
73	0.279698	0.14632	0.0996022	0.0805484
74	0.2866	0.156562	0.109466	0.0911463
75	0.280322	0.151521	0.101054	0.0884201
76	0.27454	0.142329	0.0967368	0.0764088
77	0.29672	0.153532	0.105069	0.0794433
78	0.280182	0.151754	0.101254	0.0800533
79	0.272467	0.140336	0.100997	0.0742753
80	0.279771	0.150841	0.106634	0.081967
81	0.287911	0.148722	0.106264	0.0844485
82	0.281244	0.146778	0.0951444	0.0772429
83	0.284099	0.139558	0.0944487	0.0781556
84	0.267944	0.145931	0.103151	0.0792178
85	0.288313	0.150187	0.108256	0.0844987
86	0.272482	0.145569	0.104957	0.0749424
87	0.286619	0.156296	0.111002	0.0871203
88	0.277859	0.139958	0.0866298	0.0759216
89	0.288978	0.150373	0.110526	0.0838842
90	0.287047	0.151919	0.100591	0.0805304
91	0.283848	0.153892	0.11036	0.0886748
92	0.277685	0.142341	0.103039	0.0763005
93	0.279934	0.154966	0.104516	0.0886608
94	0.28146	0.148299	0.10482	0.0813349
95	0.275228	0.148558	0.100823	0.0778027
96	0.289973	0.14482	0.101092	0.0773745
97	0.280531	0.150376	0.0981095	0.0804443
98	0.282395	0.148203	0.106426	0.0791975
99	0.287601	0.147406	0.101171	0.0853333
100	0.281609	0.147684	0.104315	0.0777913
101	0.282178	0.15477	0.101072	0.08112
102	0.277207	0.13923	0.0975881	0.0801963
103	0.296515	0.157373	0.109163	0.0813426
104	0.286442	0.141683	0.0993641	0.0793006
105	0.278843	0.151726	0.102958	0.0863931
106	0.278767	0.152093	0.105577	0.0836815
107	0.277955	0.148525	0.100599	0.0812923
108	0.269384	0.142019	0.101344	0.0812465
109	0.275754	0.143587	0.100428	0.08189
110	0.278863	0.143218	0.0988479	0.0795547
111	0.283	0.144063	0.106035	0.0823923
112	0.272696	0.143187	0.101904	0.0780074
113	0.280866	0.14502	0.113701	0.0876963
114	0.28404	0.148506	0.101716	0.0816286
115	0.286275	0.146638	0.101601	0.0811034
116	0.27961	0.141702	0.111759	0.0914031
117	0.279738	0.146264	0.0999444	0.0800395
118	0.282156	0.145585	0.102702	0.085663
119	0.275285	0.14361	0.0961442	0.0804413
120	0.27954	0.144356	0.094272	0.0875612
121	0.281489	0.150878	0.104165	0.0864441
122	0.277637	0.144472	0.0935649	0.0772077
123	0.27766	0.152088	0.0990066	0.0782411
124	0.286782	0.154828	0.105465	0.0853403
125	0.284239	0.150146	0.105431	0.0780347
126	0.273784	0.144588	0.103198	0.0784381
127	0.283113	0.136686	0.100096	0.0803994
128	0.273879	0.148926	0.10055	0.0766901
129	0.273683	0.143382	0.0989738	0.077214
130	0.285108	0.14925	0.10898	0.0822575
131	0.288248	0.156026	0.102454	0.0807008
132	0.269265	0.149707	0.0946186	0.0763447
133	0.284871	0.152662	0.105467	0.0856438
134	0.284099	0.147851	0.101957	0.079026
135	0.28672	0.150178	0.100698	0.0853321
136	0.268758	0.150281	0.10003	0.0783048
137	0.283586	0.141775	0.0982846	0.0823292
138	0.288317	0.157707	0.10666	0.0854097
139	0.277139	0.147951	0.109084	0.0814679
140	0.279511	0.147631	0.108207	0.0799842
141	0.281205	0.158566	0.104028	0.0848984
142	0.275828	0.146648	0.102022	0.0815623
143	0.274102	0.149314	0.103674	0.0795054
144	0.273877	0.148304	0.0949124	0.0765324
145	0.283498	0.147832	0.099312	0.0810925
146	0.277005	0.146653	0.101485	0.0801875
147	0.274976	0.153779	0.0966184	0.0809228
148	0.277229	0.150609	0.102724	0.0878732
149	0.289335	0.143228	0.102488	0.0782901
150	0.277381	0.142299	0.107032	0.0904142
151	0.286609	0.141304	0.102714	0.080916
152	0.298786	0.164391	0.113588	0.0918932
153	0.290765	0.152329	0.104914	0.0826264
154	0.267268	0.140329	0.102811	0.0795273
155	0.273052	0.156926	0.104721	0.0825151
156	0.272388	0.139113	0.101959	0.0753913
157	0.295362	0.14768	0.103936	0.0842564
158	0.281672	0.147971	0.100593	0.0895661
159	0.277506	0.152433	0.105645	0.081944
160	0.279073	0.147477	0.100397	0.0759438
161	0.2847	0.141067	0.100605	0.0837293
162	0.27146	0.146004	0.1004	0.0849997
163	0.289616	0.155832	0.107067	0.0814022
164	0.270965	0.144878	0.10077	0.0730969
165	0.281914	0.155782	0.106424	0.0798815
166	0.284853	0.145673	0.108605	0.0883298
167	0.28171	0.147099	0.0952157	0.0747736
168	0.280656	0.143397	0.103845	0.0763888
169	0.269071	0.138778	0.0990643	0.0822249
170	0.280517	0.147137	0.105873	0.0903057
171	0.283321	0.153804	0.107056	0.0846982
172	0.275316	0.140671	0.0972134	0.081688
173	0.273315	0.147143	0.100523	0.0824892
174	0.291427	0.149494	0.107401	0.085301
175	0.280585	0.144519	0.0983612	0.081529
176	0.276437	0.149211	0.107794	0.0819969
177	0.27406	0.148055	0.0965011	0.0840101
178	0.281498	0.147558	0.100532	0.080655
179	0.287257	0.149364	0.105741	0.0848167
180	0.271679	0.142508	0.0990118	0.0698668
181	0.277333	0.14779	0.108203	0.0836606
182	0.276175	0.146814	0.0990505	0.0727647
183	0.285793	0.155169	0.103306	0.0848557
184	0.288467	0.153938	0.10322	0.0845118
185	0.282165	0.149117	0.106575	0.0808322
186	0.282694	0.153455	0.105678	0.0889376
187	0.282877	0.155259	0.106463	0.0851517
188	0.272229	0.143144	0.102311	0.0765184
189	0.28532	0.139176	0.0906069	0.0745562
190	0.279721	0.139351	0.096762	0.0803835
191	0.274527	0.146185	0.0986139	0.0844581
192	0.283977	0.154126	0.102554	0.0847281
193	0.276948	0.141174	0.0939194	0.0809887
194	0.278506	0.146389	0.104238	0.0770298
195	0.283271	0.145212	0.102263	0.0818521
196	0.278865	0.146143	0.108102	0.0826569
197	0.282162	0.146391	0.101088	0.0845187
198	0.281707	0.14189	0.0965201	0.0833762
199	0.277097	0.147472	0.100608	0.0814574
200	0.281093	0.147042	0.101435	0.0831091
201	0.284111	0.143053	0.104154	0.0832333
202	0.277365	0.149061	0.104359	0.0785012
203	0.282283	0.145251	0.100117	0.0759353
204	0.266702	0.143359	0.106801	0.0860832
205	0.288764	0.153979	0.104005	0.0818023
206	0.288582	0.154951	0.1056	0.0857676
207	0.293968	0.158065	0.114113	0.0816607
208	0.26822	0.141072	0.100994	0.0790757
209	0.277292	0.144586	0.0959051	0.0769689
210	0.270673	0.14224	0.100467	0.0762484
211	0.267909	0.146021	0.0987962	0.0798723
212	0.275505	0.142145	0.0923004	0.0766564
213	0.269503	0.145977	0.100368	0.0834512
214	0.275798	0.141324	0.0965286	0.0810601
215	0.282251	0.150173	0.0976791	0.0847881
216	0.272932	0.14684	0.097443	0.0814004
217	0.280034	0.150083	0.101392	0.0776577
218	0.284253	0.158978	0.109194	0.0816097
219	0.273673	0.148382	0.0974559	0.0790162
220	0.290271	0.148322	0.10282	0.0846119
221	0.291377	0.149761	0.106593	0.0849997
222	0.294783	0.148713	0.0962085	0.0759265
223	0.282077	0.148105	0.101301	0.0825943
224	0.281995	0.143594	0.0928812	0.0771448
225	0.286513	0.148976	0.108038	0.0881335
226	0.277588	0.146213	0.10493	0.0803899
227	0.283108	0.142086	0.10484	0.0783465
228	0.296086	0.15508	0.102915	0.0890941
229	0.287093	0.154641	0.107508	0.0815523
230	0.284981	0.155569	0.098168	0.0848143
231	0.283842	0.148328	0.108205	0.0889506
232	0.28073	0.146963	0.089678	0.0830867
233	0.277615	0.161584	0.108132	0.0845523
234	0.287255	0.145228	0.108387	0.0815138
235	0.283655	0.154475	0.102638	0.0842008
236	0.270471	0.141466	0.0979736	0.0774776
237	0.277751	0.14128	0.0977264	0.076808
238	0.28364	0.152804	0.103963	0.0825361
239	0.274818	0.145713	0.0960505	0.0817942
240	0.299981	0.152189	0.100201	0.0781446
241	0.296345	0.145772	0.102647	0.0843416
242	0.283917	0.147138	0.107234	0.0755873
243	0.273458	0.150153	0.0999795	0.0787967
244	0.274276	0.138895	0.0985952	0.0743079
245	0.297479	0.159195	0.11072	0.0858598
246	0.280391	0.143579	0.100616	0.0834333
247	0.275172	0.143922	0.103836	0.0814212
248	0.271687	0.153554	0.0972918	0.0856317
249	0.268983	0.153565	0.102672	0.0846614
250	0.287762	0.152448	0.103007	0.0772733
251	0.287259	0.152072	0.101719	0.0806487
252	0.277136	0.154443	0.105755	0.0784147
253	0.280816	0.151714	0.0997362	0.0762954
254	0.277913	0.139535	0.103546	0.0865143
255	0.28595	0.14617	0.0967495	0.0809705
256	0.281064	0.14657	0.105013	0.0825453
257	0.286676	0.148834	0.101698	0.0784693
258	0.280595	0.148572	0.112706	0.0847787
259	0.284645	0.14965	0.10036	0.0822539
260	0.286477	0.148443	0.105946	0.0800176
261	0.279351	0.142862	0.107055	0.0786273
262	0.273565	0.147397	0.102222	0.0851548
263	0.277241	0.148417	0.100344	0.081515
264	0.278213	0.141236	0.102487	0.0805979
265	0.270335	0.141501	0.0998554	0.0762396
266	0.274195	0.150037	0.103571	0.0841957
267	0.277817	0.146181	0.106116	0.0784222
268	0.277446	0.146137	0.0963641	0.0816731
269	0.272388	0.14949	0.102022	0.0788976
270	0.290486	0.160055	0.106207	0.0844511
271	0.280475	0.145967	0.101221	0.0838829
272	0.284154	0.14967	0.0976511	0.0804354
273	0.291766	0.155808	0.109623	0.0888379
274	0.2785	0.137596	0.100042	0.079146
275	0.280714	0.149198	0.101115	0.0781748
276	0.275787	0.149461	0.0985856	0.0850793
277	0.291766	0.152764	0.106207	0.0822251
278	0.272608	0.144202	0.106435	0.086395
279	0.284496	0.145549	0.0960209	0.0818014
280	0.281687	0.149744	0.105513	0.0775837
281	0.29176	0.158451	0.10701	0.0817808
282	0.269994	0.142642	0.0990309	0.0853374
283	0.278798	0.143003	0.105994	0.0765977
284	0.273806	0.149196	0.0931961	0.0798378
285	0.274038	0.142499	0.104661	0.0833128
286	0.270756	0.144407	0.0989493	0.0851085
287	0.286662	0.150924	0.0984368	0.0797491
288	0.285227	0.15071	0.106833	0.0845108
289	0.268699	0.145727	0.098575	0.0782017
290	0.274319	0.150418	0.104204	0.0843038
291	0.276856	0.151053	0.106916	0.0805198
292	0.28283	0.147087	0.102589	0.0793824
293	0.274845	0.144706	0.102447	0.0786924
294	0.301193	0.157421	0.106297	0.0817575
295	0.281761	0.138661	0.103711	0.0837512
296	0.284309	0.149989	0.105155	0.085934
297	0.282236	0.142219	0.102503	0.0762899
298	0.265805	0.136444	0.0968699	0.0705465
299	0.28983	0.150071	0.0987051	0.0827109
300	0.270825	0.145994	0.0968618	0.0773158
301	0.285232	0.151165	0.10311	0.077333
302	0.282601	0.151297	0.107902	0.0846138
303	0.272631	0.152538	0.104926	0.0878321
304	0.267444	0.141347	0.0944894	0.0796222
305	0.27247	0.142183	0.0993468	0.0820401
306	0.281701	0.156099	0.105434	0.0828101
307	0.280247	0.14431	0.10503	0.0782809
308	0.27468	0.129316	0.0993693	0.0739221
309	0.286546	0.143648	0.101555	0.0792035
310	0.290286	0.15379	0.0956741	0.0811992
311	0.279597	0.155558	0.0993853	0.0848934
312	0.283902	0.150424	0.104332	0.0781279
313	0.279676	0.140187	0.0963792	0.0844514
314	0.282153	0.153256	0.102226	0.0846489
315	0.290075	0.156013	0.105774	0.0794714
316	0.279481	0.15098	0.101157	0.0747359
317	0.291188	0.142405	0.101772	0.0808434
318	0.274443	0.146736	0.102319	0.0789518
319	0.271504	0.155753	0.103926	0.0873645
320	0.262585	0.141294	0.0960821	0.0814802
321	0.281779	0.151741	0.100444	0.0807791
322	0.289794	0.156293	0.115662	0.0903041
323	0.285549	0.15221	0.108705	0.0822565
324	0.277652	0.146158	0.0968153	0.0790492
325	0.266467	0.140257	0.100789	0.0780987
326	0.274903	0.147563	0.101788	0.0795117
327	0.279664	0.150671	0.100593	0.0825062
328	0.274566	0.141881	0.0958923	0.0803611
329	0.290396	0.149069	0.104471	0.0852235
330	0.280494	0.158241	0.105673	0.0813666
331	0.283926	0.145189	0.0947052	0.0750203
332	0.27931	0.155209	0.105531	0.0762641
333	0.28213	0.154086	0.109973	0.084421
334	0.289479	0.1475	0.0928182	0.0745617
335	0.286771	0.149668	0.105658	0.0883756
336	0.288355	0.161912	0.103077	0.0874323
337	0.29042	0.137605	0.0983798	0.0743131
338	0.276944	0.151607	0.106593	0.0812768
339	0.272775	0.154435	0.103041	0.0808157
340	0.277805	0.15304	0.100235	0.0792093
341	0.278498	0.143296	0.0978605	0.0784752
342	0.290063	0.146	0.107185	0.0884219
343	0.283977	0.152336	0.105186	0.0800863
344	0.273178	0.149581	0.100674	0.08491
345	0.289473	0.152153	0.108959	0.0861713
346	0.285269	0.148986	0.100459	0.0851708
347	0.28515	0.151823	0.103714	0.081743
348	0.273057	0.152056	0.0991343	0.0805046
349	0.286057	0.156658	0.101877	0.0803514
350	0.282183	0.150465	0.103476	0.0809226
351	0.269015	0.147736	0.0963293	0.0749432
352	0.29043	0.145061	0.108755	0.0846229
353	0.277433	0.145418	0.105746	0.0803687
354	0.288751	0.154453	0.103655	0.0891354
355	0.278711	0.147737	0.0992874	0.077322
356	0.281081	0.148468	0.104685	0.0804028
357	0.286038	0.15192	0.10563	0.0836227
358	0.282689	0.153858	0.108923	0.0847772
359	0.280524	0.146432	0.0965059	0.0803289
360	0.288277	0.145526	0.0955335	0.0755663
361	0.281516	0.156145	0.106868	0.087791
362	0.271215	0.140899	0.0954873	0.0793056
363	0.28453	0.150829	0.10451	0.0847384
364	0.292671	0.151339	0.104399	0.0855088
365	0.280004	0.148871	0.097262	0.0819588
366	0.268424	0.143485	0.0993327	0.0813493
367	0.277631	0.146652	0.106978	0.0806036
368	0.284714	0.139431	0.0981157	0.0822428
369	0.277601	0.147879	0.100812	0.0753187
370	0.277241	0.142775	0.0955427	0.0797023
371	0.289578	0.155244	0.105699	0.0877641
372	0.277327	0.153543	0.104639	0.0844955
373	0.277248	0.140306	0.106151	0.0744329
374	0.279831	0.143656	0.100311	0.0795653
375	0.277661	0.145288	0.105999	0.0839765
376	0.283478	0.154164	0.0994044	0.082549
377	0.275599	0.149193	0.104387	0.0857215
378	0.26297	0.146534	0.0986262	0.0815939
379	0.282379	0.14888	0.104417	0.0891942
380	0.275479	0.138908	0.09696	0.0697612
381	0.292187	0.148027	0.101692	0.0814645
382	0.277414	0.142589	0.101584	0.0795375
383	0.277978	0.148754	0.103004	0.0800296
384	0.275964	0.145278	0.0956259	0.0766518
385	0.279471	0.150458	0.100779	0.0787948
386	0.284286	0.165859	0.105578	0.0774979
387	0.275901	0.14591	0.101865	0.0836766
388	0.28579	0.151832	0.104402	0.0813138
389	0.274488	0.143295	0.102019	0.0788626
390	0.288658	0.152757	0.106202	0.0817053
391	0.277241	0.154764	0.107437	0.0836576
392	0.29557	0.150503	0.107333	0.0830281
393	0.275521	0.150286	0.096227	0.0890158
394	0.275249	0.1541	0.0973662	0.085666
395	0.276671	0.135794	0.101517	0.0776231
396	0.28163	0.147232	0.0910107	0.0809609
397	0.286694	0.154445	0.104781	0.0866581
398	0.279014	0.150854	0.100146	0.0841889
399	0.279994	0.141927	0.10005	0.0835791
400	0.287234	0.148749	0.10429	0.0800991
401	0.283531	0.135983	0.0983713	0.0795927
402	0.27075	0.149179	0.10338	0.0851035
403	0.264641	0.147005	0.105192	0.0863121
404	0.282852	0.148387	0.102678	0.0873508
405	0.294675	0.150916	0.110394	0.0856052
406	0.278122	0.156912	0.104711	0.0870181
407	0.276881	0.142834	0.102637	0.0778755
408	0.281314	0.14711	0.103618	0.0856019
409	0.282201	0.152007	0.112071	0.0820296
410	0.274839	0.142849	0.0961387	0.075968
411	0.269178	0.151905	0.0956122	0.0758231
412	0.279835	0.144573	0.0988615	0.0775843
413	0.262886	0.148238	0.102875	0.082856
414	0.273859	0.151603	0.0985926	0.084777
415	0.275265	0.145942	0.0935246	0.0749434
416	0.287909	0.152245	0.103347	0.0832549
417	0.277734	0.153279	0.0987901	0.0815968
418	0.280148	0.151524	0.0998345	0.0783553
419	0.280835	0.147232	0.112981	0.0807617
420	0.276503	0.146732	0.10053	0.0736661
421	0.287811	0.149153	0.106195	0.0820444
422	0.284375	0.142527	0.102894	0.0794482
423	0.279001	0.14157	0.104049	0.0800209
424	0.28024	0.155472	0.11208	0.0853439
425	0.2702	0.142665	0.0945326	0.0787351
426	0.28	0.151136	0.0963532	0.0758136
427	0.284143	0.1468	0.11064	0.0843921
428	0.272729	0.147737	0.0999393	0.0801052
429	0.280033	0.137725	0.0913253	0.0788002
430	0.272655	0.140489	0.104787	0.0774119
431	0.276504	0.144017	0.103354	0.07477
432	0.281212	0.148592	0.102279	0.0810988
433	0.267813	0.143376	0.099265	0.0752192
434	0.286606	0.159224	0.115754	0.0905142
435	0.2741	0.148588	0.101133	0.080979
436	0.282054	0.150561	0.109278	0.0760102
437	0.292027	0.147856	0.101308	0.0827223
438	0.287368	0.151498	0.101159	0.0757358
439	0.282036	0.148994	0.105139	0.0836123
440	0.282737	0.157688	0.102245	0.086536
441	0.279735	0.146831	0.101488	0.0786184
442	0.273062	0.15391	0.0987777	0.0852712
443	0.277866	0.14611	0.101535	0.0838228
444	0.293265	0.15355	0.105342	0.0809949
445	0.285971	0.150806	0.0985182	0.0766276
446	0.279435	0.14681	0.0991704	0.0814521
447	0.275008	0.147579	0.102911	0.0862176
448	0.279906	0.144559	0.0960063	0.0755196
449	0.272052	0.143285	0.0940338	0.0782151
450	0.288736	0.151395	0.106523	0.0878522
451	0.274975	0.140008	0.0972359	0.0789548
452	0.290555	0.151586	0.101385	0.0798873
453	0.28182	0.149953	0.0963594	0.0761372
454	0.281385	0.140591	0.10822	0.0827685
455	0.269541	0.136671	0.100966	0.078872
456	0.276959	0.144536	0.0977718	0.083226
457	0.279115	0.146348	0.0993276	0.0806526
458	0.286967	0.155294	0.0992655	0.0829882
459	0.287444	0.151738	0.101243	0.0893875
460	0.270302	0.134873	0.0980343	0.0723506
461	0.284077	0.140699	0.102457	0.0801926
462	0.282091	0.144771	0.103005	0.0819218
463	0.278583	0.1483	0.0931392	0.0764038
464	0.294928	0.152819	0.108955	0.0875338
465	0.287518	0.157125	0.101178	0.0846547
466	0.278736	0.144831	0.0998128	0.0759401
467	0.282504	0.145932	0.0983525	0.0814633
468	0.278503	0.145622	0.0981819	0.0807363
469	0.26261	0.142582	0.102618	0.0804114
470	0.284105	0.148508	0.0973084	0.0815485
471	0.277779	0.154595	0.107901	0.0818236
472	0.292655	0.158563	0.112201	0.0820726
473	0.275173	0.145478	0.10518	0.0822175
474	0.278426	0.153388	0.103068	0.0813939
475	0.287537	0.147938	0.0996272	0.0821967
476	0.283189	0.142796	0.0983049	0.0802669
477	0.279615	0.139272	0.0966399	0.0761162
478	0.295779	0.151568	0.109794	0.086471
479	0.289106	0.145649	0.105	0.0794705
480	0.285097	0.14469	0.0976218	0.0782298
481	0.288345	0.150145	0.107244	0.0828835
482	0.28177	0.157608	0.104473	0.0809787
483	0.271631	0.146458	0.0956189	0.0778347
484	0.267858	0.14348	0.100662	0.0788211
485	0.28589	0.150762	0.104569	0.0893557
486	0.272157	0.148428	0.106354	0.0830415
487	0.284196	0.149337	0.100909	0.0852522
488	0.280862	0.151185	0.0940964	0.0748674
489	0.289644	0.153033	0.10686	0.0799525
490	0.282913	0.149657	0.105266	0.0796851
491	0.289523	0.157698	0.109218	0.0845318
492	0.279405	0.150331	0.0970095	0.0837565
493	0.287272	0.151498	0.103697	0.0818661
494	0.28336	0.149064	0.104792	0.0813614
495	0.272356	0.140246	0.0922613	0.0787397
496	0.273288	0.141789	0.103813	0.082311
497	0.271548	0.142589	0.099025	0.0780564
498	0.276751	0.153633	0.106492	0.0880397
499	0.281008	0.154964	0.105889	0.0840824
500	0.284802	0.152285	0.102494	0.0804054
501	0.295272	0.145862	0.109461	0.083208
502	0.26651	0.142406	0.0997626	0.0806291
503	0.278469	0.146333	0.103681	0.0892818
504	0.277825	0.144995	0.104565	0.0814622
505	0.291701	0.158304	0.104607	0.0836738
506	0.290456	0.152273	0.108852	0.0830937
507	0.277169	0.149308	0.104905	0.0857618
508	0.274407	0.144836	0.0976136	0.0782781
509	0.28775	0.149183	0.108405	0.0820029
510	0.289037	0.154613	0.104932	0.0802913
511	0.284752	0.150927	0.10875	0.0838744
512	0.278464	0.152772	0.112197	0.0899449
513	0.280603	0.143797	0.0985071	0.0800562
514	0.288365	0.157202	0.103867	0.0816354
515	0.283824	0.153121	0.102731	0.0775961
516	0.299179	0.148003	0.0965384	0.0824285
517	0.288273	0.147106	0.105841	0.0782118
518	0.282261	0.148917	0.105906	0.0852514
519	0.287405	0.143766	0.0960775	0.0853035
520	0.276116	0.159489	0.103631	0.0819328
521	0.270713	0.142856	0.0996958	0.0816864
522	0.281138	0.152655	0.109398	0.0855112
523	0.282581	0.143571	0.0997974	0.0760886
524	0.288956	0.14114	0.0978095	0.0799618
525	0.261737	0.134638	0.0988363	0.0781544
526	0.283706	0.149322	0.10059	0.0749614
527	0.296099	0.158968	0.103231	0.0877739
528	0.27749	0.148247	0.104288	0.0799969
529	0.26299	0.145774	0.104504	0.0775514
530	0.279498	0.158513	0.109349	0.0867966
531	0.28096	0.147891	0.0938322	0.0807168
532	0.277317	0.149917	0.103634	0.0793641
533	0.285223	0.144362	0.103912	0.0797303
534	0.29225	0.14694	0.10625	0.0798635
535	0.279956	0.148308	0.0966746	0.0800944
536	0.288051	0.14942	0.0955167	0.0762123
537	0.283713	0.144414	0.103207	0.0806106
538	0.278247	0.142835	0.104157	0.0851945
539	0.273649	0.143739	0.0969841	0.0751833
540	0.290384	0.158858	0.110186	0.0867809
541	0.264883	0.137676	0.102764	0.0730472
542	0.273301	0.13524	0.0897762	0.0746261
543	0.279045	0.139658	0.098989	0.0819447
544	0.263477	0.142318	0.0971845	0.0778047
545	0.267745	0.134503	0.0897916	0.0796926
546	0.26788	0.140742	0.0992854	0.0812889
547	0.275743	0.147349	0.0960421	0.077409
548	0.272205	0.143002	0.0984917	0.0834009
549	0.28288	0.149081	0.112313	0.0833653
550	0.28956	0.157327	0.10632	0.0866788
551	0.275998	0.15133	0.106479	0.0869175
552	0.289399	0.157753	0.103207	0.0829597
553	0.282718	0.14338	0.0993448	0.0822335
554	0.271777	0.147747	0.103823	0.0793533
555	0.281088	0.14372	0.105133	0.086162
556	0.290453	0.152841	0.102954	0.0836618
557	0.28195	0.152261	0.105367	0.0899077
558	0.28425	0.155039	0.103789	0.0867317
559	0.281926	0.147587	0.094164	0.0785375
560	0.275975	0.136827	0.101214	0.081913
561	0.273616	0.150569	0.100119	0.080243
562	0.279415	0.139927	0.103294	0.0848126
563	0.276845	0.147543	0.097065	0.0808933
564	0.293807	0.147566	0.099473	0.0799501
565	0.277556	0.143842	0.109409	0.0841155
566	0.287113	0.143443	0.103924	0.0814102
567	0.292269	0.15538	0.108219	0.0957973
568	0.27387	0.142737	0.102228	0.0804673
569	0.275115	0.147404	0.0968626	0.0757167
570	0.283924	0.143973	0.0957399	0.0793494
571	0.267538	0.147892	0.108107	0.0852238
572	0.268085	0.140434	0.0948725	0.0757441
573	0.285599	0.147463	0.107425	0.081535
574	0.283044	0.159505	0.107495	0.0893261
575	0.27957	0.147376	0.0951352	0.0801606
576	0.270614	0.141968	0.105953	0.0839126
577	0.273062	0.148031	0.101302	0.0783108
578	0.275056	0.144734	0.097287	0.0764628
579	0.280005	0.151049	0.102707	0.0831339
580	0.295225	0.154713	0.115252	0.0900368
581	0.293721	0.160693	0.115599	0.0871843
582	0.277713	0.153244	0.103667	0.0830759
583	0.280599	0.155519	0.103134	0.0817004
584	0.283079	0.149654	0.0997405	0.0813849
585	0.277538	0.144717	0.105829	0.0767402
586	0.279221	0.148907	0.101222	0.0791783
587	0.279542	0.149283	0.103895	0.0845877
588	0.275249	0.148257	0.0977356	0.0700564
589	0.281219	0.148166	0.104267	0.079165
590	0.288916	0.142253	0.101157	0.0796212
591	0.28435	0.149157	0.104372	0.08465
592	0.263223	0.147041	0.0983175	0.0797926
593	0.27734	0.146632	0.110607	0.0848888
594	0.275646	0.146752	0.103332	0.0802783
595	0.288752	0.146207	0.103381	0.0858865
596	0.28466	0.160183	0.100355	0.0819322
597	0.263171	0.13625	0.0978336	0.0776386
598	0.283659	0.152547	0.107029	0.0801709
599	0.295998	0.159469	0.101991	0.0805826
600	0.27151	0.150141	0.10589	0.0780163
601	0.293601	0.152435	0.104924	0.0753676
602	0.277031	0.142973	0.0919399	0.0810485
603	0.28996	0.157277	0.103586	0.085225
604	0.288642	0.153115	0.103687	0.0835695
605	0.289878	0.139987	0.0950236	0.0803744
606	0.278455	0.133777	0.0926691	0.0729655
607	0.266058	0.136323	0.0911089	0.0719582
608	0.286398	0.158473	0.105567	0.084782
609	0.271869	0.136947	0.0987402	0.0774192
610	0.287248	0.153794	0.0967005	0.0832084
611	0.281076	0.136936	0.101542	0.0757378
612	0.28098	0.139947	0.107613	0.0803492
613	0.281422	0.146069	0.100194	0.0891005
614	0.271675	0.149963	0.0999112	0.0811475
615	0.269586	0.149069	0.0978894	0.0801958
616	0.278586	0.144989	0.101891	0.0779462
617	0.28406	0.149865	0.103502	0.0782365
618	0.282084	0.155567	0.106009	0.0883592
619	0.278778	0.139255	0.10279	0.0803626
620	0.285274	0.149288	0.105525	0.0823774
621	0.277827	0.148943	0.101819	0.0841826
622	0.28979	0.140428	0.104276	0.0788218
623	0.285001	0.145895	0.104917	0.0810416
624	0.281077	0.149704	0.108808	0.0795761
625	0.279701	0.143348	0.0974777	0.0773964
626	0.286718	0.153808	0.102394	0.0862784
627	0.279608	0.145384	0.0986579	0.0787963
628	0.280156	0.142707	0.101035	0.0725283
629	0.285664	0.147652	0.0990212	0.0834516
630	0.284142	0.143644	0.104377	0.0857941
631	0.282833	0.148048	0.101879	0.0806466
632	0.276247	0.148701	0.0932961	0.0799861
633	0.283161	0.152002	0.101436	0.0799466
634	0.28227	0.14852	0.0988558	0.0786572
635	0.295621	0.1583	0.101232	0.0844897
636	0.289208	0.148033	0.102361	0.0821462
637	0.277292	0.14445	0.102936	0.0816296
638	0.280198	0.142385	0.105218	0.0831246
639	0.277446	0.140973	0.0987169	0.0849382
640	0.278905	0.156954	0.105832	0.0853645
641	0.284288	0.152274	0.0997643	0.0826214
642	0.288448	0.155582	0.103596	0.0890956
643	0.274884	0.149795	0.0999911	0.0752168
644	0.294672	0.160605	0.114199	0.089962
645	0.29274	0.165154	0.108912	0.0861886
646	0.285087	0.139253	0.0991423	0.07822
647	0.295901	0.159724	0.107165	0.0838635
648	0.270734	0.151778	0.105617	0.0785412
649	0.286283	0.143192	0.100584	0.0781864
650	0.273843	0.146593	0.107562	0.077955
651	0.27188	0.141142	0.0991196	0.0777115
652	0.275008	0.151093	0.104516	0.0838889
653	0.2793	0.141287	0.102374	0.0782884
654	0.280222	0.154569	0.0981632	0.0825454
655	0.283561	0.144501	0.0983354	0.0834095
656	0.27686	0.155491	0.106437	0.0828285
657	0.279069	0.148761	0.100262	0.0839537
658	0.274493	0.149999	0.107097	0.0794698
659	0.28169	0.146156	0.101757	0.0814395
660	0.28435	0.149059	0.100991	0.078233
661	0.265525	0.141899	0.102788	0.0778055
662	0.263329	0.140939	0.101305	0.0825997
663	0.272053	0.141747	0.0971009	0.0796466
664	0.289506	0.152418	0.104969	0.0853238
665	0.273346	0.140915	0.0988306	0.0834573
666	0.282803	0.152798	0.0991649	0.085684
667	0.267984	0.14292	0.0978326	0.0806694
668	0.275245	0.148175	0.103429	0.0855791
669	0.281254	0.152344	0.106252	0.086313
670	0.285654	0.15559	0.101238	0.0838771
671	0.278985	0.143132	0.100442	0.07943
672	0.287689	0.155302	0.104213	0.0855805
673	0.265743	0.139047	0.0996621	0.07657
674	0.287014	0.14685	0.101788	0.0848021
675	0.273258	0.149673	0.107996	0.0823125
676	0.270506	0.145928	0.105111	0.0777025
677	0.283849	0.148969	0.108625	0.0861828
678	0.270449	0.143473	0.0999731	0.0836043
679	0.275243	0.147276	0.111025	0.0893403
680	0.276452	0.139372	0.0977204	0.0753147
681	0.277497	0.144603	0.0996957	0.0836231
682	0.288386	0.161833	0.110098	0.0857131
683	0.265277	0.140548	0.0978331	0.0774241
684	0.284379	0.149157	0.100647	0.0812461
685	0.278341	0.145031	0.0942741	0.0741298
686	0.281391	0.14425	0.104551	0.0836602
687	0.292978	0.159796	0.105615	0.0885283
688	0.286115	0.144697	0.0975603	0.0762077
689	0.285121	0.144003	0.0980981	0.0814224
690	0.27717	0.151876	0.100732	0.0817035
691	0.286736	0.149095	0.0972018	0.0799055
692	0.288858	0.155548	0.103274	0.0787975
693	0.284387	0.145578	0.101082	0.0766799
694	0.283601	0.147015	0.101617	0.0854052
695	0.288644	0.16249	0.10969	0.0873725
696	0.283504	0.152667	0.102068	0.0807858
697	0.274516	0.138062	0.0971241	0.0799038
698	0.286647	0.156887	0.10719	0.0855533
699	0.270703	0.143596	0.0976917	0.0750953
700	0.279674	0.152458	0.105515	0.0832136
701	0.278406	0.149362	0.104934	0.0771561
702	0.282114	0.150056	0.10459	0.0839972
703	0.279514	0.15622	0.10645	0.0855839
704	0.284956	0.139871	0.10326	0.0822168
705	0.271587	0.147971	0.09948	0.0738027
706	0.279935	0.141835	0.10743	0.0860614
707	0.274846	0.145105	0.0975755	0.0786589
708	0.286576	0.146515	0.109728	0.0843396
709	0.284093	0.150386	0.0999089	0.0791681
710	0.266883	0.146929	0.101352	0.079897
711	0.279493	0.145251	0.104541	0.0822262
712	0.273582	0.144856	0.107439	0.0831735
713	0.268633	0.156267	0.0991004	0.0745121
714	0.283327	0.143291	0.0939423	0.0782266
715	0.273988	0.141373	0.102163	0.075388
716	0.296667	0.152067	0.105697	0.0808994
717	0.278946	0.14463	0.100233	0.0786755
718	0.280424	0.152288	0.0997391	0.0895882
719	0.28524	0.147994	0.106526	0.0750664
720	0.266763	0.148297	0.0957801	0.0816431
721	0.290436	0.153418	0.102197	0.0801281
722	0.284598	0.146265	0.0988874	0.0785568
723	0.287657	0.153673	0.10176	0.0848719
724	0.279961	0.152404	0.102371	0.0810536
725	0.270804	0.146001	0.0954426	0.0764297
726	0.269447	0.145589	0.106014	0.0816365
727	0.272834	0.14829	0.101943	0.0757985
728	0.284165	0.145637	0.103308	0.0804888
729	0.289604	0.15029	0.110226	0.0864649
730	0.275015	0.139734	0.107516	0.0831679
731	0.265127	0.142319	0.0965977	0.081495
732	0.282435	0.147797	0.103529	0.0862404
733	0.292851	0.149748	0.112077	0.0855021
734	0.278808	0.142158	0.0930877	0.0781872
735	0.278311	0.15111	0.0964751	0.0815504
736	0.277153	0.146687	0.107324	0.0867461
737	0.275603	0.155148	0.105672	0.0840442
738	0.282411	0.142169	0.100248	0.0757613
739	0.272796	0.144341	0.107212	0.0802091
740	0.290725	0.155716	0.10591	0.0826967
741	0.283068	0.149873	0.103397	0.0811778
742	0.288067	0.154555	0.102558	0.086733
743	0.273289	0.133253	0.0898291	0.0784434
744	0.27938	0.148547	0.0961114	0.0773569
745	0.272223	0.142623	0.105004	0.0816976
746	0.281695	0.151224	0.102627	0.0854385
747	0.279317	0.137835	0.0979709	0.0829421
748	0.27779	0.147087	0.0978974	0.081593
749	0.272053	0.144372	0.100661	0.0808255
750	0.281466	0.147638	0.0949622	0.0803313
751	0.282259	0.154397	0.102841	0.0831253
752	0.288084	0.144676	0.101215	0.0898084
753	0.292056	0.150703	0.10099	0.0843603
754	0.284073	0.152397	0.100476	0.0910938
755	0.282355	0.146583	0.103991	0.0839463
756	0.271596	0.142534	0.0985796	0.0795672
757	0.261754	0.149013	0.104518	0.0815349
758	0.279686	0.1456	0.0988595	0.081115
759	0.284865	0.153759	0.107864	0.0878142
760	0.272701	0.13937	0.0984053	0.0808084
761	0.271578	0.144201	0.103102	0.0794987
762	0.273916	0.142533	0.107897	0.0803061
763	0.276234	0.153539	0.103195	0.083447
764	0.280388	0.143328	0.0944691	0.0777062
765	0.28706	0.143734	0.100215	0.081088
766	0.289662	0.142649	0.09854	0.0765287
767	0.278721	0.148262	0.101507	0.0829796
768	0.271739	0.147418	0.102191	0.0816029
769	0.272449	0.144745	0.10289	0.0820495
770	0.273975	0.151929	0.0985545	0.0824429
771	0.274618	0.144094	0.10802	0.0846246
772	0.286371	0.151318	0.10838	0.084589
773	0.271334	0.141332	0.0950283	0.0793332
774	0.278878	0.141294	0.104892	0.0858234
775	0.29936	0.147584	0.107068	0.0770612
776	0.275359	0.141146	0.0997364	0.0800198
777	0.277173	0.144355	0.100987	0.0863212
778	0.282522	0.140755	0.0974739	0.0775065
779	0.28629	0.152314	0.10827	0.0917082
780	0.291202	0.159875	0.102693	0.0816819
781	0.289329	0.151804	0.114699	0.0866575
782	0.292956	0.147128	0.103865	0.0798576
783	0.283547	0.147443	0.10139	0.0817666
784	0.279815	0.150886	0.100908	0.0831751
785	0.278003	0.141456	0.104274	0.075156
786	0.273945	0.140917	0.0942725	0.0792783
787	0.281887	0.141148	0.0988204	0.0793929
788	0.272175	0.150448	0.106464	0.0855082
789	0.277635	0.143407	0.102266	0.084868
790	0.274299	0.145909	0.103343	0.0824553
791	0.269977	0.138638	0.0982292	0.0729204
792	0.283628	0.149083	0.0998833	0.078611
793	0.286174	0.158792	0.109247	0.0850081
794	0.276084	0.138383	0.0982151	0.0747388
795	0.273799	0.143416	0.103653	0.0802336
796	0.284431	0.154592	0.108158	0.0852134
797	0.289967	0.148342	0.104534	0.0794043
798	0.276564	0.143382	0.106293	0.0850179
799	0.29217	0.150361	0.0955301	0.0782155
800	0.285882	0.156719	0.103226	0.0800434
801	0.277611	0.146326	0.10579	0.0771193
802	0.289965	0.1543	0.107573	0.0809672
803	0.285351	0.145785	0.103079	0.076418
804	0.280317	0.154596	0.101948	0.0846989
805	0.278822	0.149641	0.104195	0.0795079
806	0.274967	0.149251	0.104714	0.0847842
807	0.300251	0.156488	0.102889	0.0759278
808	0.285489	0.14634	0.0973158	0.0739794
809	0.283584	0.15096	0.110701	0.0829553
810	0.284075	0.145365	0.105841	0.080588
811	0.275057	0.145968	0.105749	0.0803335
812	0.276461	0.149531	0.10842	0.0735234
813	0.282939	0.148233	0.100148	0.0859432
814	0.271819	0.14498	0.101296	0.077053
815	0.283955	0.16405	0.100595	0.0904693
816	0.288709	0.148757	0.109997	0.0812645
817	0.275241	0.136898	0.0909167	0.0704224
818	0.292746	0.154106	0.111091	0.0835949
819	0.284901	0.148601	0.101776	0.0868136
820	0.288596	0.15037	0.104081	0.082535
821	0.282725	0.144857	0.0971579	0.0828106
822	0.28922	0.144297	0.108552	0.0818183
823	0.273316	0.137714	0.0961847	0.0807661
824	0.284839	0.149008	0.106408	0.0861302
825	0.273576	0.151497	0.0943589	0.0816938
826	0.281574	0.141966	0.105243	0.0894421
827	0.283707	0.153192	0.102188	0.0845789
828	0.268043	0.146609	0.0960789	0.0794402
829	0.282032	0.139021	0.101981	0.0739336
830	0.2771	0.153115	0.101226	0.0801376
831	0.28207	0.150719	0.100194	0.0759121
832	0.268286	0.141409	0.0987233	0.0825972
833	0.283361	0.154149	0.110107	0.0867079
834	0.274692	0.140752	0.100956	0.0739664
835	0.297579	0.149157	0.106685	0.0817224
836	0.283553	0.143793	0.105749	0.0775057
837	0.278796	0.147795	0.099967	0.083289
838	0.285326	0.15117	0.0980654	0.0808908
839	0.278385	0.152544	0.104311	0.0838095
840	0.281784	0.144985	0.101752	0.0803183
841	0.289357	0.156952	0.106261	0.0840213
842	0.280335	0.14369	0.105354	0.0808302
843	0.286909	0.150052	0.10586	0.0873023
844	0.286593	0.161464	0.11725	0.0844958
845	0.281548	0.145223	0.0992768	0.0762128
846	0.292386	0.156465	0.109615	0.085318
847	0.273254	0.143929	0.097397	0.0770557
848	0.280866	0.149341	0.108293	0.0836953
849	0.276676	0.14482	0.106648	0.0855172
850	0.276274	0.150519	0.100979	0.0892762
851	0.278013	0.143426	0.105474	0.0776479
852	0.280528	0.14405	0.113151	0.0829826
853	0.285922	0.14475	0.0996017	0.0797046
854	0.273255	0.147133	0.0998552	0.0807374
855	0.28909	0.150625	0.107604	0.0822126
856	0.282107	0.138645	0.102853	0.0783674
857	0.287136	0.151394	0.101251	0.0822233
858	0.281183	0.145161	0.101515	0.0793821
859	0.277233	0.14743	0.101781	0.0804875
860	0.276013	0.148238	0.0981243	0.0708883
861	0.275067	0.142716	0.101425	0.0824958
862	0.281788	0.151268	0.108657	0.0805464
863	0.271483	0.148623	0.097905	0.0792311
864	0.273413	0.146591	0.107	0.0881239
865	0.281426	0.150645	0.10559	0.0799701
866	0.283078	0.139583	0.10007	0.0815089
867	0.272029	0.142246	0.106644	0.0863582
868	0.290299	0.153938	0.104265	0.0903354
869	0.28245	0.147294	0.0951626	0.0833448
870	0.282942	0.143609	0.0956284	0.076611
871	0.289713	0.146445	0.100164	0.0729944
872	0.290652	0.151171	0.103515	0.0854147
873	0.284807	0.155518	0.102459	0.0820698
874	0.26843	0.144443	0.109653	0.080501
875	0.279363	0.141998	0.0971132	0.0816089
876	0.278564	0.146393	0.103703	0.0738153
877	0.287526	0.156436	0.110345	0.0832739
878	0.279999	0.14451	0.102093	0.0776042
879	0.284241	0.144671	0.100222	0.0826966
880	0.284707	0.146879	0.105988	0.085442
881	0.2836	0.137349	0.10105	0.0706372
882	0.284867	0.146786	0.10482	0.085409
883	0.281981	0.144082	0.104634	0.0753961
884	0.28682	0.15586	0.110661	0.0875955
885	0.274503	0.151466	0.0950825	0.0786563
886	0.271732	0.143041	0.099025	0.0809073
887	0.271538	0.143014	0.0987753	0.0843823
888	0.274544	0.145255	0.100449	0.0823884
889	0.279466	0.155399	0.0984775	0.079729
890	0.291424	0.152092	0.104491	0.0874184
891	0.288866	0.14972	0.100467	0.0827575
892	0.281459	0.142179	0.107283	0.0777391
893	0.284179	0.149875	0.0996856	0.077839
894	0.283579	0.139134	0.10092	0.0800862
895	0.282964	0.142228	0.102533	0.0814564
896	0.280285	0.141933	0.0992672	0.0858884
897	0.278666	0.140935	0.0964645	0.0779747
898	0.277828	0.146397	0.102051	0.0841581
899	0.278839	0.149605	0.0972794	0.0793814
900	0.277366	0.165147	0.102592	0.0864797
901	0.282411	0.152547	0.105738	0.0852336
902	0.278321	0.145673	0.101956	0.0747646
903	0.284185	0.151601	0.103501	0.0770238
904	0.274646	0.146043	0.0983996	0.0848007
905	0.283392	0.147638	0.104817	0.0836573
906	0.282863	0.145601	0.0990386	0.0792842
907	0.277919	0.149987	0.104513	0.0883655
908	0.274479	0.137706	0.0950685	0.0719913
909	0.282877	0.1445	0.100412	0.0776944
910	0.287204	0.152436	0.102876	0.077363
911	0.289919	0.155586	0.107424	0.0831953
912	0.273873	0.144447	0.101472	0.0843247
913	0.28323	0.149442	0.104096	0.0887014
914	0.285603	0.147762	0.102157	0.0837466
915	0.273343	0.149688	0.0993957	0.0851426
916	0.288442	0.154563	0.112882	0.0817257
917	0.295824	0.152431	0.102674	0.0818544
918	0.294685	0.158289	0.108639	0.0867767
919	0.269035	0.143307	0.103666	0.0776108
920	0.286511	0.147841	0.108271	0.0827165
921	0.283963	0.143753	0.100996	0.0775464
922	0.284403	0.153939	0.106208	0.085058
923	0.270398	0.144604	0.0979436	0.0854132
924	0.280844	0.141411	0.0996036	0.0732852
925	0.286937	0.147452	0.104885	0.0790041
926	0.27643	0.142343	0.101024	0.0793768
927	0.297366	0.150068	0.109639	0.0838764
928	0.279243	0.143268	0.102948	0.0783302
929	0.28185	0.148599	0.0998313	0.0780455
930	0.28445	0.15159	0.105243	0.0825107
931	0.266357	0.142273	0.0921273	0.0778435
932	0.273583	0.141316	0.0995839	0.0788543
933	0.273289	0.143851	0.10353	0.0790211
934	0.282214	0.147835	0.0985473	0.0802932
935	0.27853	0.142406	0.0982792	0.0776571
936	0.268174	0.141949	0.0952684	0.0783611
937	0.270887	0.148154	0.103323	0.085551
938	0.281573	0.150701	0.10106	0.0844321
939	0.28135	0.143023	0.0935281	0.0742776
940	0.271021	0.14109	0.0981184	0.0781553
941	0.284693	0.14619	0.106403	0.0874519
942	0.280021	0.148581	0.107887	0.0805814
943	0.271374	0.150514	0.106324	0.0836764
944	0.274567	0.15076	0.102295	0.0754407
945	0.282139	0.146793	0.098754	0.0743622
946	0.274671	0.148124	0.106131	0.0824916
947	0.282785	0.142952	0.10122	0.0826185
948	0.283304	0.15219	0.0982131	0.0839311
949	0.286492	0.160913	0.106811	0.0846516
950	0.285575	0.144189	0.101681	0.0837048
951	0.2794	0.14109	0.0983995	0.0794261
952	0.270049	0.149203	0.104616	0.0791437
953	0.280341	0.149008	0.111131	0.0842018
954	0.293314	0.162541	0.112689	0.0950491
955	0.267391	0.14145	0.0953363	0.0785861
956	0.281288	0.147586	0.102429	0.0746931
957	0.27347	0.140922	0.101532	0.0750402
958	0.286499	0.152382	0.105748	0.0816398
959	0.26561	0.134045	0.0999041	0.0773968
960	0.276987	0.145567	0.101981	0.0816585
961	0.272536	0.144563	0.0980176	0.0803213
962	0.286153	0.154001	0.109479	0.0884407
963	0.282361	0.153046	0.0937768	0.0821025
964	0.275172	0.154081	0.100521	0.0808678
965	0.284843	0.151709	0.0989451	0.0739979
966	0.279762	0.149649	0.103246	0.0826056
967	0.28531	0.141945	0.0989806	0.0781035
968	0.277069	0.149432	0.100421	0.0759383
969	0.28743	0.142251	0.0929642	0.0774823
970	0.278526	0.148987	0.107073	0.0887977
971	0.276522	0.144501	0.103727	0.0778503
972	0.280496	0.14991	0.0979894	0.0784359
973	0.269678	0.144969	0.0963955	0.0809872
974	0.291191	0.145083	0.0941507	0.0835809
975	0.280142	0.142475	0.0940607	0.0771019
976	0.270184	0.136689	0.0944618	0.0766027
977	0.284891	0.156991	0.10157	0.0860462
978	0.276329	0.152328	0.100088	0.0876905
979	0.271437	0.141917	0.0925482	0.073963
980	0.280811	0.146251	0.100722	0.0851871
981	0.27892	0.150367	0.0992846	0.0837111
982	0.269509	0.148545	0.110091	0.0874488
983	0.279895	0.15015	0.106433	0.0854703
984	0.277986	0.138363	0.0946734	0.0769144
985	0.274325	0.138713	0.100999	0.0736034
986	0.295298	0.142745	0.107652	0.0845243
987	0.277258	0.139524	0.0988336	0.0789871
988	0.277961	0.148193	0.0971545	0.0824584
989	0.271438	0.145015	0.0940915	0.0854874
990	0.287084	0.151809	0.106262	0.0886052
991	0.294548	0.150489	0.104286	0.0844174
992	0.281775	0.151141	0.104041	0.0784464
993	0.288869	0.146198	0.104715	0.0789404
994	0.292317	0.155224	0.105747	0.0827707
995	0.27356	0.145551	0.100718	0.0770658
996	0.266009	0.141102	0.0983875	0.075411
997	0.287678	0.148773	0.104556	0.0844656
998	0.279566	0.143446	0.0996066	0.0804946
999	0.300452	0.156278	0.106147	0.0823315
