# Supplementary material for: Complementary encoding of spatial information in hippocampal astrocytes
Source: PLoS Biol. 2022 Mar 3;20(3):e3001530. doi: 10.1371/journal.pbio.3001530 (PMC8893713; doi:10.1371/journal.pbio.3001530)
Supplement: S3 Data — (ZIP) [file pbio.3001530.s035.zip › S3_Data/S9_Fig_err_backward.xlsx]

## Sheet: FIG_S9H
	pos	cnt	bin
0	-3	131	4
1	-2	354	4
2	-1	843	4
3	0	4361	4
4	1	730	4
5	2	263	4
6	3	128	4
7	-7	49	8
8	-6	96	8
9	-5	139	8
10	-4	191	8
11	-3	256	8
12	-2	375	8
13	-1	868	8
14	0	3258	8
15	1	833	8
16	2	249	8
17	3	178	8
18	4	151	8
19	5	75	8
20	6	52	8
21	7	40	8
22	-11	24	12
23	-10	43	12
24	-9	70	12
25	-8	92	12
26	-7	82	12
27	-6	119	12
28	-5	170	12
29	-4	216	12
30	-3	260	12
31	-2	370	12
32	-1	898	12
33	0	2572	12
34	1	867	12
35	2	268	12
36	3	186	12
37	4	152	12
38	5	118	12
39	6	86	12
40	7	61	12
41	8	59	12
42	9	42	12
43	10	36	12
44	11	19	12
45	-15	20	16
46	-14	37	16
47	-13	28	16
48	-12	56	16
49	-11	72	16
50	-10	66	16
51	-9	71	16
52	-8	125	16
53	-7	130	16
54	-6	126	16
55	-5	172	16
56	-4	175	16
57	-3	248	16
58	-2	343	16
59	-1	905	16
60	0	2150	16
61	1	867	16
62	2	300	16
63	3	176	16
64	4	135	16
65	5	119	16
66	6	91	16
67	7	81	16
68	8	78	16
69	9	54	16
70	10	52	16
71	11	44	16
72	12	26	16
73	13	18	16
74	14	21	16
75	15	24	16
