# Supplementary material for: Complementary encoding of spatial information in hippocampal astrocytes
Source: PLoS Biol. 2022 Mar 3;20(3):e3001530. doi: 10.1371/journal.pbio.3001530 (PMC8893713; doi:10.1371/journal.pbio.3001530)
Supplement: S3 Data — (ZIP) [file pbio.3001530.s035.zip › S3_Data/S9_Fig_err_forward.xlsx]

## Sheet: FIG_S9D
	pos	cnt	bin
0	-3	147	4
1	-2	305	4
2	-1	759	4
3	0	4100	4
4	1	648	4
5	2	268	4
6	3	93	4
7	-7	41	8
8	-6	71	8
9	-5	112	8
10	-4	156	8
11	-3	241	8
12	-2	306	8
13	-1	825	8
14	0	3045	8
15	1	803	8
16	2	258	8
17	3	181	8
18	4	113	8
19	5	82	8
20	6	53	8
21	7	33	8
22	-11	39	12
23	-10	28	12
24	-9	50	12
25	-8	73	12
26	-7	86	12
27	-6	115	12
28	-5	154	12
29	-4	177	12
30	-3	213	12
31	-2	314	12
32	-1	819	12
33	0	2543	12
34	1	822	12
35	2	293	12
36	3	162	12
37	4	120	12
38	5	102	12
39	6	72	12
40	7	43	12
41	8	41	12
42	9	24	12
43	10	15	12
44	11	15	12
45	-15	33	16
46	-14	29	16
47	-13	32	16
48	-12	29	16
49	-11	53	16
50	-10	60	16
51	-9	69	16
52	-8	91	16
53	-7	110	16
54	-6	122	16
55	-5	113	16
56	-4	167	16
57	-3	207	16
58	-2	308	16
59	-1	833	16
60	0	2177	16
61	1	838	16
62	2	287	16
63	3	186	16
64	4	123	16
65	5	98	16
66	6	69	16
67	7	64	16
68	8	46	16
69	9	54	16
70	10	28	16
71	11	35	16
72	12	25	16
73	13	17	16
74	14	10	16
75	15	7	16
