# Supplementary material for: Complementary encoding of spatial information in hippocampal astrocytes
Source: PLoS Biol. 2022 Mar 3;20(3):e3001530. doi: 10.1371/journal.pbio.3001530 (PMC8893713; doi:10.1371/journal.pbio.3001530)
Supplement: S3 Data — (ZIP) [file pbio.3001530.s035.zip › S3_Data/S9_Fig_forward.xlsx]

## Sheet: FIG_S9_BC
	MI	Score	id	bin
0	0.236671	0.512262	006	4
1	0.458251	0.648078	004	4
2	0.509523	0.650427	002	4
3	0.503001	0.638235	003	4
4	0.59373	0.674206	012	4
5	0.193025	0.559837	013	4
6	0.337518	0.572222	017	4
7	0.346576	0.575748	015	4
8	0.676085	0.746552	011	4
9	0.70758	0.71502	007	4
10	0.26609	0.575079	014	4
11	0.692724	0.727273	010	4
12	0.434591	0.618182	018	4
13	0.594884	0.70225	001	4
14	0.959886	0.825083	008	4
15	0.314141	0.374286	014	8
16	0.427842	0.389147	015	8
17	0.655159	0.506902	004	8
18	0.338837	0.394186	006	8
19	0.732282	0.505882	003	8
20	0.921097	0.537903	007	8
21	0.488796	0.440741	017	8
22	0.846774	0.539394	010	8
23	1.34681	0.692636	008	8
24	0.845821	0.568966	011	8
25	0.694261	0.518849	001	8
26	0.544922	0.454545	018	8
27	0.287761	0.415878	013	8
28	0.475355	0.326923	002	8
29	0.791531	0.495106	012	8
30	0.269771	0.280122	013	12
31	0.816597	0.442424	010	12
32	0.915721	0.442081	001	12
33	0.598885	0.368182	018	12
34	0.344225	0.297619	014	12
35	0.606419	0.364815	017	12
36	0.430139	0.319767	006	12
37	0.716132	0.436314	004	12
38	0.81885	0.411765	003	12
39	0.624013	0.234046	002	12
40	1.21254	0.4875	007	12
41	0.97573	0.510345	011	12
42	0.563787	0.370487	015	12
43	0.789066	0.396032	012	12
44	1.47195	0.594352	008	12
45	0.518273	0.333721	006	16
46	0.785116	0.427273	010	16
47	0.950474	0.353741	001	16
48	0.67506	0.312963	017	16
49	0.919861	0.366935	007	16
50	0.502919	0.2866	015	16
51	1.43271	0.496844	008	16
52	1.03155	0.437931	011	16
53	0.804957	0.394902	004	16
54	0.669665	0.281746	012	16
55	0.399218	0.229762	014	16
56	0.780785	0.367647	003	16
57	0.743237	0.340909	018	16
58	0.379431	0.166952	002	16
59	0.358851	0.263837	013	16

## Sheet: FIG_S9_sh
	bin_4	bin_8	bin_12	bin_16
0	0.00492278	0.0114154	0.00514328	0.00699933
1	0.00290114	0.00629959	0.00782297	0.0246291
2	0.00412219	-0.000112509	0.012815	-0.0124152
3	0.00877791	-0.000341987	0.00842096	-0.0101859
4	0.00312188	0.00643178	0.0238793	0.0126127
5	0.000856559	0.00755109	0.023639	0.00420384
6	0.00647848	0.013697	0.014943	-0.00334375
7	0.00136631	0.0119963	0.00994373	0.0128808
8	0.00086735	0.00338737	0.00325836	0.00483354
9	-0.00120672	0.00180074	0.000971589	0.00284229
10	0.00630066	0.00746717	0.00827946	0.01089
11	0.000407447	0.00625621	0.0144802	0.0175609
12	0.0029213	0.00976825	0.00909554	0.0117879
13	0.00147907	0.004696	-0.00138662	-0.00552892
14	0.000257332	-0.00337065	0.00935832	0.0133175
15	0.00156861	0.00641186	-0.000405571	0.00859128
16	0.00165656	0.0104991	0.0116512	0.00287874
17	-0.0032816	0.0038667	0.00289315	0.0152164
18	-0.00133453	0.00606261	-0.00293017	0.0202544
19	0.00148029	0.00871236	0.0205472	0.0100288
20	0.000226757	-0.000676795	-0.00487486	-0.00424511
21	0.000150719	0.00021011	0.00115338	0.0112451
22	0.00345324	0.0145511	-0.00377086	0.00680694
23	0.00335867	0.00710905	0.0237329	0.026359
24	0.00566887	0.00273429	0.00953505	0.0226573
25	0.00569729	0.00227031	0.00131141	0.00928282
26	0.00248951	0.00321669	-0.0127127	0.0149196
27	0.00968086	0.00833337	0.0161501	0.00263849
28	0.00149302	0.0103494	0.00749344	0.00582121
29	0.00524174	-0.00117331	0.00949596	-0.00342856
30	-0.00087214	-0.00200345	0.022648	0.00079245
31	0.00331888	0.00361064	-0.0128186	-0.0137827
32	0.00359563	0.0123748	0.00945147	0.00739474
33	0.00470282	0.011615	0.0132304	0.0126729
34	0.00335022	0.00619341	-0.00184175	0.00402482
35	-0.00211531	0.00194674	-0.00425848	0.00215019
36	0.00347131	0.00313514	-0.00357355	0.00509024
37	0.00467471	0.0132033	0.0129776	0.00273767
38	0.00837323	0.0109595	0.0151033	0.00982068
39	0.00115277	-0.000252626	-0.00652083	-0.00154241
40	0.00189036	0.00652572	0.00728417	0.00616489
41	-0.00119811	0.00565875	-0.00329325	0.000506409
42	0.00844409	0.0110821	0.017669	0.0134104
43	0.00434811	-0.00293055	0.00856884	-0.00995427
44	0.00559681	0.00738331	0.0223294	-0.00752465
45	0.0102596	0.00409426	0.00926666	0.0250466
46	-0.000448461	0.00274951	0.0156099	0.011281
47	0.00524299	0.00538256	0.014767	0.00509942
48	-0.00144166	0.0100397	-0.0006749	-0.00641292
49	0.0016126	0.00220626	0.0084774	0.000890637
50	0.00310816	-0.0041499	0.0123597	0.00447477
51	0.00838032	-0.00292107	-0.00336291	0.0100282
52	-5.17868e-05	0.000798098	0.0110517	0.00789657
53	0.00465637	-0.00594275	-0.000493853	0.00536733
54	3.57097e-06	-0.00486241	0.0038793	-0.00667094
55	0.0040954	-0.00280996	0.00480348	0.00813703
56	-0.000523949	-0.00192618	-0.00340161	0.00880445
57	0.00131482	0.00611549	0.013913	0.0146254
58	0.000290814	-0.000300098	-0.00438735	0.0174227
59	0.00196458	0.00977096	0.012857	0.00858493
60	-0.000361818	0.00127101	0.00897466	0.00858644
61	0.00126211	0.0124961	0.000910238	0.0153316
62	0.000595404	0.00333374	0.0231803	0.0160471
63	0.00106	-0.000748248	0.0056147	-0.00438769
64	0.00359715	-0.00456461	0.00719622	0.00799675
65	0.00432028	-0.00593153	0.00112379	-0.0048665
66	-0.00187335	0.00107193	0.00728648	0.00390984
67	0.00240193	0.00659465	0.00143313	0.00100226
68	0.00400855	-0.000629103	0.0131976	-0.00622901
69	0.00205714	0.00742922	0.00360565	-0.000297199
70	0.00222395	0.00412195	0.000336595	0.00383351
71	-0.00407182	-0.00852115	0.0106683	0.00435799
72	0.00208354	0.017431	0.0013989	0.004267
73	-0.000707676	-0.00225522	0.0148429	0.00640224
74	3.85901e-05	0.00601313	0.00890776	-0.0140895
75	-0.00212612	0.000294514	0.00371122	0.00394978
76	-0.000892832	-0.000469796	0.00464072	0.00476671
77	0.00341937	0.00133968	0.017648	0.0132532
78	0.00423586	0.00400145	0.0113738	0.0075301
79	0.00502834	0.00536073	0.0100343	0.00408395
80	-0.00094561	0.0030807	0.00621834	0.0199014
81	0.00494552	0.00848788	0.00822596	0.00548075
82	-0.00016624	-0.000269553	0.0142688	0.0268914
83	0.00296751	0.00143576	0.00999387	0.0022167
84	0.00157954	-0.00371635	0.00547729	0.00342617
85	0.00111643	0.000705317	-0.00435752	0.0161014
86	0.00325087	0.00976766	0.00440262	0.00681244
87	0.00282368	0.00643299	-0.00830056	-0.00325899
88	0.00214933	0.000218048	0.00639029	0.00398837
89	0.000949134	-0.00410345	0.00382086	0.0152084
90	0.0013191	0.00223176	0.00793703	-7.45193e-05
91	0.00193363	0.00397039	0.00765002	0.0186693
92	0.00471084	0.0154962	0.016275	0.0212515
93	0.00352853	0.00510063	0.0105653	0.00474905
94	-0.00143349	-0.00155452	0.00554062	0.0058431
95	0.00208652	-0.00291423	0.0124636	0.00788687
96	0.00510289	0.00582884	0.00503224	0.000472565
97	0.00413306	0.00407564	0.00281537	0.0101831
98	0.00207528	0.00261772	0.00888365	0.0118664
99	0.00487677	0.0103794	0.00812839	0.0143473
100	0.0009817	0.0145893	0.0101635	0.0126777
101	0.00220707	0.00779398	-0.000770911	0.013961
102	0.00171417	-0.00237911	0.00072268	-0.00026745
103	0.00409307	0.0117208	0.0235553	0.00948742
104	0.00479153	0.00462331	0.00873323	0.00100305
105	0.00465309	0.000281831	0.00902495	0.000383173
106	0.00250429	0.013009	0.016482	0.000424472
107	0.00245184	0.00626593	0.0121169	0.0220646
108	0.00578882	0.0114218	0.00873133	0.00614259
109	0.00445956	0.0033956	0.00605062	0.0013459
110	-9.29848e-05	0.00388874	0.0102266	0.0115253
111	0.00445206	0.00589133	-0.000633016	0.00929631
112	0.00179004	0.0155852	0.00516819	0.0157006
113	1.36973e-05	-0.00314655	0.00375968	0.00887134
114	0.00224581	0.00382245	0.000452027	0.00417753
115	0.000286952	0.0060235	-0.00317863	0.0106374
116	0.0023207	0.00155813	0.0071465	0.0080194
117	0.0043449	0.00208033	0.00101747	0.0184599
118	0.00249681	0.00945091	0.000332936	0.0230773
119	0.00526931	0.00417375	0.0105815	0.00935294
120	0.00198071	0.000733641	0.00173634	0.00827315
121	0.000511881	0.00739112	0.0148932	0.00618085
122	0.00419876	0.0127067	-0.00838877	0.00827861
123	0.0017259	0.0081472	0.00152378	0.00374531
124	-0.00108485	0.00406061	0.00830058	-0.00445417
125	0.00238733	0.00927669	0.00540031	0.00691329
126	0.00230582	0.012279	0.00366408	-0.000360892
127	-0.00105391	0.00364596	0.00403861	-0.00307792
128	0.00243121	0.000229914	0.0103372	-0.00467655
129	0.00698404	-0.000617336	0.00401236	0.00730053
130	0.000578162	0.0102434	0.00696785	0.00519923
131	0.00243932	0.00488868	-0.000132219	0.00356889
132	-0.000580128	-0.00596445	-0.00326537	-0.000236651
133	0.00443382	-0.00190503	0.00751841	0.0112058
134	0.00449979	0.00520639	0.00794025	0.017614
135	-0.00204033	0.00263009	0.00999122	0.00409356
136	0.000739584	-0.0045529	0.0143982	-0.00298407
137	0.00272551	0.00328685	0.0193557	0.0110257
138	0.000638864	0.00659151	0.00647876	0.0155832
139	0.00157819	-0.0032825	-0.00390207	0.00993452
140	0.00496933	0.0062957	0.0156677	0.0188509
141	-0.000899745	0.00324768	0.0214676	0.00392749
142	0.00295456	0.0103429	0.012779	0.00597738
143	0.00260048	0.00854658	0.0133792	0.0249786
144	-0.00141326	0.00459658	0.00328951	0.0152737
145	0.00244384	0.00905571	0.01507	0.0010889
146	0.00423291	0.00892375	0.000975049	-0.00252548
147	0.00274389	0.00593088	0.0116656	0.0323013
148	-0.00213382	0.000940054	0.00418737	0.0194718
149	-0.000865749	0.000215188	-0.00537636	0.00289087
150	0.00367582	0.00913461	0.021931	0.0142931
151	0.00079645	0.00372698	0.00347705	0.00553794
152	0.00483199	0.00272281	0.0258936	0.00684389
153	0.00868072	0.0158999	0.0194348	0.011797
154	-0.000325439	0.00513779	0.0158322	0.0160566
155	0.000327167	0.0140627	0.00368358	0.0121058
156	0.00280187	-0.004906	-0.000415664	0.0128782
157	0.00526622	0.00818643	0.00699551	0.0129302
158	0.00424119	0.00317624	0.0120864	-0.00312232
159	0.00281913	0.00783569	0.0157868	0.009064
160	-0.00251361	0.00937384	-0.00495432	-0.00367705
161	0.00302439	0.0064741	-0.00194336	0.00369773
162	0.00298386	0.00425254	0.00292723	0.00530002
163	0.00584923	0.0101549	0.007556	0.0076504
164	0.00463427	0.00152254	0.00667571	0.000718665
165	0.00440619	0.0101165	0.0108401	-0.00229197
166	0.00297213	-0.00712744	-1.96996e-05	0.00858926
167	0.00553635	0.00365073	0.00131353	0.00939267
168	0.00584655	0.00301525	0.0153365	-0.00146308
169	0.00245619	0.0063591	0.0203267	0.00693615
170	-0.000106617	0.01228	0.0050426	0.0097095
171	0.00127167	0.00800327	0.00243356	0.00323394
172	-0.00138144	0.00818552	0.014485	0.0160698
173	0.000305084	0.0113495	0.00843071	0.00844621
174	0.00718917	-0.000244546	0.00417612	0.00342994
175	0.00171396	0.0114636	0.000967306	0.00488485
176	0.00489431	0.00792599	0.000817512	0.00615349
177	0.00253411	0.00296428	0.0130307	0.000730815
178	0.00205425	-0.000593905	0.0114848	-0.00268784
179	-5.23929e-05	-0.00342337	-0.00230849	0.00598882
180	0.00521711	0.00714865	0.0163643	0.0019802
181	0.00209211	0.00430566	-0.00674382	0.0112596
182	0.00664665	0.00215961	0.00120801	-0.00435314
183	0.00075755	0.00547702	0.00288015	-0.00336994
184	0.00572299	0.0070814	0.0184105	0.0107883
185	0.00373925	0.0036242	0.00640935	0.00871417
186	0.00764021	0.00699543	0.00238529	0.00445045
187	0.00342359	0.00933413	0.0185268	0.0209463
188	0.00183668	0.00734276	0.0248903	0.0085235
189	-0.00250816	0.00736231	0.02134	0.00988415
190	0.00304512	0.00744311	0.00409789	0.00975059
191	0.0020769	0.000247495	0.00350659	0.00555528
192	0.000713563	0.00553207	0.0102072	0.0205478
193	0.0055701	0.00490173	-0.0052802	0.000694224
194	0.00492472	0.0041778	0.0106526	0.0155892
195	0.00118811	0.00197647	0.0014434	-0.00601283
196	0.00752289	0.0161395	0.0251462	0.0204966
197	0.00291989	0.00132316	0.0060952	0.0228634
198	0.0023567	0.00401973	0.00494519	0.0164121
199	0.00463424	0.0154516	0.00753123	0.023273
200	0.00332351	0.0100893	0.00339831	0.0115332
201	0.00306144	0.0081461	0.000325871	-0.000619356
202	0.00110884	0.00911433	0.00596022	0.0145655
203	0.00386432	0.0125743	0.00897612	0.0088484
204	-0.00138362	0.00695047	0.0128686	0.0100731
205	-0.00152108	0.00266557	-0.00440433	0.00746421
206	0.0047579	7.10178e-05	0.0102683	0.0052591
207	0.00129249	0.00454016	-0.00522684	0.00736547
208	0.00197602	-0.0024958	0.00207764	-0.00209939
209	0.00281997	0.0149849	0.0138013	0.0128865
210	0.00558768	-0.0128508	0.0100366	0.00352357
211	-0.00149332	0.00919009	0.00637397	0.0158499
212	-3.06841e-05	0.00685269	0.0014078	0.0130609
213	0.00274827	0.0165653	0.0114433	0.0187333
214	0.00210488	0.0215385	0.00768569	0.0143405
215	0.00429567	0.00850406	0.0196536	0.00658611
216	0.00323942	-0.00173437	0.00287788	0.00724705
217	0.00797356	0.0249638	0.0162053	0.00461311
218	0.0063333	3.05646e-05	0.00957803	0.0157007
219	0.00242145	0.0057985	0.0160642	0.0108158
220	0.00653328	0.0021895	0.00817839	-0.00511957
221	0.00166898	0.00280254	0.00422649	0.000835959
222	0.000818618	0.00348634	0.0144148	0.0210318
223	0.00159576	0.0125026	-0.0110693	0.0192158
224	-0.000728466	-0.000500403	-0.00583985	-0.0091761
225	0.00515875	0.0103238	0.00740772	0.0235247
226	0.0100116	-0.00317247	0.00451932	-0.00435543
227	0.00420076	0.00770202	0.0170642	0.0133457
228	0.00255339	0.0162369	0.0174018	0.014423
229	0.00303561	0.00838622	0.00365543	0.0227818
230	0.00440315	-0.00569957	0.00875689	0.0134015
231	-0.000364014	-0.00345773	-0.00351748	0.0169229
232	0.000656913	0.00252175	0.00585064	0.00367396
233	0.00393231	0.00562701	0.00809058	0.0139507
234	0.00137797	0.0044076	0.0126079	-0.00841218
235	0.0051349	0.0149665	0.00791374	0.0168689
236	0.000466882	0.00736853	0.00349209	0.0149783
237	-0.00256238	0.00195238	0.00840541	0.000533577
238	0.00853798	0.0099915	0.00594934	0.0153651
239	0.00737251	0.0118357	0.00848335	0.000195426
240	-0.00116235	0.0120692	0.00464921	0.0180797
241	-0.000166971	0.0173415	-0.00075359	0.00344314
242	0.00035532	0.00289464	0.0107147	0.00230649
243	0.000819429	0.00335839	0.00476677	-0.00694009
244	0.00649588	0.00921916	0.0256731	0.0200578
245	0.00488098	-0.0012621	0.000308605	0.00290281
246	-0.000454573	0.0150499	-0.00355709	-0.00338879
247	1.73799e-05	0.0074238	-0.00148484	0.00162527
248	0.00215287	0.00555375	0.00300647	-0.00295167
249	0.00264584	0.00369284	4.39011e-05	0.00023239
250	0.00634437	0.000925411	0.00710302	0.00274406
251	0.00212699	0.00948947	0.0149805	0.0220773
252	0.00427545	0.0130487	0.0139879	0.014226
253	0.0046545	0.00167724	0.0122249	0.000654603
254	0.00361872	0.00793043	0.0195657	0.0278942
255	0.00328469	-0.000559016	0.00935044	0.00271224
256	-0.00058648	0.0110734	0.0011711	-0.00210961
257	0.00173812	-0.00308763	0.00512168	0.00303137
258	0.00613409	0.0140946	0.011929	0.0180079
259	0.0071878	0.00330473	0.0122295	0.000704109
260	-0.00118604	0.00198526	0.00508425	0.00931403
261	0.00399437	0.0099143	0.00551	0.00330908
262	0.00179347	0.0165056	0.0112281	0.0140449
263	0.00271829	0.00964873	0.0075289	0.0133068
264	0.00228306	0.00436958	-0.0111509	0.00763375
265	-0.000161864	0.0075951	0.00111246	0.00105522
266	0.00321762	0.00335353	0.0138466	0.0217541
267	0.00376644	0.00885379	0.010276	0.00884459
268	0.000127297	0.0114278	0.0118608	-0.0107079
269	0.00356568	0.00967742	0.022475	-0.0117371
270	0.00420141	0.0151372	0.0117688	0.0048341
271	0.00266761	-0.0044734	0.0132962	0.0150442
272	0.00629959	0.00799816	0.0272069	0.00812346
273	0.00209473	0.00849735	0.0105698	0.00585546
274	0.00388772	-0.00215599	-0.0047221	0.00659148
275	0.00114828	-0.00557694	0.00371317	0.00409863
276	0.0036034	0.00221169	-0.000737208	-0.00149599
277	0.00106433	0.00521677	-0.00242163	0.0127503
278	0.00648164	-0.00495813	0.00465947	0.00738469
279	0.00256419	0.00672067	0.00864284	0.014307
280	0.00600162	0.00911412	0.00489821	0.00323785
281	0.00689305	0.0119149	0.011205	0.0397694
282	0.00790553	-0.00498792	0.00566867	0.0069251
283	0.000337611	-0.00266371	-0.0052807	-0.00191827
284	0.00138352	-0.00220041	0.0106848	0.018214
285	-0.0022331	0.0162796	-0.00883095	0.0130245
286	0.00612777	0.00398687	0.00990158	0.0168914
287	0.0012245	0.0188479	0.0205981	-0.00132341
288	0.000340997	0.000926326	0.0338778	-0.00412991
289	0.00380378	0.00926016	0.00728798	0.0105839
290	0.00441053	0.00398743	0.0300838	0.00183466
291	0.00328374	0.0105746	0.00652279	0.0106011
292	0.000501141	0.00695891	0.00933352	0.0186619
293	-0.000604773	0.00629577	0.0123681	0.0138225
294	-0.000768935	0.00156787	0.00325483	0.00465357
295	0.00177578	0.00437636	0.00218154	0.0061886
296	0.0060008	0.0107541	0.00151115	0.00470065
297	0.00512458	0.0101404	0.00910845	-0.004921
298	0.00226823	0.00219508	-0.00213266	0.0119243
299	0.00596581	0.00481514	0.00542754	0.013913
300	0.00534083	0.00841773	0.00758908	0.0138162
301	0.00403831	0.0027634	0.00532698	0.00429189
302	-0.00101403	0.00796077	0.00391903	0.00416755
303	-0.00172491	-5.63137e-05	0.000612571	0.000313076
304	0.00407097	0.00584609	0.0138368	0.00564162
305	0.00305663	0.00990795	0.0117236	-0.00299392
306	0.00421297	0.000290005	-0.00130337	0.00835111
307	0.00286869	0.00128582	0.00566958	-0.00501063
308	0.00027062	0.00544088	0.0105955	0.00835908
309	0.00730475	0.00341898	0.0146335	0.0141536
310	0.0017023	0.00432633	-0.0118461	0.00590886
311	0.00249814	-0.00439213	-0.00598257	0.00751202
312	-0.000124596	0.00650597	0.00522389	0.0174393
313	0.00550036	-0.000769987	-0.0040008	-0.00880036
314	0.00468428	0.0093375	-0.000642365	0.0126867
315	0.00584231	0.0171436	0.0236825	-0.00140254
316	0.00286077	0.00531034	0.00215122	-0.00456111
317	-0.000881016	-0.00377925	-0.0119798	-0.00447317
318	0.000981273	0.0134439	0.0117428	0.0204223
319	0.00207337	-0.00527594	0.0105511	0.0183221
320	0.00463833	0.00317503	-0.00744337	0.00707885
321	0.00731047	0.00917093	0.0103052	-0.00863856
322	0.00010686	-0.00361831	0.00394322	0.00453228
323	0.00525503	0.0116708	0.00391869	0.00163708
324	0.00757881	0.00759751	0.0101882	0.00467313
325	0.00671542	-0.00249328	0.0242502	0.0201506
326	0.00254402	0.002283	-0.00588308	-0.00543645
327	0.00199411	0.0087234	0.00559909	0.0106734
328	0.00515644	-0.000225262	0.00921687	0.0116891
329	-3.26554e-05	-0.00310175	0.00193805	0.00714606
330	0.00325796	0.0149319	0.0134462	0.00446534
331	0.00500531	0.0156593	0.00049049	0.0132512
332	0.00232485	-0.00787979	0.00493696	0.0103368
333	0.000868494	0.00784403	0.00923874	0.00503048
334	0.00584214	0.0187327	0.0298674	-0.00251365
335	0.00155055	0.000179896	-0.00406923	0.0121237
336	0.00510437	0.0150558	0.0148038	-0.00558404
337	-5.27766e-05	0.0128238	0.00188042	0.00886456
338	-0.00206649	0.00257645	0.00266813	0.00166221
339	-2.87532e-06	0.0130494	0.00878754	0.00147875
340	0.00214018	0.00765986	0.00371083	0.00458602
341	0.00433573	-0.00206252	0.00637359	0.0160371
342	0.00221986	0.00144782	-0.00419875	-0.000176611
343	0.00757332	0.0104283	0.0101062	-0.00349021
344	0.0023803	0.0174898	-0.00345743	0.01288
345	0.00638446	0.00849832	0.0216329	0.0234634
346	0.00193113	0.00679883	0.00706341	0.00879715
347	0.00220848	0.00857916	0.00884556	0.00920127
348	0.000339678	0.00843199	0.00924818	0.0169143
349	0.00357245	0.00443932	-0.0035788	0.00287842
350	0.0015017	0.00659204	0.0111009	0.021506
351	-6.21811e-06	0.0149747	0.00773574	0.00172514
352	0.001153	0.00262268	0.011523	-0.00238837
353	0.00689802	0.000141128	0.0209854	0.00465658
354	0.00600576	0.0027722	0.0138228	0.0170952
355	0.00816665	-0.00338016	0.0131905	0.0102871
356	-0.00017845	-0.00480523	0.00693988	0.0145284
357	0.000266477	0.00374145	0.00167432	-0.00263903
358	0.00508417	-0.000171605	0.00132271	-0.00385318
359	0.00286884	0.00407311	-0.00208243	-0.00887222
360	0.00389098	0.0141272	0.0113839	0.0162765
361	0.0105162	0.0102857	-0.00465095	-0.0116111
362	0.00198874	-0.00145725	0.00621528	0.0143641
363	-0.000732373	0.00381979	-0.00178569	-0.000774399
364	0.00323933	0.00119929	0.00402595	0.0190547
365	0.00289629	0.0131668	0.00105112	0.00616795
366	0.00544908	0.00291946	0.00685583	0.0152049
367	-0.000436994	0.00686659	-0.00992406	-0.00407173
368	-0.00125124	3.08606e-05	0.0109982	0.000502682
369	0.00197413	0.00990736	0.00266468	0.00672827
370	0.00636166	0.00498515	0.00613051	0.0231026
371	0.00134221	0.0105227	0.00205148	0.0172909
372	0.00390551	0.00982703	0.00705393	-0.00471064
373	0.00362177	0.00301538	0.00932242	0.0130368
374	0.000838686	-0.00546684	0.00751255	0.00258138
375	0.0035183	0.00553403	0.0132395	0.013022
376	0.00353731	0.000565503	0.000889756	0.00588392
377	0.000689766	0.00395021	0.00826259	0.0228149
378	-0.00114481	-0.0107024	-0.0106453	0.00535866
379	0.00107863	0.00709428	0.0166851	0.0137801
380	0.00452078	0.0044572	-0.00198412	0.0179011
381	-0.00150548	0.00357246	0.0128323	0.0188082
382	0.0041459	0.00225334	0.000448308	0.0155378
383	0.00405697	0.00283632	-0.000499532	0.0111757
384	0.00283836	0.0226019	0.014571	0.00185815
385	-0.000163727	0.00392842	0.00729888	0.00570449
386	0.000717958	0.000979551	0.0150179	0.00786441
387	0.00591175	0.013545	-0.000869878	0.000605781
388	0.00491553	0.00523281	0.0104528	-0.00330885
389	0.000523937	-4.25722e-05	-0.0013402	0.0216301
390	0.00855048	0.0188553	0.0192857	0.011768
391	-0.00098463	0.00782133	-0.00411414	-0.00111457
392	0.00555301	0.00629638	-0.00204434	0.000482336
393	0.000143687	0.00196249	0.018697	0.00455947
394	0.00264391	0.0076134	0.0133445	0.00572044
395	0.00191402	-0.00325143	0.00925152	0.000255571
396	0.002918	0.00236325	0.00683756	0.0165894
397	0.00657678	0.00631682	-9.53695e-05	0.0148348
398	0.00333612	-0.000737207	-0.0141913	-0.00392308
399	0.00423042	0.00945162	0.00893764	4.82002e-05
400	0.000527174	0.00743123	0.010923	0.0222266
401	0.000426835	0.00925548	0.00495058	0.0234486
402	0.00400968	0.00941411	0.0112199	0.0171925
403	0.00255248	0.0103411	0.0016039	0.00820108
404	0.00276659	0.00586508	0.00567847	0.0234689
405	0.00167095	0.0011175	0.0104649	0.0117883
406	-0.00181392	0.00652291	0.000276341	0.00775582
407	0.00174489	-0.00320106	0.0160405	-0.00790754
408	9.67962e-05	0.0153683	-0.0018037	0.0160248
409	0.0025885	0.00487853	0.0132825	0.0309077
410	0.00598815	0.00486519	0.0188101	0.0137439
411	0.00405333	0.00723468	0.00446074	0.0146596
412	0.00522711	0.0052039	0.00977513	0.00889616
413	0.00261243	0.00770385	-0.00153482	0.0192322
414	0.00379671	0.000185212	0.00111739	0.0072025
415	0.0073585	0.00158878	0.0103448	-0.00647468
416	0.00550888	0.0050402	0.000587317	0.016089
417	0.00493646	0.00631473	0.0145035	0.00505857
418	0.00099733	-0.00170466	0.00601075	0.00207727
419	0.000516226	-0.00354856	0.00425104	0.0217649
420	0.0025925	0.00376688	0.0040819	-0.00414735
421	0.00148701	0.000321291	-0.00114403	0.0105792
422	-0.00307299	0.00351455	-0.00383947	0.0215821
423	0.00408738	0.00432038	-0.000155293	0.00119624
424	0.0057179	0.00252875	0.0073777	0.00611398
425	0.00244456	-0.00139661	0.00784677	0.00472171
426	-0.00337588	0.0145082	0.0225722	-0.0018099
427	0.00623503	0.0213763	0.0121813	0.00907404
428	-0.000438705	0.010727	0.0122805	0.00438734
429	-0.00248277	0.0136284	0.0078378	0.0117702
430	0.00524756	0.0112999	0.00204408	0.0138393
431	0.000440405	0.00882675	0.0175191	0.0175838
432	0.00133486	0.000275322	0.000304823	0.0048156
433	-0.00111359	0.0026958	0.0160357	0.0140732
434	-0.00170773	0.00479515	0.0107051	-0.00179303
435	0.00372134	0.00586374	0.0130135	0.00468157
436	0.00534693	0.00901684	0.0056358	0.0166847
437	0.00450837	0.00887924	0.00346594	0.0107746
438	0.00309782	0.00473135	0.0216018	0.009556
439	0.00583851	0.00553052	0.00466798	0.0177536
440	0.00297193	0.00481915	0.000420328	0.00701539
441	0.00298766	0.0113455	-0.00188298	0.0164899
442	0.00107088	0.00147559	-0.00281456	0.0126122
443	8.4793e-05	0.000665241	-0.00589336	0.00828728
444	0.00605782	0.0145356	0.0152893	0.0198063
445	0.00132343	-0.000400106	0.0130244	0.0166021
446	0.00162409	0.0057365	0.00924141	0.00624893
447	0.00425514	-0.00454203	0.000609037	0.0116466
448	0.00213564	-5.28327e-05	-0.00428348	0.00247243
449	0.00676569	0.0147119	0.0166673	0.00666111
450	-0.00165659	0.00675864	0.0162347	0.0147925
451	0.00287656	0.00317728	0.00877226	-0.00627365
452	0.00184164	0.00650106	0.00548017	0.0133042
453	0.00295697	0.0163071	0.00363954	0.0237837
454	0.00422337	0.000112528	0.00130616	0.00266308
455	2.83079e-05	-0.00367959	0.00411422	-0.00272209
456	0.00442298	-0.00152269	0.00133098	0.0198423
457	-0.00164455	-0.00683861	-0.00857493	-0.00367944
458	0.00170302	0.00324806	-0.00155331	0.00906569
459	0.00221702	-0.00420932	0.00202097	0.00657647
460	0.00521387	0.00734734	-0.002863	0.0152845
461	0.00492872	0.00611868	0.0047814	0.00448002
462	0.00187474	0.00555924	0.0080814	0.0017745
463	0.00424042	-0.00308268	0.0116626	0.0230917
464	0.000236116	-0.00197442	0.00769601	-0.008943
465	0.000899533	0.00557054	0.0111796	0.0207664
466	0.00497763	0.00131523	0.0139266	0.00373949
467	0.00170069	0.0143576	0.00728657	-0.00348071
468	-0.000276677	0.00619461	0.00546881	-0.00192631
469	0.00198467	0.000642588	0.00788419	0.0101673
470	0.000452665	0.00451745	0.00963734	0.00949961
471	0.00452548	0.00478286	0.00521567	0.0222302
472	0.00382839	0.0100071	-0.00160947	-0.00186346
473	0.0065172	0.0114583	0.0191864	-0.00146132
474	0.00317231	0.0153129	-0.00272461	0.0157278
475	0.00598985	0.00745186	0.00902776	0.00635646
476	0.000572585	0.00464329	0.00879765	0.00795288
477	0.00973227	0.0129612	0.000461526	0.0107372
478	0.000903312	0.00554204	-0.00829878	4.21774e-06
479	-0.00180705	0.00478092	0.0162761	0.00953215
480	0.00137069	0.00085572	0.0160542	-0.00927716
481	0.00480509	0.00101562	0.0028948	0.0165114
482	0.00258707	0.00862166	0.0130593	0.00717272
483	0.00415447	0.0102475	0.00388977	-0.00248383
484	0.00163841	0.00963442	0.0133358	-0.00221807
485	0.00739915	0.00991894	0.0116797	0.00455682
486	0.00127468	-0.00421445	0.0197724	0.0120534
487	0.00706558	-0.000880435	-0.00188853	0.00768052
488	0.00416302	0.00953543	0.00463018	0.0102947
489	0.00776761	0.0084518	0.0127099	0.0193181
490	3.20652e-05	0.00891305	0.00371089	0.00106459
491	0.00406027	0.00256811	0.00834697	-0.00263269
492	0.00176387	0.0118783	0.0159229	0.00232124
493	0.00261373	0.0173741	0.0107785	-0.00426625
494	0.00310527	0.0157377	0.0102051	0.0100645
495	0.0016673	0.00201475	0.0241063	0.00987449
496	0.00292446	0.0117316	0.0102451	0.0162742
497	0.00379264	0.00847412	0.0092323	0.0149309
498	0.00464705	-0.00670197	0.0144996	0.0198153
499	0.0020411	0.011448	0.0164977	0.0171973
500	-0.000905259	-0.00691133	0.00369621	0.00971395
501	0.00417748	0.0115069	0.0129819	0.0181798
502	0.000497981	-0.000883487	0.00689934	-0.00450937
503	0.00130002	-0.00356905	0.0153002	-0.00125782
504	0.000642272	-0.00769333	0.00158403	0.00608394
505	0.00449955	0.0103049	0.019813	0.0146456
506	-0.000469867	0.00915066	0.0210143	0.0127751
507	0.00328318	0.00733071	0.0133485	0.00590032
508	0.0073486	0.0129095	0.0131487	0.0143716
509	0.00163151	0.0121636	-0.00086191	0.0106592
510	0.00582077	0.00478921	-0.00332198	0.00398285
511	-0.000344544	-0.0094148	0.00325312	-0.0062964
512	0.000420216	-0.00439803	0.00567025	0.00274061
513	0.00416886	0.00497243	0.00975551	0.00770454
514	0.00221323	0.0155824	0.00639405	-0.000206084
515	0.00562648	0.00490872	0.0129206	0.0106567
516	0.000282555	0.00342883	0.00828072	-0.0107618
517	0.00832029	0.00218539	0.00287998	-0.0111016
518	0.00274573	0.000747486	0.00936315	0.0199636
519	0.00800894	0.000684222	0.0123784	0.0123026
520	0.00364576	0.00947604	0.0119026	0.0163117
521	0.00188553	0.0129799	0.00690904	0.0266199
522	0.00779915	0.0186371	0.00187764	0.00664919
523	0.000835196	0.0233936	0.0104415	0.0231983
524	0.00301732	0.0187857	-0.00161289	-0.00604087
525	0.000252659	-0.00245645	0.00742998	-0.002264
526	0.00205623	0.00435995	0.00985104	0.0287977
527	0.00433958	0.0080054	0.00345389	0.0145443
528	0.00431897	0.00532107	0.0134125	0.00113575
529	0.00143118	0.00139518	-0.0117619	0.0188096
530	0.00469659	0.00148022	0.00575526	-0.00765923
531	-0.000929848	-0.0025587	-0.00339282	0.0090137
532	-0.000945245	0.00586331	0.00840935	0.00936228
533	0.00176791	0.00432222	-0.00300745	0.0112191
534	0.00324235	0.0146582	0.0100005	0.00262233
535	0.00385505	0.0109616	0.0152755	0.0075896
536	-0.00141388	0.00496741	0.0102508	0.0145891
537	0.00654817	-0.00676624	0.00546671	-0.00402657
538	0.006099	0.00222202	0.00911399	-0.00515962
539	0.0090624	0.0127761	0.00840273	0.0089021
540	0.00173203	-0.00593526	-0.0042706	-0.00762381
541	0.00546565	0.00446407	0.018303	-0.000359907
542	0.0039725	0.00742301	0.0168901	-0.00461365
543	-0.00126198	0.00174186	-0.00229613	0.00589578
544	-0.000954431	0.00152771	0.0108639	0.00964578
545	0.000207218	0.00871539	0.0128441	0.00988306
546	0.00605474	0.00265381	0.00477212	-0.000872694
547	0.00030047	0.00804076	0.0105735	0.0214628
548	0.00366888	0.00569023	-0.00332764	0.0211429
549	0.00622845	0.0084603	0.0116298	0.00998595
550	0.00755681	-0.00206815	0.0136197	0.0101986
551	-0.0013252	0.0117066	0.0088712	0.0140491
552	0.00250465	0.0120098	0.00714818	0.0103167
553	-0.002141	-0.00057509	0.0151758	0.0175917
554	0.000347984	0.0147372	0.00217496	0.0184578
555	0.00541419	0.00385576	0.00704107	-0.00599146
556	-0.000688424	0.00611415	0.00666859	0.0010584
557	0.0047823	0.00283541	-0.00536586	0.0173062
558	0.000518519	0.00914894	0.0237491	0.0108051
559	0.00175767	0.00386236	0.00861494	0.00979891
560	0.00179107	0.000837571	-0.00115084	-0.00381425
561	-0.000930502	-0.00523353	0.00808551	0.0161921
562	0.00357859	0.00654786	-0.00106715	0.0028171
563	0.00637839	0.0132322	0.00272626	0.00293889
564	0.00035936	0.00796719	0.00275907	0.00325336
565	0.00351338	0.011688	0.00376572	0.00374369
566	0.00375348	0.0108583	-0.00227032	-0.0036832
567	-0.00102705	-0.00600563	-0.0100391	-0.00694329
568	-0.0015335	-0.00454224	-0.00718874	-0.00805453
569	0.000100571	0.0076387	0.00658509	0.00798134
570	-0.00104986	0.00787495	0.0122119	0.0164631
571	0.00686277	0.0136713	0.00796355	0.0201445
572	-0.00154904	-0.000432238	0.000469096	0.00943676
573	0.00343754	0.00281876	0.00566117	-0.00119009
574	-0.0012387	-0.00359621	-0.0126711	0.0125327
575	0.00407953	0.00379045	0.0147844	-0.00797294
576	0.000309328	0.00281118	0.0225637	0.0162727
577	0.000389567	0.00437597	-0.00725822	0.000467658
578	0.0053406	0.00509763	0.000974556	0.0187531
579	0.0039091	0.000596973	-0.00357013	-0.00526225
580	0.00181426	-0.00195158	0.000331361	0.00340376
581	0.00286965	0.002397	0.0227658	-0.0129268
582	0.00640969	0.00196984	0.00733335	0.00218923
583	0.00283408	0.0129305	0.00178893	-0.0107735
584	0.00112023	0.0108732	0.00986331	0.00373127
585	0.00616092	0.000584618	0.00999475	0.014582
586	0.00143455	0.00682905	0.0139988	0.0130739
587	0.00167589	-0.00250914	0.022974	0.0067886
588	0.00285405	0.00116203	0.0187662	0.0128159
589	0.000576141	-0.00544204	-0.0149703	0.00643972
590	0.002292	0.00615719	0.0163854	-0.000981508
591	0.00462019	0.00430056	-0.00312194	0.00436208
592	0.00544866	0.00154573	0.0118681	0.016215
593	0.00343131	0.00521426	0.00613656	0.003547
594	0.0048139	0.000475212	-0.00965345	0.00815571
595	0.00775538	0.00406783	0.0100998	0.00952896
596	0.00815688	0.0120644	0.0212555	0.0100954
597	0.0109486	0.00602213	0.0109686	0.00228472
598	0.00530652	0.0110912	0.0076668	0.0121959
599	0.00372081	0.00507321	0.0115147	0.00326111
600	0.00209254	0.0084139	0.013271	0.0167451
601	-0.00226096	-0.000461331	0.00202499	0.0019256
602	0.00446667	0.00330669	-0.00576017	0.00251435
603	0.00633568	0.00625725	0.0170357	0.0276959
604	0.00145529	0.0142745	0.0168077	0.0294958
605	0.00625409	0.00292134	0.00978315	-0.00312282
606	0.00239288	0.0152392	0.00447918	0.0168528
607	-0.000133566	0.00732236	0.0159691	0.00620388
608	0.00208512	0.00848805	0.00579816	0.0190775
609	0.00383806	-0.00539051	0.00783161	0.0186952
610	0.0041248	0.0104875	0.0078429	0.00568626
611	0.00532246	0.00956636	0.0119819	-5.11561e-05
612	0.00187267	0.00417682	0.00288052	-0.00578313
613	0.0125514	-0.00034976	0.00688787	-0.00164222
614	0.00386388	0.00939844	0.0168836	0.0170237
615	0.0126686	0.00844859	0.0102297	0.0225924
616	0.00798393	0.00777808	0.00496958	0.0189256
617	0.000848274	0.00403832	0.0125649	0.0185957
618	0.00202523	0.00836043	0.00478183	0.016372
619	0.00436099	-0.000590663	-0.00953978	0.00865866
620	0.00612767	0.0183503	0.0171242	-0.00244007
621	0.00421048	0.0103491	0.000315594	6.3653e-05
622	0.00287345	0.01879	-0.000137992	0.0102718
623	0.00318528	0.00626284	0.0047976	0.01314
624	0.000869161	0.0100487	0.0127221	-0.000962162
625	0.00568453	0.00473322	0.019018	0.0126615
626	0.0081902	-0.000360173	0.00194876	0.0023593
627	0.0039256	0.00623898	0.0182213	0.0260249
628	0.00290071	0.00917295	0.0289829	0.0121776
629	0.0095444	0.0128486	0.0170106	0.00630603
630	-0.000984288	0.0116326	-0.00288276	-0.0141231
631	-0.000351257	0.00470962	-0.000949468	0.0103933
632	0.00260146	0.00296837	0.0112861	0.00353957
633	0.0038579	0.00252164	0.00739105	-0.00162723
634	0.000321186	0.00688375	0.0063409	0.0184848
635	0.00403298	0.00772199	0.0264123	0.0117159
636	0.00219345	0.00307116	0.00837568	0.0146735
637	0.00263828	-0.00230415	0.0101778	0.00996529
638	0.00393378	0.0124255	0.0171119	-0.00022174
639	0.00129497	0.00867847	0.00968173	0.00982921
640	0.00669343	0.00771555	0.00820421	0.0255592
641	0.000574758	0.00996792	0.00705902	0.00684598
642	0.00469575	0.00839295	0.00487824	0.0173001
643	0.00731872	0.00602167	0.00952336	0.0195593
644	0.00128191	-0.00284643	-0.00112355	0.0035796
645	0.00793986	0.0114019	0.0120854	0.0153012
646	0.00633545	-0.00526586	0.000310774	-0.00431951
647	0.0106626	0.0125673	0.00227116	0.010956
648	-0.0004725	-0.00987197	0.00779229	0.00790539
649	0.00045617	0.018737	0.020645	0.0195954
650	-2.19129e-05	0.00780636	0.00909426	-0.00191798
651	0.00432656	0.00607467	0.011836	0.0162287
652	0.00554491	0.00902092	0.0125275	0.0101863
653	0.00208513	0.0059762	0.005034	0.0129238
654	0.00243271	0.000255473	0.00629846	0.0265893
655	0.00463815	0.00261313	0.00117958	-0.00687389
656	-0.00286368	-0.00625858	0.0111933	0.00544853
657	0.00607841	0.0138053	0.0137699	0.0167867
658	-0.00323551	0.00516174	-0.00445187	0.00279612
659	0.00514091	0.00535114	-0.00807153	0.0207206
660	0.00277671	0.0149946	0.0126656	0.00570521
661	0.00423372	0.00237743	0.0184013	0.0122428
662	0.0059708	0.0101717	0.00265876	0.00544264
663	0.00282202	0.00588107	0.0137723	0.012169
664	-0.00150568	-0.00265194	-0.00214068	0.00252937
665	0.000634742	0.00390283	0.0154668	0.0204847
666	0.00878591	0.00956411	0.0200629	0.026465
667	0.00790042	0.0020947	0.0043705	0.00973221
668	0.000242865	0.00519774	0.00443144	0.0146112
669	0.00378924	0.00918229	-0.00103989	0.0181591
670	0.00113953	0.00205565	0.00509262	0.0159889
671	0.00615226	0.0192237	0.000231425	0.0308487
672	0.00708279	0.0161762	0.020569	0.0194869
673	0.00529332	0.00915313	-0.00193881	0.0202021
674	-0.00100313	0.00337775	-0.00230864	0.0117604
675	0.00282869	0.00671119	0.00557254	0.00848985
676	0.00733785	-0.0021115	0.00149711	0.0121921
677	0.00271439	0.00781309	0.0147772	0.0170706
678	0.00345137	-0.00294915	-0.0144233	0.00886758
679	0.00215253	0.00928315	0.00984463	0.00712778
680	0.0082096	0.00601826	0.0055455	0.0136805
681	0.000796525	0.0115213	0.0211431	0.00357415
682	0.00356233	0.00317948	0.015948	0.0137666
683	0.00145593	0.0109626	0.00729612	0.00688765
684	-0.000590057	-0.00292691	0.0117442	0.00155865
685	0.00207477	0.00702499	-0.00678692	0.0255777
686	0.00131494	0.00818583	-0.00652162	0.00954681
687	0.000388574	0.00425546	0.00127839	-0.00233592
688	-0.00199538	-0.00259082	-0.0209014	0.00999856
689	-0.000117111	0.00147062	0.0111996	0.0118549
690	0.00609462	0.00694423	0.00530707	-0.00980368
691	0.00117949	-0.00126363	0.0181711	0.0194773
692	0.00419528	0.0106581	0.00219772	-0.000711211
693	0.00242536	0.00813354	0.0181995	0.00237002
694	0.00377923	0.00400194	-0.00641957	0.00962931
695	0.000289297	0.0049396	0.0116914	0.00933693
696	-0.00215962	0.00397516	0.00654913	0.00533773
697	0.00308749	0.00654679	0.00995431	0.0100919
698	0.00543886	-0.00103412	0.0132248	0.0027907
699	0.00325996	0.00833991	0.0165658	0.0125124
700	-0.00062083	0.000829641	-0.00184734	-0.00617007
701	0.00454013	-0.00533832	0.00694321	-0.0053178
702	0.00394424	0.00878615	0.0130058	0.0174337
703	0.00189355	-0.0029237	-0.00180427	-0.0138531
704	0.000802957	0.00210783	-0.00331982	0.021136
705	0.00111695	-0.00132263	0.010901	0.00904389
706	0.00137319	-0.000330566	-0.00344166	0.00680491
707	0.00362352	0.00567968	0.0111386	0.0205116
708	0.00189667	0.0118178	0.0089585	-0.00272937
709	0.000360268	0.00258689	0.0116682	0.00200824
710	0.00135884	0.00524345	-0.00487307	0.0103294
711	-0.0010748	0.00555608	0.0211491	0.00753564
712	0.00371024	0.00409296	0.00123042	0.0200361
713	0.00600928	0.0160771	0.0162701	0.0105322
714	0.00133824	-0.00489932	0.0192843	0.00446092
715	0.000810158	0.00320634	-0.00360324	-0.0106234
716	0.00641094	0.0106066	0.0142197	0.0217392
717	0.000333591	0.00562389	0.00640628	0.015848
718	0.00645362	0.0135559	0.0268942	0.00903134
719	0.00482878	0.00306025	0.023921	0.00979605
720	0.000286615	0.00689509	0.0186825	0.0100275
721	0.00260979	-0.0018924	-0.0106676	-0.00255599
722	0.00409897	-0.000141755	0.0139622	0.00303578
723	-0.00210723	0.00575706	0.00354572	0.0058301
724	0.00319904	-0.00137188	0.0197631	0.0118578
725	0.00799207	0.00809979	0.0119494	0.016747
726	0.00340449	0.0014536	0.0142619	0.0121375
727	-0.0020985	0.00129602	0.0082452	0.0114723
728	0.0017902	0.00706569	0.0166085	0.00498978
729	0.00392996	0.0049601	0.00665859	0.00789012
730	0.00425506	0.00364145	0.00358471	0.0182348
731	0.00105962	-0.00202813	0.0039829	0.0197272
732	-0.00161807	-0.0119356	0.00750198	0.00247547
733	0.00144686	0.00240136	0.0172942	-0.000899243
734	0.00533141	0.00381442	-0.00795136	0.0172208
735	-1.35084e-05	-0.00316959	0.0144343	0.0133143
736	0.000615715	-0.00207733	-0.00244965	0.00374166
737	0.00055406	-0.00418239	-0.0013108	0.0105305
738	0.00228589	0.00237051	0.010225	0.0118241
739	0.000286769	0.00579774	0.00773212	0.000240666
740	0.00369057	0.00915152	0.0224254	0.00830197
741	0.00254334	0.00826593	0.00530549	0.00478299
742	0.000525392	0.0141667	0.00761989	-0.0037365
743	0.005506	-0.00528155	0.0099787	0.0196221
744	0.000462663	0.00262121	0.000777169	0.0133831
745	0.00259512	0.00760781	0.00797414	0.0142302
746	0.00171449	-0.0019438	0.0106266	-0.00574409
747	0.00505596	0.000476495	0.0129973	0.00989465
748	0.00103552	0.013999	0.0275929	0.0209096
749	0.0067418	-0.000221485	-0.00152859	0.0177614
750	0.000568325	0.00324127	-0.00556912	0.00398419
751	0.00641865	0.00586218	0.0024439	0.0111446
752	0.00401815	0.00952841	0.00098126	0.00780951
753	0.00343381	0.0025453	0.0179316	0.00286346
754	-0.000814491	-0.00137948	0.0150994	0.00654153
755	0.00463245	0.00365801	0.00626372	-0.00116158
756	-0.00215873	0.0161236	0.00130598	0.0253555
757	0.00499529	0.00544662	-0.000886793	0.0160735
758	-0.00160735	0.00898942	0.0103616	0.00407677
759	0.00317219	0.0056592	0.00199144	0.0220428
760	0.00312771	0.00376716	0.0173916	0.0085383
761	0.00432892	0.00368578	0.00113503	-0.0111873
762	0.00493833	0.0112166	0.0114874	0.0151886
763	0.00652747	0.00779251	0.0179485	0.00161043
764	0.00754261	-0.000934224	0.00764357	0.0099669
765	0.00121646	0.0161083	0.00444941	0.0177737
766	0.00155986	0.00479603	0.0192694	0.0216452
767	0.00379113	0.00916347	0.0109595	0.0188492
768	0.00728234	0.0063216	-0.0108103	-0.00648346
769	1.87888e-05	0.00447889	0.00521487	0.0221539
770	0.005088	0.0022741	0.013531	0.00784301
771	0.0106453	0.0155378	0.00271438	0.0211353
772	0.00762153	0.0129153	0.00659527	0.0112482
773	0.0016168	0.0088291	0.00535676	0.0131217
774	0.00511425	-0.000206797	-0.00971734	0.0156562
775	0.00233831	0.0109385	0.00793268	-0.00209687
776	0.00194101	0.00463658	0.00647892	0.00894514
777	0.00221688	-0.000446086	-0.00763118	0.0261415
778	-0.000257985	0.0189199	-0.00611243	-0.016398
779	0.0060801	0.00451403	0.0131861	0.0239227
780	0.00171396	0.0074219	0.000789901	0.0167003
781	0.00672415	0.0155633	0.00753732	0.0116767
782	0.000141456	0.0100542	0.0109318	0.0158961
783	0.000149084	0.0129411	0.0191283	0.0135509
784	0.00655623	0.00808914	0.0086064	0.0148555
785	0.000751347	0.0116162	0.00544605	0.00605182
786	-0.000651539	0.0132915	0.00784794	0.00984992
787	0.000494212	0.00848131	0.0130462	0.0107063
788	0.00632305	0.0177075	0.0135555	0.0101229
789	0.0034377	0.0113261	0.0146093	0.00377741
790	0.00182768	0.0101498	0.00246362	-0.0180964
791	0.00183182	0.00822048	0.0203179	0.0163381
792	0.0028799	0.00228465	0.0109186	0.0103355
793	0.00731898	0.014132	0.0112957	0.0181089
794	0.00279482	0.000145369	0.00874248	0.00524389
795	0.00302855	0.0101527	0.0121894	0.0246962
796	0.00476338	0.00436655	0.00791039	0.0145093
797	-0.00164629	0.00214411	0.0123786	0.00802774
798	0.00281926	-0.00262291	0.00516782	-0.00433986
799	0.00158542	0.00596053	-0.000549761	0.0109681
800	0.00325536	0.0126269	0.0155522	0.0039074
801	0.00313171	0.014543	0.00312923	0.0287349
802	-0.000554162	0.0141058	0.00648826	0.00893625
803	0.00435412	0.00457907	0.00754958	-0.0016292
804	-0.000500697	0.00856612	0.0115262	0.0150447
805	0.00146984	0.000928814	0.00818815	-0.000806647
806	0.00473734	0.00522923	0.000155599	0.00356096
807	0.00321679	0.00892293	0.00414421	0.00679676
808	0.00184587	0.00314657	0.00808658	0.0104004
809	0.00493466	0.00112124	0.00836131	0.0142103
810	0.00100629	0.0134357	0.00438039	0.00182084
811	0.00209744	0.00840631	0.00407539	0.0126149
812	0.000237591	0.00915361	0.00271353	0.0165607
813	0.00460262	-0.00269337	0.0170792	0.00298265
814	0.000753597	0.0214403	0.00775019	0.00648204
815	0.00630884	0.00741136	0.00497504	-0.00268222
816	0.00698952	0.0100271	0.018475	0.0248641
817	0.00336669	0.0084989	0.0103988	0.0118498
818	0.00387189	0.00963561	0.0121468	0.0131481
819	0.0044916	-0.0021421	-0.00103759	-0.000309412
820	-0.00100576	0.00294526	0.00486792	0.0198674
821	0.00253983	0.00863023	0.0054737	0.0051276
822	-8.01988e-05	0.0113463	0.0120951	0.00942486
823	0.00309516	0.00483384	0.00395048	0.00730799
824	0.00105317	-0.00502175	0.0197157	0.0203072
825	-0.00199107	0.000410597	0.00748906	0.0143097
826	0.00256606	0.00740334	-0.00441287	0.005363
827	0.00263642	0.00294207	0.00629607	-0.00128293
828	0.00277138	0.0161652	-0.00247187	0.0120276
829	0.00152493	0.0153335	0.0138977	0.00397674
830	0.00267781	0.000294396	0.00634151	0.0213646
831	0.0027763	0.0168905	0.00464756	0.0145341
832	0.00671487	0.00123521	0.0162909	0.0207612
833	0.000748712	0.00550213	0.00476466	0.00630347
834	-0.000433703	0.0131587	0.0177977	0.0232489
835	0.00447879	0.0123952	0.0145379	-0.00193139
836	0.0098571	0.00318033	0.012678	0.000237621
837	-0.0019641	0.00333582	0.0116097	-0.00600241
838	0.000383645	0.00359969	0.0130013	0.00393178
839	0.00374253	0.00819237	0.0158865	0.00275464
840	0.0039837	0.00157361	0.0112947	0.0111678
841	0.00482849	0.0102325	0.00977286	0.00723526
842	0.00142031	0.0160289	0.0132332	0.0148104
843	0.0044903	0.0104145	0.0172567	0.00619189
844	0.00475892	0.00446339	0.00816145	0.0175753
845	0.00193926	0.00600364	0.00853178	0.0175694
846	0.00296906	0.0053678	0.0020027	0.00532465
847	0.00554748	0.00216109	0.00520358	0.00493451
848	0.00529525	0.0119113	0.0129925	0.0201266
849	-0.0017405	0.00571662	-0.000217793	0.0150021
850	0.00208263	0.0115245	0.011934	0.00606432
851	0.00394693	0.00988369	0.000154539	0.0201155
852	-0.000664582	0.00632824	-0.00298283	0.00333128
853	0.00111599	0.00178752	-0.0096059	0.00393805
854	-0.000811077	-0.00283352	0.0254701	-0.0071459
855	0.00301298	0.00126683	-0.00106067	-0.000197039
856	-5.77446e-05	0.00240757	-0.00047242	0.0036502
857	0.00371141	0.00287534	0.00927054	0.0134043
858	0.00116664	0.00150009	0.0150641	0.00455526
859	0.00851299	0.00759248	-0.00326923	0.0116912
860	0.00160671	0.00745073	0.013853	0.0282172
861	0.00641181	0.00443474	-0.00430321	-0.00643103
862	0.00474653	0.000531797	0.00322804	0.00747912
863	0.00684715	0.00851149	0.00121677	0.0166449
864	0.00548986	0.0173938	0.0114655	0.0142431
865	0.00310072	0.0122596	0.00497342	0.00133427
866	0.00591489	0.00554935	0.00866544	0.0145374
867	0.00268907	0.00853502	0.00465833	0.0100924
868	0.00250868	0.00653676	0.0101544	-0.000317652
869	0.0049932	0.00826376	0.000662461	0.00905058
870	0.00622347	0.00879138	-0.00588148	0.00334251
871	0.00272167	-0.00156112	0.0194274	0.0105078
872	0.000480279	0.0113835	0.00759105	0.016321
873	0.00440731	0.00927252	0.0289051	0.0118285
874	-0.000733046	0.00213854	0.00914751	-0.018884
875	0.00301053	0.00681805	0.00632501	0.00912669
876	0.00230472	-0.00456699	0.0248123	0.0123899
877	0.00581575	0.00450232	0.00283309	0.0114556
878	0.00324874	0.0118158	0.00712971	0.0104524
879	0.00243652	0.0065401	0.0106277	0.00338408
880	0.000249359	0.00776531	0.0111136	-0.0049592
881	0.00646085	0.00772029	0.0127626	0.0158706
882	-0.000734598	0.00185965	-0.00253325	-0.00161872
883	0.0021981	0.00221433	0.00490295	0.00876186
884	-0.00092099	0.002836	0.00395945	-0.00314556
885	0.00473272	0.00705937	0.00959855	0.0058601
886	0.00316042	-0.0041678	0.00730336	0.00061314
887	0.00294181	0.00576877	0.00355923	-0.00595657
888	0.00601362	0.00767396	0.0118834	0.00120203
889	0.00248139	0.0141703	0.00627204	0.00291008
890	-0.000850068	0.00197278	0.0130048	0.00818801
891	0.00920112	0.00401964	0.019745	0.0118844
892	0.00470456	0.00130362	0.00944953	0.00788021
893	0.00324895	-0.0026685	0.00771972	0.00161074
894	0.00195652	0.000332191	-0.00406801	0.01701
895	0.00473578	0.00791964	0.00783995	0.00503321
896	-0.000204279	0.00817008	0.00660155	-0.00246977
897	0.00465834	0.0053089	0.0112939	0.0229092
898	0.00251659	0.0123758	0.00188272	0.0111061
899	0.00289067	0.00600232	-0.00802579	-0.0040241
900	-0.00216341	0.00786266	0.0197833	0.0141796
901	0.00174781	0.00388505	0.00758507	-0.0124962
902	0.00713888	0.000671785	0.00418836	0.00905274
903	0.0033877	0.000742235	0.00343561	0.00585976
904	0.00528827	0.0187913	0.0108636	0.020328
905	0.00362162	0.0132939	0.0148847	0.0109908
906	-0.00143021	0.00161005	0.0158409	0.0052429
907	0.0050686	0.00402082	0.00470863	0.00910824
908	0.00518562	0.0058913	0.00312087	0.00664069
909	0.000477293	-0.00090146	0.0207276	0.0164354
910	0.0047453	0.00658665	0.00569568	0.0176523
911	0.00224815	0.0051326	0.00930707	0.00584395
912	0.00198389	0.00872382	0.0177419	0.0201358
913	0.00439206	-0.0014596	0.00419696	-0.000498469
914	0.00270777	-0.00383575	0.000861908	0.00620718
915	0.00517818	0.0114063	0.0125615	0.0258829
916	0.00376326	0.00677531	0.00413203	0.0125696
917	0.00396397	0.00341995	0.00341637	-0.0130151
918	0.00327863	0.0060387	0.0143581	-0.00105861
919	0.000909259	-0.00159648	0.0246153	0.00247618
920	0.00408152	0.0164713	0.00999824	0.0234114
921	0.00193496	0.0163029	0.0149173	-0.00969951
922	0.00521275	6.13534e-05	0.00969126	-0.00358757
923	0.00259403	0.00754533	0.00562679	0.00909734
924	-0.00301557	0.00130537	0.0194465	0.0323876
925	2.38973e-05	0.00969358	0.0095184	0.00755443
926	0.000838115	0.00738939	0.00645147	0.00717288
927	0.00186597	0.00303076	0.0111208	0.00420809
928	0.00160519	0.00853549	0.00331861	0.0261854
929	-0.0016162	0.00870022	0.0104277	0.00584924
930	0.00977532	0.00656662	-0.0037886	-0.00915812
931	0.000679861	0.00684145	-0.00128122	0.000482251
932	0.00401363	0.00328096	0.0152525	0.0229709
933	0.00629214	0.00903314	0.0180505	0.0233856
934	0.00530262	0.0113598	0.0131664	0.00515613
935	0.00190603	0.0151783	0.0170025	0.00954027
936	0.00188072	0.0129625	0.0102559	0.00885579
937	0.00189221	0.00874656	0.0142224	-0.00736423
938	0.00122063	0.00762844	0.0081235	0.0082133
939	1.27649e-05	0.00567413	0.0106262	0.0115964
940	0.00383997	0.000708517	0.00531064	-0.000247384
941	0.00523734	0.00324119	0.00228107	0.0173296
942	0.00620625	-0.00250659	0.0230277	0.00640479
943	0.000739873	0.00618076	0.0148191	-0.000549271
944	0.00123173	-0.00241198	0.0019796	-0.000353598
945	0.00166342	0.00507109	0.0116851	-0.00347458
946	0.00311418	0.00286713	0.00119457	0.00967517
947	0.00444609	-0.00745577	0.000315251	0.0273271
948	0.00627538	0.0188798	0.0125281	-0.00141823
949	-0.00108757	0.0103534	-0.00746368	0.00792955
950	0.0060436	0.0111868	0.0165388	0.0177139
951	0.00283222	0.0169939	0.00652079	0.0169904
952	0.0015126	0.00185478	0.0124426	0.00401095
953	0.000779706	-0.00144452	0.00173925	-0.00126396
954	0.00615822	0.00535246	0.0177419	0.0117154
955	0.00267175	-0.00623962	0.00983115	0.00667333
956	0.000697442	-0.00369972	0.00155945	0.0165692
957	0.0024527	-0.00219181	0.0119342	0.00974949
958	0.0038834	0.00215626	0.00759071	-0.0247073
959	0.0063752	0.0103057	0.00675239	0.00426822
960	0.00160186	0.00187484	0.0141938	-0.00392022
961	0.00435626	0.00913981	0.0147377	-0.00510034
962	-0.000581738	-0.00665995	0.0068484	0.0170109
963	0.00597959	0.00714162	-0.00144077	-0.000809918
964	0.00316274	-0.000886029	0.00313047	0.0092438
965	0.00504603	0.00203584	0.0143724	0.0207214
966	-0.00107521	0.00109419	0.00703483	0.0223258
967	0.000855879	0.0041239	-0.00259849	0.0250972
968	0.000588055	0.0208497	0.0203843	0.0103788
969	0.0064741	0.00299545	0.00571698	0.0150581
970	0.00274617	0.00953388	-0.000204167	0.000576955
971	0.000653501	0.00614012	0.0192797	0.00677663
972	0.00295404	0.00922343	-0.00174089	0.00652557
973	0.00445946	0.00751168	0.00611742	0.0094153
974	0.0036221	0.0163703	-0.00555234	0.011995
975	0.00283879	0.0160475	0.0226621	0.00340949
976	0.00462949	0.00702323	-0.00785085	0.000891034
977	0.00126182	0.0115462	0.00536511	0.0198628
978	0.00359208	0.0123769	0.00705039	-0.00141709
979	8.33358e-05	-0.00440863	0.00261376	0.00253702
980	-0.000909907	0.00797844	-0.00844928	0.0100331
981	0.00291855	-0.000563461	0.00235278	-0.00537809
982	0.00630542	0.0092937	0.00747321	0.00442092
983	0.000670095	-0.00335662	0.00577812	0.0119003
984	-0.00129955	0.00262867	-0.000544846	0.0180028
985	0.00127251	0.00643952	0.0102805	0.0236385
986	0.00700065	0.0151945	0.0149378	0.0181315
987	0.00204352	0.00869436	0.0119029	-0.00122054
988	0.00337546	0.0086671	0.0149054	0.0146343
989	-0.000768868	0.00781004	-0.000585266	0.00251427
990	0.00231265	0.0139579	-0.00397261	-0.00104684
991	0.000402612	-0.00147692	0.00950908	0.00651803
992	0.00251841	0.0115706	0.00334841	0.00567292
993	0.00925938	0.0114395	0.00860402	0.000122304
994	0.00265682	0.00620439	0.00310883	0.0218746
995	0.00351436	0.0108454	0.017423	0.0369006
996	0.00710105	0.0114533	0.00963815	-0.00483596
997	0.00464992	-0.00349445	-0.00538929	-0.00871023
998	0.00219812	0.00013643	0.00100265	0.0143159
999	0.000732815	-0.000398521	-0.00151295	-0.00201806

## Sheet: FIG_S9_shA
	bin_4	bin_8	bin_12	bin_16
0	0.275468	0.137241	0.0953983	0.0745611
1	0.279545	0.138155	0.0940984	0.0714677
2	0.290363	0.138374	0.104336	0.0817666
3	0.289581	0.138134	0.102026	0.0741869
4	0.288168	0.135039	0.0981846	0.0666866
5	0.278626	0.143476	0.109444	0.0800412
6	0.277985	0.130286	0.0905823	0.0709699
7	0.277237	0.133881	0.0962574	0.0713715
8	0.297311	0.146151	0.0995222	0.0760152
9	0.283759	0.141552	0.100528	0.072237
10	0.283364	0.141019	0.0936692	0.073811
11	0.292064	0.141736	0.0960511	0.0729218
12	0.284864	0.148019	0.0953186	0.0783788
13	0.286538	0.143628	0.100064	0.0737773
14	0.280489	0.14007	0.0980148	0.0739509
15	0.277145	0.140014	0.0901592	0.0709922
16	0.292767	0.145673	0.0987561	0.071905
17	0.288469	0.135846	0.102941	0.0733859
18	0.286534	0.143391	0.100605	0.0760517
19	0.286416	0.140447	0.102469	0.0770238
20	0.280824	0.144339	0.100029	0.0770394
21	0.283039	0.1371	0.0978369	0.069559
22	0.282728	0.132473	0.10187	0.0695922
23	0.290963	0.140363	0.100119	0.0734425
24	0.280484	0.14557	0.100514	0.0762757
25	0.2804	0.133674	0.0989603	0.0793688
26	0.289181	0.140961	0.103094	0.0740898
27	0.293673	0.14813	0.0952361	0.0680537
28	0.281934	0.131786	0.100557	0.0713365
29	0.295716	0.141065	0.102088	0.0755421
30	0.287783	0.137628	0.102672	0.0741197
31	0.277961	0.129515	0.0963259	0.0686557
32	0.275222	0.143474	0.0974013	0.0705379
33	0.290014	0.145769	0.0956652	0.0776821
34	0.276198	0.129867	0.0991259	0.0726436
35	0.290273	0.132666	0.0991003	0.0702307
36	0.273433	0.131512	0.101103	0.0672204
37	0.279178	0.146847	0.105043	0.0761703
38	0.289173	0.147696	0.0964705	0.0748284
39	0.27347	0.140184	0.101624	0.0784603
40	0.274636	0.131071	0.0966158	0.0728657
41	0.283814	0.137502	0.0972674	0.0771629
42	0.279918	0.131611	0.0948921	0.0738235
43	0.278911	0.137112	0.0996099	0.0762358
44	0.288368	0.140735	0.0994714	0.0750719
45	0.290517	0.138966	0.0985559	0.0731342
46	0.295714	0.144066	0.107532	0.0726145
47	0.286524	0.140018	0.0997532	0.0780568
48	0.276462	0.150983	0.104468	0.080675
49	0.30311	0.139573	0.102771	0.0733909
50	0.28723	0.138899	0.0996763	0.0764106
51	0.275261	0.136238	0.0979722	0.072053
52	0.291194	0.14426	0.0955912	0.071289
53	0.284275	0.147401	0.107	0.0798034
54	0.295182	0.150371	0.0897202	0.0729192
55	0.282909	0.141176	0.0947944	0.0764861
56	0.281056	0.147321	0.0997894	0.081237
57	0.286702	0.147177	0.0979203	0.081149
58	0.289504	0.139243	0.107579	0.0803465
59	0.275524	0.133556	0.0909749	0.0740064
60	0.285482	0.144059	0.0967094	0.0721419
61	0.283585	0.141754	0.0984197	0.0726985
62	0.281977	0.137634	0.097797	0.0734221
63	0.275412	0.137222	0.104731	0.0765201
64	0.27383	0.139072	0.0985141	0.0707135
65	0.27977	0.140146	0.0958225	0.079176
66	0.282391	0.129611	0.0961889	0.0710328
67	0.280949	0.140485	0.0984127	0.0762859
68	0.274831	0.140519	0.0928156	0.0718198
69	0.278546	0.137763	0.0972959	0.0738631
70	0.274865	0.142303	0.102634	0.0715651
71	0.281017	0.153587	0.102511	0.0716437
72	0.281869	0.142403	0.101006	0.0777976
73	0.285648	0.141339	0.104893	0.0761742
74	0.288517	0.138088	0.0983643	0.0753621
75	0.27982	0.137074	0.0977066	0.0777424
76	0.280342	0.141792	0.0982346	0.072776
77	0.282918	0.138744	0.0898225	0.0679543
78	0.297627	0.150961	0.102368	0.0769091
79	0.283184	0.141041	0.0951018	0.0700535
80	0.289632	0.139471	0.106998	0.0719089
81	0.275239	0.131276	0.0896004	0.0658068
82	0.298157	0.143037	0.103363	0.0793678
83	0.285881	0.138383	0.0991255	0.0739169
84	0.279907	0.13455	0.104101	0.0759251
85	0.278749	0.13802	0.0926225	0.0766958
86	0.289308	0.148913	0.0985221	0.0771897
87	0.275844	0.14008	0.0952861	0.07245
88	0.287718	0.139729	0.096806	0.070345
89	0.273063	0.136606	0.0969976	0.0740603
90	0.286406	0.145276	0.100009	0.073694
91	0.287862	0.137318	0.0904789	0.0732968
92	0.279771	0.139434	0.102923	0.0728776
93	0.26933	0.134713	0.089205	0.068805
94	0.283956	0.142563	0.0935734	0.076207
95	0.276486	0.136687	0.090564	0.0729511
96	0.276486	0.133283	0.0958901	0.0682016
97	0.283992	0.148285	0.0963888	0.0745735
98	0.288519	0.137884	0.100421	0.0688325
99	0.29058	0.136802	0.0987906	0.0775065
100	0.283373	0.139122	0.0957718	0.0728527
101	0.282333	0.143985	0.100984	0.0746927
102	0.283465	0.135605	0.0981817	0.0722174
103	0.288734	0.131401	0.0923737	0.0698732
104	0.272257	0.12785	0.0907585	0.0729772
105	0.2865	0.13999	0.0953777	0.0711533
106	0.285268	0.135224	0.0975573	0.0689088
107	0.280997	0.137258	0.0937566	0.076497
108	0.282522	0.133134	0.0940598	0.0758316
109	0.284339	0.137232	0.0944499	0.0735222
110	0.285025	0.142658	0.0969427	0.0713327
111	0.281466	0.132717	0.0918124	0.0666641
112	0.27546	0.137492	0.0997469	0.0741388
113	0.295043	0.137896	0.101725	0.0764779
114	0.278689	0.137361	0.0970194	0.0818389
115	0.27671	0.135811	0.0981846	0.0729673
116	0.274401	0.13479	0.0924442	0.0725518
117	0.286065	0.145767	0.101714	0.0776872
118	0.275909	0.134916	0.0982908	0.0735779
119	0.277198	0.136309	0.0973227	0.076317
120	0.288109	0.140328	0.101233	0.074972
121	0.293382	0.139971	0.098917	0.0776918
122	0.283539	0.144223	0.10106	0.0811121
123	0.287256	0.129505	0.0928897	0.07142
124	0.279028	0.125568	0.0940403	0.0716406
125	0.281779	0.147285	0.0973387	0.0757846
126	0.281801	0.138832	0.0975166	0.0758784
127	0.287279	0.133349	0.0970954	0.0722464
128	0.279213	0.135834	0.0958752	0.0712213
129	0.274748	0.131266	0.093645	0.0698692
130	0.283612	0.142698	0.103111	0.0778231
131	0.283947	0.139633	0.0984188	0.0738291
132	0.270375	0.137284	0.0986031	0.0687572
133	0.278277	0.141448	0.102025	0.078678
134	0.287215	0.133563	0.0949784	0.0714435
135	0.27852	0.127677	0.093996	0.0731675
136	0.281813	0.140589	0.100041	0.0720681
137	0.278392	0.134829	0.0975582	0.0800398
138	0.270921	0.139181	0.095671	0.0723354
139	0.281944	0.138882	0.0998186	0.0767515
140	0.278618	0.134218	0.0920155	0.0843304
141	0.288108	0.144598	0.105092	0.0750328
142	0.289041	0.143521	0.107893	0.0749291
143	0.285996	0.139998	0.10131	0.0715024
144	0.284164	0.145365	0.100684	0.0775018
145	0.268356	0.133071	0.0923846	0.0779646
146	0.277043	0.131821	0.0914854	0.0666294
147	0.289911	0.147149	0.107323	0.0802604
148	0.286483	0.136729	0.101394	0.0735033
149	0.28556	0.136151	0.0985953	0.0783941
150	0.288687	0.138129	0.0994812	0.0748932
151	0.282394	0.127215	0.0987038	0.0731245
152	0.272393	0.134684	0.0916578	0.0653728
153	0.276631	0.143902	0.100123	0.0728416
154	0.274344	0.134115	0.0972926	0.074362
155	0.285816	0.145993	0.0966701	0.0789193
156	0.282798	0.14072	0.101719	0.0786844
157	0.290182	0.144803	0.0987524	0.075374
158	0.284841	0.141505	0.0995813	0.0721858
159	0.276493	0.13884	0.0954339	0.0692145
160	0.287114	0.140105	0.0967633	0.0717595
161	0.291821	0.144323	0.107329	0.0822382
162	0.277025	0.139672	0.0970095	0.0757818
163	0.273406	0.133097	0.0969335	0.0716434
164	0.284371	0.14586	0.104106	0.0746598
165	0.299257	0.148049	0.106943	0.0823042
166	0.28031	0.138732	0.0930775	0.0733204
167	0.277525	0.142486	0.10636	0.0756152
168	0.281418	0.141608	0.0987823	0.0723919
169	0.275398	0.148469	0.100676	0.078875
170	0.27523	0.140662	0.090649	0.0683377
171	0.270045	0.134733	0.0924979	0.0737325
172	0.275705	0.141478	0.103787	0.0739209
173	0.279026	0.133543	0.0936168	0.0709779
174	0.291891	0.149008	0.104517	0.0834457
175	0.291163	0.137994	0.109564	0.0722869
176	0.282635	0.134697	0.0979974	0.0760596
177	0.283079	0.142881	0.0955941	0.0757452
178	0.284453	0.133526	0.101835	0.0765484
179	0.278115	0.136337	0.0993893	0.0710526
180	0.293419	0.131245	0.0966059	0.069478
181	0.286898	0.135347	0.0909769	0.070658
182	0.276348	0.138444	0.0954153	0.0762321
183	0.279597	0.128098	0.096245	0.074555
184	0.281709	0.14255	0.103483	0.0726602
185	0.280445	0.140521	0.0961412	0.0756136
186	0.279426	0.130902	0.0922584	0.0657837
187	0.289893	0.1365	0.0987854	0.0791466
188	0.291795	0.141573	0.0996945	0.0758728
189	0.27938	0.141602	0.108614	0.0765167
190	0.297754	0.142764	0.099705	0.0791973
191	0.281926	0.143585	0.10045	0.0767127
192	0.298515	0.152258	0.0997057	0.0731317
193	0.275245	0.136625	0.103123	0.0739948
194	0.287553	0.1492	0.100631	0.0823433
195	0.289188	0.143905	0.103524	0.0775928
196	0.267809	0.131296	0.100216	0.0686361
197	0.292499	0.136621	0.10359	0.0806928
198	0.287219	0.148275	0.0964564	0.071382
199	0.282075	0.142657	0.100405	0.0826529
200	0.285718	0.147695	0.0993589	0.0738115
201	0.275463	0.140217	0.0971267	0.0758769
202	0.282165	0.14551	0.102284	0.0765843
203	0.29314	0.138701	0.098931	0.0737462
204	0.293514	0.132885	0.100779	0.074798
205	0.286417	0.14796	0.097375	0.0821143
206	0.279612	0.140591	0.0942483	0.0727341
207	0.278419	0.14268	0.0905954	0.068963
208	0.27708	0.142546	0.100441	0.0778976
209	0.281075	0.13694	0.104669	0.0737309
210	0.289078	0.144469	0.0984213	0.0776017
211	0.282421	0.132758	0.0923218	0.070548
212	0.283621	0.129723	0.0994203	0.0683613
213	0.298854	0.158188	0.104074	0.0769047
214	0.291886	0.144022	0.107089	0.073926
215	0.286665	0.14623	0.104148	0.0763381
216	0.272784	0.132858	0.0926221	0.0678205
217	0.279687	0.133985	0.0955402	0.0704084
218	0.286357	0.145166	0.0964107	0.0711971
219	0.290946	0.14235	0.099549	0.0776702
220	0.279733	0.140342	0.10257	0.0791767
221	0.282148	0.136091	0.0995608	0.0701087
222	0.291841	0.139713	0.0986767	0.0783039
223	0.282385	0.132939	0.0911605	0.0657883
224	0.293984	0.142113	0.099351	0.080495
225	0.285919	0.138265	0.0992548	0.0772075
226	0.27891	0.139252	0.0945821	0.0745201
227	0.291191	0.152685	0.0986184	0.0756288
228	0.282925	0.140422	0.0952669	0.0756132
229	0.287258	0.131035	0.0988497	0.077825
230	0.270218	0.135883	0.0986113	0.0709428
231	0.286534	0.141639	0.101142	0.0795177
232	0.287083	0.148502	0.0994111	0.0784741
233	0.275416	0.136091	0.0918282	0.0670299
234	0.281553	0.136051	0.0917562	0.0738242
235	0.269187	0.133782	0.094175	0.0722816
236	0.285724	0.150125	0.10001	0.0812765
237	0.269487	0.138169	0.093797	0.0750261
238	0.286111	0.142536	0.0955771	0.0706871
239	0.278998	0.138753	0.100206	0.0769306
240	0.285575	0.13596	0.0935648	0.0752266
241	0.268048	0.131422	0.0947795	0.0786477
242	0.284422	0.139374	0.0915985	0.0733614
243	0.266395	0.128959	0.100725	0.0731516
244	0.298613	0.138847	0.097528	0.0834451
245	0.286329	0.147169	0.0970344	0.0752689
246	0.276694	0.137942	0.0888217	0.0709282
247	0.280092	0.143456	0.102382	0.067235
248	0.28012	0.129547	0.0925658	0.0723314
249	0.285286	0.140684	0.0936992	0.0718432
250	0.297452	0.147626	0.105383	0.0770289
251	0.286045	0.142194	0.100684	0.0689565
252	0.283507	0.138183	0.099885	0.0740402
253	0.274697	0.136646	0.100287	0.0711341
254	0.269857	0.132192	0.0935152	0.0696817
255	0.281533	0.140292	0.0922253	0.0773648
256	0.274908	0.129756	0.0900279	0.0729645
257	0.273795	0.137752	0.093671	0.0705348
258	0.278801	0.139756	0.0944095	0.0721646
259	0.273963	0.13826	0.0959866	0.0673019
260	0.281515	0.139823	0.101713	0.0676667
261	0.283877	0.145311	0.102482	0.0742375
262	0.284986	0.142	0.0950063	0.0694882
263	0.272443	0.137495	0.0953576	0.0730046
264	0.288744	0.141223	0.0990436	0.0751927
265	0.291931	0.146462	0.0930378	0.0803231
266	0.280127	0.138827	0.101408	0.0784004
267	0.283943	0.138575	0.0968525	0.0714184
268	0.282483	0.141501	0.0985665	0.0754427
269	0.269552	0.123624	0.0893735	0.0663442
270	0.281289	0.135549	0.0990891	0.0748747
271	0.276906	0.140715	0.0948054	0.0761149
272	0.289552	0.138583	0.0993318	0.0744427
273	0.279255	0.138489	0.0925997	0.0701528
274	0.285856	0.139338	0.104346	0.0750394
275	0.280406	0.131772	0.097445	0.0671377
276	0.293426	0.146064	0.0994642	0.0784467
277	0.289729	0.144566	0.102558	0.0776395
278	0.286062	0.141887	0.0978136	0.0713565
279	0.271006	0.137141	0.0965067	0.078911
280	0.281212	0.129383	0.10221	0.0759979
281	0.296102	0.149435	0.0979017	0.0745372
282	0.277299	0.142303	0.100042	0.0765049
283	0.27732	0.133202	0.105094	0.0717983
284	0.272128	0.138958	0.100623	0.0772535
285	0.279267	0.128194	0.0893117	0.0719177
286	0.26633	0.1264	0.0951515	0.071831
287	0.29483	0.135561	0.0915779	0.0726359
288	0.282805	0.134442	0.0946678	0.0728446
289	0.286383	0.14546	0.101704	0.0801468
290	0.289564	0.138428	0.101726	0.0770131
291	0.288239	0.133256	0.103208	0.0755666
292	0.285677	0.140071	0.102518	0.0759238
293	0.285654	0.141029	0.0951683	0.0702376
294	0.281857	0.139068	0.0889207	0.0725887
295	0.278435	0.143647	0.106533	0.0796294
296	0.282341	0.136831	0.100658	0.0707355
297	0.270091	0.142184	0.101762	0.0773451
298	0.270797	0.138767	0.0954495	0.0712809
299	0.268612	0.132106	0.0956275	0.0729432
300	0.28282	0.134742	0.100719	0.074391
301	0.282596	0.138581	0.0971292	0.0757529
302	0.277195	0.135542	0.097727	0.0697969
303	0.292475	0.143753	0.0995932	0.0778144
304	0.288571	0.14075	0.100364	0.0779034
305	0.286455	0.143615	0.0958076	0.0703103
306	0.282434	0.137241	0.100709	0.073203
307	0.280619	0.139256	0.0921264	0.0694398
308	0.28352	0.141952	0.099045	0.0728513
309	0.27834	0.139725	0.103147	0.0753272
310	0.277912	0.14162	0.097809	0.0755649
311	0.294443	0.136772	0.0986291	0.0808827
312	0.297874	0.140747	0.092921	0.0810776
313	0.276815	0.140817	0.106422	0.07815
314	0.281417	0.140132	0.0975198	0.0725735
315	0.275042	0.138218	0.0978317	0.0758112
316	0.290223	0.140481	0.0976541	0.0761539
317	0.286422	0.144164	0.0936163	0.0722929
318	0.29096	0.136415	0.096017	0.0719217
319	0.281273	0.137443	0.101856	0.0688682
320	0.283861	0.142724	0.0999198	0.075069
321	0.278743	0.143408	0.104754	0.0723192
322	0.280691	0.135639	0.0966265	0.0715906
323	0.284121	0.136624	0.0989953	0.0708209
324	0.270693	0.134517	0.09782	0.0707861
325	0.27687	0.13812	0.0884629	0.0736262
326	0.283341	0.135098	0.0964034	0.0683954
327	0.286915	0.14445	0.0979737	0.0721671
328	0.277091	0.131966	0.0909624	0.0720249
329	0.278937	0.139306	0.10649	0.075351
330	0.276031	0.135543	0.0943398	0.0742398
331	0.29733	0.136699	0.104483	0.0788662
332	0.278405	0.133434	0.0934834	0.0724335
333	0.283664	0.144025	0.102435	0.0738231
334	0.277648	0.13569	0.0945386	0.0728552
335	0.282074	0.132862	0.100727	0.0725572
336	0.273402	0.137526	0.0944447	0.0671199
337	0.28227	0.139804	0.10239	0.0737054
338	0.282345	0.151746	0.103875	0.078195
339	0.281657	0.143664	0.103593	0.0764664
340	0.279765	0.142715	0.0973091	0.0772019
341	0.27986	0.133483	0.0943336	0.069715
342	0.278564	0.138384	0.0994921	0.0752465
343	0.28191	0.134286	0.0979242	0.0729825
344	0.286597	0.141255	0.0944339	0.0768435
345	0.279098	0.136971	0.102251	0.0765537
346	0.270366	0.138619	0.0979598	0.0735589
347	0.282447	0.139078	0.102822	0.0747072
348	0.282492	0.139529	0.0997855	0.0732299
349	0.280367	0.14364	0.104129	0.080378
350	0.285398	0.132516	0.097227	0.0709873
351	0.285241	0.138549	0.0991276	0.0728068
352	0.283696	0.140796	0.0994669	0.0787504
353	0.26974	0.138426	0.106359	0.0811468
354	0.28042	0.145748	0.101621	0.0790548
355	0.272682	0.141742	0.0992238	0.0696701
356	0.278556	0.137561	0.0947165	0.0668771
357	0.289483	0.14145	0.0971934	0.069215
358	0.282642	0.143681	0.102644	0.0732118
359	0.28654	0.140092	0.0994002	0.0710803
360	0.291714	0.140539	0.103311	0.0806044
361	0.290642	0.139468	0.102664	0.0794345
362	0.283712	0.142672	0.101311	0.0747265
363	0.290966	0.15472	0.10151	0.0816878
364	0.282199	0.140787	0.101111	0.0728045
365	0.267415	0.128274	0.0918445	0.0649903
366	0.302522	0.147082	0.0993877	0.073928
367	0.291743	0.139563	0.103971	0.0762317
368	0.28513	0.144228	0.0986123	0.0781857
369	0.272175	0.129799	0.0954713	0.0750008
370	0.272087	0.136083	0.0965546	0.0736809
371	0.284192	0.131734	0.0981943	0.0743875
372	0.286935	0.147615	0.101919	0.0757633
373	0.264808	0.139747	0.0934743	0.0758268
374	0.284442	0.136408	0.0958472	0.0786998
375	0.291071	0.136368	0.100315	0.0671197
376	0.278752	0.138742	0.0918778	0.0749173
377	0.290137	0.138966	0.0955948	0.0761589
378	0.282296	0.135064	0.0986869	0.0683003
379	0.287977	0.139151	0.094886	0.0732734
380	0.299675	0.15129	0.104959	0.0858055
381	0.282905	0.144261	0.0984529	0.0739467
382	0.286119	0.134325	0.0993539	0.0711633
383	0.297449	0.149693	0.106596	0.0767125
384	0.28644	0.152433	0.104834	0.0726195
385	0.282798	0.138616	0.097694	0.0718935
386	0.283074	0.14289	0.103576	0.0798625
387	0.276873	0.147161	0.101035	0.0788403
388	0.28326	0.135445	0.0946976	0.0755748
389	0.27572	0.132516	0.0919072	0.0675454
390	0.277027	0.143518	0.0959412	0.0753389
391	0.279718	0.131127	0.105553	0.0747121
392	0.27941	0.134841	0.101721	0.0702795
393	0.286016	0.146054	0.0975627	0.0736438
394	0.285187	0.146585	0.100939	0.07637
395	0.295947	0.136852	0.0983267	0.0792463
396	0.28286	0.143621	0.0916976	0.0707846
397	0.296381	0.145943	0.103431	0.0705902
398	0.281633	0.130377	0.0955623	0.0686303
399	0.283961	0.142017	0.0987801	0.0734748
400	0.305167	0.140429	0.10215	0.0776177
401	0.282701	0.135272	0.0967049	0.0720485
402	0.278409	0.141242	0.0989731	0.0755597
403	0.283484	0.154403	0.0996024	0.0803851
404	0.27196	0.138848	0.099885	0.0804986
405	0.278563	0.132626	0.10069	0.0771406
406	0.283487	0.136811	0.0987673	0.0703973
407	0.278683	0.150017	0.105532	0.0780812
408	0.290769	0.14109	0.0974149	0.0723756
409	0.285999	0.135559	0.0969551	0.070413
410	0.295727	0.145248	0.0961646	0.0691831
411	0.294939	0.144068	0.10345	0.0790188
412	0.284991	0.139926	0.088581	0.073356
413	0.291692	0.138213	0.0989023	0.0767351
414	0.291176	0.140202	0.102539	0.0739892
415	0.285216	0.138472	0.0926389	0.0798965
416	0.278005	0.143447	0.102922	0.0788509
417	0.288636	0.142502	0.105581	0.0775046
418	0.276957	0.139064	0.0908175	0.0813003
419	0.288863	0.133959	0.0966694	0.0712666
420	0.294419	0.143322	0.108941	0.0877354
421	0.276314	0.150187	0.100909	0.0784056
422	0.276097	0.141375	0.104264	0.0806788
423	0.295081	0.131537	0.100262	0.0762161
424	0.291539	0.142912	0.102872	0.0824246
425	0.27286	0.140122	0.0964742	0.0733797
426	0.283421	0.145451	0.0996694	0.0760083
427	0.283699	0.143517	0.0920737	0.070706
428	0.285042	0.138996	0.0857914	0.0756789
429	0.283195	0.136597	0.0971485	0.0664138
430	0.284935	0.14283	0.0957442	0.073563
431	0.285952	0.13762	0.09568	0.0690711
432	0.285964	0.138651	0.0936	0.0729249
433	0.290376	0.139755	0.100498	0.0799613
434	0.278056	0.142847	0.0980129	0.0779183
435	0.283433	0.133207	0.0976591	0.0744684
436	0.286905	0.137042	0.105889	0.0760457
437	0.267493	0.138273	0.10087	0.0792686
438	0.275254	0.142616	0.103312	0.0753049
439	0.286252	0.146112	0.105599	0.0722897
440	0.281534	0.139824	0.0906389	0.0741136
441	0.283405	0.136685	0.0959993	0.076451
442	0.284962	0.141445	0.098092	0.0779391
443	0.279003	0.141315	0.093915	0.0759308
444	0.290938	0.138009	0.09835	0.0709056
445	0.282157	0.139979	0.101559	0.0715484
446	0.285307	0.137715	0.0998542	0.0745598
447	0.289934	0.131989	0.101328	0.0744727
448	0.280901	0.13691	0.100455	0.0720017
449	0.27813	0.143041	0.0977038	0.0716649
450	0.286201	0.149317	0.10393	0.0770176
451	0.280731	0.138308	0.0973016	0.0770259
452	0.288636	0.137833	0.100541	0.0753554
453	0.278823	0.13525	0.101574	0.0768203
454	0.281583	0.142659	0.0957025	0.0783494
455	0.282801	0.140456	0.092206	0.0756311
456	0.275619	0.150736	0.100358	0.0742571
457	0.281575	0.139962	0.0995585	0.0733641
458	0.283994	0.13987	0.0928906	0.0693709
459	0.285167	0.143791	0.0977906	0.0723359
460	0.300601	0.150477	0.104371	0.0844832
461	0.290768	0.142429	0.0983613	0.078172
462	0.280342	0.140251	0.101895	0.0839988
463	0.285442	0.137823	0.095924	0.0749734
464	0.283717	0.137784	0.10125	0.0732834
465	0.293499	0.146255	0.102306	0.078672
466	0.297831	0.147173	0.0983814	0.0697177
467	0.279605	0.139807	0.0921604	0.0730593
468	0.284159	0.132985	0.102226	0.0710227
469	0.287272	0.139371	0.0974695	0.0703188
470	0.276666	0.139371	0.0970462	0.0768092
471	0.284394	0.131809	0.0946566	0.0685729
472	0.296095	0.135897	0.104116	0.0771047
473	0.283298	0.137058	0.10089	0.0800892
474	0.286143	0.138324	0.0896532	0.0754123
475	0.268811	0.127673	0.0997926	0.072829
476	0.279579	0.139267	0.103988	0.0753073
477	0.280948	0.132192	0.093971	0.0741727
478	0.279741	0.141012	0.0991236	0.0729893
479	0.289554	0.143414	0.101814	0.0781108
480	0.27395	0.135577	0.0900364	0.0750035
481	0.279461	0.143764	0.10171	0.0779959
482	0.289974	0.144554	0.102896	0.0728931
483	0.277084	0.136653	0.0977241	0.072636
484	0.286981	0.14328	0.100205	0.0668551
485	0.280206	0.124966	0.0959876	0.0698521
486	0.280703	0.142643	0.0953293	0.0763205
487	0.281283	0.14738	0.103803	0.0792425
488	0.287908	0.136287	0.103554	0.0678514
489	0.278629	0.140343	0.102509	0.0756405
490	0.284289	0.140572	0.100846	0.0727324
491	0.282572	0.130687	0.0991738	0.0708888
492	0.279657	0.144782	0.0966534	0.0772025
493	0.278811	0.133357	0.0985034	0.0655076
494	0.28544	0.139041	0.106204	0.0775241
495	0.293536	0.145173	0.0962	0.0747835
496	0.276028	0.136706	0.0936709	0.0738289
497	0.272594	0.130685	0.0912969	0.0701947
498	0.279288	0.134286	0.0990678	0.0832229
499	0.281318	0.140859	0.0979946	0.0768755
500	0.284623	0.136498	0.0995904	0.0713074
501	0.290135	0.138612	0.0918457	0.0729082
502	0.282695	0.141828	0.0968412	0.0752057
503	0.29252	0.140822	0.0999506	0.0704957
504	0.284043	0.146515	0.105201	0.07519
505	0.27947	0.142897	0.0955272	0.0704611
506	0.276235	0.133558	0.0945219	0.0697111
507	0.286668	0.132084	0.0959286	0.0714437
508	0.267468	0.13989	0.0919451	0.0680912
509	0.29039	0.133437	0.0945926	0.0720004
510	0.28484	0.141861	0.106968	0.0741218
511	0.280568	0.140724	0.100825	0.0747875
512	0.284456	0.141075	0.097093	0.0696315
513	0.273996	0.132035	0.101344	0.0755687
514	0.279343	0.148315	0.0931503	0.0731446
515	0.272405	0.140221	0.0966961	0.0695596
516	0.265083	0.13735	0.0991043	0.0711155
517	0.277706	0.139003	0.0954272	0.071007
518	0.280289	0.142298	0.101998	0.0723238
519	0.281325	0.138803	0.092311	0.067437
520	0.292575	0.144208	0.0955992	0.0699156
521	0.284805	0.146939	0.098376	0.0816369
522	0.274746	0.138626	0.0979621	0.0807379
523	0.276633	0.140225	0.0954656	0.0756283
524	0.27843	0.142809	0.0965046	0.0752165
525	0.277574	0.143083	0.0948026	0.0765829
526	0.273975	0.130858	0.0884756	0.073139
527	0.291013	0.155922	0.102074	0.0762031
528	0.276442	0.141939	0.100867	0.0756724
529	0.286563	0.147949	0.099838	0.0734788
530	0.288506	0.150559	0.100331	0.0719435
531	0.279238	0.131011	0.0956808	0.0735797
532	0.282801	0.145589	0.102401	0.0852152
533	0.276967	0.139816	0.0980461	0.0725934
534	0.285599	0.146176	0.0931945	0.0706836
535	0.275467	0.141806	0.10049	0.0758575
536	0.294035	0.146958	0.100282	0.0745504
537	0.289036	0.138572	0.0956629	0.0740163
538	0.268724	0.131467	0.0867859	0.0713141
539	0.27554	0.142388	0.103127	0.0743182
540	0.274457	0.139581	0.1015	0.0798618
541	0.278032	0.13772	0.0947316	0.0758849
542	0.26928	0.143018	0.0934971	0.0695754
543	0.282843	0.139686	0.10127	0.0741584
544	0.282723	0.135187	0.0977481	0.0715622
545	0.286502	0.13518	0.105424	0.0739059
546	0.283002	0.148618	0.0989743	0.0738549
547	0.286956	0.144834	0.107444	0.0798093
548	0.290459	0.135981	0.0970044	0.0723892
549	0.281812	0.13134	0.0943354	0.0728477
550	0.286914	0.141414	0.0994696	0.0729049
551	0.27782	0.13383	0.0910911	0.074552
552	0.283529	0.14146	0.105169	0.0758438
553	0.282239	0.141756	0.0989931	0.0712587
554	0.286612	0.127852	0.0941378	0.0707745
555	0.279896	0.148298	0.0990418	0.076256
556	0.285634	0.145938	0.100446	0.0807571
557	0.286019	0.134459	0.0946707	0.0745662
558	0.27461	0.129689	0.0916876	0.0684634
559	0.285406	0.144892	0.106703	0.0798391
560	0.279742	0.135658	0.0968608	0.0718149
561	0.282314	0.137822	0.103279	0.0750431
562	0.268513	0.1305	0.0992928	0.0705885
563	0.286376	0.142565	0.0942847	0.0748895
564	0.280942	0.147321	0.101751	0.072121
565	0.282713	0.131909	0.100623	0.075602
566	0.288686	0.147607	0.0975823	0.0786206
567	0.296101	0.145153	0.101457	0.076686
568	0.279551	0.139491	0.0983238	0.0808889
569	0.281154	0.141369	0.107615	0.0843617
570	0.287018	0.134718	0.103551	0.0668264
571	0.299783	0.133895	0.0964813	0.073265
572	0.285301	0.147189	0.111774	0.0849668
573	0.283239	0.140138	0.0985414	0.0855082
574	0.281029	0.14029	0.107981	0.0764289
575	0.279031	0.141699	0.0970615	0.0737779
576	0.286725	0.135417	0.0973874	0.0742141
577	0.283539	0.136936	0.0967888	0.07343
578	0.282441	0.136741	0.0979911	0.0723088
579	0.272206	0.141344	0.105708	0.0744334
580	0.284539	0.138839	0.0989942	0.0693638
581	0.282331	0.140023	0.106051	0.0842582
582	0.28366	0.144119	0.106196	0.0765018
583	0.288079	0.139044	0.0990063	0.0760804
584	0.27763	0.13659	0.0948756	0.0687602
585	0.284335	0.147055	0.100107	0.0736546
586	0.286489	0.141295	0.0999151	0.0797805
587	0.279862	0.131568	0.0902921	0.0694293
588	0.283496	0.146426	0.103301	0.0760987
589	0.277363	0.139003	0.0919308	0.0767762
590	0.294423	0.13998	0.0971276	0.0782125
591	0.275971	0.143604	0.0999489	0.0778951
592	0.275104	0.141059	0.095259	0.0747818
593	0.274832	0.129005	0.0985247	0.0765827
594	0.285418	0.143648	0.100839	0.0769419
595	0.280535	0.136087	0.0939336	0.0731092
596	0.280462	0.138229	0.0982464	0.0684247
597	0.29216	0.137654	0.101373	0.0801053
598	0.292992	0.139042	0.098551	0.0702924
599	0.279317	0.138532	0.103238	0.0831531
600	0.277325	0.139322	0.0984458	0.071328
601	0.283675	0.134743	0.0976155	0.0715868
602	0.279717	0.133777	0.0974642	0.0762664
603	0.27717	0.134184	0.104189	0.0723217
604	0.282968	0.142693	0.0990443	0.0750838
605	0.277187	0.142667	0.0917953	0.0712018
606	0.277334	0.145796	0.100291	0.0747921
607	0.281118	0.141104	0.0967428	0.0798258
608	0.273813	0.134271	0.103707	0.0711966
609	0.294989	0.151227	0.100036	0.0728452
610	0.288978	0.148513	0.0968777	0.0754932
611	0.282031	0.139692	0.102679	0.0726215
612	0.274914	0.138829	0.0895252	0.074019
613	0.276327	0.139396	0.101281	0.075483
614	0.28136	0.144409	0.100811	0.0747211
615	0.288088	0.13674	0.0958459	0.0737822
616	0.279432	0.136354	0.1003	0.0728186
617	0.283455	0.14313	0.105411	0.0783587
618	0.284386	0.142945	0.0994578	0.0787705
619	0.281949	0.141274	0.095043	0.0758147
620	0.289214	0.134347	0.0991572	0.0704082
621	0.288167	0.133381	0.103935	0.073291
622	0.277911	0.134071	0.0984312	0.0729816
623	0.292554	0.149681	0.103959	0.0824704
624	0.286639	0.125644	0.094334	0.0727519
625	0.276101	0.145929	0.1043	0.0737191
626	0.283625	0.146338	0.0989886	0.0779953
627	0.278711	0.131973	0.0980143	0.0686804
628	0.292161	0.138252	0.102577	0.0738984
629	0.286968	0.141961	0.099735	0.0816631
630	0.273822	0.133047	0.098866	0.070274
631	0.276825	0.13211	0.0972509	0.0759976
632	0.295579	0.145257	0.100427	0.0820577
633	0.283852	0.138864	0.0938273	0.0748411
634	0.290435	0.14615	0.0989233	0.075871
635	0.29466	0.149628	0.106662	0.0812101
636	0.279365	0.149165	0.0958905	0.0798446
637	0.274169	0.138325	0.0939005	0.0726728
638	0.29253	0.131785	0.0876441	0.066433
639	0.285114	0.137799	0.102257	0.0802722
640	0.278546	0.134757	0.0961889	0.0713671
641	0.289871	0.142709	0.101021	0.0690577
642	0.281076	0.135896	0.103088	0.0746013
643	0.291126	0.143119	0.0968715	0.0699846
644	0.289945	0.142629	0.100848	0.0802296
645	0.279173	0.142745	0.0975883	0.0759294
646	0.277024	0.137506	0.101777	0.0755545
647	0.270393	0.129743	0.09611	0.0729577
648	0.285007	0.140838	0.0926648	0.0803545
649	0.283813	0.13701	0.10125	0.077925
650	0.278356	0.138038	0.0966114	0.0758307
651	0.278095	0.136513	0.0956813	0.0677543
652	0.301209	0.147334	0.0979435	0.0724398
653	0.276638	0.13917	0.0954878	0.0727856
654	0.285994	0.135019	0.103595	0.0752845
655	0.276112	0.137869	0.093832	0.0707027
656	0.297622	0.14718	0.105299	0.0769691
657	0.289302	0.137907	0.0922501	0.0783734
658	0.290246	0.144354	0.100959	0.0771839
659	0.297019	0.147619	0.103131	0.0785598
660	0.280582	0.15031	0.108222	0.0795989
661	0.286181	0.143372	0.0985025	0.0712801
662	0.279132	0.131165	0.0921233	0.0756322
663	0.283306	0.139786	0.101345	0.0661436
664	0.278431	0.126441	0.0992375	0.0740348
665	0.288932	0.139753	0.100471	0.0704297
666	0.286217	0.145277	0.0922731	0.0716062
667	0.275713	0.13964	0.094498	0.0721026
668	0.291454	0.13207	0.100977	0.072907
669	0.283382	0.144486	0.099428	0.0792934
670	0.277947	0.137557	0.0911255	0.0742512
671	0.277222	0.135596	0.101958	0.0749088
672	0.283885	0.146191	0.0996057	0.0748803
673	0.291619	0.144903	0.0992498	0.0757251
674	0.271789	0.133488	0.0896507	0.0655994
675	0.277481	0.137965	0.0969447	0.0753895
676	0.280332	0.134351	0.10082	0.0753714
677	0.27922	0.139532	0.0958262	0.0731113
678	0.283221	0.140873	0.101637	0.0724073
679	0.293354	0.138907	0.0911256	0.0686597
680	0.277216	0.134751	0.109183	0.0776078
681	0.279403	0.130964	0.0901005	0.0785445
682	0.282079	0.132109	0.0904613	0.068405
683	0.288096	0.147879	0.101365	0.076157
684	0.277456	0.130982	0.0968804	0.0697493
685	0.284042	0.14592	0.103192	0.0795159
686	0.286734	0.142355	0.103274	0.0804332
687	0.279981	0.142736	0.0999038	0.075589
688	0.27679	0.140218	0.0974128	0.071989
689	0.277714	0.132876	0.0949737	0.0753564
690	0.294206	0.149506	0.0976841	0.0765253
691	0.292361	0.141045	0.0996877	0.0738714
692	0.279978	0.132296	0.0977799	0.0774612
693	0.275807	0.135898	0.101618	0.0757787
694	0.27314	0.142003	0.104095	0.071772
695	0.282072	0.133665	0.104091	0.072655
696	0.289496	0.143443	0.097633	0.0807782
697	0.282494	0.140191	0.0961116	0.0799461
698	0.290227	0.143964	0.0976855	0.0738362
699	0.274669	0.137561	0.0919888	0.0731899
700	0.284574	0.139822	0.0936308	0.0709963
701	0.294933	0.135834	0.0939482	0.0737948
702	0.274546	0.132799	0.0983913	0.0753432
703	0.281905	0.136079	0.105455	0.0735758
704	0.288896	0.147328	0.0997279	0.0743893
705	0.293933	0.147278	0.0986175	0.0798376
706	0.28417	0.145172	0.100203	0.0753457
707	0.290924	0.153048	0.106408	0.0738807
708	0.292217	0.139271	0.0975716	0.0768967
709	0.287577	0.139256	0.102568	0.0761401
710	0.289579	0.138659	0.0996163	0.0811597
711	0.285836	0.146264	0.109449	0.0782464
712	0.271113	0.142183	0.0943671	0.0722285
713	0.283677	0.137761	0.0994367	0.071363
714	0.289503	0.136673	0.0984778	0.0764135
715	0.282091	0.145903	0.0971844	0.0784398
716	0.299577	0.1435	0.0982281	0.0757158
717	0.278336	0.142015	0.092043	0.0765909
718	0.280036	0.132417	0.0970305	0.0719987
719	0.290498	0.136705	0.103123	0.0772985
720	0.27978	0.140914	0.0959311	0.0792151
721	0.282827	0.138638	0.091581	0.0695494
722	0.279506	0.133525	0.102504	0.0785221
723	0.280313	0.143227	0.0988359	0.0715058
724	0.274828	0.142391	0.100012	0.0748745
725	0.29103	0.142302	0.098122	0.0779382
726	0.282878	0.13912	0.096008	0.074956
727	0.290285	0.142639	0.102802	0.0793693
728	0.281338	0.139955	0.0926464	0.0767552
729	0.281894	0.14543	0.101038	0.0734857
730	0.289898	0.148385	0.104275	0.0768392
731	0.278658	0.134563	0.0947075	0.0697511
732	0.284301	0.136338	0.10007	0.0719126
733	0.278811	0.149047	0.105283	0.0781887
734	0.292793	0.145588	0.107066	0.0761285
735	0.283038	0.137602	0.100055	0.0773934
736	0.285963	0.146787	0.102708	0.074471
737	0.281514	0.135094	0.100466	0.0675161
738	0.277919	0.134782	0.10157	0.0728707
739	0.28203	0.142037	0.0925921	0.0754922
740	0.288442	0.13953	0.102521	0.077133
741	0.281909	0.138539	0.098031	0.0766829
742	0.276	0.132866	0.0987725	0.0788341
743	0.271115	0.131281	0.0946204	0.0729436
744	0.268214	0.135771	0.0999078	0.0752884
745	0.281299	0.139287	0.0999772	0.0819743
746	0.293525	0.144405	0.100464	0.0772733
747	0.280178	0.148121	0.0870565	0.0670004
748	0.277585	0.135638	0.0945826	0.0704411
749	0.283311	0.139329	0.0947461	0.0735846
750	0.283941	0.145311	0.10273	0.0790449
751	0.274968	0.134804	0.0964305	0.0708742
752	0.263583	0.141853	0.0970905	0.0718389
753	0.285174	0.136192	0.100466	0.0703134
754	0.284523	0.141477	0.0997681	0.0734211
755	0.280898	0.145272	0.098171	0.0756884
756	0.274138	0.134012	0.0916976	0.0708274
757	0.278652	0.137253	0.094131	0.0688918
758	0.286565	0.143675	0.0955776	0.0630858
759	0.276517	0.142709	0.0960592	0.0769612
760	0.285442	0.142797	0.103579	0.0739789
761	0.275448	0.140442	0.0935944	0.0781841
762	0.279987	0.139792	0.0902087	0.0671017
763	0.285955	0.138388	0.102195	0.0787476
764	0.275918	0.141232	0.0971005	0.0749555
765	0.289593	0.134718	0.101658	0.0749405
766	0.279309	0.132514	0.0973629	0.0779802
767	0.285445	0.142702	0.101154	0.076463
768	0.292707	0.136905	0.0996654	0.0805524
769	0.281069	0.14442	0.0982599	0.0761961
770	0.284192	0.139372	0.0966523	0.0730362
771	0.274109	0.139915	0.105776	0.0805747
772	0.291402	0.147992	0.107231	0.076624
773	0.286493	0.146143	0.107161	0.0777389
774	0.278572	0.135219	0.102987	0.0776038
775	0.295262	0.138194	0.0990841	0.0728479
776	0.285833	0.138381	0.0902319	0.071764
777	0.289501	0.143905	0.097724	0.0721731
778	0.287202	0.141834	0.0930745	0.0746366
779	0.286087	0.130784	0.0935553	0.0705266
780	0.275635	0.139463	0.0964407	0.078967
781	0.296257	0.141506	0.0988365	0.068527
782	0.287144	0.135979	0.107047	0.0810942
783	0.280655	0.142246	0.0889294	0.0782749
784	0.275941	0.130055	0.0954031	0.0697766
785	0.283749	0.135434	0.0982729	0.0750457
786	0.28088	0.130483	0.0900742	0.0805184
787	0.281811	0.136133	0.0925848	0.0679704
788	0.273344	0.141289	0.0992147	0.0726154
789	0.29721	0.145116	0.0955903	0.0763022
790	0.279165	0.149234	0.101799	0.0768412
791	0.278748	0.136948	0.0927309	0.0777683
792	0.269467	0.139363	0.0971671	0.0758225
793	0.283409	0.137317	0.10484	0.0753434
794	0.276701	0.13683	0.10136	0.0688276
795	0.276424	0.143927	0.0982358	0.0808788
796	0.271676	0.129107	0.0996197	0.0697173
797	0.291388	0.144437	0.101489	0.0760604
798	0.284941	0.142826	0.100619	0.0737028
799	0.28873	0.143234	0.0949324	0.0695068
800	0.274623	0.13671	0.100746	0.0685634
801	0.293468	0.147992	0.098276	0.0807992
802	0.28272	0.142055	0.0962969	0.0687963
803	0.270963	0.131217	0.106625	0.0769142
804	0.279574	0.141827	0.0962862	0.079156
805	0.278467	0.140366	0.0971324	0.0702081
806	0.272811	0.13686	0.0958971	0.0639515
807	0.301215	0.147416	0.102507	0.0742907
808	0.286733	0.140648	0.0955593	0.0769692
809	0.282727	0.14489	0.102969	0.0795372
810	0.280859	0.138907	0.0989462	0.0704047
811	0.278844	0.131443	0.0910652	0.0686932
812	0.278178	0.141841	0.102784	0.0738907
813	0.291406	0.152348	0.103651	0.0780622
814	0.274909	0.140748	0.0955691	0.0768111
815	0.292646	0.137292	0.0969165	0.0733673
816	0.274497	0.143448	0.096328	0.069952
817	0.279652	0.148693	0.0987236	0.0764925
818	0.287746	0.143918	0.102654	0.0712536
819	0.280851	0.142086	0.104167	0.0737786
820	0.273854	0.134581	0.0885121	0.0697685
821	0.278217	0.143537	0.0949421	0.0722475
822	0.284867	0.135669	0.102187	0.0707248
823	0.281114	0.143411	0.0973274	0.0690635
824	0.291996	0.140723	0.100578	0.0741739
825	0.282942	0.137329	0.09316	0.0721824
826	0.282382	0.139815	0.103207	0.074134
827	0.288185	0.143686	0.101964	0.0805767
828	0.286329	0.127557	0.0974833	0.0789307
829	0.295812	0.140923	0.107154	0.0710868
830	0.283082	0.145643	0.10271	0.0732895
831	0.290237	0.14217	0.10066	0.0738282
832	0.286457	0.141772	0.0973665	0.0826651
833	0.286618	0.147934	0.101374	0.073178
834	0.291593	0.148889	0.095765	0.0776102
835	0.284035	0.141417	0.103101	0.0739911
836	0.272181	0.137969	0.0985154	0.07121
837	0.270295	0.138012	0.0991657	0.077575
838	0.287928	0.142119	0.0945208	0.0727482
839	0.291436	0.141519	0.0971351	0.0710276
840	0.282167	0.137723	0.0913782	0.0653244
841	0.285189	0.135782	0.0918412	0.0709553
842	0.274675	0.140378	0.0955738	0.073758
843	0.289024	0.133803	0.0953414	0.0734874
844	0.284008	0.143824	0.0965727	0.0739621
845	0.274323	0.138756	0.0963684	0.0802986
846	0.281823	0.136607	0.0986712	0.0757555
847	0.283817	0.135587	0.0949921	0.071863
848	0.293278	0.136812	0.102477	0.0742638
849	0.28882	0.143215	0.10024	0.0768378
850	0.282557	0.133074	0.10084	0.0817285
851	0.278624	0.134898	0.103125	0.0728038
852	0.285142	0.142457	0.0993768	0.0740512
853	0.28643	0.143267	0.0916988	0.0743639
854	0.284429	0.138664	0.0924398	0.0691666
855	0.276325	0.132625	0.0885745	0.0675444
856	0.274478	0.135809	0.0931196	0.0703543
857	0.287451	0.13632	0.0897236	0.0695104
858	0.278367	0.134129	0.0957699	0.0702841
859	0.286419	0.139166	0.101367	0.073372
860	0.288607	0.140638	0.0974852	0.0689029
861	0.270408	0.145731	0.0993721	0.084312
862	0.287352	0.137699	0.102296	0.0760011
863	0.29785	0.143713	0.0996324	0.069216
864	0.282405	0.140239	0.0980697	0.0730419
865	0.281628	0.143145	0.100444	0.0742846
866	0.281254	0.13265	0.0963659	0.0695265
867	0.284395	0.145718	0.105429	0.0748852
868	0.278058	0.134399	0.102648	0.0759773
869	0.272219	0.142721	0.101991	0.0773504
870	0.276439	0.133899	0.0931159	0.0731826
871	0.284086	0.133787	0.094421	0.072843
872	0.285232	0.135102	0.0991925	0.0707334
873	0.276202	0.149954	0.108102	0.0777677
874	0.283248	0.13941	0.0954635	0.0708691
875	0.279952	0.14646	0.0984368	0.0735514
876	0.279153	0.13315	0.101407	0.0799231
877	0.280774	0.137229	0.0963957	0.0783055
878	0.271385	0.138429	0.0972515	0.0748613
879	0.290769	0.138991	0.106778	0.0805142
880	0.294324	0.139957	0.095982	0.0737411
881	0.274742	0.132164	0.103393	0.0781761
882	0.283307	0.143836	0.104369	0.0744072
883	0.278217	0.147847	0.100366	0.0757146
884	0.293768	0.135212	0.102309	0.0794797
885	0.288212	0.138864	0.0997363	0.0762671
886	0.276865	0.137893	0.0938451	0.0726603
887	0.279484	0.140686	0.094942	0.072837
888	0.29373	0.14278	0.10189	0.0819304
889	0.276758	0.133838	0.091023	0.0728603
890	0.279189	0.136094	0.0973521	0.0761439
891	0.293863	0.139812	0.0964801	0.071848
892	0.296928	0.143509	0.098652	0.0686757
893	0.290567	0.13439	0.0928177	0.0797327
894	0.295321	0.148868	0.109396	0.0792795
895	0.2911	0.143952	0.100448	0.0723919
896	0.274824	0.137575	0.101278	0.07531
897	0.277381	0.133842	0.0954878	0.0721445
898	0.288096	0.146995	0.0991255	0.0746407
899	0.282035	0.138681	0.10496	0.0754981
900	0.277582	0.140502	0.101864	0.0750158
901	0.288468	0.138894	0.0981026	0.0739693
902	0.271966	0.131622	0.096162	0.0621509
903	0.266653	0.125194	0.0856288	0.0629287
904	0.282404	0.14281	0.100097	0.0802158
905	0.276655	0.136582	0.101236	0.0757919
906	0.283371	0.134828	0.0965588	0.0762685
907	0.275521	0.13767	0.0991258	0.0728035
908	0.282334	0.135879	0.0976603	0.074277
909	0.287722	0.140274	0.0991347	0.0712975
910	0.287062	0.143422	0.107432	0.0762899
911	0.292314	0.143188	0.0960163	0.0756033
912	0.279506	0.143354	0.0921373	0.0759109
913	0.297124	0.135246	0.104904	0.0742122
914	0.280263	0.135558	0.0962987	0.0739863
915	0.286981	0.149771	0.0966436	0.0732246
916	0.288123	0.142152	0.10261	0.0716826
917	0.291368	0.142663	0.100413	0.0811383
918	0.281807	0.138599	0.103566	0.0752959
919	0.289124	0.146226	0.102684	0.0790155
920	0.266971	0.13747	0.0902343	0.072676
921	0.270619	0.14328	0.0979026	0.0709312
922	0.270736	0.132611	0.0920408	0.0734175
923	0.2932	0.142262	0.104874	0.0797901
924	0.27595	0.141726	0.098971	0.0752511
925	0.27355	0.125971	0.100837	0.0733595
926	0.271472	0.138293	0.0982363	0.0728681
927	0.281134	0.137888	0.0959609	0.0794345
928	0.277812	0.136545	0.098193	0.0686447
929	0.291771	0.146756	0.100527	0.0704647
930	0.284863	0.140132	0.0984821	0.0764892
931	0.287178	0.142843	0.0930917	0.0798789
932	0.292009	0.141049	0.0973585	0.0800926
933	0.281287	0.134816	0.0977943	0.0683749
934	0.285208	0.141151	0.0998221	0.0737872
935	0.282258	0.133573	0.098019	0.0724206
936	0.278151	0.140748	0.098619	0.0726778
937	0.285545	0.140878	0.104425	0.0733932
938	0.282599	0.145866	0.0977369	0.0757438
939	0.297923	0.138634	0.0994252	0.0786443
940	0.27477	0.135576	0.0989141	0.0761125
941	0.281549	0.136457	0.0956677	0.0782365
942	0.298824	0.143825	0.101542	0.0772761
943	0.291055	0.147772	0.101457	0.0773477
944	0.280847	0.140351	0.100767	0.0748226
945	0.287946	0.146524	0.0963643	0.0740303
946	0.282869	0.14085	0.0960298	0.0754076
947	0.274448	0.137605	0.0939308	0.0671264
948	0.283152	0.138601	0.100374	0.0720916
949	0.274899	0.141671	0.0914903	0.0787524
950	0.290179	0.141589	0.103135	0.0748478
951	0.280737	0.138252	0.101745	0.0711894
952	0.2866	0.145371	0.103832	0.0785448
953	0.294433	0.145128	0.102093	0.080511
954	0.276764	0.136233	0.0961384	0.0724141
955	0.272247	0.140342	0.0887688	0.0714507
956	0.286956	0.14416	0.0988429	0.0755782
957	0.278314	0.131282	0.0975774	0.0721179
958	0.287841	0.144005	0.0937905	0.0775377
959	0.283632	0.148868	0.103921	0.0762013
960	0.280335	0.135123	0.0974594	0.0764326
961	0.281856	0.137783	0.096959	0.0753703
962	0.293797	0.139143	0.100008	0.0748737
963	0.274728	0.139195	0.0959379	0.0723709
964	0.281013	0.14104	0.096398	0.0767482
965	0.283756	0.145088	0.0998328	0.0691728
966	0.279017	0.13653	0.0953874	0.0793795
967	0.286558	0.138697	0.107626	0.0675247
968	0.284902	0.141015	0.10207	0.0708783
969	0.27794	0.136728	0.0981426	0.0694675
970	0.285136	0.145029	0.103664	0.0756955
971	0.280183	0.132067	0.0956868	0.0735604
972	0.287971	0.143971	0.0958618	0.0708937
973	0.290934	0.137438	0.0994161	0.0760772
974	0.28871	0.144266	0.104016	0.0807784
975	0.288407	0.129716	0.0966292	0.0738586
976	0.278964	0.143673	0.102332	0.0706128
977	0.280338	0.139837	0.0981511	0.0763048
978	0.282085	0.141998	0.0949535	0.0795018
979	0.283543	0.138884	0.0999698	0.0728404
980	0.27957	0.136326	0.0977087	0.0704217
981	0.277476	0.128126	0.092213	0.0711574
982	0.279046	0.128658	0.0952008	0.0707762
983	0.274618	0.139783	0.0968633	0.0700215
984	0.282687	0.134236	0.0959968	0.0756444
985	0.287299	0.147329	0.104239	0.0807437
986	0.287745	0.146791	0.103491	0.0707322
987	0.284454	0.141711	0.105777	0.0795403
988	0.285704	0.149664	0.10295	0.0763923
989	0.288748	0.13456	0.0961303	0.0677878
990	0.278584	0.132775	0.0960791	0.0678976
991	0.277238	0.136464	0.10523	0.0749144
992	0.276197	0.129058	0.0964396	0.0702776
993	0.283388	0.149952	0.100454	0.0798318
994	0.282138	0.138586	0.0985091	0.0749405
995	0.285434	0.137705	0.103052	0.0771267
996	0.280109	0.140821	0.0881174	0.0715955
997	0.279895	0.139056	0.0986239	0.075946
998	0.280301	0.140903	0.095145	0.0727072
999	0.289034	0.1368	0.0989375	0.078048
