# Supplementary material for: Complementary encoding of spatial information in hippocampal astrocytes
Source: PLoS Biol. 2022 Mar 3;20(3):e3001530. doi: 10.1371/journal.pbio.3001530 (PMC8893713; doi:10.1371/journal.pbio.3001530)
Supplement: S4 Data — (ZIP) [file pbio.3001530.s036.zip]

Archive with 1 entries (1 files):
- S4_Data/S14_Fig.xlsx
