# Supplementary material for: Complementary encoding of spatial information in hippocampal astrocytes
Source: PLoS Biol. 2022 Mar 3;20(3):e3001530. doi: 10.1371/journal.pbio.3001530 (PMC8893713; doi:10.1371/journal.pbio.3001530)
Supplement: S4 Data — (ZIP) [file pbio.3001530.s036.zip › S4_Data/S14_Fig.xlsx]

## Sheet: Fig_S14_A
	Cell_ID	FOV	Group	Pear_Corr	ROI_name	center_displacement	distance	vs_Cell_ID	vs_ROI_name
0	cell__01	SMALL_051	A-A_same	1	SMALL_051_PROC_01_02	0	0	cell__01	SMALL_051_PROC_01_02
1	cell__01	SMALL_051	A-A_other	0.259699	SMALL_051_PROC_01_02	64.3349	71.9655	cell__04	SMALL_051_PROC_04_02
2	cell__01	SMALL_051	A-A_other	0.115412	SMALL_051_PROC_01_02	62.6737	76.9065	cell__04	SMALL_051_PROC_04_03
3	cell__01	SMALL_051	A-A_other	0.225017	SMALL_051_PROC_01_02	15.6504	113.371	cell__05	SMALL_051_PROC_05_04
4	cell__01	SMALL_051	A-A_other	0.335543	SMALL_051_PROC_01_02	44.0849	93.5286	cell__05	SMALL_051_PROC_05_08
5	cell__01	SMALL_051	A-A_other	0.209868	SMALL_051_PROC_01_02	59.0532	112.488	cell__06	SMALL_051_PROC_06_01
6	cell__01	SMALL_051	A-A_other	0.129054	SMALL_051_PROC_01_02	15.9451	106.087	cell__06	SMALL_051_PROC_06_02
7	cell__01	SMALL_051	A-A_other	0.236361	SMALL_051_PROC_01_02	46.9151	111.379	cell__06	SMALL_051_PROC_06_03
8	cell__01	SMALL_051	A-A_other	0.365969	SMALL_051_PROC_01_02	28.304	116.536	cell__06	SMALL_051_SOMA_06
9	cell__04	SMALL_051	A-A_other	0.259699	SMALL_051_PROC_04_02	64.3349	71.9655	cell__01	SMALL_051_PROC_01_02
10	cell__04	SMALL_051	A-A_same	1	SMALL_051_PROC_04_02	0	0	cell__04	SMALL_051_PROC_04_02
11	cell__04	SMALL_051	A-A_same	9.01033e-05	SMALL_051_PROC_04_02	1.66124	8.18035	cell__04	SMALL_051_PROC_04_03
12	cell__04	SMALL_051	A-A_other	0.185762	SMALL_051_PROC_04_02	48.6845	54.1367	cell__05	SMALL_051_PROC_05_04
13	cell__04	SMALL_051	A-A_other	0.248768	SMALL_051_PROC_04_02	20.25	48.4569	cell__05	SMALL_051_PROC_05_08
14	cell__04	SMALL_051	A-A_other	0.198485	SMALL_051_PROC_04_02	5.28176	41.6871	cell__06	SMALL_051_PROC_06_01
15	cell__04	SMALL_051	A-A_other	0.189582	SMALL_051_PROC_04_02	80.2801	36.6092	cell__06	SMALL_051_PROC_06_02
16	cell__04	SMALL_051	A-A_other	0.136398	SMALL_051_PROC_04_02	111.25	44.7368	cell__06	SMALL_051_PROC_06_03
17	cell__04	SMALL_051	A-A_other	0.333043	SMALL_051_PROC_04_02	36.0309	47.2675	cell__06	SMALL_051_SOMA_06
18	cell__04	SMALL_051	A-A_other	0.115412	SMALL_051_PROC_04_03	62.6737	76.9065	cell__01	SMALL_051_PROC_01_02
19	cell__04	SMALL_051	A-A_same	9.01033e-05	SMALL_051_PROC_04_03	1.66124	8.18035	cell__04	SMALL_051_PROC_04_02
20	cell__04	SMALL_051	A-A_same	1	SMALL_051_PROC_04_03	0	0	cell__04	SMALL_051_PROC_04_03
21	cell__04	SMALL_051	A-A_other	0.041334	SMALL_051_PROC_04_03	47.0233	45.9686	cell__05	SMALL_051_PROC_05_04
22	cell__04	SMALL_051	A-A_other	0.12142	SMALL_051_PROC_04_03	18.5888	41.1549	cell__05	SMALL_051_PROC_05_08
23	cell__04	SMALL_051	A-A_other	0.0538608	SMALL_051_PROC_04_03	3.62052	35.6355	cell__06	SMALL_051_PROC_06_01
24	cell__04	SMALL_051	A-A_other	-0.0427512	SMALL_051_PROC_04_03	78.6188	29.7524	cell__06	SMALL_051_PROC_06_02
25	cell__04	SMALL_051	A-A_other	0.203494	SMALL_051_PROC_04_03	109.589	37.1339	cell__06	SMALL_051_PROC_06_03
26	cell__04	SMALL_051	A-A_other	0.0690591	SMALL_051_PROC_04_03	34.3697	40.4266	cell__06	SMALL_051_SOMA_06
27	cell__05	SMALL_051	A-A_other	0.225017	SMALL_051_PROC_05_04	15.6504	113.371	cell__01	SMALL_051_PROC_01_02
28	cell__05	SMALL_051	A-A_other	0.185762	SMALL_051_PROC_05_04	48.6845	54.1367	cell__04	SMALL_051_PROC_04_02
29	cell__05	SMALL_051	A-A_other	0.041334	SMALL_051_PROC_05_04	47.0233	45.9686	cell__04	SMALL_051_PROC_04_03
30	cell__05	SMALL_051	A-A_same	1	SMALL_051_PROC_05_04	0	0	cell__05	SMALL_051_PROC_05_04
31	cell__05	SMALL_051	A-A_same	0.308634	SMALL_051_PROC_05_04	28.4345	24.9326	cell__05	SMALL_051_PROC_05_08
32	cell__05	SMALL_051	A-A_other	0.0922062	SMALL_051_PROC_05_04	43.4028	31.4996	cell__06	SMALL_051_PROC_06_01
33	cell__05	SMALL_051	A-A_other	0.0632949	SMALL_051_PROC_05_04	31.5956	26.8909	cell__06	SMALL_051_PROC_06_02
34	cell__05	SMALL_051	A-A_other	0.201177	SMALL_051_PROC_05_04	62.5655	17.1355	cell__06	SMALL_051_PROC_06_03
35	cell__05	SMALL_051	A-A_other	0.228921	SMALL_051_PROC_05_04	12.6536	25.037	cell__06	SMALL_051_SOMA_06
36	cell__05	SMALL_051	A-A_other	0.335543	SMALL_051_PROC_05_08	44.0849	93.5286	cell__01	SMALL_051_PROC_01_02
37	cell__05	SMALL_051	A-A_other	0.248768	SMALL_051_PROC_05_08	20.25	48.4569	cell__04	SMALL_051_PROC_04_02
38	cell__05	SMALL_051	A-A_other	0.12142	SMALL_051_PROC_05_08	18.5888	41.1549	cell__04	SMALL_051_PROC_04_03
39	cell__05	SMALL_051	A-A_same	0.308634	SMALL_051_PROC_05_08	28.4345	24.9326	cell__05	SMALL_051_PROC_05_04
40	cell__05	SMALL_051	A-A_same	1	SMALL_051_PROC_05_08	0	0	cell__05	SMALL_051_PROC_05_08
41	cell__05	SMALL_051	A-A_other	0.212254	SMALL_051_PROC_05_08	14.9682	47.3729	cell__06	SMALL_051_PROC_06_01
42	cell__05	SMALL_051	A-A_other	0.138561	SMALL_051_PROC_05_08	60.0301	39.9739	cell__06	SMALL_051_PROC_06_02
43	cell__05	SMALL_051	A-A_other	0.282121	SMALL_051_PROC_05_08	91	35.1997	cell__06	SMALL_051_PROC_06_03
44	cell__05	SMALL_051	A-A_other	0.337578	SMALL_051_PROC_05_08	15.7809	44.1783	cell__06	SMALL_051_SOMA_06
45	cell__06	SMALL_051	A-A_other	0.209868	SMALL_051_PROC_06_01	59.0532	112.488	cell__01	SMALL_051_PROC_01_02
46	cell__06	SMALL_051	A-A_other	0.198485	SMALL_051_PROC_06_01	5.28176	41.6871	cell__04	SMALL_051_PROC_04_02
47	cell__06	SMALL_051	A-A_other	0.0538608	SMALL_051_PROC_06_01	3.62052	35.6355	cell__04	SMALL_051_PROC_04_03
48	cell__06	SMALL_051	A-A_other	0.0922062	SMALL_051_PROC_06_01	43.4028	31.4996	cell__05	SMALL_051_PROC_05_04
49	cell__06	SMALL_051	A-A_other	0.212254	SMALL_051_PROC_06_01	14.9682	47.3729	cell__05	SMALL_051_PROC_05_08
50	cell__06	SMALL_051	A-A_same	1	SMALL_051_PROC_06_01	0	0	cell__06	SMALL_051_PROC_06_01
51	cell__06	SMALL_051	A-A_same	0.324541	SMALL_051_PROC_06_01	74.9983	7.94916	cell__06	SMALL_051_PROC_06_02
52	cell__06	SMALL_051	A-A_same	0.163718	SMALL_051_PROC_06_01	105.968	14.3752	cell__06	SMALL_051_PROC_06_03
53	cell__06	SMALL_051	A-A_same	0.366763	SMALL_051_PROC_06_01	30.7492	8.29444	cell__06	SMALL_051_SOMA_06
54	cell__06	SMALL_051	A-A_other	0.129054	SMALL_051_PROC_06_02	15.9451	106.087	cell__01	SMALL_051_PROC_01_02
55	cell__06	SMALL_051	A-A_other	0.189582	SMALL_051_PROC_06_02	80.2801	36.6092	cell__04	SMALL_051_PROC_04_02
56	cell__06	SMALL_051	A-A_other	-0.0427512	SMALL_051_PROC_06_02	78.6188	29.7524	cell__04	SMALL_051_PROC_04_03
57	cell__06	SMALL_051	A-A_other	0.0632949	SMALL_051_PROC_06_02	31.5956	26.8909	cell__05	SMALL_051_PROC_05_04
58	cell__06	SMALL_051	A-A_other	0.138561	SMALL_051_PROC_06_02	60.0301	39.9739	cell__05	SMALL_051_PROC_05_08
59	cell__06	SMALL_051	A-A_same	0.324541	SMALL_051_PROC_06_02	74.9983	7.94916	cell__06	SMALL_051_PROC_06_01
60	cell__06	SMALL_051	A-A_same	1	SMALL_051_PROC_06_02	0	0	cell__06	SMALL_051_PROC_06_02
61	cell__06	SMALL_051	A-A_same	0.0347824	SMALL_051_PROC_06_02	30.9699	10.644	cell__06	SMALL_051_PROC_06_03
62	cell__06	SMALL_051	A-A_same	0.308569	SMALL_051_PROC_06_02	44.2491	10.6856	cell__06	SMALL_051_SOMA_06
63	cell__06	SMALL_051	A-A_other	0.236361	SMALL_051_PROC_06_03	46.9151	111.379	cell__01	SMALL_051_PROC_01_02
64	cell__06	SMALL_051	A-A_other	0.136398	SMALL_051_PROC_06_03	111.25	44.7368	cell__04	SMALL_051_PROC_04_02
65	cell__06	SMALL_051	A-A_other	0.203494	SMALL_051_PROC_06_03	109.589	37.1339	cell__04	SMALL_051_PROC_04_03
66	cell__06	SMALL_051	A-A_other	0.201177	SMALL_051_PROC_06_03	62.5655	17.1355	cell__05	SMALL_051_PROC_05_04
67	cell__06	SMALL_051	A-A_other	0.282121	SMALL_051_PROC_06_03	91	35.1997	cell__05	SMALL_051_PROC_05_08
68	cell__06	SMALL_051	A-A_same	0.163718	SMALL_051_PROC_06_03	105.968	14.3752	cell__06	SMALL_051_PROC_06_01
69	cell__06	SMALL_051	A-A_same	0.0347824	SMALL_051_PROC_06_03	30.9699	10.644	cell__06	SMALL_051_PROC_06_02
70	cell__06	SMALL_051	A-A_same	1	SMALL_051_PROC_06_03	0	0	cell__06	SMALL_051_PROC_06_03
71	cell__06	SMALL_051	A-A_same	0.278653	SMALL_051_PROC_06_03	75.2191	9.01309	cell__06	SMALL_051_SOMA_06
72	cell__06	SMALL_051	A-A_other	0.365969	SMALL_051_SOMA_06	28.304	116.536	cell__01	SMALL_051_PROC_01_02
73	cell__06	SMALL_051	A-A_other	0.333043	SMALL_051_SOMA_06	36.0309	47.2675	cell__04	SMALL_051_PROC_04_02
74	cell__06	SMALL_051	A-A_other	0.0690591	SMALL_051_SOMA_06	34.3697	40.4266	cell__04	SMALL_051_PROC_04_03
75	cell__06	SMALL_051	A-A_other	0.228921	SMALL_051_SOMA_06	12.6536	25.037	cell__05	SMALL_051_PROC_05_04
76	cell__06	SMALL_051	A-A_other	0.337578	SMALL_051_SOMA_06	15.7809	44.1783	cell__05	SMALL_051_PROC_05_08
77	cell__06	SMALL_051	A-A_same	0.366763	SMALL_051_SOMA_06	30.7492	8.29444	cell__06	SMALL_051_PROC_06_01
78	cell__06	SMALL_051	A-A_same	0.308569	SMALL_051_SOMA_06	44.2491	10.6856	cell__06	SMALL_051_PROC_06_02
79	cell__06	SMALL_051	A-A_same	0.278653	SMALL_051_SOMA_06	75.2191	9.01309	cell__06	SMALL_051_PROC_06_03
80	cell__06	SMALL_051	A-A_same	1	SMALL_051_SOMA_06	0	0	cell__06	SMALL_051_SOMA_06
81	cell__02	SMALL_053	A-A_same	1	SMALL_053_PROC_02_07	0	0	cell__02	SMALL_053_PROC_02_07
82	cell__02	SMALL_053	A-A_same	0.308118	SMALL_053_PROC_02_07	8.81987	15.6568	cell__02	SMALL_053_PROC_02_09
83	cell__02	SMALL_053	A-A_other	0.0807464	SMALL_053_PROC_02_07	75.1192	75.4972	cell__03	SMALL_053_PROC_03_05
84	cell__02	SMALL_053	A-A_other	0.109033	SMALL_053_PROC_02_07	18.1815	79.5153	cell__03	SMALL_053_PROC_03_07
85	cell__02	SMALL_053	A-A_same	0.27101	SMALL_053_PROC_02_07	16.0095	11.7408	cell__02	SMALL_053_SOMA_02
86	cell__02	SMALL_053	A-A_same	0.308118	SMALL_053_PROC_02_09	8.81987	15.6568	cell__02	SMALL_053_PROC_02_07
87	cell__02	SMALL_053	A-A_same	1	SMALL_053_PROC_02_09	0	0	cell__02	SMALL_053_PROC_02_09
88	cell__02	SMALL_053	A-A_other	0.349789	SMALL_053_PROC_02_09	66.2993	60.0877	cell__03	SMALL_053_PROC_03_05
89	cell__02	SMALL_053	A-A_other	0.331274	SMALL_053_PROC_02_09	9.36159	64.2103	cell__03	SMALL_053_PROC_03_07
90	cell__02	SMALL_053	A-A_same	0.747595	SMALL_053_PROC_02_09	7.18964	7.89318	cell__02	SMALL_053_SOMA_02
91	cell__03	SMALL_053	A-A_other	0.0807464	SMALL_053_PROC_03_05	75.1192	75.4972	cell__02	SMALL_053_PROC_02_07
92	cell__03	SMALL_053	A-A_other	0.349789	SMALL_053_PROC_03_05	66.2993	60.0877	cell__02	SMALL_053_PROC_02_09
93	cell__03	SMALL_053	A-A_same	1	SMALL_053_PROC_03_05	0	0	cell__03	SMALL_053_PROC_03_05
94	cell__03	SMALL_053	A-A_same	0.713283	SMALL_053_PROC_03_05	56.9377	4.71949	cell__03	SMALL_053_PROC_03_07
95	cell__03	SMALL_053	A-A_other	0.481314	SMALL_053_PROC_03_05	59.1097	64.6053	cell__02	SMALL_053_SOMA_02
96	cell__03	SMALL_053	A-A_other	0.109033	SMALL_053_PROC_03_07	18.1815	79.5153	cell__02	SMALL_053_PROC_02_07
97	cell__03	SMALL_053	A-A_other	0.331274	SMALL_053_PROC_03_07	9.36159	64.2103	cell__02	SMALL_053_PROC_02_09
98	cell__03	SMALL_053	A-A_same	0.713283	SMALL_053_PROC_03_07	56.9377	4.71949	cell__03	SMALL_053_PROC_03_05
99	cell__03	SMALL_053	A-A_same	1	SMALL_053_PROC_03_07	0	0	cell__03	SMALL_053_PROC_03_07
100	cell__03	SMALL_053	A-A_other	0.461742	SMALL_053_PROC_03_07	2.17195	68.4723	cell__02	SMALL_053_SOMA_02
101	cell__02	SMALL_053	A-A_same	0.27101	SMALL_053_SOMA_02	16.0095	11.7408	cell__02	SMALL_053_PROC_02_07
102	cell__02	SMALL_053	A-A_same	0.747595	SMALL_053_SOMA_02	7.18964	7.89318	cell__02	SMALL_053_PROC_02_09
103	cell__02	SMALL_053	A-A_other	0.481314	SMALL_053_SOMA_02	59.1097	64.6053	cell__03	SMALL_053_PROC_03_05
104	cell__02	SMALL_053	A-A_other	0.461742	SMALL_053_SOMA_02	2.17195	68.4723	cell__03	SMALL_053_PROC_03_07
105	cell__02	SMALL_053	A-A_same	1	SMALL_053_SOMA_02	0	0	cell__02	SMALL_053_SOMA_02
106	cell__01	SMALL_055	A-A_same	1	SMALL_055_PROC_01_02	0	0	cell__01	SMALL_055_PROC_01_02
107	cell__01	SMALL_055	A-A_other	0.520829	SMALL_055_PROC_01_02	4.89563	104.682	cell__03	SMALL_055_PROC_03_02
108	cell__01	SMALL_055	A-A_other	0.381495	SMALL_055_PROC_01_02	46.4735	84.4762	cell__03	SMALL_055_PROC_03_11
109	cell__01	SMALL_055	A-A_other	0.381589	SMALL_055_PROC_01_02	1.20024	79.5439	cell__05	SMALL_055_PROC_05_02
110	cell__01	SMALL_055	A-A_other	0.474412	SMALL_055_PROC_01_02	77.6102	94.2929	cell__06	SMALL_055_PROC_06_01
111	cell__01	SMALL_055	A-A_other	0.3832	SMALL_055_PROC_01_02	72.7875	55.4243	cell__02	SMALL_055_SOMA_02
112	cell__03	SMALL_055	A-A_other	0.520829	SMALL_055_PROC_03_02	4.89563	104.682	cell__01	SMALL_055_PROC_01_02
113	cell__03	SMALL_055	A-A_same	1	SMALL_055_PROC_03_02	0	0	cell__03	SMALL_055_PROC_03_02
114	cell__03	SMALL_055	A-A_same	0.56431	SMALL_055_PROC_03_02	41.5779	20.2171	cell__03	SMALL_055_PROC_03_11
115	cell__03	SMALL_055	A-A_other	0.51789	SMALL_055_PROC_03_02	3.69539	95.0892	cell__05	SMALL_055_PROC_05_02
116	cell__03	SMALL_055	A-A_other	0.500857	SMALL_055_PROC_03_02	72.7146	51.9399	cell__06	SMALL_055_PROC_06_01
117	cell__03	SMALL_055	A-A_other	0.47218	SMALL_055_PROC_03_02	77.6831	49.4473	cell__02	SMALL_055_SOMA_02
118	cell__03	SMALL_055	A-A_other	0.381495	SMALL_055_PROC_03_11	46.4735	84.4762	cell__01	SMALL_055_PROC_01_02
119	cell__03	SMALL_055	A-A_same	0.56431	SMALL_055_PROC_03_11	41.5779	20.2171	cell__03	SMALL_055_PROC_03_02
120	cell__03	SMALL_055	A-A_same	1	SMALL_055_PROC_03_11	0	0	cell__03	SMALL_055_PROC_03_11
121	cell__03	SMALL_055	A-A_other	0.496061	SMALL_055_PROC_03_11	45.2733	82.0172	cell__05	SMALL_055_PROC_05_02
122	cell__03	SMALL_055	A-A_other	0.442431	SMALL_055_PROC_03_11	31.1367	46.1481	cell__06	SMALL_055_PROC_06_01
123	cell__03	SMALL_055	A-A_other	0.445407	SMALL_055_PROC_03_11	119.261	29.3804	cell__02	SMALL_055_SOMA_02
124	cell__05	SMALL_055	A-A_other	0.381589	SMALL_055_PROC_05_02	1.20024	79.5439	cell__01	SMALL_055_PROC_01_02
125	cell__05	SMALL_055	A-A_other	0.51789	SMALL_055_PROC_05_02	3.69539	95.0892	cell__03	SMALL_055_PROC_03_02
126	cell__05	SMALL_055	A-A_other	0.496061	SMALL_055_PROC_05_02	45.2733	82.0172	cell__03	SMALL_055_PROC_03_11
127	cell__05	SMALL_055	A-A_same	1	SMALL_055_PROC_05_02	0	0	cell__05	SMALL_055_PROC_05_02
128	cell__05	SMALL_055	A-A_other	0.38971	SMALL_055_PROC_05_02	76.41	48.0972	cell__06	SMALL_055_PROC_06_01
129	cell__05	SMALL_055	A-A_other	0.458889	SMALL_055_PROC_05_02	73.9877	74.0035	cell__02	SMALL_055_SOMA_02
130	cell__06	SMALL_055	A-A_other	0.474412	SMALL_055_PROC_06_01	77.6102	94.2929	cell__01	SMALL_055_PROC_01_02
131	cell__06	SMALL_055	A-A_other	0.500857	SMALL_055_PROC_06_01	72.7146	51.9399	cell__03	SMALL_055_PROC_03_02
132	cell__06	SMALL_055	A-A_other	0.442431	SMALL_055_PROC_06_01	31.1367	46.1481	cell__03	SMALL_055_PROC_03_11
133	cell__06	SMALL_055	A-A_other	0.38971	SMALL_055_PROC_06_01	76.41	48.0972	cell__05	SMALL_055_PROC_05_02
134	cell__06	SMALL_055	A-A_same	1	SMALL_055_PROC_06_01	0	0	cell__06	SMALL_055_PROC_06_01
135	cell__06	SMALL_055	A-A_other	0.47575	SMALL_055_PROC_06_01	150.398	56.4841	cell__02	SMALL_055_SOMA_02
136	cell__02	SMALL_055	A-A_other	0.3832	SMALL_055_SOMA_02	72.7875	55.4243	cell__01	SMALL_055_PROC_01_02
137	cell__02	SMALL_055	A-A_other	0.47218	SMALL_055_SOMA_02	77.6831	49.4473	cell__03	SMALL_055_PROC_03_02
138	cell__02	SMALL_055	A-A_other	0.445407	SMALL_055_SOMA_02	119.261	29.3804	cell__03	SMALL_055_PROC_03_11
139	cell__02	SMALL_055	A-A_other	0.458889	SMALL_055_SOMA_02	73.9877	74.0035	cell__05	SMALL_055_PROC_05_02
140	cell__02	SMALL_055	A-A_other	0.47575	SMALL_055_SOMA_02	150.398	56.4841	cell__06	SMALL_055_PROC_06_01
141	cell__02	SMALL_055	A-A_same	1	SMALL_055_SOMA_02	0	0	cell__02	SMALL_055_SOMA_02
142	cell__01	SMALL_057	A-A_same	1	SMALL_057_PROC_01_02	0	0	cell__01	SMALL_057_PROC_01_02
143	cell__01	SMALL_057	A-A_same	0.618439	SMALL_057_PROC_01_02	14.6017	11.593	cell__01	SMALL_057_PROC_01_06
144	cell__01	SMALL_057	A-A_other	0.268207	SMALL_057_PROC_01_02	76.9391	45.5809	cell__02	SMALL_057_PROC_02_02
145	cell__01	SMALL_057	A-A_other	0.272633	SMALL_057_PROC_01_02	76.0433	51.3771	cell__02	SMALL_057_PROC_02_03
146	cell__01	SMALL_057	A-A_other	0.387334	SMALL_057_PROC_01_02	89.2271	78.6871	cell__03	SMALL_057_PROC_03_04
147	cell__01	SMALL_057	A-A_other	0.562528	SMALL_057_PROC_01_02	24.9447	92.6404	cell__05	SMALL_057_PROC_05_04
148	cell__01	SMALL_057	A-A_other	0.507125	SMALL_057_PROC_01_02	10.1017	70.5875	cell__06	SMALL_057_PROC_06_01
149	cell__01	SMALL_057	A-A_other	0.579003	SMALL_057_PROC_01_02	83.796	99.7014	cell__05	SMALL_057_SOMA_05
150	cell__01	SMALL_057	A-A_same	0.618439	SMALL_057_PROC_01_06	14.6017	11.593	cell__01	SMALL_057_PROC_01_02
151	cell__01	SMALL_057	A-A_same	1	SMALL_057_PROC_01_06	0	0	cell__01	SMALL_057_PROC_01_06
152	cell__01	SMALL_057	A-A_other	0.311946	SMALL_057_PROC_01_06	91.5408	40.9916	cell__02	SMALL_057_PROC_02_02
153	cell__01	SMALL_057	A-A_other	0.30476	SMALL_057_PROC_01_06	90.645	47.1009	cell__02	SMALL_057_PROC_02_03
154	cell__01	SMALL_057	A-A_other	0.369404	SMALL_057_PROC_01_06	74.6255	69.6615	cell__03	SMALL_057_PROC_03_04
155	cell__01	SMALL_057	A-A_other	0.424391	SMALL_057_PROC_01_06	10.343	81.1306	cell__05	SMALL_057_PROC_05_04
156	cell__01	SMALL_057	A-A_other	0.387187	SMALL_057_PROC_01_06	4.5	59.3262	cell__06	SMALL_057_PROC_06_01
157	cell__01	SMALL_057	A-A_other	0.459041	SMALL_057_PROC_01_06	69.1943	88.11	cell__05	SMALL_057_SOMA_05
158	cell__02	SMALL_057	A-A_other	0.268207	SMALL_057_PROC_02_02	76.9391	45.5809	cell__01	SMALL_057_PROC_01_02
159	cell__02	SMALL_057	A-A_other	0.311946	SMALL_057_PROC_02_02	91.5408	40.9916	cell__01	SMALL_057_PROC_01_06
160	cell__02	SMALL_057	A-A_same	1	SMALL_057_PROC_02_02	0	0	cell__02	SMALL_057_PROC_02_02
161	cell__02	SMALL_057	A-A_same	0.555952	SMALL_057_PROC_02_02	0.895785	6.14287	cell__02	SMALL_057_PROC_02_03
162	cell__02	SMALL_057	A-A_other	0.27244	SMALL_057_PROC_02_02	166.166	41.2138	cell__03	SMALL_057_PROC_03_04
163	cell__02	SMALL_057	A-A_other	0.279659	SMALL_057_PROC_02_02	101.884	74.9726	cell__05	SMALL_057_PROC_05_04
164	cell__02	SMALL_057	A-A_other	0.254363	SMALL_057_PROC_02_02	87.0408	51.8643	cell__06	SMALL_057_PROC_06_01
165	cell__02	SMALL_057	A-A_other	0.20477	SMALL_057_PROC_02_02	160.735	87.0059	cell__05	SMALL_057_SOMA_05
166	cell__02	SMALL_057	A-A_other	0.272633	SMALL_057_PROC_02_03	76.0433	51.3771	cell__01	SMALL_057_PROC_01_02
167	cell__02	SMALL_057	A-A_other	0.30476	SMALL_057_PROC_02_03	90.645	47.1009	cell__01	SMALL_057_PROC_01_06
168	cell__02	SMALL_057	A-A_same	0.555952	SMALL_057_PROC_02_03	0.895785	6.14287	cell__02	SMALL_057_PROC_02_02
169	cell__02	SMALL_057	A-A_same	1	SMALL_057_PROC_02_03	0	0	cell__02	SMALL_057_PROC_02_03
170	cell__02	SMALL_057	A-A_other	0.285813	SMALL_057_PROC_02_03	165.27	39.5966	cell__03	SMALL_057_PROC_03_04
171	cell__02	SMALL_057	A-A_other	0.281786	SMALL_057_PROC_02_03	100.988	76.6042	cell__05	SMALL_057_PROC_05_04
172	cell__02	SMALL_057	A-A_other	0.22844	SMALL_057_PROC_02_03	86.145	54.0764	cell__06	SMALL_057_PROC_06_01
173	cell__02	SMALL_057	A-A_other	0.241851	SMALL_057_PROC_02_03	159.839	89.1422	cell__05	SMALL_057_SOMA_05
174	cell__03	SMALL_057	A-A_other	0.387334	SMALL_057_PROC_03_04	89.2271	78.6871	cell__01	SMALL_057_PROC_01_02
175	cell__03	SMALL_057	A-A_other	0.369404	SMALL_057_PROC_03_04	74.6255	69.6615	cell__01	SMALL_057_PROC_01_06
176	cell__03	SMALL_057	A-A_other	0.27244	SMALL_057_PROC_03_04	166.166	41.2138	cell__02	SMALL_057_PROC_02_02
177	cell__03	SMALL_057	A-A_other	0.285813	SMALL_057_PROC_03_04	165.27	39.5966	cell__02	SMALL_057_PROC_02_03
178	cell__03	SMALL_057	A-A_same	1	SMALL_057_PROC_03_04	0	0	cell__03	SMALL_057_PROC_03_04
179	cell__03	SMALL_057	A-A_other	0.416769	SMALL_057_PROC_03_04	64.2825	45.9572	cell__05	SMALL_057_PROC_05_04
180	cell__03	SMALL_057	A-A_other	0.228695	SMALL_057_PROC_03_04	79.1255	31.502	cell__06	SMALL_057_PROC_06_01
181	cell__03	SMALL_057	A-A_other	0.388548	SMALL_057_PROC_03_04	5.43111	60.0752	cell__05	SMALL_057_SOMA_05
182	cell__05	SMALL_057	A-A_other	0.562528	SMALL_057_PROC_05_04	24.9447	92.6404	cell__01	SMALL_057_PROC_01_02
183	cell__05	SMALL_057	A-A_other	0.424391	SMALL_057_PROC_05_04	10.343	81.1306	cell__01	SMALL_057_PROC_01_06
184	cell__05	SMALL_057	A-A_other	0.279659	SMALL_057_PROC_05_04	101.884	74.9726	cell__02	SMALL_057_PROC_02_02
185	cell__05	SMALL_057	A-A_other	0.281786	SMALL_057_PROC_05_04	100.988	76.6042	cell__02	SMALL_057_PROC_02_03
186	cell__05	SMALL_057	A-A_other	0.416769	SMALL_057_PROC_05_04	64.2825	45.9572	cell__03	SMALL_057_PROC_03_04
187	cell__05	SMALL_057	A-A_same	1	SMALL_057_PROC_05_04	0	0	cell__05	SMALL_057_PROC_05_04
188	cell__05	SMALL_057	A-A_other	0.453411	SMALL_057_PROC_05_04	14.843	23.6965	cell__06	SMALL_057_PROC_06_01
189	cell__05	SMALL_057	A-A_same	0.534773	SMALL_057_PROC_05_04	58.8513	14.1731	cell__05	SMALL_057_SOMA_05
190	cell__06	SMALL_057	A-A_other	0.507125	SMALL_057_PROC_06_01	10.1017	70.5875	cell__01	SMALL_057_PROC_01_02
191	cell__06	SMALL_057	A-A_other	0.387187	SMALL_057_PROC_06_01	4.5	59.3262	cell__01	SMALL_057_PROC_01_06
192	cell__06	SMALL_057	A-A_other	0.254363	SMALL_057_PROC_06_01	87.0408	51.8643	cell__02	SMALL_057_PROC_02_02
193	cell__06	SMALL_057	A-A_other	0.22844	SMALL_057_PROC_06_01	86.145	54.0764	cell__02	SMALL_057_PROC_02_03
194	cell__06	SMALL_057	A-A_other	0.228695	SMALL_057_PROC_06_01	79.1255	31.502	cell__03	SMALL_057_PROC_03_04
195	cell__06	SMALL_057	A-A_other	0.453411	SMALL_057_PROC_06_01	14.843	23.6965	cell__05	SMALL_057_PROC_05_04
196	cell__06	SMALL_057	A-A_same	1	SMALL_057_PROC_06_01	0	0	cell__06	SMALL_057_PROC_06_01
197	cell__06	SMALL_057	A-A_other	0.462384	SMALL_057_PROC_06_01	73.6943	35.1464	cell__05	SMALL_057_SOMA_05
198	cell__05	SMALL_057	A-A_other	0.579003	SMALL_057_SOMA_05	83.796	99.7014	cell__01	SMALL_057_PROC_01_02
199	cell__05	SMALL_057	A-A_other	0.459041	SMALL_057_SOMA_05	69.1943	88.11	cell__01	SMALL_057_PROC_01_06
200	cell__05	SMALL_057	A-A_other	0.20477	SMALL_057_SOMA_05	160.735	87.0059	cell__02	SMALL_057_PROC_02_02
201	cell__05	SMALL_057	A-A_other	0.241851	SMALL_057_SOMA_05	159.839	89.1422	cell__02	SMALL_057_PROC_02_03
202	cell__05	SMALL_057	A-A_other	0.388548	SMALL_057_SOMA_05	5.43111	60.0752	cell__03	SMALL_057_PROC_03_04
203	cell__05	SMALL_057	A-A_same	0.534773	SMALL_057_SOMA_05	58.8513	14.1731	cell__05	SMALL_057_PROC_05_04
204	cell__05	SMALL_057	A-A_other	0.462384	SMALL_057_SOMA_05	73.6943	35.1464	cell__06	SMALL_057_PROC_06_01
205	cell__05	SMALL_057	A-A_same	1	SMALL_057_SOMA_05	0	0	cell__05	SMALL_057_SOMA_05
206	cell__02	SMALL_058	A-A_same	1	SMALL_058_PROC_02_03	0	0	cell__02	SMALL_058_PROC_02_03
207	cell__02	SMALL_058	A-A_same	0.143	SMALL_058_PROC_02_03	165.173	10.4425	cell__02	SMALL_058_PROC_02_06
208	cell__02	SMALL_058	A-A_same	0.284565	SMALL_058_PROC_02_03	133.673	15.5776	cell__02	SMALL_058_PROC_02_07
209	cell__02	SMALL_058	A-A_same	0.291706	SMALL_058_PROC_02_03	137.055	18.0855	cell__02	SMALL_058_PROC_02_09
210	cell__02	SMALL_058	A-A_same	0.437165	SMALL_058_PROC_02_03	137.173	8.6752	cell__02	SMALL_058_SOMA_02
211	cell__02	SMALL_058	A-A_other	0.440779	SMALL_058_PROC_02_03	90.9229	52.7316	cell__03	SMALL_058_SOMA_03
212	cell__02	SMALL_058	A-A_same	0.143	SMALL_058_PROC_02_06	165.173	10.4425	cell__02	SMALL_058_PROC_02_03
213	cell__02	SMALL_058	A-A_same	1	SMALL_058_PROC_02_06	0	0	cell__02	SMALL_058_PROC_02_06
214	cell__02	SMALL_058	A-A_same	0.0588436	SMALL_058_PROC_02_06	31.5	15.7785	cell__02	SMALL_058_PROC_02_07
215	cell__02	SMALL_058	A-A_same	0.0750361	SMALL_058_PROC_02_06	28.1179	19.1522	cell__02	SMALL_058_PROC_02_09
216	cell__02	SMALL_058	A-A_same	0.221085	SMALL_058_PROC_02_06	28	9.72464	cell__02	SMALL_058_SOMA_02
217	cell__02	SMALL_058	A-A_other	0.18303	SMALL_058_PROC_02_06	74.25	47.2653	cell__03	SMALL_058_SOMA_03
218	cell__02	SMALL_058	A-A_same	0.284565	SMALL_058_PROC_02_07	133.673	15.5776	cell__02	SMALL_058_PROC_02_03
219	cell__02	SMALL_058	A-A_same	0.0588436	SMALL_058_PROC_02_07	31.5	15.7785	cell__02	SMALL_058_PROC_02_06
220	cell__02	SMALL_058	A-A_same	1	SMALL_058_PROC_02_07	0	0	cell__02	SMALL_058_PROC_02_07
221	cell__02	SMALL_058	A-A_same	0.434467	SMALL_058_PROC_02_07	3.38206	3.39835	cell__02	SMALL_058_PROC_02_09
222	cell__02	SMALL_058	A-A_same	0.411867	SMALL_058_PROC_02_07	3.5	7.27067	cell__02	SMALL_058_SOMA_02
223	cell__02	SMALL_058	A-A_other	0.302511	SMALL_058_PROC_02_07	42.75	38.2356	cell__03	SMALL_058_SOMA_03
224	cell__02	SMALL_058	A-A_same	0.291706	SMALL_058_PROC_02_09	137.055	18.0855	cell__02	SMALL_058_PROC_02_03
225	cell__02	SMALL_058	A-A_same	0.0750361	SMALL_058_PROC_02_09	28.1179	19.1522	cell__02	SMALL_058_PROC_02_06
226	cell__02	SMALL_058	A-A_same	0.434467	SMALL_058_PROC_02_09	3.38206	3.39835	cell__02	SMALL_058_PROC_02_07
227	cell__02	SMALL_058	A-A_same	1	SMALL_058_PROC_02_09	0	0	cell__02	SMALL_058_PROC_02_09
228	cell__02	SMALL_058	A-A_same	0.394237	SMALL_058_PROC_02_09	0.117936	10.2884	cell__02	SMALL_058_SOMA_02
229	cell__02	SMALL_058	A-A_other	0.359338	SMALL_058_PROC_02_09	46.1321	37.3207	cell__03	SMALL_058_SOMA_03
230	cell__02	SMALL_058	A-A_same	0.437165	SMALL_058_SOMA_02	137.173	8.6752	cell__02	SMALL_058_PROC_02_03
231	cell__02	SMALL_058	A-A_same	0.221085	SMALL_058_SOMA_02	28	9.72464	cell__02	SMALL_058_PROC_02_06
232	cell__02	SMALL_058	A-A_same	0.411867	SMALL_058_SOMA_02	3.5	7.27067	cell__02	SMALL_058_PROC_02_07
233	cell__02	SMALL_058	A-A_same	0.394237	SMALL_058_SOMA_02	0.117936	10.2884	cell__02	SMALL_058_PROC_02_09
234	cell__02	SMALL_058	A-A_same	1	SMALL_058_SOMA_02	0	0	cell__02	SMALL_058_SOMA_02
235	cell__02	SMALL_058	A-A_other	0.40388	SMALL_058_SOMA_02	46.25	44.1304	cell__03	SMALL_058_SOMA_03
236	cell__03	SMALL_058	A-A_other	0.440779	SMALL_058_SOMA_03	90.9229	52.7316	cell__02	SMALL_058_PROC_02_03
237	cell__03	SMALL_058	A-A_other	0.18303	SMALL_058_SOMA_03	74.25	47.2653	cell__02	SMALL_058_PROC_02_06
238	cell__03	SMALL_058	A-A_other	0.302511	SMALL_058_SOMA_03	42.75	38.2356	cell__02	SMALL_058_PROC_02_07
239	cell__03	SMALL_058	A-A_other	0.359338	SMALL_058_SOMA_03	46.1321	37.3207	cell__02	SMALL_058_PROC_02_09
240	cell__03	SMALL_058	A-A_other	0.40388	SMALL_058_SOMA_03	46.25	44.1304	cell__02	SMALL_058_SOMA_02
241	cell__03	SMALL_058	A-A_same	1	SMALL_058_SOMA_03	0	0	cell__03	SMALL_058_SOMA_03
242	cell__02	SMALL_062	A-A_same	1	SMALL_062_PROC_02_03	0	0	cell__02	SMALL_062_PROC_02_03
243	cell__02	SMALL_062	A-A_same	0.319735	SMALL_062_PROC_02_03	79.75	36.5891	cell__02	SMALL_062_PROC_02_05
244	cell__02	SMALL_062	A-A_same	0.470686	SMALL_062_PROC_02_03	58.5	35.3567	cell__02	SMALL_062_PROC_02_06
245	cell__02	SMALL_062	A-A_same	0.230564	SMALL_062_PROC_02_03	76.2497	23.9563	cell__02	SMALL_062_SOMA_02
246	cell__02	SMALL_062	A-A_other	-0.0289728	SMALL_062_PROC_02_03	114.882	93.6281	cell__03	SMALL_062_SOMA_03
247	cell__02	SMALL_062	A-A_other	-0.0169509	SMALL_062_PROC_02_03	45	89.4826	cell__04	SMALL_062_SOMA_04
248	cell__02	SMALL_062	A-A_same	0.319735	SMALL_062_PROC_02_05	79.75	36.5891	cell__02	SMALL_062_PROC_02_03
249	cell__02	SMALL_062	A-A_same	1	SMALL_062_PROC_02_05	0	0	cell__02	SMALL_062_PROC_02_05
250	cell__02	SMALL_062	A-A_same	0.462527	SMALL_062_PROC_02_05	21.25	8.31727	cell__02	SMALL_062_PROC_02_06
251	cell__02	SMALL_062	A-A_same	0.703128	SMALL_062_PROC_02_05	3.5003	12.6678	cell__02	SMALL_062_SOMA_02
252	cell__02	SMALL_062	A-A_other	-0.131025	SMALL_062_PROC_02_05	35.1321	72.8065	cell__03	SMALL_062_SOMA_03
253	cell__02	SMALL_062	A-A_other	0.0833518	SMALL_062_PROC_02_05	34.75	125.818	cell__04	SMALL_062_SOMA_04
254	cell__02	SMALL_062	A-A_same	0.470686	SMALL_062_PROC_02_06	58.5	35.3567	cell__02	SMALL_062_PROC_02_03
255	cell__02	SMALL_062	A-A_same	0.462527	SMALL_062_PROC_02_06	21.25	8.31727	cell__02	SMALL_062_PROC_02_05
256	cell__02	SMALL_062	A-A_same	1	SMALL_062_PROC_02_06	0	0	cell__02	SMALL_062_PROC_02_06
257	cell__02	SMALL_062	A-A_same	0.31151	SMALL_062_PROC_02_06	17.7497	12.762	cell__02	SMALL_062_SOMA_02
258	cell__02	SMALL_062	A-A_other	-0.112857	SMALL_062_PROC_02_06	56.3821	81.0419	cell__03	SMALL_062_SOMA_03
259	cell__02	SMALL_062	A-A_other	0.041504	SMALL_062_PROC_02_06	13.5	124.738	cell__04	SMALL_062_SOMA_04
260	cell__02	SMALL_062	A-A_same	0.230564	SMALL_062_SOMA_02	76.2497	23.9563	cell__02	SMALL_062_PROC_02_03
261	cell__02	SMALL_062	A-A_same	0.703128	SMALL_062_SOMA_02	3.5003	12.6678	cell__02	SMALL_062_PROC_02_05
262	cell__02	SMALL_062	A-A_same	0.31151	SMALL_062_SOMA_02	17.7497	12.762	cell__02	SMALL_062_PROC_02_06
263	cell__02	SMALL_062	A-A_same	1	SMALL_062_SOMA_02	0	0	cell__02	SMALL_062_SOMA_02
264	cell__02	SMALL_062	A-A_other	-0.119031	SMALL_062_SOMA_02	38.6324	79.3591	cell__03	SMALL_062_SOMA_03
265	cell__02	SMALL_062	A-A_other	0.135366	SMALL_062_SOMA_02	31.2497	113.328	cell__04	SMALL_062_SOMA_04
266	cell__03	SMALL_062	A-A_other	-0.0289728	SMALL_062_SOMA_03	114.882	93.6281	cell__02	SMALL_062_PROC_02_03
267	cell__03	SMALL_062	A-A_other	-0.131025	SMALL_062_SOMA_03	35.1321	72.8065	cell__02	SMALL_062_PROC_02_05
268	cell__03	SMALL_062	A-A_other	-0.112857	SMALL_062_SOMA_03	56.3821	81.0419	cell__02	SMALL_062_PROC_02_06
269	cell__03	SMALL_062	A-A_other	-0.119031	SMALL_062_SOMA_03	38.6324	79.3591	cell__02	SMALL_062_SOMA_02
270	cell__03	SMALL_062	A-A_same	1	SMALL_062_SOMA_03	0	0	cell__03	SMALL_062_SOMA_03
271	cell__03	SMALL_062	A-A_other	-0.188371	SMALL_062_SOMA_03	69.8821	163.527	cell__04	SMALL_062_SOMA_04
272	cell__04	SMALL_062	A-A_other	-0.0169509	SMALL_062_SOMA_04	45	89.4826	cell__02	SMALL_062_PROC_02_03
273	cell__04	SMALL_062	A-A_other	0.0833518	SMALL_062_SOMA_04	34.75	125.818	cell__02	SMALL_062_PROC_02_05
274	cell__04	SMALL_062	A-A_other	0.041504	SMALL_062_SOMA_04	13.5	124.738	cell__02	SMALL_062_PROC_02_06
275	cell__04	SMALL_062	A-A_other	0.135366	SMALL_062_SOMA_04	31.2497	113.328	cell__02	SMALL_062_SOMA_02
276	cell__04	SMALL_062	A-A_other	-0.188371	SMALL_062_SOMA_04	69.8821	163.527	cell__03	SMALL_062_SOMA_03
277	cell__04	SMALL_062	A-A_same	1	SMALL_062_SOMA_04	0	0	cell__04	SMALL_062_SOMA_04
278	cell__01	SMALL_063	A-A_same	1	SMALL_063_PROC_01_01	0	0	cell__01	SMALL_063_PROC_01_01
279	cell__01	SMALL_063	A-A_other	0.688958	SMALL_063_PROC_01_01	1.06577	89.1243	cell__03	SMALL_063_PROC_03_04
280	cell__03	SMALL_063	A-A_other	0.688958	SMALL_063_PROC_03_04	1.06577	89.1243	cell__01	SMALL_063_PROC_01_01
281	cell__03	SMALL_063	A-A_same	1	SMALL_063_PROC_03_04	0	0	cell__03	SMALL_063_PROC_03_04
282	cell__01	SMALL_065	A-A_same	1	SMALL_065_PROC_01_02	0	0	cell__01	SMALL_065_PROC_01_02
283	cell__01	SMALL_065	A-A_same	0.31615	SMALL_065_PROC_01_02	85.5921	24.0433	cell__01	SMALL_065_PROC_01_05
284	cell__01	SMALL_065	A-A_other	0.238201	SMALL_065_PROC_01_02	91.4327	96.7567	cell__02	SMALL_065_PROC_02_03
285	cell__01	SMALL_065	A-A_other	0.0494473	SMALL_065_PROC_01_02	42.4291	130.293	cell__03	SMALL_065_PROC_03_01
286	cell__01	SMALL_065	A-A_other	0.236543	SMALL_065_PROC_01_02	4	110.604	cell__03	SMALL_065_PROC_03_07
287	cell__01	SMALL_065	A-A_other	0.267217	SMALL_065_PROC_01_02	4	126.657	cell__03	SMALL_065_PROC_03_09
288	cell__01	SMALL_065	A-A_other	0.170402	SMALL_065_PROC_01_02	87.75	90.2811	cell__02	SMALL_065_SOMA_02
289	cell__01	SMALL_065	A-A_same	0.31615	SMALL_065_PROC_01_05	85.5921	24.0433	cell__01	SMALL_065_PROC_01_02
290	cell__01	SMALL_065	A-A_same	1	SMALL_065_PROC_01_05	0	0	cell__01	SMALL_065_PROC_01_05
291	cell__01	SMALL_065	A-A_other	0.410647	SMALL_065_PROC_01_05	5.8406	72.9066	cell__02	SMALL_065_PROC_02_03
292	cell__01	SMALL_065	A-A_other	0.0165804	SMALL_065_PROC_01_05	43.163	108.47	cell__03	SMALL_065_PROC_03_01
293	cell__01	SMALL_065	A-A_other	0.243493	SMALL_065_PROC_01_05	89.5921	89.1204	cell__03	SMALL_065_PROC_03_07
294	cell__01	SMALL_065	A-A_other	0.312223	SMALL_065_PROC_01_05	89.5921	103.51	cell__03	SMALL_065_PROC_03_09
295	cell__01	SMALL_065	A-A_other	0.502904	SMALL_065_PROC_01_05	2.15788	66.2382	cell__02	SMALL_065_SOMA_02
296	cell__02	SMALL_065	A-A_other	0.238201	SMALL_065_PROC_02_03	91.4327	96.7567	cell__01	SMALL_065_PROC_01_02
297	cell__02	SMALL_065	A-A_other	0.410647	SMALL_065_PROC_02_03	5.8406	72.9066	cell__01	SMALL_065_PROC_01_05
298	cell__02	SMALL_065	A-A_same	1	SMALL_065_PROC_02_03	0	0	cell__02	SMALL_065_PROC_02_03
299	cell__02	SMALL_065	A-A_other	-0.0289231	SMALL_065_PROC_02_03	49.0036	65.1471	cell__03	SMALL_065_PROC_03_01
300	cell__02	SMALL_065	A-A_other	0.242459	SMALL_065_PROC_02_03	95.4327	55.3683	cell__03	SMALL_065_PROC_03_07
301	cell__02	SMALL_065	A-A_other	0.306859	SMALL_065_PROC_02_03	95.4327	49.3822	cell__03	SMALL_065_PROC_03_09
302	cell__02	SMALL_065	A-A_same	0.596947	SMALL_065_PROC_02_03	3.68272	12.5301	cell__02	SMALL_065_SOMA_02
303	cell__03	SMALL_065	A-A_other	0.0494473	SMALL_065_PROC_03_01	42.4291	130.293	cell__01	SMALL_065_PROC_01_02
304	cell__03	SMALL_065	A-A_other	0.0165804	SMALL_065_PROC_03_01	43.163	108.47	cell__01	SMALL_065_PROC_01_05
305	cell__03	SMALL_065	A-A_other	-0.0289231	SMALL_065_PROC_03_01	49.0036	65.1471	cell__02	SMALL_065_PROC_02_03
306	cell__03	SMALL_065	A-A_same	1	SMALL_065_PROC_03_01	0	0	cell__03	SMALL_065_PROC_03_01
307	cell__03	SMALL_065	A-A_same	0.0308463	SMALL_065_PROC_03_01	46.4291	19.8568	cell__03	SMALL_065_PROC_03_07
308	cell__03	SMALL_065	A-A_same	0.0842666	SMALL_065_PROC_03_01	46.4291	19.0644	cell__03	SMALL_065_PROC_03_09
309	cell__03	SMALL_065	A-A_other	0.123555	SMALL_065_PROC_03_01	45.3209	57.8672	cell__02	SMALL_065_SOMA_02
310	cell__03	SMALL_065	A-A_other	0.236543	SMALL_065_PROC_03_07	4	110.604	cell__01	SMALL_065_PROC_01_02
311	cell__03	SMALL_065	A-A_other	0.243493	SMALL_065_PROC_03_07	89.5921	89.1204	cell__01	SMALL_065_PROC_01_05
312	cell__03	SMALL_065	A-A_other	0.242459	SMALL_065_PROC_03_07	95.4327	55.3683	cell__02	SMALL_065_PROC_02_03
313	cell__03	SMALL_065	A-A_same	0.0308463	SMALL_065_PROC_03_07	46.4291	19.8568	cell__03	SMALL_065_PROC_03_01
314	cell__03	SMALL_065	A-A_same	1	SMALL_065_PROC_03_07	0	0	cell__03	SMALL_065_PROC_03_07
315	cell__03	SMALL_065	A-A_same	0.221671	SMALL_065_PROC_03_07	7.73884e-17	25.4723	cell__03	SMALL_065_PROC_03_09
316	cell__03	SMALL_065	A-A_other	0.235471	SMALL_065_PROC_03_07	91.75	45.4214	cell__02	SMALL_065_SOMA_02
317	cell__03	SMALL_065	A-A_other	0.267217	SMALL_065_PROC_03_09	4	126.657	cell__01	SMALL_065_PROC_01_02
318	cell__03	SMALL_065	A-A_other	0.312223	SMALL_065_PROC_03_09	89.5921	103.51	cell__01	SMALL_065_PROC_01_05
319	cell__03	SMALL_065	A-A_other	0.306859	SMALL_065_PROC_03_09	95.4327	49.3822	cell__02	SMALL_065_PROC_02_03
320	cell__03	SMALL_065	A-A_same	0.0842666	SMALL_065_PROC_03_09	46.4291	19.0644	cell__03	SMALL_065_PROC_03_01
321	cell__03	SMALL_065	A-A_same	0.221671	SMALL_065_PROC_03_09	7.73884e-17	25.4723	cell__03	SMALL_065_PROC_03_07
322	cell__03	SMALL_065	A-A_same	1	SMALL_065_PROC_03_09	0	0	cell__03	SMALL_065_PROC_03_09
323	cell__03	SMALL_065	A-A_other	0.363118	SMALL_065_PROC_03_09	91.75	44.6096	cell__02	SMALL_065_SOMA_02
324	cell__02	SMALL_065	A-A_other	0.170402	SMALL_065_SOMA_02	87.75	90.2811	cell__01	SMALL_065_PROC_01_02
325	cell__02	SMALL_065	A-A_other	0.502904	SMALL_065_SOMA_02	2.15788	66.2382	cell__01	SMALL_065_PROC_01_05
326	cell__02	SMALL_065	A-A_same	0.596947	SMALL_065_SOMA_02	3.68272	12.5301	cell__02	SMALL_065_PROC_02_03
327	cell__02	SMALL_065	A-A_other	0.123555	SMALL_065_SOMA_02	45.3209	57.8672	cell__03	SMALL_065_PROC_03_01
328	cell__02	SMALL_065	A-A_other	0.235471	SMALL_065_SOMA_02	91.75	45.4214	cell__03	SMALL_065_PROC_03_07
329	cell__02	SMALL_065	A-A_other	0.363118	SMALL_065_SOMA_02	91.75	44.6096	cell__03	SMALL_065_PROC_03_09
330	cell__02	SMALL_065	A-A_same	1	SMALL_065_SOMA_02	0	0	cell__02	SMALL_065_SOMA_02
331	cell__01	SMALL_067	A-A_same	1	SMALL_067_PROC_01_03	0	0	cell__01	SMALL_067_PROC_01_03
332	cell__01	SMALL_067	A-A_same	0.0916773	SMALL_067_PROC_01_03	73.7164	19.0851	cell__01	SMALL_067_PROC_01_05
333	cell__01	SMALL_067	A-A_same	0.188856	SMALL_067_PROC_01_03	47.9877	17.6032	cell__01	SMALL_067_PROC_01_06
334	cell__01	SMALL_067	A-A_same	0.163893	SMALL_067_PROC_01_03	1.42027	19.9313	cell__01	SMALL_067_PROC_01_08
335	cell__01	SMALL_067	A-A_other	0.13652	SMALL_067_PROC_01_03	53.895	78.2945	cell__02	SMALL_067_PROC_02_03
336	cell__01	SMALL_067	A-A_other	0.169025	SMALL_067_PROC_01_03	54.647	95.049	cell__03	SMALL_067_PROC_03_01
337	cell__01	SMALL_067	A-A_other	0.137067	SMALL_067_PROC_01_03	57.2446	41.664	cell__04	SMALL_067_PROC_04_04
338	cell__01	SMALL_067	A-A_other	0.230285	SMALL_067_PROC_01_03	19.855	44.9793	cell__04	SMALL_067_PROC_04_06
339	cell__01	SMALL_067	A-A_other	0.182699	SMALL_067_PROC_01_03	66.145	75.9064	cell__02	SMALL_067_SOMA_02
340	cell__01	SMALL_067	A-A_other	0.135106	SMALL_067_PROC_01_03	67.395	45.6803	cell__04	SMALL_067_SOMA_04
341	cell__01	SMALL_067	A-A_same	0.0916773	SMALL_067_PROC_01_05	73.7164	19.0851	cell__01	SMALL_067_PROC_01_03
342	cell__01	SMALL_067	A-A_same	1	SMALL_067_PROC_01_05	0	0	cell__01	SMALL_067_PROC_01_05
343	cell__01	SMALL_067	A-A_same	0.353654	SMALL_067_PROC_01_05	25.7287	10.6808	cell__01	SMALL_067_PROC_01_06
344	cell__01	SMALL_067	A-A_same	0.126147	SMALL_067_PROC_01_05	75.1367	14.6833	cell__01	SMALL_067_PROC_01_08
345	cell__01	SMALL_067	A-A_other	0.224668	SMALL_067_PROC_01_05	19.8214	70.3861	cell__02	SMALL_067_PROC_02_03
346	cell__01	SMALL_067	A-A_other	0.361803	SMALL_067_PROC_01_05	19.0694	96.3931	cell__03	SMALL_067_PROC_03_01
347	cell__01	SMALL_067	A-A_other	0.395894	SMALL_067_PROC_01_05	16.4718	58.4501	cell__04	SMALL_067_PROC_04_04
348	cell__01	SMALL_067	A-A_other	0.253377	SMALL_067_PROC_01_05	93.5714	60.6497	cell__04	SMALL_067_PROC_04_06
349	cell__01	SMALL_067	A-A_other	0.319704	SMALL_067_PROC_01_05	7.57143	70	cell__02	SMALL_067_SOMA_02
350	cell__01	SMALL_067	A-A_other	0.417398	SMALL_067_PROC_01_05	6.32143	63.3581	cell__04	SMALL_067_SOMA_04
351	cell__01	SMALL_067	A-A_same	0.188856	SMALL_067_PROC_01_06	47.9877	17.6032	cell__01	SMALL_067_PROC_01_03
352	cell__01	SMALL_067	A-A_same	0.353654	SMALL_067_PROC_01_06	25.7287	10.6808	cell__01	SMALL_067_PROC_01_05
353	cell__01	SMALL_067	A-A_same	1	SMALL_067_PROC_01_06	0	0	cell__01	SMALL_067_PROC_01_06
354	cell__01	SMALL_067	A-A_same	0.172861	SMALL_067_PROC_01_06	49.408	4.17224	cell__01	SMALL_067_PROC_01_08
355	cell__01	SMALL_067	A-A_other	0.370068	SMALL_067_PROC_01_06	5.90727	81.0012	cell__02	SMALL_067_PROC_02_03
356	cell__01	SMALL_067	A-A_other	0.339625	SMALL_067_PROC_01_06	6.65932	105.405	cell__03	SMALL_067_PROC_03_01
357	cell__01	SMALL_067	A-A_other	0.457274	SMALL_067_PROC_01_06	9.2569	59.2665	cell__04	SMALL_067_PROC_04_04
358	cell__01	SMALL_067	A-A_other	0.377869	SMALL_067_PROC_01_06	67.8427	62.4683	cell__04	SMALL_067_PROC_04_06
359	cell__01	SMALL_067	A-A_other	0.368343	SMALL_067_PROC_01_06	18.1573	80.4178	cell__02	SMALL_067_SOMA_02
360	cell__01	SMALL_067	A-A_other	0.381987	SMALL_067_PROC_01_06	19.4073	63.1816	cell__04	SMALL_067_SOMA_04
361	cell__01	SMALL_067	A-A_same	0.163893	SMALL_067_PROC_01_08	1.42027	19.9313	cell__01	SMALL_067_PROC_01_03
362	cell__01	SMALL_067	A-A_same	0.126147	SMALL_067_PROC_01_08	75.1367	14.6833	cell__01	SMALL_067_PROC_01_05
363	cell__01	SMALL_067	A-A_same	0.172861	SMALL_067_PROC_01_08	49.408	4.17224	cell__01	SMALL_067_PROC_01_06
364	cell__01	SMALL_067	A-A_same	1	SMALL_067_PROC_01_08	0	0	cell__01	SMALL_067_PROC_01_08
365	cell__01	SMALL_067	A-A_other	0.0709388	SMALL_067_PROC_01_08	55.3153	85.0656	cell__02	SMALL_067_PROC_02_03
366	cell__01	SMALL_067	A-A_other	0.105502	SMALL_067_PROC_01_08	56.0673	109.496	cell__03	SMALL_067_PROC_03_01
367	cell__01	SMALL_067	A-A_other	0.140528	SMALL_067_PROC_01_08	58.6649	61.3898	cell__04	SMALL_067_PROC_04_04
368	cell__01	SMALL_067	A-A_other	0.0803104	SMALL_067_PROC_01_08	18.4347	64.8928	cell__04	SMALL_067_PROC_04_06
369	cell__01	SMALL_067	A-A_other	0.0184291	SMALL_067_PROC_01_08	67.5653	84.5566	cell__02	SMALL_067_SOMA_02
370	cell__01	SMALL_067	A-A_other	0.119318	SMALL_067_PROC_01_08	68.8153	64.9393	cell__04	SMALL_067_SOMA_04
371	cell__02	SMALL_067	A-A_other	0.13652	SMALL_067_PROC_02_03	53.895	78.2945	cell__01	SMALL_067_PROC_01_03
372	cell__02	SMALL_067	A-A_other	0.224668	SMALL_067_PROC_02_03	19.8214	70.3861	cell__01	SMALL_067_PROC_01_05
373	cell__02	SMALL_067	A-A_other	0.370068	SMALL_067_PROC_02_03	5.90727	81.0012	cell__01	SMALL_067_PROC_01_06
374	cell__02	SMALL_067	A-A_other	0.0709388	SMALL_067_PROC_02_03	55.3153	85.0656	cell__01	SMALL_067_PROC_01_08
375	cell__02	SMALL_067	A-A_same	1	SMALL_067_PROC_02_03	0	0	cell__02	SMALL_067_PROC_02_03
376	cell__02	SMALL_067	A-A_other	0.319732	SMALL_067_PROC_02_03	0.752051	46.7833	cell__03	SMALL_067_PROC_03_01
377	cell__02	SMALL_067	A-A_other	0.421454	SMALL_067_PROC_02_03	3.34963	86.6656	cell__04	SMALL_067_PROC_04_04
378	cell__02	SMALL_067	A-A_other	0.388548	SMALL_067_PROC_02_03	73.75	83.0873	cell__04	SMALL_067_PROC_04_06
379	cell__02	SMALL_067	A-A_same	0.4902	SMALL_067_PROC_02_03	12.25	8.39697	cell__02	SMALL_067_SOMA_02
380	cell__02	SMALL_067	A-A_other	0.395191	SMALL_067_PROC_02_03	13.5	93.8454	cell__04	SMALL_067_SOMA_04
381	cell__03	SMALL_067	A-A_other	0.169025	SMALL_067_PROC_03_01	54.647	95.049	cell__01	SMALL_067_PROC_01_03
382	cell__03	SMALL_067	A-A_other	0.361803	SMALL_067_PROC_03_01	19.0694	96.3931	cell__01	SMALL_067_PROC_01_05
383	cell__03	SMALL_067	A-A_other	0.339625	SMALL_067_PROC_03_01	6.65932	105.405	cell__01	SMALL_067_PROC_01_06
384	cell__03	SMALL_067	A-A_other	0.105502	SMALL_067_PROC_03_01	56.0673	109.496	cell__01	SMALL_067_PROC_01_08
385	cell__03	SMALL_067	A-A_other	0.319732	SMALL_067_PROC_03_01	0.752051	46.7833	cell__02	SMALL_067_PROC_02_03
386	cell__03	SMALL_067	A-A_same	1	SMALL_067_PROC_03_01	0	0	cell__03	SMALL_067_PROC_03_01
387	cell__03	SMALL_067	A-A_other	0.383608	SMALL_067_PROC_03_01	2.59758	80.7498	cell__04	SMALL_067_PROC_04_04
388	cell__03	SMALL_067	A-A_other	0.314686	SMALL_067_PROC_03_01	74.5021	74.919	cell__04	SMALL_067_PROC_04_06
389	cell__03	SMALL_067	A-A_other	0.49675	SMALL_067_PROC_03_01	11.4979	39.3407	cell__02	SMALL_067_SOMA_02
390	cell__03	SMALL_067	A-A_other	0.442948	SMALL_067_PROC_03_01	12.7479	86.6401	cell__04	SMALL_067_SOMA_04
391	cell__04	SMALL_067	A-A_other	0.137067	SMALL_067_PROC_04_04	57.2446	41.664	cell__01	SMALL_067_PROC_01_03
392	cell__04	SMALL_067	A-A_other	0.395894	SMALL_067_PROC_04_04	16.4718	58.4501	cell__01	SMALL_067_PROC_01_05
393	cell__04	SMALL_067	A-A_other	0.457274	SMALL_067_PROC_04_04	9.2569	59.2665	cell__01	SMALL_067_PROC_01_06
394	cell__04	SMALL_067	A-A_other	0.140528	SMALL_067_PROC_04_04	58.6649	61.3898	cell__01	SMALL_067_PROC_01_08
395	cell__04	SMALL_067	A-A_other	0.421454	SMALL_067_PROC_04_04	3.34963	86.6656	cell__02	SMALL_067_PROC_02_03
396	cell__04	SMALL_067	A-A_other	0.383608	SMALL_067_PROC_04_04	2.59758	80.7498	cell__03	SMALL_067_PROC_03_01
397	cell__04	SMALL_067	A-A_same	1	SMALL_067_PROC_04_04	0	0	cell__04	SMALL_067_PROC_04_04
398	cell__04	SMALL_067	A-A_same	0.386956	SMALL_067_PROC_04_04	77.0996	6.3038	cell__04	SMALL_067_PROC_04_06
399	cell__04	SMALL_067	A-A_other	0.411348	SMALL_067_PROC_04_04	8.90037	80.6025	cell__02	SMALL_067_SOMA_02
400	cell__04	SMALL_067	A-A_same	0.533223	SMALL_067_PROC_04_04	10.1504	7.19877	cell__04	SMALL_067_SOMA_04
401	cell__04	SMALL_067	A-A_other	0.230285	SMALL_067_PROC_04_06	19.855	44.9793	cell__01	SMALL_067_PROC_01_03
402	cell__04	SMALL_067	A-A_other	0.253377	SMALL_067_PROC_04_06	93.5714	60.6497	cell__01	SMALL_067_PROC_01_05
403	cell__04	SMALL_067	A-A_other	0.377869	SMALL_067_PROC_04_06	67.8427	62.4683	cell__01	SMALL_067_PROC_01_06
404	cell__04	SMALL_067	A-A_other	0.0803104	SMALL_067_PROC_04_06	18.4347	64.8928	cell__01	SMALL_067_PROC_01_08
405	cell__04	SMALL_067	A-A_other	0.388548	SMALL_067_PROC_04_06	73.75	83.0873	cell__02	SMALL_067_PROC_02_03
406	cell__04	SMALL_067	A-A_other	0.314686	SMALL_067_PROC_04_06	74.5021	74.919	cell__03	SMALL_067_PROC_03_01
407	cell__04	SMALL_067	A-A_same	0.386956	SMALL_067_PROC_04_06	77.0996	6.3038	cell__04	SMALL_067_PROC_04_04
408	cell__04	SMALL_067	A-A_same	1	SMALL_067_PROC_04_06	0	0	cell__04	SMALL_067_PROC_04_06
409	cell__04	SMALL_067	A-A_other	0.430566	SMALL_067_PROC_04_06	86	76.6758	cell__02	SMALL_067_SOMA_02
410	cell__04	SMALL_067	A-A_same	0.394443	SMALL_067_PROC_04_06	87.25	11.8172	cell__04	SMALL_067_SOMA_04
411	cell__02	SMALL_067	A-A_other	0.182699	SMALL_067_SOMA_02	66.145	75.9064	cell__01	SMALL_067_PROC_01_03
412	cell__02	SMALL_067	A-A_other	0.319704	SMALL_067_SOMA_02	7.57143	70	cell__01	SMALL_067_PROC_01_05
413	cell__02	SMALL_067	A-A_other	0.368343	SMALL_067_SOMA_02	18.1573	80.4178	cell__01	SMALL_067_PROC_01_06
414	cell__02	SMALL_067	A-A_other	0.0184291	SMALL_067_SOMA_02	67.5653	84.5566	cell__01	SMALL_067_PROC_01_08
415	cell__02	SMALL_067	A-A_same	0.4902	SMALL_067_SOMA_02	12.25	8.39697	cell__02	SMALL_067_PROC_02_03
416	cell__02	SMALL_067	A-A_other	0.49675	SMALL_067_SOMA_02	11.4979	39.3407	cell__03	SMALL_067_PROC_03_01
417	cell__02	SMALL_067	A-A_other	0.411348	SMALL_067_SOMA_02	8.90037	80.6025	cell__04	SMALL_067_PROC_04_04
418	cell__02	SMALL_067	A-A_other	0.430566	SMALL_067_SOMA_02	86	76.6758	cell__04	SMALL_067_PROC_04_06
419	cell__02	SMALL_067	A-A_same	1	SMALL_067_SOMA_02	0	0	cell__02	SMALL_067_SOMA_02
420	cell__02	SMALL_067	A-A_other	0.454513	SMALL_067_SOMA_02	1.25	87.7318	cell__04	SMALL_067_SOMA_04
421	cell__04	SMALL_067	A-A_other	0.135106	SMALL_067_SOMA_04	67.395	45.6803	cell__01	SMALL_067_PROC_01_03
422	cell__04	SMALL_067	A-A_other	0.417398	SMALL_067_SOMA_04	6.32143	63.3581	cell__01	SMALL_067_PROC_01_05
423	cell__04	SMALL_067	A-A_other	0.381987	SMALL_067_SOMA_04	19.4073	63.1816	cell__01	SMALL_067_PROC_01_06
424	cell__04	SMALL_067	A-A_other	0.119318	SMALL_067_SOMA_04	68.8153	64.9393	cell__01	SMALL_067_PROC_01_08
425	cell__04	SMALL_067	A-A_other	0.395191	SMALL_067_SOMA_04	13.5	93.8454	cell__02	SMALL_067_PROC_02_03
426	cell__04	SMALL_067	A-A_other	0.442948	SMALL_067_SOMA_04	12.7479	86.6401	cell__03	SMALL_067_PROC_03_01
427	cell__04	SMALL_067	A-A_same	0.533223	SMALL_067_SOMA_04	10.1504	7.19877	cell__04	SMALL_067_PROC_04_04
428	cell__04	SMALL_067	A-A_same	0.394443	SMALL_067_SOMA_04	87.25	11.8172	cell__04	SMALL_067_PROC_04_06
429	cell__04	SMALL_067	A-A_other	0.454513	SMALL_067_SOMA_04	1.25	87.7318	cell__02	SMALL_067_SOMA_02
430	cell__04	SMALL_067	A-A_same	1	SMALL_067_SOMA_04	0	0	cell__04	SMALL_067_SOMA_04
431	cell__01	SMALL_068	A-A_same	1	SMALL_068_PROC_01_01	0	0	cell__01	SMALL_068_PROC_01_01
432	cell__01	SMALL_068	A-A_same	0.667231	SMALL_068_PROC_01_01	13.5412	12.3911	cell__01	SMALL_068_PROC_01_02
433	cell__01	SMALL_068	A-A_same	0.589703	SMALL_068_PROC_01_01	26.372	6.60379	cell__01	SMALL_068_PROC_01_04
434	cell__01	SMALL_068	A-A_other	0.410741	SMALL_068_PROC_01_01	122.044	76.1191	cell__02	SMALL_068_PROC_02_01
435	cell__01	SMALL_068	A-A_other	0.46094	SMALL_068_PROC_01_01	29.7306	69.1758	cell__03	SMALL_068_PROC_03_01
436	cell__01	SMALL_068	A-A_other	0.486663	SMALL_068_PROC_01_01	25.7088	75.066	cell__03	SMALL_068_PROC_03_02
437	cell__01	SMALL_068	A-A_other	0.546447	SMALL_068_PROC_01_01	38.2088	63.4867	cell__03	SMALL_068_PROC_03_06
438	cell__01	SMALL_068	A-A_other	0.45792	SMALL_068_PROC_01_01	66.9553	58.588	cell__03	SMALL_068_PROC_03_09
439	cell__01	SMALL_068	A-A_other	0.107804	SMALL_068_PROC_01_01	67.7271	118.828	cell__04	SMALL_068_PROC_04_01
440	cell__01	SMALL_068	A-A_other	0.121065	SMALL_068_PROC_01_01	72.6169	110.825	cell__04	SMALL_068_PROC_04_04
441	cell__01	SMALL_068	A-A_other	0.335469	SMALL_068_PROC_01_01	67.8489	98.2914	cell__05	SMALL_068_PROC_05_01
442	cell__01	SMALL_068	A-A_other	0.613819	SMALL_068_PROC_01_01	9.95885	88.9638	cell__05	SMALL_068_PROC_05_02
443	cell__01	SMALL_068	A-A_other	0.425228	SMALL_068_PROC_01_01	67.8588	102.593	cell__05	SMALL_068_PROC_05_04
444	cell__01	SMALL_068	A-A_other	0.0338334	SMALL_068_PROC_01_01	63.3793	143.976	cell__06	SMALL_068_PROC_06_02
445	cell__01	SMALL_068	A-A_same	0.76731	SMALL_068_PROC_01_01	8.27768	9.92331	cell__01	SMALL_068_SOMA_01
446	cell__01	SMALL_068	A-A_other	0.458622	SMALL_068_PROC_01_01	0.0411539	69.9318	cell__03	SMALL_068_SOMA_03
447	cell__01	SMALL_068	A-A_other	0.120886	SMALL_068_PROC_01_01	67.4588	126.688	cell__04	SMALL_068_SOMA_04
448	cell__01	SMALL_068	A-A_same	0.667231	SMALL_068_PROC_01_02	13.5412	12.3911	cell__01	SMALL_068_PROC_01_01
449	cell__01	SMALL_068	A-A_same	1	SMALL_068_PROC_01_02	0	0	cell__01	SMALL_068_PROC_01_02
450	cell__01	SMALL_068	A-A_same	0.535492	SMALL_068_PROC_01_02	39.9132	14.365	cell__01	SMALL_068_PROC_01_04
451	cell__01	SMALL_068	A-A_other	0.4469	SMALL_068_PROC_01_02	135.585	64.5769	cell__02	SMALL_068_PROC_02_01
452	cell__01	SMALL_068	A-A_other	0.438562	SMALL_068_PROC_01_02	43.2717	69.2842	cell__03	SMALL_068_PROC_03_01
453	cell__01	SMALL_068	A-A_other	0.47716	SMALL_068_PROC_01_02	39.25	75.4541	cell__03	SMALL_068_PROC_03_02
454	cell__01	SMALL_068	A-A_other	0.487392	SMALL_068_PROC_01_02	51.75	65.8681	cell__03	SMALL_068_PROC_03_06
455	cell__01	SMALL_068	A-A_other	0.422423	SMALL_068_PROC_01_02	80.4965	60.4648	cell__03	SMALL_068_PROC_03_09
456	cell__01	SMALL_068	A-A_other	0.102603	SMALL_068_PROC_01_02	81.2682	112.876	cell__04	SMALL_068_PROC_04_01
457	cell__01	SMALL_068	A-A_other	0.0917731	SMALL_068_PROC_01_02	86.1581	105.212	cell__04	SMALL_068_PROC_04_04
458	cell__01	SMALL_068	A-A_other	0.272065	SMALL_068_PROC_01_02	81.3901	101.278	cell__05	SMALL_068_PROC_05_01
459	cell__01	SMALL_068	A-A_other	0.562307	SMALL_068_PROC_01_02	23.5	92.3219	cell__05	SMALL_068_PROC_05_02
460	cell__01	SMALL_068	A-A_other	0.376576	SMALL_068_PROC_01_02	81.3999	104.526	cell__05	SMALL_068_PROC_05_04
461	cell__01	SMALL_068	A-A_other	0.0365319	SMALL_068_PROC_01_02	76.9204	139.641	cell__06	SMALL_068_PROC_06_02
462	cell__01	SMALL_068	A-A_same	0.737836	SMALL_068_PROC_01_02	5.26347	8.8025	cell__01	SMALL_068_SOMA_01
463	cell__01	SMALL_068	A-A_other	0.413699	SMALL_068_PROC_01_02	13.5	71.5745	cell__03	SMALL_068_SOMA_03
464	cell__01	SMALL_068	A-A_other	0.100752	SMALL_068_PROC_01_02	81	120.962	cell__04	SMALL_068_SOMA_04
465	cell__01	SMALL_068	A-A_same	0.589703	SMALL_068_PROC_01_04	26.372	6.60379	cell__01	SMALL_068_PROC_01_01
466	cell__01	SMALL_068	A-A_same	0.535492	SMALL_068_PROC_01_04	39.9132	14.365	cell__01	SMALL_068_PROC_01_02
467	cell__01	SMALL_068	A-A_same	1	SMALL_068_PROC_01_04	0	0	cell__01	SMALL_068_PROC_01_04
468	cell__01	SMALL_068	A-A_other	0.367328	SMALL_068_PROC_01_04	95.672	74.5308	cell__02	SMALL_068_PROC_02_01
469	cell__01	SMALL_068	A-A_other	0.348338	SMALL_068_PROC_01_04	3.35857	62.6406	cell__03	SMALL_068_PROC_03_01
470	cell__01	SMALL_068	A-A_other	0.410479	SMALL_068_PROC_01_04	0.663179	68.504	cell__03	SMALL_068_PROC_03_02
471	cell__01	SMALL_068	A-A_other	0.434185	SMALL_068_PROC_01_04	11.8368	56.8895	cell__03	SMALL_068_PROC_03_06
472	cell__01	SMALL_068	A-A_other	0.423883	SMALL_068_PROC_01_04	40.5833	51.9845	cell__03	SMALL_068_PROC_03_09
473	cell__01	SMALL_068	A-A_other	0.0831837	SMALL_068_PROC_01_04	41.355	113.453	cell__04	SMALL_068_PROC_04_01
474	cell__01	SMALL_068	A-A_other	0.133059	SMALL_068_PROC_01_04	46.2449	105.351	cell__04	SMALL_068_PROC_04_04
475	cell__01	SMALL_068	A-A_other	0.325115	SMALL_068_PROC_01_04	41.4769	91.7441	cell__05	SMALL_068_PROC_05_01
476	cell__01	SMALL_068	A-A_other	0.549297	SMALL_068_PROC_01_04	16.4132	82.4419	cell__05	SMALL_068_PROC_05_02
477	cell__01	SMALL_068	A-A_other	0.44966	SMALL_068_PROC_01_04	41.4867	95.9948	cell__05	SMALL_068_PROC_05_04
478	cell__01	SMALL_068	A-A_other	0.0221472	SMALL_068_PROC_01_04	37.0072	138.073	cell__06	SMALL_068_PROC_06_02
479	cell__01	SMALL_068	A-A_same	0.646687	SMALL_068_PROC_01_04	34.6497	7.42445	cell__01	SMALL_068_SOMA_01
480	cell__01	SMALL_068	A-A_other	0.286076	SMALL_068_PROC_01_04	26.4132	63.3284	cell__03	SMALL_068_SOMA_03
481	cell__01	SMALL_068	A-A_other	0.0829192	SMALL_068_PROC_01_04	41.0868	121.22	cell__04	SMALL_068_SOMA_04
482	cell__02	SMALL_068	A-A_other	0.410741	SMALL_068_PROC_02_01	122.044	76.1191	cell__01	SMALL_068_PROC_01_01
483	cell__02	SMALL_068	A-A_other	0.4469	SMALL_068_PROC_02_01	135.585	64.5769	cell__01	SMALL_068_PROC_01_02
484	cell__02	SMALL_068	A-A_other	0.367328	SMALL_068_PROC_02_01	95.672	74.5308	cell__01	SMALL_068_PROC_01_04
485	cell__02	SMALL_068	A-A_same	1	SMALL_068_PROC_02_01	0	0	cell__02	SMALL_068_PROC_02_01
486	cell__02	SMALL_068	A-A_other	0.186401	SMALL_068_PROC_02_01	92.3134	79.1344	cell__03	SMALL_068_PROC_03_01
487	cell__02	SMALL_068	A-A_other	0.199468	SMALL_068_PROC_02_01	96.3352	84.0019	cell__03	SMALL_068_PROC_03_02
488	cell__02	SMALL_068	A-A_other	0.323396	SMALL_068_PROC_02_01	83.8352	86.5905	cell__03	SMALL_068_PROC_03_06
489	cell__02	SMALL_068	A-A_other	0.0876412	SMALL_068_PROC_02_01	55.0887	81.5334	cell__03	SMALL_068_PROC_03_09
490	cell__02	SMALL_068	A-A_other	-0.0883229	SMALL_068_PROC_02_01	54.3169	76.6137	cell__04	SMALL_068_PROC_04_01
491	cell__02	SMALL_068	A-A_other	-0.141006	SMALL_068_PROC_02_01	49.4271	72.5742	cell__04	SMALL_068_PROC_04_04
492	cell__02	SMALL_068	A-A_other	0.229236	SMALL_068_PROC_02_01	54.1951	114.409	cell__05	SMALL_068_PROC_05_01
493	cell__02	SMALL_068	A-A_other	0.35302	SMALL_068_PROC_02_01	112.085	109.114	cell__05	SMALL_068_PROC_05_02
494	cell__02	SMALL_068	A-A_other	0.208644	SMALL_068_PROC_02_01	54.1852	111.996	cell__05	SMALL_068_PROC_05_04
495	cell__02	SMALL_068	A-A_other	-0.0428953	SMALL_068_PROC_02_01	58.6647	108.404	cell__06	SMALL_068_PROC_06_02
496	cell__02	SMALL_068	A-A_other	0.508842	SMALL_068_PROC_02_01	130.322	67.2751	cell__01	SMALL_068_SOMA_01
497	cell__02	SMALL_068	A-A_other	0.474418	SMALL_068_PROC_02_01	122.085	87.0616	cell__03	SMALL_068_SOMA_03
498	cell__02	SMALL_068	A-A_other	-0.0762301	SMALL_068_PROC_02_01	54.5852	84.5901	cell__04	SMALL_068_SOMA_04
499	cell__03	SMALL_068	A-A_other	0.46094	SMALL_068_PROC_03_01	29.7306	69.1758	cell__01	SMALL_068_PROC_01_01
500	cell__03	SMALL_068	A-A_other	0.438562	SMALL_068_PROC_03_01	43.2717	69.2842	cell__01	SMALL_068_PROC_01_02
501	cell__03	SMALL_068	A-A_other	0.348338	SMALL_068_PROC_03_01	3.35857	62.6406	cell__01	SMALL_068_PROC_01_04
502	cell__03	SMALL_068	A-A_other	0.186401	SMALL_068_PROC_03_01	92.3134	79.1344	cell__02	SMALL_068_PROC_02_01
503	cell__03	SMALL_068	A-A_same	1	SMALL_068_PROC_03_01	0	0	cell__03	SMALL_068_PROC_03_01
504	cell__03	SMALL_068	A-A_same	0.751504	SMALL_068_PROC_03_01	4.02175	6.268	cell__03	SMALL_068_PROC_03_02
505	cell__03	SMALL_068	A-A_same	0.493229	SMALL_068_PROC_03_01	8.47825	13.1573	cell__03	SMALL_068_PROC_03_06
506	cell__03	SMALL_068	A-A_same	0.403316	SMALL_068_PROC_03_01	37.2247	13.3981	cell__03	SMALL_068_PROC_03_09
507	cell__03	SMALL_068	A-A_other	0.222831	SMALL_068_PROC_03_01	37.9965	64.9765	cell__04	SMALL_068_PROC_04_01
508	cell__03	SMALL_068	A-A_other	0.281799	SMALL_068_PROC_03_01	42.8863	56.508	cell__04	SMALL_068_PROC_04_04
509	cell__03	SMALL_068	A-A_other	0.222589	SMALL_068_PROC_03_01	38.1183	36.2971	cell__05	SMALL_068_PROC_05_01
510	cell__03	SMALL_068	A-A_other	0.462726	SMALL_068_PROC_03_01	19.7717	30.0262	cell__05	SMALL_068_PROC_05_02
511	cell__03	SMALL_068	A-A_other	0.35041	SMALL_068_PROC_03_01	38.1282	36.6252	cell__05	SMALL_068_PROC_05_04
512	cell__03	SMALL_068	A-A_other	0.110826	SMALL_068_PROC_03_01	33.6487	81.1693	cell__06	SMALL_068_PROC_06_02
513	cell__03	SMALL_068	A-A_other	0.447904	SMALL_068_PROC_03_01	38.0083	61.9755	cell__01	SMALL_068_SOMA_01
514	cell__03	SMALL_068	A-A_same	0.409428	SMALL_068_PROC_03_01	29.7717	8.82157	cell__03	SMALL_068_SOMA_03
515	cell__03	SMALL_068	A-A_other	0.189496	SMALL_068_PROC_03_01	37.7283	70.7272	cell__04	SMALL_068_SOMA_04
516	cell__03	SMALL_068	A-A_other	0.486663	SMALL_068_PROC_03_02	25.7088	75.066	cell__01	SMALL_068_PROC_01_01
517	cell__03	SMALL_068	A-A_other	0.47716	SMALL_068_PROC_03_02	39.25	75.4541	cell__01	SMALL_068_PROC_01_02
518	cell__03	SMALL_068	A-A_other	0.410479	SMALL_068_PROC_03_02	0.663179	68.504	cell__01	SMALL_068_PROC_01_04
519	cell__03	SMALL_068	A-A_other	0.199468	SMALL_068_PROC_03_02	96.3352	84.0019	cell__02	SMALL_068_PROC_02_01
520	cell__03	SMALL_068	A-A_same	0.751504	SMALL_068_PROC_03_02	4.02175	6.268	cell__03	SMALL_068_PROC_03_01
521	cell__03	SMALL_068	A-A_same	1	SMALL_068_PROC_03_02	0	0	cell__03	SMALL_068_PROC_03_02
522	cell__03	SMALL_068	A-A_same	0.526584	SMALL_068_PROC_03_02	12.5	15.5056	cell__03	SMALL_068_PROC_03_06
523	cell__03	SMALL_068	A-A_same	0.464408	SMALL_068_PROC_03_02	41.2465	17.7445	cell__03	SMALL_068_PROC_03_09
524	cell__03	SMALL_068	A-A_other	0.218361	SMALL_068_PROC_03_02	42.0182	63.7726	cell__04	SMALL_068_PROC_04_01
525	cell__03	SMALL_068	A-A_other	0.336512	SMALL_068_PROC_03_02	46.9081	55.4859	cell__04	SMALL_068_PROC_04_04
526	cell__03	SMALL_068	A-A_other	0.356985	SMALL_068_PROC_03_02	42.1401	30.6779	cell__05	SMALL_068_PROC_05_01
527	cell__03	SMALL_068	A-A_other	0.516956	SMALL_068_PROC_03_02	15.75	25.2803	cell__05	SMALL_068_PROC_05_02
528	cell__03	SMALL_068	A-A_other	0.500373	SMALL_068_PROC_03_02	42.1499	30.4481	cell__05	SMALL_068_PROC_05_04
529	cell__03	SMALL_068	A-A_other	0.0720477	SMALL_068_PROC_03_02	37.6704	77.6923	cell__06	SMALL_068_PROC_06_02
530	cell__03	SMALL_068	A-A_other	0.509741	SMALL_068_PROC_03_02	33.9865	68.0522	cell__01	SMALL_068_SOMA_01
531	cell__03	SMALL_068	A-A_same	0.398952	SMALL_068_PROC_03_02	25.75	8.6843	cell__03	SMALL_068_SOMA_03
532	cell__03	SMALL_068	A-A_other	0.139387	SMALL_068_PROC_03_02	41.75	68.9496	cell__04	SMALL_068_SOMA_04
533	cell__03	SMALL_068	A-A_other	0.546447	SMALL_068_PROC_03_06	38.2088	63.4867	cell__01	SMALL_068_PROC_01_01
534	cell__03	SMALL_068	A-A_other	0.487392	SMALL_068_PROC_03_06	51.75	65.8681	cell__01	SMALL_068_PROC_01_02
535	cell__03	SMALL_068	A-A_other	0.434185	SMALL_068_PROC_03_06	11.8368	56.8895	cell__01	SMALL_068_PROC_01_04
536	cell__03	SMALL_068	A-A_other	0.323396	SMALL_068_PROC_03_06	83.8352	86.5905	cell__02	SMALL_068_PROC_02_01
537	cell__03	SMALL_068	A-A_same	0.493229	SMALL_068_PROC_03_06	8.47825	13.1573	cell__03	SMALL_068_PROC_03_01
538	cell__03	SMALL_068	A-A_same	0.526584	SMALL_068_PROC_03_06	12.5	15.5056	cell__03	SMALL_068_PROC_03_02
539	cell__03	SMALL_068	A-A_same	1	SMALL_068_PROC_03_06	0	0	cell__03	SMALL_068_PROC_03_06
540	cell__03	SMALL_068	A-A_same	0.617151	SMALL_068_PROC_03_06	28.7465	5.77676	cell__03	SMALL_068_PROC_03_09
541	cell__03	SMALL_068	A-A_other	0.239555	SMALL_068_PROC_03_06	29.5182	78.107	cell__04	SMALL_068_PROC_04_01
542	cell__03	SMALL_068	A-A_other	0.240593	SMALL_068_PROC_03_06	34.4081	69.653	cell__04	SMALL_068_PROC_04_04
543	cell__03	SMALL_068	A-A_other	0.308179	SMALL_068_PROC_03_06	29.6401	35.4364	cell__05	SMALL_068_PROC_05_01
544	cell__03	SMALL_068	A-A_other	0.544023	SMALL_068_PROC_03_06	28.25	26.7746	cell__05	SMALL_068_PROC_05_02
545	cell__03	SMALL_068	A-A_other	0.43865	SMALL_068_PROC_03_06	29.6499	39.106	cell__05	SMALL_068_PROC_05_04
546	cell__03	SMALL_068	A-A_other	0.128787	SMALL_068_PROC_03_06	25.1704	93.1937	cell__06	SMALL_068_PROC_06_02
547	cell__03	SMALL_068	A-A_other	0.525637	SMALL_068_PROC_03_06	46.4865	57.7361	cell__01	SMALL_068_SOMA_01
548	cell__03	SMALL_068	A-A_same	0.663808	SMALL_068_PROC_03_06	38.25	7.34294	cell__03	SMALL_068_SOMA_03
549	cell__03	SMALL_068	A-A_other	0.201795	SMALL_068_PROC_03_06	29.25	83.7434	cell__04	SMALL_068_SOMA_04
550	cell__03	SMALL_068	A-A_other	0.45792	SMALL_068_PROC_03_09	66.9553	58.588	cell__01	SMALL_068_PROC_01_01
551	cell__03	SMALL_068	A-A_other	0.422423	SMALL_068_PROC_03_09	80.4965	60.4648	cell__01	SMALL_068_PROC_01_02
552	cell__03	SMALL_068	A-A_other	0.423883	SMALL_068_PROC_03_09	40.5833	51.9845	cell__01	SMALL_068_PROC_01_04
553	cell__03	SMALL_068	A-A_other	0.0876412	SMALL_068_PROC_03_09	55.0887	81.5334	cell__02	SMALL_068_PROC_02_01
554	cell__03	SMALL_068	A-A_same	0.403316	SMALL_068_PROC_03_09	37.2247	13.3981	cell__03	SMALL_068_PROC_03_01
555	cell__03	SMALL_068	A-A_same	0.464408	SMALL_068_PROC_03_09	41.2465	17.7445	cell__03	SMALL_068_PROC_03_02
556	cell__03	SMALL_068	A-A_same	0.617151	SMALL_068_PROC_03_09	28.7465	5.77676	cell__03	SMALL_068_PROC_03_06
557	cell__03	SMALL_068	A-A_same	1	SMALL_068_PROC_03_09	0	0	cell__03	SMALL_068_PROC_03_09
558	cell__03	SMALL_068	A-A_other	0.336165	SMALL_068_PROC_03_09	0.771771	77.6271	cell__04	SMALL_068_PROC_04_01
559	cell__03	SMALL_068	A-A_other	0.401123	SMALL_068_PROC_03_09	5.66162	69.0876	cell__04	SMALL_068_PROC_04_04
560	cell__03	SMALL_068	A-A_other	0.329229	SMALL_068_PROC_03_09	0.893604	40.9935	cell__05	SMALL_068_PROC_05_01
561	cell__03	SMALL_068	A-A_other	0.545439	SMALL_068_PROC_03_09	56.9965	32.4891	cell__05	SMALL_068_PROC_05_02
562	cell__03	SMALL_068	A-A_other	0.472647	SMALL_068_PROC_03_09	0.903455	44.1691	cell__05	SMALL_068_PROC_05_04
563	cell__03	SMALL_068	A-A_other	0.14595	SMALL_068_PROC_03_09	3.57605	94.5667	cell__06	SMALL_068_PROC_06_02
564	cell__03	SMALL_068	A-A_other	0.419573	SMALL_068_PROC_03_09	75.233	52.4643	cell__01	SMALL_068_SOMA_01
565	cell__03	SMALL_068	A-A_same	0.290356	SMALL_068_PROC_03_09	66.9965	11.345	cell__03	SMALL_068_SOMA_03
566	cell__03	SMALL_068	A-A_other	0.269585	SMALL_068_PROC_03_09	0.503545	83.6898	cell__04	SMALL_068_SOMA_04
567	cell__04	SMALL_068	A-A_other	0.107804	SMALL_068_PROC_04_01	67.7271	118.828	cell__01	SMALL_068_PROC_01_01
568	cell__04	SMALL_068	A-A_other	0.102603	SMALL_068_PROC_04_01	81.2682	112.876	cell__01	SMALL_068_PROC_01_02
569	cell__04	SMALL_068	A-A_other	0.0831837	SMALL_068_PROC_04_01	41.355	113.453	cell__01	SMALL_068_PROC_01_04
570	cell__04	SMALL_068	A-A_other	-0.0883229	SMALL_068_PROC_04_01	54.3169	76.6137	cell__02	SMALL_068_PROC_02_01
571	cell__04	SMALL_068	A-A_other	0.222831	SMALL_068_PROC_04_01	37.9965	64.9765	cell__03	SMALL_068_PROC_03_01
572	cell__04	SMALL_068	A-A_other	0.218361	SMALL_068_PROC_04_01	42.0182	63.7726	cell__03	SMALL_068_PROC_03_02
573	cell__04	SMALL_068	A-A_other	0.239555	SMALL_068_PROC_04_01	29.5182	78.107	cell__03	SMALL_068_PROC_03_06
574	cell__04	SMALL_068	A-A_other	0.336165	SMALL_068_PROC_04_01	0.771771	77.6271	cell__03	SMALL_068_PROC_03_09
575	cell__04	SMALL_068	A-A_same	1	SMALL_068_PROC_04_01	0	0	cell__04	SMALL_068_PROC_04_01
576	cell__04	SMALL_068	A-A_same	0.799254	SMALL_068_PROC_04_01	4.88985	8.57333	cell__04	SMALL_068_PROC_04_04
577	cell__04	SMALL_068	A-A_other	0.129117	SMALL_068_PROC_04_01	0.121832	79.8495	cell__05	SMALL_068_PROC_05_01
578	cell__04	SMALL_068	A-A_other	0.142299	SMALL_068_PROC_04_01	57.7682	81.5006	cell__05	SMALL_068_PROC_05_02
579	cell__04	SMALL_068	A-A_other	0.250623	SMALL_068_PROC_04_01	0.131683	71.8128	cell__05	SMALL_068_PROC_05_04
580	cell__04	SMALL_068	A-A_other	0.845041	SMALL_068_PROC_04_01	4.34782	31.8331	cell__06	SMALL_068_PROC_06_02
581	cell__04	SMALL_068	A-A_other	0.100256	SMALL_068_PROC_04_01	76.0048	109.219	cell__01	SMALL_068_SOMA_01
582	cell__04	SMALL_068	A-A_other	0.0428319	SMALL_068_PROC_04_01	67.7682	72.3038	cell__03	SMALL_068_SOMA_03
583	cell__04	SMALL_068	A-A_same	0.922166	SMALL_068_PROC_04_01	0.268226	8.35617	cell__04	SMALL_068_SOMA_04
584	cell__04	SMALL_068	A-A_other	0.121065	SMALL_068_PROC_04_04	72.6169	110.825	cell__01	SMALL_068_PROC_01_01
585	cell__04	SMALL_068	A-A_other	0.0917731	SMALL_068_PROC_04_04	86.1581	105.212	cell__01	SMALL_068_PROC_01_02
586	cell__04	SMALL_068	A-A_other	0.133059	SMALL_068_PROC_04_04	46.2449	105.351	cell__01	SMALL_068_PROC_01_04
587	cell__04	SMALL_068	A-A_other	-0.141006	SMALL_068_PROC_04_04	49.4271	72.5742	cell__02	SMALL_068_PROC_02_01
588	cell__04	SMALL_068	A-A_other	0.281799	SMALL_068_PROC_04_04	42.8863	56.508	cell__03	SMALL_068_PROC_03_01
589	cell__04	SMALL_068	A-A_other	0.336512	SMALL_068_PROC_04_04	46.9081	55.4859	cell__03	SMALL_068_PROC_03_02
590	cell__04	SMALL_068	A-A_other	0.240593	SMALL_068_PROC_04_04	34.4081	69.653	cell__03	SMALL_068_PROC_03_06
591	cell__04	SMALL_068	A-A_other	0.401123	SMALL_068_PROC_04_04	5.66162	69.0876	cell__03	SMALL_068_PROC_03_09
592	cell__04	SMALL_068	A-A_same	0.799254	SMALL_068_PROC_04_04	4.88985	8.57333	cell__04	SMALL_068_PROC_04_01
593	cell__04	SMALL_068	A-A_same	1	SMALL_068_PROC_04_04	0	0	cell__04	SMALL_068_PROC_04_04
594	cell__04	SMALL_068	A-A_other	0.270851	SMALL_068_PROC_04_04	4.76802	72.9862	cell__05	SMALL_068_PROC_05_01
595	cell__04	SMALL_068	A-A_other	0.191242	SMALL_068_PROC_04_04	62.6581	74.0554	cell__05	SMALL_068_PROC_05_02
596	cell__04	SMALL_068	A-A_other	0.389199	SMALL_068_PROC_04_04	4.75817	65.3626	cell__05	SMALL_068_PROC_05_04
597	cell__04	SMALL_068	A-A_other	0.662012	SMALL_068_PROC_04_04	9.23767	36.5851	cell__06	SMALL_068_PROC_06_02
598	cell__04	SMALL_068	A-A_other	0.0998467	SMALL_068_PROC_04_04	80.8946	101.291	cell__01	SMALL_068_SOMA_01
599	cell__04	SMALL_068	A-A_other	-0.0101349	SMALL_068_PROC_04_04	72.6581	63.9593	cell__03	SMALL_068_SOMA_03
600	cell__04	SMALL_068	A-A_same	0.704103	SMALL_068_PROC_04_04	5.15808	15.8693	cell__04	SMALL_068_SOMA_04
601	cell__05	SMALL_068	A-A_other	0.335469	SMALL_068_PROC_05_01	67.8489	98.2914	cell__01	SMALL_068_PROC_01_01
602	cell__05	SMALL_068	A-A_other	0.272065	SMALL_068_PROC_05_01	81.3901	101.278	cell__01	SMALL_068_PROC_01_02
603	cell__05	SMALL_068	A-A_other	0.325115	SMALL_068_PROC_05_01	41.4769	91.7441	cell__01	SMALL_068_PROC_01_04
604	cell__05	SMALL_068	A-A_other	0.229236	SMALL_068_PROC_05_01	54.1951	114.409	cell__02	SMALL_068_PROC_02_01
605	cell__05	SMALL_068	A-A_other	0.222589	SMALL_068_PROC_05_01	38.1183	36.2971	cell__03	SMALL_068_PROC_03_01
606	cell__05	SMALL_068	A-A_other	0.356985	SMALL_068_PROC_05_01	42.1401	30.6779	cell__03	SMALL_068_PROC_03_02
607	cell__05	SMALL_068	A-A_other	0.308179	SMALL_068_PROC_05_01	29.6401	35.4364	cell__03	SMALL_068_PROC_03_06
608	cell__05	SMALL_068	A-A_other	0.329229	SMALL_068_PROC_05_01	0.893604	40.9935	cell__03	SMALL_068_PROC_03_09
609	cell__05	SMALL_068	A-A_other	0.129117	SMALL_068_PROC_05_01	0.121832	79.8495	cell__04	SMALL_068_PROC_04_01
610	cell__05	SMALL_068	A-A_other	0.270851	SMALL_068_PROC_05_01	4.76802	72.9862	cell__04	SMALL_068_PROC_04_04
611	cell__05	SMALL_068	A-A_same	1	SMALL_068_PROC_05_01	0	0	cell__05	SMALL_068_PROC_05_01
612	cell__05	SMALL_068	A-A_same	0.429819	SMALL_068_PROC_05_01	57.8901	9.62225	cell__05	SMALL_068_PROC_05_02
613	cell__05	SMALL_068	A-A_same	0.670268	SMALL_068_PROC_05_01	0.00985098	9.59435	cell__05	SMALL_068_PROC_05_04
614	cell__05	SMALL_068	A-A_other	0.0973352	SMALL_068_PROC_05_01	4.46965	82.0205	cell__06	SMALL_068_PROC_06_02
615	cell__05	SMALL_068	A-A_other	0.3665	SMALL_068_PROC_05_01	76.1266	93.0578	cell__01	SMALL_068_SOMA_01
616	cell__05	SMALL_068	A-A_other	0.0448535	SMALL_068_PROC_05_01	67.8901	30.5512	cell__03	SMALL_068_SOMA_03
617	cell__05	SMALL_068	A-A_other	0.0821207	SMALL_068_PROC_05_01	0.390058	82.3121	cell__04	SMALL_068_SOMA_04
618	cell__05	SMALL_068	A-A_other	0.613819	SMALL_068_PROC_05_02	9.95885	88.9638	cell__01	SMALL_068_PROC_01_01
619	cell__05	SMALL_068	A-A_other	0.562307	SMALL_068_PROC_05_02	23.5	92.3219	cell__01	SMALL_068_PROC_01_02
620	cell__05	SMALL_068	A-A_other	0.549297	SMALL_068_PROC_05_02	16.4132	82.4419	cell__01	SMALL_068_PROC_01_04
621	cell__05	SMALL_068	A-A_other	0.35302	SMALL_068_PROC_05_02	112.085	109.114	cell__02	SMALL_068_PROC_02_01
622	cell__05	SMALL_068	A-A_other	0.462726	SMALL_068_PROC_05_02	19.7717	30.0262	cell__03	SMALL_068_PROC_03_01
623	cell__05	SMALL_068	A-A_other	0.516956	SMALL_068_PROC_05_02	15.75	25.2803	cell__03	SMALL_068_PROC_03_02
624	cell__05	SMALL_068	A-A_other	0.544023	SMALL_068_PROC_05_02	28.25	26.7746	cell__03	SMALL_068_PROC_03_06
625	cell__05	SMALL_068	A-A_other	0.545439	SMALL_068_PROC_05_02	56.9965	32.4891	cell__03	SMALL_068_PROC_03_09
626	cell__05	SMALL_068	A-A_other	0.142299	SMALL_068_PROC_05_02	57.7682	81.5006	cell__04	SMALL_068_PROC_04_01
627	cell__05	SMALL_068	A-A_other	0.191242	SMALL_068_PROC_05_02	62.6581	74.0554	cell__04	SMALL_068_PROC_04_04
628	cell__05	SMALL_068	A-A_same	0.429819	SMALL_068_PROC_05_02	57.8901	9.62225	cell__05	SMALL_068_PROC_05_01
629	cell__05	SMALL_068	A-A_same	1	SMALL_068_PROC_05_02	0	0	cell__05	SMALL_068_PROC_05_02
630	cell__05	SMALL_068	A-A_same	0.591787	SMALL_068_PROC_05_02	57.8999	17.2475	cell__05	SMALL_068_PROC_05_04
631	cell__05	SMALL_068	A-A_other	0.070503	SMALL_068_PROC_05_02	53.4204	87.1105	cell__06	SMALL_068_PROC_06_02
632	cell__05	SMALL_068	A-A_other	0.631233	SMALL_068_PROC_05_02	18.2365	83.992	cell__01	SMALL_068_SOMA_01
633	cell__05	SMALL_068	A-A_other	0.325527	SMALL_068_PROC_05_02	10	22.9346	cell__03	SMALL_068_SOMA_03
634	cell__05	SMALL_068	A-A_other	0.119929	SMALL_068_PROC_05_02	57.5	84.8587	cell__04	SMALL_068_SOMA_04
635	cell__05	SMALL_068	A-A_other	0.425228	SMALL_068_PROC_05_04	67.8588	102.593	cell__01	SMALL_068_PROC_01_01
636	cell__05	SMALL_068	A-A_other	0.376576	SMALL_068_PROC_05_04	81.3999	104.526	cell__01	SMALL_068_PROC_01_02
637	cell__05	SMALL_068	A-A_other	0.44966	SMALL_068_PROC_05_04	41.4867	95.9948	cell__01	SMALL_068_PROC_01_04
638	cell__05	SMALL_068	A-A_other	0.208644	SMALL_068_PROC_05_04	54.1852	111.996	cell__02	SMALL_068_PROC_02_01
639	cell__05	SMALL_068	A-A_other	0.35041	SMALL_068_PROC_05_04	38.1282	36.6252	cell__03	SMALL_068_PROC_03_01
640	cell__05	SMALL_068	A-A_other	0.500373	SMALL_068_PROC_05_04	42.1499	30.4481	cell__03	SMALL_068_PROC_03_02
641	cell__05	SMALL_068	A-A_other	0.43865	SMALL_068_PROC_05_04	29.6499	39.106	cell__03	SMALL_068_PROC_03_06
642	cell__05	SMALL_068	A-A_other	0.472647	SMALL_068_PROC_05_04	0.903455	44.1691	cell__03	SMALL_068_PROC_03_09
643	cell__05	SMALL_068	A-A_other	0.250623	SMALL_068_PROC_05_04	0.131683	71.8128	cell__04	SMALL_068_PROC_04_01
644	cell__05	SMALL_068	A-A_other	0.389199	SMALL_068_PROC_05_04	4.75817	65.3626	cell__04	SMALL_068_PROC_04_04
645	cell__05	SMALL_068	A-A_same	0.670268	SMALL_068_PROC_05_04	0.00985098	9.59435	cell__05	SMALL_068_PROC_05_01
646	cell__05	SMALL_068	A-A_same	0.591787	SMALL_068_PROC_05_04	57.8999	17.2475	cell__05	SMALL_068_PROC_05_02
647	cell__05	SMALL_068	A-A_same	1	SMALL_068_PROC_05_04	0	0	cell__05	SMALL_068_PROC_05_04
648	cell__05	SMALL_068	A-A_other	0.189892	SMALL_068_PROC_05_04	4.4795	72.5466	cell__06	SMALL_068_PROC_06_02
649	cell__05	SMALL_068	A-A_other	0.483729	SMALL_068_PROC_05_04	76.1364	96.6249	cell__01	SMALL_068_SOMA_01
650	cell__05	SMALL_068	A-A_other	0.0896123	SMALL_068_PROC_05_04	67.8999	32.9534	cell__03	SMALL_068_SOMA_03
651	cell__05	SMALL_068	A-A_other	0.180151	SMALL_068_PROC_05_04	0.399909	73.7706	cell__04	SMALL_068_SOMA_04
652	cell__06	SMALL_068	A-A_other	0.0338334	SMALL_068_PROC_06_02	63.3793	143.976	cell__01	SMALL_068_PROC_01_01
653	cell__06	SMALL_068	A-A_other	0.0365319	SMALL_068_PROC_06_02	76.9204	139.641	cell__01	SMALL_068_PROC_01_02
654	cell__06	SMALL_068	A-A_other	0.0221472	SMALL_068_PROC_06_02	37.0072	138.073	cell__01	SMALL_068_PROC_01_04
655	cell__06	SMALL_068	A-A_other	-0.0428953	SMALL_068_PROC_06_02	58.6647	108.404	cell__02	SMALL_068_PROC_02_01
656	cell__06	SMALL_068	A-A_other	0.110826	SMALL_068_PROC_06_02	33.6487	81.1693	cell__03	SMALL_068_PROC_03_01
657	cell__06	SMALL_068	A-A_other	0.0720477	SMALL_068_PROC_06_02	37.6704	77.6923	cell__03	SMALL_068_PROC_03_02
658	cell__06	SMALL_068	A-A_other	0.128787	SMALL_068_PROC_06_02	25.1704	93.1937	cell__03	SMALL_068_PROC_03_06
659	cell__06	SMALL_068	A-A_other	0.14595	SMALL_068_PROC_06_02	3.57605	94.5667	cell__03	SMALL_068_PROC_03_09
660	cell__06	SMALL_068	A-A_other	0.845041	SMALL_068_PROC_06_02	4.34782	31.8331	cell__04	SMALL_068_PROC_04_01
661	cell__06	SMALL_068	A-A_other	0.662012	SMALL_068_PROC_06_02	9.23767	36.5851	cell__04	SMALL_068_PROC_04_04
662	cell__06	SMALL_068	A-A_other	0.0973352	SMALL_068_PROC_06_02	4.46965	82.0205	cell__05	SMALL_068_PROC_05_01
663	cell__06	SMALL_068	A-A_other	0.070503	SMALL_068_PROC_06_02	53.4204	87.1105	cell__05	SMALL_068_PROC_05_02
664	cell__06	SMALL_068	A-A_other	0.189892	SMALL_068_PROC_06_02	4.4795	72.5466	cell__05	SMALL_068_PROC_05_04
665	cell__06	SMALL_068	A-A_same	1	SMALL_068_PROC_06_02	0	0	cell__06	SMALL_068_PROC_06_02
666	cell__06	SMALL_068	A-A_other	0.0383972	SMALL_068_PROC_06_02	71.6569	134.855	cell__01	SMALL_068_SOMA_01
667	cell__06	SMALL_068	A-A_other	-0.0191738	SMALL_068_PROC_06_02	63.4204	86.2062	cell__03	SMALL_068_SOMA_03
668	cell__06	SMALL_068	A-A_other	0.841	SMALL_068_PROC_06_02	4.0796	24.272	cell__04	SMALL_068_SOMA_04
669	cell__01	SMALL_068	A-A_same	0.76731	SMALL_068_SOMA_01	8.27768	9.92331	cell__01	SMALL_068_PROC_01_01
670	cell__01	SMALL_068	A-A_same	0.737836	SMALL_068_SOMA_01	5.26347	8.8025	cell__01	SMALL_068_PROC_01_02
671	cell__01	SMALL_068	A-A_same	0.646687	SMALL_068_SOMA_01	34.6497	7.42445	cell__01	SMALL_068_PROC_01_04
672	cell__01	SMALL_068	A-A_other	0.508842	SMALL_068_SOMA_01	130.322	67.2751	cell__02	SMALL_068_PROC_02_01
673	cell__01	SMALL_068	A-A_other	0.447904	SMALL_068_SOMA_01	38.0083	61.9755	cell__03	SMALL_068_PROC_03_01
674	cell__01	SMALL_068	A-A_other	0.509741	SMALL_068_SOMA_01	33.9865	68.0522	cell__03	SMALL_068_PROC_03_02
675	cell__01	SMALL_068	A-A_other	0.525637	SMALL_068_SOMA_01	46.4865	57.7361	cell__03	SMALL_068_PROC_03_06
676	cell__01	SMALL_068	A-A_other	0.419573	SMALL_068_SOMA_01	75.233	52.4643	cell__03	SMALL_068_PROC_03_09
677	cell__01	SMALL_068	A-A_other	0.100256	SMALL_068_SOMA_01	76.0048	109.219	cell__04	SMALL_068_PROC_04_01
678	cell__01	SMALL_068	A-A_other	0.0998467	SMALL_068_SOMA_01	80.8946	101.291	cell__04	SMALL_068_PROC_04_04
679	cell__01	SMALL_068	A-A_other	0.3665	SMALL_068_SOMA_01	76.1266	93.0578	cell__05	SMALL_068_PROC_05_01
680	cell__01	SMALL_068	A-A_other	0.631233	SMALL_068_SOMA_01	18.2365	83.992	cell__05	SMALL_068_PROC_05_02
681	cell__01	SMALL_068	A-A_other	0.483729	SMALL_068_SOMA_01	76.1364	96.6249	cell__05	SMALL_068_PROC_05_04
682	cell__01	SMALL_068	A-A_other	0.0383972	SMALL_068_SOMA_01	71.6569	134.855	cell__06	SMALL_068_PROC_06_02
683	cell__01	SMALL_068	A-A_same	1	SMALL_068_SOMA_01	0	0	cell__01	SMALL_068_SOMA_01
684	cell__01	SMALL_068	A-A_other	0.435378	SMALL_068_SOMA_01	8.23653	63.6945	cell__03	SMALL_068_SOMA_03
685	cell__01	SMALL_068	A-A_other	0.105584	SMALL_068_SOMA_01	75.7365	117.139	cell__04	SMALL_068_SOMA_04
686	cell__03	SMALL_068	A-A_other	0.458622	SMALL_068_SOMA_03	0.0411539	69.9318	cell__01	SMALL_068_PROC_01_01
687	cell__03	SMALL_068	A-A_other	0.413699	SMALL_068_SOMA_03	13.5	71.5745	cell__01	SMALL_068_PROC_01_02
688	cell__03	SMALL_068	A-A_other	0.286076	SMALL_068_SOMA_03	26.4132	63.3284	cell__01	SMALL_068_PROC_01_04
689	cell__03	SMALL_068	A-A_other	0.474418	SMALL_068_SOMA_03	122.085	87.0616	cell__02	SMALL_068_PROC_02_01
690	cell__03	SMALL_068	A-A_same	0.409428	SMALL_068_SOMA_03	29.7717	8.82157	cell__03	SMALL_068_PROC_03_01
691	cell__03	SMALL_068	A-A_same	0.398952	SMALL_068_SOMA_03	25.75	8.6843	cell__03	SMALL_068_PROC_03_02
692	cell__03	SMALL_068	A-A_same	0.663808	SMALL_068_SOMA_03	38.25	7.34294	cell__03	SMALL_068_PROC_03_06
693	cell__03	SMALL_068	A-A_same	0.290356	SMALL_068_SOMA_03	66.9965	11.345	cell__03	SMALL_068_PROC_03_09
694	cell__03	SMALL_068	A-A_other	0.0428319	SMALL_068_SOMA_03	67.7682	72.3038	cell__04	SMALL_068_PROC_04_01
695	cell__03	SMALL_068	A-A_other	-0.0101349	SMALL_068_SOMA_03	72.6581	63.9593	cell__04	SMALL_068_PROC_04_04
696	cell__03	SMALL_068	A-A_other	0.0448535	SMALL_068_SOMA_03	67.8901	30.5512	cell__05	SMALL_068_PROC_05_01
697	cell__03	SMALL_068	A-A_other	0.325527	SMALL_068_SOMA_03	10	22.9346	cell__05	SMALL_068_PROC_05_02
698	cell__03	SMALL_068	A-A_other	0.0896123	SMALL_068_SOMA_03	67.8999	32.9534	cell__05	SMALL_068_PROC_05_04
699	cell__03	SMALL_068	A-A_other	-0.0191738	SMALL_068_SOMA_03	63.4204	86.2062	cell__06	SMALL_068_PROC_06_02
700	cell__03	SMALL_068	A-A_other	0.435378	SMALL_068_SOMA_03	8.23653	63.6945	cell__01	SMALL_068_SOMA_01
701	cell__03	SMALL_068	A-A_same	1	SMALL_068_SOMA_03	0	0	cell__03	SMALL_068_SOMA_03
702	cell__03	SMALL_068	A-A_other	0.0648094	SMALL_068_SOMA_03	67.5	77.5943	cell__04	SMALL_068_SOMA_04
703	cell__04	SMALL_068	A-A_other	0.120886	SMALL_068_SOMA_04	67.4588	126.688	cell__01	SMALL_068_PROC_01_01
704	cell__04	SMALL_068	A-A_other	0.100752	SMALL_068_SOMA_04	81	120.962	cell__01	SMALL_068_PROC_01_02
705	cell__04	SMALL_068	A-A_other	0.0829192	SMALL_068_SOMA_04	41.0868	121.22	cell__01	SMALL_068_PROC_01_04
706	cell__04	SMALL_068	A-A_other	-0.0762301	SMALL_068_SOMA_04	54.5852	84.5901	cell__02	SMALL_068_PROC_02_01
707	cell__04	SMALL_068	A-A_other	0.189496	SMALL_068_SOMA_04	37.7283	70.7272	cell__03	SMALL_068_PROC_03_01
708	cell__04	SMALL_068	A-A_other	0.139387	SMALL_068_SOMA_04	41.75	68.9496	cell__03	SMALL_068_PROC_03_02
709	cell__04	SMALL_068	A-A_other	0.201795	SMALL_068_SOMA_04	29.25	83.7434	cell__03	SMALL_068_PROC_03_06
710	cell__04	SMALL_068	A-A_other	0.269585	SMALL_068_SOMA_04	0.503545	83.6898	cell__03	SMALL_068_PROC_03_09
711	cell__04	SMALL_068	A-A_same	0.922166	SMALL_068_SOMA_04	0.268226	8.35617	cell__04	SMALL_068_PROC_04_01
712	cell__04	SMALL_068	A-A_same	0.704103	SMALL_068_SOMA_04	5.15808	15.8693	cell__04	SMALL_068_PROC_04_04
713	cell__04	SMALL_068	A-A_other	0.0821207	SMALL_068_SOMA_04	0.390058	82.3121	cell__05	SMALL_068_PROC_05_01
714	cell__04	SMALL_068	A-A_other	0.119929	SMALL_068_SOMA_04	57.5	84.8587	cell__05	SMALL_068_PROC_05_02
715	cell__04	SMALL_068	A-A_other	0.180151	SMALL_068_SOMA_04	0.399909	73.7706	cell__05	SMALL_068_PROC_05_04
716	cell__04	SMALL_068	A-A_other	0.841	SMALL_068_SOMA_04	4.0796	24.272	cell__06	SMALL_068_PROC_06_02
717	cell__04	SMALL_068	A-A_other	0.105584	SMALL_068_SOMA_04	75.7365	117.139	cell__01	SMALL_068_SOMA_01
718	cell__04	SMALL_068	A-A_other	0.0648094	SMALL_068_SOMA_04	67.5	77.5943	cell__03	SMALL_068_SOMA_03
719	cell__04	SMALL_068	A-A_same	1	SMALL_068_SOMA_04	0	0	cell__04	SMALL_068_SOMA_04
720		SMALL_051	N-N	1	SMALL_051_ROI_002	0	0		SMALL_051_ROI_002
721		SMALL_051	N-N	0.0139231	SMALL_051_ROI_002	57.6781	8.45783		SMALL_051_ROI_003
722		SMALL_051	N-N	-0.0235755	SMALL_051_ROI_002	143.646	21.9255		SMALL_051_ROI_005
723		SMALL_051	N-N	-0.0235521	SMALL_051_ROI_002	130.225	32.8594		SMALL_051_ROI_006
724		SMALL_051	N-N	-0.0512364	SMALL_051_ROI_002	68.5693	61.0394		SMALL_051_ROI_013
725		SMALL_051	N-N	0.0153352	SMALL_051_ROI_002	141.527	75.6401		SMALL_051_ROI_016
726		SMALL_051	N-N	-0.0222343	SMALL_051_ROI_002	72.2309	108.213		SMALL_051_ROI_018
727		SMALL_051	N-N	-0.0237672	SMALL_051_ROI_002	66.4042	100.815		SMALL_051_ROI_019
728		SMALL_051	N-N	-0.00277494	SMALL_051_ROI_002	35.015	94.9661		SMALL_051_ROI_020
729		SMALL_051	N-N	-0.0129744	SMALL_051_ROI_002	47.265	82.5127		SMALL_051_ROI_022
730		SMALL_051	N-N	-0.000645808	SMALL_051_ROI_002	72.0248	108.769		SMALL_051_ROI_033
731		SMALL_051	N-N	-0.0159014	SMALL_051_ROI_002	9.07801	83.3738		SMALL_051_ROI_034
732		SMALL_051	N-N	-0.0239755	SMALL_051_ROI_002	156.415	101.467		SMALL_051_ROI_035
733		SMALL_051	N-N	-0.0185519	SMALL_051_ROI_002	48.1585	86.9764		SMALL_051_ROI_036
734		SMALL_051	N-N	-0.00140895	SMALL_051_ROI_002	14.5065	55.9095		SMALL_051_ROI_038
735		SMALL_051	N-N	-0.0466432	SMALL_051_ROI_002	76.1652	59.304		SMALL_051_ROI_039
736		SMALL_051	N-N	0.0453413	SMALL_051_ROI_002	142.181	66.8447		SMALL_051_ROI_041
737		SMALL_051	N-N	0.00283114	SMALL_051_ROI_002	92.2041	54.3911		SMALL_051_ROI_045
738		SMALL_051	N-N	-0.034221	SMALL_051_ROI_002	75.0795	91.5969		SMALL_051_ROI_050
739		SMALL_051	N-N	-0.0570055	SMALL_051_ROI_002	77.3125	110.811		SMALL_051_ROI_052
740		SMALL_051	N-N	0.0559399	SMALL_051_ROI_002	86.4804	123.875		SMALL_051_ROI_057
741		SMALL_051	N-N	0.00399693	SMALL_051_ROI_002	145.989	87.5549		SMALL_051_ROI_063
742		SMALL_051	N-N	-0.0322904	SMALL_051_ROI_002	82.7252	112.222		SMALL_051_ROI_065
743		SMALL_051	N-N	-0.0307506	SMALL_051_ROI_002	10.0928	118.017		SMALL_051_ROI_066
744		SMALL_051	N-N	-0.0609894	SMALL_051_ROI_002	79.1576	121.882		SMALL_051_ROI_067
745		SMALL_051	N-N	-0.0446517	SMALL_051_ROI_002	77.82	130.431		SMALL_051_ROI_068
746		SMALL_051	N-N	0.0334631	SMALL_051_ROI_002	22.515	124.071		SMALL_051_ROI_069
747		SMALL_051	N-N	-0.0151781	SMALL_051_ROI_002	27.1545	81.1631		SMALL_051_ROI_071
748		SMALL_051	N-N	-0.0264061	SMALL_051_ROI_002	130.515	93.5099		SMALL_051_ROI_072
749		SMALL_051	N-N	-0.0229699	SMALL_051_ROI_002	17.7244	106.461		SMALL_051_ROI_075
750		SMALL_051	N-N	0.0193334	SMALL_051_ROI_002	60.1516	112.604		SMALL_051_ROI_079
751		SMALL_051	N-N	-0.0450776	SMALL_051_ROI_002	77.765	137.825		SMALL_051_ROI_088
752		SMALL_051	N-N	-0.0864068	SMALL_051_ROI_002	73.2868	146.893		SMALL_051_ROI_091
753		SMALL_051	N-N	-0.0220609	SMALL_051_ROI_002	82.9087	134.98		SMALL_051_ROI_093
754		SMALL_051	N-N	-0.0332452	SMALL_051_ROI_002	72.9317	98.2826		SMALL_051_ROI_094
755		SMALL_051	N-N	0.0346438	SMALL_051_ROI_002	145.051	104.725		SMALL_051_ROI_097
756		SMALL_051	N-N	0.0139231	SMALL_051_ROI_003	57.6781	8.45783		SMALL_051_ROI_002
757		SMALL_051	N-N	1	SMALL_051_ROI_003	0	0		SMALL_051_ROI_003
758		SMALL_051	N-N	0.0572557	SMALL_051_ROI_003	85.9682	20.2241		SMALL_051_ROI_005
759		SMALL_051	N-N	0.0626992	SMALL_051_ROI_003	72.5469	29.9041		SMALL_051_ROI_006
760		SMALL_051	N-N	0.0528602	SMALL_051_ROI_003	10.8912	55.294		SMALL_051_ROI_013
761		SMALL_051	N-N	-0.0117535	SMALL_051_ROI_003	83.8493	69.0898		SMALL_051_ROI_016
762		SMALL_051	N-N	-0.00366383	SMALL_051_ROI_003	14.5527	104.768		SMALL_051_ROI_018
763		SMALL_051	N-N	0.115763	SMALL_051_ROI_003	8.72604	96.4475		SMALL_051_ROI_019
764		SMALL_051	N-N	0.0299173	SMALL_051_ROI_003	22.6631	89.8802		SMALL_051_ROI_020
765		SMALL_051	N-N	0.119977	SMALL_051_ROI_003	10.4131	79.3224		SMALL_051_ROI_022
766		SMALL_051	N-N	0.0661155	SMALL_051_ROI_003	14.3466	104.512		SMALL_051_ROI_033
767		SMALL_051	N-N	0.0671962	SMALL_051_ROI_003	48.6001	78.1523		SMALL_051_ROI_034
768		SMALL_051	N-N	0.0854443	SMALL_051_ROI_003	98.7372	95.3242		SMALL_051_ROI_035
769		SMALL_051	N-N	0.0771895	SMALL_051_ROI_003	9.51967	79.6284		SMALL_051_ROI_036
770		SMALL_051	N-N	0.0146056	SMALL_051_ROI_003	43.1717	48.1377		SMALL_051_ROI_038
771		SMALL_051	N-N	0.0343728	SMALL_051_ROI_003	18.4871	52.0038		SMALL_051_ROI_039
772		SMALL_051	N-N	0.0151773	SMALL_051_ROI_003	84.5026	58.9472		SMALL_051_ROI_041
773		SMALL_051	N-N	-0.0115776	SMALL_051_ROI_003	34.526	45.9448		SMALL_051_ROI_045
774		SMALL_051	N-N	0.0553718	SMALL_051_ROI_003	17.4014	83.6059		SMALL_051_ROI_050
775		SMALL_051	N-N	0.071189	SMALL_051_ROI_003	19.6343	103.319		SMALL_051_ROI_052
776		SMALL_051	N-N	0.0410836	SMALL_051_ROI_003	28.8022	116.291		SMALL_051_ROI_057
777		SMALL_051	N-N	0.0415719	SMALL_051_ROI_003	88.311	79.1174		SMALL_051_ROI_063
778		SMALL_051	N-N	-0.00568204	SMALL_051_ROI_003	25.0471	103.809		SMALL_051_ROI_065
779		SMALL_051	N-N	0.00450138	SMALL_051_ROI_003	47.5853	109.565		SMALL_051_ROI_066
780		SMALL_051	N-N	0.0508911	SMALL_051_ROI_003	21.4795	113.427		SMALL_051_ROI_067
781		SMALL_051	N-N	0.0280616	SMALL_051_ROI_003	20.1419	121.977		SMALL_051_ROI_068
782		SMALL_051	N-N	-0.00177056	SMALL_051_ROI_003	35.1631	115.682		SMALL_051_ROI_069
783		SMALL_051	N-N	0.132144	SMALL_051_ROI_003	30.5236	72.8974		SMALL_051_ROI_071
784		SMALL_051	N-N	0.00464602	SMALL_051_ROI_003	72.8369	85.6525		SMALL_051_ROI_072
785		SMALL_051	N-N	0.0354475	SMALL_051_ROI_003	39.9538	98.9894		SMALL_051_ROI_075
786		SMALL_051	N-N	0.0835218	SMALL_051_ROI_003	2.4735	104.446		SMALL_051_ROI_079
787		SMALL_051	N-N	0.0438346	SMALL_051_ROI_003	20.0869	129.471		SMALL_051_ROI_088
788		SMALL_051	N-N	0.0207212	SMALL_051_ROI_003	15.6087	138.627		SMALL_051_ROI_091
789		SMALL_051	N-N	0.0714899	SMALL_051_ROI_003	25.2306	126.84		SMALL_051_ROI_093
790		SMALL_051	N-N	0.0409058	SMALL_051_ROI_003	15.2536	92.7968		SMALL_051_ROI_094
791		SMALL_051	N-N	0.0385797	SMALL_051_ROI_003	87.3728	96.7022		SMALL_051_ROI_097
792		SMALL_051	N-N	-0.0235755	SMALL_051_ROI_005	143.646	21.9255		SMALL_051_ROI_002
793		SMALL_051	N-N	0.0572557	SMALL_051_ROI_005	85.9682	20.2241		SMALL_051_ROI_003
794		SMALL_051	N-N	1	SMALL_051_ROI_005	0	0		SMALL_051_ROI_005
795		SMALL_051	N-N	0.114987	SMALL_051_ROI_005	13.4212	11.1647		SMALL_051_ROI_006
796		SMALL_051	N-N	0.0196387	SMALL_051_ROI_005	75.077	41.7574		SMALL_051_ROI_013
797		SMALL_051	N-N	0.0271372	SMALL_051_ROI_005	2.11891	57.7306		SMALL_051_ROI_016
798		SMALL_051	N-N	-0.00980124	SMALL_051_ROI_005	71.4155	86.3349		SMALL_051_ROI_018
799		SMALL_051	N-N	-0.0202741	SMALL_051_ROI_005	77.2421	79.3537		SMALL_051_ROI_019
800		SMALL_051	N-N	0.00728241	SMALL_051_ROI_005	108.631	74.1792		SMALL_051_ROI_020
801		SMALL_051	N-N	0.0395678	SMALL_051_ROI_005	96.3813	60.609		SMALL_051_ROI_022
802		SMALL_051	N-N	-6.29302e-07	SMALL_051_ROI_005	71.6216	87.2144		SMALL_051_ROI_033
803		SMALL_051	N-N	-0.0401048	SMALL_051_ROI_005	134.568	62.8451		SMALL_051_ROI_034
804		SMALL_051	N-N	0.0240574	SMALL_051_ROI_005	12.769	82.2255		SMALL_051_ROI_035
805		SMALL_051	N-N	0.0127255	SMALL_051_ROI_005	95.4879	71.2873		SMALL_051_ROI_036
806		SMALL_051	N-N	0.0214192	SMALL_051_ROI_005	129.14	43.565		SMALL_051_ROI_038
807		SMALL_051	N-N	0.0351884	SMALL_051_ROI_005	67.4811	44.4864		SMALL_051_ROI_039
808		SMALL_051	N-N	0.103064	SMALL_051_ROI_005	1.46558	54.536		SMALL_051_ROI_041
809		SMALL_051	N-N	0.00604901	SMALL_051_ROI_005	51.4422	49.1283		SMALL_051_ROI_045
810		SMALL_051	N-N	0.0683689	SMALL_051_ROI_005	68.5668	78.9795		SMALL_051_ROI_050
811		SMALL_051	N-N	0.0248587	SMALL_051_ROI_005	66.3338	95.2573		SMALL_051_ROI_052
812		SMALL_051	N-N	0.0659277	SMALL_051_ROI_005	57.1659	108.545		SMALL_051_ROI_057
813		SMALL_051	N-N	0.0168414	SMALL_051_ROI_005	2.3428	80.2079		SMALL_051_ROI_063
814		SMALL_051	N-N	-0.0172357	SMALL_051_ROI_005	60.9211	107.858		SMALL_051_ROI_065
815		SMALL_051	N-N	0.0159639	SMALL_051_ROI_005	133.554	110.637		SMALL_051_ROI_066
816		SMALL_051	N-N	0.0419178	SMALL_051_ROI_005	64.4887	115.791		SMALL_051_ROI_067
817		SMALL_051	N-N	0.0690315	SMALL_051_ROI_005	65.8263	124.279		SMALL_051_ROI_068
818		SMALL_051	N-N	-0.000277783	SMALL_051_ROI_005	121.131	114.758		SMALL_051_ROI_069
819		SMALL_051	N-N	0.0132333	SMALL_051_ROI_005	116.492	79.8806		SMALL_051_ROI_071
820		SMALL_051	N-N	0.0513827	SMALL_051_ROI_005	13.1313	95.3058		SMALL_051_ROI_072
821		SMALL_051	N-N	-0.0098597	SMALL_051_ROI_005	125.922	110.233		SMALL_051_ROI_075
822		SMALL_051	N-N	-0.0452896	SMALL_051_ROI_005	83.4947	111.689		SMALL_051_ROI_079
823		SMALL_051	N-N	0.00504763	SMALL_051_ROI_005	65.8813	127.77		SMALL_051_ROI_088
824		SMALL_051	N-N	0.0170151	SMALL_051_ROI_005	70.3595	135.652		SMALL_051_ROI_091
825		SMALL_051	N-N	-0.0318126	SMALL_051_ROI_005	60.7376	122.711		SMALL_051_ROI_093
826		SMALL_051	N-N	0.0469958	SMALL_051_ROI_005	70.7146	77.9786		SMALL_051_ROI_094
827		SMALL_051	N-N	0.0317866	SMALL_051_ROI_005	1.40465	92.0295		SMALL_051_ROI_097
828		SMALL_051	N-N	-0.0235521	SMALL_051_ROI_006	130.225	32.8594		SMALL_051_ROI_002
829		SMALL_051	N-N	0.0626992	SMALL_051_ROI_006	72.5469	29.9041		SMALL_051_ROI_003
830		SMALL_051	N-N	0.114987	SMALL_051_ROI_006	13.4212	11.1647		SMALL_051_ROI_005
831		SMALL_051	N-N	1	SMALL_051_ROI_006	0	0		SMALL_051_ROI_006
832		SMALL_051	N-N	0.0374701	SMALL_051_ROI_006	61.6558	31.5518		SMALL_051_ROI_013
833		SMALL_051	N-N	0.0267847	SMALL_051_ROI_006	11.3023	48.0264		SMALL_051_ROI_016
834		SMALL_051	N-N	0.0780549	SMALL_051_ROI_006	57.9942	75.3682		SMALL_051_ROI_018
835		SMALL_051	N-N	-0.0519716	SMALL_051_ROI_006	63.8209	68.1909		SMALL_051_ROI_019
836		SMALL_051	N-N	-0.00793805	SMALL_051_ROI_006	95.2101	63.1055		SMALL_051_ROI_020
837		SMALL_051	N-N	0.00231134	SMALL_051_ROI_006	82.9601	49.711		SMALL_051_ROI_022
838		SMALL_051	N-N	0.0270391	SMALL_051_ROI_006	58.2003	76.062		SMALL_051_ROI_033
839		SMALL_051	N-N	-0.012904	SMALL_051_ROI_006	121.147	51.8664		SMALL_051_ROI_034
840		SMALL_051	N-N	0.0012438	SMALL_051_ROI_006	26.1902	71.6763		SMALL_051_ROI_035
841		SMALL_051	N-N	0.0104456	SMALL_051_ROI_006	82.0666	62.5797		SMALL_051_ROI_036
842		SMALL_051	N-N	-0.0222079	SMALL_051_ROI_006	115.719	37.847		SMALL_051_ROI_038
843		SMALL_051	N-N	0.164587	SMALL_051_ROI_006	54.0599	37.0883		SMALL_051_ROI_039
844		SMALL_051	N-N	0.00594541	SMALL_051_ROI_006	11.9557	48.2284		SMALL_051_ROI_041
845		SMALL_051	N-N	0.0372392	SMALL_051_ROI_006	38.0209	47.2794		SMALL_051_ROI_045
846		SMALL_051	N-N	-0.0201582	SMALL_051_ROI_006	55.1456	71.8025		SMALL_051_ROI_050
847		SMALL_051	N-N	0.0309348	SMALL_051_ROI_006	52.9126	86.3454		SMALL_051_ROI_052
848		SMALL_051	N-N	-0.0672517	SMALL_051_ROI_006	43.7447	99.6438		SMALL_051_ROI_057
849		SMALL_051	N-N	-0.00713979	SMALL_051_ROI_006	15.764	75.8562		SMALL_051_ROI_063
850		SMALL_051	N-N	-0.00467903	SMALL_051_ROI_006	47.4999	104.54		SMALL_051_ROI_065
851		SMALL_051	N-N	-0.0300157	SMALL_051_ROI_006	120.132	105.726		SMALL_051_ROI_066
852		SMALL_051	N-N	-0.00468664	SMALL_051_ROI_006	51.0674	111.477		SMALL_051_ROI_067
853		SMALL_051	N-N	-0.0397593	SMALL_051_ROI_006	52.4051	119.838		SMALL_051_ROI_068
854		SMALL_051	N-N	0.0148898	SMALL_051_ROI_006	107.71	108.808		SMALL_051_ROI_069
855		SMALL_051	N-N	0.0180608	SMALL_051_ROI_006	103.071	78.7458		SMALL_051_ROI_071
856		SMALL_051	N-N	0.105484	SMALL_051_ROI_006	0.28992	95.3733		SMALL_051_ROI_072
857		SMALL_051	N-N	-0.0174373	SMALL_051_ROI_006	112.501	111.04		SMALL_051_ROI_075
858		SMALL_051	N-N	-0.0282582	SMALL_051_ROI_006	70.0734	110.087		SMALL_051_ROI_079
859		SMALL_051	N-N	0.0936594	SMALL_051_ROI_006	52.4601	121.325		SMALL_051_ROI_088
860		SMALL_051	N-N	0.0472497	SMALL_051_ROI_006	56.9382	128.561		SMALL_051_ROI_091
861		SMALL_051	N-N	-0.00465874	SMALL_051_ROI_006	47.3164	115.205		SMALL_051_ROI_093
862		SMALL_051	N-N	0.023362	SMALL_051_ROI_006	57.2933	67.0406		SMALL_051_ROI_094
863		SMALL_051	N-N	0.0145689	SMALL_051_ROI_006	14.8259	84.6081		SMALL_051_ROI_097
864		SMALL_051	N-N	-0.0512364	SMALL_051_ROI_013	68.5693	61.0394		SMALL_051_ROI_002
865		SMALL_051	N-N	0.0528602	SMALL_051_ROI_013	10.8912	55.294		SMALL_051_ROI_003
866		SMALL_051	N-N	0.0196387	SMALL_051_ROI_013	75.077	41.7574		SMALL_051_ROI_005
867		SMALL_051	N-N	0.0374701	SMALL_051_ROI_013	61.6558	31.5518		SMALL_051_ROI_006
868		SMALL_051	N-N	1	SMALL_051_ROI_013	0	0		SMALL_051_ROI_013
869		SMALL_051	N-N	-0.0296633	SMALL_051_ROI_013	72.9581	16.8253		SMALL_051_ROI_016
870		SMALL_051	N-N	0.253465	SMALL_051_ROI_013	3.66156	54.742		SMALL_051_ROI_018
871		SMALL_051	N-N	0.282502	SMALL_051_ROI_013	2.16513	43.3423		SMALL_051_ROI_019
872		SMALL_051	N-N	0.0571757	SMALL_051_ROI_013	33.5543	35.0888		SMALL_051_ROI_020
873		SMALL_051	N-N	0.160273	SMALL_051_ROI_013	21.3043	33.4934		SMALL_051_ROI_022
874		SMALL_051	N-N	0.302605	SMALL_051_ROI_013	3.45545	51.4888		SMALL_051_ROI_033
875		SMALL_051	N-N	-0.0227505	SMALL_051_ROI_013	59.4913	23.2979		SMALL_051_ROI_034
876		SMALL_051	N-N	0.0451062	SMALL_051_ROI_013	87.846	40.5694		SMALL_051_ROI_035
877		SMALL_051	N-N	0.0591285	SMALL_051_ROI_013	20.4108	32.8878		SMALL_051_ROI_036
878		SMALL_051	N-N	-0.00691282	SMALL_051_ROI_013	54.0628	23.6202		SMALL_051_ROI_038
879		SMALL_051	N-N	0.254703	SMALL_051_ROI_013	7.59589	16.8643		SMALL_051_ROI_039
880		SMALL_051	N-N	-0.047677	SMALL_051_ROI_013	73.6114	27.8181		SMALL_051_ROI_041
881		SMALL_051	N-N	0.0512019	SMALL_051_ROI_013	23.6348	41.3465		SMALL_051_ROI_045
882		SMALL_051	N-N	0.327189	SMALL_051_ROI_013	6.51022	45.4342		SMALL_051_ROI_050
883		SMALL_051	N-N	0.295077	SMALL_051_ROI_013	8.74316	55.7775		SMALL_051_ROI_052
884		SMALL_051	N-N	0.101702	SMALL_051_ROI_013	17.9111	68.9784		SMALL_051_ROI_057
885		SMALL_051	N-N	0.0754687	SMALL_051_ROI_013	77.4198	57.0703		SMALL_051_ROI_063
886		SMALL_051	N-N	0.081799	SMALL_051_ROI_013	14.1559	86.5913		SMALL_051_ROI_065
887		SMALL_051	N-N	-0.0772021	SMALL_051_ROI_013	58.4765	83.527		SMALL_051_ROI_066
888		SMALL_051	N-N	0.299098	SMALL_051_ROI_013	10.5883	90.5909		SMALL_051_ROI_067
889		SMALL_051	N-N	0.27789	SMALL_051_ROI_013	9.25069	98.3384		SMALL_051_ROI_068
890		SMALL_051	N-N	0.120297	SMALL_051_ROI_013	46.0543	83.9285		SMALL_051_ROI_069
891		SMALL_051	N-N	0.275317	SMALL_051_ROI_013	41.4148	68.8882		SMALL_051_ROI_071
892		SMALL_051	N-N	-0.0753125	SMALL_051_ROI_013	61.9457	87.4031		SMALL_051_ROI_072
893		SMALL_051	N-N	-0.0621066	SMALL_051_ROI_013	50.8449	104.142		SMALL_051_ROI_075
894		SMALL_051	N-N	-0.0471591	SMALL_051_ROI_013	8.41767	96.5263		SMALL_051_ROI_079
895		SMALL_051	N-N	0.283578	SMALL_051_ROI_013	9.19569	95.0093		SMALL_051_ROI_088
896		SMALL_051	N-N	0.260022	SMALL_051_ROI_013	4.71755	100.77		SMALL_051_ROI_091
897		SMALL_051	N-N	0.119849	SMALL_051_ROI_013	14.3394	86.7684		SMALL_051_ROI_093
898		SMALL_051	N-N	0.147654	SMALL_051_ROI_013	4.36244	37.5315		SMALL_051_ROI_094
899		SMALL_051	N-N	-0.0338157	SMALL_051_ROI_013	76.4817	57.0307		SMALL_051_ROI_097
900		SMALL_051	N-N	0.0153352	SMALL_051_ROI_016	141.527	75.6401		SMALL_051_ROI_002
901		SMALL_051	N-N	-0.0117535	SMALL_051_ROI_016	83.8493	69.0898		SMALL_051_ROI_003
902		SMALL_051	N-N	0.0271372	SMALL_051_ROI_016	2.11891	57.7306		SMALL_051_ROI_005
903		SMALL_051	N-N	0.0267847	SMALL_051_ROI_016	11.3023	48.0264		SMALL_051_ROI_006
904		SMALL_051	N-N	-0.0296633	SMALL_051_ROI_016	72.9581	16.8253		SMALL_051_ROI_013
905		SMALL_051	N-N	1	SMALL_051_ROI_016	0	0		SMALL_051_ROI_016
906		SMALL_051	N-N	-0.0177878	SMALL_051_ROI_016	69.2965	53.0143		SMALL_051_ROI_018
907		SMALL_051	N-N	-0.0510984	SMALL_051_ROI_016	75.1232	39.0184		SMALL_051_ROI_019
908		SMALL_051	N-N	-0.0347234	SMALL_051_ROI_016	106.512	28.0726		SMALL_051_ROI_020
909		SMALL_051	N-N	-0.0520779	SMALL_051_ROI_016	94.2624	38.7344		SMALL_051_ROI_022
910		SMALL_051	N-N	-0.0463135	SMALL_051_ROI_016	69.5026	46.4376		SMALL_051_ROI_033
911		SMALL_051	N-N	0.0986508	SMALL_051_ROI_016	132.449	18.7933		SMALL_051_ROI_034
912		SMALL_051	N-N	0.0246456	SMALL_051_ROI_016	14.8879	26.7618		SMALL_051_ROI_035
913		SMALL_051	N-N	0.0178508	SMALL_051_ROI_016	93.3689	16.9363		SMALL_051_ROI_036
914		SMALL_051	N-N	0.0343125	SMALL_051_ROI_016	127.021	26.5552		SMALL_051_ROI_038
915		SMALL_051	N-N	-0.051203	SMALL_051_ROI_016	65.3622	19.4073		SMALL_051_ROI_039
916		SMALL_051	N-N	0.0740605	SMALL_051_ROI_016	0.653335	23.3951		SMALL_051_ROI_041
917		SMALL_051	N-N	0.106893	SMALL_051_ROI_016	49.3233	43.5032		SMALL_051_ROI_045
918		SMALL_051	N-N	-0.0349938	SMALL_051_ROI_016	66.4479	31.6886		SMALL_051_ROI_050
919		SMALL_051	N-N	-0.0218316	SMALL_051_ROI_016	64.2149	38.9954		SMALL_051_ROI_052
920		SMALL_051	N-N	-0.0157693	SMALL_051_ROI_016	55.047	52.1656		SMALL_051_ROI_057
921		SMALL_051	N-N	0.189648	SMALL_051_ROI_016	4.46172	48.2483		SMALL_051_ROI_063
922		SMALL_051	N-N	-0.0246896	SMALL_051_ROI_016	58.8022	76.6225		SMALL_051_ROI_065
923		SMALL_051	N-N	0.0700601	SMALL_051_ROI_016	131.435	71.0375		SMALL_051_ROI_066
924		SMALL_051	N-N	-0.0622678	SMALL_051_ROI_016	62.3698	78.7071		SMALL_051_ROI_067
925		SMALL_051	N-N	-0.0320486	SMALL_051_ROI_016	63.7074	85.9084		SMALL_051_ROI_068
926		SMALL_051	N-N	0.0591282	SMALL_051_ROI_016	119.012	69.8062		SMALL_051_ROI_069
927		SMALL_051	N-N	-0.033605	SMALL_051_ROI_016	114.373	64.9172		SMALL_051_ROI_071
928		SMALL_051	N-N	0.0201356	SMALL_051_ROI_016	11.0124	83.3701		SMALL_051_ROI_072
929		SMALL_051	N-N	0.0503528	SMALL_051_ROI_016	123.803	100.008		SMALL_051_ROI_075
930		SMALL_051	N-N	0.17684	SMALL_051_ROI_016	81.3758	88.8334		SMALL_051_ROI_079
931		SMALL_051	N-N	0.00813501	SMALL_051_ROI_016	63.7624	79.9209		SMALL_051_ROI_088
932		SMALL_051	N-N	-0.0586655	SMALL_051_ROI_016	68.2406	84.9009		SMALL_051_ROI_091
933		SMALL_051	N-N	0.0329888	SMALL_051_ROI_016	58.6187	70.6861		SMALL_051_ROI_093
934		SMALL_051	N-N	-0.0248998	SMALL_051_ROI_016	68.5957	27.5888		SMALL_051_ROI_094
935		SMALL_051	N-N	0.253533	SMALL_051_ROI_016	3.52356	41.8377		SMALL_051_ROI_097
936		SMALL_051	N-N	-0.0222343	SMALL_051_ROI_018	72.2309	108.213		SMALL_051_ROI_002
937		SMALL_051	N-N	-0.00366383	SMALL_051_ROI_018	14.5527	104.768		SMALL_051_ROI_003
938		SMALL_051	N-N	-0.00980124	SMALL_051_ROI_018	71.4155	86.3349		SMALL_051_ROI_005
939		SMALL_051	N-N	0.0780549	SMALL_051_ROI_018	57.9942	75.3682		SMALL_051_ROI_006
940		SMALL_051	N-N	0.253465	SMALL_051_ROI_018	3.66156	54.742		SMALL_051_ROI_013
941		SMALL_051	N-N	-0.0177878	SMALL_051_ROI_018	69.2965	53.0143		SMALL_051_ROI_016
942		SMALL_051	N-N	1	SMALL_051_ROI_018	0	0		SMALL_051_ROI_018
943		SMALL_051	N-N	0.266714	SMALL_051_ROI_018	5.82669	14.8625		SMALL_051_ROI_019
944		SMALL_051	N-N	0.0707447	SMALL_051_ROI_018	37.2159	26.3981		SMALL_051_ROI_020
945		SMALL_051	N-N	0.132288	SMALL_051_ROI_018	24.9659	25.7748		SMALL_051_ROI_022
946		SMALL_051	N-N	0.393538	SMALL_051_ROI_018	0.206102	11.4892		SMALL_051_ROI_033
947		SMALL_051	N-N	0.0359989	SMALL_051_ROI_018	63.1528	34.3493		SMALL_051_ROI_034
948		SMALL_051	N-N	0.0616223	SMALL_051_ROI_018	84.1844	40.8077		SMALL_051_ROI_035
949		SMALL_051	N-N	0.127116	SMALL_051_ROI_018	24.0724	63.0444		SMALL_051_ROI_036
950		SMALL_051	N-N	-0.0474623	SMALL_051_ROI_018	57.7244	76.8502		SMALL_051_ROI_038
951		SMALL_051	N-N	0.194023	SMALL_051_ROI_018	3.93433	69.3136		SMALL_051_ROI_039
952		SMALL_051	N-N	-0.0706424	SMALL_051_ROI_018	69.9499	76.28		SMALL_051_ROI_041
953		SMALL_051	N-N	-0.00706876	SMALL_051_ROI_018	19.9733	94.8122		SMALL_051_ROI_045
954		SMALL_051	N-N	0.183233	SMALL_051_ROI_018	2.84866	79.0277		SMALL_051_ROI_050
955		SMALL_051	N-N	0.198329	SMALL_051_ROI_018	5.08161	70.0589		SMALL_051_ROI_052
956		SMALL_051	N-N	0.0743847	SMALL_051_ROI_018	14.2495	77.9525		SMALL_051_ROI_057
957		SMALL_051	N-N	-0.00167624	SMALL_051_ROI_018	73.7583	99.6761		SMALL_051_ROI_063
958		SMALL_051	N-N	0.0601439	SMALL_051_ROI_018	10.4943	125.836		SMALL_051_ROI_065
959		SMALL_051	N-N	-0.0208219	SMALL_051_ROI_018	62.1381	116.571		SMALL_051_ROI_066
960		SMALL_051	N-N	0.246464	SMALL_051_ROI_018	6.92678	124.956		SMALL_051_ROI_067
961		SMALL_051	N-N	0.138038	SMALL_051_ROI_018	5.58913	130.691		SMALL_051_ROI_068
962		SMALL_051	N-N	0.0530728	SMALL_051_ROI_018	49.7159	111.372		SMALL_051_ROI_069
963		SMALL_051	N-N	0.153372	SMALL_051_ROI_018	45.0763	117.88		SMALL_051_ROI_071
964		SMALL_051	N-N	-0.0669198	SMALL_051_ROI_018	58.2841	136.251		SMALL_051_ROI_072
965		SMALL_051	N-N	-0.0253012	SMALL_051_ROI_018	54.5065	152.801		SMALL_051_ROI_075
966		SMALL_051	N-N	-0.0438398	SMALL_051_ROI_018	12.0792	139.957		SMALL_051_ROI_079
967		SMALL_051	N-N	0.243131	SMALL_051_ROI_018	5.53413	116.961		SMALL_051_ROI_088
968		SMALL_051	N-N	0.184621	SMALL_051_ROI_018	1.05599	117.165		SMALL_051_ROI_091
969		SMALL_051	N-N	0.104914	SMALL_051_ROI_018	10.6778	103.09		SMALL_051_ROI_093
970		SMALL_051	N-N	0.158506	SMALL_051_ROI_018	0.700888	30.782		SMALL_051_ROI_094
971		SMALL_051	N-N	-0.0596732	SMALL_051_ROI_018	72.8201	83.5793		SMALL_051_ROI_097
972		SMALL_051	N-N	-0.0237672	SMALL_051_ROI_019	66.4042	100.815		SMALL_051_ROI_002
973		SMALL_051	N-N	0.115763	SMALL_051_ROI_019	8.72604	96.4475		SMALL_051_ROI_003
974		SMALL_051	N-N	-0.0202741	SMALL_051_ROI_019	77.2421	79.3537		SMALL_051_ROI_005
975		SMALL_051	N-N	-0.0519716	SMALL_051_ROI_019	63.8209	68.1909		SMALL_051_ROI_006
976		SMALL_051	N-N	0.282502	SMALL_051_ROI_019	2.16513	43.3423		SMALL_051_ROI_013
977		SMALL_051	N-N	-0.0510984	SMALL_051_ROI_019	75.1232	39.0184		SMALL_051_ROI_016
978		SMALL_051	N-N	0.266714	SMALL_051_ROI_019	5.82669	14.8625		SMALL_051_ROI_018
979		SMALL_051	N-N	1	SMALL_051_ROI_019	0	0		SMALL_051_ROI_019
980		SMALL_051	N-N	0.124017	SMALL_051_ROI_019	31.3892	11.5837		SMALL_051_ROI_020
981		SMALL_051	N-N	0.175348	SMALL_051_ROI_019	19.1392	22.5355		SMALL_051_ROI_022
982		SMALL_051	N-N	0.47272	SMALL_051_ROI_019	5.62059	8.16563		SMALL_051_ROI_033
983		SMALL_051	N-N	-0.0208166	SMALL_051_ROI_019	57.3262	20.9635		SMALL_051_ROI_034
984		SMALL_051	N-N	0.0396072	SMALL_051_ROI_019	90.0111	26.5301		SMALL_051_ROI_035
985		SMALL_051	N-N	0.0775413	SMALL_051_ROI_019	18.2457	48.2121		SMALL_051_ROI_036
986		SMALL_051	N-N	0.0160314	SMALL_051_ROI_019	51.8977	64.0035		SMALL_051_ROI_038
987		SMALL_051	N-N	0.198053	SMALL_051_ROI_019	9.76102	56.4354		SMALL_051_ROI_039
988		SMALL_051	N-N	-0.0308819	SMALL_051_ROI_019	75.7766	62.4116		SMALL_051_ROI_041
989		SMALL_051	N-N	-0.0483867	SMALL_051_ROI_019	25.8	81.782		SMALL_051_ROI_045
990		SMALL_051	N-N	0.167169	SMALL_051_ROI_019	8.67535	64.1666		SMALL_051_ROI_050
991		SMALL_051	N-N	0.263613	SMALL_051_ROI_019	10.9083	55.9859		SMALL_051_ROI_052
992		SMALL_051	N-N	0.100412	SMALL_051_ROI_019	20.0762	64.7881		SMALL_051_ROI_057
993		SMALL_051	N-N	-0.0040175	SMALL_051_ROI_019	79.5849	84.9463		SMALL_051_ROI_063
994		SMALL_051	N-N	0.0756122	SMALL_051_ROI_019	16.321	110.973		SMALL_051_ROI_065
995		SMALL_051	N-N	-0.0894859	SMALL_051_ROI_019	56.3114	101.819		SMALL_051_ROI_066
996		SMALL_051	N-N	0.262189	SMALL_051_ROI_019	12.7535	110.182		SMALL_051_ROI_067
997		SMALL_051	N-N	0.22983	SMALL_051_ROI_019	11.4158	116.022		SMALL_051_ROI_068
998		SMALL_051	N-N	0.0144649	SMALL_051_ROI_019	43.8892	96.8911		SMALL_051_ROI_069
999		SMALL_051	N-N	0.266553	SMALL_051_ROI_019	39.2497	103.586		SMALL_051_ROI_071
1000		SMALL_051	N-N	-0.12423	SMALL_051_ROI_019	64.1108	121.854		SMALL_051_ROI_072
1001		SMALL_051	N-N	-0.0842013	SMALL_051_ROI_019	48.6798	138.329		SMALL_051_ROI_075
1002		SMALL_051	N-N	-0.00455194	SMALL_051_ROI_019	6.25254	125.148		SMALL_051_ROI_079
1003		SMALL_051	N-N	0.238625	SMALL_051_ROI_019	11.3608	102.992		SMALL_051_ROI_088
1004		SMALL_051	N-N	0.256637	SMALL_051_ROI_019	6.88268	103.832		SMALL_051_ROI_091
1005		SMALL_051	N-N	0.120738	SMALL_051_ROI_019	16.5045	89.5609		SMALL_051_ROI_093
1006		SMALL_051	N-N	0.287096	SMALL_051_ROI_019	6.52758	16.1077		SMALL_051_ROI_094
1007		SMALL_051	N-N	-0.0727536	SMALL_051_ROI_019	78.6468	68.894		SMALL_051_ROI_097
1008		SMALL_051	N-N	-0.00277494	SMALL_051_ROI_020	35.015	94.9661		SMALL_051_ROI_002
1009		SMALL_051	N-N	0.0299173	SMALL_051_ROI_020	22.6631	89.8802		SMALL_051_ROI_003
1010		SMALL_051	N-N	0.00728241	SMALL_051_ROI_020	108.631	74.1792		SMALL_051_ROI_005
1011		SMALL_051	N-N	-0.00793805	SMALL_051_ROI_020	95.2101	63.1055		SMALL_051_ROI_006
1012		SMALL_051	N-N	0.0571757	SMALL_051_ROI_020	33.5543	35.0888		SMALL_051_ROI_013
1013		SMALL_051	N-N	-0.0347234	SMALL_051_ROI_020	106.512	28.0726		SMALL_051_ROI_016
1014		SMALL_051	N-N	0.0707447	SMALL_051_ROI_020	37.2159	26.3981		SMALL_051_ROI_018
1015		SMALL_051	N-N	0.124017	SMALL_051_ROI_020	31.3892	11.5837		SMALL_051_ROI_019
1016		SMALL_051	N-N	1	SMALL_051_ROI_020	0	0		SMALL_051_ROI_020
1017		SMALL_051	N-N	0.174397	SMALL_051_ROI_020	12.25	25.0766		SMALL_051_ROI_022
1018		SMALL_051	N-N	0.132812	SMALL_051_ROI_020	37.0098	18.4072		SMALL_051_ROI_033
1019		SMALL_051	N-N	0.0443628	SMALL_051_ROI_020	25.937	11.799		SMALL_051_ROI_034
1020		SMALL_051	N-N	0.131892	SMALL_051_ROI_020	121.4	17.0514		SMALL_051_ROI_035
1021		SMALL_051	N-N	0.0229697	SMALL_051_ROI_020	13.1435	36.6465		SMALL_051_ROI_036
1022		SMALL_051	N-N	-0.042001	SMALL_051_ROI_020	20.5085	53.8764		SMALL_051_ROI_038
1023		SMALL_051	N-N	0.0531122	SMALL_051_ROI_020	41.1502	46.3641		SMALL_051_ROI_039
1024		SMALL_051	N-N	0.0776427	SMALL_051_ROI_020	107.166	51.406		SMALL_051_ROI_041
1025		SMALL_051	N-N	0.011989	SMALL_051_ROI_020	57.1891	71.3742		SMALL_051_ROI_045
1026		SMALL_051	N-N	0.0464094	SMALL_051_ROI_020	40.0645	52.6635		SMALL_051_ROI_050
1027		SMALL_051	N-N	0.169599	SMALL_051_ROI_020	42.2975	46.0841		SMALL_051_ROI_052
1028		SMALL_051	N-N	0.151196	SMALL_051_ROI_020	51.4654	56.0482		SMALL_051_ROI_057
1029		SMALL_051	N-N	0.0280164	SMALL_051_ROI_020	110.974	73.3663		SMALL_051_ROI_063
1030		SMALL_051	N-N	-0.0229349	SMALL_051_ROI_020	47.7102	99.4858		SMALL_051_ROI_065
1031		SMALL_051	N-N	-0.01623	SMALL_051_ROI_020	24.9222	90.648		SMALL_051_ROI_066
1032		SMALL_051	N-N	0.141329	SMALL_051_ROI_020	44.1426	98.962		SMALL_051_ROI_067
1033		SMALL_051	N-N	0.0917308	SMALL_051_ROI_020	42.805	104.986		SMALL_051_ROI_068
1034		SMALL_051	N-N	0.0410985	SMALL_051_ROI_020	12.5	86.1707		SMALL_051_ROI_069
1035		SMALL_051	N-N	0.067331	SMALL_051_ROI_020	7.86048	92.2006		SMALL_051_ROI_071
1036		SMALL_051	N-N	-0.0403029	SMALL_051_ROI_020	95.5	110.402		SMALL_051_ROI_072
1037		SMALL_051	N-N	0.0884626	SMALL_051_ROI_020	17.2906	126.836		SMALL_051_ROI_075
1038		SMALL_051	N-N	0.00361097	SMALL_051_ROI_020	25.1366	113.571		SMALL_051_ROI_079
1039		SMALL_051	N-N	0.134077	SMALL_051_ROI_020	42.75	92.9566		SMALL_051_ROI_088
1040		SMALL_051	N-N	0.120774	SMALL_051_ROI_020	38.2719	94.5698		SMALL_051_ROI_091
1041		SMALL_051	N-N	0.114308	SMALL_051_ROI_020	47.8937	80.1349		SMALL_051_ROI_093
1042		SMALL_051	N-N	0.35384	SMALL_051_ROI_020	37.9168	6.48979		SMALL_051_ROI_094
1043		SMALL_051	N-N	0.0236552	SMALL_051_ROI_020	110.036	57.8963		SMALL_051_ROI_097
1044		SMALL_051	N-N	-0.0129744	SMALL_051_ROI_022	47.265	82.5127		SMALL_051_ROI_002
1045		SMALL_051	N-N	0.119977	SMALL_051_ROI_022	10.4131	79.3224		SMALL_051_ROI_003
1046		SMALL_051	N-N	0.0395678	SMALL_051_ROI_022	96.3813	60.609		SMALL_051_ROI_005
1047		SMALL_051	N-N	0.00231134	SMALL_051_ROI_022	82.9601	49.711		SMALL_051_ROI_006
1048		SMALL_051	N-N	0.160273	SMALL_051_ROI_022	21.3043	33.4934		SMALL_051_ROI_013
1049		SMALL_051	N-N	-0.0520779	SMALL_051_ROI_022	94.2624	38.7344		SMALL_051_ROI_016
1050		SMALL_051	N-N	0.132288	SMALL_051_ROI_022	24.9659	25.7748		SMALL_051_ROI_018
1051		SMALL_051	N-N	0.175348	SMALL_051_ROI_022	19.1392	22.5355		SMALL_051_ROI_019
1052		SMALL_051	N-N	0.174397	SMALL_051_ROI_022	12.25	25.0766		SMALL_051_ROI_020
1053		SMALL_051	N-N	1	SMALL_051_ROI_022	0	0		SMALL_051_ROI_022
1054		SMALL_051	N-N	0.17579	SMALL_051_ROI_022	24.7598	28.8624		SMALL_051_ROI_033
1055		SMALL_051	N-N	0.130333	SMALL_051_ROI_022	38.187	22.4432		SMALL_051_ROI_034
1056		SMALL_051	N-N	0.0628637	SMALL_051_ROI_022	109.15	41.5794		SMALL_051_ROI_035
1057		SMALL_051	N-N	0.0612765	SMALL_051_ROI_022	0.893463	53.6933		SMALL_051_ROI_036
1058		SMALL_051	N-N	-0.0277546	SMALL_051_ROI_022	32.7585	57.0612		SMALL_051_ROI_038
1059		SMALL_051	N-N	0.103252	SMALL_051_ROI_022	28.9002	49.9845		SMALL_051_ROI_039
1060		SMALL_051	N-N	-0.0484587	SMALL_051_ROI_022	94.9157	59.4901		SMALL_051_ROI_041
1061		SMALL_051	N-N	0.0577086	SMALL_051_ROI_022	44.9391	74.8384		SMALL_051_ROI_045
1062		SMALL_051	N-N	0.0597039	SMALL_051_ROI_022	27.8145	69.7216		SMALL_051_ROI_050
1063		SMALL_051	N-N	0.20096	SMALL_051_ROI_022	30.0475	69.0765		SMALL_051_ROI_052
1064		SMALL_051	N-N	0.0270966	SMALL_051_ROI_022	39.2154	80.1573		SMALL_051_ROI_057
1065		SMALL_051	N-N	-0.0529378	SMALL_051_ROI_022	98.7241	86.8197		SMALL_051_ROI_063
1066		SMALL_051	N-N	0.016785	SMALL_051_ROI_022	35.4602	115.354		SMALL_051_ROI_065
1067		SMALL_051	N-N	0.0349466	SMALL_051_ROI_022	37.1722	109.122		SMALL_051_ROI_066
1068		SMALL_051	N-N	0.0714023	SMALL_051_ROI_022	31.8926	117.027		SMALL_051_ROI_067
1069		SMALL_051	N-N	0.119675	SMALL_051_ROI_022	30.555	123.907		SMALL_051_ROI_068
1070		SMALL_051	N-N	-0.0200857	SMALL_051_ROI_022	24.75	106.545		SMALL_051_ROI_069
1071		SMALL_051	N-N	0.0551049	SMALL_051_ROI_022	20.1105	101.536		SMALL_051_ROI_071
1072		SMALL_051	N-N	-0.0543107	SMALL_051_ROI_022	83.25	120.13		SMALL_051_ROI_072
1073		SMALL_051	N-N	-0.0148519	SMALL_051_ROI_022	29.5406	136.891		SMALL_051_ROI_075
1074		SMALL_051	N-N	0.075341	SMALL_051_ROI_022	12.8866	127.303		SMALL_051_ROI_079
1075		SMALL_051	N-N	0.0487612	SMALL_051_ROI_022	30.5	114.946		SMALL_051_ROI_088
1076		SMALL_051	N-N	0.19232	SMALL_051_ROI_022	26.0219	117.778		SMALL_051_ROI_091
1077		SMALL_051	N-N	0.139475	SMALL_051_ROI_022	35.6437	103.25		SMALL_051_ROI_093
1078		SMALL_051	N-N	0.178356	SMALL_051_ROI_022	25.6668	31.5219		SMALL_051_ROI_094
1079		SMALL_051	N-N	0.0237468	SMALL_051_ROI_022	97.786	77.925		SMALL_051_ROI_097
1080		SMALL_051	N-N	-0.000645808	SMALL_051_ROI_033	72.0248	108.769		SMALL_051_ROI_002
1081		SMALL_051	N-N	0.0661155	SMALL_051_ROI_033	14.3466	104.512		SMALL_051_ROI_003
1082		SMALL_051	N-N	-6.29302e-07	SMALL_051_ROI_033	71.6216	87.2144		SMALL_051_ROI_005
1083		SMALL_051	N-N	0.0270391	SMALL_051_ROI_033	58.2003	76.062		SMALL_051_ROI_006
1084		SMALL_051	N-N	0.302605	SMALL_051_ROI_033	3.45545	51.4888		SMALL_051_ROI_013
1085		SMALL_051	N-N	-0.0463135	SMALL_051_ROI_033	69.5026	46.4376		SMALL_051_ROI_016
1086		SMALL_051	N-N	0.393538	SMALL_051_ROI_033	0.206102	11.4892		SMALL_051_ROI_018
1087		SMALL_051	N-N	0.47272	SMALL_051_ROI_033	5.62059	8.16563		SMALL_051_ROI_019
1088		SMALL_051	N-N	0.132812	SMALL_051_ROI_033	37.0098	18.4072		SMALL_051_ROI_020
1089		SMALL_051	N-N	0.17579	SMALL_051_ROI_033	24.7598	28.8624		SMALL_051_ROI_022
1090		SMALL_051	N-N	1	SMALL_051_ROI_033	0	0		SMALL_051_ROI_033
1091		SMALL_051	N-N	-0.00737252	SMALL_051_ROI_033	62.9467	28.8827		SMALL_051_ROI_034
1092		SMALL_051	N-N	0.0966084	SMALL_051_ROI_033	84.3905	30.2811		SMALL_051_ROI_035
1093		SMALL_051	N-N	0.130951	SMALL_051_ROI_033	23.8663	54.2074		SMALL_051_ROI_036
1094		SMALL_051	N-N	0.0107751	SMALL_051_ROI_033	57.5183	71.861		SMALL_051_ROI_038
1095		SMALL_051	N-N	0.309646	SMALL_051_ROI_033	4.14043	64.3025		SMALL_051_ROI_039
1096		SMALL_051	N-N	-0.0402695	SMALL_051_ROI_033	70.156	69.801		SMALL_051_ROI_041
1097		SMALL_051	N-N	0.0251394	SMALL_051_ROI_033	20.1794	89.5433		SMALL_051_ROI_045
1098		SMALL_051	N-N	0.196858	SMALL_051_ROI_033	3.05477	69.7665		SMALL_051_ROI_050
1099		SMALL_051	N-N	0.295312	SMALL_051_ROI_033	5.28771	59.124		SMALL_051_ROI_052
1100		SMALL_051	N-N	0.0560804	SMALL_051_ROI_033	14.4556	66.5963		SMALL_051_ROI_057
1101		SMALL_051	N-N	0.0140703	SMALL_051_ROI_033	73.9644	91.193		SMALL_051_ROI_063
1102		SMALL_051	N-N	0.0676342	SMALL_051_ROI_033	10.7004	116.373		SMALL_051_ROI_065
1103		SMALL_051	N-N	-0.0238575	SMALL_051_ROI_033	61.932	106.415		SMALL_051_ROI_066
1104		SMALL_051	N-N	0.375133	SMALL_051_ROI_033	7.13288	114.857		SMALL_051_ROI_067
1105		SMALL_051	N-N	0.258053	SMALL_051_ROI_033	5.79523	120.317		SMALL_051_ROI_068
1106		SMALL_051	N-N	-0.0127123	SMALL_051_ROI_033	49.5098	100.726		SMALL_051_ROI_069
1107		SMALL_051	N-N	0.247971	SMALL_051_ROI_033	44.8702	110.512		SMALL_051_ROI_071
1108		SMALL_051	N-N	-0.0726728	SMALL_051_ROI_033	58.4902	128.634		SMALL_051_ROI_072
1109		SMALL_051	N-N	-0.0498403	SMALL_051_ROI_033	54.3004	144.991		SMALL_051_ROI_075
1110		SMALL_051	N-N	-0.052973	SMALL_051_ROI_033	11.8731	131.051		SMALL_051_ROI_079
1111		SMALL_051	N-N	0.330894	SMALL_051_ROI_033	5.74024	105.869		SMALL_051_ROI_088
1112		SMALL_051	N-N	0.276992	SMALL_051_ROI_033	1.26209	105.815		SMALL_051_ROI_091
1113		SMALL_051	N-N	0.202658	SMALL_051_ROI_033	10.8839	91.8115		SMALL_051_ROI_093
1114		SMALL_051	N-N	0.209736	SMALL_051_ROI_033	0.90699	21.129		SMALL_051_ROI_094
1115		SMALL_051	N-N	-0.0394485	SMALL_051_ROI_033	73.0262	73.3305		SMALL_051_ROI_097
1116		SMALL_051	N-N	-0.0159014	SMALL_051_ROI_034	9.07801	83.3738		SMALL_051_ROI_002
1117		SMALL_051	N-N	0.0671962	SMALL_051_ROI_034	48.6001	78.1523		SMALL_051_ROI_003
1118		SMALL_051	N-N	-0.0401048	SMALL_051_ROI_034	134.568	62.8451		SMALL_051_ROI_005
1119		SMALL_051	N-N	-0.012904	SMALL_051_ROI_034	121.147	51.8664		SMALL_051_ROI_006
1120		SMALL_051	N-N	-0.0227505	SMALL_051_ROI_034	59.4913	23.2979		SMALL_051_ROI_013
1121		SMALL_051	N-N	0.0986508	SMALL_051_ROI_034	132.449	18.7933		SMALL_051_ROI_016
1122		SMALL_051	N-N	0.0359989	SMALL_051_ROI_034	63.1528	34.3493		SMALL_051_ROI_018
1123		SMALL_051	N-N	-0.0208166	SMALL_051_ROI_034	57.3262	20.9635		SMALL_051_ROI_019
1124		SMALL_051	N-N	0.0443628	SMALL_051_ROI_034	25.937	11.799		SMALL_051_ROI_020
1125		SMALL_051	N-N	0.130333	SMALL_051_ROI_034	38.187	22.4432		SMALL_051_ROI_022
1126		SMALL_051	N-N	-0.00737252	SMALL_051_ROI_034	62.9467	28.8827		SMALL_051_ROI_033
1127		SMALL_051	N-N	1	SMALL_051_ROI_034	0	0		SMALL_051_ROI_034
1128		SMALL_051	N-N	-0.0378708	SMALL_051_ROI_034	147.337	21.993		SMALL_051_ROI_035
1129		SMALL_051	N-N	0.0606458	SMALL_051_ROI_034	39.0804	31.6509		SMALL_051_ROI_036
1130		SMALL_051	N-N	0.0299321	SMALL_051_ROI_034	5.42845	43.04		SMALL_051_ROI_038
1131		SMALL_051	N-N	0.0152437	SMALL_051_ROI_034	67.0872	35.4719		SMALL_051_ROI_039
1132		SMALL_051	N-N	0.0147338	SMALL_051_ROI_034	133.103	41.9358		SMALL_051_ROI_041
1133		SMALL_051	N-N	-0.0233732	SMALL_051_ROI_034	83.1261	60.8423		SMALL_051_ROI_045
1134		SMALL_051	N-N	0.00544459	SMALL_051_ROI_034	66.0015	47.8792		SMALL_051_ROI_050
1135		SMALL_051	N-N	0.114217	SMALL_051_ROI_034	68.2345	47.0505		SMALL_051_ROI_052
1136		SMALL_051	N-N	-0.00902855	SMALL_051_ROI_034	77.4024	58.7358		SMALL_051_ROI_057
1137		SMALL_051	N-N	0.0282096	SMALL_051_ROI_034	136.911	66.5824		SMALL_051_ROI_063
1138		SMALL_051	N-N	0.0419032	SMALL_051_ROI_034	73.6472	94.2174		SMALL_051_ROI_065
1139		SMALL_051	N-N	0.194724	SMALL_051_ROI_034	1.01478	87.0924		SMALL_051_ROI_066
1140		SMALL_051	N-N	0.128938	SMALL_051_ROI_034	70.0796	95.1315		SMALL_051_ROI_067
1141		SMALL_051	N-N	0.0621972	SMALL_051_ROI_034	68.742	101.8		SMALL_051_ROI_068
1142		SMALL_051	N-N	0.0384295	SMALL_051_ROI_034	13.437	84.1532		SMALL_051_ROI_069
1143		SMALL_051	N-N	0.0627667	SMALL_051_ROI_034	18.0765	83.7019		SMALL_051_ROI_071
1144		SMALL_051	N-N	-0.0249572	SMALL_051_ROI_034	121.437	102.163		SMALL_051_ROI_072
1145		SMALL_051	N-N	0.163038	SMALL_051_ROI_034	8.64636	118.798		SMALL_051_ROI_075
1146		SMALL_051	N-N	0.11173	SMALL_051_ROI_034	51.0736	107.167		SMALL_051_ROI_079
1147		SMALL_051	N-N	-0.00488388	SMALL_051_ROI_034	68.687	92.5293		SMALL_051_ROI_088
1148		SMALL_051	N-N	0.0193107	SMALL_051_ROI_034	64.2088	95.6205		SMALL_051_ROI_091
1149		SMALL_051	N-N	0.225746	SMALL_051_ROI_034	73.8307	81.0938		SMALL_051_ROI_093
1150		SMALL_051	N-N	0.00437583	SMALL_051_ROI_034	63.8537	15.2057		SMALL_051_ROI_094
1151		SMALL_051	N-N	0.0634624	SMALL_051_ROI_034	135.973	55.524		SMALL_051_ROI_097
1152		SMALL_051	N-N	-0.0239755	SMALL_051_ROI_035	156.415	101.467		SMALL_051_ROI_002
1153		SMALL_051	N-N	0.0854443	SMALL_051_ROI_035	98.7372	95.3242		SMALL_051_ROI_003
1154		SMALL_051	N-N	0.0240574	SMALL_051_ROI_035	12.769	82.2255		SMALL_051_ROI_005
1155		SMALL_051	N-N	0.0012438	SMALL_051_ROI_035	26.1902	71.6763		SMALL_051_ROI_006
1156		SMALL_051	N-N	0.0451062	SMALL_051_ROI_035	87.846	40.5694		SMALL_051_ROI_013
1157		SMALL_051	N-N	0.0246456	SMALL_051_ROI_035	14.8879	26.7618		SMALL_051_ROI_016
1158		SMALL_051	N-N	0.0616223	SMALL_051_ROI_035	84.1844	40.8077		SMALL_051_ROI_018
1159		SMALL_051	N-N	0.0396072	SMALL_051_ROI_035	90.0111	26.5301		SMALL_051_ROI_019
1160		SMALL_051	N-N	0.131892	SMALL_051_ROI_035	121.4	17.0514		SMALL_051_ROI_020
1161		SMALL_051	N-N	0.0628637	SMALL_051_ROI_035	109.15	41.5794		SMALL_051_ROI_022
1162		SMALL_051	N-N	0.0966084	SMALL_051_ROI_035	84.3905	30.2811		SMALL_051_ROI_033
1163		SMALL_051	N-N	-0.0378708	SMALL_051_ROI_035	147.337	21.993		SMALL_051_ROI_034
1164		SMALL_051	N-N	1	SMALL_051_ROI_035	0	0		SMALL_051_ROI_035
1165		SMALL_051	N-N	-0.0176882	SMALL_051_ROI_035	108.257	26.3923		SMALL_051_ROI_036
1166		SMALL_051	N-N	-0.0297784	SMALL_051_ROI_035	141.909	52.7245		SMALL_051_ROI_038
1167		SMALL_051	N-N	0.0861806	SMALL_051_ROI_035	80.2501	45.9691		SMALL_051_ROI_039
1168		SMALL_051	N-N	0.111688	SMALL_051_ROI_035	14.2346	46.8771		SMALL_051_ROI_041
1169		SMALL_051	N-N	0.059328	SMALL_051_ROI_035	64.2112	68.3913		SMALL_051_ROI_045
1170		SMALL_051	N-N	0.0636989	SMALL_051_ROI_035	81.3358	40.5158		SMALL_051_ROI_050
1171		SMALL_051	N-N	0.147467	SMALL_051_ROI_035	79.1028	29.4629		SMALL_051_ROI_052
1172		SMALL_051	N-N	0.143321	SMALL_051_ROI_035	69.9349	38.9972		SMALL_051_ROI_057
1173		SMALL_051	N-N	0.0145462	SMALL_051_ROI_035	10.4262	62.8916		SMALL_051_ROI_063
1174		SMALL_051	N-N	0.0166993	SMALL_051_ROI_035	73.6901	86.5362		SMALL_051_ROI_065
1175		SMALL_051	N-N	-0.0226157	SMALL_051_ROI_035	146.322	76.151		SMALL_051_ROI_066
1176		SMALL_051	N-N	0.0787914	SMALL_051_ROI_035	77.2577	84.6052		SMALL_051_ROI_067
1177		SMALL_051	N-N	0.0697936	SMALL_051_ROI_035	78.5953	90.0427		SMALL_051_ROI_068
1178		SMALL_051	N-N	0.0387029	SMALL_051_ROI_035	133.9	70.5709		SMALL_051_ROI_069
1179		SMALL_051	N-N	0.0931846	SMALL_051_ROI_035	129.261	83.9628		SMALL_051_ROI_071
1180		SMALL_051	N-N	0.0353217	SMALL_051_ROI_035	25.9003	101.375		SMALL_051_ROI_072
1181		SMALL_051	N-N	-0.0203998	SMALL_051_ROI_035	138.691	117.264		SMALL_051_ROI_075
1182		SMALL_051	N-N	-0.00421202	SMALL_051_ROI_035	96.2637	101.786		SMALL_051_ROI_079
1183		SMALL_051	N-N	0.075043	SMALL_051_ROI_035	78.6503	76.4706		SMALL_051_ROI_088
1184		SMALL_051	N-N	0.134235	SMALL_051_ROI_035	83.1284	77.6368		SMALL_051_ROI_091
1185		SMALL_051	N-N	0.0660378	SMALL_051_ROI_035	73.5066	63.2544		SMALL_051_ROI_093
1186		SMALL_051	N-N	0.176621	SMALL_051_ROI_035	83.4835	10.764		SMALL_051_ROI_094
1187		SMALL_051	N-N	-0.0524869	SMALL_051_ROI_035	11.3643	43.0603		SMALL_051_ROI_097
1188		SMALL_051	N-N	-0.0185519	SMALL_051_ROI_036	48.1585	86.9764		SMALL_051_ROI_002
1189		SMALL_051	N-N	0.0771895	SMALL_051_ROI_036	9.51967	79.6284		SMALL_051_ROI_003
1190		SMALL_051	N-N	0.0127255	SMALL_051_ROI_036	95.4879	71.2873		SMALL_051_ROI_005
1191		SMALL_051	N-N	0.0104456	SMALL_051_ROI_036	82.0666	62.5797		SMALL_051_ROI_006
1192		SMALL_051	N-N	0.0591285	SMALL_051_ROI_036	20.4108	32.8878		SMALL_051_ROI_013
1193		SMALL_051	N-N	0.0178508	SMALL_051_ROI_036	93.3689	16.9363		SMALL_051_ROI_016
1194		SMALL_051	N-N	0.127116	SMALL_051_ROI_036	24.0724	63.0444		SMALL_051_ROI_018
1195		SMALL_051	N-N	0.0775413	SMALL_051_ROI_036	18.2457	48.2121		SMALL_051_ROI_019
1196		SMALL_051	N-N	0.0229697	SMALL_051_ROI_036	13.1435	36.6465		SMALL_051_ROI_020
1197		SMALL_051	N-N	0.0612765	SMALL_051_ROI_036	0.893463	53.6933		SMALL_051_ROI_022
1198		SMALL_051	N-N	0.130951	SMALL_051_ROI_036	23.8663	54.2074		SMALL_051_ROI_033
1199		SMALL_051	N-N	0.0606458	SMALL_051_ROI_036	39.0804	31.6509		SMALL_051_ROI_034
1200		SMALL_051	N-N	-0.0176882	SMALL_051_ROI_036	108.257	26.3923		SMALL_051_ROI_035
1201		SMALL_051	N-N	1	SMALL_051_ROI_036	0	0		SMALL_051_ROI_036
1202		SMALL_051	N-N	-0.0193931	SMALL_051_ROI_036	33.652	32.1525		SMALL_051_ROI_038
1203		SMALL_051	N-N	0.108014	SMALL_051_ROI_036	28.0067	27.6725		SMALL_051_ROI_039
1204		SMALL_051	N-N	-0.0567525	SMALL_051_ROI_036	94.0223	23.1779		SMALL_051_ROI_041
1205		SMALL_051	N-N	0.0820007	SMALL_051_ROI_036	44.0457	44.558		SMALL_051_ROI_045
1206		SMALL_051	N-N	0.125609	SMALL_051_ROI_036	26.9211	16.2807		SMALL_051_ROI_050
1207		SMALL_051	N-N	0.145065	SMALL_051_ROI_036	29.154	24.0033		SMALL_051_ROI_052
1208		SMALL_051	N-N	0.0340697	SMALL_051_ROI_036	38.3219	37.2662		SMALL_051_ROI_057
1209		SMALL_051	N-N	0.00841513	SMALL_051_ROI_036	97.8307	37.0216		SMALL_051_ROI_063
1210		SMALL_051	N-N	0.0317958	SMALL_051_ROI_036	34.5667	62.9908		SMALL_051_ROI_065
1211		SMALL_051	N-N	-0.0185327	SMALL_051_ROI_036	38.0657	55.4666		SMALL_051_ROI_066
1212		SMALL_051	N-N	0.132115	SMALL_051_ROI_036	30.9992	63.4807		SMALL_051_ROI_067
1213		SMALL_051	N-N	0.0495068	SMALL_051_ROI_036	29.6615	70.2205		SMALL_051_ROI_068
1214		SMALL_051	N-N	-0.0153413	SMALL_051_ROI_036	25.6435	53.2347		SMALL_051_ROI_069
1215		SMALL_051	N-N	0.11446	SMALL_051_ROI_036	21.0039	57.5729		SMALL_051_ROI_071
1216		SMALL_051	N-N	-0.0249999	SMALL_051_ROI_036	82.3565	75.1017		SMALL_051_ROI_072
1217		SMALL_051	N-N	0.0521103	SMALL_051_ROI_036	30.4341	91.1622		SMALL_051_ROI_075
1218		SMALL_051	N-N	0.108733	SMALL_051_ROI_036	11.9932	76.9474		SMALL_051_ROI_079
1219		SMALL_051	N-N	0.218844	SMALL_051_ROI_036	29.6065	63.0082		SMALL_051_ROI_088
1220		SMALL_051	N-N	0.0796426	SMALL_051_ROI_036	25.1284	68.0422		SMALL_051_ROI_091
1221		SMALL_051	N-N	0.071782	SMALL_051_ROI_036	34.7502	53.922		SMALL_051_ROI_093
1222		SMALL_051	N-N	0.0595304	SMALL_051_ROI_036	24.7733	33.124		SMALL_051_ROI_094
1223		SMALL_051	N-N	0.0759024	SMALL_051_ROI_036	96.8925	24.9668		SMALL_051_ROI_097
1224		SMALL_051	N-N	-0.00140895	SMALL_051_ROI_038	14.5065	55.9095		SMALL_051_ROI_002
1225		SMALL_051	N-N	0.0146056	SMALL_051_ROI_038	43.1717	48.1377		SMALL_051_ROI_003
1226		SMALL_051	N-N	0.0214192	SMALL_051_ROI_038	129.14	43.565		SMALL_051_ROI_005
1227		SMALL_051	N-N	-0.0222079	SMALL_051_ROI_038	115.719	37.847		SMALL_051_ROI_006
1228		SMALL_051	N-N	-0.00691282	SMALL_051_ROI_038	54.0628	23.6202		SMALL_051_ROI_013
1229		SMALL_051	N-N	0.0343125	SMALL_051_ROI_038	127.021	26.5552		SMALL_051_ROI_016
1230		SMALL_051	N-N	-0.0474623	SMALL_051_ROI_038	57.7244	76.8502		SMALL_051_ROI_018
1231		SMALL_051	N-N	0.0160314	SMALL_051_ROI_038	51.8977	64.0035		SMALL_051_ROI_019
1232		SMALL_051	N-N	-0.042001	SMALL_051_ROI_038	20.5085	53.8764		SMALL_051_ROI_020
1233		SMALL_051	N-N	-0.0277546	SMALL_051_ROI_038	32.7585	57.0612		SMALL_051_ROI_022
1234		SMALL_051	N-N	0.0107751	SMALL_051_ROI_038	57.5183	71.861		SMALL_051_ROI_033
1235		SMALL_051	N-N	0.0299321	SMALL_051_ROI_038	5.42845	43.04		SMALL_051_ROI_034
1236		SMALL_051	N-N	-0.0297784	SMALL_051_ROI_038	141.909	52.7245		SMALL_051_ROI_035
1237		SMALL_051	N-N	-0.0193931	SMALL_051_ROI_038	33.652	32.1525		SMALL_051_ROI_036
1238		SMALL_051	N-N	1	SMALL_051_ROI_038	0	0		SMALL_051_ROI_038
1239		SMALL_051	N-N	0.00206363	SMALL_051_ROI_038	61.6587	7.56945		SMALL_051_ROI_039
1240		SMALL_051	N-N	-0.031724	SMALL_051_ROI_038	127.674	11.1079		SMALL_051_ROI_041
1241		SMALL_051	N-N	-0.0251107	SMALL_051_ROI_038	77.6977	17.998		SMALL_051_ROI_045
1242		SMALL_051	N-N	0.0139377	SMALL_051_ROI_038	60.5731	35.9138		SMALL_051_ROI_050
1243		SMALL_051	N-N	-0.023074	SMALL_051_ROI_038	62.806	55.3558		SMALL_051_ROI_052
1244		SMALL_051	N-N	-0.00252962	SMALL_051_ROI_038	71.9739	68.2046		SMALL_051_ROI_057
1245		SMALL_051	N-N	0.054218	SMALL_051_ROI_038	131.483	38.26		SMALL_051_ROI_063
1246		SMALL_051	N-N	-0.00876613	SMALL_051_ROI_038	68.2187	67.484		SMALL_051_ROI_065
1247		SMALL_051	N-N	-0.0214879	SMALL_051_ROI_038	4.41366	67.8797		SMALL_051_ROI_066
1248		SMALL_051	N-N	0.0389192	SMALL_051_ROI_038	64.6512	73.7476		SMALL_051_ROI_067
1249		SMALL_051	N-N	0.069316	SMALL_051_ROI_038	63.3135	82.0563		SMALL_051_ROI_068
1250		SMALL_051	N-N	0.00476815	SMALL_051_ROI_038	8.00854	71.274		SMALL_051_ROI_069
1251		SMALL_051	N-N	0.0587464	SMALL_051_ROI_038	12.6481	45.8921		SMALL_051_ROI_071
1252		SMALL_051	N-N	-0.00564732	SMALL_051_ROI_038	116.009	64.2211		SMALL_051_ROI_072
1253		SMALL_051	N-N	-0.0186526	SMALL_051_ROI_038	3.21791	80.891		SMALL_051_ROI_075
1254		SMALL_051	N-N	0.0651877	SMALL_051_ROI_038	45.6452	75.1303		SMALL_051_ROI_079
1255		SMALL_051	N-N	0.0440153	SMALL_051_ROI_038	63.2585	84.205		SMALL_051_ROI_088
1256		SMALL_051	N-N	-0.00302956	SMALL_051_ROI_038	58.7804	92.2366		SMALL_051_ROI_091
1257		SMALL_051	N-N	0.00331901	SMALL_051_ROI_038	68.4022	79.6278		SMALL_051_ROI_093
1258		SMALL_051	N-N	-0.0278759	SMALL_051_ROI_038	58.4253	54.0775		SMALL_051_ROI_094
1259		SMALL_051	N-N	0.0285861	SMALL_051_ROI_038	130.545	49.0708		SMALL_051_ROI_097
1260		SMALL_051	N-N	-0.0466432	SMALL_051_ROI_039	76.1652	59.304		SMALL_051_ROI_002
1261		SMALL_051	N-N	0.0343728	SMALL_051_ROI_039	18.4871	52.0038		SMALL_051_ROI_003
1262		SMALL_051	N-N	0.0351884	SMALL_051_ROI_039	67.4811	44.4864		SMALL_051_ROI_005
1263		SMALL_051	N-N	0.164587	SMALL_051_ROI_039	54.0599	37.0883		SMALL_051_ROI_006
1264		SMALL_051	N-N	0.254703	SMALL_051_ROI_039	7.59589	16.8643		SMALL_051_ROI_013
1265		SMALL_051	N-N	-0.051203	SMALL_051_ROI_039	65.3622	19.4073		SMALL_051_ROI_016
1266		SMALL_051	N-N	0.194023	SMALL_051_ROI_039	3.93433	69.3136		SMALL_051_ROI_018
1267		SMALL_051	N-N	0.198053	SMALL_051_ROI_039	9.76102	56.4354		SMALL_051_ROI_019
1268		SMALL_051	N-N	0.0531122	SMALL_051_ROI_039	41.1502	46.3641		SMALL_051_ROI_020
1269		SMALL_051	N-N	0.103252	SMALL_051_ROI_039	28.9002	49.9845		SMALL_051_ROI_022
1270		SMALL_051	N-N	0.309646	SMALL_051_ROI_039	4.14043	64.3025		SMALL_051_ROI_033
1271		SMALL_051	N-N	0.0152437	SMALL_051_ROI_039	67.0872	35.4719		SMALL_051_ROI_034
1272		SMALL_051	N-N	0.0861806	SMALL_051_ROI_039	80.2501	45.9691		SMALL_051_ROI_035
1273		SMALL_051	N-N	0.108014	SMALL_051_ROI_039	28.0067	27.6725		SMALL_051_ROI_036
1274		SMALL_051	N-N	0.00206363	SMALL_051_ROI_039	61.6587	7.56945		SMALL_051_ROI_038
1275		SMALL_051	N-N	1	SMALL_051_ROI_039	0	0		SMALL_051_ROI_039
1276		SMALL_051	N-N	0.029943	SMALL_051_ROI_039	66.0155	12.0528		SMALL_051_ROI_041
1277		SMALL_051	N-N	0.0831058	SMALL_051_ROI_039	16.0389	25.5004		SMALL_051_ROI_045
1278		SMALL_051	N-N	0.192809	SMALL_051_ROI_039	1.08567	34.7353		SMALL_051_ROI_050
1279		SMALL_051	N-N	0.206251	SMALL_051_ROI_039	1.14727	51.5556		SMALL_051_ROI_052
1280		SMALL_051	N-N	0.0364992	SMALL_051_ROI_039	10.3152	64.7074		SMALL_051_ROI_057
1281		SMALL_051	N-N	0.0669205	SMALL_051_ROI_039	69.8239	41.5547		SMALL_051_ROI_063
1282		SMALL_051	N-N	0.139308	SMALL_051_ROI_039	6.56	71.1442		SMALL_051_ROI_065
1283		SMALL_051	N-N	-0.0265495	SMALL_051_ROI_039	66.0724	69.8564		SMALL_051_ROI_066
1284		SMALL_051	N-N	0.347166	SMALL_051_ROI_039	2.99244	76.312		SMALL_051_ROI_067
1285		SMALL_051	N-N	0.277577	SMALL_051_ROI_039	1.6548	84.401		SMALL_051_ROI_068
1286		SMALL_051	N-N	0.0721066	SMALL_051_ROI_039	53.6502	71.9852		SMALL_051_ROI_069
1287		SMALL_051	N-N	0.206868	SMALL_051_ROI_039	49.0107	52.0267		SMALL_051_ROI_071
1288		SMALL_051	N-N	-0.0466066	SMALL_051_ROI_039	54.3498	70.5391		SMALL_051_ROI_072
1289		SMALL_051	N-N	-0.0561004	SMALL_051_ROI_039	58.4408	87.2805		SMALL_051_ROI_075
1290		SMALL_051	N-N	-0.019104	SMALL_051_ROI_039	16.0136	80.1142		SMALL_051_ROI_079
1291		SMALL_051	N-N	0.25291	SMALL_051_ROI_039	1.5998	84.2756		SMALL_051_ROI_088
1292		SMALL_051	N-N	0.281878	SMALL_051_ROI_039	2.87834	91.5116		SMALL_051_ROI_091
1293		SMALL_051	N-N	0.142686	SMALL_051_ROI_039	6.7435	78.3165		SMALL_051_ROI_093
1294		SMALL_051	N-N	0.150963	SMALL_051_ROI_039	3.23344	46.7477		SMALL_051_ROI_094
1295		SMALL_051	N-N	-0.0410697	SMALL_051_ROI_039	68.8858	47.6478		SMALL_051_ROI_097
1296		SMALL_051	N-N	0.0453413	SMALL_051_ROI_041	142.181	66.8447		SMALL_051_ROI_002
1297		SMALL_051	N-N	0.0151773	SMALL_051_ROI_041	84.5026	58.9472		SMALL_051_ROI_003
1298		SMALL_051	N-N	0.103064	SMALL_051_ROI_041	1.46558	54.536		SMALL_051_ROI_005
1299		SMALL_051	N-N	0.00594541	SMALL_051_ROI_041	11.9557	48.2284		SMALL_051_ROI_006
1300		SMALL_051	N-N	-0.047677	SMALL_051_ROI_041	73.6114	27.8181		SMALL_051_ROI_013
1301		SMALL_051	N-N	0.0740605	SMALL_051_ROI_041	0.653335	23.3951		SMALL_051_ROI_016
1302		SMALL_051	N-N	-0.0706424	SMALL_051_ROI_041	69.9499	76.28		SMALL_051_ROI_018
1303		SMALL_051	N-N	-0.0308819	SMALL_051_ROI_041	75.7766	62.4116		SMALL_051_ROI_019
1304		SMALL_051	N-N	0.0776427	SMALL_051_ROI_041	107.166	51.406		SMALL_051_ROI_020
1305		SMALL_051	N-N	-0.0484587	SMALL_051_ROI_041	94.9157	59.4901		SMALL_051_ROI_022
1306		SMALL_051	N-N	-0.0402695	SMALL_051_ROI_041	70.156	69.801		SMALL_051_ROI_033
1307		SMALL_051	N-N	0.0147338	SMALL_051_ROI_041	133.103	41.9358		SMALL_051_ROI_034
1308		SMALL_051	N-N	0.111688	SMALL_051_ROI_041	14.2346	46.8771		SMALL_051_ROI_035
1309		SMALL_051	N-N	-0.0567525	SMALL_051_ROI_041	94.0223	23.1779		SMALL_051_ROI_036
1310		SMALL_051	N-N	-0.031724	SMALL_051_ROI_041	127.674	11.1079		SMALL_051_ROI_038
1311		SMALL_051	N-N	0.029943	SMALL_051_ROI_041	66.0155	12.0528		SMALL_051_ROI_039
1312		SMALL_051	N-N	1	SMALL_051_ROI_041	0	0		SMALL_051_ROI_041
1313		SMALL_051	N-N	0.0416558	SMALL_051_ROI_041	49.9766	21.649		SMALL_051_ROI_045
1314		SMALL_051	N-N	-0.0450179	SMALL_051_ROI_041	67.1012	24.8254		SMALL_051_ROI_050
1315		SMALL_051	N-N	0.011771	SMALL_051_ROI_041	64.8683	45.1982		SMALL_051_ROI_052
1316		SMALL_051	N-N	0.0364591	SMALL_051_ROI_041	55.7004	57.758		SMALL_051_ROI_057
1317		SMALL_051	N-N	0.104874	SMALL_051_ROI_041	3.80838	29.5635		SMALL_051_ROI_063
1318		SMALL_051	N-N	-0.00989297	SMALL_051_ROI_041	59.4555	59.1683		SMALL_051_ROI_065
1319		SMALL_051	N-N	0.0144577	SMALL_051_ROI_041	132.088	57.9301		SMALL_051_ROI_066
1320		SMALL_051	N-N	0.0245039	SMALL_051_ROI_041	63.0231	64.2818		SMALL_051_ROI_067
1321		SMALL_051	N-N	0.0807637	SMALL_051_ROI_041	64.3607	72.4063		SMALL_051_ROI_068
1322		SMALL_051	N-N	0.0135206	SMALL_051_ROI_041	119.666	60.5852		SMALL_051_ROI_069
1323		SMALL_051	N-N	-0.0380639	SMALL_051_ROI_041	115.026	42.147		SMALL_051_ROI_071
1324		SMALL_051	N-N	0.10899	SMALL_051_ROI_041	11.6657	60.733		SMALL_051_ROI_072
1325		SMALL_051	N-N	-0.0070898	SMALL_051_ROI_041	124.456	77.4789		SMALL_051_ROI_075
1326		SMALL_051	N-N	0.0539754	SMALL_051_ROI_041	82.0291	68.7173		SMALL_051_ROI_079
1327		SMALL_051	N-N	-0.0317859	SMALL_051_ROI_041	64.4157	73.2957		SMALL_051_ROI_088
1328		SMALL_051	N-N	-0.0161689	SMALL_051_ROI_041	68.8939	81.1644		SMALL_051_ROI_091
1329		SMALL_051	N-N	-0.0238394	SMALL_051_ROI_041	59.272	68.5203		SMALL_051_ROI_093
1330		SMALL_051	N-N	-0.0494333	SMALL_051_ROI_041	69.249	50.2903		SMALL_051_ROI_094
1331		SMALL_051	N-N	0.0811687	SMALL_051_ROI_041	2.87022	37.9833		SMALL_051_ROI_097
1332		SMALL_051	N-N	0.00283114	SMALL_051_ROI_045	92.2041	54.3911		SMALL_051_ROI_002
1333		SMALL_051	N-N	-0.0115776	SMALL_051_ROI_045	34.526	45.9448		SMALL_051_ROI_003
1334		SMALL_051	N-N	0.00604901	SMALL_051_ROI_045	51.4422	49.1283		SMALL_051_ROI_005
1335		SMALL_051	N-N	0.0372392	SMALL_051_ROI_045	38.0209	47.2794		SMALL_051_ROI_006
1336		SMALL_051	N-N	0.0512019	SMALL_051_ROI_045	23.6348	41.3465		SMALL_051_ROI_013
1337		SMALL_051	N-N	0.106893	SMALL_051_ROI_045	49.3233	43.5032		SMALL_051_ROI_016
1338		SMALL_051	N-N	-0.00706876	SMALL_051_ROI_045	19.9733	94.8122		SMALL_051_ROI_018
1339		SMALL_051	N-N	-0.0483867	SMALL_051_ROI_045	25.8	81.782		SMALL_051_ROI_019
1340		SMALL_051	N-N	0.011989	SMALL_051_ROI_045	57.1891	71.3742		SMALL_051_ROI_020
1341		SMALL_051	N-N	0.0577086	SMALL_051_ROI_045	44.9391	74.8384		SMALL_051_ROI_022
1342		SMALL_051	N-N	0.0251394	SMALL_051_ROI_045	20.1794	89.5433		SMALL_051_ROI_033
1343		SMALL_051	N-N	-0.0233732	SMALL_051_ROI_045	83.1261	60.8423		SMALL_051_ROI_034
1344		SMALL_051	N-N	0.059328	SMALL_051_ROI_045	64.2112	68.3913		SMALL_051_ROI_035
1345		SMALL_051	N-N	0.0820007	SMALL_051_ROI_045	44.0457	44.558		SMALL_051_ROI_036
1346		SMALL_051	N-N	-0.0251107	SMALL_051_ROI_045	77.6977	17.998		SMALL_051_ROI_038
1347		SMALL_051	N-N	0.0831058	SMALL_051_ROI_045	16.0389	25.5004		SMALL_051_ROI_039
1348		SMALL_051	N-N	0.0416558	SMALL_051_ROI_045	49.9766	21.649		SMALL_051_ROI_041
1349		SMALL_051	N-N	1	SMALL_051_ROI_045	0	0		SMALL_051_ROI_045
1350		SMALL_051	N-N	0.0159778	SMALL_051_ROI_045	17.1246	41.7893		SMALL_051_ROI_050
1351		SMALL_051	N-N	-0.0312845	SMALL_051_ROI_045	14.8917	64.917		SMALL_051_ROI_052
1352		SMALL_051	N-N	0.0712356	SMALL_051_ROI_045	5.72377	76.5955		SMALL_051_ROI_057
1353		SMALL_051	N-N	0.0501851	SMALL_051_ROI_045	53.785	33.1873		SMALL_051_ROI_063
1354		SMALL_051	N-N	0.00379002	SMALL_051_ROI_045	9.47894	58.9622		SMALL_051_ROI_065
1355		SMALL_051	N-N	0.0459859	SMALL_051_ROI_045	82.1113	63.6337		SMALL_051_ROI_066
1356		SMALL_051	N-N	0.0423959	SMALL_051_ROI_045	13.0465	67.7685		SMALL_051_ROI_067
1357		SMALL_051	N-N	0.0010081	SMALL_051_ROI_045	14.3841	76.3254		SMALL_051_ROI_068
1358		SMALL_051	N-N	0.0617508	SMALL_051_ROI_045	69.6891	69.9575		SMALL_051_ROI_069
1359		SMALL_051	N-N	-0.0175033	SMALL_051_ROI_045	65.0496	31.4885		SMALL_051_ROI_071
1360		SMALL_051	N-N	0.0436159	SMALL_051_ROI_045	38.3109	48.7136		SMALL_051_ROI_072
1361		SMALL_051	N-N	0.00130247	SMALL_051_ROI_045	74.4798	64.9828		SMALL_051_ROI_075
1362		SMALL_051	N-N	0.136585	SMALL_051_ROI_045	32.0525	62.8845		SMALL_051_ROI_079
1363		SMALL_051	N-N	0.0299909	SMALL_051_ROI_045	14.4391	83.9181		SMALL_051_ROI_088
1364		SMALL_051	N-N	-0.00752992	SMALL_051_ROI_045	18.9173	93.5892		SMALL_051_ROI_091
1365		SMALL_051	N-N	-0.0287331	SMALL_051_ROI_045	9.29544	82.7241		SMALL_051_ROI_093
1366		SMALL_051	N-N	-0.0157401	SMALL_051_ROI_045	19.2724	71.039		SMALL_051_ROI_094
1367		SMALL_051	N-N	0.138831	SMALL_051_ROI_045	52.8468	54.0382		SMALL_051_ROI_097
1368		SMALL_051	N-N	-0.034221	SMALL_051_ROI_050	75.0795	91.5969		SMALL_051_ROI_002
1369		SMALL_051	N-N	0.0553718	SMALL_051_ROI_050	17.4014	83.6059		SMALL_051_ROI_003
1370		SMALL_051	N-N	0.0683689	SMALL_051_ROI_050	68.5668	78.9795		SMALL_051_ROI_005
1371		SMALL_051	N-N	-0.0201582	SMALL_051_ROI_050	55.1456	71.8025		SMALL_051_ROI_006
1372		SMALL_051	N-N	0.327189	SMALL_051_ROI_050	6.51022	45.4342		SMALL_051_ROI_013
1373		SMALL_051	N-N	-0.0349938	SMALL_051_ROI_050	66.4479	31.6886		SMALL_051_ROI_016
1374		SMALL_051	N-N	0.183233	SMALL_051_ROI_050	2.84866	79.0277		SMALL_051_ROI_018
1375		SMALL_051	N-N	0.167169	SMALL_051_ROI_050	8.67535	64.1666		SMALL_051_ROI_019
1376		SMALL_051	N-N	0.0464094	SMALL_051_ROI_050	40.0645	52.6635		SMALL_051_ROI_020
1377		SMALL_051	N-N	0.0597039	SMALL_051_ROI_050	27.8145	69.7216		SMALL_051_ROI_022
1378		SMALL_051	N-N	0.196858	SMALL_051_ROI_050	3.05477	69.7665		SMALL_051_ROI_033
1379		SMALL_051	N-N	0.00544459	SMALL_051_ROI_050	66.0015	47.8792		SMALL_051_ROI_034
1380		SMALL_051	N-N	0.0636989	SMALL_051_ROI_050	81.3358	40.5158		SMALL_051_ROI_035
1381		SMALL_051	N-N	0.125609	SMALL_051_ROI_050	26.9211	16.2807		SMALL_051_ROI_036
1382		SMALL_051	N-N	0.0139377	SMALL_051_ROI_050	60.5731	35.9138		SMALL_051_ROI_038
1383		SMALL_051	N-N	0.192809	SMALL_051_ROI_050	1.08567	34.7353		SMALL_051_ROI_039
1384		SMALL_051	N-N	-0.0450179	SMALL_051_ROI_050	67.1012	24.8254		SMALL_051_ROI_041
1385		SMALL_051	N-N	0.0159778	SMALL_051_ROI_050	17.1246	41.7893		SMALL_051_ROI_045
1386		SMALL_051	N-N	1	SMALL_051_ROI_050	0	0		SMALL_051_ROI_050
1387		SMALL_051	N-N	0.233699	SMALL_051_ROI_050	2.23294	24.2019		SMALL_051_ROI_052
1388		SMALL_051	N-N	0.0812928	SMALL_051_ROI_050	11.4008	34.9062		SMALL_051_ROI_057
1389		SMALL_051	N-N	0.0787521	SMALL_051_ROI_050	70.9096	22.8949		SMALL_051_ROI_063
1390		SMALL_051	N-N	0.116155	SMALL_051_ROI_050	7.64567	46.8242		SMALL_051_ROI_065
1391		SMALL_051	N-N	-0.0567294	SMALL_051_ROI_050	64.9867	39.4387		SMALL_051_ROI_066
1392		SMALL_051	N-N	0.278321	SMALL_051_ROI_050	4.07811	47.3107		SMALL_051_ROI_067
1393		SMALL_051	N-N	0.216104	SMALL_051_ROI_050	2.74047	54.2799		SMALL_051_ROI_068
1394		SMALL_051	N-N	0.105052	SMALL_051_ROI_050	52.5645	38.5135		SMALL_051_ROI_069
1395		SMALL_051	N-N	0.278497	SMALL_051_ROI_050	47.925	45.5878		SMALL_051_ROI_071
1396		SMALL_051	N-N	-0.0955171	SMALL_051_ROI_050	55.4355	61.7853		SMALL_051_ROI_072
1397		SMALL_051	N-N	-0.069211	SMALL_051_ROI_050	57.3552	77.174		SMALL_051_ROI_075
1398		SMALL_051	N-N	-0.0549706	SMALL_051_ROI_050	14.9279	61.3532		SMALL_051_ROI_079
1399		SMALL_051	N-N	0.292624	SMALL_051_ROI_050	2.68547	49.8563		SMALL_051_ROI_088
1400		SMALL_051	N-N	0.220193	SMALL_051_ROI_050	1.79267	56.7771		SMALL_051_ROI_091
1401		SMALL_051	N-N	0.108639	SMALL_051_ROI_050	7.82917	43.7672		SMALL_051_ROI_093
1402		SMALL_051	N-N	0.133692	SMALL_051_ROI_050	2.14778	48.6483		SMALL_051_ROI_094
1403		SMALL_051	N-N	-0.0337618	SMALL_051_ROI_050	69.9714	13.1581		SMALL_051_ROI_097
1404		SMALL_051	N-N	-0.0570055	SMALL_051_ROI_052	77.3125	110.811		SMALL_051_ROI_002
1405		SMALL_051	N-N	0.071189	SMALL_051_ROI_052	19.6343	103.319		SMALL_051_ROI_003
1406		SMALL_051	N-N	0.0248587	SMALL_051_ROI_052	66.3338	95.2573		SMALL_051_ROI_005
1407		SMALL_051	N-N	0.0309348	SMALL_051_ROI_052	52.9126	86.3454		SMALL_051_ROI_006
1408		SMALL_051	N-N	0.295077	SMALL_051_ROI_052	8.74316	55.7775		SMALL_051_ROI_013
1409		SMALL_051	N-N	-0.0218316	SMALL_051_ROI_052	64.2149	38.9954		SMALL_051_ROI_016
1410		SMALL_051	N-N	0.198329	SMALL_051_ROI_052	5.08161	70.0589		SMALL_051_ROI_018
1411		SMALL_051	N-N	0.263613	SMALL_051_ROI_052	10.9083	55.9859		SMALL_051_ROI_019
1412		SMALL_051	N-N	0.169599	SMALL_051_ROI_052	42.2975	46.0841		SMALL_051_ROI_020
1413		SMALL_051	N-N	0.20096	SMALL_051_ROI_052	30.0475	69.0765		SMALL_051_ROI_022
1414		SMALL_051	N-N	0.295312	SMALL_051_ROI_052	5.28771	59.124		SMALL_051_ROI_033
1415		SMALL_051	N-N	0.114217	SMALL_051_ROI_052	68.2345	47.0505		SMALL_051_ROI_034
1416		SMALL_051	N-N	0.147467	SMALL_051_ROI_052	79.1028	29.4629		SMALL_051_ROI_035
1417		SMALL_051	N-N	0.145065	SMALL_051_ROI_052	29.154	24.0033		SMALL_051_ROI_036
1418		SMALL_051	N-N	-0.023074	SMALL_051_ROI_052	62.806	55.3558		SMALL_051_ROI_038
1419		SMALL_051	N-N	0.206251	SMALL_051_ROI_052	1.14727	51.5556		SMALL_051_ROI_039
1420		SMALL_051	N-N	0.011771	SMALL_051_ROI_052	64.8683	45.1982		SMALL_051_ROI_041
1421		SMALL_051	N-N	-0.0312845	SMALL_051_ROI_052	14.8917	64.917		SMALL_051_ROI_045
1422		SMALL_051	N-N	0.233699	SMALL_051_ROI_052	2.23294	24.2019		SMALL_051_ROI_050
1423		SMALL_051	N-N	1	SMALL_051_ROI_052	0	0		SMALL_051_ROI_052
1424		SMALL_051	N-N	0.146623	SMALL_051_ROI_052	9.1679	13.3018		SMALL_051_ROI_057
1425		SMALL_051	N-N	0.0251925	SMALL_051_ROI_052	68.6767	45.4017		SMALL_051_ROI_063
1426		SMALL_051	N-N	0.038964	SMALL_051_ROI_052	5.41273	62.0633		SMALL_051_ROI_065
1427		SMALL_051	N-N	-0.070509	SMALL_051_ROI_052	67.2197	49.188		SMALL_051_ROI_066
1428		SMALL_051	N-N	0.281126	SMALL_051_ROI_052	1.84517	57.6661		SMALL_051_ROI_067
1429		SMALL_051	N-N	0.208637	SMALL_051_ROI_052	0.507524	62.077		SMALL_051_ROI_068
1430		SMALL_051	N-N	-0.00917747	SMALL_051_ROI_052	54.7975	41.9123		SMALL_051_ROI_069
1431		SMALL_051	N-N	0.276783	SMALL_051_ROI_052	50.158	68.7838		SMALL_051_ROI_071
1432		SMALL_051	N-N	-0.0156547	SMALL_051_ROI_052	53.2025	83.5704		SMALL_051_ROI_072
1433		SMALL_051	N-N	-0.0269922	SMALL_051_ROI_052	59.5881	97.8204		SMALL_051_ROI_075
1434		SMALL_051	N-N	-0.0279011	SMALL_051_ROI_052	17.1608	78.8995		SMALL_051_ROI_079
1435		SMALL_051	N-N	0.245808	SMALL_051_ROI_052	0.452529	47.0079		SMALL_051_ROI_088
1436		SMALL_051	N-N	0.317626	SMALL_051_ROI_052	4.02562	48.7209		SMALL_051_ROI_091
1437		SMALL_051	N-N	0.318531	SMALL_051_ROI_052	5.59623	34.2051		SMALL_051_ROI_093
1438		SMALL_051	N-N	0.292201	SMALL_051_ROI_052	4.38072	40.1213		SMALL_051_ROI_094
1439		SMALL_051	N-N	-0.0267559	SMALL_051_ROI_052	67.7385	17.7883		SMALL_051_ROI_097
1440		SMALL_051	N-N	0.0559399	SMALL_051_ROI_057	86.4804	123.875		SMALL_051_ROI_002
1441		SMALL_051	N-N	0.0410836	SMALL_051_ROI_057	28.8022	116.291		SMALL_051_ROI_003
1442		SMALL_051	N-N	0.0659277	SMALL_051_ROI_057	57.1659	108.545		SMALL_051_ROI_005
1443		SMALL_051	N-N	-0.0672517	SMALL_051_ROI_057	43.7447	99.6438		SMALL_051_ROI_006
1444		SMALL_051	N-N	0.101702	SMALL_051_ROI_057	17.9111	68.9784		SMALL_051_ROI_013
1445		SMALL_051	N-N	-0.0157693	SMALL_051_ROI_057	55.047	52.1656		SMALL_051_ROI_016
1446		SMALL_051	N-N	0.0743847	SMALL_051_ROI_057	14.2495	77.9525		SMALL_051_ROI_018
1447		SMALL_051	N-N	0.100412	SMALL_051_ROI_057	20.0762	64.7881		SMALL_051_ROI_019
1448		SMALL_051	N-N	0.151196	SMALL_051_ROI_057	51.4654	56.0482		SMALL_051_ROI_020
1449		SMALL_051	N-N	0.0270966	SMALL_051_ROI_057	39.2154	80.1573		SMALL_051_ROI_022
1450		SMALL_051	N-N	0.0560804	SMALL_051_ROI_057	14.4556	66.5963		SMALL_051_ROI_033
1451		SMALL_051	N-N	-0.00902855	SMALL_051_ROI_057	77.4024	58.7358		SMALL_051_ROI_034
1452		SMALL_051	N-N	0.143321	SMALL_051_ROI_057	69.9349	38.9972		SMALL_051_ROI_035
1453		SMALL_051	N-N	0.0340697	SMALL_051_ROI_057	38.3219	37.2662		SMALL_051_ROI_036
1454		SMALL_051	N-N	-0.00252962	SMALL_051_ROI_057	71.9739	68.2046		SMALL_051_ROI_038
1455		SMALL_051	N-N	0.0364992	SMALL_051_ROI_057	10.3152	64.7074		SMALL_051_ROI_039
1456		SMALL_051	N-N	0.0364591	SMALL_051_ROI_057	55.7004	57.758		SMALL_051_ROI_041
1457		SMALL_051	N-N	0.0712356	SMALL_051_ROI_057	5.72377	76.5955		SMALL_051_ROI_045
1458		SMALL_051	N-N	0.0812928	SMALL_051_ROI_057	11.4008	34.9062		SMALL_051_ROI_050
1459		SMALL_051	N-N	0.146623	SMALL_051_ROI_057	9.1679	13.3018		SMALL_051_ROI_052
1460		SMALL_051	N-N	1	SMALL_051_ROI_057	0	0		SMALL_051_ROI_057
1461		SMALL_051	N-N	0.0248525	SMALL_051_ROI_057	59.5087	53.3252		SMALL_051_ROI_063
1462		SMALL_051	N-N	-0.00268154	SMALL_051_ROI_057	3.75517	64.2447		SMALL_051_ROI_065
1463		SMALL_051	N-N	-0.0642183	SMALL_051_ROI_057	76.3876	49.2674		SMALL_051_ROI_066
1464		SMALL_051	N-N	0.111869	SMALL_051_ROI_057	7.32273	57.321		SMALL_051_ROI_067
1465		SMALL_051	N-N	0.0416079	SMALL_051_ROI_057	8.66038	59.992		SMALL_051_ROI_068
1466		SMALL_051	N-N	0.0132651	SMALL_051_ROI_057	63.9654	39.4251		SMALL_051_ROI_069
1467		SMALL_051	N-N	0.09458	SMALL_051_ROI_057	59.3259	76.6064		SMALL_051_ROI_071
1468		SMALL_051	N-N	-0.00293777	SMALL_051_ROI_057	44.0346	89.6339		SMALL_051_ROI_072
1469		SMALL_051	N-N	-0.0274428	SMALL_051_ROI_057	68.756	102.614		SMALL_051_ROI_075
1470		SMALL_051	N-N	-0.00251575	SMALL_051_ROI_057	26.3287	81.8133		SMALL_051_ROI_079
1471		SMALL_051	N-N	0.120181	SMALL_051_ROI_057	8.71537	40.3995		SMALL_051_ROI_088
1472		SMALL_051	N-N	0.0482922	SMALL_051_ROI_057	13.1935	39.2189		SMALL_051_ROI_091
1473		SMALL_051	N-N	0.0981392	SMALL_051_ROI_057	3.57167	25.3966		SMALL_051_ROI_093
1474		SMALL_051	N-N	0.164602	SMALL_051_ROI_057	13.5486	49.7095		SMALL_051_ROI_094
1475		SMALL_051	N-N	-0.0430141	SMALL_051_ROI_057	58.5706	24.4773		SMALL_051_ROI_097
1476		SMALL_051	N-N	0.00399693	SMALL_051_ROI_063	145.989	87.5549		SMALL_051_ROI_002
1477		SMALL_051	N-N	0.0415719	SMALL_051_ROI_063	88.311	79.1174		SMALL_051_ROI_003
1478		SMALL_051	N-N	0.0168414	SMALL_051_ROI_063	2.3428	80.2079		SMALL_051_ROI_005
1479		SMALL_051	N-N	-0.00713979	SMALL_051_ROI_063	15.764	75.8562		SMALL_051_ROI_006
1480		SMALL_051	N-N	0.0754687	SMALL_051_ROI_063	77.4198	57.0703		SMALL_051_ROI_013
1481		SMALL_051	N-N	0.189648	SMALL_051_ROI_063	4.46172	48.2483		SMALL_051_ROI_016
1482		SMALL_051	N-N	-0.00167624	SMALL_051_ROI_063	73.7583	99.6761		SMALL_051_ROI_018
1483		SMALL_051	N-N	-0.0040175	SMALL_051_ROI_063	79.5849	84.9463		SMALL_051_ROI_019
1484		SMALL_051	N-N	0.0280164	SMALL_051_ROI_063	110.974	73.3663		SMALL_051_ROI_020
1485		SMALL_051	N-N	-0.0529378	SMALL_051_ROI_063	98.7241	86.8197		SMALL_051_ROI_022
1486		SMALL_051	N-N	0.0140703	SMALL_051_ROI_063	73.9644	91.193		SMALL_051_ROI_033
1487		SMALL_051	N-N	0.0282096	SMALL_051_ROI_063	136.911	66.5824		SMALL_051_ROI_034
1488		SMALL_051	N-N	0.0145462	SMALL_051_ROI_063	10.4262	62.8916		SMALL_051_ROI_035
1489		SMALL_051	N-N	0.00841513	SMALL_051_ROI_063	97.8307	37.0216		SMALL_051_ROI_036
1490		SMALL_051	N-N	0.054218	SMALL_051_ROI_063	131.483	38.26		SMALL_051_ROI_038
1491		SMALL_051	N-N	0.0669205	SMALL_051_ROI_063	69.8239	41.5547		SMALL_051_ROI_039
1492		SMALL_051	N-N	0.104874	SMALL_051_ROI_063	3.80838	29.5635		SMALL_051_ROI_041
1493		SMALL_051	N-N	0.0501851	SMALL_051_ROI_063	53.785	33.1873		SMALL_051_ROI_045
1494		SMALL_051	N-N	0.0787521	SMALL_051_ROI_063	70.9096	22.8949		SMALL_051_ROI_050
1495		SMALL_051	N-N	0.0251925	SMALL_051_ROI_063	68.6767	45.4017		SMALL_051_ROI_052
1496		SMALL_051	N-N	0.0248525	SMALL_051_ROI_063	59.5087	53.3252		SMALL_051_ROI_057
1497		SMALL_051	N-N	1	SMALL_051_ROI_063	0	0		SMALL_051_ROI_063
1498		SMALL_051	N-N	0.0455246	SMALL_051_ROI_063	63.2639	29.6053		SMALL_051_ROI_065
1499		SMALL_051	N-N	0.161462	SMALL_051_ROI_063	135.896	30.6173		SMALL_051_ROI_066
1500		SMALL_051	N-N	0.0986801	SMALL_051_ROI_063	66.8315	35.6565		SMALL_051_ROI_067
1501		SMALL_051	N-N	0.102653	SMALL_051_ROI_063	68.1691	44.0958		SMALL_051_ROI_068
1502		SMALL_051	N-N	0.0717148	SMALL_051_ROI_063	123.474	37.0087		SMALL_051_ROI_069
1503		SMALL_051	N-N	0.045912	SMALL_051_ROI_063	118.835	23.4328		SMALL_051_ROI_071
1504		SMALL_051	N-N	0.0328742	SMALL_051_ROI_063	15.4741	38.8918		SMALL_051_ROI_072
1505		SMALL_051	N-N	0.0678117	SMALL_051_ROI_063	128.265	54.4036		SMALL_051_ROI_075
1506		SMALL_051	N-N	0.0760806	SMALL_051_ROI_063	85.8375	40.6003		SMALL_051_ROI_079
1507		SMALL_051	N-N	0.10074	SMALL_051_ROI_063	68.2241	51.1482		SMALL_051_ROI_088
1508		SMALL_051	N-N	0.0127905	SMALL_051_ROI_063	72.7023	61.4574		SMALL_051_ROI_091
1509		SMALL_051	N-N	0.0902363	SMALL_051_ROI_063	63.0804	52.1688		SMALL_051_ROI_093
1510		SMALL_051	N-N	0.00662749	SMALL_051_ROI_063	73.0574	70.1404		SMALL_051_ROI_094
1511		SMALL_051	N-N	0.142336	SMALL_051_ROI_063	0.938156	28.8861		SMALL_051_ROI_097
1512		SMALL_051	N-N	-0.0322904	SMALL_051_ROI_065	82.7252	112.222		SMALL_051_ROI_002
1513		SMALL_051	N-N	-0.00568204	SMALL_051_ROI_065	25.0471	103.809		SMALL_051_ROI_003
1514		SMALL_051	N-N	-0.0172357	SMALL_051_ROI_065	60.9211	107.858		SMALL_051_ROI_005
1515		SMALL_051	N-N	-0.00467903	SMALL_051_ROI_065	47.4999	104.54		SMALL_051_ROI_006
1516		SMALL_051	N-N	0.081799	SMALL_051_ROI_065	14.1559	86.5913		SMALL_051_ROI_013
1517		SMALL_051	N-N	-0.0246896	SMALL_051_ROI_065	58.8022	76.6225		SMALL_051_ROI_016
1518		SMALL_051	N-N	0.0601439	SMALL_051_ROI_065	10.4943	125.836		SMALL_051_ROI_018
1519		SMALL_051	N-N	0.0756122	SMALL_051_ROI_065	16.321	110.973		SMALL_051_ROI_019
1520		SMALL_051	N-N	-0.0229349	SMALL_051_ROI_065	47.7102	99.4858		SMALL_051_ROI_020
1521		SMALL_051	N-N	0.016785	SMALL_051_ROI_065	35.4602	115.354		SMALL_051_ROI_022
1522		SMALL_051	N-N	0.0676342	SMALL_051_ROI_065	10.7004	116.373		SMALL_051_ROI_033
1523		SMALL_051	N-N	0.0419032	SMALL_051_ROI_065	73.6472	94.2174		SMALL_051_ROI_034
1524		SMALL_051	N-N	0.0166993	SMALL_051_ROI_065	73.6901	86.5362		SMALL_051_ROI_035
1525		SMALL_051	N-N	0.0317958	SMALL_051_ROI_065	34.5667	62.9908		SMALL_051_ROI_036
1526		SMALL_051	N-N	-0.00876613	SMALL_051_ROI_065	68.2187	67.484		SMALL_051_ROI_038
1527		SMALL_051	N-N	0.139308	SMALL_051_ROI_065	6.56	71.1442		SMALL_051_ROI_039
1528		SMALL_051	N-N	-0.00989297	SMALL_051_ROI_065	59.4555	59.1683		SMALL_051_ROI_041
1529		SMALL_051	N-N	0.00379002	SMALL_051_ROI_065	9.47894	58.9622		SMALL_051_ROI_045
1530		SMALL_051	N-N	0.116155	SMALL_051_ROI_065	7.64567	46.8242		SMALL_051_ROI_050
1531		SMALL_051	N-N	0.038964	SMALL_051_ROI_065	5.41273	62.0633		SMALL_051_ROI_052
1532		SMALL_051	N-N	-0.00268154	SMALL_051_ROI_065	3.75517	64.2447		SMALL_051_ROI_057
1533		SMALL_051	N-N	0.0455246	SMALL_051_ROI_065	63.2639	29.6053		SMALL_051_ROI_063
1534		SMALL_051	N-N	1	SMALL_051_ROI_065	0	0		SMALL_051_ROI_065
1535		SMALL_051	N-N	-0.0604385	SMALL_051_ROI_065	72.6324	16.58		SMALL_051_ROI_066
1536		SMALL_051	N-N	0.242731	SMALL_051_ROI_065	3.56756	12.8077		SMALL_051_ROI_067
1537		SMALL_051	N-N	0.0790812	SMALL_051_ROI_065	4.90521	20.0266		SMALL_051_ROI_068
1538		SMALL_051	N-N	0.0100103	SMALL_051_ROI_065	60.2102	28.82		SMALL_051_ROI_069
1539		SMALL_051	N-N	0.115227	SMALL_051_ROI_065	55.5707	32.5734		SMALL_051_ROI_071
1540		SMALL_051	N-N	-0.0161225	SMALL_051_ROI_065	47.7898	32.7116		SMALL_051_ROI_072
1541		SMALL_051	N-N	-0.007476	SMALL_051_ROI_065	65.0008	40.5571		SMALL_051_ROI_075
1542		SMALL_051	N-N	-0.0213452	SMALL_051_ROI_065	22.5736	17.7313		SMALL_051_ROI_079
1543		SMALL_051	N-N	0.0603811	SMALL_051_ROI_065	4.9602	40.3356		SMALL_051_ROI_088
1544		SMALL_051	N-N	0.137094	SMALL_051_ROI_065	9.43835	52.3347		SMALL_051_ROI_091
1545		SMALL_051	N-N	0.0764841	SMALL_051_ROI_065	0.1835	50.2027		SMALL_051_ROI_093
1546		SMALL_051	N-N	-0.0040048	SMALL_051_ROI_065	9.79345	95.3195		SMALL_051_ROI_094
1547		SMALL_051	N-N	-0.0255054	SMALL_051_ROI_065	62.3258	44.6152		SMALL_051_ROI_097
1548		SMALL_051	N-N	-0.0307506	SMALL_051_ROI_066	10.0928	118.017		SMALL_051_ROI_002
1549		SMALL_051	N-N	0.00450138	SMALL_051_ROI_066	47.5853	109.565		SMALL_051_ROI_003
1550		SMALL_051	N-N	0.0159639	SMALL_051_ROI_066	133.554	110.637		SMALL_051_ROI_005
1551		SMALL_051	N-N	-0.0300157	SMALL_051_ROI_066	120.132	105.726		SMALL_051_ROI_006
1552		SMALL_051	N-N	-0.0772021	SMALL_051_ROI_066	58.4765	83.527		SMALL_051_ROI_013
1553		SMALL_051	N-N	0.0700601	SMALL_051_ROI_066	131.435	71.0375		SMALL_051_ROI_016
1554		SMALL_051	N-N	-0.0208219	SMALL_051_ROI_066	62.1381	116.571		SMALL_051_ROI_018
1555		SMALL_051	N-N	-0.0894859	SMALL_051_ROI_066	56.3114	101.819		SMALL_051_ROI_019
1556		SMALL_051	N-N	-0.01623	SMALL_051_ROI_066	24.9222	90.648		SMALL_051_ROI_020
1557		SMALL_051	N-N	0.0349466	SMALL_051_ROI_066	37.1722	109.122		SMALL_051_ROI_022
1558		SMALL_051	N-N	-0.0238575	SMALL_051_ROI_066	61.932	106.415		SMALL_051_ROI_033
1559		SMALL_051	N-N	0.194724	SMALL_051_ROI_066	1.01478	87.0924		SMALL_051_ROI_034
1560		SMALL_051	N-N	-0.0226157	SMALL_051_ROI_066	146.322	76.151		SMALL_051_ROI_035
1561		SMALL_051	N-N	-0.0185327	SMALL_051_ROI_066	38.0657	55.4666		SMALL_051_ROI_036
1562		SMALL_051	N-N	-0.0214879	SMALL_051_ROI_066	4.41366	67.8797		SMALL_051_ROI_038
1563		SMALL_051	N-N	-0.0265495	SMALL_051_ROI_066	66.0724	69.8564		SMALL_051_ROI_039
1564		SMALL_051	N-N	0.0144577	SMALL_051_ROI_066	132.088	57.9301		SMALL_051_ROI_041
1565		SMALL_051	N-N	0.0459859	SMALL_051_ROI_066	82.1113	63.6337		SMALL_051_ROI_045
1566		SMALL_051	N-N	-0.0567294	SMALL_051_ROI_066	64.9867	39.4387		SMALL_051_ROI_050
1567		SMALL_051	N-N	-0.070509	SMALL_051_ROI_066	67.2197	49.188		SMALL_051_ROI_052
1568		SMALL_051	N-N	-0.0642183	SMALL_051_ROI_066	76.3876	49.2674		SMALL_051_ROI_057
1569		SMALL_051	N-N	0.161462	SMALL_051_ROI_066	135.896	30.6173		SMALL_051_ROI_063
1570		SMALL_051	N-N	-0.0604385	SMALL_051_ROI_066	72.6324	16.58		SMALL_051_ROI_065
1571		SMALL_051	N-N	1	SMALL_051_ROI_066	0	0		SMALL_051_ROI_066
1572		SMALL_051	N-N	0.0444771	SMALL_051_ROI_066	69.0648	8.50245		SMALL_051_ROI_067
1573		SMALL_051	N-N	0.0218174	SMALL_051_ROI_066	67.7272	14.8814		SMALL_051_ROI_068
1574		SMALL_051	N-N	0.0402932	SMALL_051_ROI_066	12.4222	12.2484		SMALL_051_ROI_069
1575		SMALL_051	N-N	-0.0323628	SMALL_051_ROI_066	17.0617	43.5681		SMALL_051_ROI_071
1576		SMALL_051	N-N	-0.0141311	SMALL_051_ROI_066	120.422	48.2049		SMALL_051_ROI_072
1577		SMALL_051	N-N	0.425932	SMALL_051_ROI_066	7.63157	57.1294		SMALL_051_ROI_075
1578		SMALL_051	N-N	0.130198	SMALL_051_ROI_066	50.0588	34.0825		SMALL_051_ROI_079
1579		SMALL_051	N-N	-0.0284282	SMALL_051_ROI_066	67.6722	24.7324		SMALL_051_ROI_088
1580		SMALL_051	N-N	0.00526445	SMALL_051_ROI_066	63.1941	36.6353		SMALL_051_ROI_091
1581		SMALL_051	N-N	-0.0499262	SMALL_051_ROI_066	72.8159	33.6238		SMALL_051_ROI_093
1582		SMALL_051	N-N	-0.040485	SMALL_051_ROI_066	62.839	85.7888		SMALL_051_ROI_094
1583		SMALL_051	N-N	0.0939735	SMALL_051_ROI_066	134.958	33.092		SMALL_051_ROI_097
1584		SMALL_051	N-N	-0.0609894	SMALL_051_ROI_067	79.1576	121.882		SMALL_051_ROI_002
1585		SMALL_051	N-N	0.0508911	SMALL_051_ROI_067	21.4795	113.427		SMALL_051_ROI_003
1586		SMALL_051	N-N	0.0419178	SMALL_051_ROI_067	64.4887	115.791		SMALL_051_ROI_005
1587		SMALL_051	N-N	-0.00468664	SMALL_051_ROI_067	51.0674	111.477		SMALL_051_ROI_006
1588		SMALL_051	N-N	0.299098	SMALL_051_ROI_067	10.5883	90.5909		SMALL_051_ROI_013
1589		SMALL_051	N-N	-0.0622678	SMALL_051_ROI_067	62.3698	78.7071		SMALL_051_ROI_016
1590		SMALL_051	N-N	0.246464	SMALL_051_ROI_067	6.92678	124.956		SMALL_051_ROI_018
1591		SMALL_051	N-N	0.262189	SMALL_051_ROI_067	12.7535	110.182		SMALL_051_ROI_019
1592		SMALL_051	N-N	0.141329	SMALL_051_ROI_067	44.1426	98.962		SMALL_051_ROI_020
1593		SMALL_051	N-N	0.0714023	SMALL_051_ROI_067	31.8926	117.027		SMALL_051_ROI_022
1594		SMALL_051	N-N	0.375133	SMALL_051_ROI_067	7.13288	114.857		SMALL_051_ROI_033
1595		SMALL_051	N-N	0.128938	SMALL_051_ROI_067	70.0796	95.1315		SMALL_051_ROI_034
1596		SMALL_051	N-N	0.0787914	SMALL_051_ROI_067	77.2577	84.6052		SMALL_051_ROI_035
1597		SMALL_051	N-N	0.132115	SMALL_051_ROI_067	30.9992	63.4807		SMALL_051_ROI_036
1598		SMALL_051	N-N	0.0389192	SMALL_051_ROI_067	64.6512	73.7476		SMALL_051_ROI_038
1599		SMALL_051	N-N	0.347166	SMALL_051_ROI_067	2.99244	76.312		SMALL_051_ROI_039
1600		SMALL_051	N-N	0.0245039	SMALL_051_ROI_067	63.0231	64.2818		SMALL_051_ROI_041
1601		SMALL_051	N-N	0.0423959	SMALL_051_ROI_067	13.0465	67.7685		SMALL_051_ROI_045
1602		SMALL_051	N-N	0.278321	SMALL_051_ROI_067	4.07811	47.3107		SMALL_051_ROI_050
1603		SMALL_051	N-N	0.281126	SMALL_051_ROI_067	1.84517	57.6661		SMALL_051_ROI_052
1604		SMALL_051	N-N	0.111869	SMALL_051_ROI_067	7.32273	57.321		SMALL_051_ROI_057
1605		SMALL_051	N-N	0.0986801	SMALL_051_ROI_067	66.8315	35.6565		SMALL_051_ROI_063
1606		SMALL_051	N-N	0.242731	SMALL_051_ROI_067	3.56756	12.8077		SMALL_051_ROI_065
1607		SMALL_051	N-N	0.0444771	SMALL_051_ROI_067	69.0648	8.50245		SMALL_051_ROI_066
1608		SMALL_051	N-N	1	SMALL_051_ROI_067	0	0		SMALL_051_ROI_067
1609		SMALL_051	N-N	0.455815	SMALL_051_ROI_067	1.33765	8.55763		SMALL_051_ROI_068
1610		SMALL_051	N-N	0.0255628	SMALL_051_ROI_067	56.6426	18.7019		SMALL_051_ROI_069
1611		SMALL_051	N-N	0.285979	SMALL_051_ROI_067	52.0031	44.2672		SMALL_051_ROI_071
1612		SMALL_051	N-N	-0.0708523	SMALL_051_ROI_067	51.3574	45.4874		SMALL_051_ROI_072
1613		SMALL_051	N-N	0.0134237	SMALL_051_ROI_067	61.4333	52.1931		SMALL_051_ROI_075
1614		SMALL_051	N-N	-0.0338237	SMALL_051_ROI_067	19.006	28.4179		SMALL_051_ROI_079
1615		SMALL_051	N-N	0.343343	SMALL_051_ROI_067	1.39264	28.1617		SMALL_051_ROI_088
1616		SMALL_051	N-N	0.274786	SMALL_051_ROI_067	5.87079	40.0808		SMALL_051_ROI_091
1617		SMALL_051	N-N	0.278724	SMALL_051_ROI_067	3.75106	39.7539		SMALL_051_ROI_093
1618		SMALL_051	N-N	0.138837	SMALL_051_ROI_067	6.22589	94.1774		SMALL_051_ROI_094
1619		SMALL_051	N-N	-0.00942559	SMALL_051_ROI_067	65.8933	41.5564		SMALL_051_ROI_097
1620		SMALL_051	N-N	-0.0446517	SMALL_051_ROI_068	77.82	130.431		SMALL_051_ROI_002
1621		SMALL_051	N-N	0.0280616	SMALL_051_ROI_068	20.1419	121.977		SMALL_051_ROI_003
1622		SMALL_051	N-N	0.0690315	SMALL_051_ROI_068	65.8263	124.279		SMALL_051_ROI_005
1623		SMALL_051	N-N	-0.0397593	SMALL_051_ROI_068	52.4051	119.838		SMALL_051_ROI_006
1624		SMALL_051	N-N	0.27789	SMALL_051_ROI_068	9.25069	98.3384		SMALL_051_ROI_013
1625		SMALL_051	N-N	-0.0320486	SMALL_051_ROI_068	63.7074	85.9084		SMALL_051_ROI_016
1626		SMALL_051	N-N	0.138038	SMALL_051_ROI_068	5.58913	130.691		SMALL_051_ROI_018
1627		SMALL_051	N-N	0.22983	SMALL_051_ROI_068	11.4158	116.022		SMALL_051_ROI_019
1628		SMALL_051	N-N	0.0917308	SMALL_051_ROI_068	42.805	104.986		SMALL_051_ROI_020
1629		SMALL_051	N-N	0.119675	SMALL_051_ROI_068	30.555	123.907		SMALL_051_ROI_022
1630		SMALL_051	N-N	0.258053	SMALL_051_ROI_068	5.79523	120.317		SMALL_051_ROI_033
1631		SMALL_051	N-N	0.0621972	SMALL_051_ROI_068	68.742	101.8		SMALL_051_ROI_034
1632		SMALL_051	N-N	0.0697936	SMALL_051_ROI_068	78.5953	90.0427		SMALL_051_ROI_035
1633		SMALL_051	N-N	0.0495068	SMALL_051_ROI_068	29.6615	70.2205		SMALL_051_ROI_036
1634		SMALL_051	N-N	0.069316	SMALL_051_ROI_068	63.3135	82.0563		SMALL_051_ROI_038
1635		SMALL_051	N-N	0.277577	SMALL_051_ROI_068	1.6548	84.401		SMALL_051_ROI_039
1636		SMALL_051	N-N	0.0807637	SMALL_051_ROI_068	64.3607	72.4063		SMALL_051_ROI_041
1637		SMALL_051	N-N	0.0010081	SMALL_051_ROI_068	14.3841	76.3254		SMALL_051_ROI_045
1638		SMALL_051	N-N	0.216104	SMALL_051_ROI_068	2.74047	54.2799		SMALL_051_ROI_050
1639		SMALL_051	N-N	0.208637	SMALL_051_ROI_068	0.507524	62.077		SMALL_051_ROI_052
1640		SMALL_051	N-N	0.0416079	SMALL_051_ROI_068	8.66038	59.992		SMALL_051_ROI_057
1641		SMALL_051	N-N	0.102653	SMALL_051_ROI_068	68.1691	44.0958		SMALL_051_ROI_063
1642		SMALL_051	N-N	0.0790812	SMALL_051_ROI_068	4.90521	20.0266		SMALL_051_ROI_065
1643		SMALL_051	N-N	0.0218174	SMALL_051_ROI_068	67.7272	14.8814		SMALL_051_ROI_066
1644		SMALL_051	N-N	0.455815	SMALL_051_ROI_068	1.33765	8.55763		SMALL_051_ROI_067
1645		SMALL_051	N-N	1	SMALL_051_ROI_068	0	0		SMALL_051_ROI_068
1646		SMALL_051	N-N	0.00934847	SMALL_051_ROI_068	55.305	20.6012		SMALL_051_ROI_069
1647		SMALL_051	N-N	0.150104	SMALL_051_ROI_068	50.6655	52.3363		SMALL_051_ROI_071
1648		SMALL_051	N-N	-0.0653742	SMALL_051_ROI_068	52.695	51.8847		SMALL_051_ROI_072
1649		SMALL_051	N-N	-0.0515394	SMALL_051_ROI_068	60.0956	56.5664		SMALL_051_ROI_075
1650		SMALL_051	N-N	-0.00749688	SMALL_051_ROI_068	17.6684	32.71		SMALL_051_ROI_079
1651		SMALL_051	N-N	0.17526	SMALL_051_ROI_068	0.0549954	25.5107		SMALL_051_ROI_088
1652		SMALL_051	N-N	0.225559	SMALL_051_ROI_068	4.53314	36.7101		SMALL_051_ROI_091
1653		SMALL_051	N-N	0.19076	SMALL_051_ROI_068	5.08871	39.4853		SMALL_051_ROI_093
1654		SMALL_051	N-N	0.140536	SMALL_051_ROI_068	4.88824	99.9373		SMALL_051_ROI_094
1655		SMALL_051	N-N	0.0296215	SMALL_051_ROI_068	67.231	47.1285		SMALL_051_ROI_097
1656		SMALL_051	N-N	0.0334631	SMALL_051_ROI_069	22.515	124.071		SMALL_051_ROI_002
1657		SMALL_051	N-N	-0.00177056	SMALL_051_ROI_069	35.1631	115.682		SMALL_051_ROI_003
1658		SMALL_051	N-N	-0.000277783	SMALL_051_ROI_069	121.131	114.758		SMALL_051_ROI_005
1659		SMALL_051	N-N	0.0148898	SMALL_051_ROI_069	107.71	108.808		SMALL_051_ROI_006
1660		SMALL_051	N-N	0.120297	SMALL_051_ROI_069	46.0543	83.9285		SMALL_051_ROI_013
1661		SMALL_051	N-N	0.0591282	SMALL_051_ROI_069	119.012	69.8062		SMALL_051_ROI_016
1662		SMALL_051	N-N	0.0530728	SMALL_051_ROI_069	49.7159	111.372		SMALL_051_ROI_018
1663		SMALL_051	N-N	0.0144649	SMALL_051_ROI_069	43.8892	96.8911		SMALL_051_ROI_019
1664		SMALL_051	N-N	0.0410985	SMALL_051_ROI_069	12.5	86.1707		SMALL_051_ROI_020
1665		SMALL_051	N-N	-0.0200857	SMALL_051_ROI_069	24.75	106.545		SMALL_051_ROI_022
1666		SMALL_051	N-N	-0.0127123	SMALL_051_ROI_069	49.5098	100.726		SMALL_051_ROI_033
1667		SMALL_051	N-N	0.0384295	SMALL_051_ROI_069	13.437	84.1532		SMALL_051_ROI_034
1668		SMALL_051	N-N	0.0387029	SMALL_051_ROI_069	133.9	70.5709		SMALL_051_ROI_035
1669		SMALL_051	N-N	-0.0153413	SMALL_051_ROI_069	25.6435	53.2347		SMALL_051_ROI_036
1670		SMALL_051	N-N	0.00476815	SMALL_051_ROI_069	8.00854	71.274		SMALL_051_ROI_038
1671		SMALL_051	N-N	0.0721066	SMALL_051_ROI_069	53.6502	71.9852		SMALL_051_ROI_039
1672		SMALL_051	N-N	0.0135206	SMALL_051_ROI_069	119.666	60.5852		SMALL_051_ROI_041
1673		SMALL_051	N-N	0.0617508	SMALL_051_ROI_069	69.6891	69.9575		SMALL_051_ROI_045
1674		SMALL_051	N-N	0.105052	SMALL_051_ROI_069	52.5645	38.5135		SMALL_051_ROI_050
1675		SMALL_051	N-N	-0.00917747	SMALL_051_ROI_069	54.7975	41.9123		SMALL_051_ROI_052
1676		SMALL_051	N-N	0.0132651	SMALL_051_ROI_069	63.9654	39.4251		SMALL_051_ROI_057
1677		SMALL_051	N-N	0.0717148	SMALL_051_ROI_069	123.474	37.0087		SMALL_051_ROI_063
1678		SMALL_051	N-N	0.0100103	SMALL_051_ROI_069	60.2102	28.82		SMALL_051_ROI_065
1679		SMALL_051	N-N	0.0402932	SMALL_051_ROI_069	12.4222	12.2484		SMALL_051_ROI_066
1680		SMALL_051	N-N	0.0255628	SMALL_051_ROI_069	56.6426	18.7019		SMALL_051_ROI_067
1681		SMALL_051	N-N	0.00934847	SMALL_051_ROI_069	55.305	20.6012		SMALL_051_ROI_068
1682		SMALL_051	N-N	1	SMALL_051_ROI_069	0	0		SMALL_051_ROI_069
1683		SMALL_051	N-N	0.0702016	SMALL_051_ROI_069	4.63952	53.8688		SMALL_051_ROI_071
1684		SMALL_051	N-N	-0.0265299	SMALL_051_ROI_069	108	60.1531		SMALL_051_ROI_072
1685		SMALL_051	N-N	0.112169	SMALL_051_ROI_069	4.79063	69.3751		SMALL_051_ROI_075
1686		SMALL_051	N-N	0.0228019	SMALL_051_ROI_069	37.6366	46.2037		SMALL_051_ROI_079
1687		SMALL_051	N-N	0.0776134	SMALL_051_ROI_069	55.25	14.2389		SMALL_051_ROI_088
1688		SMALL_051	N-N	-0.0537595	SMALL_051_ROI_069	50.7719	25.4487		SMALL_051_ROI_091
1689		SMALL_051	N-N	0.0492268	SMALL_051_ROI_069	60.3937	21.4133		SMALL_051_ROI_093
1690		SMALL_051	N-N	0.0349831	SMALL_051_ROI_069	50.4168	80.7885		SMALL_051_ROI_094
1691		SMALL_051	N-N	0.0282909	SMALL_051_ROI_069	122.536	28.6304		SMALL_051_ROI_097
1692		SMALL_051	N-N	-0.0151781	SMALL_051_ROI_071	27.1545	81.1631		SMALL_051_ROI_002
1693		SMALL_051	N-N	0.132144	SMALL_051_ROI_071	30.5236	72.8974		SMALL_051_ROI_003
1694		SMALL_051	N-N	0.0132333	SMALL_051_ROI_071	116.492	79.8806		SMALL_051_ROI_005
1695		SMALL_051	N-N	0.0180608	SMALL_051_ROI_071	103.071	78.7458		SMALL_051_ROI_006
1696		SMALL_051	N-N	0.275317	SMALL_051_ROI_071	41.4148	68.8882		SMALL_051_ROI_013
1697		SMALL_051	N-N	-0.033605	SMALL_051_ROI_071	114.373	64.9172		SMALL_051_ROI_016
1698		SMALL_051	N-N	0.153372	SMALL_051_ROI_071	45.0763	117.88		SMALL_051_ROI_018
1699		SMALL_051	N-N	0.266553	SMALL_051_ROI_071	39.2497	103.586		SMALL_051_ROI_019
1700		SMALL_051	N-N	0.067331	SMALL_051_ROI_071	7.86048	92.2006		SMALL_051_ROI_020
1701		SMALL_051	N-N	0.0551049	SMALL_051_ROI_071	20.1105	101.536		SMALL_051_ROI_022
1702		SMALL_051	N-N	0.247971	SMALL_051_ROI_071	44.8702	110.512		SMALL_051_ROI_033
1703		SMALL_051	N-N	0.0627667	SMALL_051_ROI_071	18.0765	83.7019		SMALL_051_ROI_034
1704		SMALL_051	N-N	0.0931846	SMALL_051_ROI_071	129.261	83.9628		SMALL_051_ROI_035
1705		SMALL_051	N-N	0.11446	SMALL_051_ROI_071	21.0039	57.5729		SMALL_051_ROI_036
1706		SMALL_051	N-N	0.0587464	SMALL_051_ROI_071	12.6481	45.8921		SMALL_051_ROI_038
1707		SMALL_051	N-N	0.206868	SMALL_051_ROI_071	49.0107	52.0267		SMALL_051_ROI_039
1708		SMALL_051	N-N	-0.0380639	SMALL_051_ROI_071	115.026	42.147		SMALL_051_ROI_041
1709		SMALL_051	N-N	-0.0175033	SMALL_051_ROI_071	65.0496	31.4885		SMALL_051_ROI_045
1710		SMALL_051	N-N	0.278497	SMALL_051_ROI_071	47.925	45.5878		SMALL_051_ROI_050
1711		SMALL_051	N-N	0.276783	SMALL_051_ROI_071	50.158	68.7838		SMALL_051_ROI_052
1712		SMALL_051	N-N	0.09458	SMALL_051_ROI_071	59.3259	76.6064		SMALL_051_ROI_057
1713		SMALL_051	N-N	0.045912	SMALL_051_ROI_071	118.835	23.4328		SMALL_051_ROI_063
1714		SMALL_051	N-N	0.115227	SMALL_051_ROI_071	55.5707	32.5734		SMALL_051_ROI_065
1715		SMALL_051	N-N	-0.0323628	SMALL_051_ROI_071	17.0617	43.5681		SMALL_051_ROI_066
1716		SMALL_051	N-N	0.285979	SMALL_051_ROI_071	52.0031	44.2672		SMALL_051_ROI_067
1717		SMALL_051	N-N	0.150104	SMALL_051_ROI_071	50.6655	52.3363		SMALL_051_ROI_068
1718		SMALL_051	N-N	0.0702016	SMALL_051_ROI_071	4.63952	53.8688		SMALL_051_ROI_069
1719		SMALL_051	N-N	1	SMALL_051_ROI_071	0	0		SMALL_051_ROI_071
1720		SMALL_051	N-N	-0.0619267	SMALL_051_ROI_071	103.36	18.5952		SMALL_051_ROI_072
1721		SMALL_051	N-N	0.0176839	SMALL_051_ROI_071	9.43014	35.3553		SMALL_051_ROI_075
1722		SMALL_051	N-N	0.0295857	SMALL_051_ROI_071	32.9971	31.8768		SMALL_051_ROI_079
1723		SMALL_051	N-N	0.25839	SMALL_051_ROI_071	50.6105	67.8171		SMALL_051_ROI_088
1724		SMALL_051	N-N	0.225726	SMALL_051_ROI_071	46.1323	79.3175		SMALL_051_ROI_091
1725		SMALL_051	N-N	0.212769	SMALL_051_ROI_071	55.7542	72.5075		SMALL_051_ROI_093
1726		SMALL_051	N-N	0.0946013	SMALL_051_ROI_071	45.7772	89.9379		SMALL_051_ROI_094
1727		SMALL_051	N-N	-0.0511853	SMALL_051_ROI_071	117.896	52.2522		SMALL_051_ROI_097
1728		SMALL_051	N-N	-0.0264061	SMALL_051_ROI_072	130.515	93.5099		SMALL_051_ROI_002
1729		SMALL_051	N-N	0.00464602	SMALL_051_ROI_072	72.8369	85.6525		SMALL_051_ROI_003
1730		SMALL_051	N-N	0.0513827	SMALL_051_ROI_072	13.1313	95.3058		SMALL_051_ROI_005
1731		SMALL_051	N-N	0.105484	SMALL_051_ROI_072	0.28992	95.3733		SMALL_051_ROI_006
1732		SMALL_051	N-N	-0.0753125	SMALL_051_ROI_072	61.9457	87.4031		SMALL_051_ROI_013
1733		SMALL_051	N-N	0.0201356	SMALL_051_ROI_072	11.0124	83.3701		SMALL_051_ROI_016
1734		SMALL_051	N-N	-0.0669198	SMALL_051_ROI_072	58.2841	136.251		SMALL_051_ROI_018
1735		SMALL_051	N-N	-0.12423	SMALL_051_ROI_072	64.1108	121.854		SMALL_051_ROI_019
1736		SMALL_051	N-N	-0.0403029	SMALL_051_ROI_072	95.5	110.402		SMALL_051_ROI_020
1737		SMALL_051	N-N	-0.0543107	SMALL_051_ROI_072	83.25	120.13		SMALL_051_ROI_022
1738		SMALL_051	N-N	-0.0726728	SMALL_051_ROI_072	58.4902	128.634		SMALL_051_ROI_033
1739		SMALL_051	N-N	-0.0249572	SMALL_051_ROI_072	121.437	102.163		SMALL_051_ROI_034
1740		SMALL_051	N-N	0.0353217	SMALL_051_ROI_072	25.9003	101.375		SMALL_051_ROI_035
1741		SMALL_051	N-N	-0.0249999	SMALL_051_ROI_072	82.3565	75.1017		SMALL_051_ROI_036
1742		SMALL_051	N-N	-0.00564732	SMALL_051_ROI_072	116.009	64.2211		SMALL_051_ROI_038
1743		SMALL_051	N-N	-0.0466066	SMALL_051_ROI_072	54.3498	70.5391		SMALL_051_ROI_039
1744		SMALL_051	N-N	0.10899	SMALL_051_ROI_072	11.6657	60.733		SMALL_051_ROI_041
1745		SMALL_051	N-N	0.0436159	SMALL_051_ROI_072	38.3109	48.7136		SMALL_051_ROI_045
1746		SMALL_051	N-N	-0.0955171	SMALL_051_ROI_072	55.4355	61.7853		SMALL_051_ROI_050
1747		SMALL_051	N-N	-0.0156547	SMALL_051_ROI_072	53.2025	83.5704		SMALL_051_ROI_052
1748		SMALL_051	N-N	-0.00293777	SMALL_051_ROI_072	44.0346	89.6339		SMALL_051_ROI_057
1749		SMALL_051	N-N	0.0328742	SMALL_051_ROI_072	15.4741	38.8918		SMALL_051_ROI_063
1750		SMALL_051	N-N	-0.0161225	SMALL_051_ROI_072	47.7898	32.7116		SMALL_051_ROI_065
1751		SMALL_051	N-N	-0.0141311	SMALL_051_ROI_072	120.422	48.2049		SMALL_051_ROI_066
1752		SMALL_051	N-N	-0.0708523	SMALL_051_ROI_072	51.3574	45.4874		SMALL_051_ROI_067
1753		SMALL_051	N-N	-0.0653742	SMALL_051_ROI_072	52.695	51.8847		SMALL_051_ROI_068
1754		SMALL_051	N-N	-0.0265299	SMALL_051_ROI_072	108	60.1531		SMALL_051_ROI_069
1755		SMALL_051	N-N	-0.0619267	SMALL_051_ROI_072	103.36	18.5952		SMALL_051_ROI_071
1756		SMALL_051	N-N	1	SMALL_051_ROI_072	0	0		SMALL_051_ROI_072
1757		SMALL_051	N-N	-0.0593011	SMALL_051_ROI_072	112.791	16.7628		SMALL_051_ROI_075
1758		SMALL_051	N-N	0.0414622	SMALL_051_ROI_072	70.3634	21.9124		SMALL_051_ROI_079
1759		SMALL_051	N-N	-0.0841147	SMALL_051_ROI_072	52.75	72.7588		SMALL_051_ROI_088
1760		SMALL_051	N-N	-0.0531399	SMALL_051_ROI_072	57.2281	84.7426		SMALL_051_ROI_091
1761		SMALL_051	N-N	0.0251997	SMALL_051_ROI_072	47.6063	80.8731		SMALL_051_ROI_093
1762		SMALL_051	N-N	-0.0727704	SMALL_051_ROI_072	57.5832	107.876		SMALL_051_ROI_094
1763		SMALL_051	N-N	-0.0337882	SMALL_051_ROI_072	14.536	66.1391		SMALL_051_ROI_097
1764		SMALL_051	N-N	-0.0229699	SMALL_051_ROI_075	17.7244	106.461		SMALL_051_ROI_002
1765		SMALL_051	N-N	0.0354475	SMALL_051_ROI_075	39.9538	98.9894		SMALL_051_ROI_003
1766		SMALL_051	N-N	-0.0098597	SMALL_051_ROI_075	125.922	110.233		SMALL_051_ROI_005
1767		SMALL_051	N-N	-0.0174373	SMALL_051_ROI_075	112.501	111.04		SMALL_051_ROI_006
1768		SMALL_051	N-N	-0.0621066	SMALL_051_ROI_075	50.8449	104.142		SMALL_051_ROI_013
1769		SMALL_051	N-N	0.0503528	SMALL_051_ROI_075	123.803	100.008		SMALL_051_ROI_016
1770		SMALL_051	N-N	-0.0253012	SMALL_051_ROI_075	54.5065	152.801		SMALL_051_ROI_018
1771		SMALL_051	N-N	-0.0842013	SMALL_051_ROI_075	48.6798	138.329		SMALL_051_ROI_019
1772		SMALL_051	N-N	0.0884626	SMALL_051_ROI_075	17.2906	126.836		SMALL_051_ROI_020
1773		SMALL_051	N-N	-0.0148519	SMALL_051_ROI_075	29.5406	136.891		SMALL_051_ROI_022
1774		SMALL_051	N-N	-0.0498403	SMALL_051_ROI_075	54.3004	144.991		SMALL_051_ROI_033
1775		SMALL_051	N-N	0.163038	SMALL_051_ROI_075	8.64636	118.798		SMALL_051_ROI_034
1776		SMALL_051	N-N	-0.0203998	SMALL_051_ROI_075	138.691	117.264		SMALL_051_ROI_035
1777		SMALL_051	N-N	0.0521103	SMALL_051_ROI_075	30.4341	91.1622		SMALL_051_ROI_036
1778		SMALL_051	N-N	-0.0186526	SMALL_051_ROI_075	3.21791	80.891		SMALL_051_ROI_038
1779		SMALL_051	N-N	-0.0561004	SMALL_051_ROI_075	58.4408	87.2805		SMALL_051_ROI_039
1780		SMALL_051	N-N	-0.0070898	SMALL_051_ROI_075	124.456	77.4789		SMALL_051_ROI_041
1781		SMALL_051	N-N	0.00130247	SMALL_051_ROI_075	74.4798	64.9828		SMALL_051_ROI_045
1782		SMALL_051	N-N	-0.069211	SMALL_051_ROI_075	57.3552	77.174		SMALL_051_ROI_050
1783		SMALL_051	N-N	-0.0269922	SMALL_051_ROI_075	59.5881	97.8204		SMALL_051_ROI_052
1784		SMALL_051	N-N	-0.0274428	SMALL_051_ROI_075	68.756	102.614		SMALL_051_ROI_057
1785		SMALL_051	N-N	0.0678117	SMALL_051_ROI_075	128.265	54.4036		SMALL_051_ROI_063
1786		SMALL_051	N-N	-0.007476	SMALL_051_ROI_075	65.0008	40.5571		SMALL_051_ROI_065
1787		SMALL_051	N-N	0.425932	SMALL_051_ROI_075	7.63157	57.1294		SMALL_051_ROI_066
1788		SMALL_051	N-N	0.0134237	SMALL_051_ROI_075	61.4333	52.1931		SMALL_051_ROI_067
1789		SMALL_051	N-N	-0.0515394	SMALL_051_ROI_075	60.0956	56.5664		SMALL_051_ROI_068
1790		SMALL_051	N-N	0.112169	SMALL_051_ROI_075	4.79063	69.3751		SMALL_051_ROI_069
1791		SMALL_051	N-N	0.0176839	SMALL_051_ROI_075	9.43014	35.3553		SMALL_051_ROI_071
1792		SMALL_051	N-N	-0.0593011	SMALL_051_ROI_075	112.791	16.7628		SMALL_051_ROI_072
1793		SMALL_051	N-N	1	SMALL_051_ROI_075	0	0		SMALL_051_ROI_075
1794		SMALL_051	N-N	0.0832949	SMALL_051_ROI_075	42.4273	23.9185		SMALL_051_ROI_079
1795		SMALL_051	N-N	-0.0385712	SMALL_051_ROI_075	60.0406	80.3547		SMALL_051_ROI_088
1796		SMALL_051	N-N	-0.0577044	SMALL_051_ROI_075	55.5625	92.2575		SMALL_051_ROI_091
1797		SMALL_051	N-N	-0.0218114	SMALL_051_ROI_075	65.1843	90.7365		SMALL_051_ROI_093
1798		SMALL_051	N-N	0.00736746	SMALL_051_ROI_075	55.2074	124.122		SMALL_051_ROI_094
1799		SMALL_051	N-N	0.15226	SMALL_051_ROI_075	127.327	80.1026		SMALL_051_ROI_097
1800		SMALL_051	N-N	0.0193334	SMALL_051_ROI_079	60.1516	112.604		SMALL_051_ROI_002
1801		SMALL_051	N-N	0.0835218	SMALL_051_ROI_079	2.4735	104.446		SMALL_051_ROI_003
1802		SMALL_051	N-N	-0.0452896	SMALL_051_ROI_079	83.4947	111.689		SMALL_051_ROI_005
1803		SMALL_051	N-N	-0.0282582	SMALL_051_ROI_079	70.0734	110.087		SMALL_051_ROI_006
1804		SMALL_051	N-N	-0.0471591	SMALL_051_ROI_079	8.41767	96.5263		SMALL_051_ROI_013
1805		SMALL_051	N-N	0.17684	SMALL_051_ROI_079	81.3758	88.8334		SMALL_051_ROI_016
1806		SMALL_051	N-N	-0.0438398	SMALL_051_ROI_079	12.0792	139.957		SMALL_051_ROI_018
1807		SMALL_051	N-N	-0.00455194	SMALL_051_ROI_079	6.25254	125.148		SMALL_051_ROI_019
1808		SMALL_051	N-N	0.00361097	SMALL_051_ROI_079	25.1366	113.571		SMALL_051_ROI_020
1809		SMALL_051	N-N	0.075341	SMALL_051_ROI_079	12.8866	127.303		SMALL_051_ROI_022
1810		SMALL_051	N-N	-0.052973	SMALL_051_ROI_079	11.8731	131.051		SMALL_051_ROI_033
1811		SMALL_051	N-N	0.11173	SMALL_051_ROI_079	51.0736	107.167		SMALL_051_ROI_034
1812		SMALL_051	N-N	-0.00421202	SMALL_051_ROI_079	96.2637	101.786		SMALL_051_ROI_035
1813		SMALL_051	N-N	0.108733	SMALL_051_ROI_079	11.9932	76.9474		SMALL_051_ROI_036
1814		SMALL_051	N-N	0.0651877	SMALL_051_ROI_079	45.6452	75.1303		SMALL_051_ROI_038
1815		SMALL_051	N-N	-0.019104	SMALL_051_ROI_079	16.0136	80.1142		SMALL_051_ROI_039
1816		SMALL_051	N-N	0.0539754	SMALL_051_ROI_079	82.0291	68.7173		SMALL_051_ROI_041
1817		SMALL_051	N-N	0.136585	SMALL_051_ROI_079	32.0525	62.8845		SMALL_051_ROI_045
1818		SMALL_051	N-N	-0.0549706	SMALL_051_ROI_079	14.9279	61.3532		SMALL_051_ROI_050
1819		SMALL_051	N-N	-0.0279011	SMALL_051_ROI_079	17.1608	78.8995		SMALL_051_ROI_052
1820		SMALL_051	N-N	-0.00251575	SMALL_051_ROI_079	26.3287	81.8133		SMALL_051_ROI_057
1821		SMALL_051	N-N	0.0760806	SMALL_051_ROI_079	85.8375	40.6003		SMALL_051_ROI_063
1822		SMALL_051	N-N	-0.0213452	SMALL_051_ROI_079	22.5736	17.7313		SMALL_051_ROI_065
1823		SMALL_051	N-N	0.130198	SMALL_051_ROI_079	50.0588	34.0825		SMALL_051_ROI_066
1824		SMALL_051	N-N	-0.0338237	SMALL_051_ROI_079	19.006	28.4179		SMALL_051_ROI_067
1825		SMALL_051	N-N	-0.00749688	SMALL_051_ROI_079	17.6684	32.71		SMALL_051_ROI_068
1826		SMALL_051	N-N	0.0228019	SMALL_051_ROI_079	37.6366	46.2037		SMALL_051_ROI_069
1827		SMALL_051	N-N	0.0295857	SMALL_051_ROI_079	32.9971	31.8768		SMALL_051_ROI_071
1828		SMALL_051	N-N	0.0414622	SMALL_051_ROI_079	70.3634	21.9124		SMALL_051_ROI_072
1829		SMALL_051	N-N	0.0832949	SMALL_051_ROI_079	42.4273	23.9185		SMALL_051_ROI_075
1830		SMALL_051	N-N	1	SMALL_051_ROI_079	0	0		SMALL_051_ROI_079
1831		SMALL_051	N-N	-0.0409561	SMALL_051_ROI_079	17.6134	56.5505		SMALL_051_ROI_088
1832		SMALL_051	N-N	-0.0267801	SMALL_051_ROI_079	13.1352	68.4054		SMALL_051_ROI_091
1833		SMALL_051	N-N	-0.0293248	SMALL_051_ROI_079	22.7571	67.6123		SMALL_051_ROI_093
1834		SMALL_051	N-N	0.0161932	SMALL_051_ROI_079	12.7801	109.922		SMALL_051_ROI_094
1835		SMALL_051	N-N	0.192005	SMALL_051_ROI_079	84.8993	61.1964		SMALL_051_ROI_097
1836		SMALL_051	N-N	-0.0450776	SMALL_051_ROI_088	77.765	137.825		SMALL_051_ROI_002
1837		SMALL_051	N-N	0.0438346	SMALL_051_ROI_088	20.0869	129.471		SMALL_051_ROI_003
1838		SMALL_051	N-N	0.00504763	SMALL_051_ROI_088	65.8813	127.77		SMALL_051_ROI_005
1839		SMALL_051	N-N	0.0936594	SMALL_051_ROI_088	52.4601	121.325		SMALL_051_ROI_006
1840		SMALL_051	N-N	0.283578	SMALL_051_ROI_088	9.19569	95.0093		SMALL_051_ROI_013
1841		SMALL_051	N-N	0.00813501	SMALL_051_ROI_088	63.7624	79.9209		SMALL_051_ROI_016
1842		SMALL_051	N-N	0.243131	SMALL_051_ROI_088	5.53413	116.961		SMALL_051_ROI_018
1843		SMALL_051	N-N	0.238625	SMALL_051_ROI_088	11.3608	102.992		SMALL_051_ROI_019
1844		SMALL_051	N-N	0.134077	SMALL_051_ROI_088	42.75	92.9566		SMALL_051_ROI_020
1845		SMALL_051	N-N	0.0487612	SMALL_051_ROI_088	30.5	114.946		SMALL_051_ROI_022
1846		SMALL_051	N-N	0.330894	SMALL_051_ROI_088	5.74024	105.869		SMALL_051_ROI_033
1847		SMALL_051	N-N	-0.00488388	SMALL_051_ROI_088	68.687	92.5293		SMALL_051_ROI_034
1848		SMALL_051	N-N	0.075043	SMALL_051_ROI_088	78.6503	76.4706		SMALL_051_ROI_035
1849		SMALL_051	N-N	0.218844	SMALL_051_ROI_088	29.6065	63.0082		SMALL_051_ROI_036
1850		SMALL_051	N-N	0.0440153	SMALL_051_ROI_088	63.2585	84.205		SMALL_051_ROI_038
1851		SMALL_051	N-N	0.25291	SMALL_051_ROI_088	1.5998	84.2756		SMALL_051_ROI_039
1852		SMALL_051	N-N	-0.0317859	SMALL_051_ROI_088	64.4157	73.2957		SMALL_051_ROI_041
1853		SMALL_051	N-N	0.0299909	SMALL_051_ROI_088	14.4391	83.9181		SMALL_051_ROI_045
1854		SMALL_051	N-N	0.292624	SMALL_051_ROI_088	2.68547	49.8563		SMALL_051_ROI_050
1855		SMALL_051	N-N	0.245808	SMALL_051_ROI_088	0.452529	47.0079		SMALL_051_ROI_052
1856		SMALL_051	N-N	0.120181	SMALL_051_ROI_088	8.71537	40.3995		SMALL_051_ROI_057
1857		SMALL_051	N-N	0.10074	SMALL_051_ROI_088	68.2241	51.1482		SMALL_051_ROI_063
1858		SMALL_051	N-N	0.0603811	SMALL_051_ROI_088	4.9602	40.3356		SMALL_051_ROI_065
1859		SMALL_051	N-N	-0.0284282	SMALL_051_ROI_088	67.6722	24.7324		SMALL_051_ROI_066
1860		SMALL_051	N-N	0.343343	SMALL_051_ROI_088	1.39264	28.1617		SMALL_051_ROI_067
1861		SMALL_051	N-N	0.17526	SMALL_051_ROI_088	0.0549954	25.5107		SMALL_051_ROI_068
1862		SMALL_051	N-N	0.0776134	SMALL_051_ROI_088	55.25	14.2389		SMALL_051_ROI_069
1863		SMALL_051	N-N	0.25839	SMALL_051_ROI_088	50.6105	67.8171		SMALL_051_ROI_071
1864		SMALL_051	N-N	-0.0841147	SMALL_051_ROI_088	52.75	72.7588		SMALL_051_ROI_072
1865		SMALL_051	N-N	-0.0385712	SMALL_051_ROI_088	60.0406	80.3547		SMALL_051_ROI_075
1866		SMALL_051	N-N	-0.0409561	SMALL_051_ROI_088	17.6134	56.5505		SMALL_051_ROI_079
1867		SMALL_051	N-N	1	SMALL_051_ROI_088	0	0		SMALL_051_ROI_088
1868		SMALL_051	N-N	0.294347	SMALL_051_ROI_088	4.47815	12.0013		SMALL_051_ROI_091
1869		SMALL_051	N-N	0.178655	SMALL_051_ROI_088	5.1437	15.8437		SMALL_051_ROI_093
1870		SMALL_051	N-N	0.189589	SMALL_051_ROI_088	4.83325	87.104		SMALL_051_ROI_094
1871		SMALL_051	N-N	0.00447002	SMALL_051_ROI_088	67.286	38.1025		SMALL_051_ROI_097
1872		SMALL_051	N-N	-0.0864068	SMALL_051_ROI_091	73.2868	146.893		SMALL_051_ROI_002
1873		SMALL_051	N-N	0.0207212	SMALL_051_ROI_091	15.6087	138.627		SMALL_051_ROI_003
1874		SMALL_051	N-N	0.0170151	SMALL_051_ROI_091	70.3595	135.652		SMALL_051_ROI_005
1875		SMALL_051	N-N	0.0472497	SMALL_051_ROI_091	56.9382	128.561		SMALL_051_ROI_006
1876		SMALL_051	N-N	0.260022	SMALL_051_ROI_091	4.71755	100.77		SMALL_051_ROI_013
1877		SMALL_051	N-N	-0.0586655	SMALL_051_ROI_091	68.2406	84.9009		SMALL_051_ROI_016
1878		SMALL_051	N-N	0.184621	SMALL_051_ROI_091	1.05599	117.165		SMALL_051_ROI_018
1879		SMALL_051	N-N	0.256637	SMALL_051_ROI_091	6.88268	103.832		SMALL_051_ROI_019
1880		SMALL_051	N-N	0.120774	SMALL_051_ROI_091	38.2719	94.5698		SMALL_051_ROI_020
1881		SMALL_051	N-N	0.19232	SMALL_051_ROI_091	26.0219	117.778		SMALL_051_ROI_022
1882		SMALL_051	N-N	0.276992	SMALL_051_ROI_091	1.26209	105.815		SMALL_051_ROI_033
1883		SMALL_051	N-N	0.0193107	SMALL_051_ROI_091	64.2088	95.6205		SMALL_051_ROI_034
1884		SMALL_051	N-N	0.134235	SMALL_051_ROI_091	83.1284	77.6368		SMALL_051_ROI_035
1885		SMALL_051	N-N	0.0796426	SMALL_051_ROI_091	25.1284	68.0422		SMALL_051_ROI_036
1886		SMALL_051	N-N	-0.00302956	SMALL_051_ROI_091	58.7804	92.2366		SMALL_051_ROI_038
1887		SMALL_051	N-N	0.281878	SMALL_051_ROI_091	2.87834	91.5116		SMALL_051_ROI_039
1888		SMALL_051	N-N	-0.0161689	SMALL_051_ROI_091	68.8939	81.1644		SMALL_051_ROI_041
1889		SMALL_051	N-N	-0.00752992	SMALL_051_ROI_091	18.9173	93.5892		SMALL_051_ROI_045
1890		SMALL_051	N-N	0.220193	SMALL_051_ROI_091	1.79267	56.7771		SMALL_051_ROI_050
1891		SMALL_051	N-N	0.317626	SMALL_051_ROI_091	4.02562	48.7209		SMALL_051_ROI_052
1892		SMALL_051	N-N	0.0482922	SMALL_051_ROI_091	13.1935	39.2189		SMALL_051_ROI_057
1893		SMALL_051	N-N	0.0127905	SMALL_051_ROI_091	72.7023	61.4574		SMALL_051_ROI_063
1894		SMALL_051	N-N	0.137094	SMALL_051_ROI_091	9.43835	52.3347		SMALL_051_ROI_065
1895		SMALL_051	N-N	0.00526445	SMALL_051_ROI_091	63.1941	36.6353		SMALL_051_ROI_066
1896		SMALL_051	N-N	0.274786	SMALL_051_ROI_091	5.87079	40.0808		SMALL_051_ROI_067
1897		SMALL_051	N-N	0.225559	SMALL_051_ROI_091	4.53314	36.7101		SMALL_051_ROI_068
1898		SMALL_051	N-N	-0.0537595	SMALL_051_ROI_091	50.7719	25.4487		SMALL_051_ROI_069
1899		SMALL_051	N-N	0.225726	SMALL_051_ROI_091	46.1323	79.3175		SMALL_051_ROI_071
1900		SMALL_051	N-N	-0.0531399	SMALL_051_ROI_091	57.2281	84.7426		SMALL_051_ROI_072
1901		SMALL_051	N-N	-0.0577044	SMALL_051_ROI_091	55.5625	92.2575		SMALL_051_ROI_075
1902		SMALL_051	N-N	-0.0267801	SMALL_051_ROI_091	13.1352	68.4054		SMALL_051_ROI_079
1903		SMALL_051	N-N	0.294347	SMALL_051_ROI_091	4.47815	12.0013		SMALL_051_ROI_088
1904		SMALL_051	N-N	1	SMALL_051_ROI_091	0	0		SMALL_051_ROI_091
1905		SMALL_051	N-N	0.248362	SMALL_051_ROI_091	9.62185	14.5297		SMALL_051_ROI_093
1906		SMALL_051	N-N	0.159864	SMALL_051_ROI_091	0.355101	88.4002		SMALL_051_ROI_094
1907		SMALL_051	N-N	-0.0972045	SMALL_051_ROI_091	71.7641	44.0237		SMALL_051_ROI_097
1908		SMALL_051	N-N	-0.0220609	SMALL_051_ROI_093	82.9087	134.98		SMALL_051_ROI_002
1909		SMALL_051	N-N	0.0714899	SMALL_051_ROI_093	25.2306	126.84		SMALL_051_ROI_003
1910		SMALL_051	N-N	-0.0318126	SMALL_051_ROI_093	60.7376	122.711		SMALL_051_ROI_005
1911		SMALL_051	N-N	-0.00465874	SMALL_051_ROI_093	47.3164	115.205		SMALL_051_ROI_006
1912		SMALL_051	N-N	0.119849	SMALL_051_ROI_093	14.3394	86.7684		SMALL_051_ROI_013
1913		SMALL_051	N-N	0.0329888	SMALL_051_ROI_093	58.6187	70.6861		SMALL_051_ROI_016
1914		SMALL_051	N-N	0.104914	SMALL_051_ROI_093	10.6778	103.09		SMALL_051_ROI_018
1915		SMALL_051	N-N	0.120738	SMALL_051_ROI_093	16.5045	89.5609		SMALL_051_ROI_019
1916		SMALL_051	N-N	0.114308	SMALL_051_ROI_093	47.8937	80.1349		SMALL_051_ROI_020
1917		SMALL_051	N-N	0.139475	SMALL_051_ROI_093	35.6437	103.25		SMALL_051_ROI_022
1918		SMALL_051	N-N	0.202658	SMALL_051_ROI_093	10.8839	91.8115		SMALL_051_ROI_033
1919		SMALL_051	N-N	0.225746	SMALL_051_ROI_093	73.8307	81.0938		SMALL_051_ROI_034
1920		SMALL_051	N-N	0.0660378	SMALL_051_ROI_093	73.5066	63.2544		SMALL_051_ROI_035
1921		SMALL_051	N-N	0.071782	SMALL_051_ROI_093	34.7502	53.922		SMALL_051_ROI_036
1922		SMALL_051	N-N	0.00331901	SMALL_051_ROI_093	68.4022	79.6278		SMALL_051_ROI_038
1923		SMALL_051	N-N	0.142686	SMALL_051_ROI_093	6.7435	78.3165		SMALL_051_ROI_039
1924		SMALL_051	N-N	-0.0238394	SMALL_051_ROI_093	59.272	68.5203		SMALL_051_ROI_041
1925		SMALL_051	N-N	-0.0287331	SMALL_051_ROI_093	9.29544	82.7241		SMALL_051_ROI_045
1926		SMALL_051	N-N	0.108639	SMALL_051_ROI_093	7.82917	43.7672		SMALL_051_ROI_050
1927		SMALL_051	N-N	0.318531	SMALL_051_ROI_093	5.59623	34.2051		SMALL_051_ROI_052
1928		SMALL_051	N-N	0.0981392	SMALL_051_ROI_093	3.57167	25.3966		SMALL_051_ROI_057
1929		SMALL_051	N-N	0.0902363	SMALL_051_ROI_093	63.0804	52.1688		SMALL_051_ROI_063
1930		SMALL_051	N-N	0.0764841	SMALL_051_ROI_093	0.1835	50.2027		SMALL_051_ROI_065
1931		SMALL_051	N-N	-0.0499262	SMALL_051_ROI_093	72.8159	33.6238		SMALL_051_ROI_066
1932		SMALL_051	N-N	0.278724	SMALL_051_ROI_093	3.75106	39.7539		SMALL_051_ROI_067
1933		SMALL_051	N-N	0.19076	SMALL_051_ROI_093	5.08871	39.4853		SMALL_051_ROI_068
1934		SMALL_051	N-N	0.0492268	SMALL_051_ROI_093	60.3937	21.4133		SMALL_051_ROI_069
1935		SMALL_051	N-N	0.212769	SMALL_051_ROI_093	55.7542	72.5075		SMALL_051_ROI_071
1936		SMALL_051	N-N	0.0251997	SMALL_051_ROI_093	47.6063	80.8731		SMALL_051_ROI_072
1937		SMALL_051	N-N	-0.0218114	SMALL_051_ROI_093	65.1843	90.7365		SMALL_051_ROI_075
1938		SMALL_051	N-N	-0.0293248	SMALL_051_ROI_093	22.7571	67.6123		SMALL_051_ROI_079
1939		SMALL_051	N-N	0.178655	SMALL_051_ROI_093	5.1437	15.8437		SMALL_051_ROI_088
1940		SMALL_051	N-N	0.248362	SMALL_051_ROI_093	9.62185	14.5297		SMALL_051_ROI_091
1941		SMALL_051	N-N	1	SMALL_051_ROI_093	0	0		SMALL_051_ROI_093
1942		SMALL_051	N-N	0.123548	SMALL_051_ROI_093	9.97695	74.0108		SMALL_051_ROI_094
1943		SMALL_051	N-N	0.0393147	SMALL_051_ROI_093	62.1423	30.6826		SMALL_051_ROI_097
1944		SMALL_051	N-N	-0.0332452	SMALL_051_ROI_094	72.9317	98.2826		SMALL_051_ROI_002
1945		SMALL_051	N-N	0.0409058	SMALL_051_ROI_094	15.2536	92.7968		SMALL_051_ROI_003
1946		SMALL_051	N-N	0.0469958	SMALL_051_ROI_094	70.7146	77.9786		SMALL_051_ROI_005
1947		SMALL_051	N-N	0.023362	SMALL_051_ROI_094	57.2933	67.0406		SMALL_051_ROI_006
1948		SMALL_051	N-N	0.147654	SMALL_051_ROI_094	4.36244	37.5315		SMALL_051_ROI_013
1949		SMALL_051	N-N	-0.0248998	SMALL_051_ROI_094	68.5957	27.5888		SMALL_051_ROI_016
1950		SMALL_051	N-N	0.158506	SMALL_051_ROI_094	0.700888	30.782		SMALL_051_ROI_018
1951		SMALL_051	N-N	0.287096	SMALL_051_ROI_094	6.52758	16.1077		SMALL_051_ROI_019
1952		SMALL_051	N-N	0.35384	SMALL_051_ROI_094	37.9168	6.48979		SMALL_051_ROI_020
1953		SMALL_051	N-N	0.178356	SMALL_051_ROI_094	25.6668	31.5219		SMALL_051_ROI_022
1954		SMALL_051	N-N	0.209736	SMALL_051_ROI_094	0.90699	21.129		SMALL_051_ROI_033
1955		SMALL_051	N-N	0.00437583	SMALL_051_ROI_094	63.8537	15.2057		SMALL_051_ROI_034
1956		SMALL_051	N-N	0.176621	SMALL_051_ROI_094	83.4835	10.764		SMALL_051_ROI_035
1957		SMALL_051	N-N	0.0595304	SMALL_051_ROI_094	24.7733	33.124		SMALL_051_ROI_036
1958		SMALL_051	N-N	-0.0278759	SMALL_051_ROI_094	58.4253	54.0775		SMALL_051_ROI_038
1959		SMALL_051	N-N	0.150963	SMALL_051_ROI_094	3.23344	46.7477		SMALL_051_ROI_039
1960		SMALL_051	N-N	-0.0494333	SMALL_051_ROI_094	69.249	50.2903		SMALL_051_ROI_041
1961		SMALL_051	N-N	-0.0157401	SMALL_051_ROI_094	19.2724	71.039		SMALL_051_ROI_045
1962		SMALL_051	N-N	0.133692	SMALL_051_ROI_094	2.14778	48.6483		SMALL_051_ROI_050
1963		SMALL_051	N-N	0.292201	SMALL_051_ROI_094	4.38072	40.1213		SMALL_051_ROI_052
1964		SMALL_051	N-N	0.164602	SMALL_051_ROI_094	13.5486	49.7095		SMALL_051_ROI_057
1965		SMALL_051	N-N	0.00662749	SMALL_051_ROI_094	73.0574	70.1404		SMALL_051_ROI_063
1966		SMALL_051	N-N	-0.0040048	SMALL_051_ROI_094	9.79345	95.3195		SMALL_051_ROI_065
1967		SMALL_051	N-N	-0.040485	SMALL_051_ROI_094	62.839	85.7888		SMALL_051_ROI_066
1968		SMALL_051	N-N	0.138837	SMALL_051_ROI_094	6.22589	94.1774		SMALL_051_ROI_067
1969		SMALL_051	N-N	0.140536	SMALL_051_ROI_094	4.88824	99.9373		SMALL_051_ROI_068
1970		SMALL_051	N-N	0.0349831	SMALL_051_ROI_094	50.4168	80.7885		SMALL_051_ROI_069
1971		SMALL_051	N-N	0.0946013	SMALL_051_ROI_094	45.7772	89.9379		SMALL_051_ROI_071
1972		SMALL_051	N-N	-0.0727704	SMALL_051_ROI_094	57.5832	107.876		SMALL_051_ROI_072
1973		SMALL_051	N-N	0.00736746	SMALL_051_ROI_094	55.2074	124.122		SMALL_051_ROI_075
1974		SMALL_051	N-N	0.0161932	SMALL_051_ROI_094	12.7801	109.922		SMALL_051_ROI_079
1975		SMALL_051	N-N	0.189589	SMALL_051_ROI_094	4.83325	87.104		SMALL_051_ROI_088
1976		SMALL_051	N-N	0.159864	SMALL_051_ROI_094	0.355101	88.4002		SMALL_051_ROI_091
1977		SMALL_051	N-N	0.123548	SMALL_051_ROI_094	9.97695	74.0108		SMALL_051_ROI_093
1978		SMALL_051	N-N	1	SMALL_051_ROI_094	0	0		SMALL_051_ROI_094
1979		SMALL_051	N-N	-0.0421425	SMALL_051_ROI_094	72.1192	52.813		SMALL_051_ROI_097
1980		SMALL_051	N-N	0.0346438	SMALL_051_ROI_097	145.051	104.725		SMALL_051_ROI_002
1981		SMALL_051	N-N	0.0385797	SMALL_051_ROI_097	87.3728	96.7022		SMALL_051_ROI_003
1982		SMALL_051	N-N	0.0317866	SMALL_051_ROI_097	1.40465	92.0295		SMALL_051_ROI_005
1983		SMALL_051	N-N	0.0145689	SMALL_051_ROI_097	14.8259	84.6081		SMALL_051_ROI_006
1984		SMALL_051	N-N	-0.0338157	SMALL_051_ROI_097	76.4817	57.0307		SMALL_051_ROI_013
1985		SMALL_051	N-N	0.253533	SMALL_051_ROI_097	3.52356	41.8377		SMALL_051_ROI_016
1986		SMALL_051	N-N	-0.0596732	SMALL_051_ROI_097	72.8201	83.5793		SMALL_051_ROI_018
1987		SMALL_051	N-N	-0.0727536	SMALL_051_ROI_097	78.6468	68.894		SMALL_051_ROI_019
1988		SMALL_051	N-N	0.0236552	SMALL_051_ROI_097	110.036	57.8963		SMALL_051_ROI_020
1989		SMALL_051	N-N	0.0237468	SMALL_051_ROI_097	97.786	77.925		SMALL_051_ROI_022
1990		SMALL_051	N-N	-0.0394485	SMALL_051_ROI_097	73.0262	73.3305		SMALL_051_ROI_033
1991		SMALL_051	N-N	0.0634624	SMALL_051_ROI_097	135.973	55.524		SMALL_051_ROI_034
1992		SMALL_051	N-N	-0.0524869	SMALL_051_ROI_097	11.3643	43.0603		SMALL_051_ROI_035
1993		SMALL_051	N-N	0.0759024	SMALL_051_ROI_097	96.8925	24.9668		SMALL_051_ROI_036
1994		SMALL_051	N-N	0.0285861	SMALL_051_ROI_097	130.545	49.0708		SMALL_051_ROI_038
1995		SMALL_051	N-N	-0.0410697	SMALL_051_ROI_097	68.8858	47.6478		SMALL_051_ROI_039
1996		SMALL_051	N-N	0.0811687	SMALL_051_ROI_097	2.87022	37.9833		SMALL_051_ROI_041
1997		SMALL_051	N-N	0.138831	SMALL_051_ROI_097	52.8468	54.0382		SMALL_051_ROI_045
1998		SMALL_051	N-N	-0.0337618	SMALL_051_ROI_097	69.9714	13.1581		SMALL_051_ROI_050
[truncated: 13,441 more rows]

## Sheet: Fig_S14_B
	Cell_ID	FOV	Group	Pear_Corr	ROI_name	center_displacement	distance	vs_Cell_ID	vs_ROI_name
0	cell__01	SMALL_051	A-A_same	1	SMALL_051_PROC_01_01	0	0	cell__01	SMALL_051_PROC_01_01
1	cell__01	SMALL_051	A-A_same	0.333083	SMALL_051_PROC_01_02	82.4151	12.3327	cell__01	SMALL_051_PROC_01_01
2	cell__02	SMALL_051	A-A_other	0.330121	SMALL_051_PROC_02_01	6.97728	35.7586	cell__01	SMALL_051_PROC_01_01
3	cell__02	SMALL_051	A-A_other	0.297026	SMALL_051_PROC_02_02	83.8358	44.806	cell__01	SMALL_051_PROC_01_01
4	cell__02	SMALL_051	A-A_other	0.275553	SMALL_051_PROC_02_03	82.5728	46.2243	cell__01	SMALL_051_PROC_01_01
5	cell__03	SMALL_051	A-A_other	0.289624	SMALL_051_PROC_03_01	22.7046	53.6446	cell__01	SMALL_051_PROC_01_01
6	cell__03	SMALL_051	A-A_other	0.234579	SMALL_051_PROC_03_02	87.25	58.9983	cell__01	SMALL_051_PROC_01_01
7	cell__03	SMALL_051	A-A_other	0.246485	SMALL_051_PROC_03_03	29.817	61.5044	cell__01	SMALL_051_PROC_01_01
8	cell__03	SMALL_051	A-A_other	0.163281	SMALL_051_PROC_03_04	107.5	58.1965	cell__01	SMALL_051_PROC_01_01
9	cell__04	SMALL_051	A-A_other	0.190887	SMALL_051_PROC_04_01	26.8827	87.4405	cell__01	SMALL_051_PROC_01_01
10	cell__04	SMALL_051	A-A_other	0.200289	SMALL_051_PROC_04_02	146.75	73.2127	cell__01	SMALL_051_PROC_01_01
11	cell__04	SMALL_051	A-A_other	0.109874	SMALL_051_PROC_04_03	145.089	79.1429	cell__01	SMALL_051_PROC_01_01
12	cell__04	SMALL_051	A-A_other	0.273832	SMALL_051_PROC_04_04	24.1044	95.0966	cell__01	SMALL_051_PROC_01_01
13	cell__05	SMALL_051	A-A_other	0.272948	SMALL_051_PROC_05_01	6.25	106.645	cell__01	SMALL_051_PROC_01_01
14	cell__05	SMALL_051	A-A_other	0.363059	SMALL_051_PROC_05_02	133.25	114.584	cell__01	SMALL_051_PROC_01_01
15	cell__05	SMALL_051	A-A_other	0.358774	SMALL_051_PROC_05_03	83.75	113.556	cell__01	SMALL_051_PROC_01_01
16	cell__05	SMALL_051	A-A_other	0.193545	SMALL_051_PROC_05_04	98.0655	118.771	cell__01	SMALL_051_PROC_01_01
17	cell__05	SMALL_051	A-A_other	0.338683	SMALL_051_PROC_05_05	86.8068	118.493	cell__01	SMALL_051_PROC_01_01
18	cell__05	SMALL_051	A-A_other	0.381878	SMALL_051_PROC_05_06	19.8639	116.977	cell__01	SMALL_051_PROC_01_01
19	cell__05	SMALL_051	A-A_other	0.238249	SMALL_051_PROC_05_07	84.2891	110.36	cell__01	SMALL_051_PROC_01_01
20	cell__05	SMALL_051	A-A_other	0.274641	SMALL_051_PROC_05_08	126.5	100.542	cell__01	SMALL_051_PROC_01_01
21	cell__06	SMALL_051	A-A_other	0.148005	SMALL_051_PROC_06_01	141.468	114.682	cell__01	SMALL_051_PROC_01_01
22	cell__06	SMALL_051	A-A_other	0.0888899	SMALL_051_PROC_06_02	66.4699	108.834	cell__01	SMALL_051_PROC_01_01
23	cell__06	SMALL_051	A-A_other	0.258864	SMALL_051_PROC_06_03	35.5	115.09	cell__01	SMALL_051_PROC_01_01
24	cell__06	SMALL_051	A-A_other	0.305694	SMALL_051_PROC_06_04	16.7768	123.784	cell__01	SMALL_051_PROC_01_01
25	cell__01	SMALL_051	A-A_same	0.571491	SMALL_051_SOMA_01	81.5	8.25807	cell__01	SMALL_051_PROC_01_01
26	cell__02	SMALL_051	A-A_other	0.244655	SMALL_051_SOMA_02	0	38.7409	cell__01	SMALL_051_PROC_01_01
27	cell__03	SMALL_051	A-A_other	0.307645	SMALL_051_SOMA_03	122	55.4291	cell__01	SMALL_051_PROC_01_01
28	cell__04	SMALL_051	A-A_other	0.25381	SMALL_051_SOMA_04	7.25	81.7731	cell__01	SMALL_051_PROC_01_01
29	cell__05	SMALL_051	A-A_other	0.379159	SMALL_051_SOMA_05	87.1172	111.352	cell__01	SMALL_051_PROC_01_01
30	cell__06	SMALL_051	A-A_other	0.324097	SMALL_051_SOMA_06	110.719	119.462	cell__01	SMALL_051_PROC_01_01
31	cell__01	SMALL_051	A-A_same	0.333083	SMALL_051_PROC_01_01	82.4151	12.3327	cell__01	SMALL_051_PROC_01_02
32	cell__01	SMALL_051	A-A_same	1	SMALL_051_PROC_01_02	0	0	cell__01	SMALL_051_PROC_01_02
33	cell__02	SMALL_051	A-A_other	0.189031	SMALL_051_PROC_02_01	75.4378	23.8963	cell__01	SMALL_051_PROC_01_02
34	cell__02	SMALL_051	A-A_other	0.301635	SMALL_051_PROC_02_02	1.42073	32.8425	cell__01	SMALL_051_PROC_01_02
35	cell__02	SMALL_051	A-A_other	0.328056	SMALL_051_PROC_02_03	0.157778	33.9271	cell__01	SMALL_051_PROC_01_02
36	cell__03	SMALL_051	A-A_other	0.246212	SMALL_051_PROC_03_01	59.7105	50.6614	cell__01	SMALL_051_PROC_01_02
37	cell__03	SMALL_051	A-A_other	0.239416	SMALL_051_PROC_03_02	4.83494	55.8607	cell__01	SMALL_051_PROC_01_02
38	cell__03	SMALL_051	A-A_other	0.201597	SMALL_051_PROC_03_03	52.598	56.0827	cell__01	SMALL_051_PROC_01_02
39	cell__03	SMALL_051	A-A_other	0.095139	SMALL_051_PROC_03_04	25.0849	51.339	cell__01	SMALL_051_PROC_01_02
40	cell__04	SMALL_051	A-A_other	0.197112	SMALL_051_PROC_04_01	55.5324	87.2885	cell__01	SMALL_051_PROC_01_02
41	cell__04	SMALL_051	A-A_other	0.259699	SMALL_051_PROC_04_02	64.3349	71.9655	cell__01	SMALL_051_PROC_01_02
42	cell__04	SMALL_051	A-A_other	0.115412	SMALL_051_PROC_04_03	62.6737	76.9065	cell__01	SMALL_051_PROC_01_02
43	cell__04	SMALL_051	A-A_other	0.286485	SMALL_051_PROC_04_04	58.3106	94.1925	cell__01	SMALL_051_PROC_01_02
44	cell__05	SMALL_051	A-A_other	0.0726471	SMALL_051_PROC_05_01	76.1651	101.085	cell__01	SMALL_051_PROC_01_02
45	cell__05	SMALL_051	A-A_other	0.374271	SMALL_051_PROC_05_02	50.8349	108.783	cell__01	SMALL_051_PROC_01_02
46	cell__05	SMALL_051	A-A_other	0.358117	SMALL_051_PROC_05_03	1.33494	108.477	cell__01	SMALL_051_PROC_01_02
47	cell__05	SMALL_051	A-A_other	0.225017	SMALL_051_PROC_05_04	15.6504	113.371	cell__01	SMALL_051_PROC_01_02
48	cell__05	SMALL_051	A-A_other	0.321897	SMALL_051_PROC_05_05	4.39171	112.412	cell__01	SMALL_051_PROC_01_02
49	cell__05	SMALL_051	A-A_other	0.410694	SMALL_051_PROC_05_06	62.5512	110.026	cell__01	SMALL_051_PROC_01_02
50	cell__05	SMALL_051	A-A_other	0.25577	SMALL_051_PROC_05_07	1.87406	103.047	cell__01	SMALL_051_PROC_01_02
51	cell__05	SMALL_051	A-A_other	0.335543	SMALL_051_PROC_05_08	44.0849	93.5286	cell__01	SMALL_051_PROC_01_02
52	cell__06	SMALL_051	A-A_other	0.209868	SMALL_051_PROC_06_01	59.0532	112.488	cell__01	SMALL_051_PROC_01_02
53	cell__06	SMALL_051	A-A_other	0.129054	SMALL_051_PROC_06_02	15.9451	106.087	cell__01	SMALL_051_PROC_01_02
54	cell__06	SMALL_051	A-A_other	0.236361	SMALL_051_PROC_06_03	46.9151	111.379	cell__01	SMALL_051_PROC_01_02
55	cell__06	SMALL_051	A-A_other	0.272736	SMALL_051_PROC_06_04	65.6383	121.806	cell__01	SMALL_051_PROC_01_02
56	cell__01	SMALL_051	A-A_same	0.503829	SMALL_051_SOMA_01	0.915056	7.69707	cell__01	SMALL_051_PROC_01_02
57	cell__02	SMALL_051	A-A_other	0.0854377	SMALL_051_SOMA_02	82.4151	26.4329	cell__01	SMALL_051_PROC_01_02
58	cell__03	SMALL_051	A-A_other	0.243241	SMALL_051_SOMA_03	39.5849	50.5921	cell__01	SMALL_051_PROC_01_02
59	cell__04	SMALL_051	A-A_other	0.249535	SMALL_051_SOMA_04	75.1651	80.8204	cell__01	SMALL_051_PROC_01_02
60	cell__05	SMALL_051	A-A_other	0.458009	SMALL_051_SOMA_05	4.70213	104.866	cell__01	SMALL_051_PROC_01_02
61	cell__06	SMALL_051	A-A_other	0.365969	SMALL_051_SOMA_06	28.304	116.536	cell__01	SMALL_051_PROC_01_02
62	cell__01	SMALL_051	A-A_other	0.330121	SMALL_051_PROC_01_01	6.97728	35.7586	cell__02	SMALL_051_PROC_02_01
63	cell__01	SMALL_051	A-A_other	0.189031	SMALL_051_PROC_01_02	75.4378	23.8963	cell__02	SMALL_051_PROC_02_01
64	cell__02	SMALL_051	A-A_same	1	SMALL_051_PROC_02_01	0	0	cell__02	SMALL_051_PROC_02_01
65	cell__02	SMALL_051	A-A_same	0.279514	SMALL_051_PROC_02_02	76.8585	9.06961	cell__02	SMALL_051_PROC_02_01
66	cell__02	SMALL_051	A-A_same	0.116162	SMALL_051_PROC_02_03	75.5956	15.7393	cell__02	SMALL_051_PROC_02_01
67	cell__03	SMALL_051	A-A_other	0.172266	SMALL_051_PROC_03_01	15.7273	60.4104	cell__02	SMALL_051_PROC_02_01
68	cell__03	SMALL_051	A-A_other	0.152147	SMALL_051_PROC_03_02	80.2727	64.7511	cell__02	SMALL_051_PROC_02_01
69	cell__03	SMALL_051	A-A_other	0.218928	SMALL_051_PROC_03_03	22.8398	60.5663	cell__02	SMALL_051_PROC_02_01
70	cell__03	SMALL_051	A-A_other	0.088089	SMALL_051_PROC_03_04	100.523	53.2434	cell__02	SMALL_051_PROC_02_01
71	cell__04	SMALL_051	A-A_other	0.176151	SMALL_051_PROC_04_01	19.9054	99.0501	cell__02	SMALL_051_PROC_02_01
72	cell__04	SMALL_051	A-A_other	0.125825	SMALL_051_PROC_04_02	139.773	82.7408	cell__02	SMALL_051_PROC_02_01
73	cell__04	SMALL_051	A-A_other	0.114593	SMALL_051_PROC_04_03	138.111	85.7166	cell__02	SMALL_051_PROC_02_01
74	cell__04	SMALL_051	A-A_other	0.209115	SMALL_051_PROC_04_04	17.1272	104.462	cell__02	SMALL_051_PROC_02_01
75	cell__05	SMALL_051	A-A_other	0.216408	SMALL_051_PROC_05_01	0.727283	102.153	cell__02	SMALL_051_PROC_02_01
76	cell__05	SMALL_051	A-A_other	0.216502	SMALL_051_PROC_05_02	126.273	109.029	cell__02	SMALL_051_PROC_02_01
77	cell__05	SMALL_051	A-A_other	0.189473	SMALL_051_PROC_05_03	76.7727	110.316	cell__02	SMALL_051_PROC_02_01
78	cell__05	SMALL_051	A-A_other	0.173572	SMALL_051_PROC_05_04	91.0882	114.351	cell__02	SMALL_051_PROC_02_01
79	cell__05	SMALL_051	A-A_other	0.235097	SMALL_051_PROC_05_05	79.8295	111.903	cell__02	SMALL_051_PROC_02_01
80	cell__05	SMALL_051	A-A_other	0.236197	SMALL_051_PROC_05_06	12.8866	107.551	cell__02	SMALL_051_PROC_02_01
81	cell__05	SMALL_051	A-A_other	0.126121	SMALL_051_PROC_05_07	77.3118	99.9327	cell__02	SMALL_051_PROC_02_01
82	cell__05	SMALL_051	A-A_other	0.169813	SMALL_051_PROC_05_08	119.523	91.5557	cell__02	SMALL_051_PROC_02_01
83	cell__06	SMALL_051	A-A_other	0.0887516	SMALL_051_PROC_06_01	134.491	119.892	cell__02	SMALL_051_PROC_02_01
84	cell__06	SMALL_051	A-A_other	0.0818265	SMALL_051_PROC_06_02	59.4926	112.671	cell__02	SMALL_051_PROC_02_01
85	cell__06	SMALL_051	A-A_other	0.143009	SMALL_051_PROC_06_03	28.5227	115.934	cell__02	SMALL_051_PROC_02_01
86	cell__06	SMALL_051	A-A_other	0.270828	SMALL_051_PROC_06_04	9.7995	129.35	cell__02	SMALL_051_PROC_02_01
87	cell__01	SMALL_051	A-A_other	0.33703	SMALL_051_SOMA_01	74.5227	31.1839	cell__02	SMALL_051_PROC_02_01
88	cell__02	SMALL_051	A-A_same	0.464009	SMALL_051_SOMA_02	6.97728	7.08107	cell__02	SMALL_051_PROC_02_01
89	cell__03	SMALL_051	A-A_other	0.241161	SMALL_051_SOMA_03	115.023	56.9657	cell__02	SMALL_051_PROC_02_01
90	cell__04	SMALL_051	A-A_other	0.179877	SMALL_051_SOMA_04	0.272717	91.5875	cell__02	SMALL_051_PROC_02_01
91	cell__05	SMALL_051	A-A_other	0.19779	SMALL_051_SOMA_05	80.1399	103.683	cell__02	SMALL_051_PROC_02_01
92	cell__06	SMALL_051	A-A_other	0.178921	SMALL_051_SOMA_06	103.742	122.46	cell__02	SMALL_051_PROC_02_01
93	cell__01	SMALL_051	A-A_other	0.297026	SMALL_051_PROC_01_01	83.8358	44.806	cell__02	SMALL_051_PROC_02_02
94	cell__01	SMALL_051	A-A_other	0.301635	SMALL_051_PROC_01_02	1.42073	32.8425	cell__02	SMALL_051_PROC_02_02
95	cell__02	SMALL_051	A-A_same	0.279514	SMALL_051_PROC_02_01	76.8585	9.06961	cell__02	SMALL_051_PROC_02_02
96	cell__02	SMALL_051	A-A_same	1	SMALL_051_PROC_02_02	0	0	cell__02	SMALL_051_PROC_02_02
97	cell__02	SMALL_051	A-A_same	0.347959	SMALL_051_PROC_02_03	1.26295	12.5249	cell__02	SMALL_051_PROC_02_02
98	cell__03	SMALL_051	A-A_other	0.163059	SMALL_051_PROC_03_01	61.1312	64.6107	cell__02	SMALL_051_PROC_02_02
99	cell__03	SMALL_051	A-A_other	0.143381	SMALL_051_PROC_03_02	3.41421	68.5215	cell__02	SMALL_051_PROC_02_02
100	cell__03	SMALL_051	A-A_other	0.142879	SMALL_051_PROC_03_03	54.0187	62.9443	cell__02	SMALL_051_PROC_02_02
101	cell__03	SMALL_051	A-A_other	0.0495316	SMALL_051_PROC_03_04	23.6642	55.0144	cell__02	SMALL_051_PROC_02_02
102	cell__04	SMALL_051	A-A_other	0.205571	SMALL_051_PROC_04_01	56.9531	103.155	cell__02	SMALL_051_PROC_02_02
103	cell__04	SMALL_051	A-A_other	0.229427	SMALL_051_PROC_04_02	62.9142	86.7373	cell__02	SMALL_051_PROC_02_02
104	cell__04	SMALL_051	A-A_other	0.0816675	SMALL_051_PROC_04_03	61.253	88.9636	cell__02	SMALL_051_PROC_02_02
105	cell__04	SMALL_051	A-A_other	0.223053	SMALL_051_PROC_04_04	59.7313	107.962	cell__02	SMALL_051_PROC_02_02
106	cell__05	SMALL_051	A-A_other	0.147791	SMALL_051_PROC_05_01	77.5858	102.267	cell__02	SMALL_051_PROC_02_02
107	cell__05	SMALL_051	A-A_other	0.344407	SMALL_051_PROC_05_02	49.4142	108.737	cell__02	SMALL_051_PROC_02_02
108	cell__05	SMALL_051	A-A_other	0.311902	SMALL_051_PROC_05_03	0.0857878	110.614	cell__02	SMALL_051_PROC_02_02
109	cell__05	SMALL_051	A-A_other	0.267775	SMALL_051_PROC_05_04	14.2297	114.274	cell__02	SMALL_051_PROC_02_02
110	cell__05	SMALL_051	A-A_other	0.299462	SMALL_051_PROC_05_05	2.97097	111.287	cell__02	SMALL_051_PROC_02_02
111	cell__05	SMALL_051	A-A_other	0.35179	SMALL_051_PROC_05_06	63.9719	106.235	cell__02	SMALL_051_PROC_02_02
112	cell__05	SMALL_051	A-A_other	0.261873	SMALL_051_PROC_05_07	0.453326	98.4722	cell__02	SMALL_051_PROC_02_02
113	cell__05	SMALL_051	A-A_other	0.258908	SMALL_051_PROC_05_08	42.6642	90.6737	cell__02	SMALL_051_PROC_02_02
114	cell__06	SMALL_051	A-A_other	0.0965337	SMALL_051_PROC_06_01	57.6325	122.17	cell__02	SMALL_051_PROC_02_02
115	cell__06	SMALL_051	A-A_other	0.0835788	SMALL_051_PROC_06_02	17.3659	114.721	cell__02	SMALL_051_PROC_02_02
116	cell__06	SMALL_051	A-A_other	0.190567	SMALL_051_PROC_06_03	48.3358	117.19	cell__02	SMALL_051_PROC_02_02
117	cell__06	SMALL_051	A-A_other	0.220857	SMALL_051_PROC_06_04	67.059	131.595	cell__02	SMALL_051_PROC_02_02
118	cell__01	SMALL_051	A-A_other	0.312587	SMALL_051_SOMA_01	2.33579	39.9697	cell__02	SMALL_051_PROC_02_02
119	cell__02	SMALL_051	A-A_same	0.333559	SMALL_051_SOMA_02	83.8358	8.91255	cell__02	SMALL_051_PROC_02_02
120	cell__03	SMALL_051	A-A_other	0.199641	SMALL_051_SOMA_03	38.1642	60.1555	cell__02	SMALL_051_PROC_02_02
121	cell__04	SMALL_051	A-A_other	0.249761	SMALL_051_SOMA_04	76.5858	95.4365	cell__02	SMALL_051_PROC_02_02
122	cell__05	SMALL_051	A-A_other	0.34802	SMALL_051_SOMA_05	3.2814	102.915	cell__02	SMALL_051_PROC_02_02
123	cell__06	SMALL_051	A-A_other	0.245917	SMALL_051_SOMA_06	26.8833	124.161	cell__02	SMALL_051_PROC_02_02
124	cell__01	SMALL_051	A-A_other	0.275553	SMALL_051_PROC_01_01	82.5728	46.2243	cell__02	SMALL_051_PROC_02_03
125	cell__01	SMALL_051	A-A_other	0.328056	SMALL_051_PROC_01_02	0.157778	33.9271	cell__02	SMALL_051_PROC_02_03
126	cell__02	SMALL_051	A-A_same	0.116162	SMALL_051_PROC_02_01	75.5956	15.7393	cell__02	SMALL_051_PROC_02_03
127	cell__02	SMALL_051	A-A_same	0.347959	SMALL_051_PROC_02_02	1.26295	12.5249	cell__02	SMALL_051_PROC_02_03
128	cell__02	SMALL_051	A-A_same	1	SMALL_051_PROC_02_03	0	0	cell__02	SMALL_051_PROC_02_03
129	cell__03	SMALL_051	A-A_other	0.173665	SMALL_051_PROC_03_01	59.8683	54.589	cell__02	SMALL_051_PROC_02_03
130	cell__03	SMALL_051	A-A_other	0.14939	SMALL_051_PROC_03_02	4.67717	58.0436	cell__02	SMALL_051_PROC_02_03
131	cell__03	SMALL_051	A-A_other	0.0867231	SMALL_051_PROC_03_03	52.7558	51.4854	cell__02	SMALL_051_PROC_02_03
132	cell__03	SMALL_051	A-A_other	0.0795539	SMALL_051_PROC_03_04	24.9272	43.2849	cell__02	SMALL_051_PROC_02_03
133	cell__04	SMALL_051	A-A_other	0.0982581	SMALL_051_PROC_04_01	55.6902	92.6874	cell__02	SMALL_051_PROC_02_03
134	cell__04	SMALL_051	A-A_other	0.149521	SMALL_051_PROC_04_02	64.1772	76.2791	cell__02	SMALL_051_PROC_02_03
135	cell__04	SMALL_051	A-A_other	0.0586421	SMALL_051_PROC_04_03	62.5159	77.889	cell__02	SMALL_051_PROC_02_03
136	cell__04	SMALL_051	A-A_other	0.119826	SMALL_051_PROC_04_04	58.4684	96.9814	cell__02	SMALL_051_PROC_02_03
137	cell__05	SMALL_051	A-A_other	0.0511129	SMALL_051_PROC_05_01	76.3228	89.8066	cell__02	SMALL_051_PROC_02_03
138	cell__05	SMALL_051	A-A_other	0.227022	SMALL_051_PROC_05_02	50.6772	96.2279	cell__02	SMALL_051_PROC_02_03
139	cell__05	SMALL_051	A-A_other	0.218094	SMALL_051_PROC_05_03	1.17717	98.1768	cell__02	SMALL_051_PROC_02_03
140	cell__05	SMALL_051	A-A_other	0.18674	SMALL_051_PROC_05_04	15.4927	101.783	cell__02	SMALL_051_PROC_02_03
141	cell__05	SMALL_051	A-A_other	0.175747	SMALL_051_PROC_05_05	4.23393	98.7633	cell__02	SMALL_051_PROC_02_03
142	cell__05	SMALL_051	A-A_other	0.271558	SMALL_051_PROC_05_06	62.7089	93.7404	cell__02	SMALL_051_PROC_02_03
143	cell__05	SMALL_051	A-A_other	0.255528	SMALL_051_PROC_05_07	1.71628	85.9915	cell__02	SMALL_051_PROC_02_03
144	cell__05	SMALL_051	A-A_other	0.25114	SMALL_051_PROC_05_08	43.9272	78.1495	cell__02	SMALL_051_PROC_02_03
145	cell__06	SMALL_051	A-A_other	0.138883	SMALL_051_PROC_06_01	58.8954	110.387	cell__02	SMALL_051_PROC_02_03
146	cell__06	SMALL_051	A-A_other	0.056225	SMALL_051_PROC_06_02	16.1029	102.841	cell__02	SMALL_051_PROC_02_03
147	cell__06	SMALL_051	A-A_other	0.179679	SMALL_051_PROC_06_03	47.0728	104.988	cell__02	SMALL_051_PROC_02_03
148	cell__06	SMALL_051	A-A_other	0.189652	SMALL_051_PROC_06_04	65.796	119.778	cell__02	SMALL_051_PROC_02_03
149	cell__01	SMALL_051	A-A_other	0.30612	SMALL_051_SOMA_01	1.07283	39.6506	cell__02	SMALL_051_PROC_02_03
150	cell__02	SMALL_051	A-A_same	0.130144	SMALL_051_SOMA_02	82.5728	8.98077	cell__02	SMALL_051_PROC_02_03
151	cell__03	SMALL_051	A-A_other	0.164897	SMALL_051_SOMA_03	39.4272	49.3078	cell__02	SMALL_051_PROC_02_03
152	cell__04	SMALL_051	A-A_other	0.134081	SMALL_051_SOMA_04	75.3228	84.7931	cell__02	SMALL_051_PROC_02_03
153	cell__05	SMALL_051	A-A_other	0.275031	SMALL_051_SOMA_05	4.54435	90.3905	cell__02	SMALL_051_PROC_02_03
154	cell__06	SMALL_051	A-A_other	0.221692	SMALL_051_SOMA_06	28.1462	112.112	cell__02	SMALL_051_PROC_02_03
155	cell__01	SMALL_051	A-A_other	0.289624	SMALL_051_PROC_01_01	22.7046	53.6446	cell__03	SMALL_051_PROC_03_01
156	cell__01	SMALL_051	A-A_other	0.246212	SMALL_051_PROC_01_02	59.7105	50.6614	cell__03	SMALL_051_PROC_03_01
157	cell__02	SMALL_051	A-A_other	0.172266	SMALL_051_PROC_02_01	15.7273	60.4104	cell__03	SMALL_051_PROC_03_01
158	cell__02	SMALL_051	A-A_other	0.163059	SMALL_051_PROC_02_02	61.1312	64.6107	cell__03	SMALL_051_PROC_03_01
159	cell__02	SMALL_051	A-A_other	0.173665	SMALL_051_PROC_02_03	59.8683	54.589	cell__03	SMALL_051_PROC_03_01
160	cell__03	SMALL_051	A-A_same	1	SMALL_051_PROC_03_01	0	0	cell__03	SMALL_051_PROC_03_01
161	cell__03	SMALL_051	A-A_same	0.321587	SMALL_051_PROC_03_02	64.5454	5.35515	cell__03	SMALL_051_PROC_03_01
162	cell__03	SMALL_051	A-A_same	0.1988	SMALL_051_PROC_03_03	7.11247	13.4242	cell__03	SMALL_051_PROC_03_01
163	cell__03	SMALL_051	A-A_same	0.066089	SMALL_051_PROC_03_04	84.7954	18.5304	cell__03	SMALL_051_PROC_03_01
164	cell__04	SMALL_051	A-A_other	0.150802	SMALL_051_PROC_04_01	4.1781	38.6531	cell__03	SMALL_051_PROC_03_01
165	cell__04	SMALL_051	A-A_other	0.112683	SMALL_051_PROC_04_02	124.045	22.3382	cell__03	SMALL_051_PROC_03_01
166	cell__04	SMALL_051	A-A_other	0.125962	SMALL_051_PROC_04_03	122.384	26.2866	cell__03	SMALL_051_PROC_03_01
167	cell__04	SMALL_051	A-A_other	0.183382	SMALL_051_PROC_04_04	1.39987	44.3052	cell__03	SMALL_051_PROC_03_01
168	cell__05	SMALL_051	A-A_other	0.209278	SMALL_051_PROC_05_01	16.4546	54.4007	cell__03	SMALL_051_PROC_03_01
169	cell__05	SMALL_051	A-A_other	0.30895	SMALL_051_PROC_05_02	110.545	62.5508	cell__03	SMALL_051_PROC_03_01
170	cell__05	SMALL_051	A-A_other	0.298847	SMALL_051_PROC_05_03	61.0454	60.5997	cell__03	SMALL_051_PROC_03_01
171	cell__05	SMALL_051	A-A_other	0.219624	SMALL_051_PROC_05_04	75.3609	66.1144	cell__03	SMALL_051_PROC_03_01
172	cell__05	SMALL_051	A-A_other	0.28526	SMALL_051_PROC_05_05	64.1022	66.8466	cell__03	SMALL_051_PROC_03_01
173	cell__05	SMALL_051	A-A_other	0.327872	SMALL_051_PROC_05_06	2.84067	67.2197	cell__03	SMALL_051_PROC_03_01
174	cell__05	SMALL_051	A-A_other	0.169863	SMALL_051_PROC_05_07	61.5845	61.8754	cell__03	SMALL_051_PROC_03_01
175	cell__05	SMALL_051	A-A_other	0.243453	SMALL_051_PROC_05_08	103.795	51.7367	cell__03	SMALL_051_PROC_03_01
176	cell__06	SMALL_051	A-A_other	0.129626	SMALL_051_PROC_06_01	118.764	61.8264	cell__03	SMALL_051_PROC_03_01
177	cell__06	SMALL_051	A-A_other	0.072763	SMALL_051_PROC_06_02	43.7653	55.5052	cell__03	SMALL_051_PROC_03_01
178	cell__06	SMALL_051	A-A_other	0.180373	SMALL_051_PROC_06_03	12.7954	61.4458	cell__03	SMALL_051_PROC_03_01
179	cell__06	SMALL_051	A-A_other	0.265423	SMALL_051_PROC_06_04	5.92779	71.1566	cell__03	SMALL_051_PROC_03_01
180	cell__01	SMALL_051	A-A_other	0.305497	SMALL_051_SOMA_01	58.7954	46.8246	cell__03	SMALL_051_PROC_03_01
181	cell__02	SMALL_051	A-A_other	0.137549	SMALL_051_SOMA_02	22.7046	55.9394	cell__03	SMALL_051_PROC_03_01
182	cell__03	SMALL_051	A-A_same	0.386028	SMALL_051_SOMA_03	99.2954	8.37538	cell__03	SMALL_051_PROC_03_01
183	cell__04	SMALL_051	A-A_other	0.179809	SMALL_051_SOMA_04	15.4546	31.2205	cell__03	SMALL_051_PROC_03_01
184	cell__05	SMALL_051	A-A_other	0.304906	SMALL_051_SOMA_05	64.4126	60.6948	cell__03	SMALL_051_PROC_03_01
185	cell__06	SMALL_051	A-A_other	0.180515	SMALL_051_SOMA_06	88.0145	66.0397	cell__03	SMALL_051_PROC_03_01
186	cell__01	SMALL_051	A-A_other	0.234579	SMALL_051_PROC_01_01	87.25	58.9983	cell__03	SMALL_051_PROC_03_02
187	cell__01	SMALL_051	A-A_other	0.239416	SMALL_051_PROC_01_02	4.83494	55.8607	cell__03	SMALL_051_PROC_03_02
188	cell__02	SMALL_051	A-A_other	0.152147	SMALL_051_PROC_02_01	80.2727	64.7511	cell__03	SMALL_051_PROC_03_02
189	cell__02	SMALL_051	A-A_other	0.143381	SMALL_051_PROC_02_02	3.41421	68.5215	cell__03	SMALL_051_PROC_03_02
190	cell__02	SMALL_051	A-A_other	0.14939	SMALL_051_PROC_02_03	4.67717	58.0436	cell__03	SMALL_051_PROC_03_02
191	cell__03	SMALL_051	A-A_same	0.321587	SMALL_051_PROC_03_01	64.5454	5.35515	cell__03	SMALL_051_PROC_03_02
192	cell__03	SMALL_051	A-A_same	1	SMALL_051_PROC_03_02	0	0	cell__03	SMALL_051_PROC_03_02
193	cell__03	SMALL_051	A-A_same	0.187371	SMALL_051_PROC_03_03	57.433	11.5562	cell__03	SMALL_051_PROC_03_02
194	cell__03	SMALL_051	A-A_same	0.0365962	SMALL_051_PROC_03_04	20.25	18.7278	cell__03	SMALL_051_PROC_03_02
195	cell__04	SMALL_051	A-A_other	0.0730326	SMALL_051_PROC_04_01	60.3673	34.672	cell__03	SMALL_051_PROC_03_02
196	cell__04	SMALL_051	A-A_other	0.156172	SMALL_051_PROC_04_02	59.5	18.2479	cell__03	SMALL_051_PROC_03_02
197	cell__04	SMALL_051	A-A_other	0.0784502	SMALL_051_PROC_04_03	57.8388	21.2774	cell__03	SMALL_051_PROC_03_02
198	cell__04	SMALL_051	A-A_other	0.0917624	SMALL_051_PROC_04_04	63.1456	39.7187	cell__03	SMALL_051_PROC_03_02
199	cell__05	SMALL_051	A-A_other	0.0901172	SMALL_051_PROC_05_01	81	49.307	cell__03	SMALL_051_PROC_03_02
200	cell__05	SMALL_051	A-A_other	0.156049	SMALL_051_PROC_05_02	46	57.4746	cell__03	SMALL_051_PROC_03_02
201	cell__05	SMALL_051	A-A_other	0.164883	SMALL_051_PROC_05_03	3.5	55.3568	cell__03	SMALL_051_PROC_03_02
202	cell__05	SMALL_051	A-A_other	0.247006	SMALL_051_PROC_05_04	10.8155	60.9183	cell__03	SMALL_051_PROC_03_02
203	cell__05	SMALL_051	A-A_other	0.217241	SMALL_051_PROC_05_05	0.443238	61.8292	cell__03	SMALL_051_PROC_03_02
204	cell__05	SMALL_051	A-A_other	0.210473	SMALL_051_PROC_05_06	67.3861	62.5394	cell__03	SMALL_051_PROC_03_02
205	cell__05	SMALL_051	A-A_other	0.177398	SMALL_051_PROC_05_07	2.96089	57.4628	cell__03	SMALL_051_PROC_03_02
206	cell__05	SMALL_051	A-A_other	0.163356	SMALL_051_PROC_05_08	39.25	47.3624	cell__03	SMALL_051_PROC_03_02
207	cell__06	SMALL_051	A-A_other	0.145108	SMALL_051_PROC_06_01	54.2182	56.6662	cell__03	SMALL_051_PROC_03_02
208	cell__06	SMALL_051	A-A_other	0.0887201	SMALL_051_PROC_06_02	20.7801	50.242	cell__03	SMALL_051_PROC_03_02
209	cell__06	SMALL_051	A-A_other	0.186545	SMALL_051_PROC_06_03	51.75	56.0925	cell__03	SMALL_051_PROC_03_02
210	cell__06	SMALL_051	A-A_other	0.212782	SMALL_051_PROC_06_04	70.4732	66.0302	cell__03	SMALL_051_PROC_03_02
211	cell__01	SMALL_051	A-A_other	0.244505	SMALL_051_SOMA_01	5.75	52.1468	cell__03	SMALL_051_PROC_03_02
212	cell__02	SMALL_051	A-A_other	0.0865327	SMALL_051_SOMA_02	87.25	59.9835	cell__03	SMALL_051_PROC_03_02
213	cell__03	SMALL_051	A-A_same	0.319041	SMALL_051_SOMA_03	34.75	9.17889	cell__03	SMALL_051_PROC_03_02
214	cell__04	SMALL_051	A-A_other	0.0910574	SMALL_051_SOMA_04	80	26.9229	cell__03	SMALL_051_PROC_03_02
215	cell__05	SMALL_051	A-A_other	0.211705	SMALL_051_SOMA_05	0.132814	55.8836	cell__03	SMALL_051_PROC_03_02
216	cell__06	SMALL_051	A-A_other	0.203238	SMALL_051_SOMA_06	23.4691	60.7473	cell__03	SMALL_051_PROC_03_02
217	cell__01	SMALL_051	A-A_other	0.246485	SMALL_051_PROC_01_01	29.817	61.5044	cell__03	SMALL_051_PROC_03_03
218	cell__01	SMALL_051	A-A_other	0.201597	SMALL_051_PROC_01_02	52.598	56.0827	cell__03	SMALL_051_PROC_03_03
219	cell__02	SMALL_051	A-A_other	0.218928	SMALL_051_PROC_02_01	22.8398	60.5663	cell__03	SMALL_051_PROC_03_03
220	cell__02	SMALL_051	A-A_other	0.142879	SMALL_051_PROC_02_02	54.0187	62.9443	cell__03	SMALL_051_PROC_03_03
221	cell__02	SMALL_051	A-A_other	0.0867231	SMALL_051_PROC_02_03	52.7558	51.4854	cell__03	SMALL_051_PROC_03_03
222	cell__03	SMALL_051	A-A_same	0.1988	SMALL_051_PROC_03_01	7.11247	13.4242	cell__03	SMALL_051_PROC_03_03
223	cell__03	SMALL_051	A-A_same	0.187371	SMALL_051_PROC_03_02	57.433	11.5562	cell__03	SMALL_051_PROC_03_03
224	cell__03	SMALL_051	A-A_same	1	SMALL_051_PROC_03_03	0	0	cell__03	SMALL_051_PROC_03_03
225	cell__03	SMALL_051	A-A_same	0.207053	SMALL_051_PROC_03_04	77.683	8.61949	cell__03	SMALL_051_PROC_03_03
226	cell__04	SMALL_051	A-A_other	0.19841	SMALL_051_PROC_04_01	2.93436	42.5718	cell__03	SMALL_051_PROC_03_03
227	cell__04	SMALL_051	A-A_other	0.16459	SMALL_051_PROC_04_02	116.933	26.8395	cell__03	SMALL_051_PROC_03_03
228	cell__04	SMALL_051	A-A_other	0.123438	SMALL_051_PROC_04_03	115.272	26.6763	cell__03	SMALL_051_PROC_03_03
229	cell__04	SMALL_051	A-A_other	0.24351	SMALL_051_PROC_04_04	5.7126	45.7621	cell__03	SMALL_051_PROC_03_03
230	cell__05	SMALL_051	A-A_other	0.164804	SMALL_051_PROC_05_01	23.567	45.1948	cell__03	SMALL_051_PROC_03_03
231	cell__05	SMALL_051	A-A_other	0.195464	SMALL_051_PROC_05_02	103.433	53.0858	cell__03	SMALL_051_PROC_03_03
232	cell__05	SMALL_051	A-A_other	0.201017	SMALL_051_PROC_05_03	53.933	52.4069	cell__03	SMALL_051_PROC_03_03
233	cell__05	SMALL_051	A-A_other	0.265304	SMALL_051_PROC_05_04	68.2484	57.4071	cell__03	SMALL_051_PROC_03_03
234	cell__05	SMALL_051	A-A_other	0.226911	SMALL_051_PROC_05_05	56.9897	57.0011	cell__03	SMALL_051_PROC_03_03
235	cell__05	SMALL_051	A-A_other	0.208727	SMALL_051_PROC_05_06	9.95314	56.0619	cell__03	SMALL_051_PROC_03_03
236	cell__05	SMALL_051	A-A_other	0.159984	SMALL_051_PROC_05_07	54.4721	50.0706	cell__03	SMALL_051_PROC_03_03
237	cell__05	SMALL_051	A-A_other	0.189515	SMALL_051_PROC_05_08	96.683	39.9641	cell__03	SMALL_051_PROC_03_03
238	cell__06	SMALL_051	A-A_other	0.0955232	SMALL_051_PROC_06_01	111.651	59.3601	cell__03	SMALL_051_PROC_03_03
239	cell__06	SMALL_051	A-A_other	0.0980009	SMALL_051_PROC_06_02	36.6529	52.1065	cell__03	SMALL_051_PROC_03_03
240	cell__06	SMALL_051	A-A_other	0.235839	SMALL_051_PROC_06_03	5.68296	55.9182	cell__03	SMALL_051_PROC_03_03
241	cell__06	SMALL_051	A-A_other	0.195022	SMALL_051_PROC_06_04	13.0403	68.813	cell__03	SMALL_051_PROC_03_03
242	cell__01	SMALL_051	A-A_other	0.328252	SMALL_051_SOMA_01	51.683	53.8691	cell__03	SMALL_051_PROC_03_03
243	cell__02	SMALL_051	A-A_other	0.055582	SMALL_051_SOMA_02	29.817	54.9516	cell__03	SMALL_051_PROC_03_03
244	cell__03	SMALL_051	A-A_same	0.306255	SMALL_051_SOMA_03	92.183	6.49907	cell__03	SMALL_051_PROC_03_03
245	cell__04	SMALL_051	A-A_other	0.222085	SMALL_051_SOMA_04	22.567	34.4088	cell__03	SMALL_051_PROC_03_03
246	cell__05	SMALL_051	A-A_other	0.157004	SMALL_051_SOMA_05	57.3001	50.049	cell__03	SMALL_051_PROC_03_03
247	cell__06	SMALL_051	A-A_other	0.237553	SMALL_051_SOMA_06	80.902	61.9951	cell__03	SMALL_051_PROC_03_03
248	cell__01	SMALL_051	A-A_other	0.163281	SMALL_051_PROC_01_01	107.5	58.1965	cell__03	SMALL_051_PROC_03_04
249	cell__01	SMALL_051	A-A_other	0.095139	SMALL_051_PROC_01_02	25.0849	51.339	cell__03	SMALL_051_PROC_03_04
250	cell__02	SMALL_051	A-A_other	0.088089	SMALL_051_PROC_02_01	100.523	53.2434	cell__03	SMALL_051_PROC_03_04
251	cell__02	SMALL_051	A-A_other	0.0495316	SMALL_051_PROC_02_02	23.6642	55.0144	cell__03	SMALL_051_PROC_03_04
252	cell__02	SMALL_051	A-A_other	0.0795539	SMALL_051_PROC_02_03	24.9272	43.2849	cell__03	SMALL_051_PROC_03_04
253	cell__03	SMALL_051	A-A_same	0.066089	SMALL_051_PROC_03_01	84.7954	18.5304	cell__03	SMALL_051_PROC_03_04
254	cell__03	SMALL_051	A-A_same	0.0365962	SMALL_051_PROC_03_02	20.25	18.7278	cell__03	SMALL_051_PROC_03_04
255	cell__03	SMALL_051	A-A_same	0.207053	SMALL_051_PROC_03_03	77.683	8.61949	cell__03	SMALL_051_PROC_03_04
256	cell__03	SMALL_051	A-A_same	1	SMALL_051_PROC_03_04	0	0	cell__03	SMALL_051_PROC_03_04
257	cell__04	SMALL_051	A-A_other	0.107399	SMALL_051_PROC_04_01	80.6173	51.1796	cell__03	SMALL_051_PROC_03_04
258	cell__04	SMALL_051	A-A_other	0.0762199	SMALL_051_PROC_04_02	39.25	35.3326	cell__03	SMALL_051_PROC_03_04
259	cell__04	SMALL_051	A-A_other	0.152556	SMALL_051_PROC_04_03	37.5888	35.2564	cell__03	SMALL_051_PROC_03_04
260	cell__04	SMALL_051	A-A_other	0.147259	SMALL_051_PROC_04_04	83.3956	54.3127	cell__03	SMALL_051_PROC_03_04
261	cell__05	SMALL_051	A-A_other	0.0473548	SMALL_051_PROC_05_01	101.25	50.0685	cell__03	SMALL_051_PROC_03_04
262	cell__05	SMALL_051	A-A_other	0.0887433	SMALL_051_PROC_05_02	25.75	57.5774	cell__03	SMALL_051_PROC_03_04
263	cell__05	SMALL_051	A-A_other	0.119304	SMALL_051_PROC_05_03	23.75	57.8302	cell__03	SMALL_051_PROC_03_04
264	cell__05	SMALL_051	A-A_other	-0.0188948	SMALL_051_PROC_05_04	9.43451	62.3929	cell__03	SMALL_051_PROC_03_04
265	cell__05	SMALL_051	A-A_other	0.0983759	SMALL_051_PROC_05_05	20.6932	61.1006	cell__03	SMALL_051_PROC_03_04
266	cell__05	SMALL_051	A-A_other	0.104158	SMALL_051_PROC_05_06	87.6361	58.8624	cell__03	SMALL_051_PROC_03_04
267	cell__05	SMALL_051	A-A_other	0.0583439	SMALL_051_PROC_05_07	23.2109	52.164	cell__03	SMALL_051_PROC_03_04
268	cell__05	SMALL_051	A-A_other	0.132213	SMALL_051_PROC_05_08	19	42.3862	cell__03	SMALL_051_PROC_03_04
269	cell__06	SMALL_051	A-A_other	0.120643	SMALL_051_PROC_06_01	33.9682	67.1631	cell__03	SMALL_051_PROC_03_04
270	cell__06	SMALL_051	A-A_other	0.044365	SMALL_051_PROC_06_02	41.0301	59.7134	cell__03	SMALL_051_PROC_03_04
271	cell__06	SMALL_051	A-A_other	0.0710659	SMALL_051_PROC_06_03	72	62.6994	cell__03	SMALL_051_PROC_03_04
272	cell__06	SMALL_051	A-A_other	0.131843	SMALL_051_PROC_06_04	90.7232	76.5825	cell__03	SMALL_051_PROC_03_04
273	cell__01	SMALL_051	A-A_other	0.174639	SMALL_051_SOMA_01	26	50.194	cell__03	SMALL_051_PROC_03_04
274	cell__02	SMALL_051	A-A_other	0.00872487	SMALL_051_SOMA_02	107.5	47.3046	cell__03	SMALL_051_PROC_03_04
275	cell__03	SMALL_051	A-A_same	0.224123	SMALL_051_SOMA_03	14.5	10.1785	cell__03	SMALL_051_PROC_03_04
276	cell__04	SMALL_051	A-A_other	0.0459705	SMALL_051_SOMA_04	100.25	43.0225	cell__03	SMALL_051_PROC_03_04
277	cell__05	SMALL_051	A-A_other	0.0764857	SMALL_051_SOMA_05	20.3828	53.5339	cell__03	SMALL_051_PROC_03_04
278	cell__06	SMALL_051	A-A_other	0.126613	SMALL_051_SOMA_06	3.21906	69.2871	cell__03	SMALL_051_PROC_03_04
279	cell__01	SMALL_051	A-A_other	0.190887	SMALL_051_PROC_01_01	26.8827	87.4405	cell__04	SMALL_051_PROC_04_01
280	cell__01	SMALL_051	A-A_other	0.197112	SMALL_051_PROC_01_02	55.5324	87.2885	cell__04	SMALL_051_PROC_04_01
281	cell__02	SMALL_051	A-A_other	0.176151	SMALL_051_PROC_02_01	19.9054	99.0501	cell__04	SMALL_051_PROC_04_01
282	cell__02	SMALL_051	A-A_other	0.205571	SMALL_051_PROC_02_02	56.9531	103.155	cell__04	SMALL_051_PROC_04_01
283	cell__02	SMALL_051	A-A_other	0.0982581	SMALL_051_PROC_02_03	55.6902	92.6874	cell__04	SMALL_051_PROC_04_01
284	cell__03	SMALL_051	A-A_other	0.150802	SMALL_051_PROC_03_01	4.1781	38.6531	cell__04	SMALL_051_PROC_04_01
285	cell__03	SMALL_051	A-A_other	0.0730326	SMALL_051_PROC_03_02	60.3673	34.672	cell__04	SMALL_051_PROC_04_01
286	cell__03	SMALL_051	A-A_other	0.19841	SMALL_051_PROC_03_03	2.93436	42.5718	cell__04	SMALL_051_PROC_04_01
287	cell__03	SMALL_051	A-A_other	0.107399	SMALL_051_PROC_03_04	80.6173	51.1796	cell__04	SMALL_051_PROC_04_01
288	cell__04	SMALL_051	A-A_same	1	SMALL_051_PROC_04_01	0	0	cell__04	SMALL_051_PROC_04_01
289	cell__04	SMALL_051	A-A_same	0.191052	SMALL_051_PROC_04_02	119.867	16.4256	cell__04	SMALL_051_PROC_04_01
290	cell__04	SMALL_051	A-A_same	0.112526	SMALL_051_PROC_04_03	118.206	16.8609	cell__04	SMALL_051_PROC_04_01
291	cell__04	SMALL_051	A-A_same	0.364856	SMALL_051_PROC_04_04	2.77823	9.16804	cell__04	SMALL_051_PROC_04_01
292	cell__05	SMALL_051	A-A_other	0.164399	SMALL_051_PROC_05_01	20.6327	46.0676	cell__04	SMALL_051_PROC_04_01
293	cell__05	SMALL_051	A-A_other	0.251073	SMALL_051_PROC_05_02	106.367	52.6768	cell__04	SMALL_051_PROC_04_01
294	cell__05	SMALL_051	A-A_other	0.273503	SMALL_051_PROC_05_03	56.8673	46.7435	cell__04	SMALL_051_PROC_04_01
295	cell__05	SMALL_051	A-A_other	0.193272	SMALL_051_PROC_05_04	71.1828	52.5933	cell__04	SMALL_051_PROC_04_01
296	cell__05	SMALL_051	A-A_other	0.248778	SMALL_051_PROC_05_05	59.9241	57.3802	cell__04	SMALL_051_PROC_04_01
297	cell__05	SMALL_051	A-A_other	0.268163	SMALL_051_PROC_05_06	7.01878	63.2317	cell__04	SMALL_051_PROC_04_01
298	cell__05	SMALL_051	A-A_other	0.145441	SMALL_051_PROC_05_07	57.4064	62.2157	cell__04	SMALL_051_PROC_04_01
299	cell__05	SMALL_051	A-A_other	0.197062	SMALL_051_PROC_05_08	99.6173	54.6208	cell__04	SMALL_051_PROC_04_01
300	cell__06	SMALL_051	A-A_other	0.157278	SMALL_051_PROC_06_01	114.586	31.0589	cell__04	SMALL_051_PROC_04_01
301	cell__06	SMALL_051	A-A_other	0.196235	SMALL_051_PROC_06_02	39.5872	28.7574	cell__04	SMALL_051_PROC_04_01
302	cell__06	SMALL_051	A-A_other	0.147316	SMALL_051_PROC_06_03	8.61732	38.9467	cell__04	SMALL_051_PROC_04_01
303	cell__06	SMALL_051	A-A_other	0.0888584	SMALL_051_PROC_06_04	10.1059	38.6856	cell__04	SMALL_051_PROC_04_01
304	cell__01	SMALL_051	A-A_other	0.209993	SMALL_051_SOMA_01	54.6173	82.0869	cell__04	SMALL_051_PROC_04_01
305	cell__02	SMALL_051	A-A_other	0.0584928	SMALL_051_SOMA_02	26.8827	94.5504	cell__04	SMALL_051_PROC_04_01
306	cell__03	SMALL_051	A-A_other	0.168007	SMALL_051_SOMA_03	95.1173	43.4391	cell__04	SMALL_051_PROC_04_01
307	cell__04	SMALL_051	A-A_same	0.315558	SMALL_051_SOMA_04	19.6327	8.1863	cell__04	SMALL_051_PROC_04_01
308	cell__05	SMALL_051	A-A_other	0.254319	SMALL_051_SOMA_05	60.2345	55.9753	cell__04	SMALL_051_PROC_04_01
309	cell__06	SMALL_051	A-A_other	0.371511	SMALL_051_SOMA_06	83.8364	38.3605	cell__04	SMALL_051_PROC_04_01
310	cell__01	SMALL_051	A-A_other	0.200289	SMALL_051_PROC_01_01	146.75	73.2127	cell__04	SMALL_051_PROC_04_02
311	cell__01	SMALL_051	A-A_other	0.259699	SMALL_051_PROC_01_02	64.3349	71.9655	cell__04	SMALL_051_PROC_04_02
312	cell__02	SMALL_051	A-A_other	0.125825	SMALL_051_PROC_02_01	139.773	82.7408	cell__04	SMALL_051_PROC_04_02
313	cell__02	SMALL_051	A-A_other	0.229427	SMALL_051_PROC_02_02	62.9142	86.7373	cell__04	SMALL_051_PROC_04_02
314	cell__02	SMALL_051	A-A_other	0.149521	SMALL_051_PROC_02_03	64.1772	76.2791	cell__04	SMALL_051_PROC_04_02
315	cell__03	SMALL_051	A-A_other	0.112683	SMALL_051_PROC_03_01	124.045	22.3382	cell__04	SMALL_051_PROC_04_02
316	cell__03	SMALL_051	A-A_other	0.156172	SMALL_051_PROC_03_02	59.5	18.2479	cell__04	SMALL_051_PROC_04_02
317	cell__03	SMALL_051	A-A_other	0.16459	SMALL_051_PROC_03_03	116.933	26.8395	cell__04	SMALL_051_PROC_04_02
318	cell__03	SMALL_051	A-A_other	0.0762199	SMALL_051_PROC_03_04	39.25	35.3326	cell__04	SMALL_051_PROC_04_02
319	cell__04	SMALL_051	A-A_same	0.191052	SMALL_051_PROC_04_01	119.867	16.4256	cell__04	SMALL_051_PROC_04_02
320	cell__04	SMALL_051	A-A_same	1	SMALL_051_PROC_04_02	0	0	cell__04	SMALL_051_PROC_04_02
321	cell__04	SMALL_051	A-A_same	9.01033e-05	SMALL_051_PROC_04_03	1.66124	8.18035	cell__04	SMALL_051_PROC_04_02
322	cell__04	SMALL_051	A-A_same	0.31119	SMALL_051_PROC_04_04	122.646	22.2371	cell__04	SMALL_051_PROC_04_02
323	cell__05	SMALL_051	A-A_other	0.0558298	SMALL_051_PROC_05_01	140.5	44.5312	cell__04	SMALL_051_PROC_04_02
324	cell__05	SMALL_051	A-A_other	0.182063	SMALL_051_PROC_05_02	13.5	52.3646	cell__04	SMALL_051_PROC_04_02
325	cell__05	SMALL_051	A-A_other	0.157047	SMALL_051_PROC_05_03	63	48.1324	cell__04	SMALL_051_PROC_04_02
326	cell__05	SMALL_051	A-A_other	0.185762	SMALL_051_PROC_05_04	48.6845	54.1367	cell__04	SMALL_051_PROC_04_02
327	cell__05	SMALL_051	A-A_other	0.262315	SMALL_051_PROC_05_05	59.9432	57.1149	cell__04	SMALL_051_PROC_04_02
328	cell__05	SMALL_051	A-A_other	0.27226	SMALL_051_PROC_05_06	126.886	60.6351	cell__04	SMALL_051_PROC_04_02
329	cell__05	SMALL_051	A-A_other	0.191066	SMALL_051_PROC_05_07	62.4609	57.6175	cell__04	SMALL_051_PROC_04_02
330	cell__05	SMALL_051	A-A_other	0.248768	SMALL_051_PROC_05_08	20.25	48.4569	cell__04	SMALL_051_PROC_04_02
331	cell__06	SMALL_051	A-A_other	0.198485	SMALL_051_PROC_06_01	5.28176	41.6871	cell__04	SMALL_051_PROC_04_02
332	cell__06	SMALL_051	A-A_other	0.189582	SMALL_051_PROC_06_02	80.2801	36.6092	cell__04	SMALL_051_PROC_04_02
333	cell__06	SMALL_051	A-A_other	0.136398	SMALL_051_PROC_06_03	111.25	44.7368	cell__04	SMALL_051_PROC_04_02
334	cell__06	SMALL_051	A-A_other	0.156062	SMALL_051_PROC_06_04	129.973	50.6266	cell__04	SMALL_051_PROC_04_02
335	cell__01	SMALL_051	A-A_other	0.296236	SMALL_051_SOMA_01	65.25	67.2627	cell__04	SMALL_051_PROC_04_02
336	cell__02	SMALL_051	A-A_other	0.0527207	SMALL_051_SOMA_02	146.75	78.152	cell__04	SMALL_051_PROC_04_02
337	cell__03	SMALL_051	A-A_other	0.214234	SMALL_051_SOMA_03	24.75	27.0974	cell__04	SMALL_051_PROC_04_02
338	cell__04	SMALL_051	A-A_same	0.266072	SMALL_051_SOMA_04	139.5	8.92771	cell__04	SMALL_051_PROC_04_02
339	cell__05	SMALL_051	A-A_other	0.245498	SMALL_051_SOMA_05	59.6328	53.3449	cell__04	SMALL_051_PROC_04_02
340	cell__06	SMALL_051	A-A_other	0.333043	SMALL_051_SOMA_06	36.0309	47.2675	cell__04	SMALL_051_PROC_04_02
341	cell__01	SMALL_051	A-A_other	0.109874	SMALL_051_PROC_01_01	145.089	79.1429	cell__04	SMALL_051_PROC_04_03
342	cell__01	SMALL_051	A-A_other	0.115412	SMALL_051_PROC_01_02	62.6737	76.9065	cell__04	SMALL_051_PROC_04_03
343	cell__02	SMALL_051	A-A_other	0.114593	SMALL_051_PROC_02_01	138.111	85.7166	cell__04	SMALL_051_PROC_04_03
344	cell__02	SMALL_051	A-A_other	0.0816675	SMALL_051_PROC_02_02	61.253	88.9636	cell__04	SMALL_051_PROC_04_03
345	cell__02	SMALL_051	A-A_other	0.0586421	SMALL_051_PROC_02_03	62.5159	77.889	cell__04	SMALL_051_PROC_04_03
346	cell__03	SMALL_051	A-A_other	0.125962	SMALL_051_PROC_03_01	122.384	26.2866	cell__04	SMALL_051_PROC_04_03
347	cell__03	SMALL_051	A-A_other	0.0784502	SMALL_051_PROC_03_02	57.8388	21.2774	cell__04	SMALL_051_PROC_04_03
348	cell__03	SMALL_051	A-A_other	0.123438	SMALL_051_PROC_03_03	115.272	26.6763	cell__04	SMALL_051_PROC_04_03
349	cell__03	SMALL_051	A-A_other	0.152556	SMALL_051_PROC_03_04	37.5888	35.2564	cell__04	SMALL_051_PROC_04_03
350	cell__04	SMALL_051	A-A_same	0.112526	SMALL_051_PROC_04_01	118.206	16.8609	cell__04	SMALL_051_PROC_04_03
351	cell__04	SMALL_051	A-A_same	9.01033e-05	SMALL_051_PROC_04_02	1.66124	8.18035	cell__04	SMALL_051_PROC_04_03
352	cell__04	SMALL_051	A-A_same	1	SMALL_051_PROC_04_03	0	0	cell__04	SMALL_051_PROC_04_03
353	cell__04	SMALL_051	A-A_same	0.132634	SMALL_051_PROC_04_04	120.984	19.1109	cell__04	SMALL_051_PROC_04_03
354	cell__05	SMALL_051	A-A_other	0.0983767	SMALL_051_PROC_05_01	138.839	36.4081	cell__04	SMALL_051_PROC_04_03
355	cell__05	SMALL_051	A-A_other	0.116482	SMALL_051_PROC_05_02	11.8388	44.2006	cell__04	SMALL_051_PROC_04_03
356	cell__05	SMALL_051	A-A_other	0.105105	SMALL_051_PROC_05_03	61.3388	39.9701	cell__04	SMALL_051_PROC_04_03
357	cell__05	SMALL_051	A-A_other	0.041334	SMALL_051_PROC_05_04	47.0233	45.9686	cell__04	SMALL_051_PROC_04_03
358	cell__05	SMALL_051	A-A_other	0.0952464	SMALL_051_PROC_05_05	58.282	48.9569	cell__04	SMALL_051_PROC_04_03
359	cell__05	SMALL_051	A-A_other	0.13888	SMALL_051_PROC_05_06	125.225	52.6871	cell__04	SMALL_051_PROC_04_03
360	cell__05	SMALL_051	A-A_other	0.0848158	SMALL_051_PROC_05_07	60.7996	49.9972	cell__04	SMALL_051_PROC_04_03
361	cell__05	SMALL_051	A-A_other	0.12142	SMALL_051_PROC_05_08	18.5888	41.1549	cell__04	SMALL_051_PROC_04_03
362	cell__06	SMALL_051	A-A_other	0.0538608	SMALL_051_PROC_06_01	3.62052	35.6355	cell__04	SMALL_051_PROC_04_03
363	cell__06	SMALL_051	A-A_other	-0.0427512	SMALL_051_PROC_06_02	78.6188	29.7524	cell__04	SMALL_051_PROC_04_03
364	cell__06	SMALL_051	A-A_other	0.203494	SMALL_051_PROC_06_03	109.589	37.1339	cell__04	SMALL_051_PROC_04_03
365	cell__06	SMALL_051	A-A_other	0.139486	SMALL_051_PROC_06_04	128.312	44.9054	cell__04	SMALL_051_PROC_04_03
366	cell__01	SMALL_051	A-A_other	0.141044	SMALL_051_SOMA_01	63.5888	72.7531	cell__04	SMALL_051_PROC_04_03
367	cell__02	SMALL_051	A-A_other	0.0468246	SMALL_051_SOMA_02	145.089	80.6403	cell__04	SMALL_051_PROC_04_03
368	cell__03	SMALL_051	A-A_other	0.0729766	SMALL_051_SOMA_03	23.0888	28.8343	cell__04	SMALL_051_PROC_04_03
369	cell__04	SMALL_051	A-A_same	0.15315	SMALL_051_SOMA_04	137.839	8.98124	cell__04	SMALL_051_PROC_04_03
370	cell__05	SMALL_051	A-A_other	0.118293	SMALL_051_SOMA_05	57.9716	45.3693	cell__04	SMALL_051_PROC_04_03
371	cell__06	SMALL_051	A-A_other	0.0690591	SMALL_051_SOMA_06	34.3697	40.4266	cell__04	SMALL_051_PROC_04_03
372	cell__01	SMALL_051	A-A_other	0.273832	SMALL_051_PROC_01_01	24.1044	95.0966	cell__04	SMALL_051_PROC_04_04
373	cell__01	SMALL_051	A-A_other	0.286485	SMALL_051_PROC_01_02	58.3106	94.1925	cell__04	SMALL_051_PROC_04_04
374	cell__02	SMALL_051	A-A_other	0.209115	SMALL_051_PROC_02_01	17.1272	104.462	cell__04	SMALL_051_PROC_04_04
375	cell__02	SMALL_051	A-A_other	0.223053	SMALL_051_PROC_02_02	59.7313	107.962	cell__04	SMALL_051_PROC_04_04
376	cell__02	SMALL_051	A-A_other	0.119826	SMALL_051_PROC_02_03	58.4684	96.9814	cell__04	SMALL_051_PROC_04_04
377	cell__03	SMALL_051	A-A_other	0.183382	SMALL_051_PROC_03_01	1.39987	44.3052	cell__04	SMALL_051_PROC_04_04
378	cell__03	SMALL_051	A-A_other	0.0917624	SMALL_051_PROC_03_02	63.1456	39.7187	cell__04	SMALL_051_PROC_04_04
379	cell__03	SMALL_051	A-A_other	0.24351	SMALL_051_PROC_03_03	5.7126	45.7621	cell__04	SMALL_051_PROC_04_04
380	cell__03	SMALL_051	A-A_other	0.147259	SMALL_051_PROC_03_04	83.3956	54.3127	cell__04	SMALL_051_PROC_04_04
381	cell__04	SMALL_051	A-A_same	0.364856	SMALL_051_PROC_04_01	2.77823	9.16804	cell__04	SMALL_051_PROC_04_04
382	cell__04	SMALL_051	A-A_same	0.31119	SMALL_051_PROC_04_02	122.646	22.2371	cell__04	SMALL_051_PROC_04_04
383	cell__04	SMALL_051	A-A_same	0.132634	SMALL_051_PROC_04_03	120.984	19.1109	cell__04	SMALL_051_PROC_04_04
384	cell__04	SMALL_051	A-A_same	1	SMALL_051_PROC_04_04	0	0	cell__04	SMALL_051_PROC_04_04
385	cell__05	SMALL_051	A-A_other	0.136069	SMALL_051_PROC_05_01	17.8544	39.9213	cell__04	SMALL_051_PROC_04_04
386	cell__05	SMALL_051	A-A_other	0.299894	SMALL_051_PROC_05_02	109.146	45.7908	cell__04	SMALL_051_PROC_04_04
387	cell__05	SMALL_051	A-A_other	0.265121	SMALL_051_PROC_05_03	59.6456	39.3718	cell__04	SMALL_051_PROC_04_04
388	cell__05	SMALL_051	A-A_other	0.194632	SMALL_051_PROC_05_04	73.961	45.0145	cell__04	SMALL_051_PROC_04_04
389	cell__05	SMALL_051	A-A_other	0.319398	SMALL_051_PROC_05_05	62.7023	50.3613	cell__04	SMALL_051_PROC_04_04
390	cell__05	SMALL_051	A-A_other	0.371	SMALL_051_PROC_05_06	4.24054	57.0405	cell__04	SMALL_051_PROC_04_04
391	cell__05	SMALL_051	A-A_other	0.174034	SMALL_051_PROC_05_07	60.1847	56.9642	cell__04	SMALL_051_PROC_04_04
392	cell__05	SMALL_051	A-A_other	0.302157	SMALL_051_PROC_05_08	102.396	50.3856	cell__04	SMALL_051_PROC_04_04
393	cell__06	SMALL_051	A-A_other	0.283144	SMALL_051_PROC_06_01	117.364	21.8968	cell__04	SMALL_051_PROC_04_04
394	cell__06	SMALL_051	A-A_other	0.277637	SMALL_051_PROC_06_02	42.3655	19.9263	cell__04	SMALL_051_PROC_04_04
395	cell__06	SMALL_051	A-A_other	0.234093	SMALL_051_PROC_06_03	11.3956	30.371	cell__04	SMALL_051_PROC_04_04
396	cell__06	SMALL_051	A-A_other	0.108043	SMALL_051_PROC_06_04	7.32766	29.7368	cell__04	SMALL_051_PROC_04_04
397	cell__01	SMALL_051	A-A_other	0.353244	SMALL_051_SOMA_01	57.3956	89.3754	cell__04	SMALL_051_PROC_04_04
398	cell__02	SMALL_051	A-A_other	0.128482	SMALL_051_SOMA_02	24.1044	99.5608	cell__04	SMALL_051_PROC_04_04
399	cell__03	SMALL_051	A-A_other	0.287416	SMALL_051_SOMA_03	97.8956	47.8081	cell__04	SMALL_051_PROC_04_04
400	cell__04	SMALL_051	A-A_same	0.448259	SMALL_051_SOMA_04	16.8544	13.3852	cell__04	SMALL_051_PROC_04_04
401	cell__05	SMALL_051	A-A_other	0.300854	SMALL_051_SOMA_05	63.0127	49.9764	cell__04	SMALL_051_PROC_04_04
402	cell__06	SMALL_051	A-A_other	0.410904	SMALL_051_SOMA_06	86.6146	29.2349	cell__04	SMALL_051_PROC_04_04
403	cell__01	SMALL_051	A-A_other	0.272948	SMALL_051_PROC_01_01	6.25	106.645	cell__05	SMALL_051_PROC_05_01
404	cell__01	SMALL_051	A-A_other	0.0726471	SMALL_051_PROC_01_02	76.1651	101.085	cell__05	SMALL_051_PROC_05_01
405	cell__02	SMALL_051	A-A_other	0.216408	SMALL_051_PROC_02_01	0.727283	102.153	cell__05	SMALL_051_PROC_05_01
406	cell__02	SMALL_051	A-A_other	0.147791	SMALL_051_PROC_02_02	77.5858	102.267	cell__05	SMALL_051_PROC_05_01
407	cell__02	SMALL_051	A-A_other	0.0511129	SMALL_051_PROC_02_03	76.3228	89.8066	cell__05	SMALL_051_PROC_05_01
408	cell__03	SMALL_051	A-A_other	0.209278	SMALL_051_PROC_03_01	16.4546	54.4007	cell__05	SMALL_051_PROC_05_01
409	cell__03	SMALL_051	A-A_other	0.0901172	SMALL_051_PROC_03_02	81	49.307	cell__05	SMALL_051_PROC_05_01
410	cell__03	SMALL_051	A-A_other	0.164804	SMALL_051_PROC_03_03	23.567	45.1948	cell__05	SMALL_051_PROC_05_01
411	cell__03	SMALL_051	A-A_other	0.0473548	SMALL_051_PROC_03_04	101.25	50.0685	cell__05	SMALL_051_PROC_05_01
412	cell__04	SMALL_051	A-A_other	0.164399	SMALL_051_PROC_04_01	20.6327	46.0676	cell__05	SMALL_051_PROC_05_01
413	cell__04	SMALL_051	A-A_other	0.0558298	SMALL_051_PROC_04_02	140.5	44.5312	cell__05	SMALL_051_PROC_05_01
414	cell__04	SMALL_051	A-A_other	0.0983767	SMALL_051_PROC_04_03	138.839	36.4081	cell__05	SMALL_051_PROC_05_01
415	cell__04	SMALL_051	A-A_other	0.136069	SMALL_051_PROC_04_04	17.8544	39.9213	cell__05	SMALL_051_PROC_05_01
416	cell__05	SMALL_051	A-A_same	1	SMALL_051_PROC_05_01	0	0	cell__05	SMALL_051_PROC_05_01
417	cell__05	SMALL_051	A-A_same	0.44845	SMALL_051_PROC_05_02	127	8.18039	cell__05	SMALL_051_PROC_05_01
418	cell__05	SMALL_051	A-A_same	0.367356	SMALL_051_PROC_05_03	77.5	8.53689	cell__05	SMALL_051_PROC_05_01
419	cell__05	SMALL_051	A-A_same	0.208549	SMALL_051_PROC_05_04	91.8155	12.3245	cell__05	SMALL_051_PROC_05_01
420	cell__05	SMALL_051	A-A_same	0.298804	SMALL_051_PROC_05_05	80.5568	12.7331	cell__05	SMALL_051_PROC_05_01
421	cell__05	SMALL_051	A-A_same	0.370499	SMALL_051_PROC_05_06	13.6139	17.1834	cell__05	SMALL_051_PROC_05_01
422	cell__05	SMALL_051	A-A_same	0.110681	SMALL_051_PROC_05_07	78.0391	17.7915	cell__05	SMALL_051_PROC_05_01
423	cell__05	SMALL_051	A-A_same	0.270331	SMALL_051_PROC_05_08	120.25	15.3627	cell__05	SMALL_051_PROC_05_01
424	cell__06	SMALL_051	A-A_other	0.0811174	SMALL_051_PROC_06_01	135.218	32.7395	cell__05	SMALL_051_PROC_05_01
425	cell__06	SMALL_051	A-A_other	-0.021664	SMALL_051_PROC_06_02	60.2199	25.8633	cell__05	SMALL_051_PROC_05_01
426	cell__06	SMALL_051	A-A_other	0.208004	SMALL_051_PROC_06_03	29.25	19.8998	cell__05	SMALL_051_PROC_05_01
427	cell__06	SMALL_051	A-A_other	0.304308	SMALL_051_PROC_06_04	10.5268	39.357	cell__05	SMALL_051_PROC_05_01
428	cell__01	SMALL_051	A-A_other	0.274852	SMALL_051_SOMA_01	75.25	99.0627	cell__05	SMALL_051_PROC_05_01
429	cell__02	SMALL_051	A-A_other	0.155506	SMALL_051_SOMA_02	6.25	95.6509	cell__05	SMALL_051_PROC_05_01
430	cell__03	SMALL_051	A-A_other	0.190953	SMALL_051_SOMA_03	115.75	51.224	cell__05	SMALL_051_PROC_05_01
431	cell__04	SMALL_051	A-A_other	0.167844	SMALL_051_SOMA_04	1	42.2072	cell__05	SMALL_051_PROC_05_01
432	cell__05	SMALL_051	A-A_same	0.479786	SMALL_051_SOMA_05	80.8672	10.0596	cell__05	SMALL_051_PROC_05_01
433	cell__06	SMALL_051	A-A_other	0.130559	SMALL_051_SOMA_06	104.469	28.9064	cell__05	SMALL_051_PROC_05_01
434	cell__01	SMALL_051	A-A_other	0.363059	SMALL_051_PROC_01_01	133.25	114.584	cell__05	SMALL_051_PROC_05_02
435	cell__01	SMALL_051	A-A_other	0.374271	SMALL_051_PROC_01_02	50.8349	108.783	cell__05	SMALL_051_PROC_05_02
436	cell__02	SMALL_051	A-A_other	0.216502	SMALL_051_PROC_02_01	126.273	109.029	cell__05	SMALL_051_PROC_05_02
437	cell__02	SMALL_051	A-A_other	0.344407	SMALL_051_PROC_02_02	49.4142	108.737	cell__05	SMALL_051_PROC_05_02
438	cell__02	SMALL_051	A-A_other	0.227022	SMALL_051_PROC_02_03	50.6772	96.2279	cell__05	SMALL_051_PROC_05_02
439	cell__03	SMALL_051	A-A_other	0.30895	SMALL_051_PROC_03_01	110.545	62.5508	cell__05	SMALL_051_PROC_05_02
440	cell__03	SMALL_051	A-A_other	0.156049	SMALL_051_PROC_03_02	46	57.4746	cell__05	SMALL_051_PROC_05_02
441	cell__03	SMALL_051	A-A_other	0.195464	SMALL_051_PROC_03_03	103.433	53.0858	cell__05	SMALL_051_PROC_05_02
442	cell__03	SMALL_051	A-A_other	0.0887433	SMALL_051_PROC_03_04	25.75	57.5774	cell__05	SMALL_051_PROC_05_02
443	cell__04	SMALL_051	A-A_other	0.251073	SMALL_051_PROC_04_01	106.367	52.6768	cell__05	SMALL_051_PROC_05_02
444	cell__04	SMALL_051	A-A_other	0.182063	SMALL_051_PROC_04_02	13.5	52.3646	cell__05	SMALL_051_PROC_05_02
445	cell__04	SMALL_051	A-A_other	0.116482	SMALL_051_PROC_04_03	11.8388	44.2006	cell__05	SMALL_051_PROC_05_02
446	cell__04	SMALL_051	A-A_other	0.299894	SMALL_051_PROC_04_04	109.146	45.7908	cell__05	SMALL_051_PROC_05_02
447	cell__05	SMALL_051	A-A_same	0.44845	SMALL_051_PROC_05_01	127	8.18039	cell__05	SMALL_051_PROC_05_02
448	cell__05	SMALL_051	A-A_same	1	SMALL_051_PROC_05_02	0	0	cell__05	SMALL_051_PROC_05_02
449	cell__05	SMALL_051	A-A_same	0.696583	SMALL_051_PROC_05_03	49.5	7.30066	cell__05	SMALL_051_PROC_05_02
450	cell__05	SMALL_051	A-A_same	0.45719	SMALL_051_PROC_05_04	35.1845	6.04565	cell__05	SMALL_051_PROC_05_02
451	cell__05	SMALL_051	A-A_same	0.623803	SMALL_051_PROC_05_05	46.4432	4.78333	cell__05	SMALL_051_PROC_05_02
452	cell__05	SMALL_051	A-A_same	0.640706	SMALL_051_PROC_05_06	113.386	12.4039	cell__05	SMALL_051_PROC_05_02
453	cell__05	SMALL_051	A-A_same	0.317257	SMALL_051_PROC_05_07	48.9609	16.5829	cell__05	SMALL_051_PROC_05_02
454	cell__05	SMALL_051	A-A_same	0.544217	SMALL_051_PROC_05_08	6.75	18.9361	cell__05	SMALL_051_PROC_05_02
455	cell__06	SMALL_051	A-A_other	0.185459	SMALL_051_PROC_06_01	8.21824	34.9192	cell__05	SMALL_051_PROC_05_02
456	cell__06	SMALL_051	A-A_other	0.0975312	SMALL_051_PROC_06_02	66.7801	29.2588	cell__05	SMALL_051_PROC_05_02
457	cell__06	SMALL_051	A-A_other	0.303768	SMALL_051_PROC_06_03	97.75	20.7233	cell__05	SMALL_051_PROC_05_02
458	cell__06	SMALL_051	A-A_other	0.356675	SMALL_051_PROC_06_04	116.473	39.8958	cell__05	SMALL_051_PROC_05_02
459	cell__01	SMALL_051	A-A_other	0.419218	SMALL_051_SOMA_01	51.75	106.939	cell__05	SMALL_051_PROC_05_02
460	cell__02	SMALL_051	A-A_other	0.143003	SMALL_051_SOMA_02	133.25	102.409	cell__05	SMALL_051_PROC_05_02
461	cell__03	SMALL_051	A-A_other	0.350544	SMALL_051_SOMA_03	11.25	59.2031	cell__05	SMALL_051_PROC_05_02
462	cell__04	SMALL_051	A-A_other	0.295959	SMALL_051_SOMA_04	126	49.4845	cell__05	SMALL_051_PROC_05_02
463	cell__05	SMALL_051	A-A_same	0.74774	SMALL_051_SOMA_05	46.1328	7.89451	cell__05	SMALL_051_PROC_05_02
464	cell__06	SMALL_051	A-A_other	0.328696	SMALL_051_SOMA_06	22.5309	29.336	cell__05	SMALL_051_PROC_05_02
465	cell__01	SMALL_051	A-A_other	0.358774	SMALL_051_PROC_01_01	83.75	113.556	cell__05	SMALL_051_PROC_05_03
466	cell__01	SMALL_051	A-A_other	0.358117	SMALL_051_PROC_01_02	1.33494	108.477	cell__05	SMALL_051_PROC_05_03
467	cell__02	SMALL_051	A-A_other	0.189473	SMALL_051_PROC_02_01	76.7727	110.316	cell__05	SMALL_051_PROC_05_03
468	cell__02	SMALL_051	A-A_other	0.311902	SMALL_051_PROC_02_02	0.0857878	110.614	cell__05	SMALL_051_PROC_05_03
469	cell__02	SMALL_051	A-A_other	0.218094	SMALL_051_PROC_02_03	1.17717	98.1768	cell__05	SMALL_051_PROC_05_03
470	cell__03	SMALL_051	A-A_other	0.298847	SMALL_051_PROC_03_01	61.0454	60.5997	cell__05	SMALL_051_PROC_05_03
471	cell__03	SMALL_051	A-A_other	0.164883	SMALL_051_PROC_03_02	3.5	55.3568	cell__05	SMALL_051_PROC_05_03
472	cell__03	SMALL_051	A-A_other	0.201017	SMALL_051_PROC_03_03	53.933	52.4069	cell__05	SMALL_051_PROC_05_03
473	cell__03	SMALL_051	A-A_other	0.119304	SMALL_051_PROC_03_04	23.75	57.8302	cell__05	SMALL_051_PROC_05_03
474	cell__04	SMALL_051	A-A_other	0.273503	SMALL_051_PROC_04_01	56.8673	46.7435	cell__05	SMALL_051_PROC_05_03
475	cell__04	SMALL_051	A-A_other	0.157047	SMALL_051_PROC_04_02	63	48.1324	cell__05	SMALL_051_PROC_05_03
476	cell__04	SMALL_051	A-A_other	0.105105	SMALL_051_PROC_04_03	61.3388	39.9701	cell__05	SMALL_051_PROC_05_03
477	cell__04	SMALL_051	A-A_other	0.265121	SMALL_051_PROC_04_04	59.6456	39.3718	cell__05	SMALL_051_PROC_05_03
478	cell__05	SMALL_051	A-A_same	0.367356	SMALL_051_PROC_05_01	77.5	8.53689	cell__05	SMALL_051_PROC_05_03
479	cell__05	SMALL_051	A-A_same	0.696583	SMALL_051_PROC_05_02	49.5	7.30066	cell__05	SMALL_051_PROC_05_03
480	cell__05	SMALL_051	A-A_same	1	SMALL_051_PROC_05_03	0	0	cell__05	SMALL_051_PROC_05_03
481	cell__05	SMALL_051	A-A_same	0.383969	SMALL_051_PROC_05_04	14.3155	6.0257	cell__05	SMALL_051_PROC_05_03
482	cell__05	SMALL_051	A-A_same	0.513164	SMALL_051_PROC_05_05	3.05676	11.2359	cell__05	SMALL_051_PROC_05_03
483	cell__05	SMALL_051	A-A_same	0.531554	SMALL_051_PROC_05_06	63.8861	19.7023	cell__05	SMALL_051_PROC_05_03
484	cell__05	SMALL_051	A-A_same	0.270541	SMALL_051_PROC_05_07	0.539114	23.2518	cell__05	SMALL_051_PROC_05_03
485	cell__05	SMALL_051	A-A_same	0.46953	SMALL_051_PROC_05_08	42.75	23.36	cell__05	SMALL_051_PROC_05_03
486	cell__06	SMALL_051	A-A_other	0.193033	SMALL_051_PROC_06_01	57.7182	27.621	cell__05	SMALL_051_PROC_05_03
487	cell__06	SMALL_051	A-A_other	0.120814	SMALL_051_PROC_06_02	17.2801	22.07	cell__05	SMALL_051_PROC_05_03
488	cell__06	SMALL_051	A-A_other	0.297302	SMALL_051_PROC_06_03	48.25	13.4869	cell__05	SMALL_051_PROC_05_03
489	cell__06	SMALL_051	A-A_other	0.325052	SMALL_051_PROC_06_04	66.9732	32.8477	cell__05	SMALL_051_PROC_05_03
490	cell__01	SMALL_051	A-A_other	0.405734	SMALL_051_SOMA_01	2.25	106.133	cell__05	SMALL_051_PROC_05_03
491	cell__02	SMALL_051	A-A_other	0.113111	SMALL_051_SOMA_02	83.75	103.881	cell__05	SMALL_051_PROC_05_03
492	cell__03	SMALL_051	A-A_other	0.310909	SMALL_051_SOMA_03	38.25	58.1869	cell__05	SMALL_051_PROC_05_03
493	cell__04	SMALL_051	A-A_other	0.300179	SMALL_051_SOMA_04	76.5	44.3027	cell__05	SMALL_051_PROC_05_03
494	cell__05	SMALL_051	A-A_same	0.570706	SMALL_051_SOMA_05	3.36719	14.4571	cell__05	SMALL_051_PROC_05_03
495	cell__06	SMALL_051	A-A_other	0.34694	SMALL_051_SOMA_06	26.9691	22.2575	cell__05	SMALL_051_PROC_05_03
496	cell__01	SMALL_051	A-A_other	0.193545	SMALL_051_PROC_01_01	98.0655	118.771	cell__05	SMALL_051_PROC_05_04
497	cell__01	SMALL_051	A-A_other	0.225017	SMALL_051_PROC_01_02	15.6504	113.371	cell__05	SMALL_051_PROC_05_04
498	cell__02	SMALL_051	A-A_other	0.173572	SMALL_051_PROC_02_01	91.0882	114.351	cell__05	SMALL_051_PROC_05_04
499	cell__02	SMALL_051	A-A_other	0.267775	SMALL_051_PROC_02_02	14.2297	114.274	cell__05	SMALL_051_PROC_05_04
500	cell__02	SMALL_051	A-A_other	0.18674	SMALL_051_PROC_02_03	15.4927	101.783	cell__05	SMALL_051_PROC_05_04
501	cell__03	SMALL_051	A-A_other	0.219624	SMALL_051_PROC_03_01	75.3609	66.1144	cell__05	SMALL_051_PROC_05_04
502	cell__03	SMALL_051	A-A_other	0.247006	SMALL_051_PROC_03_02	10.8155	60.9183	cell__05	SMALL_051_PROC_05_04
503	cell__03	SMALL_051	A-A_other	0.265304	SMALL_051_PROC_03_03	68.2484	57.4071	cell__05	SMALL_051_PROC_05_04
504	cell__03	SMALL_051	A-A_other	-0.0188948	SMALL_051_PROC_03_04	9.43451	62.3929	cell__05	SMALL_051_PROC_05_04
505	cell__04	SMALL_051	A-A_other	0.193272	SMALL_051_PROC_04_01	71.1828	52.5933	cell__05	SMALL_051_PROC_05_04
506	cell__04	SMALL_051	A-A_other	0.185762	SMALL_051_PROC_04_02	48.6845	54.1367	cell__05	SMALL_051_PROC_05_04
507	cell__04	SMALL_051	A-A_other	0.041334	SMALL_051_PROC_04_03	47.0233	45.9686	cell__05	SMALL_051_PROC_05_04
508	cell__04	SMALL_051	A-A_other	0.194632	SMALL_051_PROC_04_04	73.961	45.0145	cell__05	SMALL_051_PROC_05_04
509	cell__05	SMALL_051	A-A_same	0.208549	SMALL_051_PROC_05_01	91.8155	12.3245	cell__05	SMALL_051_PROC_05_04
510	cell__05	SMALL_051	A-A_same	0.45719	SMALL_051_PROC_05_02	35.1845	6.04565	cell__05	SMALL_051_PROC_05_04
511	cell__05	SMALL_051	A-A_same	0.383969	SMALL_051_PROC_05_03	14.3155	6.0257	cell__05	SMALL_051_PROC_05_04
512	cell__05	SMALL_051	A-A_same	1	SMALL_051_PROC_05_04	0	0	cell__05	SMALL_051_PROC_05_04
513	cell__05	SMALL_051	A-A_same	0.377787	SMALL_051_PROC_05_05	11.2587	7.24655	cell__05	SMALL_051_PROC_05_04
514	cell__05	SMALL_051	A-A_same	0.384397	SMALL_051_PROC_05_06	78.2016	16.8849	cell__05	SMALL_051_PROC_05_04
515	cell__05	SMALL_051	A-A_same	0.277872	SMALL_051_PROC_05_07	13.7764	22.244	cell__05	SMALL_051_PROC_05_04
516	cell__05	SMALL_051	A-A_same	0.308634	SMALL_051_PROC_05_08	28.4345	24.9326	cell__05	SMALL_051_PROC_05_04
517	cell__06	SMALL_051	A-A_other	0.0922062	SMALL_051_PROC_06_01	43.4028	31.4996	cell__05	SMALL_051_PROC_05_04
518	cell__06	SMALL_051	A-A_other	0.0632949	SMALL_051_PROC_06_02	31.5956	26.8909	cell__05	SMALL_051_PROC_05_04
519	cell__06	SMALL_051	A-A_other	0.201177	SMALL_051_PROC_06_03	62.5655	17.1355	cell__05	SMALL_051_PROC_05_04
520	cell__06	SMALL_051	A-A_other	0.154722	SMALL_051_PROC_06_04	81.2887	35.4011	cell__05	SMALL_051_PROC_05_04
521	cell__01	SMALL_051	A-A_other	0.346558	SMALL_051_SOMA_01	16.5655	111.251	cell__05	SMALL_051_PROC_05_04
522	cell__02	SMALL_051	A-A_other	0.0877682	SMALL_051_SOMA_02	98.0655	107.798	cell__05	SMALL_051_PROC_05_04
523	cell__03	SMALL_051	A-A_other	0.21292	SMALL_051_SOMA_03	23.9345	63.3448	cell__05	SMALL_051_PROC_05_04
524	cell__04	SMALL_051	A-A_other	0.214195	SMALL_051_SOMA_04	90.8155	50.3091	cell__05	SMALL_051_PROC_05_04
525	cell__05	SMALL_051	A-A_same	0.375346	SMALL_051_SOMA_05	10.9483	13.7938	cell__05	SMALL_051_PROC_05_04
526	cell__06	SMALL_051	A-A_other	0.228921	SMALL_051_SOMA_06	12.6536	25.037	cell__05	SMALL_051_PROC_05_04
527	cell__01	SMALL_051	A-A_other	0.338683	SMALL_051_PROC_01_01	86.8068	118.493	cell__05	SMALL_051_PROC_05_05
528	cell__01	SMALL_051	A-A_other	0.321897	SMALL_051_PROC_01_02	4.39171	112.412	cell__05	SMALL_051_PROC_05_05
529	cell__02	SMALL_051	A-A_other	0.235097	SMALL_051_PROC_02_01	79.8295	111.903	cell__05	SMALL_051_PROC_05_05
530	cell__02	SMALL_051	A-A_other	0.299462	SMALL_051_PROC_02_02	2.97097	111.287	cell__05	SMALL_051_PROC_05_05
531	cell__02	SMALL_051	A-A_other	0.175747	SMALL_051_PROC_02_03	4.23393	98.7633	cell__05	SMALL_051_PROC_05_05
532	cell__03	SMALL_051	A-A_other	0.28526	SMALL_051_PROC_03_01	64.1022	66.8466	cell__05	SMALL_051_PROC_05_05
533	cell__03	SMALL_051	A-A_other	0.217241	SMALL_051_PROC_03_02	0.443238	61.8292	cell__05	SMALL_051_PROC_05_05
534	cell__03	SMALL_051	A-A_other	0.226911	SMALL_051_PROC_03_03	56.9897	57.0011	cell__05	SMALL_051_PROC_05_05
535	cell__03	SMALL_051	A-A_other	0.0983759	SMALL_051_PROC_03_04	20.6932	61.1006	cell__05	SMALL_051_PROC_05_05
536	cell__04	SMALL_051	A-A_other	0.248778	SMALL_051_PROC_04_01	59.9241	57.3802	cell__05	SMALL_051_PROC_05_05
537	cell__04	SMALL_051	A-A_other	0.262315	SMALL_051_PROC_04_02	59.9432	57.1149	cell__05	SMALL_051_PROC_05_05
538	cell__04	SMALL_051	A-A_other	0.0952464	SMALL_051_PROC_04_03	58.282	48.9569	cell__05	SMALL_051_PROC_05_05
539	cell__04	SMALL_051	A-A_other	0.319398	SMALL_051_PROC_04_04	62.7023	50.3613	cell__05	SMALL_051_PROC_05_05
540	cell__05	SMALL_051	A-A_same	0.298804	SMALL_051_PROC_05_01	80.5568	12.7331	cell__05	SMALL_051_PROC_05_05
541	cell__05	SMALL_051	A-A_same	0.623803	SMALL_051_PROC_05_02	46.4432	4.78333	cell__05	SMALL_051_PROC_05_05
542	cell__05	SMALL_051	A-A_same	0.513164	SMALL_051_PROC_05_03	3.05676	11.2359	cell__05	SMALL_051_PROC_05_05
543	cell__05	SMALL_051	A-A_same	0.377787	SMALL_051_PROC_05_04	11.2587	7.24655	cell__05	SMALL_051_PROC_05_05
544	cell__05	SMALL_051	A-A_same	1	SMALL_051_PROC_05_05	0	0	cell__05	SMALL_051_PROC_05_05
545	cell__05	SMALL_051	A-A_same	0.595829	SMALL_051_PROC_05_06	66.9429	9.7128	cell__05	SMALL_051_PROC_05_05
546	cell__05	SMALL_051	A-A_same	0.222472	SMALL_051_PROC_05_07	2.51765	15.8521	cell__05	SMALL_051_PROC_05_05
547	cell__05	SMALL_051	A-A_same	0.476966	SMALL_051_PROC_05_08	39.6932	20.7159	cell__05	SMALL_051_PROC_05_05
548	cell__06	SMALL_051	A-A_other	0.230488	SMALL_051_PROC_06_01	54.6615	38.4229	cell__05	SMALL_051_PROC_05_05
549	cell__06	SMALL_051	A-A_other	0.145583	SMALL_051_PROC_06_02	20.3368	33.2692	cell__05	SMALL_051_PROC_05_05
550	cell__06	SMALL_051	A-A_other	0.27166	SMALL_051_PROC_06_03	51.3068	24.0598	cell__05	SMALL_051_PROC_05_05
551	cell__06	SMALL_051	A-A_other	0.280784	SMALL_051_PROC_06_04	70.03	42.6314	cell__05	SMALL_051_PROC_05_05
552	cell__01	SMALL_051	A-A_other	0.399614	SMALL_051_SOMA_01	5.30676	110.773	cell__05	SMALL_051_PROC_05_05
553	cell__02	SMALL_051	A-A_other	0.120786	SMALL_051_SOMA_02	86.8068	105.197	cell__05	SMALL_051_PROC_05_05
554	cell__03	SMALL_051	A-A_other	0.313486	SMALL_051_SOMA_03	35.1932	63.2132	cell__05	SMALL_051_PROC_05_05
555	cell__04	SMALL_051	A-A_other	0.329054	SMALL_051_SOMA_04	79.5568	54.2637	cell__05	SMALL_051_PROC_05_05
556	cell__05	SMALL_051	A-A_same	0.647001	SMALL_051_SOMA_05	0.310424	8.49806	cell__05	SMALL_051_PROC_05_05
557	cell__06	SMALL_051	A-A_other	0.374847	SMALL_051_SOMA_06	23.9123	32.2231	cell__05	SMALL_051_PROC_05_05
558	cell__01	SMALL_051	A-A_other	0.381878	SMALL_051_PROC_01_01	19.8639	116.977	cell__05	SMALL_051_PROC_05_06
559	cell__01	SMALL_051	A-A_other	0.410694	SMALL_051_PROC_01_02	62.5512	110.026	cell__05	SMALL_051_PROC_05_06
560	cell__02	SMALL_051	A-A_other	0.236197	SMALL_051_PROC_02_01	12.8866	107.551	cell__05	SMALL_051_PROC_05_06
561	cell__02	SMALL_051	A-A_other	0.35179	SMALL_051_PROC_02_02	63.9719	106.235	cell__05	SMALL_051_PROC_05_06
562	cell__02	SMALL_051	A-A_other	0.271558	SMALL_051_PROC_02_03	62.7089	93.7404	cell__05	SMALL_051_PROC_05_06
563	cell__03	SMALL_051	A-A_other	0.327872	SMALL_051_PROC_03_01	2.84067	67.2197	cell__05	SMALL_051_PROC_05_06
564	cell__03	SMALL_051	A-A_other	0.210473	SMALL_051_PROC_03_02	67.3861	62.5394	cell__05	SMALL_051_PROC_05_06
565	cell__03	SMALL_051	A-A_other	0.208727	SMALL_051_PROC_03_03	9.95314	56.0619	cell__05	SMALL_051_PROC_05_06
566	cell__03	SMALL_051	A-A_other	0.104158	SMALL_051_PROC_03_04	87.6361	58.8624	cell__05	SMALL_051_PROC_05_06
567	cell__04	SMALL_051	A-A_other	0.268163	SMALL_051_PROC_04_01	7.01878	63.2317	cell__05	SMALL_051_PROC_05_06
568	cell__04	SMALL_051	A-A_other	0.27226	SMALL_051_PROC_04_02	126.886	60.6351	cell__05	SMALL_051_PROC_05_06
569	cell__04	SMALL_051	A-A_other	0.13888	SMALL_051_PROC_04_03	125.225	52.6871	cell__05	SMALL_051_PROC_05_06
570	cell__04	SMALL_051	A-A_other	0.371	SMALL_051_PROC_04_04	4.24054	57.0405	cell__05	SMALL_051_PROC_05_06
571	cell__05	SMALL_051	A-A_same	0.370499	SMALL_051_PROC_05_01	13.6139	17.1834	cell__05	SMALL_051_PROC_05_06
572	cell__05	SMALL_051	A-A_same	0.640706	SMALL_051_PROC_05_02	113.386	12.4039	cell__05	SMALL_051_PROC_05_06
573	cell__05	SMALL_051	A-A_same	0.531554	SMALL_051_PROC_05_03	63.8861	19.7023	cell__05	SMALL_051_PROC_05_06
574	cell__05	SMALL_051	A-A_same	0.384397	SMALL_051_PROC_05_04	78.2016	16.8849	cell__05	SMALL_051_PROC_05_06
575	cell__05	SMALL_051	A-A_same	0.595829	SMALL_051_PROC_05_05	66.9429	9.7128	cell__05	SMALL_051_PROC_05_06
576	cell__05	SMALL_051	A-A_same	1	SMALL_051_PROC_05_06	0	0	cell__05	SMALL_051_PROC_05_06
577	cell__05	SMALL_051	A-A_same	0.295861	SMALL_051_PROC_05_07	64.4252	7.87299	cell__05	SMALL_051_PROC_05_06
578	cell__05	SMALL_051	A-A_same	0.564714	SMALL_051_PROC_05_08	106.636	16.4981	cell__05	SMALL_051_PROC_05_06
579	cell__06	SMALL_051	A-A_other	0.320759	SMALL_051_PROC_06_01	121.604	47.3228	cell__05	SMALL_051_PROC_05_06
580	cell__06	SMALL_051	A-A_other	0.155537	SMALL_051_PROC_06_02	46.606	41.5159	cell__05	SMALL_051_PROC_05_06
581	cell__06	SMALL_051	A-A_other	0.3106	SMALL_051_PROC_06_03	15.6361	33.1052	cell__05	SMALL_051_PROC_05_06
582	cell__06	SMALL_051	A-A_other	0.331844	SMALL_051_PROC_06_04	3.08712	52.0971	cell__05	SMALL_051_PROC_05_06
583	cell__01	SMALL_051	A-A_other	0.443875	SMALL_051_SOMA_01	61.6361	109.038	cell__05	SMALL_051_PROC_05_06
584	cell__02	SMALL_051	A-A_other	0.163212	SMALL_051_SOMA_02	19.8639	100.683	cell__05	SMALL_051_PROC_05_06
585	cell__03	SMALL_051	A-A_other	0.341522	SMALL_051_SOMA_03	102.136	62.5012	cell__05	SMALL_051_PROC_05_06
586	cell__04	SMALL_051	A-A_other	0.363257	SMALL_051_SOMA_04	12.6139	59.0973	cell__05	SMALL_051_PROC_05_06
587	cell__05	SMALL_051	A-A_same	0.742951	SMALL_051_SOMA_05	67.2533	7.34603	cell__05	SMALL_051_PROC_05_06
588	cell__06	SMALL_051	A-A_other	0.40299	SMALL_051_SOMA_06	90.8552	41.5939	cell__05	SMALL_051_PROC_05_06
589	cell__01	SMALL_051	A-A_other	0.238249	SMALL_051_PROC_01_01	84.2891	110.36	cell__05	SMALL_051_PROC_05_07
590	cell__01	SMALL_051	A-A_other	0.25577	SMALL_051_PROC_01_02	1.87406	103.047	cell__05	SMALL_051_PROC_05_07
591	cell__02	SMALL_051	A-A_other	0.126121	SMALL_051_PROC_02_01	77.3118	99.9327	cell__05	SMALL_051_PROC_05_07
592	cell__02	SMALL_051	A-A_other	0.261873	SMALL_051_PROC_02_02	0.453326	98.4722	cell__05	SMALL_051_PROC_05_07
593	cell__02	SMALL_051	A-A_other	0.255528	SMALL_051_PROC_02_03	1.71628	85.9915	cell__05	SMALL_051_PROC_05_07
594	cell__03	SMALL_051	A-A_other	0.169863	SMALL_051_PROC_03_01	61.5845	61.8754	cell__05	SMALL_051_PROC_05_07
595	cell__03	SMALL_051	A-A_other	0.177398	SMALL_051_PROC_03_02	2.96089	57.4628	cell__05	SMALL_051_PROC_05_07
596	cell__03	SMALL_051	A-A_other	0.159984	SMALL_051_PROC_03_03	54.4721	50.0706	cell__05	SMALL_051_PROC_05_07
597	cell__03	SMALL_051	A-A_other	0.0583439	SMALL_051_PROC_03_04	23.2109	52.164	cell__05	SMALL_051_PROC_05_07
598	cell__04	SMALL_051	A-A_other	0.145441	SMALL_051_PROC_04_01	57.4064	62.2157	cell__05	SMALL_051_PROC_05_07
599	cell__04	SMALL_051	A-A_other	0.191066	SMALL_051_PROC_04_02	62.4609	57.6175	cell__05	SMALL_051_PROC_05_07
600	cell__04	SMALL_051	A-A_other	0.0848158	SMALL_051_PROC_04_03	60.7996	49.9972	cell__05	SMALL_051_PROC_05_07
601	cell__04	SMALL_051	A-A_other	0.174034	SMALL_051_PROC_04_04	60.1847	56.9642	cell__05	SMALL_051_PROC_05_07
602	cell__05	SMALL_051	A-A_same	0.110681	SMALL_051_PROC_05_01	78.0391	17.7915	cell__05	SMALL_051_PROC_05_07
603	cell__05	SMALL_051	A-A_same	0.317257	SMALL_051_PROC_05_02	48.9609	16.5829	cell__05	SMALL_051_PROC_05_07
604	cell__05	SMALL_051	A-A_same	0.270541	SMALL_051_PROC_05_03	0.539114	23.2518	cell__05	SMALL_051_PROC_05_07
605	cell__05	SMALL_051	A-A_same	0.277872	SMALL_051_PROC_05_04	13.7764	22.244	cell__05	SMALL_051_PROC_05_07
606	cell__05	SMALL_051	A-A_same	0.222472	SMALL_051_PROC_05_05	2.51765	15.8521	cell__05	SMALL_051_PROC_05_07
607	cell__05	SMALL_051	A-A_same	0.295861	SMALL_051_PROC_05_06	64.4252	7.87299	cell__05	SMALL_051_PROC_05_07
608	cell__05	SMALL_051	A-A_same	1	SMALL_051_PROC_05_07	0	0	cell__05	SMALL_051_PROC_05_07
609	cell__05	SMALL_051	A-A_same	0.362839	SMALL_051_PROC_05_08	42.2109	10.1464	cell__05	SMALL_051_PROC_05_07
610	cell__06	SMALL_051	A-A_other	0.0504793	SMALL_051_PROC_06_01	57.1791	50.2242	cell__05	SMALL_051_PROC_05_07
611	cell__06	SMALL_051	A-A_other	0.0052876	SMALL_051_PROC_06_02	17.8192	43.6086	cell__05	SMALL_051_PROC_05_07
612	cell__06	SMALL_051	A-A_other	0.243495	SMALL_051_PROC_06_03	48.7891	36.5929	cell__05	SMALL_051_PROC_05_07
613	cell__06	SMALL_051	A-A_other	0.17449	SMALL_051_PROC_06_04	67.5123	56.0763	cell__05	SMALL_051_PROC_05_07
614	cell__01	SMALL_051	A-A_other	0.295783	SMALL_051_SOMA_01	2.78911	102.34	cell__05	SMALL_051_PROC_05_07
615	cell__02	SMALL_051	A-A_other	0.0346874	SMALL_051_SOMA_02	84.2891	93.0324	cell__05	SMALL_051_PROC_05_07
616	cell__03	SMALL_051	A-A_other	0.15913	SMALL_051_SOMA_03	37.7109	56.5633	cell__05	SMALL_051_PROC_05_07
617	cell__04	SMALL_051	A-A_other	0.221208	SMALL_051_SOMA_04	77.0391	57.2118	cell__05	SMALL_051_PROC_05_07
618	cell__05	SMALL_051	A-A_same	0.398492	SMALL_051_SOMA_05	2.82807	8.80563	cell__05	SMALL_051_PROC_05_07
619	cell__06	SMALL_051	A-A_other	0.193919	SMALL_051_SOMA_06	26.4299	45.4853	cell__05	SMALL_051_PROC_05_07
620	cell__01	SMALL_051	A-A_other	0.274641	SMALL_051_PROC_01_01	126.5	100.542	cell__05	SMALL_051_PROC_05_08
621	cell__01	SMALL_051	A-A_other	0.335543	SMALL_051_PROC_01_02	44.0849	93.5286	cell__05	SMALL_051_PROC_05_08
622	cell__02	SMALL_051	A-A_other	0.169813	SMALL_051_PROC_02_01	119.523	91.5557	cell__05	SMALL_051_PROC_05_08
623	cell__02	SMALL_051	A-A_other	0.258908	SMALL_051_PROC_02_02	42.6642	90.6737	cell__05	SMALL_051_PROC_05_08
624	cell__02	SMALL_051	A-A_other	0.25114	SMALL_051_PROC_02_03	43.9272	78.1495	cell__05	SMALL_051_PROC_05_08
625	cell__03	SMALL_051	A-A_other	0.243453	SMALL_051_PROC_03_01	103.795	51.7367	cell__05	SMALL_051_PROC_05_08
626	cell__03	SMALL_051	A-A_other	0.163356	SMALL_051_PROC_03_02	39.25	47.3624	cell__05	SMALL_051_PROC_05_08
627	cell__03	SMALL_051	A-A_other	0.189515	SMALL_051_PROC_03_03	96.683	39.9641	cell__05	SMALL_051_PROC_05_08
628	cell__03	SMALL_051	A-A_other	0.132213	SMALL_051_PROC_03_04	19	42.3862	cell__05	SMALL_051_PROC_05_08
629	cell__04	SMALL_051	A-A_other	0.197062	SMALL_051_PROC_04_01	99.6173	54.6208	cell__05	SMALL_051_PROC_05_08
630	cell__04	SMALL_051	A-A_other	0.248768	SMALL_051_PROC_04_02	20.25	48.4569	cell__05	SMALL_051_PROC_05_08
631	cell__04	SMALL_051	A-A_other	0.12142	SMALL_051_PROC_04_03	18.5888	41.1549	cell__05	SMALL_051_PROC_05_08
632	cell__04	SMALL_051	A-A_other	0.302157	SMALL_051_PROC_04_04	102.396	50.3856	cell__05	SMALL_051_PROC_05_08
633	cell__05	SMALL_051	A-A_same	0.270331	SMALL_051_PROC_05_01	120.25	15.3627	cell__05	SMALL_051_PROC_05_08
634	cell__05	SMALL_051	A-A_same	0.544217	SMALL_051_PROC_05_02	6.75	18.9361	cell__05	SMALL_051_PROC_05_08
635	cell__05	SMALL_051	A-A_same	0.46953	SMALL_051_PROC_05_03	42.75	23.36	cell__05	SMALL_051_PROC_05_08
636	cell__05	SMALL_051	A-A_same	0.308634	SMALL_051_PROC_05_04	28.4345	24.9326	cell__05	SMALL_051_PROC_05_08
637	cell__05	SMALL_051	A-A_same	0.476966	SMALL_051_PROC_05_05	39.6932	20.7159	cell__05	SMALL_051_PROC_05_08
638	cell__05	SMALL_051	A-A_same	0.564714	SMALL_051_PROC_05_06	106.636	16.4981	cell__05	SMALL_051_PROC_05_08
639	cell__05	SMALL_051	A-A_same	0.362839	SMALL_051_PROC_05_07	42.2109	10.1464	cell__05	SMALL_051_PROC_05_08
640	cell__05	SMALL_051	A-A_same	1	SMALL_051_PROC_05_08	0	0	cell__05	SMALL_051_PROC_05_08
641	cell__06	SMALL_051	A-A_other	0.212254	SMALL_051_PROC_06_01	14.9682	47.3729	cell__05	SMALL_051_PROC_05_08
642	cell__06	SMALL_051	A-A_other	0.138561	SMALL_051_PROC_06_02	60.0301	39.9739	cell__05	SMALL_051_PROC_05_08
643	cell__06	SMALL_051	A-A_other	0.282121	SMALL_051_PROC_06_03	91	35.1997	cell__05	SMALL_051_PROC_05_08
644	cell__06	SMALL_051	A-A_other	0.307631	SMALL_051_PROC_06_04	109.723	54.5295	cell__05	SMALL_051_PROC_05_08
645	cell__01	SMALL_051	A-A_other	0.395513	SMALL_051_SOMA_01	45	92.5757	cell__05	SMALL_051_PROC_05_08
646	cell__02	SMALL_051	A-A_other	0.0755475	SMALL_051_SOMA_02	126.5	84.7692	cell__05	SMALL_051_PROC_05_08
647	cell__03	SMALL_051	A-A_other	0.305042	SMALL_051_SOMA_03	4.5	46.4506	cell__05	SMALL_051_PROC_05_08
648	cell__04	SMALL_051	A-A_other	0.231682	SMALL_051_SOMA_04	119.25	48.9159	cell__05	SMALL_051_PROC_05_08
649	cell__05	SMALL_051	A-A_same	0.577461	SMALL_051_SOMA_05	39.3828	12.2594	cell__05	SMALL_051_PROC_05_08
650	cell__06	SMALL_051	A-A_other	0.337578	SMALL_051_SOMA_06	15.7809	44.1783	cell__05	SMALL_051_PROC_05_08
651	cell__01	SMALL_051	A-A_other	0.148005	SMALL_051_PROC_01_01	141.468	114.682	cell__06	SMALL_051_PROC_06_01
652	cell__01	SMALL_051	A-A_other	0.209868	SMALL_051_PROC_01_02	59.0532	112.488	cell__06	SMALL_051_PROC_06_01
653	cell__02	SMALL_051	A-A_other	0.0887516	SMALL_051_PROC_02_01	134.491	119.892	cell__06	SMALL_051_PROC_06_01
654	cell__02	SMALL_051	A-A_other	0.0965337	SMALL_051_PROC_02_02	57.6325	122.17	cell__06	SMALL_051_PROC_06_01
655	cell__02	SMALL_051	A-A_other	0.138883	SMALL_051_PROC_02_03	58.8954	110.387	cell__06	SMALL_051_PROC_06_01
656	cell__03	SMALL_051	A-A_other	0.129626	SMALL_051_PROC_03_01	118.764	61.8264	cell__06	SMALL_051_PROC_06_01
657	cell__03	SMALL_051	A-A_other	0.145108	SMALL_051_PROC_03_02	54.2182	56.6662	cell__06	SMALL_051_PROC_06_01
658	cell__03	SMALL_051	A-A_other	0.0955232	SMALL_051_PROC_03_03	111.651	59.3601	cell__06	SMALL_051_PROC_06_01
659	cell__03	SMALL_051	A-A_other	0.120643	SMALL_051_PROC_03_04	33.9682	67.1631	cell__06	SMALL_051_PROC_06_01
660	cell__04	SMALL_051	A-A_other	0.157278	SMALL_051_PROC_04_01	114.586	31.0589	cell__06	SMALL_051_PROC_06_01
661	cell__04	SMALL_051	A-A_other	0.198485	SMALL_051_PROC_04_02	5.28176	41.6871	cell__06	SMALL_051_PROC_06_01
662	cell__04	SMALL_051	A-A_other	0.0538608	SMALL_051_PROC_04_03	3.62052	35.6355	cell__06	SMALL_051_PROC_06_01
663	cell__04	SMALL_051	A-A_other	0.283144	SMALL_051_PROC_04_04	117.364	21.8968	cell__06	SMALL_051_PROC_06_01
664	cell__05	SMALL_051	A-A_other	0.0811174	SMALL_051_PROC_05_01	135.218	32.7395	cell__06	SMALL_051_PROC_06_01
665	cell__05	SMALL_051	A-A_other	0.185459	SMALL_051_PROC_05_02	8.21824	34.9192	cell__06	SMALL_051_PROC_06_01
666	cell__05	SMALL_051	A-A_other	0.193033	SMALL_051_PROC_05_03	57.7182	27.621	cell__06	SMALL_051_PROC_06_01
667	cell__05	SMALL_051	A-A_other	0.0922062	SMALL_051_PROC_05_04	43.4028	31.4996	cell__06	SMALL_051_PROC_06_01
668	cell__05	SMALL_051	A-A_other	0.230488	SMALL_051_PROC_05_05	54.6615	38.4229	cell__06	SMALL_051_PROC_06_01
669	cell__05	SMALL_051	A-A_other	0.320759	SMALL_051_PROC_05_06	121.604	47.3228	cell__06	SMALL_051_PROC_06_01
670	cell__05	SMALL_051	A-A_other	0.0504793	SMALL_051_PROC_05_07	57.1791	50.2242	cell__06	SMALL_051_PROC_06_01
671	cell__05	SMALL_051	A-A_other	0.212254	SMALL_051_PROC_05_08	14.9682	47.3729	cell__06	SMALL_051_PROC_06_01
672	cell__06	SMALL_051	A-A_same	1	SMALL_051_PROC_06_01	0	0	cell__06	SMALL_051_PROC_06_01
673	cell__06	SMALL_051	A-A_same	0.324541	SMALL_051_PROC_06_02	74.9983	7.94916	cell__06	SMALL_051_PROC_06_01
674	cell__06	SMALL_051	A-A_same	0.163718	SMALL_051_PROC_06_03	105.968	14.3752	cell__06	SMALL_051_PROC_06_01
675	cell__06	SMALL_051	A-A_same	0.151513	SMALL_051_PROC_06_04	124.691	9.45959	cell__06	SMALL_051_PROC_06_01
676	cell__01	SMALL_051	A-A_other	0.192855	SMALL_051_SOMA_01	59.9682	108.384	cell__06	SMALL_051_PROC_06_01
677	cell__02	SMALL_051	A-A_other	0.0237636	SMALL_051_SOMA_02	141.468	114.302	cell__06	SMALL_051_PROC_06_01
678	cell__03	SMALL_051	A-A_other	0.183336	SMALL_051_SOMA_03	19.4682	63.1784	cell__06	SMALL_051_PROC_06_01
679	cell__04	SMALL_051	A-A_other	0.111766	SMALL_051_SOMA_04	134.218	33.791	cell__06	SMALL_051_PROC_06_01
680	cell__05	SMALL_051	A-A_other	0.220127	SMALL_051_SOMA_05	54.3511	41.6605	cell__06	SMALL_051_PROC_06_01
681	cell__06	SMALL_051	A-A_same	0.366763	SMALL_051_SOMA_06	30.7492	8.29444	cell__06	SMALL_051_PROC_06_01
682	cell__01	SMALL_051	A-A_other	0.0888899	SMALL_051_PROC_01_01	66.4699	108.834	cell__06	SMALL_051_PROC_06_02
683	cell__01	SMALL_051	A-A_other	0.129054	SMALL_051_PROC_01_02	15.9451	106.087	cell__06	SMALL_051_PROC_06_02
684	cell__02	SMALL_051	A-A_other	0.0818265	SMALL_051_PROC_02_01	59.4926	112.671	cell__06	SMALL_051_PROC_06_02
685	cell__02	SMALL_051	A-A_other	0.0835788	SMALL_051_PROC_02_02	17.3659	114.721	cell__06	SMALL_051_PROC_06_02
686	cell__02	SMALL_051	A-A_other	0.056225	SMALL_051_PROC_02_03	16.1029	102.841	cell__06	SMALL_051_PROC_06_02
687	cell__03	SMALL_051	A-A_other	0.072763	SMALL_051_PROC_03_01	43.7653	55.5052	cell__06	SMALL_051_PROC_06_02
688	cell__03	SMALL_051	A-A_other	0.0887201	SMALL_051_PROC_03_02	20.7801	50.242	cell__06	SMALL_051_PROC_06_02
689	cell__03	SMALL_051	A-A_other	0.0980009	SMALL_051_PROC_03_03	36.6529	52.1065	cell__06	SMALL_051_PROC_06_02
690	cell__03	SMALL_051	A-A_other	0.044365	SMALL_051_PROC_03_04	41.0301	59.7134	cell__06	SMALL_051_PROC_06_02
691	cell__04	SMALL_051	A-A_other	0.196235	SMALL_051_PROC_04_01	39.5872	28.7574	cell__06	SMALL_051_PROC_06_02
692	cell__04	SMALL_051	A-A_other	0.189582	SMALL_051_PROC_04_02	80.2801	36.6092	cell__06	SMALL_051_PROC_06_02
693	cell__04	SMALL_051	A-A_other	-0.0427512	SMALL_051_PROC_04_03	78.6188	29.7524	cell__06	SMALL_051_PROC_06_02
694	cell__04	SMALL_051	A-A_other	0.277637	SMALL_051_PROC_04_04	42.3655	19.9263	cell__06	SMALL_051_PROC_06_02
695	cell__05	SMALL_051	A-A_other	-0.021664	SMALL_051_PROC_05_01	60.2199	25.8633	cell__06	SMALL_051_PROC_06_02
696	cell__05	SMALL_051	A-A_other	0.0975312	SMALL_051_PROC_05_02	66.7801	29.2588	cell__06	SMALL_051_PROC_06_02
697	cell__05	SMALL_051	A-A_other	0.120814	SMALL_051_PROC_05_03	17.2801	22.07	cell__06	SMALL_051_PROC_06_02
698	cell__05	SMALL_051	A-A_other	0.0632949	SMALL_051_PROC_05_04	31.5956	26.8909	cell__06	SMALL_051_PROC_06_02
699	cell__05	SMALL_051	A-A_other	0.145583	SMALL_051_PROC_05_05	20.3368	33.2692	cell__06	SMALL_051_PROC_06_02
700	cell__05	SMALL_051	A-A_other	0.155537	SMALL_051_PROC_05_06	46.606	41.5159	cell__06	SMALL_051_PROC_06_02
701	cell__05	SMALL_051	A-A_other	0.0052876	SMALL_051_PROC_05_07	17.8192	43.6086	cell__06	SMALL_051_PROC_06_02
702	cell__05	SMALL_051	A-A_other	0.138561	SMALL_051_PROC_05_08	60.0301	39.9739	cell__06	SMALL_051_PROC_06_02
703	cell__06	SMALL_051	A-A_same	0.324541	SMALL_051_PROC_06_01	74.9983	7.94916	cell__06	SMALL_051_PROC_06_02
704	cell__06	SMALL_051	A-A_same	1	SMALL_051_PROC_06_02	0	0	cell__06	SMALL_051_PROC_06_02
705	cell__06	SMALL_051	A-A_same	0.0347824	SMALL_051_PROC_06_03	30.9699	10.644	cell__06	SMALL_051_PROC_06_02
706	cell__06	SMALL_051	A-A_same	0.0659342	SMALL_051_PROC_06_04	49.6931	17.0044	cell__06	SMALL_051_PROC_06_02
707	cell__01	SMALL_051	A-A_other	0.144442	SMALL_051_SOMA_01	15.0301	102.285	cell__06	SMALL_051_PROC_06_02
708	cell__02	SMALL_051	A-A_other	0.0906755	SMALL_051_SOMA_02	66.4699	106.961	cell__06	SMALL_051_PROC_06_02
709	cell__03	SMALL_051	A-A_other	0.149368	SMALL_051_SOMA_03	55.5301	56.2435	cell__06	SMALL_051_PROC_06_02
710	cell__04	SMALL_051	A-A_other	0.166947	SMALL_051_SOMA_04	59.2199	29.6078	cell__06	SMALL_051_PROC_06_02
711	cell__05	SMALL_051	A-A_other	0.0996581	SMALL_051_SOMA_05	20.6473	35.3176	cell__06	SMALL_051_PROC_06_02
712	cell__06	SMALL_051	A-A_same	0.308569	SMALL_051_SOMA_06	44.2491	10.6856	cell__06	SMALL_051_PROC_06_02
713	cell__01	SMALL_051	A-A_other	0.258864	SMALL_051_PROC_01_01	35.5	115.09	cell__06	SMALL_051_PROC_06_03
714	cell__01	SMALL_051	A-A_other	0.236361	SMALL_051_PROC_01_02	46.9151	111.379	cell__06	SMALL_051_PROC_06_03
715	cell__02	SMALL_051	A-A_other	0.143009	SMALL_051_PROC_02_01	28.5227	115.934	cell__06	SMALL_051_PROC_06_03
716	cell__02	SMALL_051	A-A_other	0.190567	SMALL_051_PROC_02_02	48.3358	117.19	cell__06	SMALL_051_PROC_06_03
717	cell__02	SMALL_051	A-A_other	0.179679	SMALL_051_PROC_02_03	47.0728	104.988	cell__06	SMALL_051_PROC_06_03
718	cell__03	SMALL_051	A-A_other	0.180373	SMALL_051_PROC_03_01	12.7954	61.4458	cell__06	SMALL_051_PROC_06_03
719	cell__03	SMALL_051	A-A_other	0.186545	SMALL_051_PROC_03_02	51.75	56.0925	cell__06	SMALL_051_PROC_06_03
720	cell__03	SMALL_051	A-A_other	0.235839	SMALL_051_PROC_03_03	5.68296	55.9182	cell__06	SMALL_051_PROC_06_03
721	cell__03	SMALL_051	A-A_other	0.0710659	SMALL_051_PROC_03_04	72	62.6994	cell__06	SMALL_051_PROC_06_03
722	cell__04	SMALL_051	A-A_other	0.147316	SMALL_051_PROC_04_01	8.61732	38.9467	cell__06	SMALL_051_PROC_06_03
723	cell__04	SMALL_051	A-A_other	0.136398	SMALL_051_PROC_04_02	111.25	44.7368	cell__06	SMALL_051_PROC_06_03
724	cell__04	SMALL_051	A-A_other	0.203494	SMALL_051_PROC_04_03	109.589	37.1339	cell__06	SMALL_051_PROC_06_03
725	cell__04	SMALL_051	A-A_other	0.234093	SMALL_051_PROC_04_04	11.3956	30.371	cell__06	SMALL_051_PROC_06_03
726	cell__05	SMALL_051	A-A_other	0.208004	SMALL_051_PROC_05_01	29.25	19.8998	cell__06	SMALL_051_PROC_06_03
727	cell__05	SMALL_051	A-A_other	0.303768	SMALL_051_PROC_05_02	97.75	20.7233	cell__06	SMALL_051_PROC_06_03
728	cell__05	SMALL_051	A-A_other	0.297302	SMALL_051_PROC_05_03	48.25	13.4869	cell__06	SMALL_051_PROC_06_03
729	cell__05	SMALL_051	A-A_other	0.201177	SMALL_051_PROC_05_04	62.5655	17.1355	cell__06	SMALL_051_PROC_06_03
730	cell__05	SMALL_051	A-A_other	0.27166	SMALL_051_PROC_05_05	51.3068	24.0598	cell__06	SMALL_051_PROC_06_03
731	cell__05	SMALL_051	A-A_other	0.3106	SMALL_051_PROC_05_06	15.6361	33.1052	cell__06	SMALL_051_PROC_06_03
732	cell__05	SMALL_051	A-A_other	0.243495	SMALL_051_PROC_05_07	48.7891	36.5929	cell__06	SMALL_051_PROC_06_03
733	cell__05	SMALL_051	A-A_other	0.282121	SMALL_051_PROC_05_08	91	35.1997	cell__06	SMALL_051_PROC_06_03
734	cell__06	SMALL_051	A-A_same	0.163718	SMALL_051_PROC_06_01	105.968	14.3752	cell__06	SMALL_051_PROC_06_03
735	cell__06	SMALL_051	A-A_same	0.0347824	SMALL_051_PROC_06_02	30.9699	10.644	cell__06	SMALL_051_PROC_06_03
736	cell__06	SMALL_051	A-A_same	1	SMALL_051_PROC_06_03	0	0	cell__06	SMALL_051_PROC_06_03
737	cell__06	SMALL_051	A-A_same	0.250584	SMALL_051_PROC_06_04	18.7232	19.5429	cell__06	SMALL_051_PROC_06_03
738	cell__01	SMALL_051	A-A_other	0.299806	SMALL_051_SOMA_01	46	108.158	cell__06	SMALL_051_PROC_06_03
739	cell__02	SMALL_051	A-A_other	0.046139	SMALL_051_SOMA_02	35.5	109.865	cell__06	SMALL_051_PROC_06_03
740	cell__03	SMALL_051	A-A_other	0.186991	SMALL_051_SOMA_03	86.5	60.861	cell__06	SMALL_051_PROC_06_03
741	cell__04	SMALL_051	A-A_other	0.215776	SMALL_051_SOMA_04	28.25	38.7541	cell__06	SMALL_051_PROC_06_03
742	cell__05	SMALL_051	A-A_other	0.31015	SMALL_051_SOMA_05	51.6172	27.8536	cell__06	SMALL_051_PROC_06_03
743	cell__06	SMALL_051	A-A_same	0.278653	SMALL_051_SOMA_06	75.2191	9.01309	cell__06	SMALL_051_PROC_06_03
744	cell__01	SMALL_051	A-A_other	0.305694	SMALL_051_PROC_01_01	16.7768	123.784	cell__06	SMALL_051_PROC_06_04
745	cell__01	SMALL_051	A-A_other	0.272736	SMALL_051_PROC_01_02	65.6383	121.806	cell__06	SMALL_051_PROC_06_04
746	cell__02	SMALL_051	A-A_other	0.270828	SMALL_051_PROC_02_01	9.7995	129.35	cell__06	SMALL_051_PROC_06_04
747	cell__02	SMALL_051	A-A_other	0.220857	SMALL_051_PROC_02_02	67.059	131.595	cell__06	SMALL_051_PROC_06_04
748	cell__02	SMALL_051	A-A_other	0.189652	SMALL_051_PROC_02_03	65.796	119.778	cell__06	SMALL_051_PROC_06_04
749	cell__03	SMALL_051	A-A_other	0.265423	SMALL_051_PROC_03_01	5.92779	71.1566	cell__06	SMALL_051_PROC_06_04
750	cell__03	SMALL_051	A-A_other	0.212782	SMALL_051_PROC_03_02	70.4732	66.0302	cell__06	SMALL_051_PROC_06_04
751	cell__03	SMALL_051	A-A_other	0.195022	SMALL_051_PROC_03_03	13.0403	68.813	cell__06	SMALL_051_PROC_06_04
752	cell__03	SMALL_051	A-A_other	0.131843	SMALL_051_PROC_03_04	90.7232	76.5825	cell__06	SMALL_051_PROC_06_04
753	cell__04	SMALL_051	A-A_other	0.0888584	SMALL_051_PROC_04_01	10.1059	38.6856	cell__06	SMALL_051_PROC_06_04
754	cell__04	SMALL_051	A-A_other	0.156062	SMALL_051_PROC_04_02	129.973	50.6266	cell__06	SMALL_051_PROC_06_04
755	cell__04	SMALL_051	A-A_other	0.139486	SMALL_051_PROC_04_03	128.312	44.9054	cell__06	SMALL_051_PROC_06_04
756	cell__04	SMALL_051	A-A_other	0.108043	SMALL_051_PROC_04_04	7.32766	29.7368	cell__06	SMALL_051_PROC_06_04
757	cell__05	SMALL_051	A-A_other	0.304308	SMALL_051_PROC_05_01	10.5268	39.357	cell__06	SMALL_051_PROC_06_04
758	cell__05	SMALL_051	A-A_other	0.356675	SMALL_051_PROC_05_02	116.473	39.8958	cell__06	SMALL_051_PROC_06_04
759	cell__05	SMALL_051	A-A_other	0.325052	SMALL_051_PROC_05_03	66.9732	32.8477	cell__06	SMALL_051_PROC_06_04
760	cell__05	SMALL_051	A-A_other	0.154722	SMALL_051_PROC_05_04	81.2887	35.4011	cell__06	SMALL_051_PROC_06_04
761	cell__05	SMALL_051	A-A_other	0.280784	SMALL_051_PROC_05_05	70.03	42.6314	cell__06	SMALL_051_PROC_06_04
762	cell__05	SMALL_051	A-A_other	0.331844	SMALL_051_PROC_05_06	3.08712	52.0971	cell__06	SMALL_051_PROC_06_04
763	cell__05	SMALL_051	A-A_other	0.17449	SMALL_051_PROC_05_07	67.5123	56.0763	cell__06	SMALL_051_PROC_06_04
764	cell__05	SMALL_051	A-A_other	0.307631	SMALL_051_PROC_05_08	109.723	54.5295	cell__06	SMALL_051_PROC_06_04
765	cell__06	SMALL_051	A-A_same	0.151513	SMALL_051_PROC_06_01	124.691	9.45959	cell__06	SMALL_051_PROC_06_04
766	cell__06	SMALL_051	A-A_same	0.0659342	SMALL_051_PROC_06_02	49.6931	17.0044	cell__06	SMALL_051_PROC_06_04
767	cell__06	SMALL_051	A-A_same	0.250584	SMALL_051_PROC_06_03	18.7232	19.5429	cell__06	SMALL_051_PROC_06_04
768	cell__06	SMALL_051	A-A_same	1	SMALL_051_PROC_06_04	0	0	cell__06	SMALL_051_PROC_06_04
769	cell__01	SMALL_051	A-A_other	0.365717	SMALL_051_SOMA_01	64.7232	117.596	cell__06	SMALL_051_PROC_06_04
770	cell__02	SMALL_051	A-A_other	0.200394	SMALL_051_SOMA_02	16.7768	123.749	cell__06	SMALL_051_PROC_06_04
771	cell__03	SMALL_051	A-A_other	0.268098	SMALL_051_SOMA_03	105.223	72.6295	cell__06	SMALL_051_PROC_06_04
772	cell__04	SMALL_051	A-A_other	0.155185	SMALL_051_SOMA_04	9.52678	42.4089	cell__06	SMALL_051_PROC_06_04
773	cell__05	SMALL_051	A-A_other	0.372147	SMALL_051_SOMA_05	70.3404	47.2988	cell__06	SMALL_051_PROC_06_04
774	cell__06	SMALL_051	A-A_same	0.257463	SMALL_051_SOMA_06	93.9423	10.5917	cell__06	SMALL_051_PROC_06_04
775	cell__01	SMALL_051	A-A_same	0.571491	SMALL_051_PROC_01_01	81.5	8.25807	cell__01	SMALL_051_SOMA_01
776	cell__01	SMALL_051	A-A_same	0.503829	SMALL_051_PROC_01_02	0.915056	7.69707	cell__01	SMALL_051_SOMA_01
777	cell__02	SMALL_051	A-A_other	0.33703	SMALL_051_PROC_02_01	74.5227	31.1839	cell__01	SMALL_051_SOMA_01
778	cell__02	SMALL_051	A-A_other	0.312587	SMALL_051_PROC_02_02	2.33579	39.9697	cell__01	SMALL_051_SOMA_01
779	cell__02	SMALL_051	A-A_other	0.30612	SMALL_051_PROC_02_03	1.07283	39.6506	cell__01	SMALL_051_SOMA_01
780	cell__03	SMALL_051	A-A_other	0.305497	SMALL_051_PROC_03_01	58.7954	46.8246	cell__01	SMALL_051_SOMA_01
781	cell__03	SMALL_051	A-A_other	0.244505	SMALL_051_PROC_03_02	5.75	52.1468	cell__01	SMALL_051_SOMA_01
782	cell__03	SMALL_051	A-A_other	0.328252	SMALL_051_PROC_03_03	51.683	53.8691	cell__01	SMALL_051_SOMA_01
783	cell__03	SMALL_051	A-A_other	0.174639	SMALL_051_PROC_03_04	26	50.194	cell__01	SMALL_051_SOMA_01
784	cell__04	SMALL_051	A-A_other	0.209993	SMALL_051_PROC_04_01	54.6173	82.0869	cell__01	SMALL_051_SOMA_01
785	cell__04	SMALL_051	A-A_other	0.296236	SMALL_051_PROC_04_02	65.25	67.2627	cell__01	SMALL_051_SOMA_01
786	cell__04	SMALL_051	A-A_other	0.141044	SMALL_051_PROC_04_03	63.5888	72.7531	cell__01	SMALL_051_SOMA_01
787	cell__04	SMALL_051	A-A_other	0.353244	SMALL_051_PROC_04_04	57.3956	89.3754	cell__01	SMALL_051_SOMA_01
788	cell__05	SMALL_051	A-A_other	0.274852	SMALL_051_PROC_05_01	75.25	99.0627	cell__01	SMALL_051_SOMA_01
789	cell__05	SMALL_051	A-A_other	0.419218	SMALL_051_PROC_05_02	51.75	106.939	cell__01	SMALL_051_SOMA_01
790	cell__05	SMALL_051	A-A_other	0.405734	SMALL_051_PROC_05_03	2.25	106.133	cell__01	SMALL_051_SOMA_01
791	cell__05	SMALL_051	A-A_other	0.346558	SMALL_051_PROC_05_04	16.5655	111.251	cell__01	SMALL_051_SOMA_01
792	cell__05	SMALL_051	A-A_other	0.399614	SMALL_051_PROC_05_05	5.30676	110.773	cell__01	SMALL_051_SOMA_01
793	cell__05	SMALL_051	A-A_other	0.443875	SMALL_051_PROC_05_06	61.6361	109.038	cell__01	SMALL_051_SOMA_01
794	cell__05	SMALL_051	A-A_other	0.295783	SMALL_051_PROC_05_07	2.78911	102.34	cell__01	SMALL_051_SOMA_01
795	cell__05	SMALL_051	A-A_other	0.395513	SMALL_051_PROC_05_08	45	92.5757	cell__01	SMALL_051_SOMA_01
796	cell__06	SMALL_051	A-A_other	0.192855	SMALL_051_PROC_06_01	59.9682	108.384	cell__01	SMALL_051_SOMA_01
797	cell__06	SMALL_051	A-A_other	0.144442	SMALL_051_PROC_06_02	15.0301	102.285	cell__01	SMALL_051_SOMA_01
798	cell__06	SMALL_051	A-A_other	0.299806	SMALL_051_PROC_06_03	46	108.158	cell__01	SMALL_051_SOMA_01
799	cell__06	SMALL_051	A-A_other	0.365717	SMALL_051_PROC_06_04	64.7232	117.596	cell__01	SMALL_051_SOMA_01
800	cell__01	SMALL_051	A-A_same	1	SMALL_051_SOMA_01	0	0	cell__01	SMALL_051_SOMA_01
801	cell__02	SMALL_051	A-A_other	0.240564	SMALL_051_SOMA_02	81.5	32.9296	cell__01	SMALL_051_SOMA_01
802	cell__03	SMALL_051	A-A_other	0.335256	SMALL_051_SOMA_03	40.5	47.9457	cell__01	SMALL_051_SOMA_01
803	cell__04	SMALL_051	A-A_other	0.306365	SMALL_051_SOMA_04	74.25	75.9949	cell__01	SMALL_051_SOMA_01
804	cell__05	SMALL_051	A-A_other	0.449186	SMALL_051_SOMA_05	5.61719	103.519	cell__01	SMALL_051_SOMA_01
805	cell__06	SMALL_051	A-A_other	0.380214	SMALL_051_SOMA_06	29.2191	112.852	cell__01	SMALL_051_SOMA_01
806	cell__01	SMALL_051	A-A_other	0.244655	SMALL_051_PROC_01_01	0	38.7409	cell__02	SMALL_051_SOMA_02
807	cell__01	SMALL_051	A-A_other	0.0854377	SMALL_051_PROC_01_02	82.4151	26.4329	cell__02	SMALL_051_SOMA_02
808	cell__02	SMALL_051	A-A_same	0.464009	SMALL_051_PROC_02_01	6.97728	7.08107	cell__02	SMALL_051_SOMA_02
809	cell__02	SMALL_051	A-A_same	0.333559	SMALL_051_PROC_02_02	83.8358	8.91255	cell__02	SMALL_051_SOMA_02
810	cell__02	SMALL_051	A-A_same	0.130144	SMALL_051_PROC_02_03	82.5728	8.98077	cell__02	SMALL_051_SOMA_02
811	cell__03	SMALL_051	A-A_other	0.137549	SMALL_051_PROC_03_01	22.7046	55.9394	cell__02	SMALL_051_SOMA_02
812	cell__03	SMALL_051	A-A_other	0.0865327	SMALL_051_PROC_03_02	87.25	59.9835	cell__02	SMALL_051_SOMA_02
813	cell__03	SMALL_051	A-A_other	0.055582	SMALL_051_PROC_03_03	29.817	54.9516	cell__02	SMALL_051_SOMA_02
814	cell__03	SMALL_051	A-A_other	0.00872487	SMALL_051_PROC_03_04	107.5	47.3046	cell__02	SMALL_051_SOMA_02
815	cell__04	SMALL_051	A-A_other	0.0584928	SMALL_051_PROC_04_01	26.8827	94.5504	cell__02	SMALL_051_SOMA_02
816	cell__04	SMALL_051	A-A_other	0.0527207	SMALL_051_PROC_04_02	146.75	78.152	cell__02	SMALL_051_SOMA_02
817	cell__04	SMALL_051	A-A_other	0.0468246	SMALL_051_PROC_04_03	145.089	80.6403	cell__02	SMALL_051_SOMA_02
818	cell__04	SMALL_051	A-A_other	0.128482	SMALL_051_PROC_04_04	24.1044	99.5608	cell__02	SMALL_051_SOMA_02
819	cell__05	SMALL_051	A-A_other	0.155506	SMALL_051_PROC_05_01	6.25	95.6509	cell__02	SMALL_051_SOMA_02
820	cell__05	SMALL_051	A-A_other	0.143003	SMALL_051_PROC_05_02	133.25	102.409	cell__02	SMALL_051_SOMA_02
821	cell__05	SMALL_051	A-A_other	0.113111	SMALL_051_PROC_05_03	83.75	103.881	cell__02	SMALL_051_SOMA_02
822	cell__05	SMALL_051	A-A_other	0.0877682	SMALL_051_PROC_05_04	98.0655	107.798	cell__02	SMALL_051_SOMA_02
823	cell__05	SMALL_051	A-A_other	0.120786	SMALL_051_PROC_05_05	86.8068	105.197	cell__02	SMALL_051_SOMA_02
824	cell__05	SMALL_051	A-A_other	0.163212	SMALL_051_PROC_05_06	19.8639	100.683	cell__02	SMALL_051_SOMA_02
825	cell__05	SMALL_051	A-A_other	0.0346874	SMALL_051_PROC_05_07	84.2891	93.0324	cell__02	SMALL_051_SOMA_02
826	cell__05	SMALL_051	A-A_other	0.0755475	SMALL_051_PROC_05_08	126.5	84.7692	cell__02	SMALL_051_SOMA_02
827	cell__06	SMALL_051	A-A_other	0.0237636	SMALL_051_PROC_06_01	141.468	114.302	cell__02	SMALL_051_SOMA_02
828	cell__06	SMALL_051	A-A_other	0.0906755	SMALL_051_PROC_06_02	66.4699	106.961	cell__02	SMALL_051_SOMA_02
829	cell__06	SMALL_051	A-A_other	0.046139	SMALL_051_PROC_06_03	35.5	109.865	cell__02	SMALL_051_SOMA_02
830	cell__06	SMALL_051	A-A_other	0.200394	SMALL_051_PROC_06_04	16.7768	123.749	cell__02	SMALL_051_SOMA_02
831	cell__01	SMALL_051	A-A_other	0.240564	SMALL_051_SOMA_01	81.5	32.9296	cell__02	SMALL_051_SOMA_02
832	cell__02	SMALL_051	A-A_same	1	SMALL_051_SOMA_02	0	0	cell__02	SMALL_051_SOMA_02
833	cell__03	SMALL_051	A-A_other	0.147146	SMALL_051_SOMA_03	122	51.8061	cell__02	SMALL_051_SOMA_02
834	cell__04	SMALL_051	A-A_other	0.16305	SMALL_051_SOMA_04	7.25	86.9052	cell__02	SMALL_051_SOMA_02
835	cell__05	SMALL_051	A-A_other	0.109217	SMALL_051_SOMA_05	87.1172	96.9333	cell__02	SMALL_051_SOMA_02
836	cell__06	SMALL_051	A-A_other	0.0238159	SMALL_051_SOMA_06	110.719	116.591	cell__02	SMALL_051_SOMA_02
837	cell__01	SMALL_051	A-A_other	0.307645	SMALL_051_PROC_01_01	122	55.4291	cell__03	SMALL_051_SOMA_03
838	cell__01	SMALL_051	A-A_other	0.243241	SMALL_051_PROC_01_02	39.5849	50.5921	cell__03	SMALL_051_SOMA_03
839	cell__02	SMALL_051	A-A_other	0.241161	SMALL_051_PROC_02_01	115.023	56.9657	cell__03	SMALL_051_SOMA_03
840	cell__02	SMALL_051	A-A_other	0.199641	SMALL_051_PROC_02_02	38.1642	60.1555	cell__03	SMALL_051_SOMA_03
841	cell__02	SMALL_051	A-A_other	0.164897	SMALL_051_PROC_02_03	39.4272	49.3078	cell__03	SMALL_051_SOMA_03
842	cell__03	SMALL_051	A-A_same	0.386028	SMALL_051_PROC_03_01	99.2954	8.37538	cell__03	SMALL_051_SOMA_03
843	cell__03	SMALL_051	A-A_same	0.319041	SMALL_051_PROC_03_02	34.75	9.17889	cell__03	SMALL_051_SOMA_03
844	cell__03	SMALL_051	A-A_same	0.306255	SMALL_051_PROC_03_03	92.183	6.49907	cell__03	SMALL_051_SOMA_03
845	cell__03	SMALL_051	A-A_same	0.224123	SMALL_051_PROC_03_04	14.5	10.1785	cell__03	SMALL_051_SOMA_03
846	cell__04	SMALL_051	A-A_other	0.168007	SMALL_051_PROC_04_01	95.1173	43.4391	cell__03	SMALL_051_SOMA_03
847	cell__04	SMALL_051	A-A_other	0.214234	SMALL_051_PROC_04_02	24.75	27.0974	cell__03	SMALL_051_SOMA_03
848	cell__04	SMALL_051	A-A_other	0.0729766	SMALL_051_PROC_04_03	23.0888	28.8343	cell__03	SMALL_051_SOMA_03
849	cell__04	SMALL_051	A-A_other	0.287416	SMALL_051_PROC_04_04	97.8956	47.8081	cell__03	SMALL_051_SOMA_03
850	cell__05	SMALL_051	A-A_other	0.190953	SMALL_051_PROC_05_01	115.75	51.224	cell__03	SMALL_051_SOMA_03
851	cell__05	SMALL_051	A-A_other	0.350544	SMALL_051_PROC_05_02	11.25	59.2031	cell__03	SMALL_051_SOMA_03
852	cell__05	SMALL_051	A-A_other	0.310909	SMALL_051_PROC_05_03	38.25	58.1869	cell__03	SMALL_051_SOMA_03
853	cell__05	SMALL_051	A-A_other	0.21292	SMALL_051_PROC_05_04	23.9345	63.3448	cell__03	SMALL_051_SOMA_03
854	cell__05	SMALL_051	A-A_other	0.313486	SMALL_051_PROC_05_05	35.1932	63.2132	cell__03	SMALL_051_SOMA_03
855	cell__05	SMALL_051	A-A_other	0.341522	SMALL_051_PROC_05_06	102.136	62.5012	cell__03	SMALL_051_SOMA_03
856	cell__05	SMALL_051	A-A_other	0.15913	SMALL_051_PROC_05_07	37.7109	56.5633	cell__03	SMALL_051_SOMA_03
857	cell__05	SMALL_051	A-A_other	0.305042	SMALL_051_PROC_05_08	4.5	46.4506	cell__03	SMALL_051_SOMA_03
858	cell__06	SMALL_051	A-A_other	0.183336	SMALL_051_PROC_06_01	19.4682	63.1784	cell__03	SMALL_051_SOMA_03
859	cell__06	SMALL_051	A-A_other	0.149368	SMALL_051_PROC_06_02	55.5301	56.2435	cell__03	SMALL_051_SOMA_03
860	cell__06	SMALL_051	A-A_other	0.186991	SMALL_051_PROC_06_03	86.5	60.861	cell__03	SMALL_051_SOMA_03
861	cell__06	SMALL_051	A-A_other	0.268098	SMALL_051_PROC_06_04	105.223	72.6295	cell__03	SMALL_051_SOMA_03
862	cell__01	SMALL_051	A-A_other	0.335256	SMALL_051_SOMA_01	40.5	47.9457	cell__03	SMALL_051_SOMA_03
863	cell__02	SMALL_051	A-A_other	0.147146	SMALL_051_SOMA_02	122	51.8061	cell__03	SMALL_051_SOMA_03
864	cell__03	SMALL_051	A-A_same	1	SMALL_051_SOMA_03	0	0	cell__03	SMALL_051_SOMA_03
865	cell__04	SMALL_051	A-A_other	0.212467	SMALL_051_SOMA_04	114.75	35.4903	cell__03	SMALL_051_SOMA_03
866	cell__05	SMALL_051	A-A_other	0.348494	SMALL_051_SOMA_05	34.8828	56.4054	cell__03	SMALL_051_SOMA_03
867	cell__06	SMALL_051	A-A_other	0.243812	SMALL_051_SOMA_06	11.2809	66.4334	cell__03	SMALL_051_SOMA_03
868	cell__01	SMALL_051	A-A_other	0.25381	SMALL_051_PROC_01_01	7.25	81.7731	cell__04	SMALL_051_SOMA_04
869	cell__01	SMALL_051	A-A_other	0.249535	SMALL_051_PROC_01_02	75.1651	80.8204	cell__04	SMALL_051_SOMA_04
870	cell__02	SMALL_051	A-A_other	0.179877	SMALL_051_PROC_02_01	0.272717	91.5875	cell__04	SMALL_051_SOMA_04
871	cell__02	SMALL_051	A-A_other	0.249761	SMALL_051_PROC_02_02	76.5858	95.4365	cell__04	SMALL_051_SOMA_04
872	cell__02	SMALL_051	A-A_other	0.134081	SMALL_051_PROC_02_03	75.3228	84.7931	cell__04	SMALL_051_SOMA_04
873	cell__03	SMALL_051	A-A_other	0.179809	SMALL_051_PROC_03_01	15.4546	31.2205	cell__04	SMALL_051_SOMA_04
874	cell__03	SMALL_051	A-A_other	0.0910574	SMALL_051_PROC_03_02	80	26.9229	cell__04	SMALL_051_SOMA_04
875	cell__03	SMALL_051	A-A_other	0.222085	SMALL_051_PROC_03_03	22.567	34.4088	cell__04	SMALL_051_SOMA_04
876	cell__03	SMALL_051	A-A_other	0.0459705	SMALL_051_PROC_03_04	100.25	43.0225	cell__04	SMALL_051_SOMA_04
877	cell__04	SMALL_051	A-A_same	0.315558	SMALL_051_PROC_04_01	19.6327	8.1863	cell__04	SMALL_051_SOMA_04
878	cell__04	SMALL_051	A-A_same	0.266072	SMALL_051_PROC_04_02	139.5	8.92771	cell__04	SMALL_051_SOMA_04
879	cell__04	SMALL_051	A-A_same	0.15315	SMALL_051_PROC_04_03	137.839	8.98124	cell__04	SMALL_051_SOMA_04
880	cell__04	SMALL_051	A-A_same	0.448259	SMALL_051_PROC_04_04	16.8544	13.3852	cell__04	SMALL_051_SOMA_04
881	cell__05	SMALL_051	A-A_other	0.167844	SMALL_051_PROC_05_01	1	42.2072	cell__04	SMALL_051_SOMA_04
882	cell__05	SMALL_051	A-A_other	0.295959	SMALL_051_PROC_05_02	126	49.4845	cell__04	SMALL_051_SOMA_04
883	cell__05	SMALL_051	A-A_other	0.300179	SMALL_051_PROC_05_03	76.5	44.3027	cell__04	SMALL_051_SOMA_04
884	cell__05	SMALL_051	A-A_other	0.214195	SMALL_051_PROC_05_04	90.8155	50.3091	cell__04	SMALL_051_SOMA_04
885	cell__05	SMALL_051	A-A_other	0.329054	SMALL_051_PROC_05_05	79.5568	54.2637	cell__04	SMALL_051_SOMA_04
886	cell__05	SMALL_051	A-A_other	0.363257	SMALL_051_PROC_05_06	12.6139	59.0973	cell__04	SMALL_051_SOMA_04
887	cell__05	SMALL_051	A-A_other	0.221208	SMALL_051_PROC_05_07	77.0391	57.2118	cell__04	SMALL_051_SOMA_04
888	cell__05	SMALL_051	A-A_other	0.231682	SMALL_051_PROC_05_08	119.25	48.9159	cell__04	SMALL_051_SOMA_04
889	cell__06	SMALL_051	A-A_other	0.111766	SMALL_051_PROC_06_01	134.218	33.791	cell__04	SMALL_051_SOMA_04
890	cell__06	SMALL_051	A-A_other	0.166947	SMALL_051_PROC_06_02	59.2199	29.6078	cell__04	SMALL_051_SOMA_04
891	cell__06	SMALL_051	A-A_other	0.215776	SMALL_051_PROC_06_03	28.25	38.7541	cell__04	SMALL_051_SOMA_04
892	cell__06	SMALL_051	A-A_other	0.155185	SMALL_051_PROC_06_04	9.52678	42.4089	cell__04	SMALL_051_SOMA_04
893	cell__01	SMALL_051	A-A_other	0.306365	SMALL_051_SOMA_01	74.25	75.9949	cell__04	SMALL_051_SOMA_04
894	cell__02	SMALL_051	A-A_other	0.16305	SMALL_051_SOMA_02	7.25	86.9052	cell__04	SMALL_051_SOMA_04
895	cell__03	SMALL_051	A-A_other	0.212467	SMALL_051_SOMA_03	114.75	35.4903	cell__04	SMALL_051_SOMA_04
896	cell__04	SMALL_051	A-A_same	1	SMALL_051_SOMA_04	0	0	cell__04	SMALL_051_SOMA_04
897	cell__05	SMALL_051	A-A_other	0.322174	SMALL_051_SOMA_05	79.8672	51.7554	cell__04	SMALL_051_SOMA_04
898	cell__06	SMALL_051	A-A_other	0.323228	SMALL_051_SOMA_06	103.469	40.049	cell__04	SMALL_051_SOMA_04
899	cell__01	SMALL_051	A-A_other	0.379159	SMALL_051_PROC_01_01	87.1172	111.352	cell__05	SMALL_051_SOMA_05
900	cell__01	SMALL_051	A-A_other	0.458009	SMALL_051_PROC_01_02	4.70213	104.866	cell__05	SMALL_051_SOMA_05
901	cell__02	SMALL_051	A-A_other	0.19779	SMALL_051_PROC_02_01	80.1399	103.683	cell__05	SMALL_051_SOMA_05
902	cell__02	SMALL_051	A-A_other	0.34802	SMALL_051_PROC_02_02	3.2814	102.915	cell__05	SMALL_051_SOMA_05
903	cell__02	SMALL_051	A-A_other	0.275031	SMALL_051_PROC_02_03	4.54435	90.3905	cell__05	SMALL_051_SOMA_05
904	cell__03	SMALL_051	A-A_other	0.304906	SMALL_051_PROC_03_01	64.4126	60.6948	cell__05	SMALL_051_SOMA_05
905	cell__03	SMALL_051	A-A_other	0.211705	SMALL_051_PROC_03_02	0.132814	55.8836	cell__05	SMALL_051_SOMA_05
906	cell__03	SMALL_051	A-A_other	0.157004	SMALL_051_PROC_03_03	57.3001	50.049	cell__05	SMALL_051_SOMA_05
907	cell__03	SMALL_051	A-A_other	0.0764857	SMALL_051_PROC_03_04	20.3828	53.5339	cell__05	SMALL_051_SOMA_05
908	cell__04	SMALL_051	A-A_other	0.254319	SMALL_051_PROC_04_01	60.2345	55.9753	cell__05	SMALL_051_SOMA_05
909	cell__04	SMALL_051	A-A_other	0.245498	SMALL_051_PROC_04_02	59.6328	53.3449	cell__05	SMALL_051_SOMA_05
910	cell__04	SMALL_051	A-A_other	0.118293	SMALL_051_PROC_04_03	57.9716	45.3693	cell__05	SMALL_051_SOMA_05
911	cell__04	SMALL_051	A-A_other	0.300854	SMALL_051_PROC_04_04	63.0127	49.9764	cell__05	SMALL_051_SOMA_05
912	cell__05	SMALL_051	A-A_same	0.479786	SMALL_051_PROC_05_01	80.8672	10.0596	cell__05	SMALL_051_SOMA_05
913	cell__05	SMALL_051	A-A_same	0.74774	SMALL_051_PROC_05_02	46.1328	7.89451	cell__05	SMALL_051_SOMA_05
914	cell__05	SMALL_051	A-A_same	0.570706	SMALL_051_PROC_05_03	3.36719	14.4571	cell__05	SMALL_051_SOMA_05
915	cell__05	SMALL_051	A-A_same	0.375346	SMALL_051_PROC_05_04	10.9483	13.7938	cell__05	SMALL_051_SOMA_05
916	cell__05	SMALL_051	A-A_same	0.647001	SMALL_051_PROC_05_05	0.310424	8.49806	cell__05	SMALL_051_SOMA_05
917	cell__05	SMALL_051	A-A_same	0.742951	SMALL_051_PROC_05_06	67.2533	7.34603	cell__05	SMALL_051_SOMA_05
918	cell__05	SMALL_051	A-A_same	0.398492	SMALL_051_PROC_05_07	2.82807	8.80563	cell__05	SMALL_051_SOMA_05
919	cell__05	SMALL_051	A-A_same	0.577461	SMALL_051_PROC_05_08	39.3828	12.2594	cell__05	SMALL_051_SOMA_05
920	cell__06	SMALL_051	A-A_other	0.220127	SMALL_051_PROC_06_01	54.3511	41.6605	cell__05	SMALL_051_SOMA_05
921	cell__06	SMALL_051	A-A_other	0.0996581	SMALL_051_PROC_06_02	20.6473	35.3176	cell__05	SMALL_051_SOMA_05
922	cell__06	SMALL_051	A-A_other	0.31015	SMALL_051_PROC_06_03	51.6172	27.8536	cell__05	SMALL_051_SOMA_05
923	cell__06	SMALL_051	A-A_other	0.372147	SMALL_051_PROC_06_04	70.3404	47.2988	cell__05	SMALL_051_SOMA_05
924	cell__01	SMALL_051	A-A_other	0.449186	SMALL_051_SOMA_01	5.61719	103.519	cell__05	SMALL_051_SOMA_05
925	cell__02	SMALL_051	A-A_other	0.109217	SMALL_051_SOMA_02	87.1172	96.9333	cell__05	SMALL_051_SOMA_05
926	cell__03	SMALL_051	A-A_other	0.348494	SMALL_051_SOMA_03	34.8828	56.4054	cell__05	SMALL_051_SOMA_05
927	cell__04	SMALL_051	A-A_other	0.322174	SMALL_051_SOMA_04	79.8672	51.7554	cell__05	SMALL_051_SOMA_05
928	cell__05	SMALL_051	A-A_same	1	SMALL_051_SOMA_05	0	0	cell__05	SMALL_051_SOMA_05
929	cell__06	SMALL_051	A-A_other	0.350287	SMALL_051_SOMA_06	23.6019	36.7072	cell__05	SMALL_051_SOMA_05
930	cell__01	SMALL_051	A-A_other	0.324097	SMALL_051_PROC_01_01	110.719	119.462	cell__06	SMALL_051_SOMA_06
931	cell__01	SMALL_051	A-A_other	0.365969	SMALL_051_PROC_01_02	28.304	116.536	cell__06	SMALL_051_SOMA_06
932	cell__02	SMALL_051	A-A_other	0.178921	SMALL_051_PROC_02_01	103.742	122.46	cell__06	SMALL_051_SOMA_06
933	cell__02	SMALL_051	A-A_other	0.245917	SMALL_051_PROC_02_02	26.8833	124.161	cell__06	SMALL_051_SOMA_06
934	cell__02	SMALL_051	A-A_other	0.221692	SMALL_051_PROC_02_03	28.1462	112.112	cell__06	SMALL_051_SOMA_06
935	cell__03	SMALL_051	A-A_other	0.180515	SMALL_051_PROC_03_01	88.0145	66.0397	cell__06	SMALL_051_SOMA_06
936	cell__03	SMALL_051	A-A_other	0.203238	SMALL_051_PROC_03_02	23.4691	60.7473	cell__06	SMALL_051_SOMA_06
937	cell__03	SMALL_051	A-A_other	0.237553	SMALL_051_PROC_03_03	80.902	61.9951	cell__06	SMALL_051_SOMA_06
938	cell__03	SMALL_051	A-A_other	0.126613	SMALL_051_PROC_03_04	3.21906	69.2871	cell__06	SMALL_051_SOMA_06
939	cell__04	SMALL_051	A-A_other	0.371511	SMALL_051_PROC_04_01	83.8364	38.3605	cell__06	SMALL_051_SOMA_06
940	cell__04	SMALL_051	A-A_other	0.333043	SMALL_051_PROC_04_02	36.0309	47.2675	cell__06	SMALL_051_SOMA_06
941	cell__04	SMALL_051	A-A_other	0.0690591	SMALL_051_PROC_04_03	34.3697	40.4266	cell__06	SMALL_051_SOMA_06
942	cell__04	SMALL_051	A-A_other	0.410904	SMALL_051_PROC_04_04	86.6146	29.2349	cell__06	SMALL_051_SOMA_06
943	cell__05	SMALL_051	A-A_other	0.130559	SMALL_051_PROC_05_01	104.469	28.9064	cell__06	SMALL_051_SOMA_06
944	cell__05	SMALL_051	A-A_other	0.328696	SMALL_051_PROC_05_02	22.5309	29.336	cell__06	SMALL_051_SOMA_06
945	cell__05	SMALL_051	A-A_other	0.34694	SMALL_051_PROC_05_03	26.9691	22.2575	cell__06	SMALL_051_SOMA_06
946	cell__05	SMALL_051	A-A_other	0.228921	SMALL_051_PROC_05_04	12.6536	25.037	cell__06	SMALL_051_SOMA_06
947	cell__05	SMALL_051	A-A_other	0.374847	SMALL_051_PROC_05_05	23.9123	32.2231	cell__06	SMALL_051_SOMA_06
948	cell__05	SMALL_051	A-A_other	0.40299	SMALL_051_PROC_05_06	90.8552	41.5939	cell__06	SMALL_051_SOMA_06
949	cell__05	SMALL_051	A-A_other	0.193919	SMALL_051_PROC_05_07	26.4299	45.4853	cell__06	SMALL_051_SOMA_06
950	cell__05	SMALL_051	A-A_other	0.337578	SMALL_051_PROC_05_08	15.7809	44.1783	cell__06	SMALL_051_SOMA_06
951	cell__06	SMALL_051	A-A_same	0.366763	SMALL_051_PROC_06_01	30.7492	8.29444	cell__06	SMALL_051_SOMA_06
952	cell__06	SMALL_051	A-A_same	0.308569	SMALL_051_PROC_06_02	44.2491	10.6856	cell__06	SMALL_051_SOMA_06
953	cell__06	SMALL_051	A-A_same	0.278653	SMALL_051_PROC_06_03	75.2191	9.01309	cell__06	SMALL_051_SOMA_06
954	cell__06	SMALL_051	A-A_same	0.257463	SMALL_051_PROC_06_04	93.9423	10.5917	cell__06	SMALL_051_SOMA_06
955	cell__01	SMALL_051	A-A_other	0.380214	SMALL_051_SOMA_01	29.2191	112.852	cell__06	SMALL_051_SOMA_06
956	cell__02	SMALL_051	A-A_other	0.0238159	SMALL_051_SOMA_02	110.719	116.591	cell__06	SMALL_051_SOMA_06
957	cell__03	SMALL_051	A-A_other	0.243812	SMALL_051_SOMA_03	11.2809	66.4334	cell__06	SMALL_051_SOMA_06
958	cell__04	SMALL_051	A-A_other	0.323228	SMALL_051_SOMA_04	103.469	40.049	cell__06	SMALL_051_SOMA_06
959	cell__05	SMALL_051	A-A_other	0.350287	SMALL_051_SOMA_05	23.6019	36.7072	cell__06	SMALL_051_SOMA_06
960	cell__06	SMALL_051	A-A_same	1	SMALL_051_SOMA_06	0	0	cell__06	SMALL_051_SOMA_06
961	cell__01	SMALL_053	A-A_same	1	SMALL_053_PROC_01_01	0	0	cell__01	SMALL_053_PROC_01_01
962	cell__01	SMALL_053	A-A_same	0.492589	SMALL_053_PROC_01_02	92.6002	7.96349	cell__01	SMALL_053_PROC_01_01
963	cell__01	SMALL_053	A-A_same	0.347302	SMALL_053_PROC_01_03	171.047	11.1966	cell__01	SMALL_053_PROC_01_01
964	cell__01	SMALL_053	A-A_same	0.67205	SMALL_053_PROC_01_04	103.181	9.04069	cell__01	SMALL_053_PROC_01_01
965	cell__02	SMALL_053	A-A_other	0.378622	SMALL_053_PROC_02_01	85.9122	48.478	cell__01	SMALL_053_PROC_01_01
966	cell__02	SMALL_053	A-A_other	0.341497	SMALL_053_PROC_02_02	89.6344	42.363	cell__01	SMALL_053_PROC_01_01
967	cell__02	SMALL_053	A-A_other	0.401679	SMALL_053_PROC_02_03	84.8998	45.1911	cell__01	SMALL_053_PROC_01_01
968	cell__02	SMALL_053	A-A_other	0.395593	SMALL_053_PROC_02_04	45.9436	42.8248	cell__01	SMALL_053_PROC_01_01
969	cell__02	SMALL_053	A-A_other	0.186622	SMALL_053_PROC_02_05	8.86372	36.1396	cell__01	SMALL_053_PROC_01_01
970	cell__02	SMALL_053	A-A_other	0.166345	SMALL_053_PROC_02_06	108.547	32.5575	cell__01	SMALL_053_PROC_01_01
971	cell__02	SMALL_053	A-A_other	0.255173	SMALL_053_PROC_02_07	104.206	30.6064	cell__01	SMALL_053_PROC_01_01
972	cell__02	SMALL_053	A-A_other	0.216218	SMALL_053_PROC_02_08	86.3437	40.0087	cell__01	SMALL_053_PROC_01_01
973	cell__02	SMALL_053	A-A_other	0.261445	SMALL_053_PROC_02_09	95.3861	46.2171	cell__01	SMALL_053_PROC_01_01
974	cell__02	SMALL_053	A-A_other	0.330422	SMALL_053_PROC_02_10	90.9241	46.533	cell__01	SMALL_053_PROC_01_01
975	cell__03	SMALL_053	A-A_other	0.22702	SMALL_053_PROC_03_01	40.0465	102.156	cell__01	SMALL_053_PROC_01_01
976	cell__03	SMALL_053	A-A_other	0.194703	SMALL_053_PROC_03_02	27.8211	98.2289	cell__01	SMALL_053_PROC_01_01
977	cell__03	SMALL_053	A-A_other	0.254438	SMALL_053_PROC_03_03	40.0465	95.2831	cell__01	SMALL_053_PROC_01_01
978	cell__03	SMALL_053	A-A_other	0.264964	SMALL_053_PROC_03_04	87.7747	97.1595	cell__01	SMALL_053_PROC_01_01
979	cell__03	SMALL_053	A-A_other	0.210997	SMALL_053_PROC_03_05	29.0868	106.059	cell__01	SMALL_053_PROC_01_01
980	cell__03	SMALL_053	A-A_other	0.318872	SMALL_053_PROC_03_06	35.5465	105.682	cell__01	SMALL_053_PROC_01_01
981	cell__03	SMALL_053	A-A_other	0.282831	SMALL_053_PROC_03_07	86.0245	110.019	cell__01	SMALL_053_PROC_01_01
982	cell__03	SMALL_053	A-A_other	0.2849	SMALL_053_PROC_03_08	91.7965	110.129	cell__01	SMALL_053_PROC_01_01
983	cell__04	SMALL_053	A-A_other	0.175627	SMALL_053_PROC_04_01	83.4076	41.8755	cell__01	SMALL_053_PROC_01_01
984	cell__04	SMALL_053	A-A_other	0.299908	SMALL_053_PROC_04_02	1.16094	52.157	cell__01	SMALL_053_PROC_01_01
985	cell__04	SMALL_053	A-A_other	0.158003	SMALL_053_PROC_04_03	2.47819	52.0853	cell__01	SMALL_053_PROC_01_01
986	cell__04	SMALL_053	A-A_other	0.121885	SMALL_053_PROC_04_04	3.20224	53.8846	cell__01	SMALL_053_PROC_01_01
987	cell__04	SMALL_053	A-A_other	0.135904	SMALL_053_PROC_04_05	11.2233	54.8229	cell__01	SMALL_053_PROC_01_01
988	cell__05	SMALL_053	A-A_other	0.303601	SMALL_053_PROC_05_01	89.6411	78.7308	cell__01	SMALL_053_PROC_01_01
989	cell__05	SMALL_053	A-A_other	0.401179	SMALL_053_PROC_05_02	100.113	85.2805	cell__01	SMALL_053_PROC_01_01
990	cell__05	SMALL_053	A-A_other	0.294079	SMALL_053_PROC_05_03	84.5316	91.022	cell__01	SMALL_053_PROC_01_01
991	cell__06	SMALL_053	A-A_other	0.367368	SMALL_053_PROC_06_01	96.1062	105.845	cell__01	SMALL_053_PROC_01_01
992	cell__06	SMALL_053	A-A_other	0.37742	SMALL_053_PROC_06_02	89.9981	111.678	cell__01	SMALL_053_PROC_01_01
993	cell__06	SMALL_053	A-A_other	0.386788	SMALL_053_PROC_06_03	16.4935	107.633	cell__01	SMALL_053_PROC_01_01
994	cell__06	SMALL_053	A-A_other	0.415147	SMALL_053_PROC_06_04	91.7965	105.623	cell__01	SMALL_053_PROC_01_01
995	cell__06	SMALL_053	A-A_other	0.443076	SMALL_053_PROC_06_05	102.081	97.1256	cell__01	SMALL_053_PROC_01_01
996	cell__01	SMALL_053	A-A_same	0.725824	SMALL_053_SOMA_01	94.0465	5.59168	cell__01	SMALL_053_PROC_01_01
997	cell__02	SMALL_053	A-A_other	0.3059	SMALL_053_SOMA_02	88.1965	41.6147	cell__01	SMALL_053_PROC_01_01
998	cell__03	SMALL_053	A-A_other	0.329704	SMALL_053_SOMA_03	29.2096	103.44	cell__01	SMALL_053_PROC_01_01
999	cell__04	SMALL_053	A-A_other	0.290816	SMALL_053_SOMA_04	86.701	46.9873	cell__01	SMALL_053_PROC_01_01
1000	cell__05	SMALL_053	A-A_other	0.445636	SMALL_053_SOMA_05	44.079	88.2524	cell__01	SMALL_053_PROC_01_01
1001	cell__06	SMALL_053	A-A_other	0.387973	SMALL_053_SOMA_06	90.3496	111.379	cell__01	SMALL_053_PROC_01_01
1002	cell__01	SMALL_053	A-A_same	0.492589	SMALL_053_PROC_01_01	92.6002	7.96349	cell__01	SMALL_053_PROC_01_02
1003	cell__01	SMALL_053	A-A_same	1	SMALL_053_PROC_01_02	0	0	cell__01	SMALL_053_PROC_01_02
1004	cell__01	SMALL_053	A-A_same	0.340118	SMALL_053_PROC_01_03	78.4464	7.14175	cell__01	SMALL_053_PROC_01_02
1005	cell__01	SMALL_053	A-A_same	0.515106	SMALL_053_PROC_01_04	10.5811	15	cell__01	SMALL_053_PROC_01_02
1006	cell__02	SMALL_053	A-A_other	0.400489	SMALL_053_PROC_02_01	6.68792	44.8036	cell__01	SMALL_053_PROC_01_02
1007	cell__02	SMALL_053	A-A_other	0.382537	SMALL_053_PROC_02_02	2.96571	39.174	cell__01	SMALL_053_PROC_01_02
1008	cell__02	SMALL_053	A-A_other	0.419828	SMALL_053_PROC_02_03	7.7004	42.45	cell__01	SMALL_053_PROC_01_02
1009	cell__02	SMALL_053	A-A_other	0.404488	SMALL_053_PROC_02_04	46.6565	40.6526	cell__01	SMALL_053_PROC_01_02
1010	cell__02	SMALL_053	A-A_other	0.0697037	SMALL_053_PROC_02_05	101.464	32.3289	cell__01	SMALL_053_PROC_01_02
1011	cell__02	SMALL_053	A-A_other	0.176699	SMALL_053_PROC_02_06	15.9464	29.9168	cell__01	SMALL_053_PROC_01_02
1012	cell__02	SMALL_053	A-A_other	0.255288	SMALL_053_PROC_02_07	11.6058	25.9298	cell__01	SMALL_053_PROC_01_02
1013	cell__02	SMALL_053	A-A_other	0.270799	SMALL_053_PROC_02_08	6.25642	34.9702	cell__01	SMALL_053_PROC_01_02
1014	cell__02	SMALL_053	A-A_other	0.325401	SMALL_053_PROC_02_09	2.78594	41.0767	cell__01	SMALL_053_PROC_01_02
1015	cell__02	SMALL_053	A-A_other	0.427827	SMALL_053_PROC_02_10	1.6761	42.339	cell__01	SMALL_053_PROC_01_02
1016	cell__03	SMALL_053	A-A_other	0.296965	SMALL_053_PROC_03_01	52.5536	96.4463	cell__01	SMALL_053_PROC_01_02
1017	cell__03	SMALL_053	A-A_other	0.350405	SMALL_053_PROC_03_02	64.7791	92.9399	cell__01	SMALL_053_PROC_01_02
1018	cell__03	SMALL_053	A-A_other	0.373868	SMALL_053_PROC_03_03	52.5536	89.756	cell__01	SMALL_053_PROC_01_02
1019	cell__03	SMALL_053	A-A_other	0.366111	SMALL_053_PROC_03_04	4.82548	92.1827	cell__01	SMALL_053_PROC_01_02
1020	cell__03	SMALL_053	A-A_other	0.238108	SMALL_053_PROC_03_05	63.5134	101.164	cell__01	SMALL_053_PROC_01_02
1021	cell__03	SMALL_053	A-A_other	0.361299	SMALL_053_PROC_03_06	57.0536	101.204	cell__01	SMALL_053_PROC_01_02
1022	cell__03	SMALL_053	A-A_other	0.320189	SMALL_053_PROC_03_07	6.57565	105.272	cell__01	SMALL_053_PROC_01_02
1023	cell__03	SMALL_053	A-A_other	0.303371	SMALL_053_PROC_03_08	0.803646	104.911	cell__01	SMALL_053_PROC_01_02
1024	cell__04	SMALL_053	A-A_other	0.150058	SMALL_053_PROC_04_01	9.19253	43.2196	cell__01	SMALL_053_PROC_01_02
1025	cell__04	SMALL_053	A-A_other	0.369586	SMALL_053_PROC_04_02	91.4392	53.0825	cell__01	SMALL_053_PROC_01_02
1026	cell__04	SMALL_053	A-A_other	0.145484	SMALL_053_PROC_04_03	95.0783	54.0828	cell__01	SMALL_053_PROC_01_02
1027	cell__04	SMALL_053	A-A_other	0.175358	SMALL_053_PROC_04_04	95.8024	56.3119	cell__01	SMALL_053_PROC_01_02
1028	cell__04	SMALL_053	A-A_other	0.117026	SMALL_053_PROC_04_05	81.3768	56.889	cell__01	SMALL_053_PROC_01_02
1029	cell__05	SMALL_053	A-A_other	0.245759	SMALL_053_PROC_05_01	2.95902	82.8792	cell__01	SMALL_053_PROC_01_02
1030	cell__05	SMALL_053	A-A_other	0.404189	SMALL_053_PROC_05_02	7.51275	90.0139	cell__01	SMALL_053_PROC_01_02
1031	cell__05	SMALL_053	A-A_other	0.215908	SMALL_053_PROC_05_03	8.06853	95.5578	cell__01	SMALL_053_PROC_01_02
1032	cell__06	SMALL_053	A-A_other	0.41466	SMALL_053_PROC_06_01	3.50601	108.128	cell__01	SMALL_053_PROC_01_02
1033	cell__06	SMALL_053	A-A_other	0.488006	SMALL_053_PROC_06_02	2.60208	114.058	cell__01	SMALL_053_PROC_01_02
1034	cell__06	SMALL_053	A-A_other	0.48085	SMALL_053_PROC_06_03	76.1066	108.93	cell__01	SMALL_053_PROC_01_02
1035	cell__06	SMALL_053	A-A_other	0.477082	SMALL_053_PROC_06_04	0.803646	107.159	cell__01	SMALL_053_PROC_01_02
1036	cell__06	SMALL_053	A-A_other	0.440527	SMALL_053_PROC_06_05	9.48086	98.5647	cell__01	SMALL_053_PROC_01_02
1037	cell__01	SMALL_053	A-A_same	0.605828	SMALL_053_SOMA_01	1.44635	7.16683	cell__01	SMALL_053_PROC_01_02
1038	cell__02	SMALL_053	A-A_other	0.37065	SMALL_053_SOMA_02	4.40369	37.5288	cell__01	SMALL_053_PROC_01_02
1039	cell__03	SMALL_053	A-A_other	0.369316	SMALL_053_SOMA_03	63.3905	98.1006	cell__01	SMALL_053_PROC_01_02
1040	cell__04	SMALL_053	A-A_other	0.349109	SMALL_053_SOMA_04	5.89919	48.7934	cell__01	SMALL_053_PROC_01_02
1041	cell__05	SMALL_053	A-A_other	0.447153	SMALL_053_SOMA_05	48.5211	92.4639	cell__01	SMALL_053_PROC_01_02
1042	cell__06	SMALL_053	A-A_other	0.485427	SMALL_053_SOMA_06	2.25053	113.243	cell__01	SMALL_053_PROC_01_02
1043	cell__01	SMALL_053	A-A_same	0.347302	SMALL_053_PROC_01_01	171.047	11.1966	cell__01	SMALL_053_PROC_01_03
1044	cell__01	SMALL_053	A-A_same	0.340118	SMALL_053_PROC_01_02	78.4464	7.14175	cell__01	SMALL_053_PROC_01_03
1045	cell__01	SMALL_053	A-A_same	1	SMALL_053_PROC_01_03	0	0	cell__01	SMALL_053_PROC_01_03
1046	cell__01	SMALL_053	A-A_same	0.355469	SMALL_053_PROC_01_04	67.8652	13.6703	cell__01	SMALL_053_PROC_01_03
1047	cell__02	SMALL_053	A-A_other	0.25582	SMALL_053_PROC_02_01	85.1343	51.19	cell__01	SMALL_053_PROC_01_03
1048	cell__02	SMALL_053	A-A_other	0.260926	SMALL_053_PROC_02_02	81.4121	45.7954	cell__01	SMALL_053_PROC_01_03
1049	cell__02	SMALL_053	A-A_other	0.352373	SMALL_053_PROC_02_03	86.1468	49.1962	cell__01	SMALL_053_PROC_01_03
1050	cell__02	SMALL_053	A-A_other	0.354099	SMALL_053_PROC_02_04	125.103	47.558	cell__01	SMALL_053_PROC_01_03
1051	cell__02	SMALL_053	A-A_other	0.0259939	SMALL_053_PROC_02_05	179.91	38.7762	cell__01	SMALL_053_PROC_01_03
1052	cell__02	SMALL_053	A-A_other	0.160405	SMALL_053_PROC_02_06	62.5	36.7806	cell__01	SMALL_053_PROC_01_03
1053	cell__02	SMALL_053	A-A_other	0.189105	SMALL_053_PROC_02_07	66.8405	32.0635	cell__01	SMALL_053_PROC_01_03
1054	cell__02	SMALL_053	A-A_other	0.213639	SMALL_053_PROC_02_08	84.7028	40.7089	cell__01	SMALL_053_PROC_01_03
1055	cell__02	SMALL_053	A-A_other	0.234768	SMALL_053_PROC_02_09	75.6604	46.6586	cell__01	SMALL_053_PROC_01_03
1056	cell__02	SMALL_053	A-A_other	0.299997	SMALL_053_PROC_02_10	80.1225	48.4953	cell__01	SMALL_053_PROC_01_03
1057	cell__03	SMALL_053	A-A_other	0.18541	SMALL_053_PROC_03_01	131	101.212	cell__01	SMALL_053_PROC_01_03
1058	cell__03	SMALL_053	A-A_other	0.244938	SMALL_053_PROC_03_02	143.225	98.0924	cell__01	SMALL_053_PROC_01_03
1059	cell__03	SMALL_053	A-A_other	0.221694	SMALL_053_PROC_03_03	131	94.7126	cell__01	SMALL_053_PROC_01_03
1060	cell__03	SMALL_053	A-A_other	0.309359	SMALL_053_PROC_03_04	83.2718	97.5839	cell__01	SMALL_053_PROC_01_03
1061	cell__03	SMALL_053	A-A_other	0.282538	SMALL_053_PROC_03_05	141.96	106.604	cell__01	SMALL_053_PROC_01_03
1062	cell__03	SMALL_053	A-A_other	0.307193	SMALL_053_PROC_03_06	135.5	106.93	cell__01	SMALL_053_PROC_01_03
1063	cell__03	SMALL_053	A-A_other	0.27213	SMALL_053_PROC_03_07	85.022	110.808	cell__01	SMALL_053_PROC_01_03
1064	cell__03	SMALL_053	A-A_other	0.214309	SMALL_053_PROC_03_08	79.25	110.091	cell__01	SMALL_053_PROC_01_03
1065	cell__04	SMALL_053	A-A_other	0.118606	SMALL_053_PROC_04_01	87.6389	50.2782	cell__01	SMALL_053_PROC_01_03
1066	cell__04	SMALL_053	A-A_other	0.187337	SMALL_053_PROC_04_02	169.886	60.1958	cell__01	SMALL_053_PROC_01_03
1067	cell__04	SMALL_053	A-A_other	0.109084	SMALL_053_PROC_04_03	173.525	61.0593	cell__01	SMALL_053_PROC_01_03
1068	cell__04	SMALL_053	A-A_other	0.167769	SMALL_053_PROC_04_04	174.249	63.2036	cell__01	SMALL_053_PROC_01_03
1069	cell__04	SMALL_053	A-A_other	0.136735	SMALL_053_PROC_04_05	159.823	63.8571	cell__01	SMALL_053_PROC_01_03
1070	cell__05	SMALL_053	A-A_other	0.175062	SMALL_053_PROC_05_01	81.4054	89.2341	cell__01	SMALL_053_PROC_01_03
1071	cell__05	SMALL_053	A-A_other	0.246159	SMALL_053_PROC_05_02	70.9336	96.0813	cell__01	SMALL_053_PROC_01_03
1072	cell__05	SMALL_053	A-A_other	0.180201	SMALL_053_PROC_05_03	86.5149	101.735	cell__01	SMALL_053_PROC_01_03
1073	cell__06	SMALL_053	A-A_other	0.278884	SMALL_053_PROC_06_01	74.9403	115.093	cell__01	SMALL_053_PROC_01_03
1074	cell__06	SMALL_053	A-A_other	0.310838	SMALL_053_PROC_06_02	81.0484	121.006	cell__01	SMALL_053_PROC_01_03
1075	cell__06	SMALL_053	A-A_other	0.388472	SMALL_053_PROC_06_03	154.553	116.036	cell__01	SMALL_053_PROC_01_03
1076	cell__06	SMALL_053	A-A_other	0.345958	SMALL_053_PROC_06_04	79.25	114.241	cell__01	SMALL_053_PROC_01_03
1077	cell__06	SMALL_053	A-A_other	0.290722	SMALL_053_PROC_06_05	68.9655	105.654	cell__01	SMALL_053_PROC_01_03
1078	cell__01	SMALL_053	A-A_same	0.494489	SMALL_053_SOMA_01	77	6.33357	cell__01	SMALL_053_PROC_01_03
1079	cell__02	SMALL_053	A-A_other	0.251817	SMALL_053_SOMA_02	82.85	43.7886	cell__01	SMALL_053_PROC_01_03
1080	cell__03	SMALL_053	A-A_other	0.293675	SMALL_053_SOMA_03	141.837	103.196	cell__01	SMALL_053_PROC_01_03
1081	cell__04	SMALL_053	A-A_other	0.21533	SMALL_053_SOMA_04	84.3455	55.7945	cell__01	SMALL_053_PROC_01_03
1082	cell__05	SMALL_053	A-A_other	0.336054	SMALL_053_SOMA_05	126.967	98.7975	cell__01	SMALL_053_PROC_01_03
1083	cell__06	SMALL_053	A-A_other	0.3496	SMALL_053_SOMA_06	80.6969	120.283	cell__01	SMALL_053_PROC_01_03
1084	cell__01	SMALL_053	A-A_same	0.67205	SMALL_053_PROC_01_01	103.181	9.04069	cell__01	SMALL_053_PROC_01_04
1085	cell__01	SMALL_053	A-A_same	0.515106	SMALL_053_PROC_01_02	10.5811	15	cell__01	SMALL_053_PROC_01_04
1086	cell__01	SMALL_053	A-A_same	0.355469	SMALL_053_PROC_01_03	67.8652	13.6703	cell__01	SMALL_053_PROC_01_04
1087	cell__01	SMALL_053	A-A_same	1	SMALL_053_PROC_01_04	0	0	cell__01	SMALL_053_PROC_01_04
1088	cell__02	SMALL_053	A-A_other	0.357869	SMALL_053_PROC_02_01	17.269	57.5143	cell__01	SMALL_053_PROC_01_04
1089	cell__02	SMALL_053	A-A_other	0.369268	SMALL_053_PROC_02_02	13.5468	51.3749	cell__01	SMALL_053_PROC_01_04
1090	cell__02	SMALL_053	A-A_other	0.378463	SMALL_053_PROC_02_03	18.2815	54.1445	cell__01	SMALL_053_PROC_01_04
1091	cell__02	SMALL_053	A-A_other	0.441949	SMALL_053_PROC_02_04	57.2376	51.6839	cell__01	SMALL_053_PROC_01_04
1092	cell__02	SMALL_053	A-A_other	0.219806	SMALL_053_PROC_02_05	112.045	45.1799	cell__01	SMALL_053_PROC_01_04
1093	cell__02	SMALL_053	A-A_other	0.208267	SMALL_053_PROC_02_06	5.36525	41.5368	cell__01	SMALL_053_PROC_01_04
1094	cell__02	SMALL_053	A-A_other	0.340764	SMALL_053_PROC_02_07	1.0247	39.5689	cell__01	SMALL_053_PROC_01_04
1095	cell__02	SMALL_053	A-A_other	0.244649	SMALL_053_PROC_02_08	16.8375	48.9341	cell__01	SMALL_053_PROC_01_04
1096	cell__02	SMALL_053	A-A_other	0.314623	SMALL_053_PROC_02_09	7.79516	55.1332	cell__01	SMALL_053_PROC_01_04
1097	cell__02	SMALL_053	A-A_other	0.417215	SMALL_053_PROC_02_10	12.2572	55.5673	cell__01	SMALL_053_PROC_01_04
1098	cell__03	SMALL_053	A-A_other	0.313093	SMALL_053_PROC_03_01	63.1348	110.96	cell__01	SMALL_053_PROC_01_04
1099	cell__03	SMALL_053	A-A_other	0.260216	SMALL_053_PROC_03_02	75.3602	107.151	cell__01	SMALL_053_PROC_01_04
1100	cell__03	SMALL_053	A-A_other	0.253249	SMALL_053_PROC_03_03	63.1348	104.143	cell__01	SMALL_053_PROC_01_04
1101	cell__03	SMALL_053	A-A_other	0.291247	SMALL_053_PROC_03_04	15.4066	106.141	cell__01	SMALL_053_PROC_01_04
1102	cell__03	SMALL_053	A-A_other	0.248911	SMALL_053_PROC_03_05	74.0945	115.054	cell__01	SMALL_053_PROC_01_04
1103	cell__03	SMALL_053	A-A_other	0.339488	SMALL_053_PROC_03_06	67.6348	114.715	cell__01	SMALL_053_PROC_01_04
1104	cell__03	SMALL_053	A-A_other	0.358498	SMALL_053_PROC_03_07	17.1568	119.033	cell__01	SMALL_053_PROC_01_04
1105	cell__03	SMALL_053	A-A_other	0.366574	SMALL_053_PROC_03_08	11.3848	119.07	cell__01	SMALL_053_PROC_01_04
1106	cell__04	SMALL_053	A-A_other	0.233274	SMALL_053_PROC_04_01	19.7736	49.3098	cell__01	SMALL_053_PROC_01_04
1107	cell__04	SMALL_053	A-A_other	0.308898	SMALL_053_PROC_04_02	102.02	59.7061	cell__01	SMALL_053_PROC_01_04
1108	cell__04	SMALL_053	A-A_other	0.202633	SMALL_053_PROC_04_03	105.659	58.9241	cell__01	SMALL_053_PROC_01_04
1109	cell__04	SMALL_053	A-A_other	0.173804	SMALL_053_PROC_04_04	106.384	60.3684	cell__01	SMALL_053_PROC_01_04
1110	cell__04	SMALL_053	A-A_other	0.150508	SMALL_053_PROC_04_05	91.9579	61.5752	cell__01	SMALL_053_PROC_01_04
1111	cell__05	SMALL_053	A-A_other	0.387605	SMALL_053_PROC_05_01	13.5401	83.2748	cell__01	SMALL_053_PROC_01_04
1112	cell__05	SMALL_053	A-A_other	0.517026	SMALL_053_PROC_05_02	3.06836	89.059	cell__01	SMALL_053_PROC_01_04
1113	cell__05	SMALL_053	A-A_other	0.376293	SMALL_053_PROC_05_03	18.6496	95.0083	cell__01	SMALL_053_PROC_01_04
1114	cell__06	SMALL_053	A-A_other	0.406855	SMALL_053_PROC_06_01	7.07509	112.064	cell__01	SMALL_053_PROC_01_04
1115	cell__06	SMALL_053	A-A_other	0.403765	SMALL_053_PROC_06_02	13.1832	117.793	cell__01	SMALL_053_PROC_01_04
1116	cell__06	SMALL_053	A-A_other	0.433591	SMALL_053_PROC_06_03	86.6878	114.613	cell__01	SMALL_053_PROC_01_04
1117	cell__06	SMALL_053	A-A_other	0.430974	SMALL_053_PROC_06_04	11.3848	112.436	cell__01	SMALL_053_PROC_01_04
1118	cell__06	SMALL_053	A-A_other	0.516861	SMALL_053_PROC_06_05	1.10025	104.041	cell__01	SMALL_053_PROC_01_04
1119	cell__01	SMALL_053	A-A_same	0.705272	SMALL_053_SOMA_01	9.13475	8.17085	cell__01	SMALL_053_PROC_01_04
1120	cell__02	SMALL_053	A-A_other	0.383303	SMALL_053_SOMA_02	14.9848	50.6507	cell__01	SMALL_053_PROC_01_04
1121	cell__03	SMALL_053	A-A_other	0.406529	SMALL_053_SOMA_03	73.9717	112.352	cell__01	SMALL_053_PROC_01_04
1122	cell__04	SMALL_053	A-A_other	0.312984	SMALL_053_SOMA_04	16.4803	54.0364	cell__01	SMALL_053_PROC_01_04
1123	cell__05	SMALL_053	A-A_other	0.509399	SMALL_053_SOMA_05	59.1022	92.6486	cell__01	SMALL_053_PROC_01_04
1124	cell__06	SMALL_053	A-A_other	0.385729	SMALL_053_SOMA_06	12.8316	117.92	cell__01	SMALL_053_PROC_01_04
1125	cell__01	SMALL_053	A-A_other	0.378622	SMALL_053_PROC_01_01	85.9122	48.478	cell__02	SMALL_053_PROC_02_01
1126	cell__01	SMALL_053	A-A_other	0.400489	SMALL_053_PROC_01_02	6.68792	44.8036	cell__02	SMALL_053_PROC_02_01
1127	cell__01	SMALL_053	A-A_other	0.25582	SMALL_053_PROC_01_03	85.1343	51.19	cell__02	SMALL_053_PROC_02_01
1128	cell__01	SMALL_053	A-A_other	0.357869	SMALL_053_PROC_01_04	17.269	57.5143	cell__02	SMALL_053_PROC_02_01
1129	cell__02	SMALL_053	A-A_same	1	SMALL_053_PROC_02_01	0	0	cell__02	SMALL_053_PROC_02_01
1130	cell__02	SMALL_053	A-A_same	0.561755	SMALL_053_PROC_02_02	3.72221	6.58666	cell__02	SMALL_053_PROC_02_01
1131	cell__02	SMALL_053	A-A_same	0.531505	SMALL_053_PROC_02_03	1.01248	6.44196	cell__02	SMALL_053_PROC_02_01
1132	cell__02	SMALL_053	A-A_same	0.557864	SMALL_053_PROC_02_04	39.9686	10.2127	cell__02	SMALL_053_PROC_02_01
1133	cell__02	SMALL_053	A-A_same	0.157948	SMALL_053_PROC_02_05	94.776	12.479	cell__02	SMALL_053_PROC_02_01
1134	cell__02	SMALL_053	A-A_same	0.232209	SMALL_053_PROC_02_06	22.6343	16.3878	cell__02	SMALL_053_PROC_02_01
1135	cell__02	SMALL_053	A-A_same	0.317022	SMALL_053_PROC_02_07	18.2937	19.2165	cell__02	SMALL_053_PROC_02_01
1136	cell__02	SMALL_053	A-A_same	0.347457	SMALL_053_PROC_02_08	0.431494	12.5548	cell__02	SMALL_053_PROC_02_01
1137	cell__02	SMALL_053	A-A_same	0.397397	SMALL_053_PROC_02_09	9.47386	10.4295	cell__02	SMALL_053_PROC_02_01
1138	cell__02	SMALL_053	A-A_same	0.486308	SMALL_053_PROC_02_10	5.01182	4.06789	cell__02	SMALL_053_PROC_02_01
1139	cell__03	SMALL_053	A-A_other	0.249409	SMALL_053_PROC_03_01	45.8657	56.9967	cell__02	SMALL_053_PROC_02_01
1140	cell__03	SMALL_053	A-A_other	0.365546	SMALL_053_PROC_03_02	58.0912	51.6815	cell__02	SMALL_053_PROC_02_01
1141	cell__03	SMALL_053	A-A_other	0.411305	SMALL_053_PROC_03_03	45.8657	49.6354	cell__02	SMALL_053_PROC_02_01
1142	cell__03	SMALL_053	A-A_other	0.397955	SMALL_053_PROC_03_04	1.86244	49.8069	cell__02	SMALL_053_PROC_02_01
1143	cell__03	SMALL_053	A-A_other	0.29418	SMALL_053_PROC_03_05	56.8254	58.4219	cell__02	SMALL_053_PROC_02_01
1144	cell__03	SMALL_053	A-A_other	0.415991	SMALL_053_PROC_03_06	50.3657	57.4528	cell__02	SMALL_053_PROC_02_01
1145	cell__03	SMALL_053	A-A_other	0.347102	SMALL_053_PROC_03_07	0.112271	62.1026	cell__02	SMALL_053_PROC_02_01
1146	cell__03	SMALL_053	A-A_other	0.452758	SMALL_053_PROC_03_08	5.88427	63.1616	cell__02	SMALL_053_PROC_02_01
1147	cell__04	SMALL_053	A-A_other	0.266833	SMALL_053_PROC_04_01	2.50461	28.7061	cell__02	SMALL_053_PROC_02_01
1148	cell__04	SMALL_053	A-A_other	0.304819	SMALL_053_PROC_04_02	84.7513	29.7018	cell__02	SMALL_053_PROC_02_01
1149	cell__04	SMALL_053	A-A_other	0.147683	SMALL_053_PROC_04_03	88.3904	36.246	cell__02	SMALL_053_PROC_02_01
1150	cell__04	SMALL_053	A-A_other	0.247589	SMALL_053_PROC_04_04	89.1145	39.8928	cell__02	SMALL_053_PROC_02_01
1151	cell__04	SMALL_053	A-A_other	0.142198	SMALL_053_PROC_04_05	74.6889	38.1453	cell__02	SMALL_053_PROC_02_01
1152	cell__05	SMALL_053	A-A_other	0.419856	SMALL_053_PROC_05_01	3.7289	69.3685	cell__02	SMALL_053_PROC_02_01
1153	cell__05	SMALL_053	A-A_other	0.413954	SMALL_053_PROC_05_02	14.2007	79.1898	cell__02	SMALL_053_PROC_02_01
1154	cell__05	SMALL_053	A-A_other	0.237092	SMALL_053_PROC_05_03	1.38061	82.6151	cell__02	SMALL_053_PROC_02_01
1155	cell__06	SMALL_053	A-A_other	0.486921	SMALL_053_PROC_06_01	10.1939	80.4293	cell__02	SMALL_053_PROC_02_01
1156	cell__06	SMALL_053	A-A_other	0.481594	SMALL_053_PROC_06_02	4.08584	86.3929	cell__02	SMALL_053_PROC_02_01
1157	cell__06	SMALL_053	A-A_other	0.465309	SMALL_053_PROC_06_03	69.4187	76.3398	cell__02	SMALL_053_PROC_02_01
1158	cell__06	SMALL_053	A-A_other	0.488991	SMALL_053_PROC_06_04	5.88427	75.8145	cell__02	SMALL_053_PROC_02_01
1159	cell__06	SMALL_053	A-A_other	0.431267	SMALL_053_PROC_06_05	16.1688	67.4812	cell__02	SMALL_053_PROC_02_01
1160	cell__01	SMALL_053	A-A_other	0.444699	SMALL_053_SOMA_01	8.13427	51.4344	cell__02	SMALL_053_PROC_02_01
1161	cell__02	SMALL_053	A-A_same	0.464392	SMALL_053_SOMA_02	2.28422	7.53341	cell__02	SMALL_053_PROC_02_01
1162	cell__03	SMALL_053	A-A_other	0.499762	SMALL_053_SOMA_03	56.7026	56.9292	cell__02	SMALL_053_PROC_02_01
1163	cell__04	SMALL_053	A-A_other	0.355799	SMALL_053_SOMA_04	0.788731	32.8049	cell__02	SMALL_053_PROC_02_01
1164	cell__05	SMALL_053	A-A_other	0.568981	SMALL_053_SOMA_05	41.8332	77.817	cell__02	SMALL_053_PROC_02_01
1165	cell__06	SMALL_053	A-A_other	0.487615	SMALL_053_SOMA_06	4.43738	83.0376	cell__02	SMALL_053_PROC_02_01
1166	cell__01	SMALL_053	A-A_other	0.341497	SMALL_053_PROC_01_01	89.6344	42.363	cell__02	SMALL_053_PROC_02_02
1167	cell__01	SMALL_053	A-A_other	0.382537	SMALL_053_PROC_01_02	2.96571	39.174	cell__02	SMALL_053_PROC_02_02
1168	cell__01	SMALL_053	A-A_other	0.260926	SMALL_053_PROC_01_03	81.4121	45.7954	cell__02	SMALL_053_PROC_02_02
1169	cell__01	SMALL_053	A-A_other	0.369268	SMALL_053_PROC_01_04	13.5468	51.3749	cell__02	SMALL_053_PROC_02_02
1170	cell__02	SMALL_053	A-A_same	0.561755	SMALL_053_PROC_02_01	3.72221	6.58666	cell__02	SMALL_053_PROC_02_02
1171	cell__02	SMALL_053	A-A_same	1	SMALL_053_PROC_02_02	0	0	cell__02	SMALL_053_PROC_02_02
1172	cell__02	SMALL_053	A-A_same	0.470579	SMALL_053_PROC_02_03	4.73469	3.99255	cell__02	SMALL_053_PROC_02_02
1173	cell__02	SMALL_053	A-A_same	0.701221	SMALL_053_PROC_02_04	43.6908	5.67628	cell__02	SMALL_053_PROC_02_02
1174	cell__02	SMALL_053	A-A_same	0.135601	SMALL_053_PROC_02_05	98.4982	7.32231	cell__02	SMALL_053_PROC_02_02
1175	cell__02	SMALL_053	A-A_same	0.206658	SMALL_053_PROC_02_06	18.9121	9.93966	cell__02	SMALL_053_PROC_02_02
1176	cell__02	SMALL_053	A-A_same	0.320801	SMALL_053_PROC_02_07	14.5715	14.5288	cell__02	SMALL_053_PROC_02_02
1177	cell__02	SMALL_053	A-A_same	0.490915	SMALL_053_PROC_02_08	3.29071	11.1236	cell__02	SMALL_053_PROC_02_02
1178	cell__02	SMALL_053	A-A_same	0.534877	SMALL_053_PROC_02_09	5.75166	12.4992	cell__02	SMALL_053_PROC_02_02
1179	cell__02	SMALL_053	A-A_same	0.521955	SMALL_053_PROC_02_10	1.28961	7.09078	cell__02	SMALL_053_PROC_02_02
1180	cell__03	SMALL_053	A-A_other	0.270981	SMALL_053_PROC_03_01	49.5879	63.5169	cell__02	SMALL_053_PROC_02_02
1181	cell__03	SMALL_053	A-A_other	0.412721	SMALL_053_PROC_03_02	61.8134	58.2637	cell__02	SMALL_053_PROC_02_02
1182	cell__03	SMALL_053	A-A_other	0.475744	SMALL_053_PROC_03_03	49.5879	56.1752	cell__02	SMALL_053_PROC_02_02
1183	cell__03	SMALL_053	A-A_other	0.369497	SMALL_053_PROC_03_04	1.85977	56.3858	cell__02	SMALL_053_PROC_02_02
1184	cell__03	SMALL_053	A-A_other	0.292591	SMALL_053_PROC_03_05	60.5476	64.9775	cell__02	SMALL_053_PROC_02_02
1185	cell__03	SMALL_053	A-A_other	0.37005	SMALL_053_PROC_03_06	54.0879	63.9008	cell__02	SMALL_053_PROC_02_02
1186	cell__03	SMALL_053	A-A_other	0.338746	SMALL_053_PROC_03_07	3.60994	68.621	cell__02	SMALL_053_PROC_02_02
1187	cell__03	SMALL_053	A-A_other	0.41859	SMALL_053_PROC_03_08	2.16207	69.7468	cell__02	SMALL_053_PROC_02_02
1188	cell__04	SMALL_053	A-A_other	0.341816	SMALL_053_PROC_04_01	6.22682	23.9479	cell__02	SMALL_053_PROC_02_02
1189	cell__04	SMALL_053	A-A_other	0.362823	SMALL_053_PROC_04_02	88.4735	26.9564	cell__02	SMALL_053_PROC_02_02
1190	cell__04	SMALL_053	A-A_other	0.193518	SMALL_053_PROC_04_03	92.1126	32.8081	cell__02	SMALL_053_PROC_02_02
1191	cell__04	SMALL_053	A-A_other	0.271494	SMALL_053_PROC_04_04	92.8367	36.4249	cell__02	SMALL_053_PROC_02_02
1192	cell__04	SMALL_053	A-A_other	0.182772	SMALL_053_PROC_04_05	78.4111	35.0172	cell__02	SMALL_053_PROC_02_02
1193	cell__05	SMALL_053	A-A_other	0.455626	SMALL_053_PROC_05_01	0.00668861	66.4723	cell__02	SMALL_053_PROC_02_02
1194	cell__05	SMALL_053	A-A_other	0.463024	SMALL_053_PROC_05_02	10.4785	76.0657	cell__02	SMALL_053_PROC_02_02
1195	cell__05	SMALL_053	A-A_other	0.316854	SMALL_053_PROC_05_03	5.10281	79.8726	cell__02	SMALL_053_PROC_02_02
1196	cell__06	SMALL_053	A-A_other	0.624638	SMALL_053_PROC_06_01	6.47173	80.4097	cell__02	SMALL_053_PROC_02_02
1197	cell__06	SMALL_053	A-A_other	0.60511	SMALL_053_PROC_06_02	0.363629	86.4353	cell__02	SMALL_053_PROC_02_02
1198	cell__06	SMALL_053	A-A_other	0.60769	SMALL_053_PROC_06_03	73.1409	77.4289	cell__02	SMALL_053_PROC_02_02
1199	cell__06	SMALL_053	A-A_other	0.665253	SMALL_053_PROC_06_04	2.16207	76.5869	cell__02	SMALL_053_PROC_02_02
1200	cell__06	SMALL_053	A-A_other	0.567027	SMALL_053_PROC_06_05	12.4466	68.0788	cell__02	SMALL_053_PROC_02_02
1201	cell__01	SMALL_053	A-A_other	0.420978	SMALL_053_SOMA_01	4.41207	45.5927	cell__02	SMALL_053_PROC_02_02
1202	cell__02	SMALL_053	A-A_same	0.632963	SMALL_053_SOMA_02	1.43798	5.2227	cell__02	SMALL_053_PROC_02_02
1203	cell__03	SMALL_053	A-A_other	0.558312	SMALL_053_SOMA_03	60.4248	63.5125	cell__02	SMALL_053_PROC_02_02
1204	cell__04	SMALL_053	A-A_other	0.492731	SMALL_053_SOMA_04	2.93348	28.7346	cell__02	SMALL_053_PROC_02_02
1205	cell__05	SMALL_053	A-A_other	0.650854	SMALL_053_SOMA_05	45.5554	75.2694	cell__02	SMALL_053_PROC_02_02
1206	cell__06	SMALL_053	A-A_other	0.675348	SMALL_053_SOMA_06	0.715178	83.6174	cell__02	SMALL_053_PROC_02_02
1207	cell__01	SMALL_053	A-A_other	0.401679	SMALL_053_PROC_01_01	84.8998	45.1911	cell__02	SMALL_053_PROC_02_03
1208	cell__01	SMALL_053	A-A_other	0.419828	SMALL_053_PROC_01_02	7.7004	42.45	cell__02	SMALL_053_PROC_02_03
1209	cell__01	SMALL_053	A-A_other	0.352373	SMALL_053_PROC_01_03	86.1468	49.1962	cell__02	SMALL_053_PROC_02_03
1210	cell__01	SMALL_053	A-A_other	0.378463	SMALL_053_PROC_01_04	18.2815	54.1445	cell__02	SMALL_053_PROC_02_03
1211	cell__02	SMALL_053	A-A_same	0.531505	SMALL_053_PROC_02_01	1.01248	6.44196	cell__02	SMALL_053_PROC_02_03
1212	cell__02	SMALL_053	A-A_same	0.470579	SMALL_053_PROC_02_02	4.73469	3.99255	cell__02	SMALL_053_PROC_02_03
1213	cell__02	SMALL_053	A-A_same	1	SMALL_053_PROC_02_03	0	0	cell__02	SMALL_053_PROC_02_03
1214	cell__02	SMALL_053	A-A_same	0.591745	SMALL_053_PROC_02_04	38.9561	3.83109	cell__02	SMALL_053_PROC_02_03
1215	cell__02	SMALL_053	A-A_same	0.043729	SMALL_053_PROC_02_05	93.7635	11.192	cell__02	SMALL_053_PROC_02_03
1216	cell__02	SMALL_053	A-A_same	0.17143	SMALL_053_PROC_02_06	23.6468	12.6582	cell__02	SMALL_053_PROC_02_03
1217	cell__02	SMALL_053	A-A_same	0.207232	SMALL_053_PROC_02_07	19.3062	18.3832	cell__02	SMALL_053_PROC_02_03
1218	cell__02	SMALL_053	A-A_same	0.34127	SMALL_053_PROC_02_08	1.44397	14.87	cell__02	SMALL_053_PROC_02_03
1219	cell__02	SMALL_053	A-A_same	0.40842	SMALL_053_PROC_02_09	10.4863	15.2258	cell__02	SMALL_053_PROC_02_03
1220	cell__02	SMALL_053	A-A_same	0.504726	SMALL_053_PROC_02_10	6.0243	8.96867	cell__02	SMALL_053_PROC_02_03
1221	cell__03	SMALL_053	A-A_other	0.186359	SMALL_053_PROC_03_01	44.8532	62.8013	cell__02	SMALL_053_PROC_02_03
1222	cell__03	SMALL_053	A-A_other	0.412971	SMALL_053_PROC_03_02	57.0787	57.1674	cell__02	SMALL_053_PROC_02_03
1223	cell__03	SMALL_053	A-A_other	0.338062	SMALL_053_PROC_03_03	44.8532	55.3872	cell__02	SMALL_053_PROC_02_03
1224	cell__03	SMALL_053	A-A_other	0.328609	SMALL_053_PROC_03_04	2.87492	54.9867	cell__02	SMALL_053_PROC_02_03
1225	cell__03	SMALL_053	A-A_other	0.34896	SMALL_053_PROC_03_05	55.813	63.3879	cell__02	SMALL_053_PROC_02_03
1226	cell__03	SMALL_053	A-A_other	0.448695	SMALL_053_PROC_03_06	49.3532	61.941	cell__02	SMALL_053_PROC_02_03
1227	cell__03	SMALL_053	A-A_other	0.394515	SMALL_053_PROC_03_07	1.12475	66.8611	cell__02	SMALL_053_PROC_02_03
1228	cell__03	SMALL_053	A-A_other	0.44748	SMALL_053_PROC_03_08	6.89675	68.4196	cell__02	SMALL_053_PROC_02_03
1229	cell__04	SMALL_053	A-A_other	0.144361	SMALL_053_PROC_04_01	1.49213	22.2781	cell__02	SMALL_053_PROC_02_03
1230	cell__04	SMALL_053	A-A_other	0.308885	SMALL_053_PROC_04_02	83.7388	23.9476	cell__02	SMALL_053_PROC_02_03
1231	cell__04	SMALL_053	A-A_other	0.145089	SMALL_053_PROC_04_03	87.3779	30.1982	cell__02	SMALL_053_PROC_02_03
1232	cell__04	SMALL_053	A-A_other	0.154007	SMALL_053_PROC_04_04	88.102	33.8432	cell__02	SMALL_053_PROC_02_03
1233	cell__04	SMALL_053	A-A_other	0.197556	SMALL_053_PROC_04_05	73.6764	32.2395	cell__02	SMALL_053_PROC_02_03
1234	cell__05	SMALL_053	A-A_other	0.482925	SMALL_053_PROC_05_01	4.74138	63.6292	cell__02	SMALL_053_PROC_02_03
1235	cell__05	SMALL_053	A-A_other	0.410008	SMALL_053_PROC_05_02	15.2131	73.3465	cell__02	SMALL_053_PROC_02_03
1236	cell__05	SMALL_053	A-A_other	0.293062	SMALL_053_PROC_05_03	0.368128	76.9659	cell__02	SMALL_053_PROC_02_03
1237	cell__06	SMALL_053	A-A_other	0.358522	SMALL_053_PROC_06_01	11.2064	76.6143	cell__02	SMALL_053_PROC_02_03
1238	cell__06	SMALL_053	A-A_other	0.418797	SMALL_053_PROC_06_02	5.09832	82.631	cell__02	SMALL_053_PROC_02_03
1239	cell__06	SMALL_053	A-A_other	0.438152	SMALL_053_PROC_06_03	68.4063	73.4761	cell__02	SMALL_053_PROC_02_03
1240	cell__06	SMALL_053	A-A_other	0.406221	SMALL_053_PROC_06_04	6.89675	72.6665	cell__02	SMALL_053_PROC_02_03
1241	cell__06	SMALL_053	A-A_other	0.367962	SMALL_053_PROC_06_05	17.1813	64.1764	cell__02	SMALL_053_PROC_02_03
1242	cell__01	SMALL_053	A-A_other	0.469673	SMALL_053_SOMA_01	9.14675	48.684	cell__02	SMALL_053_PROC_02_03
1243	cell__02	SMALL_053	A-A_same	0.469538	SMALL_053_SOMA_02	3.2967	8.8761	cell__02	SMALL_053_PROC_02_03
1244	cell__03	SMALL_053	A-A_other	0.434473	SMALL_053_SOMA_03	55.6901	62.3887	cell__02	SMALL_053_PROC_02_03
1245	cell__04	SMALL_053	A-A_other	0.308982	SMALL_053_SOMA_04	1.80121	26.523	cell__02	SMALL_053_PROC_02_03
1246	cell__05	SMALL_053	A-A_other	0.564414	SMALL_053_SOMA_05	40.8207	72.2693	cell__02	SMALL_053_PROC_02_03
1247	cell__06	SMALL_053	A-A_other	0.418427	SMALL_053_SOMA_06	5.44986	79.7243	cell__02	SMALL_053_PROC_02_03
1248	cell__01	SMALL_053	A-A_other	0.395593	SMALL_053_PROC_01_01	45.9436	42.8248	cell__02	SMALL_053_PROC_02_04
1249	cell__01	SMALL_053	A-A_other	0.404488	SMALL_053_PROC_01_02	46.6565	40.6526	cell__02	SMALL_053_PROC_02_04
1250	cell__01	SMALL_053	A-A_other	0.354099	SMALL_053_PROC_01_03	125.103	47.558	cell__02	SMALL_053_PROC_02_04
1251	cell__01	SMALL_053	A-A_other	0.441949	SMALL_053_PROC_01_04	57.2376	51.6839	cell__02	SMALL_053_PROC_02_04
1252	cell__02	SMALL_053	A-A_same	0.557864	SMALL_053_PROC_02_01	39.9686	10.2127	cell__02	SMALL_053_PROC_02_04
1253	cell__02	SMALL_053	A-A_same	0.701221	SMALL_053_PROC_02_02	43.6908	5.67628	cell__02	SMALL_053_PROC_02_04
1254	cell__02	SMALL_053	A-A_same	0.591745	SMALL_053_PROC_02_03	38.9561	3.83109	cell__02	SMALL_053_PROC_02_04
1255	cell__02	SMALL_053	A-A_same	1	SMALL_053_PROC_02_04	0	0	cell__02	SMALL_053_PROC_02_04
1256	cell__02	SMALL_053	A-A_same	0.144546	SMALL_053_PROC_02_05	54.8074	11.2834	cell__02	SMALL_053_PROC_02_04
1257	cell__02	SMALL_053	A-A_same	0.255477	SMALL_053_PROC_02_06	62.6029	10.7924	cell__02	SMALL_053_PROC_02_04
1258	cell__02	SMALL_053	A-A_same	0.33178	SMALL_053_PROC_02_07	58.2623	18.0889	cell__02	SMALL_053_PROC_02_04
1259	cell__02	SMALL_053	A-A_same	0.560761	SMALL_053_PROC_02_08	40.4001	16.5972	cell__02	SMALL_053_PROC_02_04
1260	cell__02	SMALL_053	A-A_same	0.581239	SMALL_053_PROC_02_09	49.4425	18.1047	cell__02	SMALL_053_PROC_02_04
1261	cell__02	SMALL_053	A-A_same	0.574613	SMALL_053_PROC_02_10	44.9804	12.2454	cell__02	SMALL_053_PROC_02_04
1262	cell__03	SMALL_053	A-A_other	0.291507	SMALL_053_PROC_03_01	5.89713	66.5594	cell__02	SMALL_053_PROC_02_04
1263	cell__03	SMALL_053	A-A_other	0.472391	SMALL_053_PROC_03_02	18.1226	60.8409	cell__02	SMALL_053_PROC_02_04
1264	cell__03	SMALL_053	A-A_other	0.475749	SMALL_053_PROC_03_03	5.89713	59.135	cell__02	SMALL_053_PROC_02_04
1265	cell__03	SMALL_053	A-A_other	0.385314	SMALL_053_PROC_03_04	41.831	58.5662	cell__02	SMALL_053_PROC_02_04
1266	cell__03	SMALL_053	A-A_other	0.387958	SMALL_053_PROC_03_05	16.8568	66.8844	cell__02	SMALL_053_PROC_02_04
1267	cell__03	SMALL_053	A-A_other	0.447846	SMALL_053_PROC_03_06	10.3971	65.261	cell__02	SMALL_053_PROC_02_04
1268	cell__03	SMALL_053	A-A_other	0.44494	SMALL_053_PROC_03_07	40.0809	70.2777	cell__02	SMALL_053_PROC_02_04
1269	cell__03	SMALL_053	A-A_other	0.508159	SMALL_053_PROC_03_08	45.8529	72.0127	cell__02	SMALL_053_PROC_02_04
1270	cell__04	SMALL_053	A-A_other	0.291728	SMALL_053_PROC_04_01	37.464	18.6512	cell__02	SMALL_053_PROC_02_04
1271	cell__04	SMALL_053	A-A_other	0.339135	SMALL_053_PROC_04_02	44.7827	21.299	cell__02	SMALL_053_PROC_02_04
1272	cell__04	SMALL_053	A-A_other	0.215465	SMALL_053_PROC_04_03	48.4218	27.1495	cell__02	SMALL_053_PROC_02_04
1273	cell__04	SMALL_053	A-A_other	0.3152	SMALL_053_PROC_04_04	49.1459	30.7731	cell__02	SMALL_053_PROC_02_04
1274	cell__04	SMALL_053	A-A_other	0.167769	SMALL_053_PROC_04_05	34.7203	29.3422	cell__02	SMALL_053_PROC_02_04
1275	cell__05	SMALL_053	A-A_other	0.524666	SMALL_053_PROC_05_01	43.6975	60.7969	cell__02	SMALL_053_PROC_02_04
1276	cell__05	SMALL_053	A-A_other	0.560523	SMALL_053_PROC_05_02	54.1693	70.4014	cell__02	SMALL_053_PROC_02_04
1277	cell__05	SMALL_053	A-A_other	0.327418	SMALL_053_PROC_05_03	38.588	74.1963	cell__02	SMALL_053_PROC_02_04
1278	cell__06	SMALL_053	A-A_other	0.612466	SMALL_053_PROC_06_01	50.1625	75.292	cell__02	SMALL_053_PROC_02_04
1279	cell__06	SMALL_053	A-A_other	0.620169	SMALL_053_PROC_06_02	44.0544	81.3314	cell__02	SMALL_053_PROC_02_04
1280	cell__06	SMALL_053	A-A_other	0.649637	SMALL_053_PROC_06_03	29.4501	72.8217	cell__02	SMALL_053_PROC_02_04
1281	cell__06	SMALL_053	A-A_other	0.660349	SMALL_053_PROC_06_04	45.8529	71.8223	cell__02	SMALL_053_PROC_02_04
1282	cell__06	SMALL_053	A-A_other	0.579585	SMALL_053_PROC_06_05	56.1374	63.2556	cell__02	SMALL_053_PROC_02_04
1283	cell__01	SMALL_053	A-A_other	0.515408	SMALL_053_SOMA_01	48.1029	46.607	cell__02	SMALL_053_PROC_02_04
1284	cell__02	SMALL_053	A-A_same	0.646978	SMALL_053_SOMA_02	42.2528	10.8498	cell__02	SMALL_053_PROC_02_04
1285	cell__03	SMALL_053	A-A_other	0.604247	SMALL_053_SOMA_03	16.734	66.0506	cell__02	SMALL_053_PROC_02_04
1286	cell__04	SMALL_053	A-A_other	0.445271	SMALL_053_SOMA_04	40.7573	23.1788	cell__02	SMALL_053_PROC_02_04
1287	cell__05	SMALL_053	A-A_other	0.694	SMALL_053_SOMA_05	1.8646	69.5972	cell__02	SMALL_053_PROC_02_04
1288	cell__06	SMALL_053	A-A_other	0.654588	SMALL_053_SOMA_06	44.406	78.7459	cell__02	SMALL_053_PROC_02_04
1289	cell__01	SMALL_053	A-A_other	0.186622	SMALL_053_PROC_01_01	8.86372	36.1396	cell__02	SMALL_053_PROC_02_05
1290	cell__01	SMALL_053	A-A_other	0.0697037	SMALL_053_PROC_01_02	101.464	32.3289	cell__02	SMALL_053_PROC_02_05
1291	cell__01	SMALL_053	A-A_other	0.0259939	SMALL_053_PROC_01_03	179.91	38.7762	cell__02	SMALL_053_PROC_02_05
1292	cell__01	SMALL_053	A-A_other	0.219806	SMALL_053_PROC_01_04	112.045	45.1799	cell__02	SMALL_053_PROC_02_05
1293	cell__02	SMALL_053	A-A_same	0.157948	SMALL_053_PROC_02_01	94.776	12.479	cell__02	SMALL_053_PROC_02_05
1294	cell__02	SMALL_053	A-A_same	0.135601	SMALL_053_PROC_02_02	98.4982	7.32231	cell__02	SMALL_053_PROC_02_05
1295	cell__02	SMALL_053	A-A_same	0.043729	SMALL_053_PROC_02_03	93.7635	11.192	cell__02	SMALL_053_PROC_02_05
1296	cell__02	SMALL_053	A-A_same	0.144546	SMALL_053_PROC_02_04	54.8074	11.2834	cell__02	SMALL_053_PROC_02_05
1297	cell__02	SMALL_053	A-A_same	1	SMALL_053_PROC_02_05	0	0	cell__02	SMALL_053_PROC_02_05
1298	cell__02	SMALL_053	A-A_same	0.316472	SMALL_053_PROC_02_06	117.41	6.05612	cell__02	SMALL_053_PROC_02_05
1299	cell__02	SMALL_053	A-A_same	0.536287	SMALL_053_PROC_02_07	113.07	7.20738	cell__02	SMALL_053_PROC_02_05
1300	cell__02	SMALL_053	A-A_same	0.0135851	SMALL_053_PROC_02_08	95.2074	7.40387	cell__02	SMALL_053_PROC_02_05
1301	cell__02	SMALL_053	A-A_same	0.0964169	SMALL_053_PROC_02_09	104.25	12.2561	cell__02	SMALL_053_PROC_02_05
1302	cell__02	SMALL_053	A-A_same	0.0207905	SMALL_053_PROC_02_10	99.7878	10.469	cell__02	SMALL_053_PROC_02_05
1303	cell__03	SMALL_053	A-A_other	0.0926624	SMALL_053_PROC_03_01	48.9102	67.4552	cell__02	SMALL_053_PROC_02_05
1304	cell__03	SMALL_053	A-A_other	-0.0527961	SMALL_053_PROC_03_02	36.6848	62.8019	cell__02	SMALL_053_PROC_02_05
1305	cell__03	SMALL_053	A-A_other	-0.0493609	SMALL_053_PROC_03_03	48.9102	60.2823	cell__02	SMALL_053_PROC_02_05
1306	cell__03	SMALL_053	A-A_other	0.00454228	SMALL_053_PROC_03_04	96.6384	61.3599	cell__02	SMALL_053_PROC_02_05
1307	cell__03	SMALL_053	A-A_other	-0.0690104	SMALL_053_PROC_03_05	37.9505	70.1567	cell__02	SMALL_053_PROC_02_05
1308	cell__03	SMALL_053	A-A_other	-0.0464219	SMALL_053_PROC_03_06	44.4102	69.5669	cell__02	SMALL_053_PROC_02_05
1309	cell__03	SMALL_053	A-A_other	-0.0283195	SMALL_053_PROC_03_07	94.8882	74.0095	cell__02	SMALL_053_PROC_02_05
1310	cell__03	SMALL_053	A-A_other	0.00973084	SMALL_053_PROC_03_08	100.66	74.5407	cell__02	SMALL_053_PROC_02_05
1311	cell__04	SMALL_053	A-A_other	0.211377	SMALL_053_PROC_04_01	92.2713	26.3961	cell__02	SMALL_053_PROC_02_05
1312	cell__04	SMALL_053	A-A_other	0.0571771	SMALL_053_PROC_04_02	10.0247	31.6464	cell__02	SMALL_053_PROC_02_05
1313	cell__04	SMALL_053	A-A_other	0.160154	SMALL_053_PROC_04_03	6.38553	36.5961	cell__02	SMALL_053_PROC_02_05
1314	cell__04	SMALL_053	A-A_other	0.121552	SMALL_053_PROC_04_04	5.66148	40.0765	cell__02	SMALL_053_PROC_02_05
1315	cell__04	SMALL_053	A-A_other	0.0644452	SMALL_053_PROC_04_05	20.087	39.074	cell__02	SMALL_053_PROC_02_05
1316	cell__05	SMALL_053	A-A_other	0.0954847	SMALL_053_PROC_05_01	98.5049	70.3075	cell__02	SMALL_053_PROC_02_05
1317	cell__05	SMALL_053	A-A_other	0.110401	SMALL_053_PROC_05_02	108.977	79.5862	cell__02	SMALL_053_PROC_02_05
1318	cell__05	SMALL_053	A-A_other	0.201569	SMALL_053_PROC_05_03	93.3953	83.7764	cell__02	SMALL_053_PROC_02_05
1319	cell__06	SMALL_053	A-A_other	0.232787	SMALL_053_PROC_06_01	104.97	86.4876	cell__02	SMALL_053_PROC_02_05
1320	cell__06	SMALL_053	A-A_other	0.0969834	SMALL_053_PROC_06_02	98.8618	92.5321	cell__02	SMALL_053_PROC_02_05
1321	cell__06	SMALL_053	A-A_other	0.0815972	SMALL_053_PROC_06_03	25.3572	84.0934	cell__02	SMALL_053_PROC_02_05
1322	cell__06	SMALL_053	A-A_other	0.159397	SMALL_053_PROC_06_04	100.66	83.1057	cell__02	SMALL_053_PROC_02_05
1323	cell__06	SMALL_053	A-A_other	0.264913	SMALL_053_PROC_06_05	110.945	74.5373	cell__02	SMALL_053_PROC_02_05
1324	cell__01	SMALL_053	A-A_other	0.0953248	SMALL_053_SOMA_01	102.91	38.9653	cell__02	SMALL_053_PROC_02_05
1325	cell__02	SMALL_053	A-A_same	0.0780356	SMALL_053_SOMA_02	97.0602	5.55713	cell__02	SMALL_053_PROC_02_05
1326	cell__03	SMALL_053	A-A_other	0.0289499	SMALL_053_SOMA_03	38.0733	68.0531	cell__02	SMALL_053_PROC_02_05
1327	cell__04	SMALL_053	A-A_other	0.0726993	SMALL_053_SOMA_04	95.5647	31.9152	cell__02	SMALL_053_PROC_02_05
1328	cell__05	SMALL_053	A-A_other	0.0659853	SMALL_053_SOMA_05	52.9428	79.3964	cell__02	SMALL_053_PROC_02_05
1329	cell__06	SMALL_053	A-A_other	0.124787	SMALL_053_SOMA_06	99.2133	90.0213	cell__02	SMALL_053_PROC_02_05
1330	cell__01	SMALL_053	A-A_other	0.166345	SMALL_053_PROC_01_01	108.547	32.5575	cell__02	SMALL_053_PROC_02_06
1331	cell__01	SMALL_053	A-A_other	0.176699	SMALL_053_PROC_01_02	15.9464	29.9168	cell__02	SMALL_053_PROC_02_06
1332	cell__01	SMALL_053	A-A_other	0.160405	SMALL_053_PROC_01_03	62.5	36.7806	cell__02	SMALL_053_PROC_02_06
1333	cell__01	SMALL_053	A-A_other	0.208267	SMALL_053_PROC_01_04	5.36525	41.5368	cell__02	SMALL_053_PROC_02_06
1334	cell__02	SMALL_053	A-A_same	0.232209	SMALL_053_PROC_02_01	22.6343	16.3878	cell__02	SMALL_053_PROC_02_06
1335	cell__02	SMALL_053	A-A_same	0.206658	SMALL_053_PROC_02_02	18.9121	9.93966	cell__02	SMALL_053_PROC_02_06
1336	cell__02	SMALL_053	A-A_same	0.17143	SMALL_053_PROC_02_03	23.6468	12.6582	cell__02	SMALL_053_PROC_02_06
1337	cell__02	SMALL_053	A-A_same	0.255477	SMALL_053_PROC_02_04	62.6029	10.7924	cell__02	SMALL_053_PROC_02_06
1338	cell__02	SMALL_053	A-A_same	0.316472	SMALL_053_PROC_02_05	117.41	6.05612	cell__02	SMALL_053_PROC_02_06
1339	cell__02	SMALL_053	A-A_same	1	SMALL_053_PROC_02_06	0	0	cell__02	SMALL_053_PROC_02_06
1340	cell__02	SMALL_053	A-A_same	0.405355	SMALL_053_PROC_02_07	4.34054	9.06773	cell__02	SMALL_053_PROC_02_06
1341	cell__02	SMALL_053	A-A_same	0.101548	SMALL_053_PROC_02_08	22.2028	13.366	cell__02	SMALL_053_PROC_02_06
1342	cell__02	SMALL_053	A-A_same	0.163463	SMALL_053_PROC_02_09	13.1604	18.252	cell__02	SMALL_053_PROC_02_06
1343	cell__02	SMALL_053	A-A_same	0.166457	SMALL_053_PROC_02_10	17.6225	15.511	cell__02	SMALL_053_PROC_02_06
1344	cell__03	SMALL_053	A-A_other	0.131528	SMALL_053_PROC_03_01	68.5	72.7778	cell__02	SMALL_053_PROC_02_06
1345	cell__03	SMALL_053	A-A_other	0.0244716	SMALL_053_PROC_03_02	80.7254	67.8253	cell__02	SMALL_053_PROC_02_06
1346	cell__03	SMALL_053	A-A_other	0.131677	SMALL_053_PROC_03_03	68.5	65.52	cell__02	SMALL_053_PROC_02_06
1347	cell__03	SMALL_053	A-A_other	0.0892479	SMALL_053_PROC_03_04	20.7718	66.1233	cell__02	SMALL_053_PROC_02_06
1348	cell__03	SMALL_053	A-A_other	0.00445191	SMALL_053_PROC_03_05	79.4597	74.789	cell__02	SMALL_053_PROC_02_06
1349	cell__03	SMALL_053	A-A_other	0.0807364	SMALL_053_PROC_03_06	73	73.8195	cell__02	SMALL_053_PROC_02_06
1350	cell__03	SMALL_053	A-A_other	0.109214	SMALL_053_PROC_03_07	22.522	78.49	cell__02	SMALL_053_PROC_02_06
1351	cell__03	SMALL_053	A-A_other	0.0958554	SMALL_053_PROC_03_08	16.75	79.4275	cell__02	SMALL_053_PROC_02_06
1352	cell__04	SMALL_053	A-A_other	0.247963	SMALL_053_PROC_04_01	25.1389	21.5518	cell__02	SMALL_053_PROC_02_06
1353	cell__04	SMALL_053	A-A_other	0.16631	SMALL_053_PROC_04_02	107.386	28.1967	cell__02	SMALL_053_PROC_02_06
1354	cell__04	SMALL_053	A-A_other	0.232593	SMALL_053_PROC_04_03	111.025	32.3265	cell__02	SMALL_053_PROC_02_06
1355	cell__04	SMALL_053	A-A_other	0.274817	SMALL_053_PROC_04_04	111.749	35.6556	cell__02	SMALL_053_PROC_02_06
1356	cell__04	SMALL_053	A-A_other	0.171136	SMALL_053_PROC_04_05	97.3232	34.9506	cell__02	SMALL_053_PROC_02_06
1357	cell__05	SMALL_053	A-A_other	0.281972	SMALL_053_PROC_05_01	18.9054	65.7594	cell__02	SMALL_053_PROC_02_06
1358	cell__05	SMALL_053	A-A_other	0.203568	SMALL_053_PROC_05_02	8.43361	74.8099	cell__02	SMALL_053_PROC_02_06
1359	cell__05	SMALL_053	A-A_other	0.25113	SMALL_053_PROC_05_03	24.0149	79.223	cell__02	SMALL_053_PROC_02_06
1360	cell__06	SMALL_053	A-A_other	0.281772	SMALL_053_PROC_06_01	12.4403	83.9101	cell__02	SMALL_053_PROC_02_06
1361	cell__06	SMALL_053	A-A_other	0.216983	SMALL_053_PROC_06_02	18.5484	89.9593	cell__02	SMALL_053_PROC_02_06
1362	cell__06	SMALL_053	A-A_other	0.256264	SMALL_053_PROC_06_03	92.053	82.432	cell__02	SMALL_053_PROC_02_06
1363	cell__06	SMALL_053	A-A_other	0.270049	SMALL_053_PROC_06_04	16.75	81.1916	cell__02	SMALL_053_PROC_02_06
1364	cell__06	SMALL_053	A-A_other	0.261424	SMALL_053_PROC_06_05	6.4655	72.562	cell__02	SMALL_053_PROC_02_06
1365	cell__01	SMALL_053	A-A_other	0.212824	SMALL_053_SOMA_01	14.5	36.0396	cell__02	SMALL_053_PROC_02_06
1366	cell__02	SMALL_053	A-A_same	0.149966	SMALL_053_SOMA_02	20.35	10.9425	cell__02	SMALL_053_PROC_02_06
1367	cell__03	SMALL_053	A-A_other	0.0657946	SMALL_053_SOMA_03	79.3369	73.0806	cell__02	SMALL_053_PROC_02_06
1368	cell__04	SMALL_053	A-A_other	0.130157	SMALL_053_SOMA_04	21.8455	27.3477	cell__02	SMALL_053_PROC_02_06
1369	cell__05	SMALL_053	A-A_other	0.236977	SMALL_053_SOMA_05	64.4675	75.007	cell__02	SMALL_053_PROC_02_06
1370	cell__06	SMALL_053	A-A_other	0.243056	SMALL_053_SOMA_06	18.1969	87.8968	cell__02	SMALL_053_PROC_02_06
1371	cell__01	SMALL_053	A-A_other	0.255173	SMALL_053_PROC_01_01	104.206	30.6064	cell__02	SMALL_053_PROC_02_07
1372	cell__01	SMALL_053	A-A_other	0.255288	SMALL_053_PROC_01_02	11.6058	25.9298	cell__02	SMALL_053_PROC_02_07
1373	cell__01	SMALL_053	A-A_other	0.189105	SMALL_053_PROC_01_03	66.8405	32.0635	cell__02	SMALL_053_PROC_02_07
1374	cell__01	SMALL_053	A-A_other	0.340764	SMALL_053_PROC_01_04	1.0247	39.5689	cell__02	SMALL_053_PROC_02_07
1375	cell__02	SMALL_053	A-A_same	0.317022	SMALL_053_PROC_02_01	18.2937	19.2165	cell__02	SMALL_053_PROC_02_07
1376	cell__02	SMALL_053	A-A_same	0.320801	SMALL_053_PROC_02_02	14.5715	14.5288	cell__02	SMALL_053_PROC_02_07
1377	cell__02	SMALL_053	A-A_same	0.207232	SMALL_053_PROC_02_03	19.3062	18.3832	cell__02	SMALL_053_PROC_02_07
1378	cell__02	SMALL_053	A-A_same	0.33178	SMALL_053_PROC_02_04	58.2623	18.0889	cell__02	SMALL_053_PROC_02_07
1379	cell__02	SMALL_053	A-A_same	0.536287	SMALL_053_PROC_02_05	113.07	7.20738	cell__02	SMALL_053_PROC_02_07
1380	cell__02	SMALL_053	A-A_same	0.405355	SMALL_053_PROC_02_06	4.34054	9.06773	cell__02	SMALL_053_PROC_02_07
1381	cell__02	SMALL_053	A-A_same	1	SMALL_053_PROC_02_07	0	0	cell__02	SMALL_053_PROC_02_07
1382	cell__02	SMALL_053	A-A_same	0.164384	SMALL_053_PROC_02_08	17.8622	9.45046	cell__02	SMALL_053_PROC_02_07
1383	cell__02	SMALL_053	A-A_same	0.308118	SMALL_053_PROC_02_09	8.81987	15.6568	cell__02	SMALL_053_PROC_02_07
1384	cell__02	SMALL_053	A-A_same	0.280867	SMALL_053_PROC_02_10	13.2819	16.4429	cell__02	SMALL_053_PROC_02_07
1385	cell__03	SMALL_053	A-A_other	0.234372	SMALL_053_PROC_03_01	64.1595	71.725	cell__02	SMALL_053_PROC_02_07
1386	cell__03	SMALL_053	A-A_other	0.223784	SMALL_053_PROC_03_02	76.3849	67.631	cell__02	SMALL_053_PROC_02_07
1387	cell__03	SMALL_053	A-A_other	0.238174	SMALL_053_PROC_03_03	64.1595	64.7581	cell__02	SMALL_053_PROC_02_07
1388	cell__03	SMALL_053	A-A_other	0.201719	SMALL_053_PROC_03_04	16.4313	66.5733	cell__02	SMALL_053_PROC_02_07
1389	cell__03	SMALL_053	A-A_other	0.0807464	SMALL_053_PROC_03_05	75.1192	75.4972	cell__02	SMALL_053_PROC_02_07
1390	cell__03	SMALL_053	A-A_other	0.140791	SMALL_053_PROC_03_06	68.6595	75.3303	cell__02	SMALL_053_PROC_02_07
1391	cell__03	SMALL_053	A-A_other	0.109033	SMALL_053_PROC_03_07	18.1815	79.5153	cell__02	SMALL_053_PROC_02_07
1392	cell__03	SMALL_053	A-A_other	0.217768	SMALL_053_PROC_03_08	12.4095	79.523	cell__02	SMALL_053_PROC_02_07
1393	cell__04	SMALL_053	A-A_other	0.249053	SMALL_053_PROC_04_01	20.7983	30.5027	cell__02	SMALL_053_PROC_02_07
1394	cell__04	SMALL_053	A-A_other	0.16587	SMALL_053_PROC_04_02	103.045	37.2016	cell__02	SMALL_053_PROC_02_07
1395	cell__04	SMALL_053	A-A_other	0.201264	SMALL_053_PROC_04_03	106.684	41.3804	cell__02	SMALL_053_PROC_02_07
1396	cell__04	SMALL_053	A-A_other	0.196304	SMALL_053_PROC_04_04	107.408	44.6824	cell__02	SMALL_053_PROC_02_07
1397	cell__04	SMALL_053	A-A_other	0.131117	SMALL_053_PROC_04_05	92.9827	44.0148	cell__02	SMALL_053_PROC_02_07
1398	cell__05	SMALL_053	A-A_other	0.210931	SMALL_053_PROC_05_01	14.5648	74.72	cell__02	SMALL_053_PROC_02_07
1399	cell__05	SMALL_053	A-A_other	0.262944	SMALL_053_PROC_05_02	4.09306	83.667	cell__02	SMALL_053_PROC_02_07
1400	cell__05	SMALL_053	A-A_other	0.259602	SMALL_053_PROC_05_03	19.6743	88.1728	cell__02	SMALL_053_PROC_02_07
1401	cell__06	SMALL_053	A-A_other	0.391603	SMALL_053_PROC_06_01	8.0998	92.7264	cell__02	SMALL_053_PROC_02_07
1402	cell__06	SMALL_053	A-A_other	0.330757	SMALL_053_PROC_06_02	14.2079	98.7766	cell__02	SMALL_053_PROC_02_07
1403	cell__06	SMALL_053	A-A_other	0.295841	SMALL_053_PROC_06_03	87.7125	90.8108	cell__02	SMALL_053_PROC_02_07
1404	cell__06	SMALL_053	A-A_other	0.35019	SMALL_053_PROC_06_04	12.4095	89.708	cell__02	SMALL_053_PROC_02_07
1405	cell__06	SMALL_053	A-A_other	0.338519	SMALL_053_PROC_06_05	2.12495	81.1042	cell__02	SMALL_053_PROC_02_07
1406	cell__01	SMALL_053	A-A_other	0.277949	SMALL_053_SOMA_01	10.1595	32.8236	cell__02	SMALL_053_PROC_02_07
1407	cell__02	SMALL_053	A-A_same	0.27101	SMALL_053_SOMA_02	16.0095	11.7408	cell__02	SMALL_053_PROC_02_07
1408	cell__03	SMALL_053	A-A_other	0.270514	SMALL_053_SOMA_03	74.9964	72.8488	cell__02	SMALL_053_PROC_02_07
1409	cell__04	SMALL_053	A-A_other	0.215931	SMALL_053_SOMA_04	17.505	36.3589	cell__02	SMALL_053_PROC_02_07
1410	cell__05	SMALL_053	A-A_other	0.267164	SMALL_053_SOMA_05	60.1269	84.0088	cell__02	SMALL_053_PROC_02_07
1411	cell__06	SMALL_053	A-A_other	0.349071	SMALL_053_SOMA_06	13.8563	96.5221	cell__02	SMALL_053_PROC_02_07
1412	cell__01	SMALL_053	A-A_other	0.216218	SMALL_053_PROC_01_01	86.3437	40.0087	cell__02	SMALL_053_PROC_02_08
1413	cell__01	SMALL_053	A-A_other	0.270799	SMALL_053_PROC_01_02	6.25642	34.9702	cell__02	SMALL_053_PROC_02_08
1414	cell__01	SMALL_053	A-A_other	0.213639	SMALL_053_PROC_01_03	84.7028	40.7089	cell__02	SMALL_053_PROC_02_08
1415	cell__01	SMALL_053	A-A_other	0.244649	SMALL_053_PROC_01_04	16.8375	48.9341	cell__02	SMALL_053_PROC_02_08
1416	cell__02	SMALL_053	A-A_same	0.347457	SMALL_053_PROC_02_01	0.431494	12.5548	cell__02	SMALL_053_PROC_02_08
1417	cell__02	SMALL_053	A-A_same	0.490915	SMALL_053_PROC_02_02	3.29071	11.1236	cell__02	SMALL_053_PROC_02_08
1418	cell__02	SMALL_053	A-A_same	0.34127	SMALL_053_PROC_02_03	1.44397	14.87	cell__02	SMALL_053_PROC_02_08
1419	cell__02	SMALL_053	A-A_same	0.560761	SMALL_053_PROC_02_04	40.4001	16.5972	cell__02	SMALL_053_PROC_02_08
1420	cell__02	SMALL_053	A-A_same	0.0135851	SMALL_053_PROC_02_05	95.2074	7.40387	cell__02	SMALL_053_PROC_02_08
1421	cell__02	SMALL_053	A-A_same	0.101548	SMALL_053_PROC_02_06	22.2028	13.366	cell__02	SMALL_053_PROC_02_08
1422	cell__02	SMALL_053	A-A_same	0.164384	SMALL_053_PROC_02_07	17.8622	9.45046	cell__02	SMALL_053_PROC_02_08
1423	cell__02	SMALL_053	A-A_same	1	SMALL_053_PROC_02_08	0	0	cell__02	SMALL_053_PROC_02_08
1424	cell__02	SMALL_053	A-A_same	0.703976	SMALL_053_PROC_02_09	9.04237	6.21167	cell__02	SMALL_053_PROC_02_08
1425	cell__02	SMALL_053	A-A_same	0.490206	SMALL_053_PROC_02_10	4.58032	8.76025	cell__02	SMALL_053_PROC_02_08
1426	cell__03	SMALL_053	A-A_other	0.204793	SMALL_053_PROC_03_01	46.2972	62.2754	cell__02	SMALL_053_PROC_02_08
1427	cell__03	SMALL_053	A-A_other	0.248802	SMALL_053_PROC_03_02	58.5227	58.2222	cell__02	SMALL_053_PROC_02_08
1428	cell__03	SMALL_053	A-A_other	0.246956	SMALL_053_PROC_03_03	46.2972	55.3116	cell__02	SMALL_053_PROC_02_08
1429	cell__03	SMALL_053	A-A_other	0.259666	SMALL_053_PROC_03_04	1.43094	57.2623	cell__02	SMALL_053_PROC_02_08
1430	cell__03	SMALL_053	A-A_other	0.32928	SMALL_053_PROC_03_05	57.2569	66.2205	cell__02	SMALL_053_PROC_02_08
1431	cell__03	SMALL_053	A-A_other	0.33736	SMALL_053_PROC_03_06	50.7972	66.2661	cell__02	SMALL_053_PROC_02_08
1432	cell__03	SMALL_053	A-A_other	0.316628	SMALL_053_PROC_03_07	0.319224	70.3039	cell__02	SMALL_053_PROC_02_08
1433	cell__03	SMALL_053	A-A_other	0.315406	SMALL_053_PROC_03_08	5.45278	70.1364	cell__02	SMALL_053_PROC_02_08
1434	cell__04	SMALL_053	A-A_other	0.203173	SMALL_053_PROC_04_01	2.9361	33.4796	cell__02	SMALL_053_PROC_02_08
1435	cell__04	SMALL_053	A-A_other	0.349763	SMALL_053_PROC_04_02	85.1828	37.8215	cell__02	SMALL_053_PROC_02_08
1436	cell__04	SMALL_053	A-A_other	0.0528056	SMALL_053_PROC_04_03	88.8219	43.2687	cell__02	SMALL_053_PROC_02_08
1437	cell__04	SMALL_053	A-A_other	0.187969	SMALL_053_PROC_04_04	89.546	46.8216	cell__02	SMALL_053_PROC_02_08
1438	cell__04	SMALL_053	A-A_other	0.147384	SMALL_053_PROC_04_05	75.1204	45.6293	cell__02	SMALL_053_PROC_02_08
1439	cell__05	SMALL_053	A-A_other	0.290443	SMALL_053_PROC_05_01	3.2974	77.0279	cell__02	SMALL_053_PROC_02_08
1440	cell__05	SMALL_053	A-A_other	0.445959	SMALL_053_PROC_05_02	13.7692	86.4517	cell__02	SMALL_053_PROC_02_08
1441	cell__05	SMALL_053	A-A_other	0.208306	SMALL_053_PROC_05_03	1.8121	90.476	cell__02	SMALL_053_PROC_02_08
1442	cell__06	SMALL_053	A-A_other	0.405801	SMALL_053_PROC_06_01	9.76244	91.4817	cell__02	SMALL_053_PROC_02_08
1443	cell__06	SMALL_053	A-A_other	0.377965	SMALL_053_PROC_06_02	3.65434	97.5	cell__02	SMALL_053_PROC_02_08
1444	cell__06	SMALL_053	A-A_other	0.430078	SMALL_053_PROC_06_03	69.8502	88.1914	cell__02	SMALL_053_PROC_02_08
1445	cell__06	SMALL_053	A-A_other	0.428026	SMALL_053_PROC_06_04	5.45278	87.4649	cell__02	SMALL_053_PROC_02_08
1446	cell__06	SMALL_053	A-A_other	0.40736	SMALL_053_PROC_06_05	15.7373	79.0039	cell__02	SMALL_053_PROC_02_08
1447	cell__01	SMALL_053	A-A_other	0.31543	SMALL_053_SOMA_01	7.70278	41.9921	cell__02	SMALL_053_PROC_02_08
1448	cell__02	SMALL_053	A-A_same	0.743957	SMALL_053_SOMA_02	1.85273	5.99475	cell__02	SMALL_053_PROC_02_08
1449	cell__03	SMALL_053	A-A_other	0.428971	SMALL_053_SOMA_03	57.1341	63.4315	cell__02	SMALL_053_PROC_02_08
1450	cell__04	SMALL_053	A-A_other	0.33186	SMALL_053_SOMA_04	0.357237	38.8081	cell__02	SMALL_053_PROC_02_08
1451	cell__05	SMALL_053	A-A_other	0.503596	SMALL_053_SOMA_05	42.2647	85.981	cell__02	SMALL_053_PROC_02_08
1452	cell__06	SMALL_053	A-A_other	0.424617	SMALL_053_SOMA_06	4.00589	94.5599	cell__02	SMALL_053_PROC_02_08
1453	cell__01	SMALL_053	A-A_other	0.261445	SMALL_053_PROC_01_01	95.3861	46.2171	cell__02	SMALL_053_PROC_02_09
1454	cell__01	SMALL_053	A-A_other	0.325401	SMALL_053_PROC_01_02	2.78594	41.0767	cell__02	SMALL_053_PROC_02_09
1455	cell__01	SMALL_053	A-A_other	0.234768	SMALL_053_PROC_01_03	75.6604	46.6586	cell__02	SMALL_053_PROC_02_09
1456	cell__01	SMALL_053	A-A_other	0.314623	SMALL_053_PROC_01_04	7.79516	55.1332	cell__02	SMALL_053_PROC_02_09
1457	cell__02	SMALL_053	A-A_same	0.397397	SMALL_053_PROC_02_01	9.47386	10.4295	cell__02	SMALL_053_PROC_02_09
1458	cell__02	SMALL_053	A-A_same	0.534877	SMALL_053_PROC_02_02	5.75166	12.4992	cell__02	SMALL_053_PROC_02_09
1459	cell__02	SMALL_053	A-A_same	0.40842	SMALL_053_PROC_02_03	10.4863	15.2258	cell__02	SMALL_053_PROC_02_09
1460	cell__02	SMALL_053	A-A_same	0.581239	SMALL_053_PROC_02_04	49.4425	18.1047	cell__02	SMALL_053_PROC_02_09
1461	cell__02	SMALL_053	A-A_same	0.0964169	SMALL_053_PROC_02_05	104.25	12.2561	cell__02	SMALL_053_PROC_02_09
1462	cell__02	SMALL_053	A-A_same	0.163463	SMALL_053_PROC_02_06	13.1604	18.252	cell__02	SMALL_053_PROC_02_09
1463	cell__02	SMALL_053	A-A_same	0.308118	SMALL_053_PROC_02_07	8.81987	15.6568	cell__02	SMALL_053_PROC_02_09
1464	cell__02	SMALL_053	A-A_same	0.703976	SMALL_053_PROC_02_08	9.04237	6.21167	cell__02	SMALL_053_PROC_02_09
1465	cell__02	SMALL_053	A-A_same	1	SMALL_053_PROC_02_09	0	0	cell__02	SMALL_053_PROC_02_09
1466	cell__02	SMALL_053	A-A_same	0.617284	SMALL_053_PROC_02_10	4.46205	6.50752	cell__02	SMALL_053_PROC_02_09
1467	cell__03	SMALL_053	A-A_other	0.247752	SMALL_053_PROC_03_01	55.3396	56.0794	cell__02	SMALL_053_PROC_02_09
1468	cell__03	SMALL_053	A-A_other	0.401168	SMALL_053_PROC_03_02	67.565	52.0185	cell__02	SMALL_053_PROC_02_09
1469	cell__03	SMALL_053	A-A_other	0.339427	SMALL_053_PROC_03_03	55.3396	49.1016	cell__02	SMALL_053_PROC_02_09
1470	cell__03	SMALL_053	A-A_other	0.323972	SMALL_053_PROC_03_04	7.61142	51.1113	cell__02	SMALL_053_PROC_02_09
1471	cell__03	SMALL_053	A-A_other	0.349789	SMALL_053_PROC_03_05	66.2993	60.0877	cell__02	SMALL_053_PROC_02_09
1472	cell__03	SMALL_053	A-A_other	0.354845	SMALL_053_PROC_03_06	59.8396	60.2724	cell__02	SMALL_053_PROC_02_09
1473	cell__03	SMALL_053	A-A_other	0.331274	SMALL_053_PROC_03_07	9.36159	64.2103	cell__02	SMALL_053_PROC_02_09
1474	cell__03	SMALL_053	A-A_other	0.427338	SMALL_053_PROC_03_08	3.58959	63.9416	cell__02	SMALL_053_PROC_02_09
1475	cell__04	SMALL_053	A-A_other	0.265583	SMALL_053_PROC_04_01	11.9785	36.3756	cell__02	SMALL_053_PROC_02_09
1476	cell__04	SMALL_053	A-A_other	0.326817	SMALL_053_PROC_04_02	94.2252	39.1608	cell__02	SMALL_053_PROC_02_09
1477	cell__04	SMALL_053	A-A_other	0.109133	SMALL_053_PROC_04_03	97.8643	45.2435	cell__02	SMALL_053_PROC_02_09
1478	cell__04	SMALL_053	A-A_other	0.253417	SMALL_053_PROC_04_04	98.5883	48.8728	cell__02	SMALL_053_PROC_02_09
1479	cell__04	SMALL_053	A-A_other	0.164158	SMALL_053_PROC_04_05	84.1628	47.3825	cell__02	SMALL_053_PROC_02_09
1480	cell__05	SMALL_053	A-A_other	0.37402	SMALL_053_PROC_05_01	5.74497	78.814	cell__02	SMALL_053_PROC_02_09
1481	cell__05	SMALL_053	A-A_other	0.56754	SMALL_053_PROC_05_02	4.7268	88.4771	cell__02	SMALL_053_PROC_02_09
1482	cell__05	SMALL_053	A-A_other	0.309539	SMALL_053_PROC_05_03	10.8545	92.1728	cell__02	SMALL_053_PROC_02_09
1483	cell__06	SMALL_053	A-A_other	0.484539	SMALL_053_PROC_06_01	0.720069	90.8578	cell__02	SMALL_053_PROC_02_09
1484	cell__06	SMALL_053	A-A_other	0.515255	SMALL_053_PROC_06_02	5.38803	96.8224	cell__02	SMALL_053_PROC_02_09
1485	cell__06	SMALL_053	A-A_other	0.534023	SMALL_053_PROC_06_03	78.8926	86.6615	cell__02	SMALL_053_PROC_02_09
1486	cell__06	SMALL_053	A-A_other	0.551296	SMALL_053_PROC_06_04	3.58959	86.1944	cell__02	SMALL_053_PROC_02_09
1487	cell__06	SMALL_053	A-A_other	0.497906	SMALL_053_PROC_06_05	6.69491	77.8873	cell__02	SMALL_053_PROC_02_09
1488	cell__01	SMALL_053	A-A_other	0.386079	SMALL_053_SOMA_01	1.33959	48.1324	cell__02	SMALL_053_PROC_02_09
1489	cell__02	SMALL_053	A-A_same	0.747595	SMALL_053_SOMA_02	7.18964	7.89318	cell__02	SMALL_053_PROC_02_09
1490	cell__03	SMALL_053	A-A_other	0.493599	SMALL_053_SOMA_03	66.1765	57.2244	cell__02	SMALL_053_PROC_02_09
1491	cell__04	SMALL_053	A-A_other	0.355337	SMALL_053_SOMA_04	8.68513	41.2338	cell__02	SMALL_053_PROC_02_09
1492	cell__05	SMALL_053	A-A_other	0.604379	SMALL_053_SOMA_05	51.3071	87.4925	cell__02	SMALL_053_PROC_02_09
1493	cell__06	SMALL_053	A-A_other	0.540816	SMALL_053_SOMA_06	5.03648	93.4386	cell__02	SMALL_053_PROC_02_09
1494	cell__01	SMALL_053	A-A_other	0.330422	SMALL_053_PROC_01_01	90.9241	46.533	cell__02	SMALL_053_PROC_02_10
1495	cell__01	SMALL_053	A-A_other	0.427827	SMALL_053_PROC_01_02	1.6761	42.339	cell__02	SMALL_053_PROC_02_10
1496	cell__01	SMALL_053	A-A_other	0.299997	SMALL_053_PROC_01_03	80.1225	48.4953	cell__02	SMALL_053_PROC_02_10
1497	cell__01	SMALL_053	A-A_other	0.417215	SMALL_053_PROC_01_04	12.2572	55.5673	cell__02	SMALL_053_PROC_02_10
1498	cell__02	SMALL_053	A-A_same	0.486308	SMALL_053_PROC_02_01	5.01182	4.06789	cell__02	SMALL_053_PROC_02_10
1499	cell__02	SMALL_053	A-A_same	0.521955	SMALL_053_PROC_02_02	1.28961	7.09078	cell__02	SMALL_053_PROC_02_10
1500	cell__02	SMALL_053	A-A_same	0.504726	SMALL_053_PROC_02_03	6.0243	8.96867	cell__02	SMALL_053_PROC_02_10
1501	cell__02	SMALL_053	A-A_same	0.574613	SMALL_053_PROC_02_04	44.9804	12.2454	cell__02	SMALL_053_PROC_02_10
1502	cell__02	SMALL_053	A-A_same	0.0207905	SMALL_053_PROC_02_05	99.7878	10.469	cell__02	SMALL_053_PROC_02_10
1503	cell__02	SMALL_053	A-A_same	0.166457	SMALL_053_PROC_02_06	17.6225	15.511	cell__02	SMALL_053_PROC_02_10
1504	cell__02	SMALL_053	A-A_same	0.280867	SMALL_053_PROC_02_07	13.2819	16.4429	cell__02	SMALL_053_PROC_02_10
1505	cell__02	SMALL_053	A-A_same	0.490206	SMALL_053_PROC_02_08	4.58032	8.76025	cell__02	SMALL_053_PROC_02_10
1506	cell__02	SMALL_053	A-A_same	0.617284	SMALL_053_PROC_02_09	4.46205	6.50752	cell__02	SMALL_053_PROC_02_10
1507	cell__02	SMALL_053	A-A_same	1	SMALL_053_PROC_02_10	0	0	cell__02	SMALL_053_PROC_02_10
1508	cell__03	SMALL_053	A-A_other	0.336664	SMALL_053_PROC_03_01	50.8775	57.2675	cell__02	SMALL_053_PROC_02_10
1509	cell__03	SMALL_053	A-A_other	0.567143	SMALL_053_PROC_03_02	63.103	52.413	cell__02	SMALL_053_PROC_02_10
1510	cell__03	SMALL_053	A-A_other	0.508209	SMALL_053_PROC_03_03	50.8775	50.0208	cell__02	SMALL_053_PROC_02_10
1511	cell__03	SMALL_053	A-A_other	0.421556	SMALL_053_PROC_03_04	3.14938	50.8994	cell__02	SMALL_053_PROC_02_10
1512	cell__03	SMALL_053	A-A_other	0.431735	SMALL_053_PROC_03_05	61.8373	59.6879	cell__02	SMALL_053_PROC_02_10
1513	cell__03	SMALL_053	A-A_other	0.473913	SMALL_053_PROC_03_06	55.3775	59.1487	cell__02	SMALL_053_PROC_02_10
1514	cell__03	SMALL_053	A-A_other	0.476239	SMALL_053_PROC_03_07	4.89955	63.5472	cell__02	SMALL_053_PROC_02_10
1515	cell__03	SMALL_053	A-A_other	0.493971	SMALL_053_PROC_03_08	0.872456	64.1074	cell__02	SMALL_053_PROC_02_10
1516	cell__04	SMALL_053	A-A_other	0.214332	SMALL_053_PROC_04_01	7.51643	30.8615	cell__02	SMALL_053_PROC_02_10
1517	cell__04	SMALL_053	A-A_other	0.394291	SMALL_053_PROC_04_02	89.7631	32.883	cell__02	SMALL_053_PROC_02_10
1518	cell__04	SMALL_053	A-A_other	0.124809	SMALL_053_PROC_04_03	93.4022	39.1624	cell__02	SMALL_053_PROC_02_10
1519	cell__04	SMALL_053	A-A_other	0.206887	SMALL_053_PROC_04_04	94.1263	42.8061	cell__02	SMALL_053_PROC_02_10
1520	cell__04	SMALL_053	A-A_other	0.15707	SMALL_053_PROC_04_05	79.7007	41.2057	cell__02	SMALL_053_PROC_02_10
1521	cell__05	SMALL_053	A-A_other	0.40018	SMALL_053_PROC_05_01	1.28292	72.5779	cell__02	SMALL_053_PROC_02_10
1522	cell__05	SMALL_053	A-A_other	0.566545	SMALL_053_PROC_05_02	9.18885	82.3116	cell__02	SMALL_053_PROC_02_10
1523	cell__05	SMALL_053	A-A_other	0.261646	SMALL_053_PROC_05_03	6.39242	85.8956	cell__02	SMALL_053_PROC_02_10
1524	cell__06	SMALL_053	A-A_other	0.483945	SMALL_053_PROC_06_01	5.18212	84.3995	cell__02	SMALL_053_PROC_02_10
1525	cell__06	SMALL_053	A-A_other	0.552833	SMALL_053_PROC_06_02	0.925981	90.3731	cell__02	SMALL_053_PROC_02_10
1526	cell__06	SMALL_053	A-A_other	0.535707	SMALL_053_PROC_06_03	74.4305	80.4013	cell__02	SMALL_053_PROC_02_10
1527	cell__06	SMALL_053	A-A_other	0.504426	SMALL_053_PROC_06_04	0.872456	79.8605	cell__02	SMALL_053_PROC_02_10
1528	cell__06	SMALL_053	A-A_other	0.386555	SMALL_053_PROC_06_05	11.157	71.5122	cell__02	SMALL_053_PROC_02_10
1529	cell__01	SMALL_053	A-A_other	0.494491	SMALL_053_SOMA_01	3.12246	49.145	cell__02	SMALL_053_PROC_02_10
1530	cell__02	SMALL_053	A-A_same	0.707789	SMALL_053_SOMA_02	2.72759	4.92563	cell__02	SMALL_053_PROC_02_10
1531	cell__03	SMALL_053	A-A_other	0.596608	SMALL_053_SOMA_03	61.7144	57.6676	cell__02	SMALL_053_PROC_02_10
1532	cell__04	SMALL_053	A-A_other	0.366256	SMALL_053_SOMA_04	4.22309	35.3907	cell__02	SMALL_053_PROC_02_10
1533	cell__05	SMALL_053	A-A_other	0.604149	SMALL_053_SOMA_05	46.845	81.1676	cell__02	SMALL_053_PROC_02_10
1534	cell__06	SMALL_053	A-A_other	0.53699	SMALL_053_SOMA_06	0.574432	87.0715	cell__02	SMALL_053_PROC_02_10
1535	cell__01	SMALL_053	A-A_other	0.22702	SMALL_053_PROC_01_01	40.0465	102.156	cell__03	SMALL_053_PROC_03_01
1536	cell__01	SMALL_053	A-A_other	0.296965	SMALL_053_PROC_01_02	52.5536	96.4463	cell__03	SMALL_053_PROC_03_01
1537	cell__01	SMALL_053	A-A_other	0.18541	SMALL_053_PROC_01_03	131	101.212	cell__03	SMALL_053_PROC_03_01
1538	cell__01	SMALL_053	A-A_other	0.313093	SMALL_053_PROC_01_04	63.1348	110.96	cell__03	SMALL_053_PROC_03_01
1539	cell__02	SMALL_053	A-A_other	0.249409	SMALL_053_PROC_02_01	45.8657	56.9967	cell__03	SMALL_053_PROC_03_01
1540	cell__02	SMALL_053	A-A_other	0.270981	SMALL_053_PROC_02_02	49.5879	63.5169	cell__03	SMALL_053_PROC_03_01
1541	cell__02	SMALL_053	A-A_other	0.186359	SMALL_053_PROC_02_03	44.8532	62.8013	cell__03	SMALL_053_PROC_03_01
1542	cell__02	SMALL_053	A-A_other	0.291507	SMALL_053_PROC_02_04	5.89713	66.5594	cell__03	SMALL_053_PROC_03_01
1543	cell__02	SMALL_053	A-A_other	0.0926624	SMALL_053_PROC_02_05	48.9102	67.4552	cell__03	SMALL_053_PROC_03_01
1544	cell__02	SMALL_053	A-A_other	0.131528	SMALL_053_PROC_02_06	68.5	72.7778	cell__03	SMALL_053_PROC_03_01
1545	cell__02	SMALL_053	A-A_other	0.234372	SMALL_053_PROC_02_07	64.1595	71.725	cell__03	SMALL_053_PROC_03_01
1546	cell__02	SMALL_053	A-A_other	0.204793	SMALL_053_PROC_02_08	46.2972	62.2754	cell__03	SMALL_053_PROC_03_01
1547	cell__02	SMALL_053	A-A_other	0.247752	SMALL_053_PROC_02_09	55.3396	56.0794	cell__03	SMALL_053_PROC_03_01
1548	cell__02	SMALL_053	A-A_other	0.336664	SMALL_053_PROC_02_10	50.8775	57.2675	cell__03	SMALL_053_PROC_03_01
1549	cell__03	SMALL_053	A-A_same	1	SMALL_053_PROC_03_01	0	0	cell__03	SMALL_053_PROC_03_01
1550	cell__03	SMALL_053	A-A_same	0.336813	SMALL_053_PROC_03_02	12.2254	8.0382	cell__03	SMALL_053_PROC_03_01
1551	cell__03	SMALL_053	A-A_same	0.363888	SMALL_053_PROC_03_03	2.00373e-12	7.46305	cell__03	SMALL_053_PROC_03_01
1552	cell__03	SMALL_053	A-A_same	0.247627	SMALL_053_PROC_03_04	47.7282	12.9156	cell__03	SMALL_053_PROC_03_01
1553	cell__03	SMALL_053	A-A_same	0.1828	SMALL_053_PROC_03_05	10.9597	14.6017	cell__03	SMALL_053_PROC_03_01
1554	cell__03	SMALL_053	A-A_same	0.249632	SMALL_053_PROC_03_06	4.5	20.8888	cell__03	SMALL_053_PROC_03_01
1555	cell__03	SMALL_053	A-A_same	0.223844	SMALL_053_PROC_03_07	45.978	18.5878	cell__03	SMALL_053_PROC_03_01
1556	cell__03	SMALL_053	A-A_same	0.264751	SMALL_053_PROC_03_08	51.75	12.0299	cell__03	SMALL_053_PROC_03_01
1557	cell__04	SMALL_053	A-A_other	0.0722637	SMALL_053_PROC_04_01	43.3611	83.0378	cell__03	SMALL_053_PROC_03_01
1558	cell__04	SMALL_053	A-A_other	0.156183	SMALL_053_PROC_04_02	38.8856	79.1754	cell__03	SMALL_053_PROC_03_01
1559	cell__04	SMALL_053	A-A_other	0.043084	SMALL_053_PROC_04_03	42.5247	86.3969	cell__03	SMALL_053_PROC_03_01
1560	cell__04	SMALL_053	A-A_other	0.143162	SMALL_053_PROC_04_04	43.2487	89.5908	cell__03	SMALL_053_PROC_03_01
1561	cell__04	SMALL_053	A-A_other	0.104748	SMALL_053_PROC_04_05	28.8232	87.0599	cell__03	SMALL_053_PROC_03_01
1562	cell__05	SMALL_053	A-A_other	0.154032	SMALL_053_PROC_05_01	49.5946	113.298	cell__03	SMALL_053_PROC_03_01
1563	cell__05	SMALL_053	A-A_other	0.211043	SMALL_053_PROC_05_02	60.0664	123.306	cell__03	SMALL_053_PROC_03_01
1564	cell__05	SMALL_053	A-A_other	0.167623	SMALL_053_PROC_05_03	44.4851	124.562	cell__03	SMALL_053_PROC_03_01
1565	cell__06	SMALL_053	A-A_other	0.36101	SMALL_053_PROC_06_01	56.0597	107.167	cell__03	SMALL_053_PROC_03_01
1566	cell__06	SMALL_053	A-A_other	0.3624	SMALL_053_PROC_06_02	49.9516	111.769	cell__03	SMALL_053_PROC_03_01
1567	cell__06	SMALL_053	A-A_other	0.341932	SMALL_053_PROC_06_03	23.553	96.4656	cell__03	SMALL_053_PROC_03_01
1568	cell__06	SMALL_053	A-A_other	0.374319	SMALL_053_PROC_06_04	51.75	98.2291	cell__03	SMALL_053_PROC_03_01
1569	cell__06	SMALL_053	A-A_other	0.31421	SMALL_053_PROC_06_05	62.0345	92.8942	cell__03	SMALL_053_PROC_03_01
1570	cell__01	SMALL_053	A-A_other	0.295379	SMALL_053_SOMA_01	54	103.605	cell__03	SMALL_053_PROC_03_01
1571	cell__02	SMALL_053	A-A_other	0.303291	SMALL_053_SOMA_02	48.15	61.9807	cell__03	SMALL_053_PROC_03_01
1572	cell__03	SMALL_053	A-A_same	0.497788	SMALL_053_SOMA_03	10.8369	6.6293	cell__03	SMALL_053_PROC_03_01
1573	cell__04	SMALL_053	A-A_other	0.135231	SMALL_053_SOMA_04	46.6545	85.141	cell__03	SMALL_053_PROC_03_01
1574	cell__05	SMALL_053	A-A_other	0.27449	SMALL_053_SOMA_05	4.03253	119.223	cell__03	SMALL_053_PROC_03_01
1575	cell__06	SMALL_053	A-A_other	0.369858	SMALL_053_SOMA_06	50.3031	105.364	cell__03	SMALL_053_PROC_03_01
1576	cell__01	SMALL_053	A-A_other	0.194703	SMALL_053_PROC_01_01	27.8211	98.2289	cell__03	SMALL_053_PROC_03_02
1577	cell__01	SMALL_053	A-A_other	0.350405	SMALL_053_PROC_01_02	64.7791	92.9399	cell__03	SMALL_053_PROC_03_02
1578	cell__01	SMALL_053	A-A_other	0.244938	SMALL_053_PROC_01_03	143.225	98.0924	cell__03	SMALL_053_PROC_03_02
1579	cell__01	SMALL_053	A-A_other	0.260216	SMALL_053_PROC_01_04	75.3602	107.151	cell__03	SMALL_053_PROC_03_02
1580	cell__02	SMALL_053	A-A_other	0.365546	SMALL_053_PROC_02_01	58.0912	51.6815	cell__03	SMALL_053_PROC_03_02
1581	cell__02	SMALL_053	A-A_other	0.412721	SMALL_053_PROC_02_02	61.8134	58.2637	cell__03	SMALL_053_PROC_03_02
1582	cell__02	SMALL_053	A-A_other	0.412971	SMALL_053_PROC_02_03	57.0787	57.1674	cell__03	SMALL_053_PROC_03_02
1583	cell__02	SMALL_053	A-A_other	0.472391	SMALL_053_PROC_02_04	18.1226	60.8409	cell__03	SMALL_053_PROC_03_02
1584	cell__02	SMALL_053	A-A_other	-0.0527961	SMALL_053_PROC_02_05	36.6848	62.8019	cell__03	SMALL_053_PROC_03_02
1585	cell__02	SMALL_053	A-A_other	0.0244716	SMALL_053_PROC_02_06	80.7254	67.8253	cell__03	SMALL_053_PROC_03_02
1586	cell__02	SMALL_053	A-A_other	0.223784	SMALL_053_PROC_02_07	76.3849	67.631	cell__03	SMALL_053_PROC_03_02
1587	cell__02	SMALL_053	A-A_other	0.248802	SMALL_053_PROC_02_08	58.5227	58.2222	cell__03	SMALL_053_PROC_03_02
1588	cell__02	SMALL_053	A-A_other	0.401168	SMALL_053_PROC_02_09	67.565	52.0185	cell__03	SMALL_053_PROC_03_02
1589	cell__02	SMALL_053	A-A_other	0.567143	SMALL_053_PROC_02_10	63.103	52.413	cell__03	SMALL_053_PROC_03_02
1590	cell__03	SMALL_053	A-A_same	0.336813	SMALL_053_PROC_03_01	12.2254	8.0382	cell__03	SMALL_053_PROC_03_02
1591	cell__03	SMALL_053	A-A_same	1	SMALL_053_PROC_03_02	0	0	cell__03	SMALL_053_PROC_03_02
1592	cell__03	SMALL_053	A-A_same	0.674985	SMALL_053_PROC_03_03	12.2254	4.90593	cell__03	SMALL_053_PROC_03_02
1593	cell__03	SMALL_053	A-A_same	0.488822	SMALL_053_PROC_03_04	59.9536	4.96066	cell__03	SMALL_053_PROC_03_02
1594	cell__03	SMALL_053	A-A_same	0.603619	SMALL_053_PROC_03_05	1.26574	10.2787	cell__03	SMALL_053_PROC_03_02
1595	cell__03	SMALL_053	A-A_same	0.575917	SMALL_053_PROC_03_06	7.72544	15.0534	cell__03	SMALL_053_PROC_03_02
1596	cell__03	SMALL_053	A-A_same	0.484799	SMALL_053_PROC_03_07	58.2034	14.9863	cell__03	SMALL_053_PROC_03_02
1597	cell__03	SMALL_053	A-A_same	0.489192	SMALL_053_PROC_03_08	63.9754	12.001	cell__03	SMALL_053_PROC_03_02
1598	cell__04	SMALL_053	A-A_other	0.11398	SMALL_053_PROC_04_01	55.5866	76.6296	cell__03	SMALL_053_PROC_03_02
1599	cell__04	SMALL_053	A-A_other	0.278344	SMALL_053_PROC_04_02	26.6601	72.2197	cell__03	SMALL_053_PROC_03_02
1600	cell__04	SMALL_053	A-A_other	0.10862	SMALL_053_PROC_04_03	30.2993	79.3982	cell__03	SMALL_053_PROC_03_02
1601	cell__04	SMALL_053	A-A_other	0.211534	SMALL_053_PROC_04_04	31.0233	82.5077	cell__03	SMALL_053_PROC_03_02
1602	cell__04	SMALL_053	A-A_other	0.109114	SMALL_053_PROC_04_05	16.5978	79.9339	cell__03	SMALL_053_PROC_03_02
1603	cell__05	SMALL_053	A-A_other	0.282022	SMALL_053_PROC_05_01	61.8201	105.606	cell__03	SMALL_053_PROC_03_02
1604	cell__05	SMALL_053	A-A_other	0.376605	SMALL_053_PROC_05_02	72.2918	115.583	cell__03	SMALL_053_PROC_03_02
1605	cell__05	SMALL_053	A-A_other	0.155629	SMALL_053_PROC_05_03	56.7106	116.735	cell__03	SMALL_053_PROC_03_02
1606	cell__06	SMALL_053	A-A_other	0.462942	SMALL_053_PROC_06_01	68.2851	99.1342	cell__03	SMALL_053_PROC_03_02
1607	cell__06	SMALL_053	A-A_other	0.57659	SMALL_053_PROC_06_02	62.177	103.752	cell__03	SMALL_053_PROC_03_02
1608	cell__06	SMALL_053	A-A_other	0.515227	SMALL_053_PROC_06_03	11.3276	88.4888	cell__03	SMALL_053_PROC_03_02
1609	cell__06	SMALL_053	A-A_other	0.493272	SMALL_053_PROC_06_04	63.9754	90.2218	cell__03	SMALL_053_PROC_03_02
1610	cell__06	SMALL_053	A-A_other	0.306857	SMALL_053_PROC_06_05	74.2599	84.8568	cell__03	SMALL_053_PROC_03_02
1611	cell__01	SMALL_053	A-A_other	0.372476	SMALL_053_SOMA_01	66.2254	100.054	cell__03	SMALL_053_PROC_03_02
1612	cell__02	SMALL_053	A-A_other	0.480055	SMALL_053_SOMA_02	60.3754	57.2575	cell__03	SMALL_053_PROC_03_02
1613	cell__03	SMALL_053	A-A_same	0.679595	SMALL_053_SOMA_03	1.38855	5.25552	cell__03	SMALL_053_PROC_03_02
1614	cell__04	SMALL_053	A-A_other	0.347536	SMALL_053_SOMA_04	58.8799	78.408	cell__03	SMALL_053_PROC_03_02
1615	cell__05	SMALL_053	A-A_other	0.487107	SMALL_053_SOMA_05	16.258	111.391	cell__03	SMALL_053_PROC_03_02
1616	cell__06	SMALL_053	A-A_other	0.566405	SMALL_053_SOMA_06	62.5286	97.3756	cell__03	SMALL_053_PROC_03_02
1617	cell__01	SMALL_053	A-A_other	0.254438	SMALL_053_PROC_01_01	40.0465	95.2831	cell__03	SMALL_053_PROC_03_03
1618	cell__01	SMALL_053	A-A_other	0.373868	SMALL_053_PROC_01_02	52.5536	89.756	cell__03	SMALL_053_PROC_03_03
1619	cell__01	SMALL_053	A-A_other	0.221694	SMALL_053_PROC_01_03	131	94.7126	cell__03	SMALL_053_PROC_03_03
1620	cell__01	SMALL_053	A-A_other	0.253249	SMALL_053_PROC_01_04	63.1348	104.143	cell__03	SMALL_053_PROC_03_03
1621	cell__02	SMALL_053	A-A_other	0.411305	SMALL_053_PROC_02_01	45.8657	49.6354	cell__03	SMALL_053_PROC_03_03
1622	cell__02	SMALL_053	A-A_other	0.475744	SMALL_053_PROC_02_02	49.5879	56.1752	cell__03	SMALL_053_PROC_03_03
1623	cell__02	SMALL_053	A-A_other	0.338062	SMALL_053_PROC_02_03	44.8532	55.3872	cell__03	SMALL_053_PROC_03_03
1624	cell__02	SMALL_053	A-A_other	0.475749	SMALL_053_PROC_02_04	5.89713	59.135	cell__03	SMALL_053_PROC_03_03
1625	cell__02	SMALL_053	A-A_other	-0.0493609	SMALL_053_PROC_02_05	48.9102	60.2823	cell__03	SMALL_053_PROC_03_03
1626	cell__02	SMALL_053	A-A_other	0.131677	SMALL_053_PROC_02_06	68.5	65.52	cell__03	SMALL_053_PROC_03_03
1627	cell__02	SMALL_053	A-A_other	0.238174	SMALL_053_PROC_02_07	64.1595	64.7581	cell__03	SMALL_053_PROC_03_03
1628	cell__02	SMALL_053	A-A_other	0.246956	SMALL_053_PROC_02_08	46.2972	55.3116	cell__03	SMALL_053_PROC_03_03
1629	cell__02	SMALL_053	A-A_other	0.339427	SMALL_053_PROC_02_09	55.3396	49.1016	cell__03	SMALL_053_PROC_03_03
1630	cell__02	SMALL_053	A-A_other	0.508209	SMALL_053_PROC_02_10	50.8775	50.0208	cell__03	SMALL_053_PROC_03_03
1631	cell__03	SMALL_053	A-A_same	0.363888	SMALL_053_PROC_03_01	2.00373e-12	7.46305	cell__03	SMALL_053_PROC_03_03
1632	cell__03	SMALL_053	A-A_same	0.674985	SMALL_053_PROC_03_02	12.2254	4.90593	cell__03	SMALL_053_PROC_03_03
1633	cell__03	SMALL_053	A-A_same	1	SMALL_053_PROC_03_03	0	0	cell__03	SMALL_053_PROC_03_03
1634	cell__03	SMALL_053	A-A_same	0.422422	SMALL_053_PROC_03_04	47.7282	8.87108	cell__03	SMALL_053_PROC_03_03
1635	cell__03	SMALL_053	A-A_same	0.344668	SMALL_053_PROC_03_05	10.9597	15.1375	cell__03	SMALL_053_PROC_03_03
1636	cell__03	SMALL_053	A-A_same	0.393508	SMALL_053_PROC_03_06	4.5	19.8766	cell__03	SMALL_053_PROC_03_03
1637	cell__03	SMALL_053	A-A_same	0.375618	SMALL_053_PROC_03_07	45.978	19.8216	cell__03	SMALL_053_PROC_03_03
1638	cell__03	SMALL_053	A-A_same	0.441218	SMALL_053_PROC_03_08	51.75	15.8965	cell__03	SMALL_053_PROC_03_03
1639	cell__04	SMALL_053	A-A_other	0.164859	SMALL_053_PROC_04_01	43.3611	75.5767	cell__03	SMALL_053_PROC_03_03
1640	cell__04	SMALL_053	A-A_other	0.337039	SMALL_053_PROC_04_02	38.8856	71.7941	cell__03	SMALL_053_PROC_03_03
1641	cell__04	SMALL_053	A-A_other	0.143667	SMALL_053_PROC_04_03	42.5247	79.0244	cell__03	SMALL_053_PROC_03_03
1642	cell__04	SMALL_053	A-A_other	0.245107	SMALL_053_PROC_04_04	43.2487	82.2437	cell__03	SMALL_053_PROC_03_03
1643	cell__04	SMALL_053	A-A_other	0.160127	SMALL_053_PROC_04_05	28.8232	79.7296	cell__03	SMALL_053_PROC_03_03
1644	cell__05	SMALL_053	A-A_other	0.221342	SMALL_053_PROC_05_01	49.5946	106.333	cell__03	SMALL_053_PROC_03_03
1645	cell__05	SMALL_053	A-A_other	0.300384	SMALL_053_PROC_05_02	60.0664	116.374	cell__03	SMALL_053_PROC_03_03
1646	cell__05	SMALL_053	A-A_other	0.0959009	SMALL_053_PROC_05_03	44.4851	117.78	cell__03	SMALL_053_PROC_03_03
1647	cell__06	SMALL_053	A-A_other	0.545478	SMALL_053_PROC_06_01	56.0597	101.441	cell__03	SMALL_053_PROC_03_03
1648	cell__06	SMALL_053	A-A_other	0.648539	SMALL_053_PROC_06_02	49.9516	106.218	cell__03	SMALL_053_PROC_03_03
1649	cell__06	SMALL_053	A-A_other	0.551867	SMALL_053_PROC_06_03	23.553	91.1924	cell__03	SMALL_053_PROC_03_03
1650	cell__06	SMALL_053	A-A_other	0.587013	SMALL_053_PROC_06_04	51.75	92.77	cell__03	SMALL_053_PROC_03_03
1651	cell__06	SMALL_053	A-A_other	0.319747	SMALL_053_PROC_06_05	62.0345	87.0838	cell__03	SMALL_053_PROC_03_03
1652	cell__01	SMALL_053	A-A_other	0.424487	SMALL_053_SOMA_01	54	96.8988	cell__03	SMALL_053_PROC_03_03
1653	cell__02	SMALL_053	A-A_other	0.409408	SMALL_053_SOMA_02	48.15	54.7793	cell__03	SMALL_053_PROC_03_03
1654	cell__03	SMALL_053	A-A_same	0.623878	SMALL_053_SOMA_03	10.8369	8.82054	cell__03	SMALL_053_PROC_03_03
1655	cell__04	SMALL_053	A-A_other	0.406376	SMALL_053_SOMA_04	46.6545	77.7098	cell__03	SMALL_053_PROC_03_03
1656	cell__05	SMALL_053	A-A_other	0.440053	SMALL_053_SOMA_05	4.03253	112.451	cell__03	SMALL_053_PROC_03_03
1657	cell__06	SMALL_053	A-A_other	0.672612	SMALL_053_SOMA_06	50.3031	100.017	cell__03	SMALL_053_PROC_03_03
1658	cell__01	SMALL_053	A-A_other	0.264964	SMALL_053_PROC_01_01	87.7747	97.1595	cell__03	SMALL_053_PROC_03_04
1659	cell__01	SMALL_053	A-A_other	0.366111	SMALL_053_PROC_01_02	4.82548	92.1827	cell__03	SMALL_053_PROC_03_04
1660	cell__01	SMALL_053	A-A_other	0.309359	SMALL_053_PROC_01_03	83.2718	97.5839	cell__03	SMALL_053_PROC_03_04
1661	cell__01	SMALL_053	A-A_other	0.291247	SMALL_053_PROC_01_04	15.4066	106.141	cell__03	SMALL_053_PROC_03_04
1662	cell__02	SMALL_053	A-A_other	0.397955	SMALL_053_PROC_02_01	1.86244	49.8069	cell__03	SMALL_053_PROC_03_04
1663	cell__02	SMALL_053	A-A_other	0.369497	SMALL_053_PROC_02_02	1.85977	56.3858	cell__03	SMALL_053_PROC_03_04
1664	cell__02	SMALL_053	A-A_other	0.328609	SMALL_053_PROC_02_03	2.87492	54.9867	cell__03	SMALL_053_PROC_03_04
1665	cell__02	SMALL_053	A-A_other	0.385314	SMALL_053_PROC_02_04	41.831	58.5662	cell__03	SMALL_053_PROC_03_04
1666	cell__02	SMALL_053	A-A_other	0.00454228	SMALL_053_PROC_02_05	96.6384	61.3599	cell__03	SMALL_053_PROC_03_04
1667	cell__02	SMALL_053	A-A_other	0.0892479	SMALL_053_PROC_02_06	20.7718	66.1233	cell__03	SMALL_053_PROC_03_04
1668	cell__02	SMALL_053	A-A_other	0.201719	SMALL_053_PROC_02_07	16.4313	66.5733	cell__03	SMALL_053_PROC_03_04
1669	cell__02	SMALL_053	A-A_other	0.259666	SMALL_053_PROC_02_08	1.43094	57.2623	cell__03	SMALL_053_PROC_03_04
1670	cell__02	SMALL_053	A-A_other	0.323972	SMALL_053_PROC_02_09	7.61142	51.1113	cell__03	SMALL_053_PROC_03_04
1671	cell__02	SMALL_053	A-A_other	0.421556	SMALL_053_PROC_02_10	3.14938	50.8994	cell__03	SMALL_053_PROC_03_04
1672	cell__03	SMALL_053	A-A_same	0.247627	SMALL_053_PROC_03_01	47.7282	12.9156	cell__03	SMALL_053_PROC_03_04
1673	cell__03	SMALL_053	A-A_same	0.488822	SMALL_053_PROC_03_02	59.9536	4.96066	cell__03	SMALL_053_PROC_03_04
1674	cell__03	SMALL_053	A-A_same	0.422422	SMALL_053_PROC_03_03	47.7282	8.87108	cell__03	SMALL_053_PROC_03_04
1675	cell__03	SMALL_053	A-A_same	1	SMALL_053_PROC_03_04	0	0	cell__03	SMALL_053_PROC_03_04
1676	cell__03	SMALL_053	A-A_same	0.414215	SMALL_053_PROC_03_05	58.6879	9.04003	cell__03	SMALL_053_PROC_03_04
1677	cell__03	SMALL_053	A-A_same	0.47374	SMALL_053_PROC_03_06	52.2282	11.6816	cell__03	SMALL_053_PROC_03_04
1678	cell__03	SMALL_053	A-A_same	0.341053	SMALL_053_PROC_03_07	1.75017	13.4903	cell__03	SMALL_053_PROC_03_04
1679	cell__03	SMALL_053	A-A_same	0.349761	SMALL_053_PROC_03_08	4.02183	13.4557	cell__03	SMALL_053_PROC_03_04
1680	cell__04	SMALL_053	A-A_other	0.17236	SMALL_053_PROC_04_01	4.36705	73.6985	cell__03	SMALL_053_PROC_03_04
1681	cell__04	SMALL_053	A-A_other	0.258503	SMALL_053_PROC_04_02	86.6137	68.8014	cell__03	SMALL_053_PROC_03_04
1682	cell__04	SMALL_053	A-A_other	0.117063	SMALL_053_PROC_04_03	90.2529	75.9218	cell__03	SMALL_053_PROC_03_04
1683	cell__04	SMALL_053	A-A_other	0.220768	SMALL_053_PROC_04_04	90.9769	78.9441	cell__03	SMALL_053_PROC_03_04
1684	cell__04	SMALL_053	A-A_other	0.0317639	SMALL_053_PROC_04_05	76.5514	76.3334	cell__03	SMALL_053_PROC_03_04
1685	cell__05	SMALL_053	A-A_other	0.261143	SMALL_053_PROC_05_01	1.86646	101.38	cell__03	SMALL_053_PROC_03_04
1686	cell__05	SMALL_053	A-A_other	0.315247	SMALL_053_PROC_05_02	12.3382	111.315	cell__03	SMALL_053_PROC_03_04
1687	cell__05	SMALL_053	A-A_other	0.206788	SMALL_053_PROC_05_03	3.24305	112.335	cell__03	SMALL_053_PROC_03_04
1688	cell__06	SMALL_053	A-A_other	0.406214	SMALL_053_PROC_06_01	8.33149	94.2742	cell__03	SMALL_053_PROC_03_04
1689	cell__06	SMALL_053	A-A_other	0.463037	SMALL_053_PROC_06_02	2.2234	98.8566	cell__03	SMALL_053_PROC_03_04
1690	cell__06	SMALL_053	A-A_other	0.431581	SMALL_053_PROC_06_03	71.2812	83.5565	cell__03	SMALL_053_PROC_03_04
1691	cell__06	SMALL_053	A-A_other	0.451243	SMALL_053_PROC_06_04	4.02183	85.3136	cell__03	SMALL_053_PROC_03_04
1692	cell__06	SMALL_053	A-A_other	0.362386	SMALL_053_PROC_06_05	14.3063	80.0219	cell__03	SMALL_053_PROC_03_04
1693	cell__01	SMALL_053	A-A_other	0.398264	SMALL_053_SOMA_01	6.27183	99.2433	cell__03	SMALL_053_PROC_03_04
1694	cell__02	SMALL_053	A-A_other	0.369685	SMALL_053_SOMA_02	0.421785	55.8032	cell__03	SMALL_053_PROC_03_04
1695	cell__03	SMALL_053	A-A_same	0.437764	SMALL_053_SOMA_03	58.5651	8.44601	cell__03	SMALL_053_PROC_03_04
1696	cell__04	SMALL_053	A-A_other	0.318553	SMALL_053_SOMA_04	1.07371	75.1819	cell__03	SMALL_053_PROC_03_04
1697	cell__05	SMALL_053	A-A_other	0.419584	SMALL_053_SOMA_05	43.6956	106.988	cell__03	SMALL_053_PROC_03_04
1698	cell__06	SMALL_053	A-A_other	0.460236	SMALL_053_SOMA_06	2.57495	92.4508	cell__03	SMALL_053_PROC_03_04
1699	cell__01	SMALL_053	A-A_other	0.210997	SMALL_053_PROC_01_01	29.0868	106.059	cell__03	SMALL_053_PROC_03_05
1700	cell__01	SMALL_053	A-A_other	0.238108	SMALL_053_PROC_01_02	63.5134	101.164	cell__03	SMALL_053_PROC_03_05
1701	cell__01	SMALL_053	A-A_other	0.282538	SMALL_053_PROC_01_03	141.96	106.604	cell__03	SMALL_053_PROC_03_05
1702	cell__01	SMALL_053	A-A_other	0.248911	SMALL_053_PROC_01_04	74.0945	115.054	cell__03	SMALL_053_PROC_03_05
1703	cell__02	SMALL_053	A-A_other	0.29418	SMALL_053_PROC_02_01	56.8254	58.4219	cell__03	SMALL_053_PROC_03_05
1704	cell__02	SMALL_053	A-A_other	0.292591	SMALL_053_PROC_02_02	60.5476	64.9775	cell__03	SMALL_053_PROC_03_05
1705	cell__02	SMALL_053	A-A_other	0.34896	SMALL_053_PROC_02_03	55.813	63.3879	cell__03	SMALL_053_PROC_03_05
1706	cell__02	SMALL_053	A-A_other	0.387958	SMALL_053_PROC_02_04	16.8568	66.8844	cell__03	SMALL_053_PROC_03_05
1707	cell__02	SMALL_053	A-A_other	-0.0690104	SMALL_053_PROC_02_05	37.9505	70.1567	cell__03	SMALL_053_PROC_03_05
1708	cell__02	SMALL_053	A-A_other	0.00445191	SMALL_053_PROC_02_06	79.4597	74.789	cell__03	SMALL_053_PROC_03_05
1709	cell__02	SMALL_053	A-A_other	0.0807464	SMALL_053_PROC_02_07	75.1192	75.4972	cell__03	SMALL_053_PROC_03_05
1710	cell__02	SMALL_053	A-A_other	0.32928	SMALL_053_PROC_02_08	57.2569	66.2205	cell__03	SMALL_053_PROC_03_05
1711	cell__02	SMALL_053	A-A_other	0.349789	SMALL_053_PROC_02_09	66.2993	60.0877	cell__03	SMALL_053_PROC_03_05
1712	cell__02	SMALL_053	A-A_other	0.431735	SMALL_053_PROC_02_10	61.8373	59.6879	cell__03	SMALL_053_PROC_03_05
1713	cell__03	SMALL_053	A-A_same	0.1828	SMALL_053_PROC_03_01	10.9597	14.6017	cell__03	SMALL_053_PROC_03_05
1714	cell__03	SMALL_053	A-A_same	0.603619	SMALL_053_PROC_03_02	1.26574	10.2787	cell__03	SMALL_053_PROC_03_05
1715	cell__03	SMALL_053	A-A_same	0.344668	SMALL_053_PROC_03_03	10.9597	15.1375	cell__03	SMALL_053_PROC_03_05
1716	cell__03	SMALL_053	A-A_same	0.414215	SMALL_053_PROC_03_04	58.6879	9.04003	cell__03	SMALL_053_PROC_03_05
1717	cell__03	SMALL_053	A-A_same	1	SMALL_053_PROC_03_05	0	0	cell__03	SMALL_053_PROC_03_05
1718	cell__03	SMALL_053	A-A_same	0.713839	SMALL_053_PROC_03_06	6.45971	6.70039	cell__03	SMALL_053_PROC_03_05
1719	cell__03	SMALL_053	A-A_same	0.713283	SMALL_053_PROC_03_07	56.9377	4.71949	cell__03	SMALL_053_PROC_03_05
1720	cell__03	SMALL_053	A-A_same	0.498176	SMALL_053_PROC_03_08	62.7097	6.79264	cell__03	SMALL_053_PROC_03_05
1721	cell__04	SMALL_053	A-A_other	0.0547384	SMALL_053_PROC_04_01	54.3208	81.3306	cell__03	SMALL_053_PROC_03_05
1722	cell__04	SMALL_053	A-A_other	0.208909	SMALL_053_PROC_04_02	27.9259	75.7952	cell__03	SMALL_053_PROC_03_05
1723	cell__04	SMALL_053	A-A_other	0.0883482	SMALL_053_PROC_04_03	31.565	82.789	cell__03	SMALL_053_PROC_03_05
1724	cell__04	SMALL_053	A-A_other	0.144457	SMALL_053_PROC_04_04	32.289	85.6521	cell__03	SMALL_053_PROC_03_05
1725	cell__04	SMALL_053	A-A_other	0.120799	SMALL_053_PROC_04_05	17.8635	82.9888	cell__03	SMALL_053_PROC_03_05
1726	cell__05	SMALL_053	A-A_other	0.316734	SMALL_053_PROC_05_01	60.5543	106.542	cell__03	SMALL_053_PROC_03_05
1727	cell__05	SMALL_053	A-A_other	0.337256	SMALL_053_PROC_05_02	71.0261	116.321	cell__03	SMALL_053_PROC_03_05
1728	cell__05	SMALL_053	A-A_other	0.17159	SMALL_053_PROC_05_03	55.4448	116.923	cell__03	SMALL_053_PROC_03_05
1729	cell__06	SMALL_053	A-A_other	0.263743	SMALL_053_PROC_06_01	67.0194	96.604	cell__03	SMALL_053_PROC_03_05
1730	cell__06	SMALL_053	A-A_other	0.360643	SMALL_053_PROC_06_02	60.9113	100.813	cell__03	SMALL_053_PROC_03_05
1731	cell__06	SMALL_053	A-A_other	0.359348	SMALL_053_PROC_06_03	12.5933	85.0924	cell__03	SMALL_053_PROC_03_05
1732	cell__06	SMALL_053	A-A_other	0.301463	SMALL_053_PROC_06_04	62.7097	87.1881	cell__03	SMALL_053_PROC_03_05
1733	cell__06	SMALL_053	A-A_other	0.216195	SMALL_053_PROC_06_05	72.9942	82.639	cell__03	SMALL_053_PROC_03_05
1734	cell__01	SMALL_053	A-A_other	0.318684	SMALL_053_SOMA_01	64.9597	108.211	cell__03	SMALL_053_PROC_03_05
1735	cell__02	SMALL_053	A-A_other	0.481314	SMALL_053_SOMA_02	59.1097	64.6053	cell__03	SMALL_053_PROC_03_05
1736	cell__03	SMALL_053	A-A_same	0.590442	SMALL_053_SOMA_03	0.122811	7.98171	cell__03	SMALL_053_PROC_03_05
1737	cell__04	SMALL_053	A-A_other	0.217503	SMALL_053_SOMA_04	57.6142	82.4298	cell__03	SMALL_053_PROC_03_05
1738	cell__05	SMALL_053	A-A_other	0.45741	SMALL_053_SOMA_05	14.9922	111.579	cell__03	SMALL_053_PROC_03_05
1739	cell__06	SMALL_053	A-A_other	0.325042	SMALL_053_SOMA_06	61.2628	94.0604	cell__03	SMALL_053_PROC_03_05
1740	cell__01	SMALL_053	A-A_other	0.318872	SMALL_053_PROC_01_01	35.5465	105.682	cell__03	SMALL_053_PROC_03_06
1741	cell__01	SMALL_053	A-A_other	0.361299	SMALL_053_PROC_01_02	57.0536	101.204	cell__03	SMALL_053_PROC_03_06
1742	cell__01	SMALL_053	A-A_other	0.307193	SMALL_053_PROC_01_03	135.5	106.93	cell__03	SMALL_053_PROC_03_06
1743	cell__01	SMALL_053	A-A_other	0.339488	SMALL_053_PROC_01_04	67.6348	114.715	cell__03	SMALL_053_PROC_03_06
1744	cell__02	SMALL_053	A-A_other	0.415991	SMALL_053_PROC_02_01	50.3657	57.4528	cell__03	SMALL_053_PROC_03_06
1745	cell__02	SMALL_053	A-A_other	0.37005	SMALL_053_PROC_02_02	54.0879	63.9008	cell__03	SMALL_053_PROC_03_06
1746	cell__02	SMALL_053	A-A_other	0.448695	SMALL_053_PROC_02_03	49.3532	61.941	cell__03	SMALL_053_PROC_03_06
1747	cell__02	SMALL_053	A-A_other	0.447846	SMALL_053_PROC_02_04	10.3971	65.261	cell__03	SMALL_053_PROC_03_06
1748	cell__02	SMALL_053	A-A_other	-0.0464219	SMALL_053_PROC_02_05	44.4102	69.5669	cell__03	SMALL_053_PROC_03_06
1749	cell__02	SMALL_053	A-A_other	0.0807364	SMALL_053_PROC_02_06	73	73.8195	cell__03	SMALL_053_PROC_03_06
1750	cell__02	SMALL_053	A-A_other	0.140791	SMALL_053_PROC_02_07	68.6595	75.3303	cell__03	SMALL_053_PROC_03_06
1751	cell__02	SMALL_053	A-A_other	0.33736	SMALL_053_PROC_02_08	50.7972	66.2661	cell__03	SMALL_053_PROC_03_06
1752	cell__02	SMALL_053	A-A_other	0.354845	SMALL_053_PROC_02_09	59.8396	60.2724	cell__03	SMALL_053_PROC_03_06
1753	cell__02	SMALL_053	A-A_other	0.473913	SMALL_053_PROC_02_10	55.3775	59.1487	cell__03	SMALL_053_PROC_03_06
1754	cell__03	SMALL_053	A-A_same	0.249632	SMALL_053_PROC_03_01	4.5	20.8888	cell__03	SMALL_053_PROC_03_06
1755	cell__03	SMALL_053	A-A_same	0.575917	SMALL_053_PROC_03_02	7.72544	15.0534	cell__03	SMALL_053_PROC_03_06
1756	cell__03	SMALL_053	A-A_same	0.393508	SMALL_053_PROC_03_03	4.5	19.8766	cell__03	SMALL_053_PROC_03_06
1757	cell__03	SMALL_053	A-A_same	0.47374	SMALL_053_PROC_03_04	52.2282	11.6816	cell__03	SMALL_053_PROC_03_06
1758	cell__03	SMALL_053	A-A_same	0.713839	SMALL_053_PROC_03_05	6.45971	6.70039	cell__03	SMALL_053_PROC_03_06
1759	cell__03	SMALL_053	A-A_same	1	SMALL_053_PROC_03_06	0	0	cell__03	SMALL_053_PROC_03_06
1760	cell__03	SMALL_053	A-A_same	0.62277	SMALL_053_PROC_03_07	50.478	6.07459	cell__03	SMALL_053_PROC_03_06
1761	cell__03	SMALL_053	A-A_same	0.472844	SMALL_053_PROC_03_08	56.25	13.0233	cell__03	SMALL_053_PROC_03_06
1762	cell__04	SMALL_053	A-A_other	0.115761	SMALL_053_PROC_04_01	47.8611	78.6245	cell__03	SMALL_053_PROC_03_06
1763	cell__04	SMALL_053	A-A_other	0.263739	SMALL_053_PROC_04_02	34.3856	72.4221	cell__03	SMALL_053_PROC_03_06
1764	cell__04	SMALL_053	A-A_other	0.124345	SMALL_053_PROC_04_03	38.0247	79.2546	cell__03	SMALL_053_PROC_03_06
1765	cell__04	SMALL_053	A-A_other	0.176615	SMALL_053_PROC_04_04	38.7487	81.9563	cell__03	SMALL_053_PROC_03_06
1766	cell__04	SMALL_053	A-A_other	0.143943	SMALL_053_PROC_04_05	24.3232	79.2586	cell__03	SMALL_053_PROC_03_06
1767	cell__05	SMALL_053	A-A_other	0.482949	SMALL_053_PROC_05_01	54.0946	101.62	cell__03	SMALL_053_PROC_03_06
1768	cell__05	SMALL_053	A-A_other	0.36936	SMALL_053_PROC_05_02	64.5664	111.284	cell__03	SMALL_053_PROC_03_06
1769	cell__05	SMALL_053	A-A_other	0.271246	SMALL_053_PROC_05_03	48.9851	111.652	cell__03	SMALL_053_PROC_03_06
1770	cell__06	SMALL_053	A-A_other	0.322832	SMALL_053_PROC_06_01	60.5597	90.4358	cell__03	SMALL_053_PROC_03_06
1771	cell__06	SMALL_053	A-A_other	0.399157	SMALL_053_PROC_06_02	54.4516	94.5306	cell__03	SMALL_053_PROC_03_06
1772	cell__06	SMALL_053	A-A_other	0.394681	SMALL_053_PROC_06_03	19.053	78.7263	cell__03	SMALL_053_PROC_03_06
1773	cell__06	SMALL_053	A-A_other	0.366356	SMALL_053_PROC_06_04	56.25	80.9051	cell__03	SMALL_053_PROC_03_06
1774	cell__06	SMALL_053	A-A_other	0.311002	SMALL_053_PROC_06_05	66.5345	76.5931	cell__03	SMALL_053_PROC_03_06
1775	cell__01	SMALL_053	A-A_other	0.465127	SMALL_053_SOMA_01	58.5	108.153	cell__03	SMALL_053_PROC_03_06
1776	cell__02	SMALL_053	A-A_other	0.503812	SMALL_053_SOMA_02	52.65	64.0681	cell__03	SMALL_053_PROC_03_06
1777	cell__03	SMALL_053	A-A_same	0.573633	SMALL_053_SOMA_03	6.3369	14.302	cell__03	SMALL_053_PROC_03_06
1778	cell__04	SMALL_053	A-A_other	0.261135	SMALL_053_SOMA_04	51.1545	79.2795	cell__03	SMALL_053_PROC_03_06
1779	cell__05	SMALL_053	A-A_other	0.567941	SMALL_053_SOMA_05	8.53253	106.32	cell__03	SMALL_053_PROC_03_06
1780	cell__06	SMALL_053	A-A_other	0.381923	SMALL_053_SOMA_06	54.8031	87.6986	cell__03	SMALL_053_PROC_03_06
1781	cell__01	SMALL_053	A-A_other	0.282831	SMALL_053_PROC_01_01	86.0245	110.019	cell__03	SMALL_053_PROC_03_07
1782	cell__01	SMALL_053	A-A_other	0.320189	SMALL_053_PROC_01_02	6.57565	105.272	cell__03	SMALL_053_PROC_03_07
1783	cell__01	SMALL_053	A-A_other	0.27213	SMALL_053_PROC_01_03	85.022	110.808	cell__03	SMALL_053_PROC_03_07
1784	cell__01	SMALL_053	A-A_other	0.358498	SMALL_053_PROC_01_04	17.1568	119.033	cell__03	SMALL_053_PROC_03_07
1785	cell__02	SMALL_053	A-A_other	0.347102	SMALL_053_PROC_02_01	0.112271	62.1026	cell__03	SMALL_053_PROC_03_07
1786	cell__02	SMALL_053	A-A_other	0.338746	SMALL_053_PROC_02_02	3.60994	68.621	cell__03	SMALL_053_PROC_03_07
1787	cell__02	SMALL_053	A-A_other	0.394515	SMALL_053_PROC_02_03	1.12475	66.8611	cell__03	SMALL_053_PROC_03_07
1788	cell__02	SMALL_053	A-A_other	0.44494	SMALL_053_PROC_02_04	40.0809	70.2777	cell__03	SMALL_053_PROC_03_07
1789	cell__02	SMALL_053	A-A_other	-0.0283195	SMALL_053_PROC_02_05	94.8882	74.0095	cell__03	SMALL_053_PROC_03_07
1790	cell__02	SMALL_053	A-A_other	0.109214	SMALL_053_PROC_02_06	22.522	78.49	cell__03	SMALL_053_PROC_03_07
1791	cell__02	SMALL_053	A-A_other	0.109033	SMALL_053_PROC_02_07	18.1815	79.5153	cell__03	SMALL_053_PROC_03_07
1792	cell__02	SMALL_053	A-A_other	0.316628	SMALL_053_PROC_02_08	0.319224	70.3039	cell__03	SMALL_053_PROC_03_07
1793	cell__02	SMALL_053	A-A_other	0.331274	SMALL_053_PROC_02_09	9.36159	64.2103	cell__03	SMALL_053_PROC_03_07
1794	cell__02	SMALL_053	A-A_other	0.476239	SMALL_053_PROC_02_10	4.89955	63.5472	cell__03	SMALL_053_PROC_03_07
1795	cell__03	SMALL_053	A-A_same	0.223844	SMALL_053_PROC_03_01	45.978	18.5878	cell__03	SMALL_053_PROC_03_07
1796	cell__03	SMALL_053	A-A_same	0.484799	SMALL_053_PROC_03_02	58.2034	14.9863	cell__03	SMALL_053_PROC_03_07
1797	cell__03	SMALL_053	A-A_same	0.375618	SMALL_053_PROC_03_03	45.978	19.8216	cell__03	SMALL_053_PROC_03_07
1798	cell__03	SMALL_053	A-A_same	0.341053	SMALL_053_PROC_03_04	1.75017	13.4903	cell__03	SMALL_053_PROC_03_07
1799	cell__03	SMALL_053	A-A_same	0.713283	SMALL_053_PROC_03_05	56.9377	4.71949	cell__03	SMALL_053_PROC_03_07
1800	cell__03	SMALL_053	A-A_same	0.62277	SMALL_053_PROC_03_06	50.478	6.07459	cell__03	SMALL_053_PROC_03_07
1801	cell__03	SMALL_053	A-A_same	1	SMALL_053_PROC_03_07	0	0	cell__03	SMALL_053_PROC_03_07
1802	cell__03	SMALL_053	A-A_same	0.531716	SMALL_053_PROC_03_08	5.772	8.15313	cell__03	SMALL_053_PROC_03_07
1803	cell__04	SMALL_053	A-A_other	0.0839137	SMALL_053_PROC_04_01	2.61688	84.1531	cell__03	SMALL_053_PROC_03_07
1804	cell__04	SMALL_053	A-A_other	0.195057	SMALL_053_PROC_04_02	84.8636	78.1899	cell__03	SMALL_053_PROC_03_07
1805	cell__04	SMALL_053	A-A_other	0.0675122	SMALL_053_PROC_04_03	88.5027	85.0769	cell__03	SMALL_053_PROC_03_07
1806	cell__04	SMALL_053	A-A_other	0.156875	SMALL_053_PROC_04_04	89.2267	87.8264	cell__03	SMALL_053_PROC_03_07
1807	cell__04	SMALL_053	A-A_other	0.0494399	SMALL_053_PROC_04_05	74.8012	85.1369	cell__03	SMALL_053_PROC_03_07
1808	cell__05	SMALL_053	A-A_other	0.431954	SMALL_053_PROC_05_01	3.61662	107.694	cell__03	SMALL_053_PROC_03_07
1809	cell__05	SMALL_053	A-A_other	0.370415	SMALL_053_PROC_05_02	14.0884	117.358	cell__03	SMALL_053_PROC_03_07
1810	cell__05	SMALL_053	A-A_other	0.179527	SMALL_053_PROC_05_03	1.49288	117.713	cell__03	SMALL_053_PROC_03_07
1811	cell__06	SMALL_053	A-A_other	0.347771	SMALL_053_PROC_06_01	10.0817	96.1931	cell__03	SMALL_053_PROC_03_07
1812	cell__06	SMALL_053	A-A_other	0.409044	SMALL_053_PROC_06_02	3.97357	100.19	cell__03	SMALL_053_PROC_03_07
1813	cell__06	SMALL_053	A-A_other	0.395181	SMALL_053_PROC_06_03	69.531	84.3082	cell__03	SMALL_053_PROC_03_07
1814	cell__06	SMALL_053	A-A_other	0.374924	SMALL_053_PROC_06_04	5.772	86.5719	cell__03	SMALL_053_PROC_03_07
1815	cell__06	SMALL_053	A-A_other	0.314568	SMALL_053_PROC_06_05	16.0565	82.4378	cell__03	SMALL_053_PROC_03_07
1816	cell__01	SMALL_053	A-A_other	0.41606	SMALL_053_SOMA_01	8.022	112.288	cell__03	SMALL_053_PROC_03_07
1817	cell__02	SMALL_053	A-A_other	0.461742	SMALL_053_SOMA_02	2.17195	68.4723	cell__03	SMALL_053_PROC_03_07
1818	cell__03	SMALL_053	A-A_same	0.550109	SMALL_053_SOMA_03	56.8149	12.1476	cell__03	SMALL_053_PROC_03_07
1819	cell__04	SMALL_053	A-A_other	0.196624	SMALL_053_SOMA_04	0.67646	84.9764	cell__03	SMALL_053_PROC_03_07
1820	cell__05	SMALL_053	A-A_other	0.518416	SMALL_053_SOMA_05	41.9455	112.383	cell__03	SMALL_053_PROC_03_07
1821	cell__06	SMALL_053	A-A_other	0.373017	SMALL_053_SOMA_06	4.32511	93.2788	cell__03	SMALL_053_PROC_03_07
1822	cell__01	SMALL_053	A-A_other	0.2849	SMALL_053_PROC_01_01	91.7965	110.129	cell__03	SMALL_053_PROC_03_08
1823	cell__01	SMALL_053	A-A_other	0.303371	SMALL_053_PROC_01_02	0.803646	104.911	cell__03	SMALL_053_PROC_03_08
1824	cell__01	SMALL_053	A-A_other	0.214309	SMALL_053_PROC_01_03	79.25	110.091	cell__03	SMALL_053_PROC_03_08
1825	cell__01	SMALL_053	A-A_other	0.366574	SMALL_053_PROC_01_04	11.3848	119.07	cell__03	SMALL_053_PROC_03_08
1826	cell__02	SMALL_053	A-A_other	0.452758	SMALL_053_PROC_02_01	5.88427	63.1616	cell__03	SMALL_053_PROC_03_08
1827	cell__02	SMALL_053	A-A_other	0.41859	SMALL_053_PROC_02_02	2.16207	69.7468	cell__03	SMALL_053_PROC_03_08
1828	cell__02	SMALL_053	A-A_other	0.44748	SMALL_053_PROC_02_03	6.89675	68.4196	cell__03	SMALL_053_PROC_03_08
1829	cell__02	SMALL_053	A-A_other	0.508159	SMALL_053_PROC_02_04	45.8529	72.0127	cell__03	SMALL_053_PROC_03_08
1830	cell__02	SMALL_053	A-A_other	0.00973084	SMALL_053_PROC_02_05	100.66	74.5407	cell__03	SMALL_053_PROC_03_08
1831	cell__02	SMALL_053	A-A_other	0.0958554	SMALL_053_PROC_02_06	16.75	79.4275	cell__03	SMALL_053_PROC_03_08
1832	cell__02	SMALL_053	A-A_other	0.217768	SMALL_053_PROC_02_07	12.4095	79.523	cell__03	SMALL_053_PROC_03_08
1833	cell__02	SMALL_053	A-A_other	0.315406	SMALL_053_PROC_02_08	5.45278	70.1364	cell__03	SMALL_053_PROC_03_08
1834	cell__02	SMALL_053	A-A_other	0.427338	SMALL_053_PROC_02_09	3.58959	63.9416	cell__03	SMALL_053_PROC_03_08
1835	cell__02	SMALL_053	A-A_other	0.493971	SMALL_053_PROC_02_10	0.872456	64.1074	cell__03	SMALL_053_PROC_03_08
1836	cell__03	SMALL_053	A-A_same	0.264751	SMALL_053_PROC_03_01	51.75	12.0299	cell__03	SMALL_053_PROC_03_08
1837	cell__03	SMALL_053	A-A_same	0.489192	SMALL_053_PROC_03_02	63.9754	12.001	cell__03	SMALL_053_PROC_03_08
1838	cell__03	SMALL_053	A-A_same	0.441218	SMALL_053_PROC_03_03	51.75	15.8965	cell__03	SMALL_053_PROC_03_08
1839	cell__03	SMALL_053	A-A_same	0.349761	SMALL_053_PROC_03_04	4.02183	13.4557	cell__03	SMALL_053_PROC_03_08
1840	cell__03	SMALL_053	A-A_same	0.498176	SMALL_053_PROC_03_05	62.7097	6.79264	cell__03	SMALL_053_PROC_03_08
1841	cell__03	SMALL_053	A-A_same	0.472844	SMALL_053_PROC_03_06	56.25	13.0233	cell__03	SMALL_053_PROC_03_08
1842	cell__03	SMALL_053	A-A_same	0.531716	SMALL_053_PROC_03_07	5.772	8.15313	cell__03	SMALL_053_PROC_03_08
1843	cell__03	SMALL_053	A-A_same	1	SMALL_053_PROC_03_08	0	0	cell__03	SMALL_053_PROC_03_08
1844	cell__04	SMALL_053	A-A_other	0.089546	SMALL_053_PROC_04_01	8.38888	87.0649	cell__03	SMALL_053_PROC_03_08
1845	cell__04	SMALL_053	A-A_other	0.236998	SMALL_053_PROC_04_02	90.6356	81.8938	cell__03	SMALL_053_PROC_03_08
1846	cell__04	SMALL_053	A-A_other	0.0973962	SMALL_053_PROC_04_03	94.2747	88.9515	cell__03	SMALL_053_PROC_03_08
1847	cell__04	SMALL_053	A-A_other	0.198967	SMALL_053_PROC_04_04	94.9987	91.8851	cell__03	SMALL_053_PROC_03_08
1848	cell__04	SMALL_053	A-A_other	0.0893012	SMALL_053_PROC_04_05	80.5732	89.2414	cell__03	SMALL_053_PROC_03_08
1849	cell__05	SMALL_053	A-A_other	0.489415	SMALL_053_PROC_05_01	2.15538	113.213	cell__03	SMALL_053_PROC_03_08
1850	cell__05	SMALL_053	A-A_other	0.457751	SMALL_053_PROC_05_02	8.31639	123.019	cell__03	SMALL_053_PROC_03_08
1851	cell__05	SMALL_053	A-A_other	0.217454	SMALL_053_PROC_05_03	7.26488	123.671	cell__03	SMALL_053_PROC_03_08
1852	cell__06	SMALL_053	A-A_other	0.37289	SMALL_053_PROC_06_01	4.30966	103.333	cell__03	SMALL_053_PROC_03_08
1853	cell__06	SMALL_053	A-A_other	0.418029	SMALL_053_PROC_06_02	1.79844	107.496	cell__03	SMALL_053_PROC_03_08
1854	cell__06	SMALL_053	A-A_other	0.400619	SMALL_053_PROC_06_03	75.303	91.7269	cell__03	SMALL_053_PROC_03_08
1855	cell__06	SMALL_053	A-A_other	0.39712	SMALL_053_PROC_06_04	8.00569e-10	93.8696	cell__03	SMALL_053_PROC_03_08
1856	cell__06	SMALL_053	A-A_other	0.350558	SMALL_053_PROC_06_05	10.2845	89.3994	cell__03	SMALL_053_PROC_03_08
1857	cell__01	SMALL_053	A-A_other	0.392227	SMALL_053_SOMA_01	2.25	112.017	cell__03	SMALL_053_PROC_03_08
1858	cell__02	SMALL_053	A-A_other	0.456691	SMALL_053_SOMA_02	3.60005	68.986	cell__03	SMALL_053_PROC_03_08
1859	cell__03	SMALL_053	A-A_same	0.629958	SMALL_053_SOMA_03	62.5869	7.0777	cell__03	SMALL_053_PROC_03_08
1860	cell__04	SMALL_053	A-A_other	0.244936	SMALL_053_SOMA_04	5.09554	88.4022	cell__03	SMALL_053_PROC_03_08
1861	cell__05	SMALL_053	A-A_other	0.582316	SMALL_053_SOMA_05	47.7175	118.326	cell__03	SMALL_053_PROC_03_08
1862	cell__06	SMALL_053	A-A_other	0.395253	SMALL_053_SOMA_06	1.44689	100.698	cell__03	SMALL_053_PROC_03_08
1863	cell__01	SMALL_053	A-A_other	0.175627	SMALL_053_PROC_01_01	83.4076	41.8755	cell__04	SMALL_053_PROC_04_01
1864	cell__01	SMALL_053	A-A_other	0.150058	SMALL_053_PROC_01_02	9.19253	43.2196	cell__04	SMALL_053_PROC_04_01
1865	cell__01	SMALL_053	A-A_other	0.118606	SMALL_053_PROC_01_03	87.6389	50.2782	cell__04	SMALL_053_PROC_04_01
1866	cell__01	SMALL_053	A-A_other	0.233274	SMALL_053_PROC_01_04	19.7736	49.3098	cell__04	SMALL_053_PROC_04_01
1867	cell__02	SMALL_053	A-A_other	0.266833	SMALL_053_PROC_02_01	2.50461	28.7061	cell__04	SMALL_053_PROC_04_01
1868	cell__02	SMALL_053	A-A_other	0.341816	SMALL_053_PROC_02_02	6.22682	23.9479	cell__04	SMALL_053_PROC_04_01
1869	cell__02	SMALL_053	A-A_other	0.144361	SMALL_053_PROC_02_03	1.49213	22.2781	cell__04	SMALL_053_PROC_04_01
1870	cell__02	SMALL_053	A-A_other	0.291728	SMALL_053_PROC_02_04	37.464	18.6512	cell__04	SMALL_053_PROC_04_01
1871	cell__02	SMALL_053	A-A_other	0.211377	SMALL_053_PROC_02_05	92.2713	26.3961	cell__04	SMALL_053_PROC_04_01
1872	cell__02	SMALL_053	A-A_other	0.247963	SMALL_053_PROC_02_06	25.1389	21.5518	cell__04	SMALL_053_PROC_04_01
1873	cell__02	SMALL_053	A-A_other	0.249053	SMALL_053_PROC_02_07	20.7983	30.5027	cell__04	SMALL_053_PROC_04_01
1874	cell__02	SMALL_053	A-A_other	0.203173	SMALL_053_PROC_02_08	2.9361	33.4796	cell__04	SMALL_053_PROC_04_01
1875	cell__02	SMALL_053	A-A_other	0.265583	SMALL_053_PROC_02_09	11.9785	36.3756	cell__04	SMALL_053_PROC_04_01
1876	cell__02	SMALL_053	A-A_other	0.214332	SMALL_053_PROC_02_10	7.51643	30.8615	cell__04	SMALL_053_PROC_04_01
1877	cell__03	SMALL_053	A-A_other	0.0722637	SMALL_053_PROC_03_01	43.3611	83.0378	cell__04	SMALL_053_PROC_04_01
1878	cell__03	SMALL_053	A-A_other	0.11398	SMALL_053_PROC_03_02	55.5866	76.6296	cell__04	SMALL_053_PROC_04_01
1879	cell__03	SMALL_053	A-A_other	0.164859	SMALL_053_PROC_03_03	43.3611	75.5767	cell__04	SMALL_053_PROC_04_01
1880	cell__03	SMALL_053	A-A_other	0.17236	SMALL_053_PROC_03_04	4.36705	73.6985	cell__04	SMALL_053_PROC_04_01
1881	cell__03	SMALL_053	A-A_other	0.0547384	SMALL_053_PROC_03_05	54.3208	81.3306	cell__04	SMALL_053_PROC_04_01
1882	cell__03	SMALL_053	A-A_other	0.115761	SMALL_053_PROC_03_06	47.8611	78.6245	cell__04	SMALL_053_PROC_04_01
1883	cell__03	SMALL_053	A-A_other	0.0839137	SMALL_053_PROC_03_07	2.61688	84.1531	cell__04	SMALL_053_PROC_04_01
1884	cell__03	SMALL_053	A-A_other	0.089546	SMALL_053_PROC_03_08	8.38888	87.0649	cell__04	SMALL_053_PROC_04_01
1885	cell__04	SMALL_053	A-A_same	1	SMALL_053_PROC_04_01	0	0	cell__04	SMALL_053_PROC_04_01
1886	cell__04	SMALL_053	A-A_same	0.183928	SMALL_053_PROC_04_02	82.2467	10.4149	cell__04	SMALL_053_PROC_04_01
1887	cell__04	SMALL_053	A-A_same	0.271101	SMALL_053_PROC_04_03	85.8858	11.299	cell__04	SMALL_053_PROC_04_01
1888	cell__04	SMALL_053	A-A_same	0.219231	SMALL_053_PROC_04_04	86.6099	14.2994	cell__04	SMALL_053_PROC_04_01
1889	cell__04	SMALL_053	A-A_same	0.15536	SMALL_053_PROC_04_05	72.1843	14.0968	cell__04	SMALL_053_PROC_04_01
1890	cell__05	SMALL_053	A-A_other	0.259561	SMALL_053_PROC_05_01	6.2335	44.2197	cell__04	SMALL_053_PROC_04_01
1891	cell__05	SMALL_053	A-A_other	0.270357	SMALL_053_PROC_05_02	16.7053	53.279	cell__04	SMALL_053_PROC_04_01
1892	cell__05	SMALL_053	A-A_other	0.211607	SMALL_053_PROC_05_03	1.124	57.6778	cell__04	SMALL_053_PROC_04_01
1893	cell__06	SMALL_053	A-A_other	0.358755	SMALL_053_PROC_06_01	12.6985	65.0597	cell__04	SMALL_053_PROC_04_01
1894	cell__06	SMALL_053	A-A_other	0.298266	SMALL_053_PROC_06_02	6.59045	71.0382	cell__04	SMALL_053_PROC_04_01
1895	cell__06	SMALL_053	A-A_other	0.332514	SMALL_053_PROC_06_03	66.9141	65.8454	cell__04	SMALL_053_PROC_04_01
1896	cell__06	SMALL_053	A-A_other	0.31769	SMALL_053_PROC_06_04	8.38888	63.9734	cell__04	SMALL_053_PROC_04_01
1897	cell__06	SMALL_053	A-A_other	0.269425	SMALL_053_PROC_06_05	18.6734	55.4055	cell__04	SMALL_053_PROC_04_01
1898	cell__01	SMALL_053	A-A_other	0.173217	SMALL_053_SOMA_01	10.6389	47.0129	cell__04	SMALL_053_PROC_04_01
1899	cell__02	SMALL_053	A-A_other	0.224202	SMALL_053_SOMA_02	4.78883	28.6137	cell__04	SMALL_053_PROC_04_01
1900	cell__03	SMALL_053	A-A_other	0.165726	SMALL_053_SOMA_03	54.198	81.6888	cell__04	SMALL_053_PROC_04_01
1901	cell__04	SMALL_053	A-A_same	0.376214	SMALL_053_SOMA_04	3.29334	5.99138	cell__04	SMALL_053_PROC_04_01
1902	cell__05	SMALL_053	A-A_other	0.289211	SMALL_053_SOMA_05	39.3286	53.5166	cell__04	SMALL_053_PROC_04_01
1903	cell__06	SMALL_053	A-A_other	0.311331	SMALL_053_SOMA_06	6.94199	70.0263	cell__04	SMALL_053_PROC_04_01
1904	cell__01	SMALL_053	A-A_other	0.299908	SMALL_053_PROC_01_01	1.16094	52.157	cell__04	SMALL_053_PROC_04_02
1905	cell__01	SMALL_053	A-A_other	0.369586	SMALL_053_PROC_01_02	91.4392	53.0825	cell__04	SMALL_053_PROC_04_02
1906	cell__01	SMALL_053	A-A_other	0.187337	SMALL_053_PROC_01_03	169.886	60.1958	cell__04	SMALL_053_PROC_04_02
1907	cell__01	SMALL_053	A-A_other	0.308898	SMALL_053_PROC_01_04	102.02	59.7061	cell__04	SMALL_053_PROC_04_02
1908	cell__02	SMALL_053	A-A_other	0.304819	SMALL_053_PROC_02_01	84.7513	29.7018	cell__04	SMALL_053_PROC_04_02
1909	cell__02	SMALL_053	A-A_other	0.362823	SMALL_053_PROC_02_02	88.4735	26.9564	cell__04	SMALL_053_PROC_04_02
1910	cell__02	SMALL_053	A-A_other	0.308885	SMALL_053_PROC_02_03	83.7388	23.9476	cell__04	SMALL_053_PROC_04_02
1911	cell__02	SMALL_053	A-A_other	0.339135	SMALL_053_PROC_02_04	44.7827	21.299	cell__04	SMALL_053_PROC_04_02
1912	cell__02	SMALL_053	A-A_other	0.0571771	SMALL_053_PROC_02_05	10.0247	31.6464	cell__04	SMALL_053_PROC_04_02
1913	cell__02	SMALL_053	A-A_other	0.16631	SMALL_053_PROC_02_06	107.386	28.1967	cell__04	SMALL_053_PROC_04_02
1914	cell__02	SMALL_053	A-A_other	0.16587	SMALL_053_PROC_02_07	103.045	37.2016	cell__04	SMALL_053_PROC_04_02
1915	cell__02	SMALL_053	A-A_other	0.349763	SMALL_053_PROC_02_08	85.1828	37.8215	cell__04	SMALL_053_PROC_04_02
1916	cell__02	SMALL_053	A-A_other	0.326817	SMALL_053_PROC_02_09	94.2252	39.1608	cell__04	SMALL_053_PROC_04_02
1917	cell__02	SMALL_053	A-A_other	0.394291	SMALL_053_PROC_02_10	89.7631	32.883	cell__04	SMALL_053_PROC_04_02
1918	cell__03	SMALL_053	A-A_other	0.156183	SMALL_053_PROC_03_01	38.8856	79.1754	cell__04	SMALL_053_PROC_04_02
1919	cell__03	SMALL_053	A-A_other	0.278344	SMALL_053_PROC_03_02	26.6601	72.2197	cell__04	SMALL_053_PROC_04_02
1920	cell__03	SMALL_053	A-A_other	0.337039	SMALL_053_PROC_03_03	38.8856	71.7941	cell__04	SMALL_053_PROC_04_02
1921	cell__03	SMALL_053	A-A_other	0.258503	SMALL_053_PROC_03_04	86.6137	68.8014	cell__04	SMALL_053_PROC_04_02
1922	cell__03	SMALL_053	A-A_other	0.208909	SMALL_053_PROC_03_05	27.9259	75.7952	cell__04	SMALL_053_PROC_04_02
1923	cell__03	SMALL_053	A-A_other	0.263739	SMALL_053_PROC_03_06	34.3856	72.4221	cell__04	SMALL_053_PROC_04_02
1924	cell__03	SMALL_053	A-A_other	0.195057	SMALL_053_PROC_03_07	84.8636	78.1899	cell__04	SMALL_053_PROC_04_02
1925	cell__03	SMALL_053	A-A_other	0.236998	SMALL_053_PROC_03_08	90.6356	81.8938	cell__04	SMALL_053_PROC_04_02
1926	cell__04	SMALL_053	A-A_same	0.183928	SMALL_053_PROC_04_01	82.2467	10.4149	cell__04	SMALL_053_PROC_04_02
1927	cell__04	SMALL_053	A-A_same	1	SMALL_053_PROC_04_02	0	0	cell__04	SMALL_053_PROC_04_02
1928	cell__04	SMALL_053	A-A_same	0.218957	SMALL_053_PROC_04_03	3.63913	7.25247	cell__04	SMALL_053_PROC_04_02
1929	cell__04	SMALL_053	A-A_same	0.204556	SMALL_053_PROC_04_04	4.36319	10.6813	cell__04	SMALL_053_PROC_04_02
1930	cell__04	SMALL_053	A-A_same	0.193874	SMALL_053_PROC_04_05	10.0624	8.54602	cell__04	SMALL_053_PROC_04_02
1931	cell__05	SMALL_053	A-A_other	0.244216	SMALL_053_PROC_05_01	88.4802	39.6985	cell__04	SMALL_053_PROC_04_02
1932	cell__05	SMALL_053	A-A_other	0.343321	SMALL_053_PROC_05_02	98.952	49.4881	cell__04	SMALL_053_PROC_04_02
1933	cell__05	SMALL_053	A-A_other	0.178798	SMALL_053_PROC_05_03	83.3707	53.0184	cell__04	SMALL_053_PROC_04_02
1934	cell__06	SMALL_053	A-A_other	0.359022	SMALL_053_PROC_06_01	94.9452	55.9838	cell__04	SMALL_053_PROC_04_02
1935	cell__06	SMALL_053	A-A_other	0.367445	SMALL_053_PROC_06_02	88.8371	62.018	cell__04	SMALL_053_PROC_04_02
1936	cell__06	SMALL_053	A-A_other	0.36712	SMALL_053_PROC_06_03	15.3326	55.8508	cell__04	SMALL_053_PROC_04_02
1937	cell__06	SMALL_053	A-A_other	0.408342	SMALL_053_PROC_06_04	90.6356	54.1578	cell__04	SMALL_053_PROC_04_02
1938	cell__06	SMALL_053	A-A_other	0.31618	SMALL_053_PROC_06_05	100.92	45.5347	cell__04	SMALL_053_PROC_04_02
1939	cell__01	SMALL_053	A-A_other	0.376583	SMALL_053_SOMA_01	92.8856	57.2052	cell__04	SMALL_053_PROC_04_02
1940	cell__02	SMALL_053	A-A_other	0.38737	SMALL_053_SOMA_02	87.0355	32.1487	cell__04	SMALL_053_PROC_04_02
1941	cell__03	SMALL_053	A-A_other	0.310846	SMALL_053_SOMA_03	28.0487	77.0676	cell__04	SMALL_053_PROC_04_02
1942	cell__04	SMALL_053	A-A_same	0.576462	SMALL_053_SOMA_04	85.54	7.36556	cell__04	SMALL_053_PROC_04_02
1943	cell__05	SMALL_053	A-A_other	0.39242	SMALL_053_SOMA_05	42.9181	48.3398	cell__04	SMALL_053_PROC_04_02
1944	cell__06	SMALL_053	A-A_other	0.402734	SMALL_053_SOMA_06	89.1887	60.4729	cell__04	SMALL_053_PROC_04_02
1945	cell__01	SMALL_053	A-A_other	0.158003	SMALL_053_PROC_01_01	2.47819	52.0853	cell__04	SMALL_053_PROC_04_03
1946	cell__01	SMALL_053	A-A_other	0.145484	SMALL_053_PROC_01_02	95.0783	54.0828	cell__04	SMALL_053_PROC_04_03
1947	cell__01	SMALL_053	A-A_other	0.109084	SMALL_053_PROC_01_03	173.525	61.0593	cell__04	SMALL_053_PROC_04_03
1948	cell__01	SMALL_053	A-A_other	0.202633	SMALL_053_PROC_01_04	105.659	58.9241	cell__04	SMALL_053_PROC_04_03
1949	cell__02	SMALL_053	A-A_other	0.147683	SMALL_053_PROC_02_01	88.3904	36.246	cell__04	SMALL_053_PROC_04_03
1950	cell__02	SMALL_053	A-A_other	0.193518	SMALL_053_PROC_02_02	92.1126	32.8081	cell__04	SMALL_053_PROC_04_03
1951	cell__02	SMALL_053	A-A_other	0.145089	SMALL_053_PROC_02_03	87.3779	30.1982	cell__04	SMALL_053_PROC_04_03
1952	cell__02	SMALL_053	A-A_other	0.215465	SMALL_053_PROC_02_04	48.4218	27.1495	cell__04	SMALL_053_PROC_04_03
1953	cell__02	SMALL_053	A-A_other	0.160154	SMALL_053_PROC_02_05	6.38553	36.5961	cell__04	SMALL_053_PROC_04_03
1954	cell__02	SMALL_053	A-A_other	0.232593	SMALL_053_PROC_02_06	111.025	32.3265	cell__04	SMALL_053_PROC_04_03
1955	cell__02	SMALL_053	A-A_other	0.201264	SMALL_053_PROC_02_07	106.684	41.3804	cell__04	SMALL_053_PROC_04_03
1956	cell__02	SMALL_053	A-A_other	0.0528056	SMALL_053_PROC_02_08	88.8219	43.2687	cell__04	SMALL_053_PROC_04_03
1957	cell__02	SMALL_053	A-A_other	0.109133	SMALL_053_PROC_02_09	97.8643	45.2435	cell__04	SMALL_053_PROC_04_03
1958	cell__02	SMALL_053	A-A_other	0.124809	SMALL_053_PROC_02_10	93.4022	39.1624	cell__04	SMALL_053_PROC_04_03
1959	cell__03	SMALL_053	A-A_other	0.043084	SMALL_053_PROC_03_01	42.5247	86.3969	cell__04	SMALL_053_PROC_04_03
1960	cell__03	SMALL_053	A-A_other	0.10862	SMALL_053_PROC_03_02	30.2993	79.3982	cell__04	SMALL_053_PROC_04_03
1961	cell__03	SMALL_053	A-A_other	0.143667	SMALL_053_PROC_03_03	42.5247	79.0244	cell__04	SMALL_053_PROC_04_03
1962	cell__03	SMALL_053	A-A_other	0.117063	SMALL_053_PROC_03_04	90.2529	75.9218	cell__04	SMALL_053_PROC_04_03
1963	cell__03	SMALL_053	A-A_other	0.0883482	SMALL_053_PROC_03_05	31.565	82.789	cell__04	SMALL_053_PROC_04_03
1964	cell__03	SMALL_053	A-A_other	0.124345	SMALL_053_PROC_03_06	38.0247	79.2546	cell__04	SMALL_053_PROC_04_03
1965	cell__03	SMALL_053	A-A_other	0.0675122	SMALL_053_PROC_03_07	88.5027	85.0769	cell__04	SMALL_053_PROC_04_03
1966	cell__03	SMALL_053	A-A_other	0.0973962	SMALL_053_PROC_03_08	94.2747	88.9515	cell__04	SMALL_053_PROC_04_03
1967	cell__04	SMALL_053	A-A_same	0.271101	SMALL_053_PROC_04_01	85.8858	11.299	cell__04	SMALL_053_PROC_04_03
1968	cell__04	SMALL_053	A-A_same	0.218957	SMALL_053_PROC_04_02	3.63913	7.25247	cell__04	SMALL_053_PROC_04_03
1969	cell__04	SMALL_053	A-A_same	1	SMALL_053_PROC_04_03	0	0	cell__04	SMALL_053_PROC_04_03
1970	cell__04	SMALL_053	A-A_same	0.218453	SMALL_053_PROC_04_04	0.724053	3.64783	cell__04	SMALL_053_PROC_04_03
1971	cell__04	SMALL_053	A-A_same	0.336108	SMALL_053_PROC_04_05	13.7015	2.82096	cell__04	SMALL_053_PROC_04_03
1972	cell__05	SMALL_053	A-A_other	0.193186	SMALL_053_PROC_05_01	92.1193	33.7595	cell__04	SMALL_053_PROC_04_03
1973	cell__05	SMALL_053	A-A_other	0.158968	SMALL_053_PROC_05_02	102.591	43.26	cell__04	SMALL_053_PROC_04_03
1974	cell__05	SMALL_053	A-A_other	0.163862	SMALL_053_PROC_05_03	87.0098	47.2137	cell__04	SMALL_053_PROC_04_03
1975	cell__06	SMALL_053	A-A_other	0.215968	SMALL_053_PROC_06_01	98.5844	54.0447	cell__04	SMALL_053_PROC_04_03
1976	cell__06	SMALL_053	A-A_other	0.198411	SMALL_053_PROC_06_02	92.4763	59.9824	cell__04	SMALL_053_PROC_04_03
1977	cell__06	SMALL_053	A-A_other	0.222148	SMALL_053_PROC_06_03	18.9717	55.6893	cell__04	SMALL_053_PROC_04_03
1978	cell__06	SMALL_053	A-A_other	0.235611	SMALL_053_PROC_06_04	94.2747	53.5652	cell__04	SMALL_053_PROC_04_03
1979	cell__06	SMALL_053	A-A_other	0.188661	SMALL_053_PROC_06_05	104.559	45.124	cell__04	SMALL_053_PROC_04_03
1980	cell__01	SMALL_053	A-A_other	0.165406	SMALL_053_SOMA_01	96.5247	57.4074	cell__04	SMALL_053_PROC_04_03
1981	cell__02	SMALL_053	A-A_other	0.110421	SMALL_053_SOMA_02	90.6746	37.8767	cell__04	SMALL_053_PROC_04_03
1982	cell__03	SMALL_053	A-A_other	0.10619	SMALL_053_SOMA_03	31.6878	84.2164	cell__04	SMALL_053_PROC_04_03
1983	cell__04	SMALL_053	A-A_same	0.46337	SMALL_053_SOMA_04	89.1792	5.35635	cell__04	SMALL_053_PROC_04_03
1984	cell__05	SMALL_053	A-A_other	0.201862	SMALL_053_SOMA_05	46.5572	42.8014	cell__04	SMALL_053_PROC_04_03
1985	cell__06	SMALL_053	A-A_other	0.210529	SMALL_053_SOMA_06	92.8278	59.3161	cell__04	SMALL_053_PROC_04_03
1986	cell__01	SMALL_053	A-A_other	0.121885	SMALL_053_PROC_01_01	3.20224	53.8846	cell__04	SMALL_053_PROC_04_04
1987	cell__01	SMALL_053	A-A_other	0.175358	SMALL_053_PROC_01_02	95.8024	56.3119	cell__04	SMALL_053_PROC_04_04
1988	cell__01	SMALL_053	A-A_other	0.167769	SMALL_053_PROC_01_03	174.249	63.2036	cell__04	SMALL_053_PROC_04_04
1989	cell__01	SMALL_053	A-A_other	0.173804	SMALL_053_PROC_01_04	106.384	60.3684	cell__04	SMALL_053_PROC_04_04
1990	cell__02	SMALL_053	A-A_other	0.247589	SMALL_053_PROC_02_01	89.1145	39.8928	cell__04	SMALL_053_PROC_04_04
1991	cell__02	SMALL_053	A-A_other	0.271494	SMALL_053_PROC_02_02	92.8367	36.4249	cell__04	SMALL_053_PROC_04_04
1992	cell__02	SMALL_053	A-A_other	0.154007	SMALL_053_PROC_02_03	88.102	33.8432	cell__04	SMALL_053_PROC_04_04
1993	cell__02	SMALL_053	A-A_other	0.3152	SMALL_053_PROC_02_04	49.1459	30.7731	cell__04	SMALL_053_PROC_04_04
1994	cell__02	SMALL_053	A-A_other	0.121552	SMALL_053_PROC_02_05	5.66148	40.0765	cell__04	SMALL_053_PROC_04_04
1995	cell__02	SMALL_053	A-A_other	0.274817	SMALL_053_PROC_02_06	111.749	35.6556	cell__04	SMALL_053_PROC_04_04
1996	cell__02	SMALL_053	A-A_other	0.196304	SMALL_053_PROC_02_07	107.408	44.6824	cell__04	SMALL_053_PROC_04_04
1997	cell__02	SMALL_053	A-A_other	0.187969	SMALL_053_PROC_02_08	89.546	46.8216	cell__04	SMALL_053_PROC_04_04
1998	cell__02	SMALL_053	A-A_other	0.253417	SMALL_053_PROC_02_09	98.5883	48.8728	cell__04	SMALL_053_PROC_04_04
[truncated: 109,591 more rows]
