# Supplementary material for: Complementary encoding of spatial information in hippocampal astrocytes
Source: PLoS Biol. 2022 Mar 3;20(3):e3001530. doi: 10.1371/journal.pbio.3001530 (PMC8893713; doi:10.1371/journal.pbio.3001530)
Supplement: S5 Data — (ZIP) [file pbio.3001530.s037.zip]

Archive with 155 entries (153 files):
- S5_Data/HeatMap_S18_Fig/
- S5_Data/HeatMap_S18_Fig/heatmap_astro_12.csv
- S5_Data/HeatMap_S18_Fig/heatmap_astro_15.csv
- S5_Data/HeatMap_S18_Fig/heatmap_astro_18.csv
- S5_Data/HeatMap_S18_Fig/heatmap_astro_9.csv
- S5_Data/HeatMap_S18_Fig/heatmap_neuro_12.csv
- S5_Data/HeatMap_S18_Fig/heatmap_neuro_15.csv
- S5_Data/HeatMap_S18_Fig/heatmap_neuro_18.csv
- S5_Data/HeatMap_S18_Fig/heatmap_neuro_9.csv
- S5_Data/HeatMap_S6_Fig_and_S22_Fig/
- S5_Data/HeatMap_S6_Fig_and_S22_Fig/051_both_bin_12.csv
- S5_Data/HeatMap_S6_Fig_and_S22_Fig/051_both_bin_16.csv
- S5_Data/HeatMap_S6_Fig_and_S22_Fig/051_both_bin_20.csv
- S5_Data/HeatMap_S6_Fig_and_S22_Fig/051_both_bin_24.csv
- S5_Data/HeatMap_S6_Fig_and_S22_Fig/051_both_bin_4.csv
- S5_Data/HeatMap_S6_Fig_and_S22_Fig/051_both_bin_8.csv
- S5_Data/HeatMap_S6_Fig_and_S22_Fig/051_neuro_obs_bin_12.csv
- S5_Data/HeatMap_S6_Fig_and_S22_Fig/051_neuro_obs_bin_16.csv
- S5_Data/HeatMap_S6_Fig_and_S22_Fig/051_neuro_obs_bin_20.csv
- S5_Data/HeatMap_S6_Fig_and_S22_Fig/051_neuro_obs_bin_24.csv
- S5_Data/HeatMap_S6_Fig_and_S22_Fig/051_neuro_obs_bin_4.csv
- S5_Data/HeatMap_S6_Fig_and_S22_Fig/051_neuro_obs_bin_8.csv
- S5_Data/HeatMap_S6_Fig_and_S22_Fig/053_both_bin_12.csv
- S5_Data/HeatMap_S6_Fig_and_S22_Fig/053_both_bin_16.csv
- S5_Data/HeatMap_S6_Fig_and_S22_Fig/053_both_bin_20.csv
- S5_Data/HeatMap_S6_Fig_and_S22_Fig/053_both_bin_24.csv
- S5_Data/HeatMap_S6_Fig_and_S22_Fig/053_both_bin_4.csv
- S5_Data/HeatMap_S6_Fig_and_S22_Fig/053_both_bin_8.csv
- S5_Data/HeatMap_S6_Fig_and_S22_Fig/053_neuro_obs_bin_12.csv
- S5_Data/HeatMap_S6_Fig_and_S22_Fig/053_neuro_obs_bin_16.csv
- S5_Data/HeatMap_S6_Fig_and_S22_Fig/053_neuro_obs_bin_20.csv
- S5_Data/HeatMap_S6_Fig_and_S22_Fig/053_neuro_obs_bin_24.csv
- S5_Data/HeatMap_S6_Fig_and_S22_Fig/053_neuro_obs_bin_4.csv
- S5_Data/HeatMap_S6_Fig_and_S22_Fig/053_neuro_obs_bin_8.csv
- S5_Data/HeatMap_S6_Fig_and_S22_Fig/055_both_bin_12.csv
- S5_Data/HeatMap_S6_Fig_and_S22_Fig/055_both_bin_16.csv
- S5_Data/HeatMap_S6_Fig_and_S22_Fig/055_both_bin_20.csv
- S5_Data/HeatMap_S6_Fig_and_S22_Fig/055_both_bin_24.csv
- S5_Data/HeatMap_S6_Fig_and_S22_Fig/055_both_bin_4.csv
- S5_Data/HeatMap_S6_Fig_and_S22_Fig/055_both_bin_8.csv
- S5_Data/HeatMap_S6_Fig_and_S22_Fig/055_neuro_obs_bin_12.csv
- S5_Data/HeatMap_S6_Fig_and_S22_Fig/055_neuro_obs_bin_16.csv
- S5_Data/HeatMap_S6_Fig_and_S22_Fig/055_neuro_obs_bin_20.csv
- S5_Data/HeatMap_S6_Fig_and_S22_Fig/055_neuro_obs_bin_24.csv
- S5_Data/HeatMap_S6_Fig_and_S22_Fig/055_neuro_obs_bin_4.csv
- S5_Data/HeatMap_S6_Fig_and_S22_Fig/055_neuro_obs_bin_8.csv
- S5_Data/HeatMap_S6_Fig_and_S22_Fig/057_both_bin_12.csv
- S5_Data/HeatMap_S6_Fig_and_S22_Fig/057_both_bin_16.csv
- S5_Data/HeatMap_S6_Fig_and_S22_Fig/057_both_bin_20.csv
- S5_Data/HeatMap_S6_Fig_and_S22_Fig/057_both_bin_24.csv
- S5_Data/HeatMap_S6_Fig_and_S22_Fig/057_both_bin_4.csv
- S5_Data/HeatMap_S6_Fig_and_S22_Fig/057_both_bin_8.csv
- S5_Data/HeatMap_S6_Fig_and_S22_Fig/057_neuro_obs_bin_12.csv
- S5_Data/HeatMap_S6_Fig_and_S22_Fig/057_neuro_obs_bin_16.csv
- S5_Data/HeatMap_S6_Fig_and_S22_Fig/057_neuro_obs_bin_20.csv
- S5_Data/HeatMap_S6_Fig_and_S22_Fig/057_neuro_obs_bin_24.csv
- S5_Data/HeatMap_S6_Fig_and_S22_Fig/057_neuro_obs_bin_4.csv
- S5_Data/HeatMap_S6_Fig_and_S22_Fig/057_neuro_obs_bin_8.csv
- S5_Data/HeatMap_S6_Fig_and_S22_Fig/058_both_bin_12.csv
- S5_Data/HeatMap_S6_Fig_and_S22_Fig/058_both_bin_16.csv
- S5_Data/HeatMap_S6_Fig_and_S22_Fig/058_both_bin_20.csv
- S5_Data/HeatMap_S6_Fig_and_S22_Fig/058_both_bin_24.csv
- S5_Data/HeatMap_S6_Fig_and_S22_Fig/058_both_bin_4.csv
- S5_Data/HeatMap_S6_Fig_and_S22_Fig/058_both_bin_8.csv
- S5_Data/HeatMap_S6_Fig_and_S22_Fig/058_neuro_obs_bin_12.csv
- S5_Data/HeatMap_S6_Fig_and_S22_Fig/058_neuro_obs_bin_16.csv
- S5_Data/HeatMap_S6_Fig_and_S22_Fig/058_neuro_obs_bin_20.csv
- S5_Data/HeatMap_S6_Fig_and_S22_Fig/058_neuro_obs_bin_24.csv
- S5_Data/HeatMap_S6_Fig_and_S22_Fig/058_neuro_obs_bin_4.csv
- S5_Data/HeatMap_S6_Fig_and_S22_Fig/058_neuro_obs_bin_8.csv
- S5_Data/HeatMap_S6_Fig_and_S22_Fig/060_both_bin_12.csv
- S5_Data/HeatMap_S6_Fig_and_S22_Fig/060_both_bin_16.csv
- S5_Data/HeatMap_S6_Fig_and_S22_Fig/060_both_bin_20.csv
- S5_Data/HeatMap_S6_Fig_and_S22_Fig/060_both_bin_24.csv
- S5_Data/HeatMap_S6_Fig_and_S22_Fig/060_both_bin_4.csv
- S5_Data/HeatMap_S6_Fig_and_S22_Fig/060_both_bin_8.csv
- S5_Data/HeatMap_S6_Fig_and_S22_Fig/060_neuro_obs_bin_12.csv
- S5_Data/HeatMap_S6_Fig_and_S22_Fig/060_neuro_obs_bin_16.csv
- S5_Data/HeatMap_S6_Fig_and_S22_Fig/060_neuro_obs_bin_20.csv
- S5_Data/HeatMap_S6_Fig_and_S22_Fig/060_neuro_obs_bin_24.csv
- S5_Data/HeatMap_S6_Fig_and_S22_Fig/060_neuro_obs_bin_4.csv
- S5_Data/HeatMap_S6_Fig_and_S22_Fig/060_neuro_obs_bin_8.csv
- S5_Data/HeatMap_S6_Fig_and_S22_Fig/062_both_bin_12.csv
- S5_Data/HeatMap_S6_Fig_and_S22_Fig/062_both_bin_16.csv
- S5_Data/HeatMap_S6_Fig_and_S22_Fig/062_both_bin_20.csv
- S5_Data/HeatMap_S6_Fig_and_S22_Fig/062_both_bin_24.csv
- S5_Data/HeatMap_S6_Fig_and_S22_Fig/062_both_bin_4.csv
- S5_Data/HeatMap_S6_Fig_and_S22_Fig/062_both_bin_8.csv
- S5_Data/HeatMap_S6_Fig_and_S22_Fig/062_neuro_obs_bin_12.csv
- S5_Data/HeatMap_S6_Fig_and_S22_Fig/062_neuro_obs_bin_16.csv
- S5_Data/HeatMap_S6_Fig_and_S22_Fig/062_neuro_obs_bin_20.csv
- S5_Data/HeatMap_S6_Fig_and_S22_Fig/062_neuro_obs_bin_24.csv
- S5_Data/HeatMap_S6_Fig_and_S22_Fig/062_neuro_obs_bin_4.csv
- S5_Data/HeatMap_S6_Fig_and_S22_Fig/062_neuro_obs_bin_8.csv
- S5_Data/HeatMap_S6_Fig_and_S22_Fig/063_both_bin_12.csv
- S5_Data/HeatMap_S6_Fig_and_S22_Fig/063_both_bin_16.csv
- S5_Data/HeatMap_S6_Fig_and_S22_Fig/063_both_bin_20.csv
- S5_Data/HeatMap_S6_Fig_and_S22_Fig/063_both_bin_24.csv
- S5_Data/HeatMap_S6_Fig_and_S22_Fig/063_both_bin_4.csv
- S5_Data/HeatMap_S6_Fig_and_S22_Fig/063_both_bin_8.csv
- S5_Data/HeatMap_S6_Fig_and_S22_Fig/063_neuro_obs_bin_12.csv
- S5_Data/HeatMap_S6_Fig_and_S22_Fig/063_neuro_obs_bin_16.csv
- S5_Data/HeatMap_S6_Fig_and_S22_Fig/063_neuro_obs_bin_20.csv
- S5_Data/HeatMap_S6_Fig_and_S22_Fig/063_neuro_obs_bin_24.csv
- S5_Data/HeatMap_S6_Fig_and_S22_Fig/063_neuro_obs_bin_4.csv
- S5_Data/HeatMap_S6_Fig_and_S22_Fig/063_neuro_obs_bin_8.csv
- S5_Data/HeatMap_S6_Fig_and_S22_Fig/065_both_bin_12.csv
- S5_Data/HeatMap_S6_Fig_and_S22_Fig/065_both_bin_16.csv
- S5_Data/HeatMap_S6_Fig_and_S22_Fig/065_both_bin_20.csv
- S5_Data/HeatMap_S6_Fig_and_S22_Fig/065_both_bin_24.csv
- S5_Data/HeatMap_S6_Fig_and_S22_Fig/065_both_bin_4.csv
- S5_Data/HeatMap_S6_Fig_and_S22_Fig/065_both_bin_8.csv
- S5_Data/HeatMap_S6_Fig_and_S22_Fig/065_neuro_obs_bin_12.csv
- S5_Data/HeatMap_S6_Fig_and_S22_Fig/065_neuro_obs_bin_16.csv
- S5_Data/HeatMap_S6_Fig_and_S22_Fig/065_neuro_obs_bin_20.csv
- S5_Data/HeatMap_S6_Fig_and_S22_Fig/065_neuro_obs_bin_24.csv
- S5_Data/HeatMap_S6_Fig_and_S22_Fig/065_neuro_obs_bin_4.csv
- S5_Data/HeatMap_S6_Fig_and_S22_Fig/065_neuro_obs_bin_8.csv
- S5_Data/HeatMap_S6_Fig_and_S22_Fig/067_both_bin_12.csv
- S5_Data/HeatMap_S6_Fig_and_S22_Fig/067_both_bin_16.csv
- S5_Data/HeatMap_S6_Fig_and_S22_Fig/067_both_bin_20.csv
- S5_Data/HeatMap_S6_Fig_and_S22_Fig/067_both_bin_24.csv
- S5_Data/HeatMap_S6_Fig_and_S22_Fig/067_both_bin_4.csv
- S5_Data/HeatMap_S6_Fig_and_S22_Fig/067_both_bin_8.csv
- S5_Data/HeatMap_S6_Fig_and_S22_Fig/067_neuro_obs_bin_12.csv
- S5_Data/HeatMap_S6_Fig_and_S22_Fig/067_neuro_obs_bin_16.csv
- S5_Data/HeatMap_S6_Fig_and_S22_Fig/067_neuro_obs_bin_20.csv
- S5_Data/HeatMap_S6_Fig_and_S22_Fig/067_neuro_obs_bin_24.csv
- S5_Data/HeatMap_S6_Fig_and_S22_Fig/067_neuro_obs_bin_4.csv
- S5_Data/HeatMap_S6_Fig_and_S22_Fig/067_neuro_obs_bin_8.csv
- S5_Data/HeatMap_S6_Fig_and_S22_Fig/068_astro_obs_bin_12.csv
- S5_Data/HeatMap_S6_Fig_and_S22_Fig/068_astro_obs_bin_16.csv
- S5_Data/HeatMap_S6_Fig_and_S22_Fig/068_astro_obs_bin_20.csv
- S5_Data/HeatMap_S6_Fig_and_S22_Fig/068_astro_obs_bin_24.csv
- S5_Data/HeatMap_S6_Fig_and_S22_Fig/068_astro_obs_bin_4.csv
- S5_Data/HeatMap_S6_Fig_and_S22_Fig/068_astro_obs_bin_8.csv
- S5_Data/HeatMap_S6_Fig_and_S22_Fig/068_both_bin_12.csv
- S5_Data/HeatMap_S6_Fig_and_S22_Fig/068_both_bin_16.csv
- S5_Data/HeatMap_S6_Fig_and_S22_Fig/068_both_bin_20.csv
- S5_Data/HeatMap_S6_Fig_and_S22_Fig/068_both_bin_24.csv
- S5_Data/HeatMap_S6_Fig_and_S22_Fig/068_both_bin_4.csv
- S5_Data/HeatMap_S6_Fig_and_S22_Fig/068_both_bin_8.csv
- S5_Data/HeatMap_S6_Fig_and_S22_Fig/068_neuro_obs_bin_12.csv
- S5_Data/HeatMap_S6_Fig_and_S22_Fig/068_neuro_obs_bin_16.csv
- S5_Data/HeatMap_S6_Fig_and_S22_Fig/068_neuro_obs_bin_20.csv
- S5_Data/HeatMap_S6_Fig_and_S22_Fig/068_neuro_obs_bin_24.csv
- S5_Data/HeatMap_S6_Fig_and_S22_Fig/068_neuro_obs_bin_4.csv
- S5_Data/HeatMap_S6_Fig_and_S22_Fig/068_neuro_obs_bin_8.csv
- S5_Data/S15_Fig.xlsx
- S5_Data/S16_Fig.xlsx
- S5_Data/S17_Fig.xlsx
- S5_Data/S18_Fig.xlsx
- S5_Data/S19_Fig.xlsx
- S5_Data/S20_Fig.xlsx
- S5_Data/S21_Fig.xlsx
