# Supplementary material for: Complementary encoding of spatial information in hippocampal astrocytes
Source: PLoS Biol. 2022 Mar 3;20(3):e3001530. doi: 10.1371/journal.pbio.3001530 (PMC8893713; doi:10.1371/journal.pbio.3001530)
Supplement: S5 Data — (ZIP) [file pbio.3001530.s037.zip › S5_Data/HeatMap_S18_Fig/heatmap_astro_12.csv]

	0	1	2	3	4	5	6	7	8	9	10	11
0	0.007186142155897737	0.007087523836870821	0.007489925200149958	0.00647825009190962	0.0027640793022022676	0.0036420300428029934	0.003929165297806943	0.004868058545863688	0.002412443281822394	0.0023707770786738943	0.0024026510736035113	0.0024601844175487866
1	0.008401344380494925	0.0096146893776004	0.009847209571536552	0.00887346149445345	0.004106772173067188	0.004899409694688218	0.005008419860464894	0.006904082140841805	0.0037963033801855883	0.0036708963017413622	0.003446943939833945	0.0036161116687901383
2	0.007400622830471057	0.008941096575126138	0.008691137177755008	0.008399691971640349	0.003127497650470532	0.0036624475634468383	0.004521521868201611	0.005553637226759135	0.0027128071725479822	0.0025207908811847447	0.0023246932993859944	0.0028835935886314125
3	0.006371204552059587	0.008020089576164506	0.008089244678338504	0.0071881301241223695	0.0032033288359296567	0.003912277309093912	0.004276115856582921	0.005763191109845581	0.0028503869046198724	0.002760967117263057	0.0025342623944362144	0.002700128306418838
4	0.002646527200540243	0.0030781499112835257	0.0028054526791007257	0.0027961316533585065	0.007819284998935127	0.009870712124393426	0.010837265847679621	0.013030719713107562	0.003189315276906767	0.0029940923776101747	0.002764989266632616	0.002775510481812923
5	0.003610913966399744	0.00387971358338063	0.003969568763459686	0.004244292122886917	0.010885564949412006	0.012582435586921238	0.012779863008566454	0.017018181386276896	0.0037153692719521653	0.0037616620889178148	0.003508332016378825	0.003974854556193768
6	0.004672686127450305	0.005498784360779266	0.0055567793014369045	0.005357876686085155	0.01215789827090704	0.014151274814812225	0.014803466134582766	0.018913743974401674	0.004765821039106412	0.004879141486482951	0.0048830574392856015	0.005290670282034952
7	0.017480444017374818	0.021387146944113828	0.02216076470405281	0.019898358317932737	0.03172960445761906	0.03918355094011255	0.04201551652875038	0.061830978091365944	0.019031802902080255	0.016205232749802383	0.015571222361579724	0.015673919776347633
8	0.0020595263347560813	0.0022679096731554552	0.002356621728269702	0.0021512686376537224	0.002541385600622432	0.002845643120340102	0.0030589283862275797	0.004082651923430169	0.008912938671856236	0.007571363715991385	0.006929051160074139	0.006713684611209592
9	0.001928398215068748	0.0022457651947164273	0.0023784165079341665	0.002078923637280973	0.002525688090386287	0.0029192558091235402	0.003312848460104947	0.0044164477200529205	0.007017359732217724	0.0063126157082449485	0.006242755273081138	0.006433897083678628
10	0.0015085857000728573	0.0015934416466493462	0.0016474138525142603	0.0017860060725352768	0.001690806400397818	0.0024613155918083596	0.0027545111104730793	0.0033486241060122256	0.005878757012469974	0.005923104436641252	0.005673622585289287	0.00550902942296486
11	0.0021199688722302085	0.00253674245823705	0.0024164671732901308	0.001915996193705611	0.0025062053096221674	0.00298339860393267	0.0028109637341404707	0.004171965863755953	0.0064325373210838595	0.0057512293094846645	0.005693194758309642	0.006258384048950299
