# Supplementary material for: Complementary encoding of spatial information in hippocampal astrocytes
Source: PLoS Biol. 2022 Mar 3;20(3):e3001530. doi: 10.1371/journal.pbio.3001530 (PMC8893713; doi:10.1371/journal.pbio.3001530)
Supplement: S5 Data — (ZIP) [file pbio.3001530.s037.zip › S5_Data/HeatMap_S18_Fig/heatmap_astro_15.csv]

	0	1	2	3	4	5	6	7	8	9	10	11	12	13	14
0	0.003584609907599928	0.004933474824065426	0.004307981400771932	0.0044958743212652535	0.003814795260786198	0.0020770120851817658	0.0025634988975165966	0.0027245953748615682	0.002837000860115104	0.004090628551177829	0.0019322274445857065	0.001799915708728495	0.0014760496589420566	0.0016318839760965243	0.001788286666959772
1	0.005039976526735512	0.006154487372718092	0.005404172175081532	0.005635369458775232	0.005062583096495753	0.002487084935698205	0.0023237372049979377	0.0029653220721129804	0.0030162821963695724	0.004244208147658548	0.0020527396074495924	0.0020352264981480465	0.001888791674762696	0.002143102208417653	0.0017296107725748397
2	0.0037134284299218394	0.0052184980418956235	0.004657827323479859	0.0049513517989148385	0.004681894895046032	0.002091519711818031	0.0025951933976489875	0.0025328805157341728	0.002616253286677222	0.0037516725394195665	0.001963928071279577	0.0018388779724895716	0.0019317727237212145	0.001832646115347218	0.00200236622226518
3	0.004352886760429293	0.005365778443931626	0.004769221446918449	0.004787147236933632	0.004122677525626067	0.0021062867422817553	0.0023613429399082443	0.002511412013647453	0.00287640679624343	0.0031332773343187726	0.0018026035270634613	0.001651889026581132	0.0017105243436080731	0.001450276020184746	0.0014062897525210687
4	0.0037570687625003126	0.00455330248147488	0.004679112135420815	0.0042438735800906105	0.004080239957733783	0.0021358683968607695	0.0027291528309181727	0.0027814317000267254	0.002770537757206858	0.003984055441389986	0.0018070913869940282	0.0016896512542523693	0.0017273344541656047	0.00163251039140474	0.0015815667798523352
5	0.001365472065994481	0.0018624338530587375	0.0015073719851765247	0.001823782710994339	0.0015271891151177122	0.0042388449206076555	0.005192114244336826	0.005390128454462316	0.0057325151436984825	0.007393344749081195	0.0015888180654927962	0.0016707664909001677	0.001708654413263837	0.0016624825641628398	0.0013567419748573702
6	0.002590241418868141	0.0031911664565993786	0.0026486739274056894	0.0026954797065069226	0.0026460512359841835	0.006062514978131025	0.007421106551761854	0.007212299878200113	0.007744403752784027	0.010450385595236367	0.0026437441720526217	0.0023264067345230236	0.0020894236426754376	0.002549290853834177	0.0027911689032289466
7	0.0020104266431865115	0.0023959164101726572	0.0023359580360577618	0.002618463627135181	0.002406644582650531	0.0054877973793149475	0.007178231008766417	0.0072231876914920605	0.007700777876747445	0.010382288837944254	0.002279568653038788	0.0020871480116027023	0.0021323012186297073	0.001942535707099711	0.0020585499808878594
8	0.003409800785358443	0.004034337480896066	0.003597013414569941	0.004048132705155098	0.003410928153186273	0.007297435087291501	0.009099435486512503	0.009323129799914969	0.009325542853988629	0.012453393493960362	0.003024303424015527	0.0033208580099806265	0.003127244892091585	0.0036196137238884204	0.0039172317829180734
9	0.014187576728013357	0.01839941370909786	0.018987121872167945	0.01925410470819517	0.017723634280536447	0.024331019340040953	0.03019806357555431	0.03309843928949468	0.03408877551055197	0.05609890186549713	0.018059356730237078	0.014425788554916254	0.014029556243795342	0.013907909639408366	0.013696077208324896
10	0.0009931537516632716	0.0012027001216590083	0.0009760230105543785	0.0014417054021635051	0.0012716030790080094	0.001302243686701702	0.001531783519900603	0.0017509038694506118	0.0016504386746307228	0.0024221171240531385	0.005013485232888074	0.004138482687234587	0.004528003228063353	0.004395482614960188	0.003658313924229081
11	0.0010583774860062499	0.001463974645528574	0.0013363943245648215	0.0010849245245305016	0.001225239924420483	0.001293730477424076	0.0017643410777348533	0.001776773285291544	0.001879719802931571	0.0023259924778348457	0.004154156129211057	0.0034870506478649125	0.003494654277900995	0.003327019908560264	0.0034103751081315625
12	0.0011622855152304537	0.0012037407065638315	0.0011662653672414305	0.0015228696768129816	0.0010109842085720775	0.0013132544445149336	0.001379149262713967	0.0015411835245113367	0.0017310112673945396	0.0022549587677119956	0.003584405102302933	0.0036163011628068133	0.0031383943449489683	0.003464512628824261	0.0032846582525788313
13	0.0012287750987392638	0.001603510866348772	0.0013377990617256216	0.0015673007350925805	0.0015229369037130665	0.0016223051387874781	0.0020800556407707406	0.002073736962513678	0.0022365228071275487	0.003321796187935523	0.004896936840860819	0.0034308822959838877	0.0036330819407883463	0.0038721725185362323	0.003975149445605481
14	0.0014609897324686719	0.0014542541074239203	0.0015751065968213534	0.0016359921912310969	0.001562930017514999	0.001618253362881064	0.0020491972771676907	0.0018954177300602364	0.001982677354899393	0.0029544323162368417	0.0037480239610599643	0.0036568505423511797	0.0036309425337950657	0.003719244438627582	0.003921175409024031
