# Supplementary material for: Complementary encoding of spatial information in hippocampal astrocytes
Source: PLoS Biol. 2022 Mar 3;20(3):e3001530. doi: 10.1371/journal.pbio.3001530 (PMC8893713; doi:10.1371/journal.pbio.3001530)
Supplement: S5 Data — (ZIP) [file pbio.3001530.s037.zip › S5_Data/HeatMap_S18_Fig/heatmap_astro_18.csv]

	0	1	2	3	4	5	6	7	8	9	10	11	12	13	14	15	16	17
0	0.002438627567501769	0.003105068627971386	0.002797751313167266	0.002690452847234854	0.0030926367806384126	0.002308699503320962	0.001384857051514182	0.001473552109747632	0.0016427516399921645	0.0022426761608773074	0.0015298507541296085	0.0023065737883726876	0.001036306010987202	0.0011836817096370468	0.0010328915999469111	0.0009496673005709319	0.0008046570250852161	0.0009299635701598387
1	0.00302836093609035	0.003779842217851627	0.003387942027310029	0.0036061564960464167	0.0035239785796153254	0.003411987468524592	0.0013899584718355513	0.001781610508479396	0.0020794300382497273	0.0016402442913711506	0.002212916989850961	0.0028634084403774394	0.0015259129920802425	0.0011809397375282477	0.0010272001065784768	0.00116314934412987	0.0013512208736060352	0.0013388207662789373
2	0.0024356418012404773	0.003038438508739297	0.0026146496141958293	0.00246639197193216	0.0032975099065580575	0.0027342252468007338	0.0013281662269742306	0.0017772160958593858	0.0016468516459206101	0.0016068440402451825	0.0020222536759809113	0.002578526789672462	0.0012403868515940505	0.0009789142809359204	0.0009742932124642449	0.001044671267917546	0.001256886677645602	0.0012119515811574043
3	0.0022105547529978646	0.0026274099118621785	0.0027861876681627828	0.0031680329571895345	0.0032723144959026047	0.0026659815375596678	0.0011251467517240262	0.0015551788152054788	0.0013213769186091015	0.0015566203137128186	0.00167058138608085	0.002225892217490189	0.0011195205348302213	0.0008773297401096225	0.0009948692737283547	0.0008917961818434287	0.0011528452494623273	0.0008475836604275879
4	0.00282528146609123	0.0035038443592671897	0.0032356934390831383	0.0033091827641034788	0.003612633368389817	0.0031073782208740045	0.001562412906089939	0.0016987546021436804	0.0015726071932317856	0.0019320383134747328	0.002077755689087087	0.002522622208629059	0.001251492723390888	0.0011902711311011234	0.001144293563162835	0.0012261689113119455	0.0011737504100228344	0.0012167826952704725
5	0.0023189479610358716	0.0028072390140241083	0.0026505103058516045	0.002688034425995444	0.0026654108796651467	0.0028070287721439	0.0011680318804127541	0.0013011284978102504	0.0017006802875193948	0.0017316585097088672	0.0015678555242304223	0.002828393161466017	0.0013289676268472455	0.0011812271998358275	0.0011791668383646454	0.0010049646554244319	0.000931677443883748	0.001065779095405275
6	0.0009966864876242315	0.0011972130307989664	0.0014785241625217467	0.0010493129118856741	0.0012693455805158807	0.0013388059997531518	0.0026364264111459323	0.002980080662515533	0.0036695645326607555	0.003672972809219363	0.003591603778690937	0.004763179200883081	0.0011888896210875254	0.0009923585782369863	0.0012673407384496023	0.0009450292584385356	0.0012403675486435304	0.001187095639855267
7	0.0018940185543177355	0.002019002290123826	0.001851661550187484	0.0019513126832487826	0.0018984347926610365	0.0022795003583163734	0.003975326119109269	0.004776862516167804	0.004895449621469593	0.005404189396935815	0.005268536311186978	0.006777934519138055	0.0020803207136347447	0.001749268267311234	0.0015698349874207298	0.0017918584950665777	0.0018501029957615463	0.0019385825938881681
8	0.0012323923946911562	0.0015387853116525863	0.0015292092959591544	0.001777414629627403	0.0017967070165501183	0.0015633043721399557	0.003654131161800604	0.004351233422482644	0.004869440451945322	0.004661668079812455	0.005474115577292643	0.006666309407101673	0.0015073412848177225	0.0013483563964702746	0.001074569953531042	0.0016359769353930015	0.0015674245394343713	0.0014139924709445795
9	0.0017602979860052437	0.0020120143644760786	0.0015458208906897796	0.0018104734992432877	0.002085404325583853	0.0015811502979475498	0.0037032700504191825	0.004366883887347679	0.004717130000292483	0.004459421925912689	0.005186463817140176	0.007782837074912349	0.0016652288367679958	0.0016468082393926375	0.0013561888404787048	0.0015056559776789075	0.0013874815718047555	0.0015465341140850173
10	0.0026135493525879317	0.0030142230692589696	0.0033720852369170246	0.0029600418609177777	0.003161035200801177	0.0028552443753919574	0.0058821064998676315	0.006833869972815524	0.007479770992889628	0.007538797192449218	0.0072184892020055015	0.00968513382283656	0.00293225911648904	0.002900503222508567	0.003115214196326786	0.0024913981148881642	0.003598173678412337	0.003480538224553306
11	0.012430444950141749	0.01683956993617317	0.015130660954361701	0.015843971186535567	0.017121169572086058	0.014762199968890232	0.019526519870204245	0.02426924459443984	0.02617997614108518	0.027535004664836202	0.027926869215150717	0.0497201159795061	0.01567611183252972	0.01331844354146267	0.01232481680633879	0.012385498242045056	0.011416347155859928	0.011750588249358625
12	0.001150025177918752	0.0013197981694088791	0.0011373123634709347	0.0011803818342927938	0.0011969816768475094	0.0013917766969608314	0.001300601946474682	0.0015131572459741412	0.0016900206788037807	0.0016288104811258918	0.0017789404611559243	0.0027150739274364438	0.003711706996500837	0.0034281648980662594	0.0032502394473857585	0.0028689813108003256	0.0032358917659590838	0.0028918503157401615
13	0.0007753755416163373	0.0011257529947078925	0.0008917533420320173	0.0009701467676504588	0.0010222654717266374	0.0009592454559462014	0.0011331781538425568	0.0012444807373960054	0.0010079480180647908	0.0012780425243218028	0.001625665408939088	0.0018488285071255688	0.002885918650463862	0.002425109474986239	0.0025735954302033358	0.0025530982569993716	0.002361687607429131	0.0022006264957429825
14	0.0007750131681332044	0.0012747925687666224	0.0009067015985852208	0.001007656386020985	0.0009535020324874165	0.0007415932132674993	0.000995523399258228	0.0012343320118026876	0.0013016593594286452	0.0013802408998188232	0.00139980795190909	0.001574942107930313	0.002806089600817707	0.0023570109511771853	0.002280264722438064	0.0024778019032811937	0.0023155538540694668	0.0022428799431911724
15	0.0009496091400570185	0.0010142049130173454	0.0007329114862841165	0.0008361646601856316	0.0010201671702855031	0.0006978205999808448	0.001129406194599493	0.001333908827009805	0.0012147931556533774	0.001313609908179295	0.0015261382179255162	0.0022292252510343067	0.0029498378828991968	0.002336890211024166	0.002410506759650767	0.002370553001227807	0.0023053963308547684	0.0023182545490038485
16	0.0008837786839251991	0.000887687786441619	0.0008760329363466925	0.0008352512632903365	0.0009107716473710655	0.000984222988046177	0.0008929760003814507	0.001233621785751642	0.0010579820827561646	0.0012177824468837465	0.001765623845237045	0.0017021743120728993	0.002712857167259035	0.0022811678959397935	0.0022482581863686947	0.0018760735743763865	0.002424932856082969	0.0024142773350083317
17	0.0009105009036550498	0.0009430509979187165	0.000934964407675561	0.0008971916004369099	0.0006065493558991822	0.0008328346661161518	0.0009540232686518764	0.001269360954871113	0.0013878948703490849	0.0012876241899230562	0.0013149472879942726	0.0019730359365138506	0.0024878402316861935	0.002031443675398861	0.0020992927302440254	0.0021756790236169728	0.0021242537027705154	0.0024119694706028704
