# Supplementary material for: Complementary encoding of spatial information in hippocampal astrocytes
Source: PLoS Biol. 2022 Mar 3;20(3):e3001530. doi: 10.1371/journal.pbio.3001530 (PMC8893713; doi:10.1371/journal.pbio.3001530)
Supplement: S5 Data — (ZIP) [file pbio.3001530.s037.zip › S5_Data/HeatMap_S18_Fig/heatmap_astro_9.csv]

	0	1	2	3	4	5	6	7	8
0	0.016766570796875525	0.01569569138302316	0.016440610738428195	0.006919804592906183	0.008449190728538588	0.01050803063764758	0.005853201161620061	0.005163093316334442	0.0057733093625862205
1	0.01401136324324398	0.01460845979838874	0.01610697589052367	0.005831475343185331	0.006780577080539877	0.0084406929321221	0.00488582740899858	0.004937711938799587	0.004431434346676339
2	0.01469980440667727	0.016159034073686327	0.016107960449035282	0.006260991569602895	0.007141239038424365	0.008850081777876738	0.005587864686338517	0.004937136613137085	0.004987299533597878
3	0.0059277862917485845	0.006192194413405116	0.00577685275004021	0.017066720818718992	0.02033817647712706	0.026612282005109997	0.006355040852130961	0.00570070861125282	0.005997319390752458
4	0.0066729064300856756	0.006922634697443573	0.007162985030859922	0.020390537828983642	0.023689077467625063	0.03206290789747691	0.006350467777629352	0.006366777683600539	0.006750605610049024
5	0.024736740687038208	0.026080313036119053	0.02651847449602696	0.04878610531699623	0.05925254980709436	0.08084130307944988	0.022646644476186	0.020482165627199234	0.021268591008871466
6	0.0036736772789483243	0.00359814788519006	0.0040137674960792164	0.0044804948359015	0.005010743888331198	0.006645066664088808	0.01599190153187775	0.013450348024761217	0.013348143758688783
7	0.00353709681664431	0.004015470743593247	0.003727118372290055	0.004779966987402375	0.005753596149576132	0.007376169563503298	0.013646106233401801	0.012106233343344285	0.01029953452678281
8	0.00365109894682974	0.003635997307790297	0.0036750723722820833	0.0042204423184289165	0.005108423140473374	0.006586087189211482	0.012197823697623074	0.010136683989663015	0.012050484519457028
