# Supplementary material for: Complementary encoding of spatial information in hippocampal astrocytes
Source: PLoS Biol. 2022 Mar 3;20(3):e3001530. doi: 10.1371/journal.pbio.3001530 (PMC8893713; doi:10.1371/journal.pbio.3001530)
Supplement: S5 Data — (ZIP) [file pbio.3001530.s037.zip › S5_Data/HeatMap_S18_Fig/heatmap_neuro_12.csv]

	0	1	2	3	4	5	6	7	8	9	10	11
0	0.009453085228964169	0.011551061524953698	0.011133860236093952	0.009889764646768356	0.00383436608443642	0.004608881609047745	0.004347001530259316	0.005926126289247694	0.0024411440638544076	0.002515833849979812	0.0024285700984811257	0.0024384814693382594
1	0.00918547245043775	0.010516457606967462	0.010898960806773559	0.010315925309277158	0.0036643695296563004	0.0044488987582903755	0.004243352042234092	0.0058245306428654445	0.002730546134189082	0.0022865375319333107	0.0023432186397616085	0.002330098627050706
2	0.008650694500736399	0.009741630899048176	0.010056863138760287	0.009490905487355535	0.0035142426185090477	0.003795960866651502	0.004509614502968279	0.005863896323039805	0.002536542923303675	0.0022124391745610406	0.0025107812829176113	0.002340791169134587
3	0.007105631843510791	0.009034140229082145	0.009054040964019319	0.008026901563370555	0.0028952302296387923	0.003355189149352578	0.00397065889737684	0.004533598779356306	0.002026376750992639	0.0017916456917190218	0.0020697164946530213	0.0019811695786686955
4	0.002171983668300746	0.0024738185258798544	0.002955813833859268	0.002752773702469241	0.009702336637231558	0.012887885672129352	0.013054573471874631	0.017343099032960007	0.0028883333183513456	0.0023767702511514745	0.002444477937987549	0.0026986637180052573
5	0.0032057822651415237	0.0036147837219480446	0.0033408144880093904	0.003028156841538213	0.012035551809455225	0.014852919472450026	0.015625472983724173	0.02005835900265301	0.003250174899916758	0.003092550374837155	0.0031141321767774277	0.003022299975041078
6	0.0028841751819954436	0.0038011556615700384	0.0037523969243861686	0.003773290494415536	0.011795213073242626	0.01403406877556722	0.014560862988391033	0.019768192169972075	0.0034427534434824645	0.0030982541491193882	0.0033983563915724584	0.0034249409766339265
7	0.01471499886985181	0.016488266743979116	0.017940599018787043	0.015825052442828502	0.026904443865595297	0.03238945687233544	0.03608225424584278	0.052906857209214064	0.017323909582133704	0.014448407785328004	0.013067316111009336	0.01378223134173548
8	0.0019434425570670128	0.002212563483529942	0.0025373499564156554	0.002083950996057363	0.002652374526327633	0.0029618566293688597	0.003573548219672347	0.004401638764733622	0.010445202739152998	0.009785074708820748	0.009133111002837301	0.009268665719199974
9	0.0017240848295212352	0.0022455957425200532	0.001700608061819931	0.0019456532616232607	0.0028948390138305445	0.003272312150279355	0.003391787924051953	0.004666597167495765	0.008600887905238892	0.008123867222757554	0.00768541087879343	0.007982483871870385
10	0.002507603903004673	0.0024738757669369037	0.002266578242894265	0.0023358071327767775	0.0029379258690265062	0.0037031949884133606	0.003554675753699126	0.004380418320694416	0.008027346141895028	0.008128889481294683	0.007331058150177858	0.007812025628249208
11	0.0018394090542847652	0.001997703231661959	0.0017711156660195698	0.0017002051250841843	0.0022272227826216286	0.0028031262575902633	0.0031947835334870944	0.004228968099481331	0.007002624064338234	0.006861603030536439	0.006448626402921907	0.007208116169654272
