# Supplementary material for: Complementary encoding of spatial information in hippocampal astrocytes
Source: PLoS Biol. 2022 Mar 3;20(3):e3001530. doi: 10.1371/journal.pbio.3001530 (PMC8893713; doi:10.1371/journal.pbio.3001530)
Supplement: S5 Data — (ZIP) [file pbio.3001530.s037.zip › S5_Data/HeatMap_S18_Fig/heatmap_neuro_15.csv]

	0	1	2	3	4	5	6	7	8	9	10	11	12	13	14
0	0.004857690627627209	0.006645788179058099	0.005863210755325585	0.006068348718514744	0.0052136153806015715	0.0020270285374668884	0.0023393547964500735	0.002278310740274573	0.0022865793860168747	0.003127648199587693	0.0012907457993469875	0.001372001911926987	0.0011571808466145082	0.0011571996237395223	0.0012498692765441596
1	0.005816214613339154	0.006415329470667153	0.006437734329520004	0.006372843349768056	0.0060614107462681885	0.0021695426200149547	0.0027325317614080784	0.002686352353808506	0.003028745346043724	0.004027005129799844	0.0015115077626985086	0.001737834201885778	0.001725734296091193	0.0016609566951708199	0.0016264669116249693
2	0.004686492533931751	0.005652979638392883	0.006032366062900469	0.006002516184210649	0.005749721488262121	0.0020523199655289137	0.002394375244202325	0.0027032614356530815	0.0026381217600312955	0.0034017079738735616	0.0016598487830998395	0.0013657884470066129	0.0016135342297657813	0.0014989173780654665	0.0018310637423069888
3	0.004629716491070531	0.005973912114294208	0.005190873573145519	0.005215306702244431	0.005095881718900149	0.0024644065181812316	0.0027287774368157766	0.002701549033865078	0.002823534257878926	0.0035881920733227754	0.001793856199341403	0.0013263329405747341	0.001418168165304685	0.0013475004629242182	0.0015632347177839843
4	0.004114393596296656	0.005136585753244861	0.004762836083690231	0.004915978263480823	0.004674039037308849	0.002197069231524101	0.002438436619662847	0.002252141801497382	0.0026214019610414875	0.003788941132919237	0.001458632383077073	0.0013028134090103936	0.0016753685383589236	0.0013026206969236741	0.0013002916447632244
5	0.0013863070460226846	0.0018144668947011563	0.0017899044253247341	0.0020094917168908062	0.0016395164317517528	0.006008548495487715	0.00710520247670601	0.007781996332655933	0.007680522361515047	0.011680760186586321	0.0018648924564603985	0.0015934800067372947	0.0016280598561782406	0.0017180566221484095	0.001649953312393499
6	0.00171191429040388	0.0020820617310937585	0.001887108893385759	0.0022430159556748926	0.0018865343141308453	0.006613983168162243	0.009045771645238	0.008612685781883666	0.009201068212586646	0.012563166455059739	0.002038507778179854	0.0017038999461140918	0.001943244197132818	0.0020013979793869303	0.00164820428208481
7	0.0015785993281971277	0.0018127983151711624	0.0016348040835610178	0.0016393389937616222	0.001571228443424877	0.0061191523438761585	0.006444823036295904	0.00685070613093671	0.007822257244699557	0.010496283684941212	0.0021560326704818757	0.0015733748129793785	0.0014192253511344309	0.001910848049518147	0.0017157153269697504
8	0.0024471509033286783	0.0029543517292594957	0.0023991265366874602	0.0027414772059161704	0.002320707959858511	0.005980090864007648	0.00811806656908909	0.008149780746258486	0.009078026868374488	0.010883399462869413	0.0024621616218852417	0.0024556236311909685	0.002394512479445037	0.0023546325279881542	0.0030115916744778244
9	0.012690682180399772	0.017352145564976554	0.016471741914705764	0.017567252943585198	0.015455688467846573	0.02190052509644314	0.02707546362387664	0.0300672632378708	0.03102925997636148	0.05115281096215059	0.01875200994656149	0.014985086342202008	0.014272113151536148	0.014580176777671655	0.013113877695716937
10	0.001246215963977727	0.001240705199052689	0.0014615788090489954	0.0013847584144783217	0.0013096696515648481	0.001538716160833398	0.001892665668227024	0.002153547008065347	0.0017920537161490021	0.0024731095738241035	0.005413158446476998	0.005089961783144772	0.0048773932617595375	0.005003794221622635	0.005013189749181571
11	0.0014178081705243618	0.0016255510107510917	0.0016535385322644467	0.0017604294208019885	0.0015197205900200734	0.001706917094317375	0.002227050245768204	0.0025032086713929723	0.0026492680109937872	0.003626497857766204	0.005533855254178662	0.004840117810258951	0.004770021476681189	0.005026230897803979	0.005534566920530114
12	0.0009729791771640139	0.0014072644314744242	0.0012636723515687957	0.0013173124834706658	0.0011207873046855683	0.0014829397782391994	0.0022803829710541586	0.0020234974480663644	0.0020443991584298093	0.0027036633678832367	0.0045640453375204735	0.0041789053644856276	0.004008936211987947	0.0043096538228282	0.004147970851751197
13	0.0012194636621473513	0.0016347132556313677	0.0012859016511486835	0.0012576591782418193	0.001252761239043953	0.0016809292128765396	0.0020267148088228435	0.002076299599455675	0.001614415869994853	0.0030769584377929385	0.00432547240027771	0.004041682280606623	0.0037747152340173538	0.0037078812450588934	0.0037350424618216933
14	0.0011394410282848369	0.0012883362336655413	0.0011516440756805964	0.001310642852756756	0.0011990494627237378	0.001523001600576361	0.0016167860125927277	0.0019602418400898667	0.0018792118112495421	0.0026713089310794816	0.003726661508945514	0.0036091927102395492	0.003568522295144487	0.0035708163085022182	0.003436523616008602
