# Supplementary material for: Complementary encoding of spatial information in hippocampal astrocytes
Source: PLoS Biol. 2022 Mar 3;20(3):e3001530. doi: 10.1371/journal.pbio.3001530 (PMC8893713; doi:10.1371/journal.pbio.3001530)
Supplement: S5 Data — (ZIP) [file pbio.3001530.s037.zip › S5_Data/HeatMap_S18_Fig/heatmap_neuro_18.csv]

	0	1	2	3	4	5	6	7	8	9	10	11	12	13	14	15	16	17
0	0.0034361223688903777	0.004505701287948916	0.0035855806094033716	0.0036234176698335878	0.003843715785882351	0.0035264646117678937	0.0015324538468058147	0.0015692925711555887	0.001940245019499505	0.0017326824512413905	0.0020774967173883864	0.0025346162010993767	0.0009920093080375493	0.0009334843111505965	0.0010776304309637495	0.0008944163023723064	0.000918014064867827	0.0011834587803588802
1	0.003684623326507516	0.004934737396765804	0.00436384959026817	0.004514506424320378	0.004534277648404138	0.004751819821270372	0.0019617338822640567	0.0017770221351355753	0.0019990731459682345	0.0019430661723627426	0.002229883251049362	0.003112727575942076	0.0012141380576315048	0.0011984234408528862	0.0010471797616063952	0.0010719426620404923	0.001144993386334125	0.0012369386791904367
2	0.003324022058759078	0.004327866426080704	0.0036158757781701856	0.0037662233301528833	0.004086230233093614	0.003771825890963126	0.0014083292535504107	0.001681534699819745	0.0016448658283053262	0.0018150829345805759	0.0017099415294475526	0.0025101994087712476	0.0010840757232492852	0.0007896548375814143	0.0010539635318606649	0.000868308153059862	0.0009965982140817935	0.0009026239573305138
3	0.0032002293451028657	0.003649410268785265	0.003348996230456964	0.003567188200164063	0.004144455708898073	0.0033080664014335528	0.0014382304354727251	0.0014529400148042687	0.0017486766183447792	0.001806782669411526	0.0015128926607958998	0.0022491128402124176	0.0010457377467247267	0.0007376220511498961	0.0008472960184748181	0.0008302840733654739	0.0008883320660847974	0.0008903921974447146
4	0.002999097179763342	0.003967965618914892	0.003582982736400568	0.0034473036442991194	0.0038032259581176732	0.0034433077504298845	0.0017099790810542193	0.0024404359957268455	0.0019283891659232714	0.002045874461192687	0.0018318780921769938	0.003206880481678474	0.001026646743688797	0.001009752610665617	0.0007592084569746309	0.0008844253472326663	0.001002584025015141	0.0009928411426358959
5	0.0028526490878648513	0.0032898625121038166	0.0031597814619154893	0.003018978939550186	0.0034195661853640997	0.002643544348980476	0.0012270815223988608	0.0012270840431577435	0.0015630880044588272	0.0014542561738156061	0.0016397555801951373	0.002226632438903891	0.0008690767115044329	0.0007664984711837496	0.000867445966560272	0.0008944751665230228	0.0009119975175103489	0.0011100317236427545
6	0.0010364685570044775	0.0012621595719281976	0.0012355845864332584	0.0011050176470748527	0.0011722125585656973	0.00108964607089354	0.003705384125066496	0.0045189846789121906	0.004412892277737159	0.005437737998930965	0.005305167386352125	0.007852052286694333	0.0012002188194592345	0.0011600812761490735	0.0011798035319557723	0.0009764131438729507	0.0010644020600876624	0.001082115133347957
7	0.0019926745833538572	0.002365338738368023	0.002015071647759263	0.0021423426605761127	0.0022508260949853933	0.002083741381691908	0.004462955580591652	0.005557649353628452	0.006266965519786441	0.006535676101514936	0.007300725486990864	0.008500074472539506	0.0020621780169699532	0.0017524675842833222	0.001628964493631971	0.001987541874817505	0.001944621348925156	0.0016525972709206546
8	0.0009867213378418728	0.0012248142385729698	0.0012433499208012616	0.0013278395249568514	0.0013273420152552927	0.0009174549739373858	0.004103276404150782	0.00522671394676394	0.0051393805227778235	0.005306117267666218	0.005491233864368153	0.00796825799954272	0.0013843727083130062	0.0014149627616263055	0.001150890623074878	0.0013531668842208862	0.001090020814630794	0.001126213249645371
9	0.001244054613171592	0.0014783993806639828	0.001322061966618474	0.0016169461759342372	0.0014301106567052926	0.0012735082685954354	0.003876926271305434	0.004875905245859069	0.004813105201842158	0.005155292415475749	0.005842308046057485	0.007489133136805362	0.0013978848717228272	0.0012621744064809709	0.0009098045104677144	0.0012250748126152755	0.0010719199731086806	0.0010665199049527771
10	0.0019960025949831445	0.0021281733216409592	0.002160459847736771	0.0022274170709740884	0.00217525246352035	0.002396087333817923	0.004987585534576406	0.006136709948148467	0.0060912593868705225	0.005916020508273451	0.006717645971971759	0.008793070161066816	0.0021563234607653112	0.001792570135591833	0.0022135990959143955	0.001905435283017945	0.0021331642557947173	0.0023983402431666896
11	0.009873909790949017	0.012929883376207154	0.012578095660429637	0.013107384776953829	0.014635861849061902	0.012517764028395162	0.01650226694636087	0.020397952932272232	0.023897332013472904	0.024222754399989246	0.024730532948446095	0.04476968351737896	0.01526827458803287	0.013095976052933255	0.011652191657444839	0.010592410939165386	0.011461096172996859	0.010969093044805945
12	0.0010976212288865226	0.0011193599374436348	0.0011520800814875428	0.0011083904339274373	0.0011530440108853067	0.0011112766139733923	0.0011991021307123898	0.0015461626160307882	0.001621391688924857	0.0017171735470694212	0.0017441319560089527	0.002115163746019672	0.004402426424162099	0.004074531312936862	0.003562758494154915	0.003822161068700956	0.003986347543658662	0.003697308898725556
13	0.0008365450561557938	0.0008746212361201298	0.0010153511426780144	0.0007717017098555578	0.0008934305907228306	0.000729666503516305	0.0010596859114737952	0.001017146683160196	0.0011905201923842915	0.0013669750543505701	0.0012697242999449186	0.0019983906545299464	0.0035088790974589427	0.0024223218136915432	0.0031241515857398133	0.002949181379339746	0.0029161709110735474	0.003047035353245429
14	0.0008233620368198508	0.0009509287118077189	0.0009294891102503103	0.000959106214661793	0.0009373338407480292	0.0009839973222175906	0.0011319326252286442	0.001329376649965232	0.0012264128986630566	0.00133719541524239	0.0015059383480704118	0.002048826429741496	0.0033775377737025884	0.0027960493329552373	0.0031821574231339373	0.0028014576912656296	0.0030348095359724408	0.003185452669084368
15	0.0007559356986942718	0.0010062272958392205	0.0008601022346136901	0.000846986903660535	0.0007532410745349814	0.0007630594136338112	0.0010538569884767227	0.0014561112573594388	0.001320930759075352	0.0012506014511298234	0.0013511011868107144	0.0016924284759322055	0.0031073825279611163	0.0026285625675604636	0.0027551312487001604	0.0026854697105919093	0.0026860729095111186	0.0025218708676526137
16	0.0007904600577259715	0.0010548328335226792	0.0008591316529552358	0.0009971436395191594	0.0009362922034487864	0.0008908274664018951	0.001112321731124208	0.0014748876580988667	0.0013182951982668772	0.0015148975410650119	0.0012756848614203366	0.001877925409352695	0.0028704305152728597	0.002642253057494637	0.0023134775752830113	0.0029480911435503516	0.002618820913588229	0.0029524896089671345
17	0.0006986079031567707	0.0009776559197463874	0.0008325283344238772	0.0008996757794228305	0.0010103989753909885	0.0008209415400611329	0.0012689600936923442	0.0013085668178215932	0.0013125041866202062	0.0015300595854961074	0.0016223729064925863	0.0018190314162878612	0.00313939558002633	0.002930503126834998	0.002597182987139829	0.0026677661192580906	0.002628685573546265	0.002392748045556153
