# Supplementary material for: Complementary encoding of spatial information in hippocampal astrocytes
Source: PLoS Biol. 2022 Mar 3;20(3):e3001530. doi: 10.1371/journal.pbio.3001530 (PMC8893713; doi:10.1371/journal.pbio.3001530)
Supplement: S5 Data — (ZIP) [file pbio.3001530.s037.zip › S5_Data/HeatMap_S18_Fig/heatmap_neuro_9.csv]

	0	1	2	3	4	5	6	7	8
0	0.022030140977590595	0.02173851130955336	0.022112140297835526	0.007683174536162912	0.009121142647077132	0.011399588962783801	0.005670517823828365	0.004963880114420798	0.004936712922064966
1	0.018320917901411108	0.019486126612797357	0.02015062538923498	0.006777375869962113	0.007958774047412558	0.010453841283212771	0.004539859118226821	0.004399662067435426	0.004321448126929741
2	0.01671783753185445	0.018671719555522305	0.01880150247657434	0.0063191253117618	0.007195496055688925	0.009702455563692104	0.004188140914325212	0.0036725012398168347	0.0044641868755235315
3	0.004853541527466037	0.005200652835446678	0.005170840389772283	0.022051630946524584	0.02707818955610364	0.03582753033341664	0.004821870008252841	0.004620856572391099	0.004457509719464584
4	0.005556749124916232	0.00519173059820532	0.006137740987747869	0.022556615543735076	0.026951037662703483	0.03495213483107605	0.005657848674869373	0.005227009260859456	0.004724456777089239
5	0.014480594525584518	0.014844099448987609	0.015235500457563868	0.036209941541714884	0.04554566997803773	0.062371397549292086	0.01587249451961722	0.013012711855325813	0.013713205110716277
6	0.003649584676223866	0.003934528422990779	0.00431584240652607	0.006233991012735369	0.006768713387450748	0.008829446806566034	0.020095536825043878	0.018226773905909575	0.018210691631982998
7	0.004249881083994232	0.004309774257019597	0.004080061150747481	0.00639575827266576	0.005853991820112024	0.007813188776247062	0.016989801423572395	0.0156224075370961	0.016439045082772104
8	0.003817797549050586	0.0035308002981165737	0.003525564039563167	0.004508926576863568	0.005050558623143757	0.006573037640200247	0.01567880851806999	0.013535056594837126	0.013639465810918567
