# Supplementary material for: Complementary encoding of spatial information in hippocampal astrocytes
Source: PLoS Biol. 2022 Mar 3;20(3):e3001530. doi: 10.1371/journal.pbio.3001530 (PMC8893713; doi:10.1371/journal.pbio.3001530)
Supplement: S5 Data — (ZIP) [file pbio.3001530.s037.zip › S5_Data/HeatMap_S6_Fig_and_S22_Fig/051_both_bin_12.csv]

	0	1	2	3	4	5	6	7	8	9	10	11
0	0.004344048653344918	0.0	0.0034752389226759338	0.0026064291920069507	0.0026064291920069507	0.0026064291920069507	0.004344048653344918	0.0026064291920069507	0.006081668114682885	0.006081668114682885	0.02693310165073849	0.05821025195482189
1	0.0017376194613379669	0.0034752389226759338	0.0008688097306689834	0.0017376194613379669	0.0	0.0017376194613379669	0.0008688097306689834	0.0017376194613379669	0.004344048653344918	0.019113814074717638	0.035621198957428324	0.02432667245873154
2	0.0026064291920069507	0.0017376194613379669	0.0017376194613379669	0.0008688097306689834	0.0008688097306689834	0.0026064291920069507	0.0017376194613379669	0.0008688097306689834	0.009556907037358819	0.015638575152041704	0.01216333622936577	0.006081668114682885
3	0.0008688097306689834	0.0034752389226759338	0.0017376194613379669	0.0	0.004344048653344918	0.0008688097306689834	0.0008688097306689834	0.013900955690703735	0.011294526498696786	0.011294526498696786	0.004344048653344918	0.004344048653344918
4	0.0026064291920069507	0.0034752389226759338	0.0034752389226759338	0.0017376194613379669	0.0008688097306689834	0.010425716768027803	0.026064291920069503	0.044309296264118156	0.01998262380538662	0.006081668114682885	0.0026064291920069507	0.005212858384013901
5	0.0026064291920069507	0.0008688097306689834	0.0017376194613379669	0.0	0.0034752389226759338	0.023457862728062554	0.02519548218940052	0.020851433536055605	0.0026064291920069507	0.0034752389226759338	0.0017376194613379669	0.0
6	0.0	0.0026064291920069507	0.0069504778453518675	0.008688097306689836	0.02693310165073849	0.035621198957428324	0.020851433536055605	0.009556907037358819	0.009556907037358819	0.0017376194613379669	0.0034752389226759338	0.0034752389226759338
7	0.0026064291920069507	0.0034752389226759338	0.008688097306689836	0.018245004344048653	0.02432667245873154	0.01737619461337967	0.0034752389226759338	0.0017376194613379669	0.0017376194613379669	0.0017376194613379669	0.0017376194613379669	0.0026064291920069507
8	0.0008688097306689834	0.0034752389226759338	0.011294526498696786	0.007819287576020852	0.010425716768027803	0.0008688097306689834	0.0	0.0017376194613379669	0.0008688097306689834	0.0017376194613379669	0.0008688097306689834	0.0017376194613379669
9	0.0034752389226759338	0.019113814074717638	0.018245004344048653	0.016507384882710686	0.0069504778453518675	0.0017376194613379669	0.0008688097306689834	0.0017376194613379669	0.0017376194613379669	0.0008688097306689834	0.0	0.0034752389226759338
10	0.01998262380538662	0.023457862728062554	0.016507384882710686	0.004344048653344918	0.0017376194613379669	0.0026064291920069507	0.0034752389226759338	0.0026064291920069507	0.0017376194613379669	0.0017376194613379669	0.0017376194613379669	0.0017376194613379669
11	0.015638575152041704	0.011294526498696786	0.0008688097306689834	0.0	0.0	0.0008688097306689834	0.0026064291920069507	0.0034752389226759338	0.0034752389226759338	0.0008688097306689834	0.0008688097306689834	0.0026064291920069507
