# Supplementary material for: Complementary encoding of spatial information in hippocampal astrocytes
Source: PLoS Biol. 2022 Mar 3;20(3):e3001530. doi: 10.1371/journal.pbio.3001530 (PMC8893713; doi:10.1371/journal.pbio.3001530)
Supplement: S5 Data — (ZIP) [file pbio.3001530.s037.zip › S5_Data/HeatMap_S6_Fig_and_S22_Fig/051_both_bin_20.csv]

	0	1	2	3	4	5	6	7	8	9	10	11	12	13	14	15	16	17	18	19
0	0.0017376194613379669	0.0008688097306689834	0.0	0.0017376194613379669	0.0017376194613379669	0.0008688097306689834	0.0008688097306689834	0.0017376194613379669	0.0008688097306689834	0.0026064291920069507	0.0017376194613379669	0.0017376194613379669	0.0008688097306689834	0.005212858384013901	0.0034752389226759338	0.0008688097306689834	0.0017376194613379669	0.007819287576020852	0.015638575152041704	0.01998262380538662
1	0.0026064291920069507	0.0026064291920069507	0.0017376194613379669	0.0	0.0008688097306689834	0.0008688097306689834	0.0	0.0008688097306689834	0.0008688097306689834	0.0	0.0008688097306689834	0.0	0.0	0.0017376194613379669	0.0008688097306689834	0.005212858384013901	0.008688097306689836	0.015638575152041704	0.009556907037358819	0.018245004344048653
2	0.0	0.0	0.0008688097306689834	0.0008688097306689834	0.0	0.0	0.0	0.0	0.0	0.0	0.0	0.0026064291920069507	0.0008688097306689834	0.0	0.0026064291920069507	0.004344048653344918	0.004344048653344918	0.009556907037358819	0.014769765421372719	0.007819287576020852
3	0.0008688097306689834	0.0	0.0	0.0	0.0008688097306689834	0.0	0.0	0.0008688097306689834	0.0	0.0034752389226759338	0.0017376194613379669	0.0	0.0008688097306689834	0.0008688097306689834	0.0017376194613379669	0.008688097306689836	0.008688097306689836	0.004344048653344918	0.007819287576020852	0.0017376194613379669
4	0.0008688097306689834	0.0	0.0008688097306689834	0.0	0.0	0.0	0.0	0.0	0.0008688097306689834	0.0	0.0017376194613379669	0.0	0.0	0.0008688097306689834	0.0069504778453518675	0.0026064291920069507	0.010425716768027803	0.0034752389226759338	0.0034752389226759338	0.0008688097306689834
5	0.0	0.0008688097306689834	0.0	0.0	0.0008688097306689834	0.0	0.0	0.0008688097306689834	0.0	0.0	0.0	0.0017376194613379669	0.005212858384013901	0.0069504778453518675	0.0008688097306689834	0.004344048653344918	0.006081668114682885	0.0	0.0008688097306689834	0.0008688097306689834
6	0.0008688097306689834	0.0008688097306689834	0.0	0.0	0.0008688097306689834	0.0008688097306689834	0.0008688097306689834	0.0008688097306689834	0.0017376194613379669	0.0008688097306689834	0.0008688097306689834	0.0069504778453518675	0.004344048653344918	0.006081668114682885	0.0026064291920069507	0.004344048653344918	0.0	0.0	0.0	0.0026064291920069507
7	0.0	0.0	0.0017376194613379669	0.0008688097306689834	0.0008688097306689834	0.0	0.0008688097306689834	0.0008688097306689834	0.0017376194613379669	0.0034752389226759338	0.004344048653344918	0.008688097306689836	0.013032145960034752	0.0069504778453518675	0.0069504778453518675	0.0	0.0	0.0	0.0017376194613379669	0.0008688097306689834
8	0.0026064291920069507	0.0034752389226759338	0.0008688097306689834	0.0026064291920069507	0.0017376194613379669	0.0017376194613379669	0.0017376194613379669	0.0017376194613379669	0.005212858384013901	0.011294526498696786	0.011294526498696786	0.02519548218940052	0.013032145960034752	0.010425716768027803	0.0	0.0017376194613379669	0.0017376194613379669	0.0017376194613379669	0.0	0.0034752389226759338
9	0.0008688097306689834	0.0	0.0008688097306689834	0.0	0.0017376194613379669	0.0017376194613379669	0.0	0.0017376194613379669	0.005212858384013901	0.009556907037358819	0.011294526498696786	0.008688097306689836	0.0069504778453518675	0.0017376194613379669	0.0017376194613379669	0.0017376194613379669	0.0017376194613379669	0.0017376194613379669	0.0	0.0
10	0.0008688097306689834	0.0	0.004344048653344918	0.0	0.0008688097306689834	0.0017376194613379669	0.0017376194613379669	0.0069504778453518675	0.014769765421372719	0.0069504778453518675	0.011294526498696786	0.0069504778453518675	0.0034752389226759338	0.0034752389226759338	0.0026064291920069507	0.0026064291920069507	0.0017376194613379669	0.0008688097306689834	0.0	0.0008688097306689834
11	0.0	0.0008688097306689834	0.0	0.0	0.0026064291920069507	0.0026064291920069507	0.006081668114682885	0.013900955690703735	0.010425716768027803	0.01216333622936577	0.005212858384013901	0.0026064291920069507	0.0008688097306689834	0.0008688097306689834	0.0008688097306689834	0.0	0.0008688097306689834	0.0	0.0034752389226759338	0.0026064291920069507
12	0.004344048653344918	0.0008688097306689834	0.0026064291920069507	0.004344048653344918	0.006081668114682885	0.010425716768027803	0.008688097306689836	0.007819287576020852	0.011294526498696786	0.0069504778453518675	0.0	0.0017376194613379669	0.0008688097306689834	0.0008688097306689834	0.0017376194613379669	0.0026064291920069507	0.0026064291920069507	0.0008688097306689834	0.0017376194613379669	0.0017376194613379669
13	0.0	0.0008688097306689834	0.0008688097306689834	0.0	0.0026064291920069507	0.005212858384013901	0.0026064291920069507	0.004344048653344918	0.0026064291920069507	0.0	0.0	0.0026064291920069507	0.0	0.0026064291920069507	0.0008688097306689834	0.0	0.0	0.0	0.0008688097306689834	0.0008688097306689834
14	0.0008688097306689834	0.0008688097306689834	0.0	0.0034752389226759338	0.005212858384013901	0.0026064291920069507	0.005212858384013901	0.0034752389226759338	0.0	0.0	0.0	0.0	0.0	0.0017376194613379669	0.0	0.0	0.0	0.0008688097306689834	0.0017376194613379669	0.0008688097306689834
15	0.0008688097306689834	0.0034752389226759338	0.004344048653344918	0.01216333622936577	0.0069504778453518675	0.0069504778453518675	0.006081668114682885	0.0026064291920069507	0.0008688097306689834	0.0	0.0	0.0	0.0	0.0008688097306689834	0.0008688097306689834	0.0008688097306689834	0.0	0.0008688097306689834	0.0	0.0008688097306689834
16	0.0	0.006081668114682885	0.010425716768027803	0.0034752389226759338	0.007819287576020852	0.0034752389226759338	0.0	0.0	0.0	0.0	0.0	0.0	0.0	0.0	0.0	0.0008688097306689834	0.0008688097306689834	0.0	0.0	0.0017376194613379669
17	0.004344048653344918	0.0069504778453518675	0.004344048653344918	0.008688097306689836	0.0026064291920069507	0.0008688097306689834	0.0017376194613379669	0.0008688097306689834	0.0	0.0017376194613379669	0.0017376194613379669	0.0008688097306689834	0.0008688097306689834	0.0008688097306689834	0.0017376194613379669	0.0	0.0	0.0008688097306689834	0.0	0.0017376194613379669
18	0.007819287576020852	0.0026064291920069507	0.004344048653344918	0.0026064291920069507	0.0034752389226759338	0.0	0.0	0.0	0.0008688097306689834	0.0008688097306689834	0.0	0.0	0.0	0.0	0.0	0.0	0.0008688097306689834	0.0017376194613379669	0.0	0.0008688097306689834
19	0.007819287576020852	0.0069504778453518675	0.005212858384013901	0.0	0.0017376194613379669	0.0008688097306689834	0.0008688097306689834	0.0	0.0008688097306689834	0.0	0.0008688097306689834	0.0008688097306689834	0.0026064291920069507	0.0008688097306689834	0.0008688097306689834	0.0	0.0	0.0017376194613379669	0.0008688097306689834	0.0017376194613379669
