# Supplementary material for: Complementary encoding of spatial information in hippocampal astrocytes
Source: PLoS Biol. 2022 Mar 3;20(3):e3001530. doi: 10.1371/journal.pbio.3001530 (PMC8893713; doi:10.1371/journal.pbio.3001530)
Supplement: S5 Data — (ZIP) [file pbio.3001530.s037.zip › S5_Data/HeatMap_S6_Fig_and_S22_Fig/051_both_bin_4.csv]

	0	1	2	3
0	0.015638575152041704	0.013900955690703735	0.03388357949609035	0.20851433536055602
1	0.021720243266724587	0.04952215464813206	0.17289313640312773	0.03301476976542137
2	0.03909643788010426	0.157254561251086	0.04257167680278019	0.01216333622936577
3	0.13292788879235448	0.02519548218940052	0.019113814074717638	0.022589052997393572
