# Supplementary material for: Complementary encoding of spatial information in hippocampal astrocytes
Source: PLoS Biol. 2022 Mar 3;20(3):e3001530. doi: 10.1371/journal.pbio.3001530 (PMC8893713; doi:10.1371/journal.pbio.3001530)
Supplement: S5 Data — (ZIP) [file pbio.3001530.s037.zip › S5_Data/HeatMap_S6_Fig_and_S22_Fig/051_both_bin_8.csv]

	0	1	2	3	4	5	6	7
0	0.004344048653344918	0.0017376194613379669	0.004344048653344918	0.004344048653344918	0.0026064291920069507	0.009556907037358819	0.03388357949609035	0.0947002606429192
1	0.004344048653344918	0.004344048653344918	0.0008688097306689834	0.0026064291920069507	0.004344048653344918	0.019113814074717638	0.044309296264118156	0.03214596003475239
2	0.0069504778453518675	0.0069504778453518675	0.0034752389226759338	0.006081668114682885	0.023457862728062554	0.036490008688097306	0.01737619461337967	0.007819287576020852
3	0.005212858384013901	0.004344048653344918	0.0026064291920069507	0.03388357949609035	0.07471763683753258	0.030408340573414423	0.008688097306689836	0.006081668114682885
4	0.0008688097306689834	0.010425716768027803	0.038227628149435276	0.06602953953084274	0.03127715030408341	0.014769765421372719	0.004344048653344918	0.0034752389226759338
5	0.006081668114682885	0.022589052997393572	0.03301476976542137	0.01998262380538662	0.004344048653344918	0.0026064291920069507	0.0	0.004344048653344918
6	0.02432667245873154	0.044309296264118156	0.020851433536055605	0.004344048653344918	0.0017376194613379669	0.0034752389226759338	0.004344048653344918	0.005212858384013901
7	0.044309296264118156	0.018245004344048653	0.0017376194613379669	0.0034752389226759338	0.006081668114682885	0.0034752389226759338	0.0034752389226759338	0.006081668114682885
