# Supplementary material for: Complementary encoding of spatial information in hippocampal astrocytes
Source: PLoS Biol. 2022 Mar 3;20(3):e3001530. doi: 10.1371/journal.pbio.3001530 (PMC8893713; doi:10.1371/journal.pbio.3001530)
Supplement: S5 Data — (ZIP) [file pbio.3001530.s037.zip › S5_Data/HeatMap_S6_Fig_and_S22_Fig/051_neuro_obs_bin_24.csv]

	0	1	2	3	4	5	6	7	8	9	10	11	12	13	14	15	16	17	18	19	20	21	22	23
0	0.0	0.0008688097306689834	0.0	0.0008688097306689834	0.0008688097306689834	0.0	0.0	0.0	0.0	0.0017376194613379669	0.0008688097306689834	0.0	0.0008688097306689834	0.0026064291920069507	0.0008688097306689834	0.0008688097306689834	0.0	0.0026064291920069507	0.0008688097306689834	0.0017376194613379669	0.0008688097306689834	0.0008688097306689834	0.010425716768027803	0.009556907037358819
1	0.0008688097306689834	0.0	0.0008688097306689834	0.0	0.0	0.0008688097306689834	0.0017376194613379669	0.0017376194613379669	0.0017376194613379669	0.0	0.0008688097306689834	0.0	0.0	0.0	0.0	0.0	0.0008688097306689834	0.0008688097306689834	0.0017376194613379669	0.0	0.0069504778453518675	0.007819287576020852	0.008688097306689836	0.007819287576020852
2	0.0008688097306689834	0.0	0.0017376194613379669	0.0	0.0008688097306689834	0.0	0.0	0.0	0.0	0.0	0.0	0.0	0.0008688097306689834	0.0	0.0008688097306689834	0.0017376194613379669	0.0	0.0	0.0017376194613379669	0.0008688097306689834	0.008688097306689836	0.006081668114682885	0.006081668114682885	0.005212858384013901
3	0.0	0.0	0.0	0.0017376194613379669	0.0	0.0008688097306689834	0.0008688097306689834	0.0008688097306689834	0.0008688097306689834	0.0	0.0008688097306689834	0.0008688097306689834	0.0008688097306689834	0.0008688097306689834	0.0	0.0008688097306689834	0.0026064291920069507	0.0	0.0034752389226759338	0.004344048653344918	0.0026064291920069507	0.009556907037358819	0.007819287576020852	0.0026064291920069507
4	0.0026064291920069507	0.0017376194613379669	0.0008688097306689834	0.0	0.0008688097306689834	0.0034752389226759338	0.0017376194613379669	0.0008688097306689834	0.0	0.0008688097306689834	0.0008688097306689834	0.0026064291920069507	0.0017376194613379669	0.0034752389226759338	0.0026064291920069507	0.0017376194613379669	0.004344048653344918	0.005212858384013901	0.007819287576020852	0.0034752389226759338	0.009556907037358819	0.006081668114682885	0.0026064291920069507	0.0069504778453518675
5	0.0017376194613379669	0.0	0.0017376194613379669	0.0008688097306689834	0.0	0.0026064291920069507	0.0017376194613379669	0.0	0.0	0.0008688097306689834	0.0	0.0008688097306689834	0.0017376194613379669	0.0008688097306689834	0.0008688097306689834	0.0017376194613379669	0.0008688097306689834	0.0026064291920069507	0.005212858384013901	0.010425716768027803	0.0034752389226759338	0.0026064291920069507	0.0008688097306689834	0.0008688097306689834
6	0.0	0.0017376194613379669	0.0017376194613379669	0.0026064291920069507	0.0008688097306689834	0.0	0.0008688097306689834	0.0008688097306689834	0.0017376194613379669	0.0017376194613379669	0.0008688097306689834	0.0034752389226759338	0.0	0.0017376194613379669	0.0026064291920069507	0.0069504778453518675	0.0034752389226759338	0.0008688097306689834	0.0026064291920069507	0.0026064291920069507	0.0034752389226759338	0.0017376194613379669	0.0	0.0017376194613379669
7	0.0	0.0	0.0	0.0008688097306689834	0.0008688097306689834	0.0	0.0008688097306689834	0.0	0.0	0.0026064291920069507	0.0017376194613379669	0.0026064291920069507	0.004344048653344918	0.0	0.004344048653344918	0.0034752389226759338	0.0017376194613379669	0.0026064291920069507	0.0	0.0034752389226759338	0.0	0.0026064291920069507	0.0017376194613379669	0.0008688097306689834
8	0.0008688097306689834	0.0008688097306689834	0.0008688097306689834	0.0008688097306689834	0.0	0.0008688097306689834	0.0034752389226759338	0.0	0.004344048653344918	0.0	0.0017376194613379669	0.0008688097306689834	0.0017376194613379669	0.004344048653344918	0.008688097306689836	0.0069504778453518675	0.0026064291920069507	0.0017376194613379669	0.0	0.0	0.0	0.0	0.0026064291920069507	0.0008688097306689834
9	0.0	0.0	0.0017376194613379669	0.0	0.0017376194613379669	0.0008688097306689834	0.0008688097306689834	0.0	0.0017376194613379669	0.0	0.0017376194613379669	0.0026064291920069507	0.0017376194613379669	0.006081668114682885	0.013032145960034752	0.008688097306689836	0.0026064291920069507	0.0026064291920069507	0.0017376194613379669	0.0	0.0008688097306689834	0.0008688097306689834	0.0	0.0
10	0.0	0.0	0.0	0.0	0.0008688097306689834	0.0	0.0008688097306689834	0.0	0.0008688097306689834	0.0	0.0026064291920069507	0.0026064291920069507	0.004344048653344918	0.0034752389226759338	0.005212858384013901	0.0017376194613379669	0.0008688097306689834	0.0008688097306689834	0.0	0.0017376194613379669	0.0	0.0017376194613379669	0.0008688097306689834	0.0008688097306689834
11	0.0017376194613379669	0.0	0.0008688097306689834	0.0008688097306689834	0.0	0.0008688097306689834	0.0	0.0	0.0008688097306689834	0.0017376194613379669	0.004344048653344918	0.0069504778453518675	0.006081668114682885	0.005212858384013901	0.0026064291920069507	0.0017376194613379669	0.0026064291920069507	0.0	0.0008688097306689834	0.0	0.0008688097306689834	0.0	0.0008688097306689834	0.0
12	0.0	0.0	0.0	0.0017376194613379669	0.0017376194613379669	0.0017376194613379669	0.0008688097306689834	0.0017376194613379669	0.0017376194613379669	0.0034752389226759338	0.007819287576020852	0.006081668114682885	0.009556907037358819	0.0017376194613379669	0.005212858384013901	0.0026064291920069507	0.0034752389226759338	0.0008688097306689834	0.0008688097306689834	0.0008688097306689834	0.0008688097306689834	0.0	0.0	0.0
13	0.0017376194613379669	0.0	0.0	0.0	0.0	0.0	0.0	0.0008688097306689834	0.004344048653344918	0.007819287576020852	0.0017376194613379669	0.007819287576020852	0.0034752389226759338	0.0026064291920069507	0.0017376194613379669	0.0008688097306689834	0.0034752389226759338	0.0	0.0008688097306689834	0.0008688097306689834	0.0	0.0	0.0008688097306689834	0.0017376194613379669
14	0.0	0.0	0.0	0.0	0.0017376194613379669	0.0017376194613379669	0.0034752389226759338	0.0026064291920069507	0.0034752389226759338	0.0026064291920069507	0.004344048653344918	0.005212858384013901	0.0008688097306689834	0.0008688097306689834	0.0008688097306689834	0.0008688097306689834	0.0	0.0034752389226759338	0.0017376194613379669	0.0	0.0008688097306689834	0.0008688097306689834	0.0008688097306689834	0.0008688097306689834
15	0.0017376194613379669	0.0026064291920069507	0.0017376194613379669	0.0008688097306689834	0.0026064291920069507	0.005212858384013901	0.0034752389226759338	0.004344048653344918	0.005212858384013901	0.004344048653344918	0.005212858384013901	0.0034752389226759338	0.0	0.0008688097306689834	0.0	0.0008688097306689834	0.0017376194613379669	0.0017376194613379669	0.0017376194613379669	0.0008688097306689834	0.0008688097306689834	0.0	0.0026064291920069507	0.0017376194613379669
16	0.0	0.0	0.0	0.0	0.0	0.004344048653344918	0.0034752389226759338	0.0008688097306689834	0.004344048653344918	0.004344048653344918	0.004344048653344918	0.0008688097306689834	0.0026064291920069507	0.0017376194613379669	0.0017376194613379669	0.0017376194613379669	0.0	0.0	0.0	0.0	0.0	0.0	0.0017376194613379669	0.0008688097306689834
17	0.0	0.0008688097306689834	0.0008688097306689834	0.0008688097306689834	0.0034752389226759338	0.0026064291920069507	0.0017376194613379669	0.0034752389226759338	0.006081668114682885	0.0026064291920069507	0.0017376194613379669	0.0	0.0	0.0008688097306689834	0.0017376194613379669	0.0008688097306689834	0.0008688097306689834	0.0008688097306689834	0.0	0.0026064291920069507	0.0017376194613379669	0.0008688097306689834	0.0008688097306689834	0.0017376194613379669
18	0.0	0.0008688097306689834	0.0034752389226759338	0.0034752389226759338	0.004344048653344918	0.0026064291920069507	0.0026064291920069507	0.0034752389226759338	0.0034752389226759338	0.0017376194613379669	0.0	0.0	0.0008688097306689834	0.0017376194613379669	0.0	0.0008688097306689834	0.0008688097306689834	0.0008688097306689834	0.0	0.0	0.0008688097306689834	0.0	0.0	0.0008688097306689834
19	0.0008688097306689834	0.0	0.004344048653344918	0.0069504778453518675	0.0008688097306689834	0.004344048653344918	0.0017376194613379669	0.0008688097306689834	0.0	0.0	0.0	0.0017376194613379669	0.0	0.0	0.0	0.0	0.0	0.0008688097306689834	0.0	0.0008688097306689834	0.0	0.0	0.0017376194613379669	0.0017376194613379669
20	0.0008688097306689834	0.0026064291920069507	0.0069504778453518675	0.0026064291920069507	0.005212858384013901	0.0017376194613379669	0.0008688097306689834	0.0017376194613379669	0.0	0.0008688097306689834	0.0	0.0	0.0	0.0	0.0008688097306689834	0.0	0.0	0.0	0.0	0.0	0.0008688097306689834	0.0017376194613379669	0.0	0.0008688097306689834
21	0.004344048653344918	0.005212858384013901	0.0017376194613379669	0.005212858384013901	0.005212858384013901	0.0026064291920069507	0.0034752389226759338	0.0008688097306689834	0.0	0.0008688097306689834	0.0	0.0017376194613379669	0.0	0.0026064291920069507	0.0	0.0	0.0	0.0008688097306689834	0.0	0.0008688097306689834	0.0008688097306689834	0.0008688097306689834	0.0	0.0
22	0.004344048653344918	0.0026064291920069507	0.0026064291920069507	0.006081668114682885	0.0017376194613379669	0.0017376194613379669	0.0	0.0	0.0	0.0008688097306689834	0.0017376194613379669	0.0017376194613379669	0.0008688097306689834	0.0008688097306689834	0.0	0.0	0.0017376194613379669	0.0026064291920069507	0.0008688097306689834	0.0008688097306689834	0.0008688097306689834	0.0	0.0017376194613379669	0.0017376194613379669
23	0.007819287576020852	0.0069504778453518675	0.0069504778453518675	0.0008688097306689834	0.0	0.0026064291920069507	0.0026064291920069507	0.0	0.0017376194613379669	0.0008688097306689834	0.004344048653344918	0.0008688097306689834	0.0026064291920069507	0.0026064291920069507	0.004344048653344918	0.0017376194613379669	0.004344048653344918	0.0017376194613379669	0.0008688097306689834	0.0008688097306689834	0.0008688097306689834	0.0017376194613379669	0.0034752389226759338	0.007819287576020852
