# Supplementary material for: Complementary encoding of spatial information in hippocampal astrocytes
Source: PLoS Biol. 2022 Mar 3;20(3):e3001530. doi: 10.1371/journal.pbio.3001530 (PMC8893713; doi:10.1371/journal.pbio.3001530)
Supplement: S5 Data — (ZIP) [file pbio.3001530.s037.zip › S5_Data/HeatMap_S6_Fig_and_S22_Fig/051_neuro_obs_bin_4.csv]

	0	1	2	3
0	0.020851433536055605	0.014769765421372719	0.038227628149435276	0.17984361424847958
1	0.022589052997393572	0.052997393570807995	0.1633362293657689	0.043440486533449174
2	0.03909643788010426	0.14422241529105126	0.045178105994787145	0.020851433536055605
3	0.1268462206776716	0.03388357949609035	0.021720243266724587	0.03214596003475239
