# Supplementary material for: Complementary encoding of spatial information in hippocampal astrocytes
Source: PLoS Biol. 2022 Mar 3;20(3):e3001530. doi: 10.1371/journal.pbio.3001530 (PMC8893713; doi:10.1371/journal.pbio.3001530)
Supplement: S5 Data — (ZIP) [file pbio.3001530.s037.zip › S5_Data/HeatMap_S6_Fig_and_S22_Fig/051_neuro_obs_bin_8.csv]

	0	1	2	3	4	5	6	7
0	0.010425716768027803	0.006081668114682885	0.005212858384013901	0.005212858384013901	0.005212858384013901	0.014769765421372719	0.021720243266724587	0.08253692441355343
1	0.0017376194613379669	0.007819287576020852	0.005212858384013901	0.008688097306689836	0.008688097306689836	0.016507384882710686	0.045178105994787145	0.03214596003475239
2	0.007819287576020852	0.004344048653344918	0.0069504778453518675	0.011294526498696786	0.02780191138140747	0.03301476976542137	0.01998262380538662	0.010425716768027803
3	0.007819287576020852	0.006081668114682885	0.005212858384013901	0.03214596003475239	0.06516072980017376	0.023457862728062554	0.007819287576020852	0.009556907037358819
4	0.0034752389226759338	0.008688097306689836	0.026064291920069503	0.05473501303214596	0.020851433536055605	0.011294526498696786	0.0069504778453518675	0.0034752389226759338
5	0.005212858384013901	0.016507384882710686	0.028670721112076455	0.01998262380538662	0.004344048653344918	0.009556907037358819	0.0026064291920069507	0.004344048653344918
6	0.021720243266724587	0.03735881841876629	0.021720243266724587	0.004344048653344918	0.004344048653344918	0.005212858384013901	0.0026064291920069507	0.0069504778453518675
7	0.038227628149435276	0.026064291920069503	0.006081668114682885	0.004344048653344918	0.01216333622936577	0.006081668114682885	0.009556907037358819	0.010425716768027803
