# Supplementary material for: Complementary encoding of spatial information in hippocampal astrocytes
Source: PLoS Biol. 2022 Mar 3;20(3):e3001530. doi: 10.1371/journal.pbio.3001530 (PMC8893713; doi:10.1371/journal.pbio.3001530)
Supplement: S5 Data — (ZIP) [file pbio.3001530.s037.zip › S5_Data/HeatMap_S6_Fig_and_S22_Fig/053_both_bin_12.csv]

	0	1	2	3	4	5	6	7	8	9	10	11
0	0.001321003963011889	0.002642007926023778	0.0	0.001321003963011889	0.0	0.002642007926023778	0.001321003963011889	0.0	0.001321003963011889	0.0	0.011889035667107	0.04095112285336856
1	0.001321003963011889	0.0	0.001321003963011889	0.0	0.0	0.0	0.0	0.0	0.001321003963011889	0.009247027741083224	0.031704095112285335	0.015852047556142668
2	0.0	0.0	0.0	0.0	0.0	0.0	0.0	0.001321003963011889	0.010568031704095112	0.02774108322324967	0.009247027741083224	0.002642007926023778
3	0.001321003963011889	0.0	0.0	0.0	0.0	0.0	0.001321003963011889	0.010568031704095112	0.036988110964332896	0.01453104359313078	0.002642007926023778	0.001321003963011889
4	0.003963011889035667	0.0	0.002642007926023778	0.003963011889035667	0.002642007926023778	0.009247027741083224	0.013210039630118891	0.08190224570673713	0.015852047556142668	0.005284015852047556	0.005284015852047556	0.001321003963011889
5	0.002642007926023778	0.002642007926023778	0.0	0.005284015852047556	0.001321003963011889	0.015852047556142668	0.0488771466314399	0.017173051519154558	0.001321003963011889	0.0	0.001321003963011889	0.002642007926023778
6	0.002642007926023778	0.003963011889035667	0.001321003963011889	0.005284015852047556	0.022457067371202115	0.05151915455746367	0.023778071334214	0.001321003963011889	0.002642007926023778	0.0	0.0	0.002642007926023778
7	0.0	0.0	0.0	0.010568031704095112	0.05812417437252312	0.017173051519154558	0.0	0.001321003963011889	0.001321003963011889	0.0	0.0	0.0
8	0.001321003963011889	0.002642007926023778	0.009247027741083224	0.046235138705416116	0.011889035667107	0.001321003963011889	0.001321003963011889	0.001321003963011889	0.0	0.0	0.001321003963011889	0.002642007926023778
9	0.0	0.011889035667107	0.035667107001321	0.005284015852047556	0.0	0.0	0.0	0.0	0.0	0.0	0.0	0.0
10	0.021136063408190225	0.03963011889035667	0.015852047556142668	0.0	0.001321003963011889	0.002642007926023778	0.0	0.002642007926023778	0.0	0.001321003963011889	0.0	0.002642007926023778
11	0.043593130779392336	0.017173051519154558	0.002642007926023778	0.002642007926023778	0.0	0.001321003963011889	0.003963011889035667	0.005284015852047556	0.001321003963011889	0.001321003963011889	0.001321003963011889	0.005284015852047556
