# Supplementary material for: Complementary encoding of spatial information in hippocampal astrocytes
Source: PLoS Biol. 2022 Mar 3;20(3):e3001530. doi: 10.1371/journal.pbio.3001530 (PMC8893713; doi:10.1371/journal.pbio.3001530)
Supplement: S5 Data — (ZIP) [file pbio.3001530.s037.zip › S5_Data/HeatMap_S6_Fig_and_S22_Fig/053_both_bin_20.csv]

	0	1	2	3	4	5	6	7	8	9	10	11	12	13	14	15	16	17	18	19
0	0.0	0.0	0.0	0.0	0.0	0.0	0.001321003963011889	0.0	0.0	0.0	0.0	0.001321003963011889	0.0	0.0	0.0	0.0	0.0	0.002642007926023778	0.003963011889035667	0.01453104359313078
1	0.001321003963011889	0.003963011889035667	0.0	0.0	0.0	0.0	0.0	0.0	0.0	0.0	0.001321003963011889	0.0	0.0	0.0	0.0	0.0	0.0	0.011889035667107	0.015852047556142668	0.010568031704095112
2	0.001321003963011889	0.0	0.0	0.0	0.001321003963011889	0.001321003963011889	0.001321003963011889	0.0	0.0	0.0	0.0	0.0	0.0	0.001321003963011889	0.0	0.002642007926023778	0.007926023778071334	0.011889035667107	0.011889035667107	0.005284015852047556
3	0.0	0.0	0.0	0.0	0.0	0.0	0.0	0.0	0.0	0.0	0.0	0.0	0.0	0.0	0.001321003963011889	0.009247027741083224	0.013210039630118891	0.0066050198150594455	0.0	0.0
4	0.0	0.0	0.0	0.0	0.0	0.0	0.0	0.0	0.0	0.0	0.0	0.0	0.0	0.003963011889035667	0.005284015852047556	0.0066050198150594455	0.010568031704095112	0.002642007926023778	0.001321003963011889	0.0
5	0.0	0.0	0.0	0.0	0.0	0.0	0.0	0.0	0.0	0.0	0.0	0.0	0.005284015852047556	0.007926023778071334	0.013210039630118891	0.009247027741083224	0.001321003963011889	0.0	0.001321003963011889	0.0
6	0.001321003963011889	0.002642007926023778	0.001321003963011889	0.0	0.0	0.0	0.001321003963011889	0.0	0.0	0.0	0.001321003963011889	0.002642007926023778	0.007926023778071334	0.011889035667107	0.007926023778071334	0.005284015852047556	0.0	0.0	0.001321003963011889	0.001321003963011889
7	0.002642007926023778	0.001321003963011889	0.001321003963011889	0.002642007926023778	0.002642007926023778	0.001321003963011889	0.0	0.002642007926023778	0.002642007926023778	0.001321003963011889	0.005284015852047556	0.013210039630118891	0.05019815059445178	0.011889035667107	0.010568031704095112	0.001321003963011889	0.005284015852047556	0.002642007926023778	0.002642007926023778	0.0
8	0.003963011889035667	0.001321003963011889	0.0	0.0	0.001321003963011889	0.002642007926023778	0.001321003963011889	0.002642007926023778	0.0	0.001321003963011889	0.009247027741083224	0.03038309114927345	0.007926023778071334	0.002642007926023778	0.001321003963011889	0.0	0.0	0.0	0.002642007926023778	0.001321003963011889
9	0.0	0.0	0.0	0.0	0.0	0.001321003963011889	0.002642007926023778	0.001321003963011889	0.007926023778071334	0.01453104359313078	0.015852047556142668	0.007926023778071334	0.003963011889035667	0.001321003963011889	0.0	0.001321003963011889	0.0	0.0	0.0	0.001321003963011889
10	0.001321003963011889	0.001321003963011889	0.001321003963011889	0.0	0.001321003963011889	0.001321003963011889	0.002642007926023778	0.002642007926023778	0.011889035667107	0.022457067371202115	0.018494055482166448	0.0	0.0	0.0	0.0	0.0	0.0	0.0	0.0	0.003963011889035667
11	0.003963011889035667	0.0	0.0	0.0	0.0	0.001321003963011889	0.001321003963011889	0.018494055482166448	0.02906208718626156	0.010568031704095112	0.002642007926023778	0.0	0.0	0.001321003963011889	0.0	0.0	0.0	0.0	0.0	0.0
12	0.001321003963011889	0.0	0.0	0.0	0.0	0.001321003963011889	0.010568031704095112	0.022457067371202115	0.011889035667107	0.001321003963011889	0.0	0.001321003963011889	0.001321003963011889	0.0	0.0	0.0	0.0	0.0	0.0	0.0
13	0.001321003963011889	0.0	0.002642007926023778	0.0	0.0	0.017173051519154558	0.019815059445178335	0.007926023778071334	0.001321003963011889	0.001321003963011889	0.001321003963011889	0.0	0.001321003963011889	0.001321003963011889	0.0	0.0	0.0	0.0	0.0	0.002642007926023778
14	0.001321003963011889	0.001321003963011889	0.0	0.001321003963011889	0.0066050198150594455	0.010568031704095112	0.011889035667107	0.0	0.001321003963011889	0.0	0.0	0.0	0.001321003963011889	0.0	0.0	0.0	0.0	0.001321003963011889	0.0	0.001321003963011889
15	0.0	0.0	0.003963011889035667	0.009247027741083224	0.013210039630118891	0.003963011889035667	0.0	0.0	0.0	0.0	0.0	0.0	0.0	0.001321003963011889	0.0	0.0	0.0	0.0	0.001321003963011889	0.0
16	0.0	0.0	0.011889035667107	0.013210039630118891	0.010568031704095112	0.002642007926023778	0.0	0.0	0.0	0.0	0.0	0.0	0.0	0.0	0.0	0.0	0.0	0.0	0.0	0.0
17	0.0	0.009247027741083224	0.011889035667107	0.010568031704095112	0.003963011889035667	0.0	0.0	0.0	0.0	0.0	0.0	0.0	0.0	0.0	0.0	0.0	0.0	0.0	0.001321003963011889	0.0
18	0.009247027741083224	0.018494055482166448	0.010568031704095112	0.002642007926023778	0.0	0.0	0.001321003963011889	0.0	0.0	0.001321003963011889	0.001321003963011889	0.0	0.0	0.0	0.0	0.0	0.0	0.001321003963011889	0.0	0.0
19	0.022457067371202115	0.0066050198150594455	0.002642007926023778	0.001321003963011889	0.001321003963011889	0.0	0.001321003963011889	0.0	0.0	0.0	0.0	0.003963011889035667	0.002642007926023778	0.002642007926023778	0.002642007926023778	0.001321003963011889	0.0	0.0	0.0	0.0
