# Supplementary material for: Complementary encoding of spatial information in hippocampal astrocytes
Source: PLoS Biol. 2022 Mar 3;20(3):e3001530. doi: 10.1371/journal.pbio.3001530 (PMC8893713; doi:10.1371/journal.pbio.3001530)
Supplement: S5 Data — (ZIP) [file pbio.3001530.s037.zip › S5_Data/HeatMap_S6_Fig_and_S22_Fig/053_both_bin_4.csv]

	0	1	2	3
0	0.0066050198150594455	0.007926023778071334	0.017173051519154558	0.15059445178335534
1	0.02509907529722589	0.03830911492734478	0.22324966974900926	0.02906208718626156
2	0.026420079260237782	0.21003963011889035	0.03830911492734478	0.013210039630118891
3	0.17040951122853368	0.023778071334214	0.010568031704095112	0.009247027741083224
