# Supplementary material for: Complementary encoding of spatial information in hippocampal astrocytes
Source: PLoS Biol. 2022 Mar 3;20(3):e3001530. doi: 10.1371/journal.pbio.3001530 (PMC8893713; doi:10.1371/journal.pbio.3001530)
Supplement: S5 Data — (ZIP) [file pbio.3001530.s037.zip › S5_Data/HeatMap_S6_Fig_and_S22_Fig/053_both_bin_8.csv]

	0	1	2	3	4	5	6	7
0	0.002642007926023778	0.001321003963011889	0.001321003963011889	0.0	0.001321003963011889	0.001321003963011889	0.011889035667107	0.0726552179656539
1	0.002642007926023778	0.0	0.001321003963011889	0.0	0.0	0.010568031704095112	0.05151915455746367	0.015852047556142668
2	0.01453104359313078	0.001321003963011889	0.002642007926023778	0.003963011889035667	0.015852047556142668	0.09379128137384413	0.022457067371202115	0.003963011889035667
3	0.001321003963011889	0.0	0.005284015852047556	0.026420079260237782	0.0977542932628798	0.017173051519154558	0.001321003963011889	0.002642007926023778
4	0.003963011889035667	0.002642007926023778	0.019815059445178335	0.11096433289299867	0.026420079260237782	0.005284015852047556	0.001321003963011889	0.007926023778071334
5	0.005284015852047556	0.0066050198150594455	0.08058124174372523	0.011889035667107	0.001321003963011889	0.003963011889035667	0.002642007926023778	0.001321003963011889
6	0.01453104359313078	0.0726552179656539	0.005284015852047556	0.0	0.0	0.0	0.0	0.0
7	0.07793923381770146	0.021136063408190225	0.005284015852047556	0.005284015852047556	0.003963011889035667	0.010568031704095112	0.002642007926023778	0.003963011889035667
