# Supplementary material for: Complementary encoding of spatial information in hippocampal astrocytes
Source: PLoS Biol. 2022 Mar 3;20(3):e3001530. doi: 10.1371/journal.pbio.3001530 (PMC8893713; doi:10.1371/journal.pbio.3001530)
Supplement: S5 Data — (ZIP) [file pbio.3001530.s037.zip › S5_Data/HeatMap_S6_Fig_and_S22_Fig/053_neuro_obs_bin_12.csv]

	0	1	2	3	4	5	6	7	8	9	10	11
0	0.002642007926023778	0.002642007926023778	0.001321003963011889	0.007926023778071334	0.0	0.0066050198150594455	0.003963011889035667	0.001321003963011889	0.0	0.003963011889035667	0.010568031704095112	0.02774108322324967
1	0.002642007926023778	0.002642007926023778	0.001321003963011889	0.002642007926023778	0.0	0.0	0.002642007926023778	0.002642007926023778	0.001321003963011889	0.009247027741083224	0.02509907529722589	0.017173051519154558
2	0.003963011889035667	0.0	0.0	0.0	0.002642007926023778	0.0	0.0	0.002642007926023778	0.011889035667107	0.022457067371202115	0.009247027741083224	0.002642007926023778
3	0.003963011889035667	0.001321003963011889	0.0	0.0	0.0	0.0	0.001321003963011889	0.013210039630118891	0.02906208718626156	0.013210039630118891	0.003963011889035667	0.0
4	0.001321003963011889	0.0	0.002642007926023778	0.001321003963011889	0.002642007926023778	0.007926023778071334	0.011889035667107	0.07001321003963012	0.015852047556142668	0.005284015852047556	0.001321003963011889	0.005284015852047556
5	0.003963011889035667	0.002642007926023778	0.001321003963011889	0.001321003963011889	0.002642007926023778	0.015852047556142668	0.04227212681638045	0.01453104359313078	0.001321003963011889	0.0	0.002642007926023778	0.001321003963011889
6	0.002642007926023778	0.002642007926023778	0.002642007926023778	0.005284015852047556	0.018494055482166448	0.047556142668428	0.021136063408190225	0.003963011889035667	0.001321003963011889	0.0	0.003963011889035667	0.0066050198150594455
7	0.002642007926023778	0.0	0.002642007926023778	0.007926023778071334	0.047556142668428	0.013210039630118891	0.002642007926023778	0.003963011889035667	0.001321003963011889	0.001321003963011889	0.002642007926023778	0.001321003963011889
8	0.003963011889035667	0.005284015852047556	0.005284015852047556	0.03830911492734478	0.01453104359313078	0.002642007926023778	0.003963011889035667	0.003963011889035667	0.003963011889035667	0.001321003963011889	0.002642007926023778	0.0066050198150594455
9	0.0	0.015852047556142668	0.03302509907529723	0.007926023778071334	0.002642007926023778	0.001321003963011889	0.002642007926023778	0.005284015852047556	0.0	0.0	0.0	0.002642007926023778
10	0.013210039630118891	0.036988110964332896	0.015852047556142668	0.0066050198150594455	0.002642007926023778	0.003963011889035667	0.001321003963011889	0.0	0.002642007926023778	0.0	0.0	0.003963011889035667
11	0.03830911492734478	0.010568031704095112	0.002642007926023778	0.001321003963011889	0.003963011889035667	0.002642007926023778	0.0	0.001321003963011889	0.003963011889035667	0.002642007926023778	0.002642007926023778	0.002642007926023778
