# Supplementary material for: Complementary encoding of spatial information in hippocampal astrocytes
Source: PLoS Biol. 2022 Mar 3;20(3):e3001530. doi: 10.1371/journal.pbio.3001530 (PMC8893713; doi:10.1371/journal.pbio.3001530)
Supplement: S5 Data — (ZIP) [file pbio.3001530.s037.zip › S5_Data/HeatMap_S6_Fig_and_S22_Fig/053_neuro_obs_bin_16.csv]

	0	1	2	3	4	5	6	7	8	9	10	11	12	13	14	15
0	0.002642007926023778	0.0	0.001321003963011889	0.0	0.005284015852047556	0.0	0.001321003963011889	0.003963011889035667	0.0	0.001321003963011889	0.002642007926023778	0.0	0.0	0.002642007926023778	0.005284015852047556	0.021136063408190225
1	0.003963011889035667	0.003963011889035667	0.0	0.003963011889035667	0.003963011889035667	0.001321003963011889	0.0	0.002642007926023778	0.0	0.0	0.0	0.0	0.001321003963011889	0.0066050198150594455	0.015852047556142668	0.010568031704095112
2	0.0	0.001321003963011889	0.0	0.0	0.001321003963011889	0.001321003963011889	0.0	0.0	0.0	0.001321003963011889	0.001321003963011889	0.002642007926023778	0.007926023778071334	0.017173051519154558	0.009247027741083224	0.001321003963011889
3	0.001321003963011889	0.0	0.0	0.0	0.0	0.001321003963011889	0.002642007926023778	0.0	0.0	0.0	0.003963011889035667	0.011889035667107	0.017173051519154558	0.009247027741083224	0.001321003963011889	0.0
4	0.001321003963011889	0.0	0.0	0.0	0.0	0.0	0.0	0.001321003963011889	0.0	0.003963011889035667	0.010568031704095112	0.013210039630118891	0.010568031704095112	0.001321003963011889	0.003963011889035667	0.001321003963011889
5	0.002642007926023778	0.002642007926023778	0.0	0.001321003963011889	0.0	0.0	0.005284015852047556	0.0	0.0066050198150594455	0.013210039630118891	0.034346103038309116	0.015852047556142668	0.002642007926023778	0.0	0.001321003963011889	0.002642007926023778
6	0.0	0.0	0.0	0.0	0.0	0.002642007926023778	0.002642007926023778	0.001321003963011889	0.017173051519154558	0.03038309114927345	0.007926023778071334	0.001321003963011889	0.0	0.001321003963011889	0.001321003963011889	0.0
7	0.0	0.002642007926023778	0.001321003963011889	0.001321003963011889	0.0	0.0	0.001321003963011889	0.017173051519154558	0.01453104359313078	0.013210039630118891	0.003963011889035667	0.0	0.0	0.0	0.001321003963011889	0.001321003963011889
8	0.003963011889035667	0.001321003963011889	0.0	0.001321003963011889	0.0	0.002642007926023778	0.007926023778071334	0.026420079260237782	0.017173051519154558	0.001321003963011889	0.0066050198150594455	0.0	0.0	0.002642007926023778	0.0	0.005284015852047556
9	0.003963011889035667	0.0	0.001321003963011889	0.001321003963011889	0.001321003963011889	0.011889035667107	0.05151915455746367	0.005284015852047556	0.0066050198150594455	0.005284015852047556	0.003963011889035667	0.003963011889035667	0.001321003963011889	0.002642007926023778	0.005284015852047556	0.0
10	0.005284015852047556	0.001321003963011889	0.0	0.003963011889035667	0.007926023778071334	0.023778071334214	0.011889035667107	0.002642007926023778	0.001321003963011889	0.001321003963011889	0.001321003963011889	0.0	0.0	0.0	0.0	0.003963011889035667
11	0.0	0.001321003963011889	0.003963011889035667	0.001321003963011889	0.023778071334214	0.011889035667107	0.005284015852047556	0.002642007926023778	0.002642007926023778	0.001321003963011889	0.0	0.001321003963011889	0.001321003963011889	0.002642007926023778	0.002642007926023778	0.001321003963011889
12	0.001321003963011889	0.003963011889035667	0.011889035667107	0.013210039630118891	0.003963011889035667	0.001321003963011889	0.0	0.0	0.0	0.001321003963011889	0.005284015852047556	0.001321003963011889	0.001321003963011889	0.0	0.002642007926023778	0.001321003963011889
13	0.0	0.010568031704095112	0.021136063408190225	0.018494055482166448	0.003963011889035667	0.001321003963011889	0.0	0.002642007926023778	0.001321003963011889	0.0	0.001321003963011889	0.001321003963011889	0.0	0.0	0.0	0.001321003963011889
14	0.009247027741083224	0.02906208718626156	0.010568031704095112	0.005284015852047556	0.002642007926023778	0.002642007926023778	0.001321003963011889	0.0	0.001321003963011889	0.0	0.001321003963011889	0.0	0.001321003963011889	0.0	0.001321003963011889	0.002642007926023778
15	0.021136063408190225	0.007926023778071334	0.002642007926023778	0.0	0.002642007926023778	0.002642007926023778	0.0	0.001321003963011889	0.002642007926023778	0.001321003963011889	0.005284015852047556	0.0	0.0	0.002642007926023778	0.002642007926023778	0.0
