# Supplementary material for: Complementary encoding of spatial information in hippocampal astrocytes
Source: PLoS Biol. 2022 Mar 3;20(3):e3001530. doi: 10.1371/journal.pbio.3001530 (PMC8893713; doi:10.1371/journal.pbio.3001530)
Supplement: S5 Data — (ZIP) [file pbio.3001530.s037.zip › S5_Data/HeatMap_S6_Fig_and_S22_Fig/053_neuro_obs_bin_24.csv]

	0	1	2	3	4	5	6	7	8	9	10	11	12	13	14	15	16	17	18	19	20	21	22	23
0	0.0	0.0	0.0	0.001321003963011889	0.0	0.0	0.0	0.0	0.0	0.0	0.001321003963011889	0.002642007926023778	0.0	0.0	0.0	0.0	0.0	0.0	0.0	0.001321003963011889	0.005284015852047556	0.002642007926023778	0.002642007926023778	0.011889035667107
1	0.0	0.001321003963011889	0.0	0.0	0.0	0.001321003963011889	0.001321003963011889	0.001321003963011889	0.001321003963011889	0.0	0.0	0.001321003963011889	0.001321003963011889	0.001321003963011889	0.0	0.001321003963011889	0.001321003963011889	0.001321003963011889	0.0	0.002642007926023778	0.001321003963011889	0.007926023778071334	0.010568031704095112	0.003963011889035667
2	0.001321003963011889	0.001321003963011889	0.002642007926023778	0.0	0.0	0.001321003963011889	0.002642007926023778	0.0	0.0	0.0	0.0	0.0	0.0	0.001321003963011889	0.0	0.001321003963011889	0.0	0.0	0.0	0.001321003963011889	0.003963011889035667	0.003963011889035667	0.005284015852047556	0.003963011889035667
3	0.0	0.0	0.001321003963011889	0.0	0.0	0.0	0.0	0.001321003963011889	0.001321003963011889	0.0	0.0	0.0	0.0	0.0	0.0	0.0	0.0	0.001321003963011889	0.003963011889035667	0.005284015852047556	0.010568031704095112	0.003963011889035667	0.003963011889035667	0.001321003963011889
4	0.0	0.0	0.0	0.0	0.0	0.0	0.0	0.0	0.0	0.002642007926023778	0.0	0.0	0.0	0.0	0.0	0.0	0.0	0.0	0.010568031704095112	0.005284015852047556	0.001321003963011889	0.001321003963011889	0.0	0.0
5	0.0	0.001321003963011889	0.0	0.0	0.0	0.0	0.0	0.0	0.0	0.0	0.0	0.0	0.0	0.0	0.001321003963011889	0.0	0.005284015852047556	0.002642007926023778	0.0066050198150594455	0.005284015852047556	0.002642007926023778	0.0	0.002642007926023778	0.0
6	0.0	0.0	0.0	0.0	0.0	0.0	0.0	0.0	0.0	0.0	0.0	0.0	0.0	0.0	0.0	0.001321003963011889	0.0066050198150594455	0.007926023778071334	0.003963011889035667	0.001321003963011889	0.0	0.001321003963011889	0.0	0.0
7	0.003963011889035667	0.0	0.001321003963011889	0.0	0.0	0.001321003963011889	0.0	0.0	0.001321003963011889	0.0	0.001321003963011889	0.0	0.0	0.0	0.001321003963011889	0.0066050198150594455	0.0066050198150594455	0.011889035667107	0.005284015852047556	0.0	0.0	0.0	0.001321003963011889	0.001321003963011889
8	0.001321003963011889	0.002642007926023778	0.0	0.0	0.0	0.002642007926023778	0.0	0.0	0.0	0.001321003963011889	0.001321003963011889	0.002642007926023778	0.002642007926023778	0.002642007926023778	0.011889035667107	0.02906208718626156	0.0066050198150594455	0.005284015852047556	0.001321003963011889	0.0	0.0	0.0	0.0	0.001321003963011889
9	0.0	0.0	0.0	0.0	0.0	0.0	0.002642007926023778	0.0	0.0	0.002642007926023778	0.001321003963011889	0.0	0.003963011889035667	0.007926023778071334	0.015852047556142668	0.007926023778071334	0.001321003963011889	0.001321003963011889	0.0	0.001321003963011889	0.0	0.0	0.001321003963011889	0.001321003963011889
10	0.002642007926023778	0.002642007926023778	0.001321003963011889	0.001321003963011889	0.0	0.0	0.001321003963011889	0.0	0.001321003963011889	0.001321003963011889	0.0	0.002642007926023778	0.005284015852047556	0.015852047556142668	0.005284015852047556	0.002642007926023778	0.0	0.0	0.0	0.0	0.0	0.002642007926023778	0.001321003963011889	0.001321003963011889
11	0.0	0.001321003963011889	0.0	0.0	0.001321003963011889	0.001321003963011889	0.0	0.0	0.0	0.0	0.003963011889035667	0.017173051519154558	0.009247027741083224	0.009247027741083224	0.001321003963011889	0.0	0.0	0.0	0.0	0.0	0.0	0.0	0.001321003963011889	0.0
12	0.0	0.0	0.001321003963011889	0.0	0.001321003963011889	0.0	0.0	0.003963011889035667	0.0	0.0	0.013210039630118891	0.010568031704095112	0.013210039630118891	0.0	0.001321003963011889	0.002642007926023778	0.003963011889035667	0.0	0.0	0.0	0.001321003963011889	0.0	0.001321003963011889	0.002642007926023778
13	0.002642007926023778	0.0	0.0	0.0	0.0	0.0	0.0	0.0	0.005284015852047556	0.01453104359313078	0.01453104359313078	0.007926023778071334	0.005284015852047556	0.0	0.0066050198150594455	0.002642007926023778	0.0	0.0	0.0	0.0	0.0	0.0	0.0	0.002642007926023778
14	0.001321003963011889	0.0	0.001321003963011889	0.0	0.0	0.0	0.0	0.002642007926023778	0.009247027741083224	0.022457067371202115	0.009247027741083224	0.0	0.001321003963011889	0.002642007926023778	0.002642007926023778	0.002642007926023778	0.0	0.0	0.0	0.001321003963011889	0.002642007926023778	0.002642007926023778	0.001321003963011889	0.0
15	0.001321003963011889	0.002642007926023778	0.0	0.0	0.0	0.0	0.002642007926023778	0.0066050198150594455	0.007926023778071334	0.003963011889035667	0.001321003963011889	0.001321003963011889	0.0	0.0	0.001321003963011889	0.002642007926023778	0.0	0.0	0.0	0.0	0.0	0.0	0.0	0.0
16	0.002642007926023778	0.0	0.003963011889035667	0.002642007926023778	0.0	0.001321003963011889	0.01453104359313078	0.007926023778071334	0.010568031704095112	0.003963011889035667	0.001321003963011889	0.001321003963011889	0.001321003963011889	0.0	0.0	0.0	0.001321003963011889	0.001321003963011889	0.0	0.0	0.001321003963011889	0.0	0.002642007926023778	0.0
17	0.0	0.001321003963011889	0.0	0.001321003963011889	0.001321003963011889	0.002642007926023778	0.003963011889035667	0.01453104359313078	0.0	0.001321003963011889	0.001321003963011889	0.0	0.0	0.001321003963011889	0.001321003963011889	0.0	0.002642007926023778	0.0	0.0	0.0	0.001321003963011889	0.0	0.0	0.001321003963011889
18	0.0	0.0	0.001321003963011889	0.005284015852047556	0.0066050198150594455	0.010568031704095112	0.002642007926023778	0.0	0.0	0.0	0.0	0.0	0.001321003963011889	0.0	0.001321003963011889	0.005284015852047556	0.0	0.0	0.001321003963011889	0.0	0.0	0.001321003963011889	0.002642007926023778	0.0
19	0.0	0.0	0.001321003963011889	0.007926023778071334	0.005284015852047556	0.007926023778071334	0.002642007926023778	0.001321003963011889	0.0	0.0	0.0	0.0	0.0	0.001321003963011889	0.0	0.0	0.0	0.0	0.0	0.0	0.0	0.001321003963011889	0.0	0.0
20	0.0	0.002642007926023778	0.009247027741083224	0.007926023778071334	0.009247027741083224	0.005284015852047556	0.001321003963011889	0.001321003963011889	0.0	0.0	0.0	0.0	0.0	0.0	0.0	0.0	0.001321003963011889	0.0	0.0	0.0	0.0	0.0	0.0	0.001321003963011889
21	0.0	0.010568031704095112	0.007926023778071334	0.007926023778071334	0.005284015852047556	0.0	0.0	0.0	0.001321003963011889	0.001321003963011889	0.0	0.0	0.001321003963011889	0.001321003963011889	0.001321003963011889	0.0	0.0	0.0	0.0	0.0	0.0	0.0	0.001321003963011889	0.001321003963011889
22	0.0066050198150594455	0.009247027741083224	0.009247027741083224	0.001321003963011889	0.0	0.001321003963011889	0.0	0.001321003963011889	0.001321003963011889	0.001321003963011889	0.002642007926023778	0.001321003963011889	0.0	0.0	0.0	0.001321003963011889	0.0	0.001321003963011889	0.0	0.0	0.001321003963011889	0.0	0.0	0.001321003963011889
23	0.015852047556142668	0.002642007926023778	0.001321003963011889	0.0	0.0	0.001321003963011889	0.001321003963011889	0.001321003963011889	0.0	0.0	0.0	0.0	0.001321003963011889	0.001321003963011889	0.0	0.002642007926023778	0.001321003963011889	0.0	0.001321003963011889	0.0	0.001321003963011889	0.001321003963011889	0.001321003963011889	0.0
