# Supplementary material for: Complementary encoding of spatial information in hippocampal astrocytes
Source: PLoS Biol. 2022 Mar 3;20(3):e3001530. doi: 10.1371/journal.pbio.3001530 (PMC8893713; doi:10.1371/journal.pbio.3001530)
Supplement: S5 Data — (ZIP) [file pbio.3001530.s037.zip › S5_Data/HeatMap_S6_Fig_and_S22_Fig/053_neuro_obs_bin_4.csv]

	0	1	2	3
0	0.019815059445178335	0.021136063408190225	0.018494055482166448	0.1453104359313078
1	0.023778071334214	0.04227212681638045	0.20343461030383092	0.02906208718626156
2	0.021136063408190225	0.1928665785997358	0.04491413474240423	0.018494055482166448
3	0.16380449141347425	0.023778071334214	0.022457067371202115	0.009247027741083224
