# Supplementary material for: Complementary encoding of spatial information in hippocampal astrocytes
Source: PLoS Biol. 2022 Mar 3;20(3):e3001530. doi: 10.1371/journal.pbio.3001530 (PMC8893713; doi:10.1371/journal.pbio.3001530)
Supplement: S5 Data — (ZIP) [file pbio.3001530.s037.zip › S5_Data/HeatMap_S6_Fig_and_S22_Fig/053_neuro_obs_bin_8.csv]

	0	1	2	3	4	5	6	7
0	0.005284015852047556	0.003963011889035667	0.005284015852047556	0.005284015852047556	0.002642007926023778	0.001321003963011889	0.01453104359313078	0.05416116248348745
1	0.002642007926023778	0.0	0.001321003963011889	0.002642007926023778	0.0	0.011889035667107	0.047556142668428	0.01453104359313078
2	0.007926023778071334	0.003963011889035667	0.001321003963011889	0.0066050198150594455	0.018494055482166448	0.07793923381770146	0.017173051519154558	0.0066050198150594455
3	0.005284015852047556	0.001321003963011889	0.0066050198150594455	0.023778071334214	0.08190224570673713	0.015852047556142668	0.001321003963011889	0.005284015852047556
4	0.0066050198150594455	0.0	0.023778071334214	0.09379128137384413	0.03038309114927345	0.010568031704095112	0.0066050198150594455	0.010568031704095112
5	0.010568031704095112	0.0066050198150594455	0.06340819022457067	0.017173051519154558	0.002642007926023778	0.005284015852047556	0.001321003963011889	0.005284015852047556
6	0.018494055482166448	0.07529722589167767	0.007926023778071334	0.003963011889035667	0.003963011889035667	0.0066050198150594455	0.001321003963011889	0.002642007926023778
7	0.06605019815059446	0.01453104359313078	0.011889035667107	0.005284015852047556	0.0066050198150594455	0.013210039630118891	0.003963011889035667	0.009247027741083224
