# Supplementary material for: Complementary encoding of spatial information in hippocampal astrocytes
Source: PLoS Biol. 2022 Mar 3;20(3):e3001530. doi: 10.1371/journal.pbio.3001530 (PMC8893713; doi:10.1371/journal.pbio.3001530)
Supplement: S5 Data — (ZIP) [file pbio.3001530.s037.zip › S5_Data/HeatMap_S6_Fig_and_S22_Fig/055_both_bin_12.csv]

	0	1	2	3	4	5	6	7	8	9	10	11
0	0.004897159647404506	0.0	0.0009794319294809011	0.002938295788442703	0.0	0.0009794319294809011	0.0	0.0019588638589618022	0.0009794319294809011	0.0	0.010773751224289911	0.04407443682664055
1	0.0019588638589618022	0.0019588638589618022	0.0019588638589618022	0.002938295788442703	0.0	0.0009794319294809011	0.0039177277179236044	0.0	0.0019588638589618022	0.011753183153770812	0.022526934378060724	0.009794319294809012
2	0.0009794319294809011	0.0019588638589618022	0.0019588638589618022	0.0009794319294809011	0.0019588638589618022	0.0009794319294809011	0.0019588638589618022	0.0	0.00881488736532811	0.02742409402546523	0.009794319294809012	0.0019588638589618022
3	0.0009794319294809011	0.0019588638589618022	0.002938295788442703	0.0	0.0	0.0	0.0019588638589618022	0.010773751224289911	0.02840352595494613	0.01665034280117532	0.0039177277179236044	0.0009794319294809011
4	0.004897159647404506	0.0019588638589618022	0.0039177277179236044	0.0039177277179236044	0.0039177277179236044	0.005876591576885406	0.013712047012732615	0.040156709108716944	0.015670910871694418	0.0039177277179236044	0.0009794319294809011	0.0019588638589618022
5	0.005876591576885406	0.002938295788442703	0.002938295788442703	0.002938295788442703	0.0039177277179236044	0.011753183153770812	0.03330068560235064	0.012732615083251714	0.0019588638589618022	0.0009794319294809011	0.002938295788442703	0.0
6	0.004897159647404506	0.0009794319294809011	0.0068560235063663075	0.002938295788442703	0.00881488736532811	0.02056807051909892	0.010773751224289911	0.0019588638589618022	0.002938295788442703	0.0	0.0009794319294809011	0.0
7	0.0039177277179236044	0.0039177277179236044	0.0019588638589618022	0.0068560235063663075	0.022526934378060724	0.0039177277179236044	0.002938295788442703	0.0019588638589618022	0.002938295788442703	0.002938295788442703	0.002938295788442703	0.0039177277179236044
8	0.002938295788442703	0.0019588638589618022	0.009794319294809012	0.04505386875612145	0.012732615083251714	0.002938295788442703	0.004897159647404506	0.0019588638589618022	0.0009794319294809011	0.002938295788442703	0.0039177277179236044	0.0039177277179236044
9	0.005876591576885406	0.01665034280117532	0.034280117531831536	0.009794319294809012	0.0009794319294809011	0.002938295788442703	0.0019588638589618022	0.0039177277179236044	0.0039177277179236044	0.0019588638589618022	0.0019588638589618022	0.0009794319294809011
10	0.01762977473065622	0.058765915768854066	0.022526934378060724	0.005876591576885406	0.007835455435847209	0.007835455435847209	0.004897159647404506	0.007835455435847209	0.0039177277179236044	0.002938295788442703	0.005876591576885406	0.0039177277179236044
11	0.04603330068560235	0.012732615083251714	0.0068560235063663075	0.0068560235063663075	0.0068560235063663075	0.009794319294809012	0.005876591576885406	0.005876591576885406	0.0039177277179236044	0.0009794319294809011	0.002938295788442703	0.0019588638589618022
