# Supplementary material for: Complementary encoding of spatial information in hippocampal astrocytes
Source: PLoS Biol. 2022 Mar 3;20(3):e3001530. doi: 10.1371/journal.pbio.3001530 (PMC8893713; doi:10.1371/journal.pbio.3001530)
Supplement: S5 Data — (ZIP) [file pbio.3001530.s037.zip › S5_Data/HeatMap_S6_Fig_and_S22_Fig/055_both_bin_16.csv]

	0	1	2	3	4	5	6	7	8	9	10	11	12	13	14	15
0	0.0019588638589618022	0.0	0.0	0.0	0.0009794319294809011	0.0019588638589618022	0.0	0.0009794319294809011	0.0009794319294809011	0.0	0.0019588638589618022	0.0	0.0	0.0019588638589618022	0.007835455435847209	0.02644466209598433
1	0.0	0.0019588638589618022	0.0	0.0009794319294809011	0.0009794319294809011	0.0	0.0	0.0	0.0009794319294809011	0.0	0.0019588638589618022	0.0019588638589618022	0.0009794319294809011	0.005876591576885406	0.011753183153770812	0.00881488736532811
2	0.0009794319294809011	0.0	0.0	0.0	0.0019588638589618022	0.0009794319294809011	0.0009794319294809011	0.0019588638589618022	0.0009794319294809011	0.0009794319294809011	0.0009794319294809011	0.0009794319294809011	0.007835455435847209	0.02644466209598433	0.00881488736532811	0.0009794319294809011
3	0.0	0.0019588638589618022	0.0039177277179236044	0.0019588638589618022	0.0	0.0	0.0	0.0009794319294809011	0.0009794319294809011	0.0009794319294809011	0.002938295788442703	0.00881488736532811	0.014691478942213516	0.0068560235063663075	0.0019588638589618022	0.0
4	0.0	0.0009794319294809011	0.0019588638589618022	0.0009794319294809011	0.0009794319294809011	0.0	0.0	0.0	0.0	0.0009794319294809011	0.007835455435847209	0.01860920666013712	0.011753183153770812	0.0	0.0009794319294809011	0.0
5	0.0039177277179236044	0.004897159647404506	0.004897159647404506	0.0019588638589618022	0.002938295788442703	0.002938295788442703	0.0039177277179236044	0.0019588638589618022	0.0039177277179236044	0.014691478942213516	0.025465230166503428	0.011753183153770812	0.005876591576885406	0.002938295788442703	0.005876591576885406	0.002938295788442703
6	0.0	0.0	0.0	0.0	0.0009794319294809011	0.0009794319294809011	0.0	0.0009794319294809011	0.013712047012732615	0.010773751224289911	0.011753183153770812	0.0009794319294809011	0.0009794319294809011	0.0009794319294809011	0.0	0.0009794319294809011
7	0.0039177277179236044	0.0019588638589618022	0.0019588638589618022	0.002938295788442703	0.0009794319294809011	0.0009794319294809011	0.0019588638589618022	0.010773751224289911	0.02056807051909892	0.009794319294809012	0.005876591576885406	0.0009794319294809011	0.0009794319294809011	0.002938295788442703	0.002938295788442703	0.0
8	0.002938295788442703	0.002938295788442703	0.0009794319294809011	0.002938295788442703	0.0009794319294809011	0.0039177277179236044	0.002938295788442703	0.012732615083251714	0.011753183153770812	0.0019588638589618022	0.0	0.0009794319294809011	0.0	0.0	0.0	0.0
9	0.002938295788442703	0.0	0.0019588638589618022	0.0039177277179236044	0.0009794319294809011	0.007835455435847209	0.012732615083251714	0.0068560235063663075	0.0	0.0009794319294809011	0.0	0.0	0.0	0.0	0.0009794319294809011	0.0009794319294809011
10	0.0039177277179236044	0.0019588638589618022	0.002938295788442703	0.0009794319294809011	0.00881488736532811	0.01665034280117532	0.010773751224289911	0.0019588638589618022	0.002938295788442703	0.0019588638589618022	0.0	0.002938295788442703	0.0	0.0039177277179236044	0.0019588638589618022	0.0039177277179236044
11	0.002938295788442703	0.0009794319294809011	0.0009794319294809011	0.009794319294809012	0.025465230166503428	0.010773751224289911	0.0	0.0039177277179236044	0.0019588638589618022	0.0019588638589618022	0.0	0.0009794319294809011	0.0	0.002938295788442703	0.004897159647404506	0.0019588638589618022
12	0.0019588638589618022	0.004897159647404506	0.012732615083251714	0.01762977473065622	0.010773751224289911	0.0	0.002938295788442703	0.0009794319294809011	0.0039177277179236044	0.0009794319294809011	0.005876591576885406	0.0009794319294809011	0.0019588638589618022	0.0009794319294809011	0.0	0.0009794319294809011
13	0.002938295788442703	0.011753183153770812	0.030362389813907934	0.01665034280117532	0.002938295788442703	0.004897159647404506	0.002938295788442703	0.0009794319294809011	0.002938295788442703	0.0009794319294809011	0.005876591576885406	0.002938295788442703	0.0009794319294809011	0.0	0.0019588638589618022	0.0039177277179236044
14	0.01665034280117532	0.03623898139079334	0.009794319294809012	0.007835455435847209	0.004897159647404506	0.0039177277179236044	0.004897159647404506	0.0019588638589618022	0.0019588638589618022	0.0009794319294809011	0.002938295788442703	0.0009794319294809011	0.0039177277179236044	0.0009794319294809011	0.0019588638589618022	0.0009794319294809011
15	0.02742409402546523	0.012732615083251714	0.002938295788442703	0.0039177277179236044	0.0009794319294809011	0.004897159647404506	0.005876591576885406	0.005876591576885406	0.002938295788442703	0.0019588638589618022	0.002938295788442703	0.0009794319294809011	0.0009794319294809011	0.0009794319294809011	0.0009794319294809011	0.0009794319294809011
