# Supplementary material for: Complementary encoding of spatial information in hippocampal astrocytes
Source: PLoS Biol. 2022 Mar 3;20(3):e3001530. doi: 10.1371/journal.pbio.3001530 (PMC8893713; doi:10.1371/journal.pbio.3001530)
Supplement: S5 Data — (ZIP) [file pbio.3001530.s037.zip › S5_Data/HeatMap_S6_Fig_and_S22_Fig/055_both_bin_20.csv]

	0	1	2	3	4	5	6	7	8	9	10	11	12	13	14	15	16	17	18	19
0	0.0009794319294809011	0.0019588638589618022	0.0	0.0009794319294809011	0.0	0.0009794319294809011	0.0009794319294809011	0.0	0.0009794319294809011	0.0009794319294809011	0.0009794319294809011	0.0	0.0	0.0019588638589618022	0.0	0.0	0.0	0.0009794319294809011	0.009794319294809012	0.01665034280117532
1	0.0	0.0	0.0	0.0	0.0	0.0009794319294809011	0.0	0.0	0.0	0.0	0.0	0.0	0.0009794319294809011	0.0	0.0009794319294809011	0.0	0.0019588638589618022	0.0068560235063663075	0.012732615083251714	0.012732615083251714
2	0.0009794319294809011	0.0019588638589618022	0.0019588638589618022	0.0009794319294809011	0.0019588638589618022	0.0019588638589618022	0.0	0.0009794319294809011	0.0	0.0009794319294809011	0.002938295788442703	0.0	0.0	0.0	0.0009794319294809011	0.004897159647404506	0.0068560235063663075	0.007835455435847209	0.0068560235063663075	0.0019588638589618022
3	0.0009794319294809011	0.0	0.0	0.0	0.0	0.0009794319294809011	0.0	0.0	0.0	0.0	0.0009794319294809011	0.0	0.0	0.002938295788442703	0.0009794319294809011	0.0068560235063663075	0.011753183153770812	0.010773751224289911	0.0009794319294809011	0.0
4	0.0019588638589618022	0.0009794319294809011	0.0009794319294809011	0.0019588638589618022	0.0009794319294809011	0.0	0.0	0.0	0.0	0.0	0.0	0.0	0.0	0.0019588638589618022	0.009794319294809012	0.00881488736532811	0.004897159647404506	0.0009794319294809011	0.0009794319294809011	0.0
5	0.0009794319294809011	0.0	0.0009794319294809011	0.0019588638589618022	0.0019588638589618022	0.0	0.0	0.0	0.0	0.0	0.0	0.0	0.0019588638589618022	0.010773751224289911	0.0039177277179236044	0.009794319294809012	0.0009794319294809011	0.0009794319294809011	0.0019588638589618022	0.0
6	0.0019588638589618022	0.0	0.002938295788442703	0.0	0.002938295788442703	0.0019588638589618022	0.0039177277179236044	0.0009794319294809011	0.0039177277179236044	0.0009794319294809011	0.004897159647404506	0.004897159647404506	0.010773751224289911	0.015670910871694418	0.013712047012732615	0.005876591576885406	0.002938295788442703	0.0009794319294809011	0.0019588638589618022	0.0009794319294809011
7	0.0009794319294809011	0.0	0.0	0.0019588638589618022	0.0009794319294809011	0.0	0.0009794319294809011	0.0	0.0	0.0009794319294809011	0.0039177277179236044	0.005876591576885406	0.00881488736532811	0.005876591576885406	0.0009794319294809011	0.0019588638589618022	0.0	0.0	0.0009794319294809011	0.0009794319294809011
8	0.0	0.0009794319294809011	0.0009794319294809011	0.0019588638589618022	0.0019588638589618022	0.0009794319294809011	0.0	0.0	0.0009794319294809011	0.002938295788442703	0.007835455435847209	0.009794319294809012	0.007835455435847209	0.004897159647404506	0.0	0.0	0.0009794319294809011	0.0	0.0	0.0
9	0.004897159647404506	0.0019588638589618022	0.0009794319294809011	0.0009794319294809011	0.0009794319294809011	0.0009794319294809011	0.0009794319294809011	0.0019588638589618022	0.0019588638589618022	0.010773751224289911	0.013712047012732615	0.00881488736532811	0.004897159647404506	0.0009794319294809011	0.0009794319294809011	0.0	0.0009794319294809011	0.0019588638589618022	0.0009794319294809011	0.0009794319294809011
10	0.0019588638589618022	0.0009794319294809011	0.0009794319294809011	0.0	0.002938295788442703	0.0009794319294809011	0.0009794319294809011	0.0019588638589618022	0.0068560235063663075	0.00881488736532811	0.007835455435847209	0.002938295788442703	0.0	0.0009794319294809011	0.0009794319294809011	0.0	0.0009794319294809011	0.0	0.0	0.0
11	0.0009794319294809011	0.0	0.0	0.0009794319294809011	0.0009794319294809011	0.0	0.0009794319294809011	0.0068560235063663075	0.0039177277179236044	0.0039177277179236044	0.0019588638589618022	0.0	0.0019588638589618022	0.0009794319294809011	0.0	0.0	0.0	0.0	0.0	0.0009794319294809011
12	0.0009794319294809011	0.0019588638589618022	0.0009794319294809011	0.0	0.0019588638589618022	0.0039177277179236044	0.0039177277179236044	0.0068560235063663075	0.005876591576885406	0.0019588638589618022	0.0009794319294809011	0.0009794319294809011	0.0009794319294809011	0.0019588638589618022	0.0	0.0	0.0019588638589618022	0.0	0.0009794319294809011	0.0
13	0.0019588638589618022	0.0	0.0	0.0019588638589618022	0.002938295788442703	0.0068560235063663075	0.015670910871694418	0.007835455435847209	0.0019588638589618022	0.0009794319294809011	0.0009794319294809011	0.0009794319294809011	0.0	0.0	0.0009794319294809011	0.0	0.0019588638589618022	0.0	0.0009794319294809011	0.002938295788442703
14	0.0019588638589618022	0.0	0.0009794319294809011	0.0019588638589618022	0.0039177277179236044	0.021547502448579822	0.009794319294809012	0.0019588638589618022	0.0009794319294809011	0.0019588638589618022	0.0009794319294809011	0.0	0.0009794319294809011	0.0	0.0009794319294809011	0.0	0.0019588638589618022	0.0009794319294809011	0.002938295788442703	0.0009794319294809011
15	0.0009794319294809011	0.0039177277179236044	0.0	0.004897159647404506	0.012732615083251714	0.0039177277179236044	0.0019588638589618022	0.002938295788442703	0.002938295788442703	0.0	0.0019588638589618022	0.002938295788442703	0.002938295788442703	0.0019588638589618022	0.0	0.0	0.0009794319294809011	0.0009794319294809011	0.0	0.0009794319294809011
16	0.0	0.002938295788442703	0.014691478942213516	0.02056807051909892	0.011753183153770812	0.0009794319294809011	0.002938295788442703	0.002938295788442703	0.0019588638589618022	0.0019588638589618022	0.0009794319294809011	0.0019588638589618022	0.0019588638589618022	0.004897159647404506	0.0019588638589618022	0.0009794319294809011	0.0	0.0	0.0019588638589618022	0.0009794319294809011
17	0.0039177277179236044	0.012732615083251714	0.02742409402546523	0.015670910871694418	0.002938295788442703	0.002938295788442703	0.0009794319294809011	0.0019588638589618022	0.0019588638589618022	0.0009794319294809011	0.0009794319294809011	0.0009794319294809011	0.0	0.0019588638589618022	0.0009794319294809011	0.0009794319294809011	0.002938295788442703	0.002938295788442703	0.0039177277179236044	0.0009794319294809011
18	0.00881488736532811	0.024485798237022526	0.009794319294809012	0.0019588638589618022	0.005876591576885406	0.002938295788442703	0.0009794319294809011	0.0009794319294809011	0.004897159647404506	0.0009794319294809011	0.0019588638589618022	0.0009794319294809011	0.0019588638589618022	0.002938295788442703	0.0009794319294809011	0.0019588638589618022	0.0009794319294809011	0.0	0.0	0.0
19	0.023506366307541625	0.004897159647404506	0.0019588638589618022	0.002938295788442703	0.0	0.0009794319294809011	0.0039177277179236044	0.0039177277179236044	0.002938295788442703	0.002938295788442703	0.004897159647404506	0.0009794319294809011	0.002938295788442703	0.0019588638589618022	0.0	0.0009794319294809011	0.0	0.002938295788442703	0.0	0.0
