# Supplementary material for: Complementary encoding of spatial information in hippocampal astrocytes
Source: PLoS Biol. 2022 Mar 3;20(3):e3001530. doi: 10.1371/journal.pbio.3001530 (PMC8893713; doi:10.1371/journal.pbio.3001530)
Supplement: S5 Data — (ZIP) [file pbio.3001530.s037.zip › S5_Data/HeatMap_S6_Fig_and_S22_Fig/055_both_bin_24.csv]

	0	1	2	3	4	5	6	7	8	9	10	11	12	13	14	15	16	17	18	19	20	21	22	23
0	0.0	0.0009794319294809011	0.0	0.0	0.0	0.0	0.0019588638589618022	0.0	0.0009794319294809011	0.0	0.0	0.0	0.0	0.0	0.0009794319294809011	0.0	0.0	0.0	0.0	0.0	0.0	0.0009794319294809011	0.007835455435847209	0.011753183153770812
1	0.0	0.0009794319294809011	0.0	0.0	0.0009794319294809011	0.0	0.0	0.0009794319294809011	0.0	0.0	0.0009794319294809011	0.0009794319294809011	0.0	0.0	0.0	0.0	0.0	0.0009794319294809011	0.0	0.0	0.002938295788442703	0.0068560235063663075	0.012732615083251714	0.011753183153770812
2	0.0	0.0	0.0009794319294809011	0.0	0.0009794319294809011	0.0009794319294809011	0.0	0.0	0.0	0.0009794319294809011	0.0009794319294809011	0.0009794319294809011	0.0009794319294809011	0.0	0.0	0.0	0.0009794319294809011	0.0009794319294809011	0.0009794319294809011	0.0009794319294809011	0.004897159647404506	0.0068560235063663075	0.0039177277179236044	0.0009794319294809011
3	0.0009794319294809011	0.0	0.0	0.0009794319294809011	0.0	0.0	0.0019588638589618022	0.0	0.0	0.0	0.0009794319294809011	0.0009794319294809011	0.0019588638589618022	0.0009794319294809011	0.0009794319294809011	0.0	0.0019588638589618022	0.0	0.002938295788442703	0.007835455435847209	0.00881488736532811	0.004897159647404506	0.0039177277179236044	0.0009794319294809011
4	0.0	0.0	0.0	0.0	0.0019588638589618022	0.0	0.0	0.0	0.0009794319294809011	0.0	0.0009794319294809011	0.0	0.0	0.0009794319294809011	0.0	0.0	0.0009794319294809011	0.0009794319294809011	0.005876591576885406	0.0068560235063663075	0.0068560235063663075	0.0009794319294809011	0.0	0.0019588638589618022
5	0.0009794319294809011	0.0009794319294809011	0.0	0.0009794319294809011	0.0009794319294809011	0.0	0.0	0.0	0.0	0.0	0.0	0.0	0.0009794319294809011	0.0	0.0	0.0009794319294809011	0.0	0.005876591576885406	0.004897159647404506	0.0068560235063663075	0.0019588638589618022	0.0	0.0	0.0
6	0.0	0.0009794319294809011	0.0	0.0	0.0019588638589618022	0.0009794319294809011	0.0	0.0	0.0009794319294809011	0.0	0.0	0.0	0.0	0.0	0.0	0.0019588638589618022	0.0068560235063663075	0.0039177277179236044	0.007835455435847209	0.0009794319294809011	0.0	0.0019588638589618022	0.0009794319294809011	0.0
7	0.0	0.0009794319294809011	0.0009794319294809011	0.0019588638589618022	0.0	0.0	0.0	0.0	0.0	0.0	0.0009794319294809011	0.0	0.0	0.002938295788442703	0.0009794319294809011	0.005876591576885406	0.007835455435847209	0.007835455435847209	0.002938295788442703	0.002938295788442703	0.0019588638589618022	0.0009794319294809011	0.0	0.0009794319294809011
8	0.002938295788442703	0.0019588638589618022	0.0	0.002938295788442703	0.0009794319294809011	0.002938295788442703	0.0019588638589618022	0.0	0.0009794319294809011	0.0019588638589618022	0.002938295788442703	0.0039177277179236044	0.002938295788442703	0.0009794319294809011	0.007835455435847209	0.013712047012732615	0.00881488736532811	0.005876591576885406	0.002938295788442703	0.0019588638589618022	0.0	0.0019588638589618022	0.0019588638589618022	0.0
9	0.0	0.0	0.0	0.0	0.0	0.0	0.0	0.0009794319294809011	0.0009794319294809011	0.0	0.0	0.0	0.0039177277179236044	0.005876591576885406	0.0068560235063663075	0.009794319294809012	0.002938295788442703	0.0	0.0	0.0	0.0	0.0	0.0	0.0
10	0.0	0.0	0.0	0.0009794319294809011	0.0019588638589618022	0.0019588638589618022	0.0009794319294809011	0.0009794319294809011	0.0	0.0	0.0009794319294809011	0.0019588638589618022	0.004897159647404506	0.00881488736532811	0.0068560235063663075	0.005876591576885406	0.0	0.0	0.0	0.0	0.0	0.0	0.0	0.0
11	0.0039177277179236044	0.0019588638589618022	0.0009794319294809011	0.0	0.0	0.0009794319294809011	0.0009794319294809011	0.0	0.0009794319294809011	0.0009794319294809011	0.0019588638589618022	0.005876591576885406	0.010773751224289911	0.0068560235063663075	0.002938295788442703	0.0019588638589618022	0.0019588638589618022	0.0	0.0009794319294809011	0.0019588638589618022	0.0009794319294809011	0.0019588638589618022	0.0	0.0
12	0.0019588638589618022	0.0009794319294809011	0.0	0.0	0.0009794319294809011	0.0009794319294809011	0.0009794319294809011	0.0	0.0009794319294809011	0.0019588638589618022	0.002938295788442703	0.005876591576885406	0.0068560235063663075	0.0009794319294809011	0.0009794319294809011	0.0009794319294809011	0.0	0.0	0.0	0.0	0.0009794319294809011	0.0	0.0009794319294809011	0.0
13	0.0009794319294809011	0.0	0.0009794319294809011	0.0	0.0	0.0019588638589618022	0.0009794319294809011	0.0019588638589618022	0.0009794319294809011	0.0019588638589618022	0.0039177277179236044	0.002938295788442703	0.0019588638589618022	0.0	0.0019588638589618022	0.0	0.0	0.0009794319294809011	0.0	0.0	0.0	0.0	0.0009794319294809011	0.0
14	0.0	0.0009794319294809011	0.0	0.0019588638589618022	0.0009794319294809011	0.0019588638589618022	0.0009794319294809011	0.0019588638589618022	0.00881488736532811	0.004897159647404506	0.004897159647404506	0.002938295788442703	0.0	0.0	0.0	0.0	0.0	0.0009794319294809011	0.0	0.0	0.0009794319294809011	0.0	0.0	0.0
15	0.0	0.0009794319294809011	0.0009794319294809011	0.0	0.0	0.0	0.0019588638589618022	0.004897159647404506	0.004897159647404506	0.007835455435847209	0.0	0.0	0.0009794319294809011	0.0	0.0	0.0009794319294809011	0.0009794319294809011	0.0	0.0	0.0009794319294809011	0.0	0.0	0.0009794319294809011	0.0
16	0.002938295788442703	0.0	0.0019588638589618022	0.002938295788442703	0.0019588638589618022	0.0019588638589618022	0.005876591576885406	0.01860920666013712	0.005876591576885406	0.0009794319294809011	0.0009794319294809011	0.0019588638589618022	0.0009794319294809011	0.0009794319294809011	0.0	0.0019588638589618022	0.0	0.0	0.0009794319294809011	0.002938295788442703	0.0009794319294809011	0.0019588638589618022	0.0	0.0019588638589618022
17	0.0019588638589618022	0.0	0.0009794319294809011	0.0009794319294809011	0.0019588638589618022	0.0068560235063663075	0.014691478942213516	0.0068560235063663075	0.0019588638589618022	0.0	0.0009794319294809011	0.0009794319294809011	0.0	0.0009794319294809011	0.0	0.0	0.0	0.0009794319294809011	0.0	0.0	0.0009794319294809011	0.0	0.0	0.0
18	0.0019588638589618022	0.0009794319294809011	0.002938295788442703	0.0	0.002938295788442703	0.012732615083251714	0.0019588638589618022	0.0039177277179236044	0.0	0.0	0.0019588638589618022	0.0	0.002938295788442703	0.0009794319294809011	0.0	0.0009794319294809011	0.0009794319294809011	0.0	0.0009794319294809011	0.0	0.0009794319294809011	0.0	0.0	0.0
19	0.0019588638589618022	0.0009794319294809011	0.0039177277179236044	0.012732615083251714	0.009794319294809012	0.005876591576885406	0.0	0.0019588638589618022	0.0	0.0019588638589618022	0.002938295788442703	0.0	0.0019588638589618022	0.0	0.0009794319294809011	0.0019588638589618022	0.0019588638589618022	0.0009794319294809011	0.0019588638589618022	0.0	0.0	0.0019588638589618022	0.0009794319294809011	0.0
20	0.0019588638589618022	0.0019588638589618022	0.00881488736532811	0.013712047012732615	0.01665034280117532	0.0019588638589618022	0.0009794319294809011	0.0039177277179236044	0.0009794319294809011	0.0039177277179236044	0.0009794319294809011	0.0009794319294809011	0.0009794319294809011	0.0009794319294809011	0.0009794319294809011	0.0009794319294809011	0.0009794319294809011	0.0	0.0	0.0	0.0	0.0019588638589618022	0.0	0.0009794319294809011
21	0.002938295788442703	0.013712047012732615	0.01762977473065622	0.0068560235063663075	0.0009794319294809011	0.0019588638589618022	0.0019588638589618022	0.0	0.002938295788442703	0.0	0.0	0.0009794319294809011	0.0019588638589618022	0.0019588638589618022	0.0009794319294809011	0.002938295788442703	0.0019588638589618022	0.0019588638589618022	0.0009794319294809011	0.0	0.0009794319294809011	0.0	0.0009794319294809011	0.0019588638589618022
22	0.011753183153770812	0.01665034280117532	0.010773751224289911	0.002938295788442703	0.0	0.0039177277179236044	0.002938295788442703	0.0019588638589618022	0.0	0.0039177277179236044	0.0009794319294809011	0.0009794319294809011	0.0019588638589618022	0.0019588638589618022	0.0	0.0019588638589618022	0.002938295788442703	0.0019588638589618022	0.0	0.0019588638589618022	0.0009794319294809011	0.0	0.0009794319294809011	0.0009794319294809011
23	0.010773751224289911	0.0068560235063663075	0.002938295788442703	0.0009794319294809011	0.0009794319294809011	0.0019588638589618022	0.0	0.0009794319294809011	0.0019588638589618022	0.002938295788442703	0.0009794319294809011	0.0039177277179236044	0.0019588638589618022	0.0009794319294809011	0.0009794319294809011	0.0019588638589618022	0.0	0.0	0.0019588638589618022	0.0	0.0009794319294809011	0.0	0.0	0.0019588638589618022
