# Supplementary material for: Complementary encoding of spatial information in hippocampal astrocytes
Source: PLoS Biol. 2022 Mar 3;20(3):e3001530. doi: 10.1371/journal.pbio.3001530 (PMC8893713; doi:10.1371/journal.pbio.3001530)
Supplement: S5 Data — (ZIP) [file pbio.3001530.s037.zip › S5_Data/HeatMap_S6_Fig_and_S22_Fig/055_both_bin_4.csv]

	0	1	2	3
0	0.011753183153770812	0.013712047012732615	0.02056807051909892	0.15181194906953965
1	0.02056807051909892	0.024485798237022526	0.1714005876591577	0.02644466209598433
2	0.03721841332027424	0.14299706170421156	0.02742409402546523	0.010773751224289911
3	0.23408423114593535	0.047992164544564155	0.03232125367286973	0.02644466209598433
