# Supplementary material for: Complementary encoding of spatial information in hippocampal astrocytes
Source: PLoS Biol. 2022 Mar 3;20(3):e3001530. doi: 10.1371/journal.pbio.3001530 (PMC8893713; doi:10.1371/journal.pbio.3001530)
Supplement: S5 Data — (ZIP) [file pbio.3001530.s037.zip › S5_Data/HeatMap_S6_Fig_and_S22_Fig/055_both_bin_8.csv]

	0	1	2	3	4	5	6	7
0	0.005876591576885406	0.004897159647404506	0.005876591576885406	0.0	0.0039177277179236044	0.004897159647404506	0.007835455435847209	0.06464250734573947
1	0.0039177277179236044	0.0019588638589618022	0.002938295788442703	0.002938295788442703	0.0	0.00881488736532811	0.05680705190989226	0.010773751224289911
2	0.009794319294809012	0.007835455435847209	0.004897159647404506	0.005876591576885406	0.015670910871694418	0.06953966699314397	0.02056807051909892	0.00881488736532811
3	0.0068560235063663075	0.0068560235063663075	0.0019588638589618022	0.011753183153770812	0.06562193927522038	0.01762977473065622	0.002938295788442703	0.0039177277179236044
4	0.011753183153770812	0.0068560235063663075	0.007835455435847209	0.03623898139079334	0.012732615083251714	0.0019588638589618022	0.0009794319294809011	0.0019588638589618022
5	0.004897159647404506	0.011753183153770812	0.07051909892262488	0.014691478942213516	0.007835455435847209	0.004897159647404506	0.0068560235063663075	0.0039177277179236044
6	0.021547502448579822	0.08521057786483839	0.019588638589618023	0.009794319294809012	0.00881488736532811	0.011753183153770812	0.005876591576885406	0.0068560235063663075
7	0.0910871694417238	0.022526934378060724	0.012732615083251714	0.021547502448579822	0.005876591576885406	0.011753183153770812	0.0068560235063663075	0.005876591576885406
