# Supplementary material for: Complementary encoding of spatial information in hippocampal astrocytes
Source: PLoS Biol. 2022 Mar 3;20(3):e3001530. doi: 10.1371/journal.pbio.3001530 (PMC8893713; doi:10.1371/journal.pbio.3001530)
Supplement: S5 Data — (ZIP) [file pbio.3001530.s037.zip › S5_Data/HeatMap_S6_Fig_and_S22_Fig/055_neuro_obs_bin_12.csv]

	0	1	2	3	4	5	6	7	8	9	10	11
0	0.0039177277179236044	0.0009794319294809011	0.0	0.0039177277179236044	0.0019588638589618022	0.0019588638589618022	0.0009794319294809011	0.0	0.0039177277179236044	0.0009794319294809011	0.010773751224289911	0.03623898139079334
1	0.0039177277179236044	0.0039177277179236044	0.0019588638589618022	0.0019588638589618022	0.0019588638589618022	0.002938295788442703	0.0	0.0019588638589618022	0.004897159647404506	0.00881488736532811	0.022526934378060724	0.007835455435847209
2	0.004897159647404506	0.0039177277179236044	0.002938295788442703	0.0039177277179236044	0.0009794319294809011	0.002938295788442703	0.0039177277179236044	0.0009794319294809011	0.0068560235063663075	0.02056807051909892	0.005876591576885406	0.0
3	0.0039177277179236044	0.0068560235063663075	0.004897159647404506	0.002938295788442703	0.0009794319294809011	0.004897159647404506	0.002938295788442703	0.014691478942213516	0.02056807051909892	0.010773751224289911	0.002938295788442703	0.004897159647404506
4	0.00881488736532811	0.004897159647404506	0.0039177277179236044	0.002938295788442703	0.0019588638589618022	0.0019588638589618022	0.004897159647404506	0.034280117531831536	0.013712047012732615	0.002938295788442703	0.0039177277179236044	0.0019588638589618022
5	0.009794319294809012	0.0019588638589618022	0.002938295788442703	0.004897159647404506	0.0039177277179236044	0.0068560235063663075	0.03232125367286973	0.005876591576885406	0.002938295788442703	0.0039177277179236044	0.0019588638589618022	0.0019588638589618022
6	0.0039177277179236044	0.007835455435847209	0.002938295788442703	0.0039177277179236044	0.0068560235063663075	0.021547502448579822	0.00881488736532811	0.002938295788442703	0.005876591576885406	0.007835455435847209	0.002938295788442703	0.002938295788442703
7	0.0039177277179236044	0.007835455435847209	0.0068560235063663075	0.007835455435847209	0.02056807051909892	0.0068560235063663075	0.00881488736532811	0.004897159647404506	0.0039177277179236044	0.0039177277179236044	0.0009794319294809011	0.0039177277179236044
8	0.0019588638589618022	0.0039177277179236044	0.010773751224289911	0.03525954946131244	0.00881488736532811	0.002938295788442703	0.002938295788442703	0.0009794319294809011	0.0019588638589618022	0.0	0.0068560235063663075	0.0039177277179236044
9	0.005876591576885406	0.014691478942213516	0.024485798237022526	0.0068560235063663075	0.004897159647404506	0.004897159647404506	0.005876591576885406	0.002938295788442703	0.0019588638589618022	0.0019588638589618022	0.0039177277179236044	0.002938295788442703
10	0.01860920666013712	0.03721841332027424	0.02056807051909892	0.007835455435847209	0.00881488736532811	0.004897159647404506	0.004897159647404506	0.010773751224289911	0.004897159647404506	0.002938295788442703	0.0039177277179236044	0.0039177277179236044
11	0.031341821743388835	0.011753183153770812	0.014691478942213516	0.00881488736532811	0.007835455435847209	0.005876591576885406	0.009794319294809012	0.00881488736532811	0.004897159647404506	0.007835455435847209	0.002938295788442703	0.002938295788442703
