# Supplementary material for: Complementary encoding of spatial information in hippocampal astrocytes
Source: PLoS Biol. 2022 Mar 3;20(3):e3001530. doi: 10.1371/journal.pbio.3001530 (PMC8893713; doi:10.1371/journal.pbio.3001530)
Supplement: S5 Data — (ZIP) [file pbio.3001530.s037.zip › S5_Data/HeatMap_S6_Fig_and_S22_Fig/055_neuro_obs_bin_20.csv]

	0	1	2	3	4	5	6	7	8	9	10	11	12	13	14	15	16	17	18	19
0	0.0	0.0019588638589618022	0.0	0.0	0.0009794319294809011	0.0	0.0009794319294809011	0.0	0.0019588638589618022	0.0019588638589618022	0.0019588638589618022	0.0	0.0009794319294809011	0.0009794319294809011	0.0	0.0	0.0	0.0019588638589618022	0.00881488736532811	0.010773751224289911
1	0.0019588638589618022	0.0019588638589618022	0.0	0.0009794319294809011	0.0	0.0009794319294809011	0.002938295788442703	0.0009794319294809011	0.0009794319294809011	0.0	0.0009794319294809011	0.0	0.0009794319294809011	0.0	0.0	0.0009794319294809011	0.0039177277179236044	0.0068560235063663075	0.013712047012732615	0.009794319294809012
2	0.002938295788442703	0.0	0.002938295788442703	0.0009794319294809011	0.0	0.0019588638589618022	0.0009794319294809011	0.0	0.0009794319294809011	0.0009794319294809011	0.0009794319294809011	0.0	0.0009794319294809011	0.0019588638589618022	0.0009794319294809011	0.0039177277179236044	0.00881488736532811	0.0068560235063663075	0.005876591576885406	0.0019588638589618022
3	0.0009794319294809011	0.0009794319294809011	0.0	0.0019588638589618022	0.0009794319294809011	0.0009794319294809011	0.002938295788442703	0.002938295788442703	0.0009794319294809011	0.0019588638589618022	0.0009794319294809011	0.0	0.0	0.0	0.0	0.002938295788442703	0.0068560235063663075	0.005876591576885406	0.0019588638589618022	0.0
4	0.0009794319294809011	0.0009794319294809011	0.0	0.002938295788442703	0.0009794319294809011	0.0019588638589618022	0.0	0.0	0.0019588638589618022	0.0019588638589618022	0.0	0.0009794319294809011	0.0009794319294809011	0.0	0.0068560235063663075	0.0068560235063663075	0.002938295788442703	0.0	0.0	0.0
5	0.0009794319294809011	0.0019588638589618022	0.0	0.0	0.0009794319294809011	0.0019588638589618022	0.0	0.0	0.0009794319294809011	0.0	0.0009794319294809011	0.0009794319294809011	0.0019588638589618022	0.00881488736532811	0.0068560235063663075	0.010773751224289911	0.0	0.0	0.0019588638589618022	0.0
6	0.0	0.004897159647404506	0.0009794319294809011	0.002938295788442703	0.0039177277179236044	0.0039177277179236044	0.007835455435847209	0.002938295788442703	0.004897159647404506	0.0039177277179236044	0.002938295788442703	0.007835455435847209	0.0068560235063663075	0.013712047012732615	0.009794319294809012	0.005876591576885406	0.005876591576885406	0.002938295788442703	0.0009794319294809011	0.0019588638589618022
7	0.002938295788442703	0.0039177277179236044	0.004897159647404506	0.0009794319294809011	0.0019588638589618022	0.0009794319294809011	0.0	0.0	0.0009794319294809011	0.0	0.0009794319294809011	0.002938295788442703	0.010773751224289911	0.0068560235063663075	0.0009794319294809011	0.0009794319294809011	0.0	0.0009794319294809011	0.0019588638589618022	0.0009794319294809011
8	0.0019588638589618022	0.0	0.0009794319294809011	0.0009794319294809011	0.0019588638589618022	0.0019588638589618022	0.0019588638589618022	0.0019588638589618022	0.002938295788442703	0.0009794319294809011	0.00881488736532811	0.004897159647404506	0.0068560235063663075	0.002938295788442703	0.0009794319294809011	0.0019588638589618022	0.0009794319294809011	0.0009794319294809011	0.0009794319294809011	0.0
9	0.004897159647404506	0.0009794319294809011	0.0019588638589618022	0.002938295788442703	0.002938295788442703	0.0	0.0019588638589618022	0.0009794319294809011	0.0019588638589618022	0.004897159647404506	0.010773751224289911	0.0068560235063663075	0.002938295788442703	0.0039177277179236044	0.0	0.0009794319294809011	0.0009794319294809011	0.0	0.0019588638589618022	0.0019588638589618022
10	0.0019588638589618022	0.002938295788442703	0.0019588638589618022	0.002938295788442703	0.0009794319294809011	0.0019588638589618022	0.0009794319294809011	0.0039177277179236044	0.007835455435847209	0.005876591576885406	0.007835455435847209	0.0019588638589618022	0.0009794319294809011	0.0009794319294809011	0.0009794319294809011	0.0	0.0	0.0009794319294809011	0.0	0.0009794319294809011
11	0.0039177277179236044	0.0	0.0009794319294809011	0.002938295788442703	0.002938295788442703	0.0	0.0019588638589618022	0.005876591576885406	0.002938295788442703	0.002938295788442703	0.0019588638589618022	0.0	0.0009794319294809011	0.0019588638589618022	0.0009794319294809011	0.0019588638589618022	0.0009794319294809011	0.0019588638589618022	0.0	0.0
12	0.0009794319294809011	0.0	0.0039177277179236044	0.0	0.005876591576885406	0.002938295788442703	0.0039177277179236044	0.005876591576885406	0.005876591576885406	0.0039177277179236044	0.0009794319294809011	0.0019588638589618022	0.0009794319294809011	0.0039177277179236044	0.0009794319294809011	0.0	0.0009794319294809011	0.0	0.0	0.0019588638589618022
13	0.0009794319294809011	0.0019588638589618022	0.0009794319294809011	0.002938295788442703	0.0	0.005876591576885406	0.004897159647404506	0.0039177277179236044	0.0	0.0	0.0019588638589618022	0.0009794319294809011	0.0009794319294809011	0.0009794319294809011	0.0	0.0	0.0009794319294809011	0.0009794319294809011	0.0009794319294809011	0.0009794319294809011
14	0.0009794319294809011	0.0	0.0009794319294809011	0.004897159647404506	0.005876591576885406	0.011753183153770812	0.0068560235063663075	0.002938295788442703	0.0	0.0009794319294809011	0.0	0.0009794319294809011	0.0	0.0019588638589618022	0.0009794319294809011	0.0009794319294809011	0.0019588638589618022	0.002938295788442703	0.0009794319294809011	0.0019588638589618022
15	0.002938295788442703	0.0019588638589618022	0.0019588638589618022	0.0019588638589618022	0.010773751224289911	0.0019588638589618022	0.0009794319294809011	0.0009794319294809011	0.0	0.0009794319294809011	0.0039177277179236044	0.002938295788442703	0.0009794319294809011	0.0009794319294809011	0.0009794319294809011	0.0	0.0009794319294809011	0.0	0.0	0.0009794319294809011
16	0.002938295788442703	0.0039177277179236044	0.014691478942213516	0.013712047012732615	0.007835455435847209	0.005876591576885406	0.002938295788442703	0.002938295788442703	0.0019588638589618022	0.0019588638589618022	0.002938295788442703	0.0009794319294809011	0.0019588638589618022	0.0019588638589618022	0.0009794319294809011	0.0019588638589618022	0.0009794319294809011	0.0019588638589618022	0.0019588638589618022	0.0019588638589618022
17	0.004897159647404506	0.00881488736532811	0.01860920666013712	0.010773751224289911	0.0009794319294809011	0.004897159647404506	0.002938295788442703	0.0009794319294809011	0.0009794319294809011	0.0019588638589618022	0.004897159647404506	0.0039177277179236044	0.0009794319294809011	0.005876591576885406	0.002938295788442703	0.0	0.0019588638589618022	0.0019588638589618022	0.002938295788442703	0.0019588638589618022
18	0.0039177277179236044	0.01762977473065622	0.007835455435847209	0.0009794319294809011	0.004897159647404506	0.002938295788442703	0.0019588638589618022	0.002938295788442703	0.0019588638589618022	0.002938295788442703	0.0009794319294809011	0.0019588638589618022	0.004897159647404506	0.002938295788442703	0.0019588638589618022	0.0	0.0009794319294809011	0.0009794319294809011	0.0009794319294809011	0.0009794319294809011
19	0.01762977473065622	0.004897159647404506	0.0019588638589618022	0.005876591576885406	0.002938295788442703	0.0009794319294809011	0.0019588638589618022	0.0019588638589618022	0.0019588638589618022	0.0039177277179236044	0.0039177277179236044	0.0019588638589618022	0.002938295788442703	0.0019588638589618022	0.0019588638589618022	0.002938295788442703	0.002938295788442703	0.0009794319294809011	0.0019588638589618022	0.002938295788442703
