# Supplementary material for: Complementary encoding of spatial information in hippocampal astrocytes
Source: PLoS Biol. 2022 Mar 3;20(3):e3001530. doi: 10.1371/journal.pbio.3001530 (PMC8893713; doi:10.1371/journal.pbio.3001530)
Supplement: S5 Data — (ZIP) [file pbio.3001530.s037.zip › S5_Data/HeatMap_S6_Fig_and_S22_Fig/055_neuro_obs_bin_24.csv]

	0	1	2	3	4	5	6	7	8	9	10	11	12	13	14	15	16	17	18	19	20	21	22	23
0	0.0	0.0019588638589618022	0.0	0.0009794319294809011	0.0	0.0	0.0019588638589618022	0.0009794319294809011	0.0	0.0	0.0	0.0	0.0019588638589618022	0.0	0.0	0.0	0.0009794319294809011	0.0	0.0	0.0019588638589618022	0.0019588638589618022	0.0019588638589618022	0.0039177277179236044	0.00881488736532811
1	0.0009794319294809011	0.0	0.0009794319294809011	0.0	0.0	0.0009794319294809011	0.0009794319294809011	0.0019588638589618022	0.0	0.0	0.0	0.0009794319294809011	0.0	0.0	0.0	0.0	0.0019588638589618022	0.0	0.0	0.0019588638589618022	0.0039177277179236044	0.0019588638589618022	0.013712047012732615	0.007835455435847209
2	0.0019588638589618022	0.0009794319294809011	0.002938295788442703	0.0	0.0	0.0009794319294809011	0.0009794319294809011	0.0009794319294809011	0.0	0.0	0.0	0.0	0.0	0.0	0.0009794319294809011	0.0	0.0	0.002938295788442703	0.0009794319294809011	0.0	0.0	0.004897159647404506	0.002938295788442703	0.0009794319294809011
3	0.0009794319294809011	0.0	0.0009794319294809011	0.0019588638589618022	0.0	0.0009794319294809011	0.0009794319294809011	0.0019588638589618022	0.0009794319294809011	0.0	0.0009794319294809011	0.0009794319294809011	0.0	0.0009794319294809011	0.0	0.0009794319294809011	0.0	0.0009794319294809011	0.0019588638589618022	0.005876591576885406	0.002938295788442703	0.005876591576885406	0.0	0.0
4	0.0009794319294809011	0.0019588638589618022	0.0019588638589618022	0.002938295788442703	0.002938295788442703	0.0009794319294809011	0.0019588638589618022	0.004897159647404506	0.0009794319294809011	0.0	0.0009794319294809011	0.0019588638589618022	0.0019588638589618022	0.0	0.0	0.0	0.0	0.0009794319294809011	0.004897159647404506	0.002938295788442703	0.005876591576885406	0.0019588638589618022	0.0	0.0009794319294809011
5	0.002938295788442703	0.0009794319294809011	0.0	0.0	0.0009794319294809011	0.0009794319294809011	0.0019588638589618022	0.0	0.0	0.0	0.0	0.0009794319294809011	0.0	0.0	0.0019588638589618022	0.0019588638589618022	0.0	0.0039177277179236044	0.0009794319294809011	0.002938295788442703	0.0019588638589618022	0.0	0.0	0.0
6	0.0009794319294809011	0.0009794319294809011	0.0009794319294809011	0.0009794319294809011	0.0	0.0009794319294809011	0.0009794319294809011	0.0	0.0	0.0	0.0009794319294809011	0.0009794319294809011	0.0009794319294809011	0.0	0.0009794319294809011	0.0019588638589618022	0.0068560235063663075	0.0039177277179236044	0.004897159647404506	0.0019588638589618022	0.0	0.0	0.0019588638589618022	0.0
7	0.0	0.0009794319294809011	0.0009794319294809011	0.0019588638589618022	0.0	0.0019588638589618022	0.0	0.0009794319294809011	0.0019588638589618022	0.0	0.0	0.0019588638589618022	0.0009794319294809011	0.0009794319294809011	0.0	0.0019588638589618022	0.002938295788442703	0.0009794319294809011	0.0019588638589618022	0.0009794319294809011	0.0019588638589618022	0.002938295788442703	0.0	0.0
8	0.0039177277179236044	0.007835455435847209	0.002938295788442703	0.004897159647404506	0.0068560235063663075	0.004897159647404506	0.004897159647404506	0.0039177277179236044	0.002938295788442703	0.002938295788442703	0.0019588638589618022	0.002938295788442703	0.0068560235063663075	0.0039177277179236044	0.0068560235063663075	0.01762977473065622	0.010773751224289911	0.0068560235063663075	0.002938295788442703	0.002938295788442703	0.004897159647404506	0.005876591576885406	0.004897159647404506	0.0009794319294809011
9	0.0	0.0009794319294809011	0.0009794319294809011	0.0	0.0009794319294809011	0.0	0.0	0.0009794319294809011	0.0019588638589618022	0.0	0.0009794319294809011	0.0	0.0009794319294809011	0.0019588638589618022	0.0068560235063663075	0.002938295788442703	0.0009794319294809011	0.0009794319294809011	0.0019588638589618022	0.0	0.0	0.0019588638589618022	0.0009794319294809011	0.0009794319294809011
10	0.0	0.0009794319294809011	0.0	0.0	0.0	0.0009794319294809011	0.0019588638589618022	0.0019588638589618022	0.0009794319294809011	0.0	0.0019588638589618022	0.0019588638589618022	0.004897159647404506	0.007835455435847209	0.002938295788442703	0.0009794319294809011	0.0009794319294809011	0.0	0.0	0.0	0.0009794319294809011	0.0	0.0	0.0
11	0.0019588638589618022	0.002938295788442703	0.0	0.0009794319294809011	0.0009794319294809011	0.002938295788442703	0.0009794319294809011	0.0	0.0	0.0019588638589618022	0.0	0.0039177277179236044	0.0068560235063663075	0.002938295788442703	0.0019588638589618022	0.0	0.0	0.0	0.0	0.002938295788442703	0.0	0.0	0.0	0.0009794319294809011
12	0.002938295788442703	0.0	0.0009794319294809011	0.0009794319294809011	0.0	0.0019588638589618022	0.0019588638589618022	0.0	0.0019588638589618022	0.002938295788442703	0.005876591576885406	0.0039177277179236044	0.004897159647404506	0.0019588638589618022	0.0009794319294809011	0.0009794319294809011	0.0	0.0019588638589618022	0.0009794319294809011	0.0	0.0009794319294809011	0.0	0.0	0.0009794319294809011
13	0.0	0.0	0.0009794319294809011	0.0009794319294809011	0.0009794319294809011	0.0009794319294809011	0.0	0.0009794319294809011	0.0009794319294809011	0.0009794319294809011	0.0019588638589618022	0.002938295788442703	0.0	0.0009794319294809011	0.0	0.0009794319294809011	0.0009794319294809011	0.0019588638589618022	0.002938295788442703	0.0009794319294809011	0.0	0.0	0.0	0.0
14	0.0019588638589618022	0.0	0.0009794319294809011	0.0019588638589618022	0.0	0.0019588638589618022	0.0	0.0019588638589618022	0.007835455435847209	0.0039177277179236044	0.0039177277179236044	0.0019588638589618022	0.0009794319294809011	0.0009794319294809011	0.0009794319294809011	0.0	0.0	0.0019588638589618022	0.0	0.0	0.0	0.0	0.0009794319294809011	0.0019588638589618022
15	0.0009794319294809011	0.0	0.0009794319294809011	0.0	0.0	0.0	0.0	0.002938295788442703	0.002938295788442703	0.007835455435847209	0.0009794319294809011	0.0	0.0	0.0	0.0009794319294809011	0.0	0.0019588638589618022	0.0	0.0	0.0009794319294809011	0.0	0.0	0.0	0.0
16	0.004897159647404506	0.0019588638589618022	0.0039177277179236044	0.0019588638589618022	0.004897159647404506	0.002938295788442703	0.0068560235063663075	0.014691478942213516	0.0039177277179236044	0.002938295788442703	0.0019588638589618022	0.0	0.0039177277179236044	0.007835455435847209	0.004897159647404506	0.004897159647404506	0.002938295788442703	0.0009794319294809011	0.002938295788442703	0.0019588638589618022	0.0039177277179236044	0.002938295788442703	0.0019588638589618022	0.002938295788442703
17	0.0019588638589618022	0.0	0.0	0.0009794319294809011	0.0019588638589618022	0.0019588638589618022	0.004897159647404506	0.002938295788442703	0.0009794319294809011	0.0	0.0	0.0019588638589618022	0.0	0.0009794319294809011	0.0	0.0009794319294809011	0.0	0.0	0.0	0.0	0.0009794319294809011	0.0	0.0009794319294809011	0.002938295788442703
18	0.0039177277179236044	0.002938295788442703	0.0019588638589618022	0.0019588638589618022	0.002938295788442703	0.00881488736532811	0.002938295788442703	0.0	0.0	0.0019588638589618022	0.0039177277179236044	0.0009794319294809011	0.0019588638589618022	0.0009794319294809011	0.0	0.0019588638589618022	0.0	0.0	0.0009794319294809011	0.0	0.0	0.0	0.0009794319294809011	0.0009794319294809011
19	0.0	0.0019588638589618022	0.0	0.0068560235063663075	0.0068560235063663075	0.004897159647404506	0.002938295788442703	0.0	0.0009794319294809011	0.002938295788442703	0.0019588638589618022	0.0009794319294809011	0.0009794319294809011	0.0	0.0009794319294809011	0.0	0.0	0.0009794319294809011	0.002938295788442703	0.0	0.0009794319294809011	0.0009794319294809011	0.0	0.0009794319294809011
20	0.0	0.0039177277179236044	0.004897159647404506	0.012732615083251714	0.009794319294809012	0.002938295788442703	0.0009794319294809011	0.002938295788442703	0.0019588638589618022	0.0009794319294809011	0.0009794319294809011	0.002938295788442703	0.002938295788442703	0.0009794319294809011	0.0009794319294809011	0.002938295788442703	0.002938295788442703	0.0009794319294809011	0.0	0.0019588638589618022	0.0	0.0	0.0	0.0
21	0.0019588638589618022	0.0039177277179236044	0.014691478942213516	0.004897159647404506	0.0	0.0019588638589618022	0.0009794319294809011	0.0009794319294809011	0.002938295788442703	0.0019588638589618022	0.0019588638589618022	0.0019588638589618022	0.002938295788442703	0.002938295788442703	0.0019588638589618022	0.005876591576885406	0.0039177277179236044	0.0	0.0019588638589618022	0.0019588638589618022	0.0019588638589618022	0.0	0.0009794319294809011	0.0009794319294809011
22	0.005876591576885406	0.010773751224289911	0.00881488736532811	0.0019588638589618022	0.002938295788442703	0.002938295788442703	0.0019588638589618022	0.002938295788442703	0.0009794319294809011	0.0009794319294809011	0.0	0.0019588638589618022	0.002938295788442703	0.0009794319294809011	0.0	0.0019588638589618022	0.0039177277179236044	0.002938295788442703	0.0009794319294809011	0.0009794319294809011	0.0009794319294809011	0.0019588638589618022	0.0009794319294809011	0.0
23	0.00881488736532811	0.0068560235063663075	0.0039177277179236044	0.0009794319294809011	0.0039177277179236044	0.0019588638589618022	0.0	0.0009794319294809011	0.0	0.0019588638589618022	0.0009794319294809011	0.0	0.0019588638589618022	0.0	0.0	0.005876591576885406	0.0	0.0009794319294809011	0.0019588638589618022	0.002938295788442703	0.0019588638589618022	0.0	0.0019588638589618022	0.002938295788442703
