# Supplementary material for: Complementary encoding of spatial information in hippocampal astrocytes
Source: PLoS Biol. 2022 Mar 3;20(3):e3001530. doi: 10.1371/journal.pbio.3001530 (PMC8893713; doi:10.1371/journal.pbio.3001530)
Supplement: S5 Data — (ZIP) [file pbio.3001530.s037.zip › S5_Data/HeatMap_S6_Fig_and_S22_Fig/055_neuro_obs_bin_4.csv]

	0	1	2	3
0	0.01860920666013712	0.024485798237022526	0.029382957884427033	0.11557296767874632
1	0.03721841332027424	0.03623898139079334	0.13124387855044076	0.03232125367286973
2	0.04897159647404505	0.10186092066601371	0.03330068560235064	0.029382957884427033
3	0.19882468168462292	0.06660137120470128	0.05778648383937316	0.03819784524975514
