# Supplementary material for: Complementary encoding of spatial information in hippocampal astrocytes
Source: PLoS Biol. 2022 Mar 3;20(3):e3001530. doi: 10.1371/journal.pbio.3001530 (PMC8893713; doi:10.1371/journal.pbio.3001530)
Supplement: S5 Data — (ZIP) [file pbio.3001530.s037.zip › S5_Data/HeatMap_S6_Fig_and_S22_Fig/055_neuro_obs_bin_8.csv]

	0	1	2	3	4	5	6	7
0	0.00881488736532811	0.0019588638589618022	0.004897159647404506	0.0039177277179236044	0.0039177277179236044	0.0039177277179236044	0.010773751224289911	0.04995102840352596
1	0.00881488736532811	0.004897159647404506	0.00881488736532811	0.005876591576885406	0.005876591576885406	0.007835455435847209	0.04603330068560235	0.012732615083251714
2	0.010773751224289911	0.009794319294809012	0.0068560235063663075	0.005876591576885406	0.012732615083251714	0.050930460333006855	0.01762977473065622	0.005876591576885406
3	0.014691478942213516	0.00881488736532811	0.007835455435847209	0.015670910871694418	0.04211557296767875	0.019588638589618023	0.004897159647404506	0.005876591576885406
4	0.012732615083251714	0.011753183153770812	0.013712047012732615	0.03721841332027424	0.015670910871694418	0.010773751224289911	0.005876591576885406	0.004897159647404506
5	0.004897159647404506	0.01860920666013712	0.04701273261508325	0.00881488736532811	0.004897159647404506	0.004897159647404506	0.007835455435847209	0.00881488736532811
6	0.022526934378060724	0.06758080313418217	0.022526934378060724	0.011753183153770812	0.011753183153770812	0.013712047012732615	0.0068560235063663075	0.011753183153770812
7	0.07247796278158668	0.024485798237022526	0.014691478942213516	0.013712047012732615	0.023506366307541625	0.019588638589618023	0.00881488736532811	0.0068560235063663075
