# Supplementary material for: Complementary encoding of spatial information in hippocampal astrocytes
Source: PLoS Biol. 2022 Mar 3;20(3):e3001530. doi: 10.1371/journal.pbio.3001530 (PMC8893713; doi:10.1371/journal.pbio.3001530)
Supplement: S5 Data — (ZIP) [file pbio.3001530.s037.zip › S5_Data/HeatMap_S6_Fig_and_S22_Fig/057_both_bin_12.csv]

	0	1	2	3	4	5	6	7	8	9	10	11
0	0.0008271298593879239	0.0016542597187758478	0.0	0.0008271298593879239	0.0024813895781637717	0.0008271298593879239	0.0016542597187758478	0.0008271298593879239	0.0	0.0016542597187758478	0.010752688172043012	0.01902398676592225
1	0.0008271298593879239	0.0	0.0	0.0008271298593879239	0.0	0.0016542597187758478	0.0008271298593879239	0.0008271298593879239	0.0024813895781637717	0.006617038875103391	0.026468155500413565	0.017369727047146403
2	0.0008271298593879239	0.0016542597187758478	0.0008271298593879239	0.0024813895781637717	0.0016542597187758478	0.0008271298593879239	0.0008271298593879239	0.0	0.009098428453267164	0.019851116625310174	0.009098428453267164	0.0008271298593879239
3	0.006617038875103391	0.0016542597187758478	0.0033085194375516956	0.0	0.0008271298593879239	0.0033085194375516956	0.0016542597187758478	0.01488833746898263	0.04962779156327544	0.018196856906534328	0.0041356492969396195	0.0008271298593879239
4	0.0024813895781637717	0.0008271298593879239	0.0016542597187758478	0.0041356492969396195	0.005789909015715467	0.005789909015715467	0.018196856906534328	0.04714640198511166	0.01240694789081886	0.0008271298593879239	0.0016542597187758478	0.0008271298593879239
5	0.0	0.0016542597187758478	0.0008271298593879239	0.0024813895781637717	0.0008271298593879239	0.011579818031430935	0.033085194375516956	0.009098428453267164	0.0033085194375516956	0.0016542597187758478	0.0033085194375516956	0.0016542597187758478
6	0.0016542597187758478	0.0024813895781637717	0.0008271298593879239	0.0016542597187758478	0.009925558312655087	0.034739454094292806	0.014061207609594707	0.005789909015715467	0.0008271298593879239	0.0016542597187758478	0.0008271298593879239	0.0041356492969396195
7	0.0008271298593879239	0.0016542597187758478	0.0024813895781637717	0.013234077750206782	0.02564102564102564	0.01488833746898263	0.0016542597187758478	0.0024813895781637717	0.0008271298593879239	0.0008271298593879239	0.0008271298593879239	0.0016542597187758478
8	0.0041356492969396195	0.0008271298593879239	0.01488833746898263	0.034739454094292806	0.01902398676592225	0.0041356492969396195	0.005789909015715467	0.004962779156327543	0.0008271298593879239	0.0024813895781637717	0.0024813895781637717	0.0016542597187758478
9	0.004962779156327543	0.019851116625310174	0.050454921422663356	0.016542597187758478	0.0024813895781637717	0.0024813895781637717	0.0008271298593879239	0.0024813895781637717	0.0016542597187758478	0.0016542597187758478	0.0016542597187758478	0.0041356492969396195
10	0.015715467328370553	0.062034739454094295	0.019851116625310174	0.004962779156327543	0.006617038875103391	0.0016542597187758478	0.0024813895781637717	0.0033085194375516956	0.0016542597187758478	0.0024813895781637717	0.0041356492969396195	0.004962779156327543
11	0.05707196029776675	0.014061207609594707	0.0033085194375516956	0.0041356492969396195	0.0016542597187758478	0.0008271298593879239	0.0016542597187758478	0.0041356492969396195	0.0024813895781637717	0.0033085194375516956	0.0008271298593879239	0.0033085194375516956
