# Supplementary material for: Complementary encoding of spatial information in hippocampal astrocytes
Source: PLoS Biol. 2022 Mar 3;20(3):e3001530. doi: 10.1371/journal.pbio.3001530 (PMC8893713; doi:10.1371/journal.pbio.3001530)
Supplement: S5 Data — (ZIP) [file pbio.3001530.s037.zip › S5_Data/HeatMap_S6_Fig_and_S22_Fig/057_both_bin_20.csv]

	0	1	2	3	4	5	6	7	8	9	10	11	12	13	14	15	16	17	18	19
0	0.0	0.0	0.0	0.0008271298593879239	0.0	0.0	0.0	0.0008271298593879239	0.0	0.0	0.0016542597187758478	0.0	0.0	0.0	0.0	0.0	0.0	0.0016542597187758478	0.004962779156327543	0.006617038875103391
1	0.0	0.0	0.0	0.0	0.0	0.0	0.0	0.0	0.0	0.0	0.0	0.0	0.0008271298593879239	0.0	0.0	0.0	0.0016542597187758478	0.0041356492969396195	0.009098428453267164	0.007444168734491315
2	0.0	0.0008271298593879239	0.0	0.0	0.0	0.0	0.0008271298593879239	0.0	0.0008271298593879239	0.0	0.0008271298593879239	0.0	0.0016542597187758478	0.0	0.0008271298593879239	0.0024813895781637717	0.007444168734491315	0.009098428453267164	0.0041356492969396195	0.0041356492969396195
3	0.0	0.0	0.0	0.0	0.0008271298593879239	0.0	0.0	0.0008271298593879239	0.0008271298593879239	0.0	0.0	0.0	0.0	0.0016542597187758478	0.0008271298593879239	0.0041356492969396195	0.006617038875103391	0.008271298593879239	0.0033085194375516956	0.0008271298593879239
4	0.0016542597187758478	0.0008271298593879239	0.0016542597187758478	0.0	0.0008271298593879239	0.0016542597187758478	0.0008271298593879239	0.0	0.0	0.0008271298593879239	0.0	0.0	0.0	0.0016542597187758478	0.009098428453267164	0.010752688172043012	0.0033085194375516956	0.0024813895781637717	0.0016542597187758478	0.0
5	0.0	0.0	0.0	0.0	0.0008271298593879239	0.0	0.0	0.0	0.0	0.0016542597187758478	0.0008271298593879239	0.0016542597187758478	0.0016542597187758478	0.006617038875103391	0.011579818031430935	0.008271298593879239	0.0033085194375516956	0.0024813895781637717	0.0	0.0
6	0.0024813895781637717	0.0024813895781637717	0.0016542597187758478	0.0	0.0024813895781637717	0.0024813895781637717	0.0024813895781637717	0.0041356492969396195	0.0033085194375516956	0.004962779156327543	0.005789909015715467	0.005789909015715467	0.009098428453267164	0.04466501240694789	0.014061207609594707	0.004962779156327543	0.004962779156327543	0.0016542597187758478	0.0016542597187758478	0.0033085194375516956
7	0.0	0.0	0.0	0.0	0.0	0.0	0.0	0.0	0.0024813895781637717	0.0	0.0016542597187758478	0.004962779156327543	0.018196856906534328	0.007444168734491315	0.0016542597187758478	0.0008271298593879239	0.0	0.0008271298593879239	0.0008271298593879239	0.0008271298593879239
8	0.0	0.0	0.0	0.0008271298593879239	0.0008271298593879239	0.0008271298593879239	0.0016542597187758478	0.0008271298593879239	0.0	0.0041356492969396195	0.006617038875103391	0.014061207609594707	0.005789909015715467	0.0033085194375516956	0.0016542597187758478	0.0	0.0008271298593879239	0.0008271298593879239	0.0016542597187758478	0.0008271298593879239
9	0.0	0.0	0.0016542597187758478	0.0016542597187758478	0.0008271298593879239	0.0008271298593879239	0.0008271298593879239	0.0016542597187758478	0.0024813895781637717	0.007444168734491315	0.015715467328370553	0.008271298593879239	0.0016542597187758478	0.0041356492969396195	0.0016542597187758478	0.0	0.0	0.0016542597187758478	0.0	0.0008271298593879239
10	0.0	0.0	0.0	0.0008271298593879239	0.0008271298593879239	0.0008271298593879239	0.0	0.0008271298593879239	0.004962779156327543	0.014061207609594707	0.004962779156327543	0.0024813895781637717	0.0008271298593879239	0.0	0.0	0.0	0.0008271298593879239	0.0	0.0	0.0008271298593879239
11	0.0008271298593879239	0.0016542597187758478	0.0016542597187758478	0.0008271298593879239	0.0008271298593879239	0.0008271298593879239	0.0033085194375516956	0.009098428453267164	0.013234077750206782	0.007444168734491315	0.004962779156327543	0.0016542597187758478	0.0	0.0008271298593879239	0.0	0.0	0.0	0.0	0.0016542597187758478	0.0
12	0.0	0.0	0.0	0.0008271298593879239	0.0008271298593879239	0.0008271298593879239	0.009925558312655087	0.009098428453267164	0.009925558312655087	0.0016542597187758478	0.0016542597187758478	0.0008271298593879239	0.0	0.0008271298593879239	0.0	0.0	0.0	0.0	0.0008271298593879239	0.0
13	0.0008271298593879239	0.0016542597187758478	0.0	0.0016542597187758478	0.0008271298593879239	0.011579818031430935	0.004962779156327543	0.009925558312655087	0.004962779156327543	0.0008271298593879239	0.0008271298593879239	0.0016542597187758478	0.0008271298593879239	0.0	0.0	0.0	0.0	0.0008271298593879239	0.0008271298593879239	0.0008271298593879239
14	0.0016542597187758478	0.0016542597187758478	0.0016542597187758478	0.0016542597187758478	0.006617038875103391	0.01240694789081886	0.013234077750206782	0.0024813895781637717	0.0024813895781637717	0.0008271298593879239	0.0008271298593879239	0.0008271298593879239	0.0008271298593879239	0.0008271298593879239	0.0	0.0024813895781637717	0.0008271298593879239	0.0016542597187758478	0.0	0.0016542597187758478
15	0.0033085194375516956	0.0016542597187758478	0.004962779156327543	0.01488833746898263	0.023986765922249794	0.011579818031430935	0.0024813895781637717	0.0016542597187758478	0.0016542597187758478	0.0008271298593879239	0.0008271298593879239	0.0016542597187758478	0.0016542597187758478	0.0	0.0	0.0008271298593879239	0.0016542597187758478	0.0	0.0008271298593879239	0.0016542597187758478
16	0.0024813895781637717	0.004962779156327543	0.01240694789081886	0.02315963606286187	0.011579818031430935	0.0033085194375516956	0.0033085194375516956	0.0016542597187758478	0.0024813895781637717	0.0008271298593879239	0.0	0.0008271298593879239	0.0	0.0	0.0008271298593879239	0.0008271298593879239	0.0033085194375516956	0.0024813895781637717	0.0024813895781637717	0.0016542597187758478
17	0.0008271298593879239	0.011579818031430935	0.023986765922249794	0.011579818031430935	0.0033085194375516956	0.0033085194375516956	0.0008271298593879239	0.0016542597187758478	0.0008271298593879239	0.0	0.0	0.0	0.0008271298593879239	0.0	0.0008271298593879239	0.0008271298593879239	0.0008271298593879239	0.0	0.0008271298593879239	0.0008271298593879239
18	0.01902398676592225	0.02564102564102564	0.011579818031430935	0.0008271298593879239	0.0016542597187758478	0.0016542597187758478	0.0016542597187758478	0.0	0.0	0.0016542597187758478	0.0008271298593879239	0.0024813895781637717	0.0024813895781637717	0.0008271298593879239	0.0016542597187758478	0.0016542597187758478	0.0033085194375516956	0.0008271298593879239	0.0016542597187758478	0.0008271298593879239
19	0.022332506203473945	0.014061207609594707	0.0	0.0008271298593879239	0.0016542597187758478	0.0024813895781637717	0.0008271298593879239	0.0008271298593879239	0.0008271298593879239	0.0	0.0016542597187758478	0.0	0.0008271298593879239	0.0	0.0024813895781637717	0.0	0.0	0.0	0.0016542597187758478	0.0008271298593879239
