# Supplementary material for: Complementary encoding of spatial information in hippocampal astrocytes
Source: PLoS Biol. 2022 Mar 3;20(3):e3001530. doi: 10.1371/journal.pbio.3001530 (PMC8893713; doi:10.1371/journal.pbio.3001530)
Supplement: S5 Data — (ZIP) [file pbio.3001530.s037.zip › S5_Data/HeatMap_S6_Fig_and_S22_Fig/057_both_bin_4.csv]

	0	1	2	3
0	0.007444168734491315	0.009925558312655087	0.017369727047146403	0.12655086848635236
1	0.01488833746898263	0.034739454094292806	0.18114143920595532	0.028949545078577336
2	0.03225806451612903	0.16294458229942102	0.036393713813068655	0.011579818031430935
3	0.24813895781637718	0.0380479735318445	0.028949545078577336	0.0206782464846981
