# Supplementary material for: Complementary encoding of spatial information in hippocampal astrocytes
Source: PLoS Biol. 2022 Mar 3;20(3):e3001530. doi: 10.1371/journal.pbio.3001530 (PMC8893713; doi:10.1371/journal.pbio.3001530)
Supplement: S5 Data — (ZIP) [file pbio.3001530.s037.zip › S5_Data/HeatMap_S6_Fig_and_S22_Fig/057_both_bin_8.csv]

	0	1	2	3	4	5	6	7
0	0.0016542597187758478	0.0008271298593879239	0.0033085194375516956	0.0016542597187758478	0.0024813895781637717	0.0008271298593879239	0.01240694789081886	0.04218362282878412
1	0.0016542597187758478	0.0008271298593879239	0.0033085194375516956	0.0024813895781637717	0.0016542597187758478	0.010752688172043012	0.04052936311000827	0.016542597187758478
2	0.011579818031430935	0.005789909015715467	0.005789909015715467	0.01240694789081886	0.015715467328370553	0.10090984284532671	0.021505376344086023	0.009925558312655087
3	0.0016542597187758478	0.0033085194375516956	0.0041356492969396195	0.01240694789081886	0.053763440860215055	0.018196856906534328	0.004962779156327543	0.0033085194375516956
4	0.0008271298593879239	0.0041356492969396195	0.016542597187758478	0.06699751861042183	0.022332506203473945	0.007444168734491315	0.0016542597187758478	0.004962779156327543
5	0.0041356492969396195	0.019851116625310174	0.058726220016542596	0.017369727047146403	0.0041356492969396195	0.004962779156327543	0.0008271298593879239	0.006617038875103391
6	0.023986765922249794	0.09511993382961124	0.022332506203473945	0.008271298593879239	0.0016542597187758478	0.0024813895781637717	0.0041356492969396195	0.006617038875103391
7	0.10752688172043011	0.019851116625310174	0.006617038875103391	0.0033085194375516956	0.008271298593879239	0.008271298593879239	0.007444168734491315	0.0041356492969396195
