# Supplementary material for: Complementary encoding of spatial information in hippocampal astrocytes
Source: PLoS Biol. 2022 Mar 3;20(3):e3001530. doi: 10.1371/journal.pbio.3001530 (PMC8893713; doi:10.1371/journal.pbio.3001530)
Supplement: S5 Data — (ZIP) [file pbio.3001530.s037.zip › S5_Data/HeatMap_S6_Fig_and_S22_Fig/057_neuro_obs_bin_20.csv]

	0	1	2	3	4	5	6	7	8	9	10	11	12	13	14	15	16	17	18	19
0	0.0	0.0	0.0024813895781637717	0.0008271298593879239	0.0008271298593879239	0.0	0.0	0.0016542597187758478	0.0008271298593879239	0.0008271298593879239	0.0016542597187758478	0.0008271298593879239	0.0	0.0016542597187758478	0.0008271298593879239	0.0016542597187758478	0.0024813895781637717	0.0016542597187758478	0.0041356492969396195	0.006617038875103391
1	0.0016542597187758478	0.0024813895781637717	0.0008271298593879239	0.0	0.0	0.0016542597187758478	0.0008271298593879239	0.0	0.0008271298593879239	0.0008271298593879239	0.0016542597187758478	0.0	0.0016542597187758478	0.0	0.0	0.0016542597187758478	0.0016542597187758478	0.005789909015715467	0.006617038875103391	0.004962779156327543
2	0.0008271298593879239	0.0008271298593879239	0.0008271298593879239	0.0008271298593879239	0.0	0.0008271298593879239	0.0008271298593879239	0.0	0.0016542597187758478	0.0	0.0	0.0	0.0008271298593879239	0.0	0.0008271298593879239	0.0008271298593879239	0.0041356492969396195	0.005789909015715467	0.005789909015715467	0.004962779156327543
3	0.0	0.0016542597187758478	0.0008271298593879239	0.0	0.0033085194375516956	0.0008271298593879239	0.0	0.0008271298593879239	0.0	0.0008271298593879239	0.0	0.0	0.0008271298593879239	0.0024813895781637717	0.0	0.005789909015715467	0.005789909015715467	0.004962779156327543	0.0033085194375516956	0.0
4	0.0008271298593879239	0.0	0.0008271298593879239	0.0	0.0	0.0024813895781637717	0.0016542597187758478	0.0	0.0008271298593879239	0.0008271298593879239	0.0008271298593879239	0.0	0.0	0.0008271298593879239	0.007444168734491315	0.009925558312655087	0.005789909015715467	0.0041356492969396195	0.0024813895781637717	0.0008271298593879239
5	0.0033085194375516956	0.0	0.0	0.0	0.0008271298593879239	0.0	0.0	0.0016542597187758478	0.0016542597187758478	0.0016542597187758478	0.0	0.0008271298593879239	0.0024813895781637717	0.005789909015715467	0.008271298593879239	0.0024813895781637717	0.0033085194375516956	0.0	0.0	0.0
6	0.0041356492969396195	0.0008271298593879239	0.0033085194375516956	0.0041356492969396195	0.0016542597187758478	0.0024813895781637717	0.0033085194375516956	0.004962779156327543	0.0033085194375516956	0.0016542597187758478	0.008271298593879239	0.004962779156327543	0.006617038875103391	0.03391232423490488	0.011579818031430935	0.0033085194375516956	0.0008271298593879239	0.0	0.0016542597187758478	0.0033085194375516956
7	0.0008271298593879239	0.0	0.0008271298593879239	0.0	0.0008271298593879239	0.0	0.0008271298593879239	0.0	0.0033085194375516956	0.0016542597187758478	0.0	0.0024813895781637717	0.014061207609594707	0.006617038875103391	0.0024813895781637717	0.0024813895781637717	0.0016542597187758478	0.0008271298593879239	0.0	0.0008271298593879239
8	0.0	0.0	0.0008271298593879239	0.0008271298593879239	0.0016542597187758478	0.0016542597187758478	0.0008271298593879239	0.0008271298593879239	0.0008271298593879239	0.0024813895781637717	0.007444168734491315	0.009925558312655087	0.0041356492969396195	0.0008271298593879239	0.0016542597187758478	0.0008271298593879239	0.0	0.0	0.0	0.0016542597187758478
9	0.0008271298593879239	0.0	0.0008271298593879239	0.0016542597187758478	0.0008271298593879239	0.0016542597187758478	0.0024813895781637717	0.0024813895781637717	0.0008271298593879239	0.004962779156327543	0.010752688172043012	0.009925558312655087	0.0033085194375516956	0.0041356492969396195	0.0008271298593879239	0.0008271298593879239	0.0024813895781637717	0.0016542597187758478	0.0016542597187758478	0.0
10	0.0	0.0008271298593879239	0.0	0.0016542597187758478	0.0	0.0016542597187758478	0.0016542597187758478	0.0	0.006617038875103391	0.010752688172043012	0.005789909015715467	0.0033085194375516956	0.0033085194375516956	0.0008271298593879239	0.0	0.0008271298593879239	0.0008271298593879239	0.0	0.0008271298593879239	0.0008271298593879239
11	0.0016542597187758478	0.0016542597187758478	0.0008271298593879239	0.0016542597187758478	0.0024813895781637717	0.0033085194375516956	0.0041356492969396195	0.008271298593879239	0.008271298593879239	0.005789909015715467	0.0041356492969396195	0.0016542597187758478	0.0	0.0008271298593879239	0.0	0.0	0.0	0.0016542597187758478	0.0008271298593879239	0.0016542597187758478
12	0.0024813895781637717	0.0	0.0008271298593879239	0.0008271298593879239	0.0008271298593879239	0.0008271298593879239	0.0041356492969396195	0.004962779156327543	0.0041356492969396195	0.004962779156327543	0.0008271298593879239	0.0016542597187758478	0.0016542597187758478	0.0016542597187758478	0.0008271298593879239	0.0008271298593879239	0.0	0.0008271298593879239	0.0016542597187758478	0.0
13	0.0	0.004962779156327543	0.0016542597187758478	0.0008271298593879239	0.0016542597187758478	0.010752688172043012	0.0033085194375516956	0.0024813895781637717	0.0016542597187758478	0.0016542597187758478	0.0033085194375516956	0.0016542597187758478	0.0016542597187758478	0.0033085194375516956	0.0	0.0	0.0	0.0016542597187758478	0.0016542597187758478	0.0
14	0.0041356492969396195	0.0033085194375516956	0.0033085194375516956	0.0024813895781637717	0.008271298593879239	0.009925558312655087	0.008271298593879239	0.004962779156327543	0.0033085194375516956	0.0008271298593879239	0.0024813895781637717	0.0024813895781637717	0.0008271298593879239	0.0033085194375516956	0.0	0.0	0.0008271298593879239	0.0033085194375516956	0.0	0.0008271298593879239
15	0.0016542597187758478	0.0024813895781637717	0.0008271298593879239	0.007444168734491315	0.017369727047146403	0.004962779156327543	0.0024813895781637717	0.0024813895781637717	0.0033085194375516956	0.0016542597187758478	0.0008271298593879239	0.0041356492969396195	0.0	0.0008271298593879239	0.0	0.0016542597187758478	0.0016542597187758478	0.0008271298593879239	0.0	0.0008271298593879239
16	0.0024813895781637717	0.005789909015715467	0.010752688172043012	0.014061207609594707	0.009098428453267164	0.0024813895781637717	0.004962779156327543	0.0008271298593879239	0.0024813895781637717	0.0008271298593879239	0.0	0.0008271298593879239	0.0	0.0024813895781637717	0.0024813895781637717	0.0016542597187758478	0.0033085194375516956	0.0008271298593879239	0.0008271298593879239	0.0016542597187758478
17	0.0	0.009925558312655087	0.018196856906534328	0.017369727047146403	0.0033085194375516956	0.0041356492969396195	0.0024813895781637717	0.005789909015715467	0.0016542597187758478	0.0016542597187758478	0.0016542597187758478	0.0008271298593879239	0.0016542597187758478	0.0	0.0008271298593879239	0.0016542597187758478	0.0008271298593879239	0.0016542597187758478	0.0024813895781637717	0.0033085194375516956
18	0.013234077750206782	0.022332506203473945	0.008271298593879239	0.0024813895781637717	0.0016542597187758478	0.0024813895781637717	0.0033085194375516956	0.0008271298593879239	0.0033085194375516956	0.0016542597187758478	0.0	0.0016542597187758478	0.0024813895781637717	0.0016542597187758478	0.0033085194375516956	0.0008271298593879239	0.0024813895781637717	0.0016542597187758478	0.0024813895781637717	0.0008271298593879239
19	0.017369727047146403	0.009925558312655087	0.004962779156327543	0.0033085194375516956	0.0041356492969396195	0.0024813895781637717	0.0016542597187758478	0.0024813895781637717	0.0024813895781637717	0.0016542597187758478	0.0	0.0	0.0016542597187758478	0.0016542597187758478	0.005789909015715467	0.0008271298593879239	0.0008271298593879239	0.0016542597187758478	0.0016542597187758478	0.0008271298593879239
