# Supplementary material for: Complementary encoding of spatial information in hippocampal astrocytes
Source: PLoS Biol. 2022 Mar 3;20(3):e3001530. doi: 10.1371/journal.pbio.3001530 (PMC8893713; doi:10.1371/journal.pbio.3001530)
Supplement: S5 Data — (ZIP) [file pbio.3001530.s037.zip › S5_Data/HeatMap_S6_Fig_and_S22_Fig/057_neuro_obs_bin_4.csv]

	0	1	2	3
0	0.013234077750206782	0.014061207609594707	0.0206782464846981	0.11579818031430934
1	0.02315963606286187	0.043837882547559964	0.16377171215880892	0.028949545078577336
2	0.04797353184449959	0.1381306865177833	0.04631927212572374	0.015715467328370553
3	0.21836228287841192	0.04962779156327544	0.033085194375516956	0.02729528535980149
