# Supplementary material for: Complementary encoding of spatial information in hippocampal astrocytes
Source: PLoS Biol. 2022 Mar 3;20(3):e3001530. doi: 10.1371/journal.pbio.3001530 (PMC8893713; doi:10.1371/journal.pbio.3001530)
Supplement: S5 Data — (ZIP) [file pbio.3001530.s037.zip › S5_Data/HeatMap_S6_Fig_and_S22_Fig/057_neuro_obs_bin_8.csv]

	0	1	2	3	4	5	6	7
0	0.005789909015715467	0.0016542597187758478	0.0033085194375516956	0.0041356492969396195	0.004962779156327543	0.0024813895781637717	0.01488833746898263	0.03887510339123242
1	0.0041356492969396195	0.0033085194375516956	0.007444168734491315	0.0041356492969396195	0.0041356492969396195	0.009925558312655087	0.028949545078577336	0.011579818031430935
2	0.009098428453267164	0.007444168734491315	0.005789909015715467	0.014061207609594707	0.016542597187758478	0.08602150537634409	0.016542597187758478	0.007444168734491315
3	0.0024813895781637717	0.0024813895781637717	0.008271298593879239	0.011579818031430935	0.04466501240694789	0.01902398676592225	0.006617038875103391	0.005789909015715467
4	0.007444168734491315	0.009098428453267164	0.01902398676592225	0.04797353184449959	0.017369727047146403	0.010752688172043012	0.0041356492969396195	0.006617038875103391
5	0.011579818031430935	0.019851116625310174	0.03970223325062035	0.017369727047146403	0.009925558312655087	0.007444168734491315	0.0041356492969396195	0.009098428453267164
6	0.018196856906534328	0.08023159636062861	0.021505376344086023	0.010752688172043012	0.004962779156327543	0.006617038875103391	0.004962779156327543	0.006617038875103391
7	0.09429280397022333	0.02564102564102564	0.015715467328370553	0.01488833746898263	0.007444168734491315	0.011579818031430935	0.013234077750206782	0.008271298593879239
