# Supplementary material for: Complementary encoding of spatial information in hippocampal astrocytes
Source: PLoS Biol. 2022 Mar 3;20(3):e3001530. doi: 10.1371/journal.pbio.3001530 (PMC8893713; doi:10.1371/journal.pbio.3001530)
Supplement: S5 Data — (ZIP) [file pbio.3001530.s037.zip › S5_Data/HeatMap_S6_Fig_and_S22_Fig/058_both_bin_12.csv]

	0	1	2	3	4	5	6	7	8	9	10	11
0	0.0007621951219512195	0.0007621951219512195	0.001524390243902439	0.0	0.001524390243902439	0.0007621951219512195	0.0	0.0007621951219512195	0.0007621951219512195	0.001524390243902439	0.012195121951219513	0.02972560975609756
1	0.0	0.0	0.001524390243902439	0.001524390243902439	0.001524390243902439	0.001524390243902439	0.0	0.001524390243902439	0.0022865853658536584	0.007621951219512195	0.024390243902439025	0.013719512195121951
2	0.0	0.0	0.0007621951219512195	0.0007621951219512195	0.001524390243902439	0.001524390243902439	0.0	0.004573170731707317	0.010670731707317074	0.0350609756097561	0.011432926829268292	0.003048780487804878
3	0.0	0.0	0.0007621951219512195	0.001524390243902439	0.0007621951219512195	0.0022865853658536584	0.001524390243902439	0.010670731707317074	0.04649390243902439	0.013719512195121951	0.0038109756097560975	0.001524390243902439
4	0.0022865853658536584	0.0038109756097560975	0.003048780487804878	0.003048780487804878	0.008384146341463415	0.005335365853658537	0.021341463414634148	0.0701219512195122	0.012957317073170731	0.0022865853658536584	0.001524390243902439	0.004573170731707317
5	0.0	0.0	0.0022865853658536584	0.004573170731707317	0.006097560975609756	0.012195121951219513	0.053353658536585365	0.019817073170731708	0.001524390243902439	0.001524390243902439	0.001524390243902439	0.0
6	0.0	0.0	0.001524390243902439	0.004573170731707317	0.01524390243902439	0.051829268292682924	0.012957317073170731	0.007621951219512195	0.001524390243902439	0.0	0.001524390243902439	0.0
7	0.0	0.0	0.0038109756097560975	0.013719512195121951	0.036585365853658534	0.012195121951219513	0.006859756097560976	0.0038109756097560975	0.0022865853658536584	0.0022865853658536584	0.0022865853658536584	0.003048780487804878
8	0.001524390243902439	0.0022865853658536584	0.009908536585365854	0.02972560975609756	0.012195121951219513	0.006097560975609756	0.0038109756097560975	0.003048780487804878	0.001524390243902439	0.0007621951219512195	0.0007621951219512195	0.0007621951219512195
9	0.003048780487804878	0.01600609756097561	0.040396341463414635	0.011432926829268292	0.0038109756097560975	0.0038109756097560975	0.003048780487804878	0.001524390243902439	0.0038109756097560975	0.003048780487804878	0.0022865853658536584	0.0022865853658536584
10	0.019817073170731708	0.037347560975609755	0.014481707317073171	0.005335365853658537	0.0007621951219512195	0.001524390243902439	0.0	0.0007621951219512195	0.001524390243902439	0.001524390243902439	0.0007621951219512195	0.0007621951219512195
11	0.040396341463414635	0.01600609756097561	0.003048780487804878	0.0	0.0	0.0007621951219512195	0.001524390243902439	0.0007621951219512195	0.0007621951219512195	0.001524390243902439	0.0	0.0
