# Supplementary material for: Complementary encoding of spatial information in hippocampal astrocytes
Source: PLoS Biol. 2022 Mar 3;20(3):e3001530. doi: 10.1371/journal.pbio.3001530 (PMC8893713; doi:10.1371/journal.pbio.3001530)
Supplement: S5 Data — (ZIP) [file pbio.3001530.s037.zip › S5_Data/HeatMap_S6_Fig_and_S22_Fig/058_both_bin_4.csv]

	0	1	2	3
0	0.011432926829268292	0.009908536585365854	0.018292682926829267	0.14939024390243902
1	0.010670731707317074	0.041158536585365856	0.24847560975609756	0.022865853658536585
2	0.021341463414634148	0.19435975609756098	0.036585365853658534	0.009908536585365854
3	0.1836890243902439	0.019054878048780487	0.012195121951219513	0.010670731707317074
