# Supplementary material for: Complementary encoding of spatial information in hippocampal astrocytes
Source: PLoS Biol. 2022 Mar 3;20(3):e3001530. doi: 10.1371/journal.pbio.3001530 (PMC8893713; doi:10.1371/journal.pbio.3001530)
Supplement: S5 Data — (ZIP) [file pbio.3001530.s037.zip › S5_Data/HeatMap_S6_Fig_and_S22_Fig/058_both_bin_8.csv]

	0	1	2	3	4	5	6	7
0	0.001524390243902439	0.001524390243902439	0.003048780487804878	0.0007621951219512195	0.0	0.005335365853658537	0.014481707317073171	0.0586890243902439
1	0.0	0.003048780487804878	0.0	0.0022865853658536584	0.0	0.014481707317073171	0.051067073170731704	0.01676829268292683
2	0.0038109756097560975	0.0038109756097560975	0.008384146341463415	0.006097560975609756	0.019817073170731708	0.09527439024390244	0.021341463414634148	0.004573170731707317
3	0.0	0.001524390243902439	0.006859756097560976	0.019054878048780487	0.10289634146341463	0.025914634146341462	0.0022865853658536584	0.0022865853658536584
4	0.0022865853658536584	0.003048780487804878	0.01600609756097561	0.09070121951219512	0.019817073170731708	0.008384146341463415	0.0007621951219512195	0.0038109756097560975
5	0.0022865853658536584	0.012195121951219513	0.06478658536585366	0.01676829268292683	0.008384146341463415	0.003048780487804878	0.003048780487804878	0.0022865853658536584
6	0.018292682926829267	0.07393292682926829	0.01600609756097561	0.006097560975609756	0.003048780487804878	0.005335365853658537	0.005335365853658537	0.0038109756097560975
7	0.07774390243902439	0.022103658536585365	0.0022865853658536584	0.005335365853658537	0.0007621951219512195	0.003048780487804878	0.0022865853658536584	0.0
