# Supplementary material for: Complementary encoding of spatial information in hippocampal astrocytes
Source: PLoS Biol. 2022 Mar 3;20(3):e3001530. doi: 10.1371/journal.pbio.3001530 (PMC8893713; doi:10.1371/journal.pbio.3001530)
Supplement: S5 Data — (ZIP) [file pbio.3001530.s037.zip › S5_Data/HeatMap_S6_Fig_and_S22_Fig/058_neuro_obs_bin_12.csv]

	0	1	2	3	4	5	6	7	8	9	10	11
0	0.0	0.0007621951219512195	0.0007621951219512195	0.0007621951219512195	0.0	0.0007621951219512195	0.0007621951219512195	0.0	0.001524390243902439	0.003048780487804878	0.009146341463414634	0.028201219512195123
1	0.0	0.001524390243902439	0.0007621951219512195	0.0	0.001524390243902439	0.003048780487804878	0.0007621951219512195	0.0022865853658536584	0.0022865853658536584	0.007621951219512195	0.025152439024390245	0.013719512195121951
2	0.0007621951219512195	0.0022865853658536584	0.0007621951219512195	0.001524390243902439	0.001524390243902439	0.0022865853658536584	0.0007621951219512195	0.003048780487804878	0.009908536585365854	0.03048780487804878	0.010670731707317074	0.001524390243902439
3	0.0	0.0	0.004573170731707317	0.004573170731707317	0.0022865853658536584	0.001524390243902439	0.001524390243902439	0.012957317073170731	0.040396341463414635	0.012195121951219513	0.005335365853658537	0.001524390243902439
4	0.0022865853658536584	0.001524390243902439	0.001524390243902439	0.005335365853658537	0.009146341463414634	0.011432926829268292	0.023628048780487805	0.04954268292682927	0.01524390243902439	0.001524390243902439	0.0038109756097560975	0.001524390243902439
5	0.001524390243902439	0.0007621951219512195	0.001524390243902439	0.0038109756097560975	0.009146341463414634	0.013719512195121951	0.041158536585365856	0.01600609756097561	0.0022865853658536584	0.0038109756097560975	0.0007621951219512195	0.001524390243902439
6	0.0022865853658536584	0.0007621951219512195	0.003048780487804878	0.006859756097560976	0.010670731707317074	0.038109756097560975	0.012195121951219513	0.01600609756097561	0.0022865853658536584	0.001524390243902439	0.001524390243902439	0.0022865853658536584
7	0.0	0.0007621951219512195	0.004573170731707317	0.009908536585365854	0.0350609756097561	0.01524390243902439	0.012957317073170731	0.005335365853658537	0.003048780487804878	0.001524390243902439	0.001524390243902439	0.0022865853658536584
8	0.001524390243902439	0.0022865853658536584	0.006859756097560976	0.028201219512195123	0.010670731707317074	0.007621951219512195	0.004573170731707317	0.008384146341463415	0.003048780487804878	0.001524390243902439	0.0007621951219512195	0.0007621951219512195
9	0.005335365853658537	0.012195121951219513	0.035823170731707314	0.009908536585365854	0.006097560975609756	0.0038109756097560975	0.004573170731707317	0.005335365853658537	0.005335365853658537	0.004573170731707317	0.003048780487804878	0.003048780487804878
10	0.014481707317073171	0.03201219512195122	0.01600609756097561	0.004573170731707317	0.0022865853658536584	0.0007621951219512195	0.0	0.0022865853658536584	0.0	0.0022865853658536584	0.0007621951219512195	0.0022865853658536584
11	0.039634146341463415	0.021341463414634148	0.006859756097560976	0.0007621951219512195	0.0	0.001524390243902439	0.001524390243902439	0.0038109756097560975	0.0007621951219512195	0.0007621951219512195	0.0	0.0007621951219512195
