# Supplementary material for: Complementary encoding of spatial information in hippocampal astrocytes
Source: PLoS Biol. 2022 Mar 3;20(3):e3001530. doi: 10.1371/journal.pbio.3001530 (PMC8893713; doi:10.1371/journal.pbio.3001530)
Supplement: S5 Data — (ZIP) [file pbio.3001530.s037.zip › S5_Data/HeatMap_S6_Fig_and_S22_Fig/058_neuro_obs_bin_24.csv]

	0	1	2	3	4	5	6	7	8	9	10	11	12	13	14	15	16	17	18	19	20	21	22	23
0	0.0	0.0	0.0	0.0	0.0007621951219512195	0.0	0.0	0.0	0.0	0.0007621951219512195	0.0	0.0007621951219512195	0.0007621951219512195	0.0	0.0	0.0007621951219512195	0.0	0.0	0.0	0.0007621951219512195	0.0007621951219512195	0.001524390243902439	0.008384146341463415	0.011432926829268292
1	0.0	0.0	0.0	0.0	0.0	0.0	0.0	0.0007621951219512195	0.0007621951219512195	0.0	0.0	0.0007621951219512195	0.0007621951219512195	0.0	0.0007621951219512195	0.0	0.0	0.0	0.0007621951219512195	0.0	0.001524390243902439	0.0022865853658536584	0.0038109756097560975	0.007621951219512195
2	0.0	0.0	0.0	0.0	0.0	0.0	0.0	0.0007621951219512195	0.0	0.0	0.0	0.0	0.0	0.0007621951219512195	0.0	0.0007621951219512195	0.0	0.0007621951219512195	0.0	0.0007621951219512195	0.006097560975609756	0.010670731707317074	0.004573170731707317	0.004573170731707317
3	0.0	0.0	0.0007621951219512195	0.0007621951219512195	0.0	0.0	0.0	0.0	0.0	0.0007621951219512195	0.0	0.0007621951219512195	0.0	0.0	0.0	0.001524390243902439	0.0022865853658536584	0.001524390243902439	0.001524390243902439	0.004573170731707317	0.0038109756097560975	0.004573170731707317	0.003048780487804878	0.0022865853658536584
4	0.0	0.0	0.0	0.0007621951219512195	0.0007621951219512195	0.0007621951219512195	0.0	0.0	0.0	0.0022865853658536584	0.0	0.0	0.0007621951219512195	0.0	0.0	0.0007621951219512195	0.0	0.0022865853658536584	0.0038109756097560975	0.007621951219512195	0.004573170731707317	0.0022865853658536584	0.001524390243902439	0.0
5	0.0	0.0	0.0007621951219512195	0.0	0.0	0.0	0.0	0.0	0.0	0.0	0.0	0.0007621951219512195	0.0	0.0007621951219512195	0.0	0.0	0.001524390243902439	0.008384146341463415	0.011432926829268292	0.007621951219512195	0.0022865853658536584	0.001524390243902439	0.0	0.001524390243902439
6	0.0	0.0	0.0	0.0	0.0022865853658536584	0.0	0.0007621951219512195	0.0	0.0	0.001524390243902439	0.0007621951219512195	0.0007621951219512195	0.0007621951219512195	0.0007621951219512195	0.0022865853658536584	0.001524390243902439	0.008384146341463415	0.01524390243902439	0.008384146341463415	0.001524390243902439	0.0022865853658536584	0.0007621951219512195	0.0007621951219512195	0.0
7	0.0	0.0	0.0	0.0	0.0022865853658536584	0.0007621951219512195	0.0007621951219512195	0.0022865853658536584	0.0	0.003048780487804878	0.001524390243902439	0.001524390243902439	0.0022865853658536584	0.0007621951219512195	0.001524390243902439	0.009908536585365854	0.008384146341463415	0.004573170731707317	0.001524390243902439	0.001524390243902439	0.0022865853658536584	0.0007621951219512195	0.0	0.001524390243902439
8	0.0022865853658536584	0.0	0.003048780487804878	0.0	0.0007621951219512195	0.001524390243902439	0.003048780487804878	0.003048780487804878	0.004573170731707317	0.003048780487804878	0.003048780487804878	0.001524390243902439	0.0007621951219512195	0.005335365853658537	0.009908536585365854	0.01676829268292683	0.008384146341463415	0.001524390243902439	0.001524390243902439	0.0	0.0007621951219512195	0.0007621951219512195	0.0007621951219512195	0.001524390243902439
9	0.0	0.0	0.0007621951219512195	0.0	0.0007621951219512195	0.0007621951219512195	0.0	0.0007621951219512195	0.0007621951219512195	0.003048780487804878	0.003048780487804878	0.003048780487804878	0.005335365853658537	0.006097560975609756	0.01600609756097561	0.01676829268292683	0.0007621951219512195	0.0007621951219512195	0.0007621951219512195	0.0	0.0	0.0	0.0	0.0
10	0.0	0.0	0.0	0.0	0.0007621951219512195	0.0007621951219512195	0.001524390243902439	0.0	0.0022865853658536584	0.0	0.001524390243902439	0.004573170731707317	0.005335365853658537	0.009146341463414634	0.003048780487804878	0.003048780487804878	0.001524390243902439	0.0007621951219512195	0.0007621951219512195	0.0	0.0	0.0	0.0	0.0
11	0.0007621951219512195	0.0	0.0	0.0	0.0	0.0	0.001524390243902439	0.0	0.001524390243902439	0.001524390243902439	0.003048780487804878	0.0038109756097560975	0.012195121951219513	0.006859756097560976	0.005335365853658537	0.0007621951219512195	0.0022865853658536584	0.0	0.0	0.001524390243902439	0.0	0.001524390243902439	0.0	0.0
12	0.001524390243902439	0.0	0.0	0.0	0.0007621951219512195	0.0	0.001524390243902439	0.0	0.001524390243902439	0.004573170731707317	0.006859756097560976	0.012195121951219513	0.007621951219512195	0.001524390243902439	0.0022865853658536584	0.005335365853658537	0.0007621951219512195	0.0	0.0	0.0	0.001524390243902439	0.001524390243902439	0.001524390243902439	0.0
13	0.0	0.0007621951219512195	0.0	0.0	0.0007621951219512195	0.0007621951219512195	0.0007621951219512195	0.001524390243902439	0.0022865853658536584	0.004573170731707317	0.004573170731707317	0.009146341463414634	0.005335365853658537	0.004573170731707317	0.001524390243902439	0.0022865853658536584	0.0007621951219512195	0.001524390243902439	0.0	0.0007621951219512195	0.0	0.0	0.0007621951219512195	0.0
14	0.0	0.0	0.0	0.0	0.001524390243902439	0.0	0.0022865853658536584	0.003048780487804878	0.004573170731707317	0.008384146341463415	0.006097560975609756	0.005335365853658537	0.0038109756097560975	0.001524390243902439	0.0	0.0022865853658536584	0.0	0.0007621951219512195	0.0	0.001524390243902439	0.0	0.001524390243902439	0.0	0.0
15	0.0007621951219512195	0.0007621951219512195	0.0	0.0	0.0007621951219512195	0.0007621951219512195	0.0022865853658536584	0.006097560975609756	0.008384146341463415	0.003048780487804878	0.004573170731707317	0.0007621951219512195	0.003048780487804878	0.0038109756097560975	0.0038109756097560975	0.001524390243902439	0.0007621951219512195	0.0	0.0	0.0007621951219512195	0.0007621951219512195	0.0	0.0007621951219512195	0.0007621951219512195
16	0.0	0.0	0.0007621951219512195	0.0007621951219512195	0.0022865853658536584	0.001524390243902439	0.004573170731707317	0.006859756097560976	0.005335365853658537	0.0038109756097560975	0.003048780487804878	0.0038109756097560975	0.0	0.001524390243902439	0.001524390243902439	0.001524390243902439	0.0	0.0	0.0007621951219512195	0.0007621951219512195	0.0	0.001524390243902439	0.0007621951219512195	0.0
17	0.0	0.0	0.0	0.0007621951219512195	0.0038109756097560975	0.003048780487804878	0.005335365853658537	0.006859756097560976	0.0038109756097560975	0.001524390243902439	0.0038109756097560975	0.0	0.003048780487804878	0.0022865853658536584	0.0007621951219512195	0.001524390243902439	0.0022865853658536584	0.0007621951219512195	0.0	0.0007621951219512195	0.0	0.0	0.0	0.0
18	0.0007621951219512195	0.003048780487804878	0.0022865853658536584	0.0022865853658536584	0.0022865853658536584	0.007621951219512195	0.006097560975609756	0.0022865853658536584	0.0022865853658536584	0.001524390243902439	0.0007621951219512195	0.0007621951219512195	0.0022865853658536584	0.0007621951219512195	0.0007621951219512195	0.0007621951219512195	0.0038109756097560975	0.001524390243902439	0.0007621951219512195	0.001524390243902439	0.0007621951219512195	0.0007621951219512195	0.0007621951219512195	0.0
19	0.001524390243902439	0.003048780487804878	0.0	0.010670731707317074	0.011432926829268292	0.009146341463414634	0.0038109756097560975	0.0007621951219512195	0.0022865853658536584	0.0022865853658536584	0.0007621951219512195	0.0007621951219512195	0.0	0.0007621951219512195	0.0007621951219512195	0.0022865853658536584	0.0007621951219512195	0.001524390243902439	0.0007621951219512195	0.001524390243902439	0.0	0.0	0.0	0.0
20	0.0022865853658536584	0.006097560975609756	0.006097560975609756	0.007621951219512195	0.007621951219512195	0.0022865853658536584	0.001524390243902439	0.001524390243902439	0.0	0.0007621951219512195	0.0	0.001524390243902439	0.0	0.0	0.0	0.001524390243902439	0.0007621951219512195	0.0007621951219512195	0.0022865853658536584	0.0	0.001524390243902439	0.0007621951219512195	0.0	0.0007621951219512195
21	0.0	0.008384146341463415	0.009146341463414634	0.004573170731707317	0.0022865853658536584	0.001524390243902439	0.003048780487804878	0.0	0.0007621951219512195	0.0007621951219512195	0.001524390243902439	0.0	0.0	0.0	0.0	0.0007621951219512195	0.0	0.0	0.0	0.0	0.0	0.0	0.0	0.0
22	0.008384146341463415	0.011432926829268292	0.013719512195121951	0.007621951219512195	0.0038109756097560975	0.004573170731707317	0.0007621951219512195	0.0	0.0	0.0	0.0007621951219512195	0.0	0.0007621951219512195	0.001524390243902439	0.0	0.001524390243902439	0.0	0.0	0.0007621951219512195	0.0007621951219512195	0.0	0.0	0.0	0.0
23	0.010670731707317074	0.005335365853658537	0.0007621951219512195	0.0022865853658536584	0.0007621951219512195	0.0007621951219512195	0.0	0.0	0.0	0.0	0.0007621951219512195	0.0007621951219512195	0.0	0.0007621951219512195	0.0	0.0007621951219512195	0.0	0.0	0.0	0.0007621951219512195	0.0007621951219512195	0.0	0.0	0.0
