# Supplementary material for: Complementary encoding of spatial information in hippocampal astrocytes
Source: PLoS Biol. 2022 Mar 3;20(3):e3001530. doi: 10.1371/journal.pbio.3001530 (PMC8893713; doi:10.1371/journal.pbio.3001530)
Supplement: S5 Data — (ZIP) [file pbio.3001530.s037.zip › S5_Data/HeatMap_S6_Fig_and_S22_Fig/058_neuro_obs_bin_4.csv]

	0	1	2	3
0	0.008384146341463415	0.013719512195121951	0.023628048780487805	0.13948170731707318
1	0.013719512195121951	0.051829268292682924	0.22103658536585366	0.021341463414634148
2	0.027439024390243903	0.17911585365853658	0.0586890243902439	0.01753048780487805
3	0.17759146341463414	0.019817073170731708	0.012195121951219513	0.014481707317073171
