# Supplementary material for: Complementary encoding of spatial information in hippocampal astrocytes
Source: PLoS Biol. 2022 Mar 3;20(3):e3001530. doi: 10.1371/journal.pbio.3001530 (PMC8893713; doi:10.1371/journal.pbio.3001530)
Supplement: S5 Data — (ZIP) [file pbio.3001530.s037.zip › S5_Data/HeatMap_S6_Fig_and_S22_Fig/058_neuro_obs_bin_8.csv]

	0	1	2	3	4	5	6	7
0	0.001524390243902439	0.0007621951219512195	0.001524390243902439	0.0007621951219512195	0.0	0.0038109756097560975	0.010670731707317074	0.06402439024390244
1	0.001524390243902439	0.003048780487804878	0.0022865853658536584	0.007621951219512195	0.001524390243902439	0.01676829268292683	0.04954268292682927	0.009908536585365854
2	0.001524390243902439	0.005335365853658537	0.009908536585365854	0.012957317073170731	0.024390243902439025	0.08079268292682927	0.018292682926829267	0.003048780487804878
3	0.0022865853658536584	0.003048780487804878	0.009146341463414634	0.028201219512195123	0.08231707317073171	0.023628048780487805	0.0022865853658536584	0.0038109756097560975
4	0.003048780487804878	0.006097560975609756	0.018292682926829267	0.06935975609756098	0.028963414634146343	0.014481707317073171	0.003048780487804878	0.001524390243902439
5	0.005335365853658537	0.012195121951219513	0.0586890243902439	0.01753048780487805	0.009908536585365854	0.010670731707317074	0.006859756097560976	0.0022865853658536584
6	0.01600609756097561	0.06707317073170732	0.014481707317073171	0.007621951219512195	0.006097560975609756	0.009146341463414634	0.006859756097560976	0.006097560975609756
7	0.07469512195121951	0.023628048780487805	0.003048780487804878	0.003048780487804878	0.001524390243902439	0.001524390243902439	0.003048780487804878	0.001524390243902439
