# Supplementary material for: Complementary encoding of spatial information in hippocampal astrocytes
Source: PLoS Biol. 2022 Mar 3;20(3):e3001530. doi: 10.1371/journal.pbio.3001530 (PMC8893713; doi:10.1371/journal.pbio.3001530)
Supplement: S5 Data — (ZIP) [file pbio.3001530.s037.zip › S5_Data/HeatMap_S6_Fig_and_S22_Fig/060_both_bin_12.csv]

	0	1	2	3	4	5	6	7	8	9	10	11
0	0.0	0.0019305019305019305	0.0019305019305019305	0.0	0.0019305019305019305	0.003861003861003861	0.0	0.0	0.0	0.0	0.007722007722007722	0.04633204633204633
1	0.0	0.0	0.0	0.0	0.0	0.0	0.0019305019305019305	0.0	0.0	0.015444015444015444	0.025096525096525095	0.009652509652509652
2	0.0	0.0	0.0	0.0	0.0	0.0	0.0	0.0	0.009652509652509652	0.015444015444015444	0.011583011583011582	0.0019305019305019305
3	0.0	0.0	0.0	0.0	0.0019305019305019305	0.0	0.0	0.011583011583011582	0.025096525096525095	0.007722007722007722	0.003861003861003861	0.0
4	0.007722007722007722	0.003861003861003861	0.005791505791505791	0.007722007722007722	0.007722007722007722	0.013513513513513514	0.025096525096525095	0.09073359073359073	0.023166023166023165	0.005791505791505791	0.0019305019305019305	0.0
5	0.0019305019305019305	0.0	0.0	0.0	0.003861003861003861	0.019305019305019305	0.05405405405405406	0.03088803088803089	0.0019305019305019305	0.0019305019305019305	0.003861003861003861	0.005791505791505791
6	0.0019305019305019305	0.0019305019305019305	0.005791505791505791	0.009652509652509652	0.005791505791505791	0.04054054054054054	0.009652509652509652	0.005791505791505791	0.0	0.0	0.0	0.003861003861003861
7	0.0019305019305019305	0.0019305019305019305	0.0	0.017374517374517374	0.02895752895752896	0.009652509652509652	0.0019305019305019305	0.0019305019305019305	0.0	0.0	0.0	0.0
8	0.0	0.003861003861003861	0.017374517374517374	0.03088803088803089	0.013513513513513514	0.0	0.0019305019305019305	0.003861003861003861	0.0	0.0	0.0	0.0019305019305019305
9	0.003861003861003861	0.017374517374517374	0.03474903474903475	0.007722007722007722	0.0019305019305019305	0.0019305019305019305	0.0019305019305019305	0.003861003861003861	0.005791505791505791	0.0	0.0019305019305019305	0.003861003861003861
10	0.015444015444015444	0.032818532818532815	0.013513513513513514	0.0	0.0019305019305019305	0.0019305019305019305	0.0019305019305019305	0.0019305019305019305	0.0	0.0	0.0	0.005791505791505791
11	0.0637065637065637	0.015444015444015444	0.003861003861003861	0.0	0.0019305019305019305	0.0019305019305019305	0.0019305019305019305	0.0019305019305019305	0.0	0.003861003861003861	0.0	0.0019305019305019305
