# Supplementary material for: Complementary encoding of spatial information in hippocampal astrocytes
Source: PLoS Biol. 2022 Mar 3;20(3):e3001530. doi: 10.1371/journal.pbio.3001530 (PMC8893713; doi:10.1371/journal.pbio.3001530)
Supplement: S5 Data — (ZIP) [file pbio.3001530.s037.zip › S5_Data/HeatMap_S6_Fig_and_S22_Fig/060_both_bin_4.csv]

	0	1	2	3
0	0.015444015444015444	0.003861003861003861	0.013513513513513514	0.13513513513513514
1	0.017374517374517374	0.04633204633204633	0.2722007722007722	0.017374517374517374
2	0.02702702702702703	0.16023166023166024	0.023166023166023165	0.013513513513513514
3	0.19884169884169883	0.025096525096525095	0.009652509652509652	0.021235521235521235
