# Supplementary material for: Complementary encoding of spatial information in hippocampal astrocytes
Source: PLoS Biol. 2022 Mar 3;20(3):e3001530. doi: 10.1371/journal.pbio.3001530 (PMC8893713; doi:10.1371/journal.pbio.3001530)
Supplement: S5 Data — (ZIP) [file pbio.3001530.s037.zip › S5_Data/HeatMap_S6_Fig_and_S22_Fig/060_neuro_obs_bin_16.csv]

	0	1	2	3	4	5	6	7	8	9	10	11	12	13	14	15
0	0.0019305019305019305	0.003861003861003861	0.0	0.0019305019305019305	0.0	0.0	0.0	0.003861003861003861	0.0	0.0	0.0	0.0	0.0	0.0019305019305019305	0.011583011583011582	0.023166023166023165
1	0.003861003861003861	0.0	0.0	0.0	0.0019305019305019305	0.0	0.0019305019305019305	0.0	0.0019305019305019305	0.0	0.0019305019305019305	0.0	0.0	0.005791505791505791	0.013513513513513514	0.005791505791505791
2	0.0	0.0	0.0	0.0	0.0	0.0	0.0	0.0019305019305019305	0.003861003861003861	0.0	0.0	0.0019305019305019305	0.017374517374517374	0.005791505791505791	0.009652509652509652	0.0019305019305019305
3	0.0019305019305019305	0.0019305019305019305	0.0	0.0	0.0	0.0	0.0019305019305019305	0.0019305019305019305	0.0	0.0	0.0019305019305019305	0.005791505791505791	0.003861003861003861	0.013513513513513514	0.0019305019305019305	0.0
4	0.0	0.0019305019305019305	0.0	0.0	0.0	0.0	0.0	0.0	0.0	0.0019305019305019305	0.013513513513513514	0.009652509652509652	0.003861003861003861	0.0019305019305019305	0.0019305019305019305	0.0
5	0.005791505791505791	0.007722007722007722	0.0	0.005791505791505791	0.0	0.005791505791505791	0.009652509652509652	0.005791505791505791	0.005791505791505791	0.02895752895752896	0.02895752895752896	0.015444015444015444	0.0019305019305019305	0.0019305019305019305	0.0	0.003861003861003861
6	0.0	0.0	0.0	0.0019305019305019305	0.005791505791505791	0.0019305019305019305	0.003861003861003861	0.003861003861003861	0.021235521235521235	0.02895752895752896	0.02895752895752896	0.005791505791505791	0.0	0.0	0.0019305019305019305	0.0
7	0.0	0.0	0.0	0.0019305019305019305	0.0	0.0019305019305019305	0.0019305019305019305	0.013513513513513514	0.021235521235521235	0.023166023166023165	0.009652509652509652	0.0	0.003861003861003861	0.0	0.0	0.0019305019305019305
8	0.0019305019305019305	0.0019305019305019305	0.0019305019305019305	0.003861003861003861	0.0019305019305019305	0.0019305019305019305	0.009652509652509652	0.021235521235521235	0.005791505791505791	0.0019305019305019305	0.0	0.0019305019305019305	0.0	0.0	0.0	0.003861003861003861
9	0.0	0.0	0.0019305019305019305	0.0019305019305019305	0.007722007722007722	0.011583011583011582	0.017374517374517374	0.015444015444015444	0.0	0.0019305019305019305	0.007722007722007722	0.0	0.0019305019305019305	0.0	0.0	0.005791505791505791
10	0.0	0.0	0.0019305019305019305	0.0019305019305019305	0.009652509652509652	0.011583011583011582	0.007722007722007722	0.0	0.003861003861003861	0.0019305019305019305	0.0	0.0	0.0	0.0	0.0019305019305019305	0.003861003861003861
11	0.0	0.0019305019305019305	0.0	0.007722007722007722	0.017374517374517374	0.007722007722007722	0.007722007722007722	0.0	0.003861003861003861	0.0	0.0019305019305019305	0.0019305019305019305	0.0019305019305019305	0.0	0.0	0.003861003861003861
12	0.0019305019305019305	0.0019305019305019305	0.011583011583011582	0.015444015444015444	0.0019305019305019305	0.0	0.0	0.0	0.0	0.0	0.005791505791505791	0.0019305019305019305	0.0	0.003861003861003861	0.0	0.003861003861003861
13	0.009652509652509652	0.011583011583011582	0.019305019305019305	0.015444015444015444	0.0	0.003861003861003861	0.0019305019305019305	0.0	0.003861003861003861	0.0019305019305019305	0.003861003861003861	0.0019305019305019305	0.0019305019305019305	0.0019305019305019305	0.003861003861003861	0.0019305019305019305
14	0.009652509652509652	0.013513513513513514	0.011583011583011582	0.0019305019305019305	0.0019305019305019305	0.003861003861003861	0.0	0.0	0.0019305019305019305	0.0	0.0019305019305019305	0.0	0.0	0.0019305019305019305	0.0	0.0019305019305019305
15	0.04054054054054054	0.011583011583011582	0.013513513513513514	0.0019305019305019305	0.003861003861003861	0.0019305019305019305	0.0	0.0	0.0	0.0	0.0019305019305019305	0.0	0.0019305019305019305	0.0	0.0019305019305019305	0.0
