# Supplementary material for: Complementary encoding of spatial information in hippocampal astrocytes
Source: PLoS Biol. 2022 Mar 3;20(3):e3001530. doi: 10.1371/journal.pbio.3001530 (PMC8893713; doi:10.1371/journal.pbio.3001530)
Supplement: S5 Data — (ZIP) [file pbio.3001530.s037.zip › S5_Data/HeatMap_S6_Fig_and_S22_Fig/060_neuro_obs_bin_4.csv]

	0	1	2	3
0	0.011583011583011582	0.017374517374517374	0.011583011583011582	0.1274131274131274
1	0.02895752895752896	0.05019305019305019	0.2548262548262548	0.017374517374517374
2	0.023166023166023165	0.14092664092664092	0.032818532818532815	0.019305019305019305
3	0.19498069498069498	0.02702702702702703	0.019305019305019305	0.023166023166023165
