# Supplementary material for: Complementary encoding of spatial information in hippocampal astrocytes
Source: PLoS Biol. 2022 Mar 3;20(3):e3001530. doi: 10.1371/journal.pbio.3001530 (PMC8893713; doi:10.1371/journal.pbio.3001530)
Supplement: S5 Data — (ZIP) [file pbio.3001530.s037.zip › S5_Data/HeatMap_S6_Fig_and_S22_Fig/060_neuro_obs_bin_8.csv]

	0	1	2	3	4	5	6	7
0	0.003861003861003861	0.003861003861003861	0.003861003861003861	0.005791505791505791	0.0	0.0	0.009652509652509652	0.06756756756756757
1	0.0019305019305019305	0.0	0.0	0.0	0.003861003861003861	0.007722007722007722	0.03474903474903475	0.009652509652509652
2	0.015444015444015444	0.009652509652509652	0.003861003861003861	0.011583011583011582	0.03474903474903475	0.07915057915057915	0.013513513513513514	0.0019305019305019305
3	0.0	0.005791505791505791	0.007722007722007722	0.019305019305019305	0.10231660231660232	0.04633204633204633	0.007722007722007722	0.0019305019305019305
4	0.003861003861003861	0.009652509652509652	0.019305019305019305	0.07528957528957529	0.015444015444015444	0.005791505791505791	0.0019305019305019305	0.009652509652509652
5	0.003861003861003861	0.019305019305019305	0.04826254826254826	0.015444015444015444	0.0	0.0019305019305019305	0.0	0.007722007722007722
6	0.015444015444015444	0.052123552123552123	0.015444015444015444	0.0019305019305019305	0.005791505791505791	0.007722007722007722	0.0019305019305019305	0.005791505791505791
7	0.09073359073359073	0.023166023166023165	0.005791505791505791	0.0019305019305019305	0.0019305019305019305	0.005791505791505791	0.007722007722007722	0.005791505791505791
