# Supplementary material for: Complementary encoding of spatial information in hippocampal astrocytes
Source: PLoS Biol. 2022 Mar 3;20(3):e3001530. doi: 10.1371/journal.pbio.3001530 (PMC8893713; doi:10.1371/journal.pbio.3001530)
Supplement: S5 Data — (ZIP) [file pbio.3001530.s037.zip › S5_Data/HeatMap_S6_Fig_and_S22_Fig/062_both_bin_12.csv]

	0	1	2	3	4	5	6	7	8	9	10	11
0	0.0	0.0	0.0	0.0	0.0	0.0	0.0	0.0	0.0	0.0	0.018276762402088774	0.018276762402088774
1	0.0	0.0	0.0	0.0	0.0	0.0	0.0	0.0026109660574412533	0.0	0.020887728459530026	0.03655352480417755	0.018276762402088774
2	0.005221932114882507	0.0	0.0	0.0	0.0	0.0026109660574412533	0.0	0.0	0.005221932114882507	0.05221932114882506	0.013054830287206266	0.005221932114882507
3	0.0	0.0	0.0	0.0	0.0	0.0	0.0026109660574412533	0.013054830287206266	0.06005221932114883	0.005221932114882507	0.0	0.0
4	0.005221932114882507	0.0026109660574412533	0.0	0.0	0.0	0.013054830287206266	0.033942558746736295	0.11488250652741515	0.015665796344647518	0.007832898172323759	0.015665796344647518	0.015665796344647518
5	0.0	0.0	0.0026109660574412533	0.0	0.0	0.020887728459530026	0.04699738903394256	0.018276762402088774	0.005221932114882507	0.0	0.0	0.0
6	0.0026109660574412533	0.007832898172323759	0.0	0.0	0.010443864229765013	0.03655352480417755	0.018276762402088774	0.005221932114882507	0.0	0.0	0.0	0.0
7	0.0	0.0026109660574412533	0.0	0.02610966057441253	0.05483028720626632	0.018276762402088774	0.0	0.0	0.0	0.0	0.0	0.0
8	0.0	0.0026109660574412533	0.010443864229765013	0.02349869451697128	0.02349869451697128	0.0	0.0	0.0	0.0	0.0	0.0	0.0
9	0.0026109660574412533	0.04177545691906005	0.02349869451697128	0.02349869451697128	0.0	0.0	0.0	0.0	0.0	0.0	0.0	0.0
10	0.015665796344647518	0.007832898172323759	0.033942558746736295	0.0026109660574412533	0.0	0.0	0.0	0.0	0.0	0.0	0.0	0.0
11	0.0026109660574412533	0.0	0.0026109660574412533	0.0	0.0	0.0	0.0	0.0	0.0026109660574412533	0.0	0.0	0.0
