# Supplementary material for: Complementary encoding of spatial information in hippocampal astrocytes
Source: PLoS Biol. 2022 Mar 3;20(3):e3001530. doi: 10.1371/journal.pbio.3001530 (PMC8893713; doi:10.1371/journal.pbio.3001530)
Supplement: S5 Data — (ZIP) [file pbio.3001530.s037.zip › S5_Data/HeatMap_S6_Fig_and_S22_Fig/062_both_bin_16.csv]

	0	1	2	3	4	5	6	7	8	9	10	11	12	13	14	15
0	0.0	0.0	0.0	0.0	0.0	0.0	0.0	0.0	0.0	0.0	0.0	0.0	0.0	0.0	0.013054830287206266	0.007832898172323759
1	0.0026109660574412533	0.0	0.0	0.0	0.0	0.0	0.0	0.0026109660574412533	0.0	0.0026109660574412533	0.0	0.0	0.005221932114882507	0.013054830287206266	0.02349869451697128	0.018276762402088774
2	0.0026109660574412533	0.0	0.0	0.0	0.0	0.0	0.0	0.0	0.0026109660574412533	0.0	0.0	0.0	0.015665796344647518	0.018276762402088774	0.020887728459530026	0.0
3	0.0	0.0	0.0	0.0	0.0	0.0	0.0	0.0	0.0	0.0	0.0	0.0026109660574412533	0.02349869451697128	0.018276762402088774	0.0	0.0
4	0.0	0.005221932114882507	0.0	0.0	0.0	0.0	0.0	0.0026109660574412533	0.0	0.0	0.015665796344647518	0.031331592689295036	0.005221932114882507	0.0	0.0	0.0
5	0.0026109660574412533	0.0	0.0	0.0	0.0	0.0026109660574412533	0.0026109660574412533	0.0	0.005221932114882507	0.02610966057441253	0.05483028720626632	0.02610966057441253	0.0026109660574412533	0.005221932114882507	0.005221932114882507	0.0026109660574412533
6	0.0	0.0026109660574412533	0.0	0.0	0.0	0.0	0.0	0.0026109660574412533	0.020887728459530026	0.028720626631853787	0.03655352480417755	0.0026109660574412533	0.007832898172323759	0.005221932114882507	0.007832898172323759	0.005221932114882507
7	0.0	0.0	0.0	0.0	0.0	0.0	0.0	0.02349869451697128	0.020887728459530026	0.02349869451697128	0.005221932114882507	0.0026109660574412533	0.0	0.0	0.0	0.0
8	0.0026109660574412533	0.0026109660574412533	0.0	0.0	0.0026109660574412533	0.007832898172323759	0.013054830287206266	0.02349869451697128	0.020887728459530026	0.0026109660574412533	0.005221932114882507	0.0	0.0	0.0	0.0	0.0
9	0.0	0.0	0.0	0.0	0.0	0.018276762402088774	0.028720626631853787	0.015665796344647518	0.0026109660574412533	0.0	0.0	0.0	0.0	0.0	0.0	0.0
10	0.0	0.005221932114882507	0.0026109660574412533	0.0	0.018276762402088774	0.015665796344647518	0.020887728459530026	0.0	0.0	0.0026109660574412533	0.0	0.0	0.0	0.0026109660574412533	0.0	0.0
11	0.0	0.0	0.0026109660574412533	0.013054830287206266	0.015665796344647518	0.013054830287206266	0.0026109660574412533	0.0	0.0	0.0026109660574412533	0.0	0.0	0.0	0.0	0.0	0.0
12	0.0	0.005221932114882507	0.018276762402088774	0.013054830287206266	0.013054830287206266	0.0	0.0	0.0026109660574412533	0.0	0.0	0.0	0.0	0.0	0.0	0.0	0.0
13	0.0	0.018276762402088774	0.02349869451697128	0.015665796344647518	0.007832898172323759	0.0	0.0	0.0	0.0	0.0	0.0	0.0	0.0	0.0	0.0	0.0
14	0.007832898172323759	0.010443864229765013	0.005221932114882507	0.007832898172323759	0.0	0.0	0.0	0.0	0.0	0.0	0.0	0.0	0.0	0.0	0.0	0.0
15	0.0	0.0026109660574412533	0.0	0.0	0.0	0.0	0.0	0.0	0.0	0.0	0.0	0.0	0.0	0.0	0.0	0.0
