# Supplementary material for: Complementary encoding of spatial information in hippocampal astrocytes
Source: PLoS Biol. 2022 Mar 3;20(3):e3001530. doi: 10.1371/journal.pbio.3001530 (PMC8893713; doi:10.1371/journal.pbio.3001530)
Supplement: S5 Data — (ZIP) [file pbio.3001530.s037.zip › S5_Data/HeatMap_S6_Fig_and_S22_Fig/062_both_bin_4.csv]

	0	1	2	3
0	0.0026109660574412533	0.0	0.013054830287206266	0.206266318537859
1	0.0026109660574412533	0.02610966057441253	0.31070496083550914	0.020887728459530026
2	0.028720626631853787	0.21148825065274152	0.020887728459530026	0.0
3	0.13838120104438642	0.018276762402088774	0.0	0.0
