# Supplementary material for: Complementary encoding of spatial information in hippocampal astrocytes
Source: PLoS Biol. 2022 Mar 3;20(3):e3001530. doi: 10.1371/journal.pbio.3001530 (PMC8893713; doi:10.1371/journal.pbio.3001530)
Supplement: S5 Data — (ZIP) [file pbio.3001530.s037.zip › S5_Data/HeatMap_S6_Fig_and_S22_Fig/062_both_bin_8.csv]

	0	1	2	3	4	5	6	7
0	0.0	0.0	0.0	0.0	0.0	0.0026109660574412533	0.013054830287206266	0.06266318537859007
1	0.005221932114882507	0.0	0.0	0.0	0.0026109660574412533	0.013054830287206266	0.0835509138381201	0.020887728459530026
2	0.0026109660574412533	0.0	0.0026109660574412533	0.007832898172323759	0.020887728459530026	0.11488250652741515	0.015665796344647518	0.013054830287206266
3	0.0026109660574412533	0.0	0.0	0.020887728459530026	0.1227154046997389	0.0391644908616188	0.007832898172323759	0.005221932114882507
4	0.007832898172323759	0.0	0.028720626631853787	0.0835509138381201	0.013054830287206266	0.010443864229765013	0.0	0.0026109660574412533
5	0.005221932114882507	0.02349869451697128	0.06266318537859007	0.028720626631853787	0.0	0.0026109660574412533	0.0026109660574412533	0.0
6	0.028720626631853787	0.06788511749347259	0.020887728459530026	0.0	0.0026109660574412533	0.0	0.0	0.0
7	0.018276762402088774	0.010443864229765013	0.0	0.0	0.0	0.0	0.0	0.0
