# Supplementary material for: Complementary encoding of spatial information in hippocampal astrocytes
Source: PLoS Biol. 2022 Mar 3;20(3):e3001530. doi: 10.1371/journal.pbio.3001530 (PMC8893713; doi:10.1371/journal.pbio.3001530)
Supplement: S5 Data — (ZIP) [file pbio.3001530.s037.zip › S5_Data/HeatMap_S6_Fig_and_S22_Fig/062_neuro_obs_bin_4.csv]

	0	1	2	3
0	0.0026109660574412533	0.005221932114882507	0.02349869451697128	0.18798955613577023
1	0.007832898172323759	0.04699738903394256	0.28720626631853785	0.031331592689295036
2	0.028720626631853787	0.18276762402088773	0.031331592689295036	0.007832898172323759
3	0.13315926892950392	0.020887728459530026	0.0026109660574412533	0.0
