# Supplementary material for: Complementary encoding of spatial information in hippocampal astrocytes
Source: PLoS Biol. 2022 Mar 3;20(3):e3001530. doi: 10.1371/journal.pbio.3001530 (PMC8893713; doi:10.1371/journal.pbio.3001530)
Supplement: S5 Data — (ZIP) [file pbio.3001530.s037.zip › S5_Data/HeatMap_S6_Fig_and_S22_Fig/062_neuro_obs_bin_8.csv]

	0	1	2	3	4	5	6	7
0	0.0026109660574412533	0.0	0.0	0.0	0.0	0.005221932114882507	0.018276762402088774	0.05221932114882506
1	0.0026109660574412533	0.0	0.0	0.0026109660574412533	0.0	0.007832898172323759	0.08093994778067885	0.020887728459530026
2	0.0026109660574412533	0.0	0.0026109660574412533	0.015665796344647518	0.02610966057441253	0.12010443864229765	0.018276762402088774	0.020887728459530026
3	0.0026109660574412533	0.0026109660574412533	0.0026109660574412533	0.033942558746736295	0.11488250652741515	0.0391644908616188	0.005221932114882507	0.005221932114882507
4	0.007832898172323759	0.0	0.028720626631853787	0.06527415143603134	0.015665796344647518	0.0026109660574412533	0.0	0.005221932114882507
5	0.005221932114882507	0.018276762402088774	0.06005221932114883	0.02349869451697128	0.005221932114882507	0.005221932114882507	0.0	0.0
6	0.028720626631853787	0.07049608355091384	0.020887728459530026	0.0	0.0	0.0	0.0	0.0
7	0.018276762402088774	0.010443864229765013	0.0	0.0	0.0	0.0026109660574412533	0.0	0.0
