# Supplementary material for: Complementary encoding of spatial information in hippocampal astrocytes
Source: PLoS Biol. 2022 Mar 3;20(3):e3001530. doi: 10.1371/journal.pbio.3001530 (PMC8893713; doi:10.1371/journal.pbio.3001530)
Supplement: S5 Data — (ZIP) [file pbio.3001530.s037.zip › S5_Data/HeatMap_S6_Fig_and_S22_Fig/063_both_bin_16.csv]

	0	1	2	3	4	5	6	7	8	9	10	11	12	13	14	15
0	0.0017421602787456446	0.0	0.0017421602787456446	0.0	0.0	0.0	0.0	0.0	0.0	0.0	0.0	0.0	0.0	0.0017421602787456446	0.010452961672473868	0.01916376306620209
1	0.0	0.0	0.0	0.0	0.0	0.0	0.0017421602787456446	0.0017421602787456446	0.0	0.0	0.0	0.0	0.0017421602787456446	0.0017421602787456446	0.006968641114982578	0.012195121951219513
2	0.0017421602787456446	0.0017421602787456446	0.0	0.0	0.0	0.0	0.0	0.0017421602787456446	0.0	0.0	0.0	0.003484320557491289	0.008710801393728223	0.020905923344947737	0.0017421602787456446	0.0
3	0.0	0.0	0.0017421602787456446	0.0017421602787456446	0.0	0.0017421602787456446	0.0	0.0017421602787456446	0.0	0.0	0.0017421602787456446	0.006968641114982578	0.020905923344947737	0.013937282229965157	0.003484320557491289	0.0017421602787456446
4	0.003484320557491289	0.0	0.0	0.0017421602787456446	0.0	0.0	0.0	0.0017421602787456446	0.0	0.0	0.008710801393728223	0.033101045296167246	0.013937282229965157	0.005226480836236934	0.0	0.0
5	0.003484320557491289	0.003484320557491289	0.006968641114982578	0.003484320557491289	0.005226480836236934	0.003484320557491289	0.005226480836236934	0.005226480836236934	0.005226480836236934	0.013937282229965157	0.04355400696864112	0.013937282229965157	0.0017421602787456446	0.0017421602787456446	0.0017421602787456446	0.003484320557491289
6	0.0	0.0	0.0	0.0	0.0	0.0	0.0	0.005226480836236934	0.0156794425087108	0.03484320557491289	0.024390243902439025	0.0	0.0	0.0	0.0	0.0017421602787456446
7	0.0	0.0	0.0	0.0	0.0	0.0	0.0	0.013937282229965157	0.02264808362369338	0.013937282229965157	0.008710801393728223	0.0	0.0	0.0	0.0	0.0
8	0.003484320557491289	0.0017421602787456446	0.0	0.0	0.0017421602787456446	0.0	0.012195121951219513	0.020905923344947737	0.017421602787456445	0.0	0.003484320557491289	0.0	0.0	0.0	0.0017421602787456446	0.0017421602787456446
9	0.0	0.0017421602787456446	0.0	0.003484320557491289	0.0017421602787456446	0.010452961672473868	0.027874564459930314	0.012195121951219513	0.0	0.0	0.003484320557491289	0.005226480836236934	0.0017421602787456446	0.0	0.0017421602787456446	0.0
10	0.0	0.0	0.0	0.005226480836236934	0.013937282229965157	0.012195121951219513	0.006968641114982578	0.0017421602787456446	0.0	0.0017421602787456446	0.0	0.0017421602787456446	0.0	0.0017421602787456446	0.0	0.0
11	0.0	0.0	0.0	0.006968641114982578	0.010452961672473868	0.010452961672473868	0.005226480836236934	0.0017421602787456446	0.0	0.0	0.0	0.0017421602787456446	0.0	0.0	0.0	0.0
12	0.0	0.010452961672473868	0.02264808362369338	0.017421602787456445	0.005226480836236934	0.003484320557491289	0.0017421602787456446	0.0	0.0	0.0	0.0017421602787456446	0.0	0.0	0.0	0.0017421602787456446	0.0
13	0.003484320557491289	0.013937282229965157	0.024390243902439025	0.01916376306620209	0.0017421602787456446	0.0	0.0	0.0	0.0017421602787456446	0.0	0.0017421602787456446	0.0	0.0	0.0017421602787456446	0.003484320557491289	0.003484320557491289
14	0.0156794425087108	0.024390243902439025	0.006968641114982578	0.006968641114982578	0.003484320557491289	0.0	0.0	0.0017421602787456446	0.0	0.0	0.003484320557491289	0.0017421602787456446	0.003484320557491289	0.003484320557491289	0.0	0.0
15	0.03832752613240418	0.017421602787456445	0.003484320557491289	0.0017421602787456446	0.0	0.003484320557491289	0.0	0.003484320557491289	0.0017421602787456446	0.0017421602787456446	0.003484320557491289	0.003484320557491289	0.003484320557491289	0.0017421602787456446	0.0017421602787456446	0.0
