# Supplementary material for: Complementary encoding of spatial information in hippocampal astrocytes
Source: PLoS Biol. 2022 Mar 3;20(3):e3001530. doi: 10.1371/journal.pbio.3001530 (PMC8893713; doi:10.1371/journal.pbio.3001530)
Supplement: S5 Data — (ZIP) [file pbio.3001530.s037.zip › S5_Data/HeatMap_S6_Fig_and_S22_Fig/063_both_bin_4.csv]

	0	1	2	3
0	0.012195121951219513	0.006968641114982578	0.0156794425087108	0.13066202090592335
1	0.017421602787456445	0.041811846689895474	0.23867595818815332	0.024390243902439025
2	0.024390243902439025	0.13763066202090593	0.033101045296167246	0.012195121951219513
3	0.22822299651567945	0.036585365853658534	0.01916376306620209	0.020905923344947737
