# Supplementary material for: Complementary encoding of spatial information in hippocampal astrocytes
Source: PLoS Biol. 2022 Mar 3;20(3):e3001530. doi: 10.1371/journal.pbio.3001530 (PMC8893713; doi:10.1371/journal.pbio.3001530)
Supplement: S5 Data — (ZIP) [file pbio.3001530.s037.zip › S5_Data/HeatMap_S6_Fig_and_S22_Fig/063_both_bin_8.csv]

	0	1	2	3	4	5	6	7
0	0.0017421602787456446	0.003484320557491289	0.0	0.003484320557491289	0.0017421602787456446	0.0	0.003484320557491289	0.05400696864111498
1	0.005226480836236934	0.0017421602787456446	0.0017421602787456446	0.003484320557491289	0.0	0.010452961672473868	0.06794425087108014	0.005226480836236934
2	0.006968641114982578	0.005226480836236934	0.0017421602787456446	0.005226480836236934	0.010452961672473868	0.10104529616724739	0.0156794425087108	0.005226480836236934
3	0.0017421602787456446	0.0	0.0	0.020905923344947737	0.10452961672473868	0.0313588850174216	0.0	0.0017421602787456446
4	0.006968641114982578	0.0017421602787456446	0.012195121951219513	0.07665505226480836	0.012195121951219513	0.010452961672473868	0.0017421602787456446	0.005226480836236934
5	0.0	0.017421602787456445	0.04878048780487805	0.013937282229965157	0.0	0.005226480836236934	0.003484320557491289	0.0
6	0.024390243902439025	0.08188153310104529	0.010452961672473868	0.0017421602787456446	0.0	0.006968641114982578	0.005226480836236934	0.003484320557491289
7	0.09930313588850175	0.024390243902439025	0.013937282229965157	0.008710801393728223	0.0017421602787456446	0.010452961672473868	0.012195121951219513	0.003484320557491289
