# Supplementary material for: Complementary encoding of spatial information in hippocampal astrocytes
Source: PLoS Biol. 2022 Mar 3;20(3):e3001530. doi: 10.1371/journal.pbio.3001530 (PMC8893713; doi:10.1371/journal.pbio.3001530)
Supplement: S5 Data — (ZIP) [file pbio.3001530.s037.zip › S5_Data/HeatMap_S6_Fig_and_S22_Fig/063_neuro_obs_bin_20.csv]

	0	1	2	3	4	5	6	7	8	9	10	11	12	13	14	15	16	17	18	19
0	0.0	0.0	0.0	0.0	0.0	0.0	0.0	0.0	0.0017421602787456446	0.0	0.0017421602787456446	0.0	0.0017421602787456446	0.0	0.0	0.0	0.0	0.006968641114982578	0.006968641114982578	0.005226480836236934
1	0.0017421602787456446	0.0	0.0017421602787456446	0.0	0.0017421602787456446	0.0	0.0	0.0	0.0	0.0	0.0	0.0	0.0	0.0	0.0	0.0	0.0	0.0	0.006968641114982578	0.010452961672473868
2	0.0	0.0	0.0	0.0	0.0	0.0	0.0	0.0	0.0	0.0	0.0	0.0	0.0	0.0	0.003484320557491289	0.0017421602787456446	0.0	0.0	0.005226480836236934	0.0017421602787456446
3	0.0	0.0017421602787456446	0.0	0.0	0.0017421602787456446	0.0	0.0	0.0017421602787456446	0.0	0.0	0.0	0.0	0.0	0.0017421602787456446	0.0	0.010452961672473868	0.017421602787456445	0.008710801393728223	0.0017421602787456446	0.0
4	0.003484320557491289	0.0017421602787456446	0.0017421602787456446	0.0	0.0017421602787456446	0.0	0.0017421602787456446	0.0	0.0017421602787456446	0.0	0.0	0.0	0.0	0.0	0.006968641114982578	0.005226480836236934	0.010452961672473868	0.0	0.0	0.0
5	0.0017421602787456446	0.0017421602787456446	0.0017421602787456446	0.0	0.0017421602787456446	0.0	0.0	0.0	0.0	0.0017421602787456446	0.0	0.0	0.0	0.003484320557491289	0.02613240418118467	0.008710801393728223	0.008710801393728223	0.003484320557491289	0.0	0.0
6	0.0017421602787456446	0.0	0.0017421602787456446	0.0017421602787456446	0.0017421602787456446	0.0	0.0	0.0	0.0	0.0	0.0	0.0	0.005226480836236934	0.02264808362369338	0.008710801393728223	0.0	0.0	0.0	0.0017421602787456446	0.0
7	0.003484320557491289	0.003484320557491289	0.005226480836236934	0.0	0.0017421602787456446	0.0017421602787456446	0.0	0.003484320557491289	0.003484320557491289	0.008710801393728223	0.006968641114982578	0.017421602787456445	0.03484320557491289	0.006968641114982578	0.0	0.0	0.0017421602787456446	0.0	0.0	0.0
8	0.0	0.0	0.0	0.0	0.0	0.0	0.0	0.0	0.0017421602787456446	0.003484320557491289	0.012195121951219513	0.0156794425087108	0.02264808362369338	0.0	0.0	0.0	0.0	0.0	0.0	0.0
9	0.0017421602787456446	0.0	0.0	0.0	0.0	0.0	0.0	0.0	0.0	0.010452961672473868	0.010452961672473868	0.017421602787456445	0.005226480836236934	0.0	0.0	0.0	0.0	0.0	0.0	0.0
10	0.0	0.0017421602787456446	0.0	0.0	0.0	0.003484320557491289	0.0017421602787456446	0.0017421602787456446	0.006968641114982578	0.024390243902439025	0.013937282229965157	0.0017421602787456446	0.006968641114982578	0.0017421602787456446	0.0	0.0	0.005226480836236934	0.0017421602787456446	0.0	0.003484320557491289
11	0.003484320557491289	0.0	0.0017421602787456446	0.0017421602787456446	0.0	0.003484320557491289	0.0	0.008710801393728223	0.0156794425087108	0.005226480836236934	0.0	0.0	0.0017421602787456446	0.003484320557491289	0.003484320557491289	0.0	0.0017421602787456446	0.0017421602787456446	0.0017421602787456446	0.0017421602787456446
12	0.0	0.0017421602787456446	0.0	0.0017421602787456446	0.0	0.0017421602787456446	0.010452961672473868	0.005226480836236934	0.006968641114982578	0.0017421602787456446	0.0	0.0	0.0	0.0	0.0	0.003484320557491289	0.003484320557491289	0.0	0.0017421602787456446	0.0
13	0.0	0.0017421602787456446	0.0	0.0017421602787456446	0.0017421602787456446	0.010452961672473868	0.005226480836236934	0.010452961672473868	0.0017421602787456446	0.0	0.0017421602787456446	0.0017421602787456446	0.0	0.0017421602787456446	0.0	0.0	0.0	0.0	0.0	0.0
14	0.0	0.0	0.0	0.0	0.008710801393728223	0.008710801393728223	0.012195121951219513	0.0017421602787456446	0.005226480836236934	0.0	0.0	0.0	0.0	0.0	0.0017421602787456446	0.0	0.0	0.0	0.0	0.003484320557491289
15	0.0	0.003484320557491289	0.006968641114982578	0.012195121951219513	0.0156794425087108	0.0017421602787456446	0.0017421602787456446	0.0	0.0	0.0	0.0	0.0	0.0017421602787456446	0.0017421602787456446	0.0017421602787456446	0.0	0.0	0.0017421602787456446	0.003484320557491289	0.003484320557491289
16	0.0	0.0017421602787456446	0.008710801393728223	0.010452961672473868	0.006968641114982578	0.0017421602787456446	0.0	0.0017421602787456446	0.0	0.0	0.0	0.0	0.0	0.0	0.0	0.0017421602787456446	0.0017421602787456446	0.0017421602787456446	0.0	0.0017421602787456446
17	0.006968641114982578	0.013937282229965157	0.010452961672473868	0.006968641114982578	0.006968641114982578	0.0017421602787456446	0.0	0.0	0.0	0.0	0.0	0.0	0.0	0.003484320557491289	0.0	0.0	0.0017421602787456446	0.0	0.0	0.0
18	0.010452961672473868	0.02613240418118467	0.012195121951219513	0.008710801393728223	0.005226480836236934	0.0017421602787456446	0.0	0.0	0.003484320557491289	0.0	0.0	0.0	0.0	0.005226480836236934	0.0017421602787456446	0.005226480836236934	0.0017421602787456446	0.0017421602787456446	0.0	0.0017421602787456446
19	0.020905923344947737	0.010452961672473868	0.0	0.003484320557491289	0.0	0.0017421602787456446	0.0017421602787456446	0.0017421602787456446	0.003484320557491289	0.005226480836236934	0.0017421602787456446	0.0017421602787456446	0.006968641114982578	0.003484320557491289	0.005226480836236934	0.0017421602787456446	0.0	0.003484320557491289	0.0	0.0017421602787456446
