# Supplementary material for: Complementary encoding of spatial information in hippocampal astrocytes
Source: PLoS Biol. 2022 Mar 3;20(3):e3001530. doi: 10.1371/journal.pbio.3001530 (PMC8893713; doi:10.1371/journal.pbio.3001530)
Supplement: S5 Data — (ZIP) [file pbio.3001530.s037.zip › S5_Data/HeatMap_S6_Fig_and_S22_Fig/063_neuro_obs_bin_4.csv]

	0	1	2	3
0	0.01916376306620209	0.012195121951219513	0.029616724738675958	0.1254355400696864
1	0.0156794425087108	0.03484320557491289	0.22125435540069685	0.02264808362369338
2	0.020905923344947737	0.13588850174216027	0.0313588850174216	0.013937282229965157
3	0.2264808362369338	0.04006968641114982	0.024390243902439025	0.02613240418118467
