# Supplementary material for: Complementary encoding of spatial information in hippocampal astrocytes
Source: PLoS Biol. 2022 Mar 3;20(3):e3001530. doi: 10.1371/journal.pbio.3001530 (PMC8893713; doi:10.1371/journal.pbio.3001530)
Supplement: S5 Data — (ZIP) [file pbio.3001530.s037.zip › S5_Data/HeatMap_S6_Fig_and_S22_Fig/063_neuro_obs_bin_8.csv]

	0	1	2	3	4	5	6	7
0	0.003484320557491289	0.0017421602787456446	0.0017421602787456446	0.006968641114982578	0.0017421602787456446	0.0017421602787456446	0.005226480836236934	0.04006968641114982
1	0.008710801393728223	0.0017421602787456446	0.003484320557491289	0.005226480836236934	0.0017421602787456446	0.012195121951219513	0.06620209059233449	0.008710801393728223
2	0.012195121951219513	0.008710801393728223	0.0017421602787456446	0.005226480836236934	0.008710801393728223	0.08885017421602788	0.017421602787456445	0.008710801393728223
3	0.0	0.0	0.0	0.02264808362369338	0.09930313588850175	0.033101045296167246	0.0	0.0
4	0.003484320557491289	0.003484320557491289	0.013937282229965157	0.07142857142857142	0.010452961672473868	0.013937282229965157	0.005226480836236934	0.003484320557491289
5	0.0017421602787456446	0.0156794425087108	0.047038327526132406	0.012195121951219513	0.006968641114982578	0.005226480836236934	0.003484320557491289	0.0017421602787456446
6	0.027874564459930314	0.07491289198606271	0.0156794425087108	0.003484320557491289	0.0	0.006968641114982578	0.003484320557491289	0.010452961672473868
7	0.08885017421602788	0.029616724738675958	0.005226480836236934	0.006968641114982578	0.0017421602787456446	0.013937282229965157	0.008710801393728223	0.005226480836236934
