# Supplementary material for: Complementary encoding of spatial information in hippocampal astrocytes
Source: PLoS Biol. 2022 Mar 3;20(3):e3001530. doi: 10.1371/journal.pbio.3001530 (PMC8893713; doi:10.1371/journal.pbio.3001530)
Supplement: S5 Data — (ZIP) [file pbio.3001530.s037.zip › S5_Data/HeatMap_S6_Fig_and_S22_Fig/065_both_bin_12.csv]

	0	1	2	3	4	5	6	7	8	9	10	11
0	0.0	0.0	0.0	0.0	0.0	0.0	0.0	0.0	0.0	0.0	0.016129032258064516	0.03722084367245657
1	0.0	0.0	0.0	0.0	0.0	0.0	0.0	0.0	0.0	0.01488833746898263	0.031017369727047148	0.019851116625310174
2	0.0	0.0	0.0	0.0	0.0	0.0012406947890818859	0.0	0.0012406947890818859	0.02481389578163772	0.031017369727047148	0.016129032258064516	0.0
3	0.0	0.0	0.0024813895781637717	0.0024813895781637717	0.0012406947890818859	0.0024813895781637717	0.0012406947890818859	0.02109181141439206	0.06451612903225806	0.02109181141439206	0.0037220843672456576	0.004962779156327543
4	0.0024813895781637717	0.0037220843672456576	0.0024813895781637717	0.0024813895781637717	0.0037220843672456576	0.004962779156327543	0.02729528535980149	0.0794044665012407	0.022332506203473945	0.0024813895781637717	0.0037220843672456576	0.0024813895781637717
5	0.0	0.0	0.0	0.0012406947890818859	0.0037220843672456576	0.026054590570719603	0.06327543424317618	0.02357320099255583	0.0	0.0	0.0	0.0
6	0.0	0.0	0.0012406947890818859	0.0	0.018610421836228287	0.04962779156327544	0.017369727047146403	0.004962779156327543	0.0	0.0	0.0	0.0
7	0.0037220843672456576	0.0012406947890818859	0.0037220843672456576	0.017369727047146403	0.02481389578163772	0.011166253101736972	0.0024813895781637717	0.0012406947890818859	0.0012406947890818859	0.0012406947890818859	0.0	0.0
8	0.0024813895781637717	0.0037220843672456576	0.026054590570719603	0.011166253101736972	0.017369727047146403	0.0024813895781637717	0.0037220843672456576	0.0024813895781637717	0.0024813895781637717	0.0	0.0	0.0
9	0.00620347394540943	0.02481389578163772	0.02481389578163772	0.02357320099255583	0.0037220843672456576	0.0024813895781637717	0.0012406947890818859	0.004962779156327543	0.0024813895781637717	0.0	0.0	0.0
10	0.009925558312655087	0.019851116625310174	0.01488833746898263	0.0037220843672456576	0.0012406947890818859	0.0012406947890818859	0.0012406947890818859	0.0024813895781637717	0.0012406947890818859	0.0024813895781637717	0.0024813895781637717	0.0024813895781637717
11	0.00620347394540943	0.00620347394540943	0.0	0.0	0.0	0.0	0.0	0.0024813895781637717	0.0	0.0	0.0	0.0012406947890818859
