# Supplementary material for: Complementary encoding of spatial information in hippocampal astrocytes
Source: PLoS Biol. 2022 Mar 3;20(3):e3001530. doi: 10.1371/journal.pbio.3001530 (PMC8893713; doi:10.1371/journal.pbio.3001530)
Supplement: S5 Data — (ZIP) [file pbio.3001530.s037.zip › S5_Data/HeatMap_S6_Fig_and_S22_Fig/065_both_bin_16.csv]

	0	1	2	3	4	5	6	7	8	9	10	11	12	13	14	15
0	0.0	0.0	0.0	0.0	0.0	0.0	0.0	0.0	0.0	0.0	0.0	0.0	0.0	0.0012406947890818859	0.01488833746898263	0.02357320099255583
1	0.0	0.0	0.0	0.0	0.0	0.0	0.0	0.0	0.0	0.0	0.0	0.0012406947890818859	0.00620347394540943	0.008684863523573201	0.022332506203473945	0.017369727047146403
2	0.0	0.0	0.0	0.0	0.0	0.0	0.0	0.0	0.0	0.0	0.0012406947890818859	0.00620347394540943	0.008684863523573201	0.011166253101736972	0.011166253101736972	0.0037220843672456576
3	0.0	0.0	0.0	0.0	0.0	0.0	0.0	0.0	0.0	0.0	0.0	0.011166253101736972	0.01240694789081886	0.016129032258064516	0.0037220843672456576	0.0
4	0.0	0.0012406947890818859	0.0	0.0012406947890818859	0.0	0.0	0.0	0.0012406947890818859	0.0	0.0012406947890818859	0.019851116625310174	0.038461538461538464	0.022332506203473945	0.0037220843672456576	0.0012406947890818859	0.0
5	0.0024813895781637717	0.0012406947890818859	0.0012406947890818859	0.004962779156327543	0.0037220843672456576	0.0037220843672456576	0.0037220843672456576	0.0024813895781637717	0.007444168734491315	0.01488833746898263	0.05831265508684864	0.019851116625310174	0.004962779156327543	0.0024813895781637717	0.0024813895781637717	0.004962779156327543
6	0.0	0.0	0.0012406947890818859	0.0012406947890818859	0.0	0.0012406947890818859	0.0024813895781637717	0.0024813895781637717	0.02357320099255583	0.03225806451612903	0.02357320099255583	0.0	0.0	0.0	0.0	0.0
7	0.0	0.0012406947890818859	0.0	0.0	0.0012406947890818859	0.0012406947890818859	0.0024813895781637717	0.022332506203473945	0.028535980148883373	0.02357320099255583	0.00620347394540943	0.0	0.0	0.0	0.0	0.0
8	0.0	0.0012406947890818859	0.0	0.0012406947890818859	0.0	0.0024813895781637717	0.013647642679900745	0.02977667493796526	0.016129032258064516	0.0024813895781637717	0.00620347394540943	0.0	0.0	0.0	0.0	0.0
9	0.0	0.0012406947890818859	0.0012406947890818859	0.0	0.0012406947890818859	0.013647642679900745	0.02481389578163772	0.016129032258064516	0.00620347394540943	0.0037220843672456576	0.0024813895781637717	0.0	0.0012406947890818859	0.0012406947890818859	0.0	0.0
10	0.0012406947890818859	0.0	0.0012406947890818859	0.0024813895781637717	0.007444168734491315	0.004962779156327543	0.009925558312655087	0.0	0.0012406947890818859	0.0	0.0012406947890818859	0.0012406947890818859	0.0	0.0012406947890818859	0.0	0.0
11	0.0	0.0012406947890818859	0.00620347394540943	0.01488833746898263	0.00620347394540943	0.013647642679900745	0.0012406947890818859	0.0024813895781637717	0.0024813895781637717	0.0	0.0024813895781637717	0.0	0.0	0.0012406947890818859	0.0012406947890818859	0.0
12	0.0012406947890818859	0.00620347394540943	0.01488833746898263	0.009925558312655087	0.02109181141439206	0.0024813895781637717	0.008684863523573201	0.0	0.0012406947890818859	0.0012406947890818859	0.004962779156327543	0.0012406947890818859	0.0	0.0	0.0	0.0
13	0.0012406947890818859	0.01488833746898263	0.011166253101736972	0.013647642679900745	0.0012406947890818859	0.0024813895781637717	0.0012406947890818859	0.0	0.0	0.0012406947890818859	0.004962779156327543	0.0	0.0	0.0012406947890818859	0.0	0.0
14	0.00620347394540943	0.00620347394540943	0.01240694789081886	0.004962779156327543	0.0024813895781637717	0.0012406947890818859	0.0	0.0	0.0	0.0	0.0024813895781637717	0.0	0.0	0.0	0.0012406947890818859	0.0012406947890818859
15	0.008684863523573201	0.004962779156327543	0.0012406947890818859	0.0	0.0	0.0012406947890818859	0.0	0.0	0.0	0.0	0.0	0.0	0.0	0.0	0.0	0.0012406947890818859
