# Supplementary material for: Complementary encoding of spatial information in hippocampal astrocytes
Source: PLoS Biol. 2022 Mar 3;20(3):e3001530. doi: 10.1371/journal.pbio.3001530 (PMC8893713; doi:10.1371/journal.pbio.3001530)
Supplement: S5 Data — (ZIP) [file pbio.3001530.s037.zip › S5_Data/HeatMap_S6_Fig_and_S22_Fig/065_both_bin_4.csv]

	0	1	2	3
0	0.0	0.0	0.02481389578163772	0.18362282878411912
1	0.00620347394540943	0.04094292803970223	0.31389578163771714	0.028535980148883373
2	0.033498759305210915	0.1662531017369727	0.03225806451612903	0.0024813895781637717
3	0.12655086848635236	0.031017369727047148	0.009925558312655087	0.0
