# Supplementary material for: Complementary encoding of spatial information in hippocampal astrocytes
Source: PLoS Biol. 2022 Mar 3;20(3):e3001530. doi: 10.1371/journal.pbio.3001530 (PMC8893713; doi:10.1371/journal.pbio.3001530)
Supplement: S5 Data — (ZIP) [file pbio.3001530.s037.zip › S5_Data/HeatMap_S6_Fig_and_S22_Fig/065_both_bin_8.csv]

	0	1	2	3	4	5	6	7
0	0.0	0.0	0.0	0.0	0.0	0.0024813895781637717	0.01488833746898263	0.08684863523573201
1	0.0	0.0	0.0	0.0	0.0012406947890818859	0.022332506203473945	0.05955334987593052	0.01488833746898263
2	0.0024813895781637717	0.004962779156327543	0.007444168734491315	0.008684863523573201	0.013647642679900745	0.1401985111662531	0.02977667493796526	0.007444168734491315
3	0.0	0.0012406947890818859	0.0024813895781637717	0.026054590570719603	0.11910669975186104	0.034739454094292806	0.0	0.0
4	0.0012406947890818859	0.0012406947890818859	0.013647642679900745	0.0880893300248139	0.026054590570719603	0.0037220843672456576	0.0	0.0
5	0.0037220843672456576	0.02357320099255583	0.03225806451612903	0.013647642679900745	0.004962779156327543	0.0024813895781637717	0.0	0.0012406947890818859
6	0.02729528535980149	0.06327543424317618	0.034739454094292806	0.008684863523573201	0.0024813895781637717	0.007444168734491315	0.0	0.0
7	0.026054590570719603	0.011166253101736972	0.0024813895781637717	0.0	0.0	0.0	0.0	0.0
