# Supplementary material for: Complementary encoding of spatial information in hippocampal astrocytes
Source: PLoS Biol. 2022 Mar 3;20(3):e3001530. doi: 10.1371/journal.pbio.3001530 (PMC8893713; doi:10.1371/journal.pbio.3001530)
Supplement: S5 Data — (ZIP) [file pbio.3001530.s037.zip › S5_Data/HeatMap_S6_Fig_and_S22_Fig/065_neuro_obs_bin_4.csv]

	0	1	2	3
0	0.0012406947890818859	0.0037220843672456576	0.02481389578163772	0.17121588089330025
1	0.00620347394540943	0.04218362282878412	0.3002481389578164	0.031017369727047148
2	0.031017369727047148	0.1600496277915633	0.038461538461538464	0.009925558312655087
3	0.12779156327543426	0.03225806451612903	0.017369727047146403	0.0024813895781637717
