# Supplementary material for: Complementary encoding of spatial information in hippocampal astrocytes
Source: PLoS Biol. 2022 Mar 3;20(3):e3001530. doi: 10.1371/journal.pbio.3001530 (PMC8893713; doi:10.1371/journal.pbio.3001530)
Supplement: S5 Data — (ZIP) [file pbio.3001530.s037.zip › S5_Data/HeatMap_S6_Fig_and_S22_Fig/065_neuro_obs_bin_8.csv]

	0	1	2	3	4	5	6	7
0	0.0012406947890818859	0.0	0.0	0.0012406947890818859	0.0	0.0012406947890818859	0.019851116625310174	0.08436724565756824
1	0.0	0.0	0.0	0.0012406947890818859	0.0	0.02109181141439206	0.04962779156327544	0.011166253101736972
2	0.0037220843672456576	0.004962779156327543	0.009925558312655087	0.008684863523573201	0.016129032258064516	0.1327543424317618	0.02977667493796526	0.008684863523573201
3	0.0	0.0	0.004962779156327543	0.02729528535980149	0.11786600496277916	0.031017369727047148	0.0012406947890818859	0.0
4	0.0	0.0012406947890818859	0.01488833746898263	0.08188585607940446	0.02729528535980149	0.008684863523573201	0.0024813895781637717	0.0012406947890818859
5	0.0012406947890818859	0.02977667493796526	0.033498759305210915	0.019851116625310174	0.004962779156327543	0.008684863523573201	0.0	0.0024813895781637717
6	0.02977667493796526	0.05831265508684864	0.028535980148883373	0.004962779156327543	0.0012406947890818859	0.008684863523573201	0.0012406947890818859	0.0012406947890818859
7	0.02481389578163772	0.011166253101736972	0.0012406947890818859	0.0	0.0	0.0012406947890818859	0.0	0.0012406947890818859
