# Supplementary material for: Complementary encoding of spatial information in hippocampal astrocytes
Source: PLoS Biol. 2022 Mar 3;20(3):e3001530. doi: 10.1371/journal.pbio.3001530 (PMC8893713; doi:10.1371/journal.pbio.3001530)
Supplement: S5 Data — (ZIP) [file pbio.3001530.s037.zip › S5_Data/HeatMap_S6_Fig_and_S22_Fig/067_both_bin_12.csv]

	0	1	2	3	4	5	6	7	8	9	10	11
0	0.0	0.0	0.0	0.0	0.0	0.0	0.0	0.0	0.0	0.002285714285714286	0.018285714285714287	0.04
1	0.0	0.0	0.0	0.0	0.0	0.0	0.0	0.0	0.001142857142857143	0.010285714285714285	0.03314285714285714	0.017142857142857144
2	0.0	0.002285714285714286	0.0	0.0	0.0	0.0	0.0	0.0	0.011428571428571429	0.045714285714285714	0.011428571428571429	0.004571428571428572
3	0.0034285714285714284	0.002285714285714286	0.001142857142857143	0.002285714285714286	0.001142857142857143	0.0	0.0	0.016	0.04914285714285714	0.014857142857142857	0.0	0.001142857142857143
4	0.001142857142857143	0.002285714285714286	0.004571428571428572	0.002285714285714286	0.0034285714285714284	0.008	0.03542857142857143	0.18971428571428572	0.019428571428571427	0.005714285714285714	0.0034285714285714284	0.009142857142857144
5	0.0	0.0	0.0	0.0	0.001142857142857143	0.024	0.030857142857142857	0.012571428571428572	0.0	0.0	0.002285714285714286	0.0
6	0.0	0.0	0.0	0.0	0.014857142857142857	0.030857142857142857	0.02057142857142857	0.006857142857142857	0.0034285714285714284	0.0	0.0	0.001142857142857143
7	0.0	0.0	0.002285714285714286	0.019428571428571427	0.013714285714285714	0.013714285714285714	0.002285714285714286	0.0	0.0	0.0	0.0	0.0
8	0.0	0.001142857142857143	0.019428571428571427	0.025142857142857144	0.024	0.0	0.0	0.0	0.0	0.0	0.0	0.0
9	0.0034285714285714284	0.017142857142857144	0.03428571428571429	0.012571428571428572	0.0034285714285714284	0.0	0.0	0.001142857142857143	0.0	0.0	0.0	0.0
10	0.017142857142857144	0.022857142857142857	0.009142857142857144	0.005714285714285714	0.002285714285714286	0.0	0.002285714285714286	0.0	0.0	0.0	0.0	0.0
11	0.012571428571428572	0.012571428571428572	0.0	0.0	0.0	0.0	0.0	0.0	0.0	0.0	0.0	0.0
