# Supplementary material for: Complementary encoding of spatial information in hippocampal astrocytes
Source: PLoS Biol. 2022 Mar 3;20(3):e3001530. doi: 10.1371/journal.pbio.3001530 (PMC8893713; doi:10.1371/journal.pbio.3001530)
Supplement: S5 Data — (ZIP) [file pbio.3001530.s037.zip › S5_Data/HeatMap_S6_Fig_and_S22_Fig/067_both_bin_4.csv]

	0	1	2	3
0	0.002285714285714286	0.0	0.012571428571428572	0.19885714285714284
1	0.011428571428571429	0.03542857142857143	0.36	0.021714285714285714
2	0.026285714285714287	0.15314285714285714	0.025142857142857144	0.0
3	0.12914285714285714	0.019428571428571427	0.004571428571428572	0.0
