# Supplementary material for: Complementary encoding of spatial information in hippocampal astrocytes
Source: PLoS Biol. 2022 Mar 3;20(3):e3001530. doi: 10.1371/journal.pbio.3001530 (PMC8893713; doi:10.1371/journal.pbio.3001530)
Supplement: S5 Data — (ZIP) [file pbio.3001530.s037.zip › S5_Data/HeatMap_S6_Fig_and_S22_Fig/067_both_bin_8.csv]

	0	1	2	3	4	5	6	7
0	0.0	0.0	0.0	0.0	0.0	0.0	0.024	0.07314285714285715
1	0.0	0.0	0.0	0.0	0.001142857142857143	0.011428571428571429	0.06971428571428571	0.022857142857142857
2	0.006857142857142857	0.008	0.002285714285714286	0.010285714285714285	0.025142857142857144	0.22171428571428572	0.02057142857142857	0.009142857142857144
3	0.0	0.0	0.0	0.026285714285714287	0.08914285714285715	0.024	0.0	0.0
4	0.0	0.0	0.008	0.06857142857142857	0.024	0.0034285714285714284	0.0	0.001142857142857143
5	0.0	0.026285714285714287	0.061714285714285715	0.009142857142857144	0.0	0.0	0.0	0.0
6	0.022857142857142857	0.05828571428571429	0.02057142857142857	0.001142857142857143	0.001142857142857143	0.001142857142857143	0.0	0.0
7	0.03314285714285714	0.013714285714285714	0.0	0.0	0.0	0.0	0.0	0.0
