# Supplementary material for: Complementary encoding of spatial information in hippocampal astrocytes
Source: PLoS Biol. 2022 Mar 3;20(3):e3001530. doi: 10.1371/journal.pbio.3001530 (PMC8893713; doi:10.1371/journal.pbio.3001530)
Supplement: S5 Data — (ZIP) [file pbio.3001530.s037.zip › S5_Data/HeatMap_S6_Fig_and_S22_Fig/067_neuro_obs_bin_12.csv]

	0	1	2	3	4	5	6	7	8	9	10	11
0	0.0	0.0	0.0	0.0	0.0	0.0	0.0	0.0	0.0	0.004571428571428572	0.019428571428571427	0.046857142857142854
1	0.0	0.0	0.0	0.0	0.0	0.0	0.0	0.0	0.001142857142857143	0.008	0.029714285714285714	0.016
2	0.001142857142857143	0.002285714285714286	0.0	0.0	0.0	0.0	0.001142857142857143	0.0	0.011428571428571429	0.05142857142857143	0.014857142857142857	0.004571428571428572
3	0.001142857142857143	0.002285714285714286	0.0	0.002285714285714286	0.0	0.001142857142857143	0.0	0.022857142857142857	0.046857142857142854	0.009142857142857144	0.001142857142857143	0.0
4	0.001142857142857143	0.0	0.002285714285714286	0.0	0.001142857142857143	0.008	0.03314285714285714	0.17257142857142857	0.019428571428571427	0.005714285714285714	0.001142857142857143	0.0034285714285714284
5	0.0	0.0	0.0	0.0	0.0034285714285714284	0.025142857142857144	0.03314285714285714	0.024	0.0	0.0	0.001142857142857143	0.001142857142857143
6	0.0	0.0	0.0	0.001142857142857143	0.017142857142857144	0.032	0.019428571428571427	0.005714285714285714	0.0	0.0	0.001142857142857143	0.0
7	0.0	0.001142857142857143	0.001142857142857143	0.014857142857142857	0.012571428571428572	0.009142857142857144	0.002285714285714286	0.0	0.0034285714285714284	0.0	0.0	0.001142857142857143
8	0.0	0.002285714285714286	0.019428571428571427	0.024	0.022857142857142857	0.0	0.001142857142857143	0.0	0.001142857142857143	0.0	0.0	0.0
9	0.001142857142857143	0.016	0.036571428571428574	0.018285714285714287	0.005714285714285714	0.001142857142857143	0.0	0.0	0.001142857142857143	0.0	0.0	0.0
10	0.016	0.022857142857142857	0.010285714285714285	0.006857142857142857	0.001142857142857143	0.0	0.001142857142857143	0.001142857142857143	0.0	0.0	0.0	0.0
11	0.017142857142857144	0.013714285714285714	0.001142857142857143	0.0	0.0	0.0	0.0	0.0	0.0	0.0	0.0	0.0
