# Supplementary material for: Complementary encoding of spatial information in hippocampal astrocytes
Source: PLoS Biol. 2022 Mar 3;20(3):e3001530. doi: 10.1371/journal.pbio.3001530 (PMC8893713; doi:10.1371/journal.pbio.3001530)
Supplement: S5 Data — (ZIP) [file pbio.3001530.s037.zip › S5_Data/HeatMap_S6_Fig_and_S22_Fig/067_neuro_obs_bin_20.csv]

	0	1	2	3	4	5	6	7	8	9	10	11	12	13	14	15	16	17	18	19
0	0.0	0.0	0.0	0.0	0.0	0.0	0.0	0.0	0.0	0.0	0.0	0.0	0.0	0.0	0.0	0.001142857142857143	0.002285714285714286	0.004571428571428572	0.011428571428571429	0.018285714285714287
1	0.0	0.0	0.0	0.0	0.0	0.0	0.0	0.0	0.0	0.0	0.0	0.0	0.0	0.0	0.0	0.001142857142857143	0.008	0.013714285714285714	0.006857142857142857	0.014857142857142857
2	0.0	0.0	0.0	0.0	0.0	0.0	0.0	0.0	0.0	0.0	0.0	0.0	0.0	0.0	0.0	0.0	0.008	0.012571428571428572	0.012571428571428572	0.004571428571428572
3	0.0	0.0	0.001142857142857143	0.0	0.0	0.0	0.0	0.0	0.0	0.0	0.0	0.0	0.0	0.0	0.002285714285714286	0.012571428571428572	0.011428571428571429	0.006857142857142857	0.004571428571428572	0.0034285714285714284
4	0.0	0.0	0.0	0.001142857142857143	0.001142857142857143	0.0	0.0	0.0	0.0	0.0	0.0	0.001142857142857143	0.001142857142857143	0.0	0.011428571428571429	0.017142857142857144	0.009142857142857144	0.002285714285714286	0.002285714285714286	0.001142857142857143
5	0.002285714285714286	0.001142857142857143	0.0	0.0	0.001142857142857143	0.0	0.0	0.0	0.0	0.0	0.0	0.0	0.001142857142857143	0.011428571428571429	0.008	0.012571428571428572	0.0034285714285714284	0.001142857142857143	0.0	0.0
6	0.0	0.0	0.001142857142857143	0.002285714285714286	0.0	0.0	0.0	0.0	0.002285714285714286	0.001142857142857143	0.0	0.0	0.011428571428571429	0.04228571428571429	0.02057142857142857	0.001142857142857143	0.001142857142857143	0.0	0.001142857142857143	0.0
7	0.0	0.001142857142857143	0.0	0.0	0.001142857142857143	0.0	0.0	0.002285714285714286	0.001142857142857143	0.004571428571428572	0.013714285714285714	0.019428571428571427	0.12114285714285715	0.025142857142857144	0.0034285714285714284	0.001142857142857143	0.0	0.0	0.002285714285714286	0.002285714285714286
8	0.0	0.0	0.0	0.0	0.0	0.0	0.0	0.0	0.0	0.002285714285714286	0.009142857142857144	0.016	0.016	0.0	0.002285714285714286	0.0	0.001142857142857143	0.0	0.0	0.0
9	0.0	0.0	0.0	0.0	0.0	0.0	0.0	0.002285714285714286	0.004571428571428572	0.017142857142857144	0.014857142857142857	0.011428571428571429	0.002285714285714286	0.002285714285714286	0.0	0.0	0.0	0.0	0.001142857142857143	0.001142857142857143
10	0.0	0.0	0.0	0.0	0.0	0.0	0.0	0.0034285714285714284	0.014857142857142857	0.006857142857142857	0.013714285714285714	0.005714285714285714	0.0	0.001142857142857143	0.001142857142857143	0.0	0.0	0.0	0.0	0.0
11	0.0	0.001142857142857143	0.0	0.001142857142857143	0.0	0.001142857142857143	0.0	0.006857142857142857	0.010285714285714285	0.011428571428571429	0.001142857142857143	0.0	0.002285714285714286	0.001142857142857143	0.0	0.0	0.0	0.0	0.0	0.0
12	0.0	0.0	0.0	0.0	0.0	0.0034285714285714284	0.011428571428571429	0.0	0.008	0.0034285714285714284	0.0	0.0	0.0	0.0	0.0	0.0	0.0	0.0	0.0	0.0
13	0.0	0.0	0.0	0.001142857142857143	0.004571428571428572	0.017142857142857144	0.002285714285714286	0.013714285714285714	0.004571428571428572	0.001142857142857143	0.0	0.001142857142857143	0.0	0.0	0.0	0.0	0.0	0.0	0.0	0.0
14	0.0	0.0	0.001142857142857143	0.002285714285714286	0.016	0.0	0.014857142857142857	0.004571428571428572	0.0	0.0	0.001142857142857143	0.0	0.0	0.0	0.0	0.0	0.0	0.0	0.0	0.0
15	0.0	0.001142857142857143	0.0034285714285714284	0.011428571428571429	0.009142857142857144	0.012571428571428572	0.006857142857142857	0.002285714285714286	0.001142857142857143	0.0	0.0	0.0	0.0	0.0	0.001142857142857143	0.0	0.0	0.0	0.0	0.0
16	0.0	0.005714285714285714	0.008	0.009142857142857144	0.010285714285714285	0.0034285714285714284	0.001142857142857143	0.0	0.0	0.0	0.001142857142857143	0.0	0.0	0.0	0.001142857142857143	0.0	0.0	0.0	0.0	0.0
17	0.0	0.011428571428571429	0.004571428571428572	0.004571428571428572	0.002285714285714286	0.001142857142857143	0.002285714285714286	0.0	0.0	0.0	0.0	0.0	0.0	0.002285714285714286	0.0	0.0	0.0	0.0	0.0	0.0
18	0.010285714285714285	0.011428571428571429	0.010285714285714285	0.0034285714285714284	0.001142857142857143	0.0	0.0	0.0	0.0	0.0	0.0	0.0	0.0	0.0	0.0	0.0	0.0	0.0	0.0	0.0
19	0.001142857142857143	0.004571428571428572	0.001142857142857143	0.002285714285714286	0.001142857142857143	0.0	0.0	0.0	0.0	0.0	0.0	0.0	0.0	0.0	0.0	0.0	0.0	0.0	0.0	0.0
