# Supplementary material for: Complementary encoding of spatial information in hippocampal astrocytes
Source: PLoS Biol. 2022 Mar 3;20(3):e3001530. doi: 10.1371/journal.pbio.3001530 (PMC8893713; doi:10.1371/journal.pbio.3001530)
Supplement: S5 Data — (ZIP) [file pbio.3001530.s037.zip › S5_Data/HeatMap_S6_Fig_and_S22_Fig/067_neuro_obs_bin_24.csv]

	0	1	2	3	4	5	6	7	8	9	10	11	12	13	14	15	16	17	18	19	20	21	22	23
0	0.0	0.0	0.0	0.0	0.0	0.0	0.0	0.0	0.0	0.0	0.0	0.0	0.0	0.0	0.0	0.0	0.0	0.0	0.0	0.0	0.0	0.002285714285714286	0.009142857142857144	0.016
1	0.0	0.0	0.0	0.0	0.0	0.0	0.0	0.0	0.0	0.0	0.0	0.0	0.0	0.0	0.0	0.0	0.0	0.0	0.0	0.001142857142857143	0.012571428571428572	0.005714285714285714	0.004571428571428572	0.009142857142857144
2	0.0	0.0	0.0	0.0	0.0	0.0	0.0	0.0	0.0	0.0	0.0	0.0	0.0	0.0	0.0	0.0	0.0	0.0	0.001142857142857143	0.0034285714285714284	0.008	0.005714285714285714	0.009142857142857144	0.005714285714285714
3	0.0	0.0	0.0	0.0	0.0	0.0	0.0	0.0	0.0	0.0	0.0	0.0	0.0	0.0	0.0	0.001142857142857143	0.0	0.0	0.001142857142857143	0.0034285714285714284	0.006857142857142857	0.008	0.005714285714285714	0.0
4	0.0	0.0	0.0	0.001142857142857143	0.0	0.0	0.0	0.0	0.0	0.0	0.0	0.0	0.0	0.0	0.0	0.001142857142857143	0.0	0.004571428571428572	0.011428571428571429	0.008	0.0034285714285714284	0.005714285714285714	0.001142857142857143	0.002285714285714286
5	0.0	0.0	0.0	0.0	0.0	0.001142857142857143	0.0	0.0	0.0	0.0	0.0	0.0	0.0	0.001142857142857143	0.0	0.0	0.0	0.008	0.013714285714285714	0.010285714285714285	0.002285714285714286	0.002285714285714286	0.001142857142857143	0.001142857142857143
6	0.0	0.0	0.001142857142857143	0.0	0.0	0.001142857142857143	0.001142857142857143	0.0	0.0	0.0	0.0	0.001142857142857143	0.0	0.0	0.0	0.002285714285714286	0.011428571428571429	0.011428571428571429	0.008	0.005714285714285714	0.0	0.0	0.0	0.0
7	0.0	0.001142857142857143	0.0	0.001142857142857143	0.0	0.0	0.0	0.0	0.001142857142857143	0.0	0.001142857142857143	0.0	0.001142857142857143	0.0	0.0	0.012571428571428572	0.009142857142857144	0.006857142857142857	0.0	0.001142857142857143	0.0	0.0	0.0	0.001142857142857143
8	0.001142857142857143	0.001142857142857143	0.0	0.001142857142857143	0.0034285714285714284	0.0	0.0	0.0	0.0	0.002285714285714286	0.005714285714285714	0.0034285714285714284	0.006857142857142857	0.012571428571428572	0.021714285714285714	0.13257142857142856	0.018285714285714287	0.006857142857142857	0.001142857142857143	0.004571428571428572	0.001142857142857143	0.002285714285714286	0.001142857142857143	0.0034285714285714284
9	0.0	0.0	0.0	0.0	0.0	0.0	0.0	0.0	0.0	0.001142857142857143	0.0	0.0	0.0034285714285714284	0.008	0.011428571428571429	0.014857142857142857	0.0	0.0	0.0	0.0	0.0	0.0	0.0	0.0
10	0.0	0.0	0.0	0.0	0.0	0.0	0.0	0.0	0.0	0.0	0.0	0.002285714285714286	0.008	0.006857142857142857	0.010285714285714285	0.004571428571428572	0.0	0.002285714285714286	0.0	0.001142857142857143	0.0	0.0	0.001142857142857143	0.0
11	0.0	0.0	0.0	0.0	0.0	0.0	0.0	0.0	0.0	0.004571428571428572	0.004571428571428572	0.018285714285714287	0.008	0.008	0.005714285714285714	0.0034285714285714284	0.0	0.0	0.0	0.0	0.001142857142857143	0.001142857142857143	0.0	0.001142857142857143
12	0.0	0.0	0.0	0.0	0.0	0.0	0.001142857142857143	0.0	0.0	0.001142857142857143	0.012571428571428572	0.002285714285714286	0.012571428571428572	0.0034285714285714284	0.0	0.001142857142857143	0.0	0.001142857142857143	0.0	0.0	0.0	0.0	0.0	0.0
13	0.0	0.0	0.0	0.0	0.0	0.001142857142857143	0.0	0.0	0.001142857142857143	0.013714285714285714	0.008	0.006857142857142857	0.005714285714285714	0.002285714285714286	0.0	0.002285714285714286	0.0	0.002285714285714286	0.0	0.0	0.0	0.0	0.0	0.0
14	0.0	0.0	0.0	0.0	0.0	0.0	0.0	0.0034285714285714284	0.002285714285714286	0.006857142857142857	0.006857142857142857	0.001142857142857143	0.001142857142857143	0.001142857142857143	0.0	0.0	0.0	0.0	0.0	0.0	0.0	0.0	0.0	0.0
15	0.0	0.0	0.0	0.001142857142857143	0.0	0.001142857142857143	0.004571428571428572	0.011428571428571429	0.0034285714285714284	0.002285714285714286	0.001142857142857143	0.0	0.0	0.0	0.0	0.0	0.002285714285714286	0.0	0.0	0.0	0.0	0.0	0.0	0.0
16	0.0	0.0	0.0	0.0	0.001142857142857143	0.008	0.012571428571428572	0.001142857142857143	0.008	0.004571428571428572	0.001142857142857143	0.0	0.0	0.0	0.0	0.0	0.0	0.0	0.0	0.0	0.0	0.0	0.0	0.0
17	0.0	0.0	0.0	0.002285714285714286	0.004571428571428572	0.009142857142857144	0.001142857142857143	0.005714285714285714	0.0034285714285714284	0.001142857142857143	0.0	0.0	0.001142857142857143	0.0	0.0	0.0	0.0	0.0	0.0	0.0	0.0	0.0	0.0	0.0
18	0.0	0.0	0.002285714285714286	0.005714285714285714	0.009142857142857144	0.0034285714285714284	0.008	0.008	0.002285714285714286	0.0	0.0	0.0	0.0	0.0	0.0	0.0	0.0	0.0	0.001142857142857143	0.0	0.0	0.0	0.0	0.0
19	0.0	0.0	0.002285714285714286	0.005714285714285714	0.008	0.006857142857142857	0.002285714285714286	0.002285714285714286	0.001142857142857143	0.001142857142857143	0.0	0.0	0.0	0.0	0.0	0.0	0.0	0.0	0.0	0.001142857142857143	0.0	0.0	0.0	0.0
20	0.001142857142857143	0.006857142857142857	0.010285714285714285	0.004571428571428572	0.001142857142857143	0.005714285714285714	0.001142857142857143	0.002285714285714286	0.001142857142857143	0.0	0.0	0.0	0.0	0.0	0.0	0.001142857142857143	0.0	0.0	0.001142857142857143	0.0	0.0	0.0	0.0	0.0
21	0.001142857142857143	0.009142857142857144	0.002285714285714286	0.006857142857142857	0.004571428571428572	0.0	0.001142857142857143	0.0	0.001142857142857143	0.0	0.0	0.0	0.0	0.0	0.0	0.0	0.0	0.0	0.0	0.0	0.0	0.0	0.0	0.0
22	0.004571428571428572	0.010285714285714285	0.005714285714285714	0.004571428571428572	0.0	0.0	0.0	0.0	0.0	0.0	0.0	0.0	0.0	0.0	0.0	0.0	0.0	0.0	0.0	0.0	0.0	0.0	0.0	0.0
23	0.0	0.001142857142857143	0.001142857142857143	0.001142857142857143	0.0	0.001142857142857143	0.0	0.0	0.0	0.0	0.0	0.0	0.0	0.0	0.0	0.0	0.0	0.0	0.0	0.0	0.0	0.0	0.0	0.0
