# Supplementary material for: Complementary encoding of spatial information in hippocampal astrocytes
Source: PLoS Biol. 2022 Mar 3;20(3):e3001530. doi: 10.1371/journal.pbio.3001530 (PMC8893713; doi:10.1371/journal.pbio.3001530)
Supplement: S5 Data — (ZIP) [file pbio.3001530.s037.zip › S5_Data/HeatMap_S6_Fig_and_S22_Fig/067_neuro_obs_bin_4.csv]

	0	1	2	3
0	0.002285714285714286	0.0	0.017142857142857144	0.1977142857142857
1	0.011428571428571429	0.04114285714285714	0.35314285714285715	0.02057142857142857
2	0.024	0.14057142857142857	0.026285714285714287	0.001142857142857143
3	0.13142857142857142	0.026285714285714287	0.005714285714285714	0.001142857142857143
