# Supplementary material for: Complementary encoding of spatial information in hippocampal astrocytes
Source: PLoS Biol. 2022 Mar 3;20(3):e3001530. doi: 10.1371/journal.pbio.3001530 (PMC8893713; doi:10.1371/journal.pbio.3001530)
Supplement: S5 Data — (ZIP) [file pbio.3001530.s037.zip › S5_Data/HeatMap_S6_Fig_and_S22_Fig/067_neuro_obs_bin_8.csv]

	0	1	2	3	4	5	6	7
0	0.0	0.0	0.0	0.0	0.0	0.001142857142857143	0.027428571428571427	0.07542857142857143
1	0.0	0.001142857142857143	0.0	0.0	0.001142857142857143	0.013714285714285714	0.06971428571428571	0.021714285714285714
2	0.006857142857142857	0.004571428571428572	0.001142857142857143	0.009142857142857144	0.022857142857142857	0.216	0.017142857142857144	0.008
3	0.0	0.0	0.0	0.02857142857142857	0.09142857142857143	0.024	0.0	0.0
4	0.0	0.001142857142857143	0.011428571428571429	0.06285714285714286	0.024	0.004571428571428572	0.0	0.001142857142857143
5	0.0	0.025142857142857144	0.048	0.012571428571428572	0.0	0.001142857142857143	0.0	0.0
6	0.021714285714285714	0.05828571428571429	0.032	0.002285714285714286	0.001142857142857143	0.001142857142857143	0.0	0.0
7	0.03428571428571429	0.016	0.0	0.0	0.0	0.0	0.0	0.0
