# Supplementary material for: Complementary encoding of spatial information in hippocampal astrocytes
Source: PLoS Biol. 2022 Mar 3;20(3):e3001530. doi: 10.1371/journal.pbio.3001530 (PMC8893713; doi:10.1371/journal.pbio.3001530)
Supplement: S5 Data — (ZIP) [file pbio.3001530.s037.zip › S5_Data/HeatMap_S6_Fig_and_S22_Fig/068_astro_obs_bin_20.csv]

	0	1	2	3	4	5	6	7	8	9	10	11	12	13	14	15	16	17	18	19
0	0.0011299435028248588	0.0022598870056497176	0.0	0.0	0.0	0.0	0.0	0.0011299435028248588	0.0	0.0022598870056497176	0.0	0.0	0.0	0.0011299435028248588	0.0011299435028248588	0.0022598870056497176	0.0	0.0	0.003389830508474576	0.004519774011299435
1	0.0011299435028248588	0.0	0.0	0.0011299435028248588	0.0	0.0	0.0	0.0	0.0	0.0	0.0	0.0	0.0	0.0011299435028248588	0.005649717514124294	0.004519774011299435	0.005649717514124294	0.00903954802259887	0.007909604519774011	0.005649717514124294
2	0.0	0.0011299435028248588	0.0	0.0011299435028248588	0.0	0.0	0.0	0.0	0.0	0.0	0.0	0.0011299435028248588	0.0011299435028248588	0.003389830508474576	0.0022598870056497176	0.0022598870056497176	0.005649717514124294	0.0022598870056497176	0.00903954802259887	0.0011299435028248588
3	0.0	0.0	0.0	0.0	0.0011299435028248588	0.0011299435028248588	0.0	0.0	0.0	0.0	0.0	0.0	0.0	0.0022598870056497176	0.0	0.005649717514124294	0.0	0.005649717514124294	0.0022598870056497176	0.0
4	0.0	0.0011299435028248588	0.0011299435028248588	0.003389830508474576	0.003389830508474576	0.0	0.0022598870056497176	0.0022598870056497176	0.0011299435028248588	0.0011299435028248588	0.0	0.0	0.0022598870056497176	0.00903954802259887	0.010169491525423728	0.011299435028248588	0.00903954802259887	0.003389830508474576	0.0022598870056497176	0.0011299435028248588
5	0.0022598870056497176	0.0	0.0	0.0011299435028248588	0.003389830508474576	0.0022598870056497176	0.0	0.003389830508474576	0.0011299435028248588	0.0011299435028248588	0.0	0.0	0.0011299435028248588	0.012429378531073447	0.021468926553672316	0.012429378531073447	0.0022598870056497176	0.003389830508474576	0.0011299435028248588	0.006779661016949152
6	0.010169491525423728	0.010169491525423728	0.010169491525423728	0.006779661016949152	0.007909604519774011	0.007909604519774011	0.00903954802259887	0.006779661016949152	0.011299435028248588	0.006779661016949152	0.010169491525423728	0.00903954802259887	0.020338983050847456	0.08361581920903954	0.011299435028248588	0.011299435028248588	0.006779661016949152	0.007909604519774011	0.003389830508474576	0.005649717514124294
7	0.0	0.0	0.0011299435028248588	0.0	0.0011299435028248588	0.0	0.0	0.0011299435028248588	0.006779661016949152	0.0022598870056497176	0.003389830508474576	0.021468926553672316	0.04858757062146893	0.005649717514124294	0.0	0.0	0.0	0.0	0.0	0.0
8	0.0011299435028248588	0.0011299435028248588	0.0	0.0022598870056497176	0.0	0.0022598870056497176	0.0011299435028248588	0.0022598870056497176	0.003389830508474576	0.004519774011299435	0.021468926553672316	0.021468926553672316	0.015819209039548022	0.006779661016949152	0.0	0.0011299435028248588	0.0	0.0	0.0	0.0011299435028248588
9	0.0011299435028248588	0.0	0.0	0.0	0.0	0.0	0.0	0.0011299435028248588	0.0011299435028248588	0.011299435028248588	0.020338983050847456	0.01694915254237288	0.006779661016949152	0.0022598870056497176	0.0	0.0	0.0	0.0	0.0011299435028248588	0.0
10	0.0	0.0	0.0	0.0011299435028248588	0.0	0.0	0.0011299435028248588	0.0011299435028248588	0.00903954802259887	0.023728813559322035	0.007909604519774011	0.0011299435028248588	0.0	0.004519774011299435	0.0011299435028248588	0.0011299435028248588	0.0	0.0	0.0	0.0
11	0.0022598870056497176	0.0	0.0	0.0022598870056497176	0.003389830508474576	0.0011299435028248588	0.0	0.010169491525423728	0.00903954802259887	0.00903954802259887	0.0	0.0022598870056497176	0.0022598870056497176	0.003389830508474576	0.0011299435028248588	0.0	0.0011299435028248588	0.0	0.0	0.0
12	0.0	0.0	0.003389830508474576	0.0011299435028248588	0.0022598870056497176	0.004519774011299435	0.00903954802259887	0.003389830508474576	0.00903954802259887	0.0	0.0011299435028248588	0.0011299435028248588	0.0	0.0	0.004519774011299435	0.0	0.0	0.0022598870056497176	0.0	0.0022598870056497176
13	0.0	0.0	0.0	0.0	0.0022598870056497176	0.00903954802259887	0.003389830508474576	0.004519774011299435	0.0	0.0	0.0	0.0011299435028248588	0.0	0.0	0.0	0.0	0.0	0.0	0.0	0.0011299435028248588
14	0.0011299435028248588	0.0	0.0011299435028248588	0.003389830508474576	0.005649717514124294	0.0	0.005649717514124294	0.0022598870056497176	0.0	0.0	0.0	0.0	0.0	0.0	0.0	0.0	0.0	0.0	0.0	0.0011299435028248588
15	0.0011299435028248588	0.0011299435028248588	0.0	0.0011299435028248588	0.0	0.005649717514124294	0.0022598870056497176	0.0011299435028248588	0.0	0.0	0.0	0.0	0.0011299435028248588	0.0	0.0022598870056497176	0.0	0.0	0.0	0.0	0.0
16	0.0	0.0022598870056497176	0.0022598870056497176	0.0022598870056497176	0.003389830508474576	0.0	0.0011299435028248588	0.0	0.0	0.0	0.0	0.0	0.0	0.0011299435028248588	0.003389830508474576	0.0	0.0	0.0011299435028248588	0.0011299435028248588	0.0
17	0.0	0.0022598870056497176	0.0011299435028248588	0.0022598870056497176	0.0	0.0	0.0	0.003389830508474576	0.0011299435028248588	0.0	0.0	0.0	0.0	0.0	0.0011299435028248588	0.0011299435028248588	0.0	0.0	0.0	0.0
18	0.003389830508474576	0.0011299435028248588	0.005649717514124294	0.0022598870056497176	0.0011299435028248588	0.0	0.0	0.0011299435028248588	0.0	0.0	0.0	0.0	0.0	0.0	0.0	0.0	0.0	0.0	0.0	0.0
19	0.0022598870056497176	0.003389830508474576	0.0011299435028248588	0.0	0.0	0.0	0.0	0.0	0.0	0.0	0.0	0.0	0.0	0.0011299435028248588	0.0	0.0	0.0	0.0	0.0	0.0
