# Supplementary material for: Complementary encoding of spatial information in hippocampal astrocytes
Source: PLoS Biol. 2022 Mar 3;20(3):e3001530. doi: 10.1371/journal.pbio.3001530 (PMC8893713; doi:10.1371/journal.pbio.3001530)
Supplement: S5 Data — (ZIP) [file pbio.3001530.s037.zip › S5_Data/HeatMap_S6_Fig_and_S22_Fig/068_astro_obs_bin_4.csv]

	0	1	2	3
0	0.014689265536723164	0.011299435028248588	0.04971751412429379	0.12316384180790961
1	0.03389830508474576	0.06440677966101695	0.34689265536723163	0.04067796610169491
2	0.02824858757062147	0.1367231638418079	0.03728813559322034	0.007909604519774011
3	0.07005649717514124	0.01694915254237288	0.00903954802259887	0.00903954802259887
