# Supplementary material for: Complementary encoding of spatial information in hippocampal astrocytes
Source: PLoS Biol. 2022 Mar 3;20(3):e3001530. doi: 10.1371/journal.pbio.3001530 (PMC8893713; doi:10.1371/journal.pbio.3001530)
Supplement: S5 Data — (ZIP) [file pbio.3001530.s037.zip › S5_Data/HeatMap_S6_Fig_and_S22_Fig/068_astro_obs_bin_8.csv]

	0	1	2	3	4	5	6	7
0	0.003389830508474576	0.003389830508474576	0.0	0.0022598870056497176	0.0011299435028248588	0.011299435028248588	0.013559322033898305	0.03389830508474576
1	0.003389830508474576	0.004519774011299435	0.004519774011299435	0.005649717514124294	0.0022598870056497176	0.030508474576271188	0.04293785310734463	0.021468926553672316
2	0.013559322033898305	0.01807909604519774	0.01694915254237288	0.020338983050847456	0.0327683615819209	0.1672316384180791	0.02824858757062147	0.01694915254237288
3	0.003389830508474576	0.0011299435028248588	0.004519774011299435	0.02937853107344633	0.11186440677966102	0.0384180790960452	0.0022598870056497176	0.003389830508474576
4	0.011299435028248588	0.004519774011299435	0.01807909604519774	0.06779661016949153	0.01694915254237288	0.015819209039548022	0.003389830508474576	0.0011299435028248588
5	0.0022598870056497176	0.020338983050847456	0.031638418079096044	0.00903954802259887	0.0011299435028248588	0.003389830508474576	0.003389830508474576	0.0022598870056497176
6	0.013559322033898305	0.01694915254237288	0.010169491525423728	0.005649717514124294	0.0	0.004519774011299435	0.0	0.0022598870056497176
7	0.01694915254237288	0.010169491525423728	0.0	0.003389830508474576	0.0011299435028248588	0.004519774011299435	0.003389830508474576	0.0022598870056497176
