# Supplementary material for: Complementary encoding of spatial information in hippocampal astrocytes
Source: PLoS Biol. 2022 Mar 3;20(3):e3001530. doi: 10.1371/journal.pbio.3001530 (PMC8893713; doi:10.1371/journal.pbio.3001530)
Supplement: S5 Data — (ZIP) [file pbio.3001530.s037.zip › S5_Data/HeatMap_S6_Fig_and_S22_Fig/068_both_bin_12.csv]

	0	1	2	3	4	5	6	7	8	9	10	11
0	0.0	0.0	0.0	0.0	0.0	0.0	0.0	0.0011299435028248588	0.0022598870056497176	0.0	0.015819209039548022	0.0192090395480226
1	0.0	0.0	0.0011299435028248588	0.0011299435028248588	0.0	0.0	0.0	0.0	0.0	0.012429378531073447	0.01694915254237288	0.012429378531073447
2	0.0022598870056497176	0.0011299435028248588	0.0011299435028248588	0.0	0.0	0.0	0.0	0.0	0.013559322033898305	0.0384180790960452	0.013559322033898305	0.0
3	0.0011299435028248588	0.0011299435028248588	0.0011299435028248588	0.0022598870056497176	0.0022598870056497176	0.0	0.0	0.023728813559322035	0.096045197740113	0.020338983050847456	0.004519774011299435	0.015819209039548022
4	0.0022598870056497176	0.0	0.0011299435028248588	0.0022598870056497176	0.0022598870056497176	0.005649717514124294	0.022598870056497175	0.14576271186440679	0.022598870056497175	0.0022598870056497176	0.0022598870056497176	0.0022598870056497176
5	0.0	0.0	0.0	0.0	0.0	0.023728813559322035	0.07796610169491526	0.01694915254237288	0.0	0.0	0.0	0.0
6	0.0	0.0	0.0	0.0	0.010169491525423728	0.062146892655367235	0.015819209039548022	0.0011299435028248588	0.0	0.0	0.0	0.0
7	0.0	0.0	0.004519774011299435	0.01807909604519774	0.04067796610169491	0.007909604519774011	0.0	0.0011299435028248588	0.0	0.0	0.0	0.0011299435028248588
8	0.0	0.0011299435028248588	0.01694915254237288	0.022598870056497175	0.01694915254237288	0.0	0.0	0.0	0.0011299435028248588	0.0	0.0	0.0
9	0.0011299435028248588	0.015819209039548022	0.014689265536723164	0.010169491525423728	0.0	0.0	0.0	0.0	0.0	0.0	0.0011299435028248588	0.0011299435028248588
10	0.010169491525423728	0.014689265536723164	0.015819209039548022	0.0011299435028248588	0.0	0.0	0.0	0.0011299435028248588	0.0	0.0	0.0	0.0
11	0.02711864406779661	0.012429378531073447	0.0	0.0	0.0	0.0	0.0	0.0	0.0	0.0	0.0	0.0011299435028248588
