# Supplementary material for: Complementary encoding of spatial information in hippocampal astrocytes
Source: PLoS Biol. 2022 Mar 3;20(3):e3001530. doi: 10.1371/journal.pbio.3001530 (PMC8893713; doi:10.1371/journal.pbio.3001530)
Supplement: S5 Data — (ZIP) [file pbio.3001530.s037.zip › S5_Data/HeatMap_S6_Fig_and_S22_Fig/068_both_bin_24.csv]

	0	1	2	3	4	5	6	7	8	9	10	11	12	13	14	15	16	17	18	19	20	21	22	23
0	0.0	0.0	0.0	0.0	0.0	0.0	0.0	0.0	0.0011299435028248588	0.0	0.0	0.0	0.0	0.0	0.0	0.0	0.0	0.0	0.0	0.0	0.0011299435028248588	0.0022598870056497176	0.004519774011299435	0.0022598870056497176
1	0.0	0.0	0.0	0.0	0.0	0.0	0.0	0.0	0.0	0.0	0.0	0.0	0.0	0.0	0.0	0.0	0.0011299435028248588	0.003389830508474576	0.0	0.0	0.0022598870056497176	0.007909604519774011	0.0022598870056497176	0.007909604519774011
2	0.0	0.0	0.0	0.0	0.0	0.0	0.0	0.0	0.0	0.0	0.0	0.0	0.0	0.0	0.0	0.0	0.0	0.0	0.0	0.004519774011299435	0.006779661016949152	0.003389830508474576	0.007909604519774011	0.003389830508474576
3	0.0	0.0	0.0	0.0	0.0	0.0	0.0	0.0	0.0	0.0	0.0	0.0	0.0	0.0	0.0	0.0	0.0	0.0	0.0022598870056497176	0.004519774011299435	0.0011299435028248588	0.004519774011299435	0.0011299435028248588	0.0022598870056497176
4	0.0	0.0011299435028248588	0.0011299435028248588	0.0	0.0	0.0	0.0	0.0	0.0	0.0	0.0	0.0	0.0	0.0	0.0	0.0	0.0011299435028248588	0.003389830508474576	0.004519774011299435	0.006779661016949152	0.006779661016949152	0.003389830508474576	0.0011299435028248588	0.0
5	0.0	0.0	0.0	0.0011299435028248588	0.0	0.0	0.0	0.0	0.0	0.0	0.0	0.0	0.0	0.0	0.0	0.0	0.0011299435028248588	0.011299435028248588	0.010169491525423728	0.012429378531073447	0.0011299435028248588	0.0022598870056497176	0.0	0.0011299435028248588
6	0.0011299435028248588	0.0	0.0	0.0	0.0	0.0011299435028248588	0.0011299435028248588	0.0	0.0	0.0	0.0	0.0	0.0	0.0	0.0	0.0	0.006779661016949152	0.0192090395480226	0.014689265536723164	0.003389830508474576	0.0	0.0011299435028248588	0.0	0.0
7	0.0	0.0011299435028248588	0.0	0.0	0.0	0.0011299435028248588	0.0011299435028248588	0.0	0.0011299435028248588	0.0022598870056497176	0.0	0.0	0.0	0.0	0.0	0.022598870056497175	0.04971751412429379	0.00903954802259887	0.003389830508474576	0.0011299435028248588	0.0022598870056497176	0.003389830508474576	0.00903954802259887	0.003389830508474576
8	0.0022598870056497176	0.0011299435028248588	0.0011299435028248588	0.0	0.0011299435028248588	0.0011299435028248588	0.0011299435028248588	0.0011299435028248588	0.0011299435028248588	0.0011299435028248588	0.0022598870056497176	0.003389830508474576	0.003389830508474576	0.003389830508474576	0.023728813559322035	0.09717514124293786	0.022598870056497175	0.005649717514124294	0.003389830508474576	0.0022598870056497176	0.0011299435028248588	0.0022598870056497176	0.0	0.004519774011299435
9	0.0	0.0	0.0	0.0	0.0	0.0	0.0	0.0	0.0	0.0	0.0	0.0	0.0011299435028248588	0.010169491525423728	0.014689265536723164	0.013559322033898305	0.0	0.0	0.0	0.0	0.0	0.0	0.0	0.0
10	0.0	0.0	0.0	0.0	0.0	0.0	0.0	0.0	0.0	0.0	0.003389830508474576	0.0011299435028248588	0.015819209039548022	0.02598870056497175	0.010169491525423728	0.003389830508474576	0.0	0.0	0.0	0.0	0.0	0.0	0.0	0.0
11	0.0	0.0	0.0	0.0	0.0	0.0	0.0	0.0	0.0	0.0	0.0022598870056497176	0.015819209039548022	0.021468926553672316	0.01694915254237288	0.0022598870056497176	0.0011299435028248588	0.0	0.0	0.0	0.0	0.0	0.0	0.0	0.0
12	0.0	0.0	0.0	0.0	0.0	0.0	0.0	0.0	0.0	0.0	0.014689265536723164	0.011299435028248588	0.011299435028248588	0.003389830508474576	0.0	0.0	0.0	0.0	0.0	0.0	0.0	0.0	0.0	0.0
13	0.0	0.0	0.0	0.0	0.0	0.0	0.0	0.0	0.0011299435028248588	0.00903954802259887	0.01807909604519774	0.01694915254237288	0.003389830508474576	0.0	0.0	0.0	0.0	0.0	0.0	0.0	0.0	0.0	0.0	0.0
14	0.0	0.0	0.0	0.0	0.0011299435028248588	0.0	0.0022598870056497176	0.0022598870056497176	0.00903954802259887	0.0192090395480226	0.007909604519774011	0.0	0.0	0.0	0.0	0.0011299435028248588	0.0	0.0	0.0	0.0	0.0	0.0	0.0	0.0
15	0.0	0.0	0.0	0.0	0.0022598870056497176	0.0011299435028248588	0.004519774011299435	0.005649717514124294	0.0011299435028248588	0.007909604519774011	0.0	0.0	0.0	0.0	0.0	0.0011299435028248588	0.0011299435028248588	0.0	0.0	0.0	0.0	0.0	0.0	0.0
16	0.0	0.0	0.0	0.0	0.0	0.0011299435028248588	0.006779661016949152	0.0	0.006779661016949152	0.0022598870056497176	0.0011299435028248588	0.0	0.0	0.0	0.0	0.0	0.0	0.0	0.0	0.0	0.0	0.0	0.0	0.0
17	0.0	0.0	0.0	0.0011299435028248588	0.005649717514124294	0.013559322033898305	0.005649717514124294	0.011299435028248588	0.005649717514124294	0.0022598870056497176	0.0	0.0	0.0	0.0	0.0	0.0	0.0	0.0	0.0	0.0	0.0	0.0	0.0	0.0011299435028248588
18	0.0	0.0	0.0011299435028248588	0.0	0.005649717514124294	0.005649717514124294	0.007909604519774011	0.0022598870056497176	0.0	0.0	0.0	0.0	0.0	0.0	0.0	0.0	0.0	0.0	0.0	0.0	0.0011299435028248588	0.0	0.0011299435028248588	0.0
19	0.0	0.0011299435028248588	0.005649717514124294	0.010169491525423728	0.0011299435028248588	0.0022598870056497176	0.0022598870056497176	0.0011299435028248588	0.0011299435028248588	0.0	0.0011299435028248588	0.0	0.0	0.0	0.0	0.0	0.0	0.0	0.0	0.0	0.0	0.0	0.0	0.0
20	0.0011299435028248588	0.0022598870056497176	0.004519774011299435	0.0011299435028248588	0.005649717514124294	0.0022598870056497176	0.0	0.0011299435028248588	0.0	0.0	0.0	0.0	0.0	0.0	0.0	0.0	0.0	0.0	0.0	0.0	0.0	0.0	0.0	0.0
21	0.0022598870056497176	0.004519774011299435	0.0022598870056497176	0.0022598870056497176	0.0022598870056497176	0.0011299435028248588	0.0	0.0	0.0	0.0	0.0	0.0	0.0	0.0	0.0	0.0	0.0	0.0	0.0	0.0	0.0	0.0	0.0	0.0
22	0.010169491525423728	0.0022598870056497176	0.006779661016949152	0.006779661016949152	0.0011299435028248588	0.0	0.0	0.0	0.0	0.0	0.0	0.0	0.0	0.0	0.0	0.0	0.0	0.0	0.0	0.0	0.0	0.0	0.0	0.0
23	0.003389830508474576	0.010169491525423728	0.0011299435028248588	0.0	0.0	0.0	0.0	0.0	0.0	0.0	0.0	0.0	0.0	0.0	0.0	0.0	0.0	0.0	0.0	0.0	0.0	0.0	0.0	0.0
