# Supplementary material for: Complementary encoding of spatial information in hippocampal astrocytes
Source: PLoS Biol. 2022 Mar 3;20(3):e3001530. doi: 10.1371/journal.pbio.3001530 (PMC8893713; doi:10.1371/journal.pbio.3001530)
Supplement: S5 Data — (ZIP) [file pbio.3001530.s037.zip › S5_Data/HeatMap_S6_Fig_and_S22_Fig/068_both_bin_4.csv]

	0	1	2	3
0	0.0022598870056497176	0.003389830508474576	0.030508474576271188	0.14124293785310735
1	0.006779661016949152	0.03389830508474576	0.392090395480226	0.03502824858757062
2	0.021468926553672316	0.17062146892655367	0.0192090395480226	0.003389830508474576
3	0.11638418079096045	0.021468926553672316	0.0011299435028248588	0.0011299435028248588
