# Supplementary material for: Complementary encoding of spatial information in hippocampal astrocytes
Source: PLoS Biol. 2022 Mar 3;20(3):e3001530. doi: 10.1371/journal.pbio.3001530 (PMC8893713; doi:10.1371/journal.pbio.3001530)
Supplement: S5 Data — (ZIP) [file pbio.3001530.s037.zip › S5_Data/HeatMap_S6_Fig_and_S22_Fig/068_both_bin_8.csv]

	0	1	2	3	4	5	6	7
0	0.0	0.0011299435028248588	0.0	0.0011299435028248588	0.0	0.003389830508474576	0.013559322033898305	0.04858757062146893
1	0.0022598870056497176	0.0022598870056497176	0.0	0.0	0.0	0.015819209039548022	0.0576271186440678	0.013559322033898305
2	0.003389830508474576	0.0022598870056497176	0.00903954802259887	0.004519774011299435	0.021468926553672316	0.22598870056497175	0.02598870056497175	0.01807909604519774
3	0.0	0.0	0.0	0.02711864406779661	0.13333333333333333	0.02824858757062147	0.0	0.0
4	0.0	0.0	0.013559322033898305	0.1016949152542373	0.012429378531073447	0.0	0.0	0.0
5	0.0011299435028248588	0.022598870056497175	0.04519774011299435	0.006779661016949152	0.0	0.0022598870056497176	0.0	0.0022598870056497176
6	0.0192090395480226	0.0384180790960452	0.01694915254237288	0.0022598870056497176	0.0	0.0	0.0	0.0011299435028248588
7	0.04180790960451977	0.012429378531073447	0.0011299435028248588	0.0	0.0	0.0	0.0	0.0
