# Supplementary material for: Complementary encoding of spatial information in hippocampal astrocytes
Source: PLoS Biol. 2022 Mar 3;20(3):e3001530. doi: 10.1371/journal.pbio.3001530 (PMC8893713; doi:10.1371/journal.pbio.3001530)
Supplement: S5 Data — (ZIP) [file pbio.3001530.s037.zip › S5_Data/HeatMap_S6_Fig_and_S22_Fig/068_neuro_obs_bin_16.csv]

	0	1	2	3	4	5	6	7	8	9	10	11	12	13	14	15
0	0.0	0.0	0.0011299435028248588	0.0011299435028248588	0.0022598870056497176	0.0011299435028248588	0.0	0.0	0.0	0.0	0.0022598870056497176	0.0	0.0	0.0011299435028248588	0.011299435028248588	0.004519774011299435
1	0.0	0.0	0.0	0.0	0.0	0.0	0.0011299435028248588	0.0	0.0	0.0	0.0022598870056497176	0.004519774011299435	0.0	0.011299435028248588	0.011299435028248588	0.015819209039548022
2	0.0	0.0	0.0	0.0	0.0	0.0	0.0	0.0011299435028248588	0.0	0.0	0.0	0.0	0.006779661016949152	0.013559322033898305	0.00903954802259887	0.004519774011299435
3	0.0011299435028248588	0.0022598870056497176	0.0	0.0022598870056497176	0.0011299435028248588	0.0	0.0	0.0	0.0	0.0	0.0022598870056497176	0.011299435028248588	0.02598870056497175	0.006779661016949152	0.0011299435028248588	0.0011299435028248588
4	0.0011299435028248588	0.0	0.0011299435028248588	0.0011299435028248588	0.0022598870056497176	0.004519774011299435	0.0	0.0	0.0	0.0	0.005649717514124294	0.04632768361581921	0.014689265536723164	0.003389830508474576	0.006779661016949152	0.003389830508474576
5	0.0011299435028248588	0.0	0.0	0.0022598870056497176	0.0011299435028248588	0.003389830508474576	0.006779661016949152	0.003389830508474576	0.005649717514124294	0.0192090395480226	0.15254237288135594	0.015819209039548022	0.00903954802259887	0.0022598870056497176	0.003389830508474576	0.005649717514124294
6	0.0	0.0	0.0	0.0	0.0	0.0	0.0	0.003389830508474576	0.0192090395480226	0.04180790960451977	0.0192090395480226	0.0	0.0	0.0	0.0011299435028248588	0.0
7	0.0	0.0	0.0	0.0	0.0	0.0	0.0011299435028248588	0.014689265536723164	0.04632768361581921	0.0192090395480226	0.0011299435028248588	0.0	0.0	0.0	0.0	0.0
8	0.0	0.0	0.0	0.0	0.0	0.0	0.012429378531073447	0.04519774011299435	0.012429378531073447	0.003389830508474576	0.0	0.0	0.0	0.0	0.0	0.0
9	0.0	0.0	0.0	0.0011299435028248588	0.0011299435028248588	0.013559322033898305	0.02824858757062147	0.011299435028248588	0.0	0.0	0.004519774011299435	0.0	0.0	0.0	0.0	0.0
10	0.0011299435028248588	0.0	0.0	0.003389830508474576	0.00903954802259887	0.003389830508474576	0.007909604519774011	0.0	0.0	0.0	0.0011299435028248588	0.0022598870056497176	0.0011299435028248588	0.0	0.0011299435028248588	0.0022598870056497176
11	0.0	0.0	0.003389830508474576	0.010169491525423728	0.01807909604519774	0.010169491525423728	0.003389830508474576	0.0	0.0	0.0	0.0022598870056497176	0.0	0.0	0.0	0.0	0.0
12	0.0	0.005649717514124294	0.00903954802259887	0.010169491525423728	0.006779661016949152	0.003389830508474576	0.0022598870056497176	0.0	0.0	0.0	0.0	0.0022598870056497176	0.0	0.0	0.0	0.0011299435028248588
13	0.0011299435028248588	0.00903954802259887	0.005649717514124294	0.010169491525423728	0.0022598870056497176	0.0011299435028248588	0.0	0.0	0.0	0.0	0.0	0.0	0.0	0.0	0.0	0.0
14	0.011299435028248588	0.00903954802259887	0.011299435028248588	0.0011299435028248588	0.0	0.0	0.0	0.0	0.0	0.0	0.0	0.0	0.0	0.0011299435028248588	0.0	0.0
15	0.014689265536723164	0.010169491525423728	0.003389830508474576	0.0011299435028248588	0.0011299435028248588	0.0	0.0011299435028248588	0.0	0.0	0.0	0.0	0.0	0.0	0.0	0.0	0.0
