# Supplementary material for: Complementary encoding of spatial information in hippocampal astrocytes
Source: PLoS Biol. 2022 Mar 3;20(3):e3001530. doi: 10.1371/journal.pbio.3001530 (PMC8893713; doi:10.1371/journal.pbio.3001530)
Supplement: S5 Data — (ZIP) [file pbio.3001530.s037.zip › S5_Data/HeatMap_S6_Fig_and_S22_Fig/068_neuro_obs_bin_20.csv]

	0	1	2	3	4	5	6	7	8	9	10	11	12	13	14	15	16	17	18	19
0	0.0	0.0	0.0	0.0011299435028248588	0.0	0.0	0.0011299435028248588	0.0	0.0	0.0	0.0	0.0	0.0	0.0	0.0	0.0	0.0011299435028248588	0.0022598870056497176	0.0022598870056497176	0.003389830508474576
1	0.0011299435028248588	0.0	0.0	0.0	0.0	0.0011299435028248588	0.0	0.0	0.0	0.0	0.0	0.0	0.0	0.003389830508474576	0.003389830508474576	0.0	0.0022598870056497176	0.010169491525423728	0.007909604519774011	0.006779661016949152
2	0.0	0.0011299435028248588	0.0	0.0	0.0	0.0	0.0	0.0011299435028248588	0.0	0.0	0.0	0.0	0.0	0.0	0.0011299435028248588	0.0011299435028248588	0.00903954802259887	0.003389830508474576	0.010169491525423728	0.0022598870056497176
3	0.0	0.0	0.0	0.0	0.0	0.0	0.0	0.0	0.0	0.0	0.0	0.0	0.0	0.0	0.0022598870056497176	0.006779661016949152	0.006779661016949152	0.007909604519774011	0.0022598870056497176	0.0022598870056497176
4	0.0011299435028248588	0.0011299435028248588	0.0011299435028248588	0.0	0.0011299435028248588	0.0011299435028248588	0.0	0.0011299435028248588	0.0	0.0	0.0	0.0	0.0	0.0	0.011299435028248588	0.02598870056497175	0.0011299435028248588	0.003389830508474576	0.0	0.0011299435028248588
5	0.0	0.0011299435028248588	0.0011299435028248588	0.0011299435028248588	0.0011299435028248588	0.003389830508474576	0.0011299435028248588	0.0	0.0011299435028248588	0.0	0.0	0.0	0.0	0.005649717514124294	0.02937853107344633	0.012429378531073447	0.005649717514124294	0.0022598870056497176	0.0022598870056497176	0.0011299435028248588
6	0.0	0.0	0.0	0.0011299435028248588	0.0011299435028248588	0.0	0.003389830508474576	0.005649717514124294	0.0022598870056497176	0.0	0.0011299435028248588	0.0022598870056497176	0.013559322033898305	0.09378531073446328	0.014689265536723164	0.005649717514124294	0.0022598870056497176	0.004519774011299435	0.004519774011299435	0.006779661016949152
7	0.0	0.0	0.0	0.0	0.0	0.0	0.0011299435028248588	0.0011299435028248588	0.0022598870056497176	0.004519774011299435	0.003389830508474576	0.01694915254237288	0.05649717514124294	0.02711864406779661	0.0	0.0011299435028248588	0.0	0.0	0.0	0.0022598870056497176
8	0.0	0.0	0.0	0.0	0.0	0.0	0.0	0.0	0.0011299435028248588	0.0011299435028248588	0.022598870056497175	0.02598870056497175	0.01807909604519774	0.0011299435028248588	0.0	0.0	0.0	0.0	0.0011299435028248588	0.0
9	0.0	0.0	0.0	0.0	0.0	0.0	0.0	0.0	0.0011299435028248588	0.014689265536723164	0.020338983050847456	0.02824858757062147	0.007909604519774011	0.0	0.0	0.0	0.0	0.0	0.0	0.0
10	0.0	0.0	0.0	0.0	0.0	0.0	0.0	0.0011299435028248588	0.012429378531073447	0.02598870056497175	0.014689265536723164	0.0022598870056497176	0.0022598870056497176	0.0	0.0	0.0	0.0	0.0	0.0	0.0
11	0.0	0.0	0.0	0.0	0.0	0.0	0.0011299435028248588	0.007909604519774011	0.01694915254237288	0.013559322033898305	0.0022598870056497176	0.0	0.0011299435028248588	0.0	0.0	0.0	0.0	0.0	0.0	0.0011299435028248588
12	0.0	0.0	0.0	0.0	0.0011299435028248588	0.0022598870056497176	0.005649717514124294	0.014689265536723164	0.014689265536723164	0.0022598870056497176	0.0	0.0	0.0	0.0022598870056497176	0.0	0.0	0.0	0.0	0.0	0.0
13	0.0	0.0	0.0	0.003389830508474576	0.003389830508474576	0.012429378531073447	0.0011299435028248588	0.007909604519774011	0.0	0.0	0.0	0.0	0.0	0.0022598870056497176	0.0022598870056497176	0.0	0.0	0.0	0.0	0.0
14	0.0	0.0	0.0	0.0011299435028248588	0.010169491525423728	0.004519774011299435	0.00903954802259887	0.0011299435028248588	0.0	0.0	0.0	0.0	0.0	0.0011299435028248588	0.0	0.0	0.0	0.0	0.0011299435028248588	0.0011299435028248588
15	0.0	0.0011299435028248588	0.0022598870056497176	0.00903954802259887	0.007909604519774011	0.005649717514124294	0.006779661016949152	0.0022598870056497176	0.0011299435028248588	0.0	0.0	0.0	0.0	0.0	0.0011299435028248588	0.0	0.0011299435028248588	0.0	0.0	0.0011299435028248588
16	0.0011299435028248588	0.0011299435028248588	0.007909604519774011	0.003389830508474576	0.004519774011299435	0.003389830508474576	0.0022598870056497176	0.0011299435028248588	0.0	0.0	0.0	0.0	0.0	0.0011299435028248588	0.0	0.0	0.0011299435028248588	0.0011299435028248588	0.0	0.0
17	0.0022598870056497176	0.005649717514124294	0.005649717514124294	0.003389830508474576	0.0022598870056497176	0.0	0.0	0.0	0.0	0.0	0.0	0.0	0.0	0.0	0.0	0.0	0.0	0.0	0.0	0.0011299435028248588
18	0.007909604519774011	0.004519774011299435	0.004519774011299435	0.004519774011299435	0.0011299435028248588	0.0	0.0011299435028248588	0.0	0.0	0.0	0.0	0.0	0.0	0.0	0.0	0.0	0.0	0.0	0.0	0.0
19	0.013559322033898305	0.010169491525423728	0.004519774011299435	0.003389830508474576	0.0011299435028248588	0.0	0.0011299435028248588	0.0	0.0	0.0	0.0	0.0	0.0	0.0	0.0	0.0	0.0	0.0	0.0	0.0
