# Supplementary material for: Complementary encoding of spatial information in hippocampal astrocytes
Source: PLoS Biol. 2022 Mar 3;20(3):e3001530. doi: 10.1371/journal.pbio.3001530 (PMC8893713; doi:10.1371/journal.pbio.3001530)
Supplement: S5 Data — (ZIP) [file pbio.3001530.s037.zip › S5_Data/HeatMap_S6_Fig_and_S22_Fig/068_neuro_obs_bin_4.csv]

	0	1	2	3
0	0.006779661016949152	0.006779661016949152	0.03615819209039548	0.12542372881355932
1	0.004519774011299435	0.03389830508474576	0.38757062146892657	0.04406779661016949
2	0.020338983050847456	0.17288135593220338	0.01807909604519774	0.006779661016949152
3	0.1152542372881356	0.015819209039548022	0.0011299435028248588	0.004519774011299435
