# Supplementary material for: Complementary encoding of spatial information in hippocampal astrocytes
Source: PLoS Biol. 2022 Mar 3;20(3):e3001530. doi: 10.1371/journal.pbio.3001530 (PMC8893713; doi:10.1371/journal.pbio.3001530)
Supplement: S5 Data — (ZIP) [file pbio.3001530.s037.zip › S5_Data/HeatMap_S6_Fig_and_S22_Fig/068_neuro_obs_bin_8.csv]

	0	1	2	3	4	5	6	7
0	0.0	0.0011299435028248588	0.0022598870056497176	0.0011299435028248588	0.0	0.014689265536723164	0.011299435028248588	0.03728813559322034
1	0.004519774011299435	0.003389830508474576	0.0011299435028248588	0.0	0.0	0.030508474576271188	0.05536723163841808	0.013559322033898305
2	0.0022598870056497176	0.003389830508474576	0.00903954802259887	0.00903954802259887	0.020338983050847456	0.18757062146892656	0.02937853107344633	0.023728813559322035
3	0.0	0.0	0.0	0.02711864406779661	0.1367231638418079	0.03389830508474576	0.0	0.0
4	0.0	0.0011299435028248588	0.013559322033898305	0.09265536723163842	0.010169491525423728	0.003389830508474576	0.0	0.0
5	0.0011299435028248588	0.015819209039548022	0.04745762711864407	0.010169491525423728	0.0	0.005649717514124294	0.0	0.006779661016949152
6	0.014689265536723164	0.04180790960451977	0.011299435028248588	0.0022598870056497176	0.0	0.0	0.0011299435028248588	0.0022598870056497176
7	0.04519774011299435	0.012429378531073447	0.0011299435028248588	0.0011299435028248588	0.0	0.0	0.0	0.0
