# Supplementary material for: Complementary encoding of spatial information in hippocampal astrocytes
Source: PLoS Biol. 2022 Mar 3;20(3):e3001530. doi: 10.1371/journal.pbio.3001530 (PMC8893713; doi:10.1371/journal.pbio.3001530)
Supplement: S5 Data — (ZIP) [file pbio.3001530.s037.zip › S5_Data/S15_Fig.xlsx]

## Sheet: Fig_S15_B_C
	Cell_ID	FOV	Group	Pear_Corr	ROI_name	center_displacement	distance	vs_Cell_ID	vs_ROI_name
0	cell__01	SMALL_051	Astrocytes	1	SMALL_051_PROC_01_02	0	0	cell__01	SMALL_051_PROC_01_02
1	cell__01	SMALL_051	Astrocytes	0.259699	SMALL_051_PROC_01_02	64.3349	71.9655	cell__04	SMALL_051_PROC_04_02
2	cell__01	SMALL_051	Astrocytes	0.115412	SMALL_051_PROC_01_02	62.6737	76.9065	cell__04	SMALL_051_PROC_04_03
3	cell__01	SMALL_051	Astrocytes	0.225017	SMALL_051_PROC_01_02	15.6504	113.371	cell__05	SMALL_051_PROC_05_04
4	cell__01	SMALL_051	Astrocytes	0.335543	SMALL_051_PROC_01_02	44.0849	93.5286	cell__05	SMALL_051_PROC_05_08
5	cell__01	SMALL_051	Astrocytes	0.209868	SMALL_051_PROC_01_02	59.0532	112.488	cell__06	SMALL_051_PROC_06_01
6	cell__01	SMALL_051	Astrocytes	0.129054	SMALL_051_PROC_01_02	15.9451	106.087	cell__06	SMALL_051_PROC_06_02
7	cell__01	SMALL_051	Astrocytes	0.236361	SMALL_051_PROC_01_02	46.9151	111.379	cell__06	SMALL_051_PROC_06_03
8	cell__01	SMALL_051	Astrocytes	0.365969	SMALL_051_PROC_01_02	28.304	116.536	cell__06	SMALL_051_SOMA_06
9	cell__04	SMALL_051	Astrocytes	0.259699	SMALL_051_PROC_04_02	64.3349	71.9655	cell__01	SMALL_051_PROC_01_02
10	cell__04	SMALL_051	Astrocytes	1	SMALL_051_PROC_04_02	0	0	cell__04	SMALL_051_PROC_04_02
11	cell__04	SMALL_051	Astrocytes	9.01033e-05	SMALL_051_PROC_04_02	1.66124	8.18035	cell__04	SMALL_051_PROC_04_03
12	cell__04	SMALL_051	Astrocytes	0.185762	SMALL_051_PROC_04_02	48.6845	54.1367	cell__05	SMALL_051_PROC_05_04
13	cell__04	SMALL_051	Astrocytes	0.248768	SMALL_051_PROC_04_02	20.25	48.4569	cell__05	SMALL_051_PROC_05_08
14	cell__04	SMALL_051	Astrocytes	0.198485	SMALL_051_PROC_04_02	5.28176	41.6871	cell__06	SMALL_051_PROC_06_01
15	cell__04	SMALL_051	Astrocytes	0.189582	SMALL_051_PROC_04_02	80.2801	36.6092	cell__06	SMALL_051_PROC_06_02
16	cell__04	SMALL_051	Astrocytes	0.136398	SMALL_051_PROC_04_02	111.25	44.7368	cell__06	SMALL_051_PROC_06_03
17	cell__04	SMALL_051	Astrocytes	0.333043	SMALL_051_PROC_04_02	36.0309	47.2675	cell__06	SMALL_051_SOMA_06
18	cell__04	SMALL_051	Astrocytes	0.115412	SMALL_051_PROC_04_03	62.6737	76.9065	cell__01	SMALL_051_PROC_01_02
19	cell__04	SMALL_051	Astrocytes	9.01033e-05	SMALL_051_PROC_04_03	1.66124	8.18035	cell__04	SMALL_051_PROC_04_02
20	cell__04	SMALL_051	Astrocytes	1	SMALL_051_PROC_04_03	0	0	cell__04	SMALL_051_PROC_04_03
21	cell__04	SMALL_051	Astrocytes	0.041334	SMALL_051_PROC_04_03	47.0233	45.9686	cell__05	SMALL_051_PROC_05_04
22	cell__04	SMALL_051	Astrocytes	0.12142	SMALL_051_PROC_04_03	18.5888	41.1549	cell__05	SMALL_051_PROC_05_08
23	cell__04	SMALL_051	Astrocytes	0.0538608	SMALL_051_PROC_04_03	3.62052	35.6355	cell__06	SMALL_051_PROC_06_01
24	cell__04	SMALL_051	Astrocytes	-0.0427512	SMALL_051_PROC_04_03	78.6188	29.7524	cell__06	SMALL_051_PROC_06_02
25	cell__04	SMALL_051	Astrocytes	0.203494	SMALL_051_PROC_04_03	109.589	37.1339	cell__06	SMALL_051_PROC_06_03
26	cell__04	SMALL_051	Astrocytes	0.0690591	SMALL_051_PROC_04_03	34.3697	40.4266	cell__06	SMALL_051_SOMA_06
27	cell__05	SMALL_051	Astrocytes	0.225017	SMALL_051_PROC_05_04	15.6504	113.371	cell__01	SMALL_051_PROC_01_02
28	cell__05	SMALL_051	Astrocytes	0.185762	SMALL_051_PROC_05_04	48.6845	54.1367	cell__04	SMALL_051_PROC_04_02
29	cell__05	SMALL_051	Astrocytes	0.041334	SMALL_051_PROC_05_04	47.0233	45.9686	cell__04	SMALL_051_PROC_04_03
30	cell__05	SMALL_051	Astrocytes	1	SMALL_051_PROC_05_04	0	0	cell__05	SMALL_051_PROC_05_04
31	cell__05	SMALL_051	Astrocytes	0.308634	SMALL_051_PROC_05_04	28.4345	24.9326	cell__05	SMALL_051_PROC_05_08
32	cell__05	SMALL_051	Astrocytes	0.0922062	SMALL_051_PROC_05_04	43.4028	31.4996	cell__06	SMALL_051_PROC_06_01
33	cell__05	SMALL_051	Astrocytes	0.0632949	SMALL_051_PROC_05_04	31.5956	26.8909	cell__06	SMALL_051_PROC_06_02
34	cell__05	SMALL_051	Astrocytes	0.201177	SMALL_051_PROC_05_04	62.5655	17.1355	cell__06	SMALL_051_PROC_06_03
35	cell__05	SMALL_051	Astrocytes	0.228921	SMALL_051_PROC_05_04	12.6536	25.037	cell__06	SMALL_051_SOMA_06
36	cell__05	SMALL_051	Astrocytes	0.335543	SMALL_051_PROC_05_08	44.0849	93.5286	cell__01	SMALL_051_PROC_01_02
37	cell__05	SMALL_051	Astrocytes	0.248768	SMALL_051_PROC_05_08	20.25	48.4569	cell__04	SMALL_051_PROC_04_02
38	cell__05	SMALL_051	Astrocytes	0.12142	SMALL_051_PROC_05_08	18.5888	41.1549	cell__04	SMALL_051_PROC_04_03
39	cell__05	SMALL_051	Astrocytes	0.308634	SMALL_051_PROC_05_08	28.4345	24.9326	cell__05	SMALL_051_PROC_05_04
40	cell__05	SMALL_051	Astrocytes	1	SMALL_051_PROC_05_08	0	0	cell__05	SMALL_051_PROC_05_08
41	cell__05	SMALL_051	Astrocytes	0.212254	SMALL_051_PROC_05_08	14.9682	47.3729	cell__06	SMALL_051_PROC_06_01
42	cell__05	SMALL_051	Astrocytes	0.138561	SMALL_051_PROC_05_08	60.0301	39.9739	cell__06	SMALL_051_PROC_06_02
43	cell__05	SMALL_051	Astrocytes	0.282121	SMALL_051_PROC_05_08	91	35.1997	cell__06	SMALL_051_PROC_06_03
44	cell__05	SMALL_051	Astrocytes	0.337578	SMALL_051_PROC_05_08	15.7809	44.1783	cell__06	SMALL_051_SOMA_06
45	cell__06	SMALL_051	Astrocytes	0.209868	SMALL_051_PROC_06_01	59.0532	112.488	cell__01	SMALL_051_PROC_01_02
46	cell__06	SMALL_051	Astrocytes	0.198485	SMALL_051_PROC_06_01	5.28176	41.6871	cell__04	SMALL_051_PROC_04_02
47	cell__06	SMALL_051	Astrocytes	0.0538608	SMALL_051_PROC_06_01	3.62052	35.6355	cell__04	SMALL_051_PROC_04_03
48	cell__06	SMALL_051	Astrocytes	0.0922062	SMALL_051_PROC_06_01	43.4028	31.4996	cell__05	SMALL_051_PROC_05_04
49	cell__06	SMALL_051	Astrocytes	0.212254	SMALL_051_PROC_06_01	14.9682	47.3729	cell__05	SMALL_051_PROC_05_08
50	cell__06	SMALL_051	Astrocytes	1	SMALL_051_PROC_06_01	0	0	cell__06	SMALL_051_PROC_06_01
51	cell__06	SMALL_051	Astrocytes	0.324541	SMALL_051_PROC_06_01	74.9983	7.94916	cell__06	SMALL_051_PROC_06_02
52	cell__06	SMALL_051	Astrocytes	0.163718	SMALL_051_PROC_06_01	105.968	14.3752	cell__06	SMALL_051_PROC_06_03
53	cell__06	SMALL_051	Astrocytes	0.366763	SMALL_051_PROC_06_01	30.7492	8.29444	cell__06	SMALL_051_SOMA_06
54	cell__06	SMALL_051	Astrocytes	0.129054	SMALL_051_PROC_06_02	15.9451	106.087	cell__01	SMALL_051_PROC_01_02
55	cell__06	SMALL_051	Astrocytes	0.189582	SMALL_051_PROC_06_02	80.2801	36.6092	cell__04	SMALL_051_PROC_04_02
56	cell__06	SMALL_051	Astrocytes	-0.0427512	SMALL_051_PROC_06_02	78.6188	29.7524	cell__04	SMALL_051_PROC_04_03
57	cell__06	SMALL_051	Astrocytes	0.0632949	SMALL_051_PROC_06_02	31.5956	26.8909	cell__05	SMALL_051_PROC_05_04
58	cell__06	SMALL_051	Astrocytes	0.138561	SMALL_051_PROC_06_02	60.0301	39.9739	cell__05	SMALL_051_PROC_05_08
59	cell__06	SMALL_051	Astrocytes	0.324541	SMALL_051_PROC_06_02	74.9983	7.94916	cell__06	SMALL_051_PROC_06_01
60	cell__06	SMALL_051	Astrocytes	1	SMALL_051_PROC_06_02	0	0	cell__06	SMALL_051_PROC_06_02
61	cell__06	SMALL_051	Astrocytes	0.0347824	SMALL_051_PROC_06_02	30.9699	10.644	cell__06	SMALL_051_PROC_06_03
62	cell__06	SMALL_051	Astrocytes	0.308569	SMALL_051_PROC_06_02	44.2491	10.6856	cell__06	SMALL_051_SOMA_06
63	cell__06	SMALL_051	Astrocytes	0.236361	SMALL_051_PROC_06_03	46.9151	111.379	cell__01	SMALL_051_PROC_01_02
64	cell__06	SMALL_051	Astrocytes	0.136398	SMALL_051_PROC_06_03	111.25	44.7368	cell__04	SMALL_051_PROC_04_02
65	cell__06	SMALL_051	Astrocytes	0.203494	SMALL_051_PROC_06_03	109.589	37.1339	cell__04	SMALL_051_PROC_04_03
66	cell__06	SMALL_051	Astrocytes	0.201177	SMALL_051_PROC_06_03	62.5655	17.1355	cell__05	SMALL_051_PROC_05_04
67	cell__06	SMALL_051	Astrocytes	0.282121	SMALL_051_PROC_06_03	91	35.1997	cell__05	SMALL_051_PROC_05_08
68	cell__06	SMALL_051	Astrocytes	0.163718	SMALL_051_PROC_06_03	105.968	14.3752	cell__06	SMALL_051_PROC_06_01
69	cell__06	SMALL_051	Astrocytes	0.0347824	SMALL_051_PROC_06_03	30.9699	10.644	cell__06	SMALL_051_PROC_06_02
70	cell__06	SMALL_051	Astrocytes	1	SMALL_051_PROC_06_03	0	0	cell__06	SMALL_051_PROC_06_03
71	cell__06	SMALL_051	Astrocytes	0.278653	SMALL_051_PROC_06_03	75.2191	9.01309	cell__06	SMALL_051_SOMA_06
72	cell__06	SMALL_051	Astrocytes	0.365969	SMALL_051_SOMA_06	28.304	116.536	cell__01	SMALL_051_PROC_01_02
73	cell__06	SMALL_051	Astrocytes	0.333043	SMALL_051_SOMA_06	36.0309	47.2675	cell__04	SMALL_051_PROC_04_02
74	cell__06	SMALL_051	Astrocytes	0.0690591	SMALL_051_SOMA_06	34.3697	40.4266	cell__04	SMALL_051_PROC_04_03
75	cell__06	SMALL_051	Astrocytes	0.228921	SMALL_051_SOMA_06	12.6536	25.037	cell__05	SMALL_051_PROC_05_04
76	cell__06	SMALL_051	Astrocytes	0.337578	SMALL_051_SOMA_06	15.7809	44.1783	cell__05	SMALL_051_PROC_05_08
77	cell__06	SMALL_051	Astrocytes	0.366763	SMALL_051_SOMA_06	30.7492	8.29444	cell__06	SMALL_051_PROC_06_01
78	cell__06	SMALL_051	Astrocytes	0.308569	SMALL_051_SOMA_06	44.2491	10.6856	cell__06	SMALL_051_PROC_06_02
79	cell__06	SMALL_051	Astrocytes	0.278653	SMALL_051_SOMA_06	75.2191	9.01309	cell__06	SMALL_051_PROC_06_03
80	cell__06	SMALL_051	Astrocytes	1	SMALL_051_SOMA_06	0	0	cell__06	SMALL_051_SOMA_06
81	cell__02	SMALL_053	Astrocytes	1	SMALL_053_PROC_02_07	0	0	cell__02	SMALL_053_PROC_02_07
82	cell__02	SMALL_053	Astrocytes	0.308118	SMALL_053_PROC_02_07	8.81987	15.6568	cell__02	SMALL_053_PROC_02_09
83	cell__02	SMALL_053	Astrocytes	0.0807464	SMALL_053_PROC_02_07	75.1192	75.4972	cell__03	SMALL_053_PROC_03_05
84	cell__02	SMALL_053	Astrocytes	0.109033	SMALL_053_PROC_02_07	18.1815	79.5153	cell__03	SMALL_053_PROC_03_07
85	cell__02	SMALL_053	Astrocytes	0.27101	SMALL_053_PROC_02_07	16.0095	11.7408	cell__02	SMALL_053_SOMA_02
86	cell__02	SMALL_053	Astrocytes	0.308118	SMALL_053_PROC_02_09	8.81987	15.6568	cell__02	SMALL_053_PROC_02_07
87	cell__02	SMALL_053	Astrocytes	1	SMALL_053_PROC_02_09	0	0	cell__02	SMALL_053_PROC_02_09
88	cell__02	SMALL_053	Astrocytes	0.349789	SMALL_053_PROC_02_09	66.2993	60.0877	cell__03	SMALL_053_PROC_03_05
89	cell__02	SMALL_053	Astrocytes	0.331274	SMALL_053_PROC_02_09	9.36159	64.2103	cell__03	SMALL_053_PROC_03_07
90	cell__02	SMALL_053	Astrocytes	0.747595	SMALL_053_PROC_02_09	7.18964	7.89318	cell__02	SMALL_053_SOMA_02
91	cell__03	SMALL_053	Astrocytes	0.0807464	SMALL_053_PROC_03_05	75.1192	75.4972	cell__02	SMALL_053_PROC_02_07
92	cell__03	SMALL_053	Astrocytes	0.349789	SMALL_053_PROC_03_05	66.2993	60.0877	cell__02	SMALL_053_PROC_02_09
93	cell__03	SMALL_053	Astrocytes	1	SMALL_053_PROC_03_05	0	0	cell__03	SMALL_053_PROC_03_05
94	cell__03	SMALL_053	Astrocytes	0.713283	SMALL_053_PROC_03_05	56.9377	4.71949	cell__03	SMALL_053_PROC_03_07
95	cell__03	SMALL_053	Astrocytes	0.481314	SMALL_053_PROC_03_05	59.1097	64.6053	cell__02	SMALL_053_SOMA_02
96	cell__03	SMALL_053	Astrocytes	0.109033	SMALL_053_PROC_03_07	18.1815	79.5153	cell__02	SMALL_053_PROC_02_07
97	cell__03	SMALL_053	Astrocytes	0.331274	SMALL_053_PROC_03_07	9.36159	64.2103	cell__02	SMALL_053_PROC_02_09
98	cell__03	SMALL_053	Astrocytes	0.713283	SMALL_053_PROC_03_07	56.9377	4.71949	cell__03	SMALL_053_PROC_03_05
99	cell__03	SMALL_053	Astrocytes	1	SMALL_053_PROC_03_07	0	0	cell__03	SMALL_053_PROC_03_07
100	cell__03	SMALL_053	Astrocytes	0.461742	SMALL_053_PROC_03_07	2.17195	68.4723	cell__02	SMALL_053_SOMA_02
101	cell__02	SMALL_053	Astrocytes	0.27101	SMALL_053_SOMA_02	16.0095	11.7408	cell__02	SMALL_053_PROC_02_07
102	cell__02	SMALL_053	Astrocytes	0.747595	SMALL_053_SOMA_02	7.18964	7.89318	cell__02	SMALL_053_PROC_02_09
103	cell__02	SMALL_053	Astrocytes	0.481314	SMALL_053_SOMA_02	59.1097	64.6053	cell__03	SMALL_053_PROC_03_05
104	cell__02	SMALL_053	Astrocytes	0.461742	SMALL_053_SOMA_02	2.17195	68.4723	cell__03	SMALL_053_PROC_03_07
105	cell__02	SMALL_053	Astrocytes	1	SMALL_053_SOMA_02	0	0	cell__02	SMALL_053_SOMA_02
106	cell__01	SMALL_055	Astrocytes	1	SMALL_055_PROC_01_02	0	0	cell__01	SMALL_055_PROC_01_02
107	cell__01	SMALL_055	Astrocytes	0.520829	SMALL_055_PROC_01_02	4.89563	104.682	cell__03	SMALL_055_PROC_03_02
108	cell__01	SMALL_055	Astrocytes	0.381495	SMALL_055_PROC_01_02	46.4735	84.4762	cell__03	SMALL_055_PROC_03_11
109	cell__01	SMALL_055	Astrocytes	0.381589	SMALL_055_PROC_01_02	1.20024	79.5439	cell__05	SMALL_055_PROC_05_02
110	cell__01	SMALL_055	Astrocytes	0.474412	SMALL_055_PROC_01_02	77.6102	94.2929	cell__06	SMALL_055_PROC_06_01
111	cell__01	SMALL_055	Astrocytes	0.3832	SMALL_055_PROC_01_02	72.7875	55.4243	cell__02	SMALL_055_SOMA_02
112	cell__03	SMALL_055	Astrocytes	0.520829	SMALL_055_PROC_03_02	4.89563	104.682	cell__01	SMALL_055_PROC_01_02
113	cell__03	SMALL_055	Astrocytes	1	SMALL_055_PROC_03_02	0	0	cell__03	SMALL_055_PROC_03_02
114	cell__03	SMALL_055	Astrocytes	0.56431	SMALL_055_PROC_03_02	41.5779	20.2171	cell__03	SMALL_055_PROC_03_11
115	cell__03	SMALL_055	Astrocytes	0.51789	SMALL_055_PROC_03_02	3.69539	95.0892	cell__05	SMALL_055_PROC_05_02
116	cell__03	SMALL_055	Astrocytes	0.500857	SMALL_055_PROC_03_02	72.7146	51.9399	cell__06	SMALL_055_PROC_06_01
117	cell__03	SMALL_055	Astrocytes	0.47218	SMALL_055_PROC_03_02	77.6831	49.4473	cell__02	SMALL_055_SOMA_02
118	cell__03	SMALL_055	Astrocytes	0.381495	SMALL_055_PROC_03_11	46.4735	84.4762	cell__01	SMALL_055_PROC_01_02
119	cell__03	SMALL_055	Astrocytes	0.56431	SMALL_055_PROC_03_11	41.5779	20.2171	cell__03	SMALL_055_PROC_03_02
120	cell__03	SMALL_055	Astrocytes	1	SMALL_055_PROC_03_11	0	0	cell__03	SMALL_055_PROC_03_11
121	cell__03	SMALL_055	Astrocytes	0.496061	SMALL_055_PROC_03_11	45.2733	82.0172	cell__05	SMALL_055_PROC_05_02
122	cell__03	SMALL_055	Astrocytes	0.442431	SMALL_055_PROC_03_11	31.1367	46.1481	cell__06	SMALL_055_PROC_06_01
123	cell__03	SMALL_055	Astrocytes	0.445407	SMALL_055_PROC_03_11	119.261	29.3804	cell__02	SMALL_055_SOMA_02
124	cell__05	SMALL_055	Astrocytes	0.381589	SMALL_055_PROC_05_02	1.20024	79.5439	cell__01	SMALL_055_PROC_01_02
125	cell__05	SMALL_055	Astrocytes	0.51789	SMALL_055_PROC_05_02	3.69539	95.0892	cell__03	SMALL_055_PROC_03_02
126	cell__05	SMALL_055	Astrocytes	0.496061	SMALL_055_PROC_05_02	45.2733	82.0172	cell__03	SMALL_055_PROC_03_11
127	cell__05	SMALL_055	Astrocytes	1	SMALL_055_PROC_05_02	0	0	cell__05	SMALL_055_PROC_05_02
128	cell__05	SMALL_055	Astrocytes	0.38971	SMALL_055_PROC_05_02	76.41	48.0972	cell__06	SMALL_055_PROC_06_01
129	cell__05	SMALL_055	Astrocytes	0.458889	SMALL_055_PROC_05_02	73.9877	74.0035	cell__02	SMALL_055_SOMA_02
130	cell__06	SMALL_055	Astrocytes	0.474412	SMALL_055_PROC_06_01	77.6102	94.2929	cell__01	SMALL_055_PROC_01_02
131	cell__06	SMALL_055	Astrocytes	0.500857	SMALL_055_PROC_06_01	72.7146	51.9399	cell__03	SMALL_055_PROC_03_02
132	cell__06	SMALL_055	Astrocytes	0.442431	SMALL_055_PROC_06_01	31.1367	46.1481	cell__03	SMALL_055_PROC_03_11
133	cell__06	SMALL_055	Astrocytes	0.38971	SMALL_055_PROC_06_01	76.41	48.0972	cell__05	SMALL_055_PROC_05_02
134	cell__06	SMALL_055	Astrocytes	1	SMALL_055_PROC_06_01	0	0	cell__06	SMALL_055_PROC_06_01
135	cell__06	SMALL_055	Astrocytes	0.47575	SMALL_055_PROC_06_01	150.398	56.4841	cell__02	SMALL_055_SOMA_02
136	cell__02	SMALL_055	Astrocytes	0.3832	SMALL_055_SOMA_02	72.7875	55.4243	cell__01	SMALL_055_PROC_01_02
137	cell__02	SMALL_055	Astrocytes	0.47218	SMALL_055_SOMA_02	77.6831	49.4473	cell__03	SMALL_055_PROC_03_02
138	cell__02	SMALL_055	Astrocytes	0.445407	SMALL_055_SOMA_02	119.261	29.3804	cell__03	SMALL_055_PROC_03_11
139	cell__02	SMALL_055	Astrocytes	0.458889	SMALL_055_SOMA_02	73.9877	74.0035	cell__05	SMALL_055_PROC_05_02
140	cell__02	SMALL_055	Astrocytes	0.47575	SMALL_055_SOMA_02	150.398	56.4841	cell__06	SMALL_055_PROC_06_01
141	cell__02	SMALL_055	Astrocytes	1	SMALL_055_SOMA_02	0	0	cell__02	SMALL_055_SOMA_02
142	cell__01	SMALL_057	Astrocytes	1	SMALL_057_PROC_01_02	0	0	cell__01	SMALL_057_PROC_01_02
143	cell__01	SMALL_057	Astrocytes	0.618439	SMALL_057_PROC_01_02	14.6017	11.593	cell__01	SMALL_057_PROC_01_06
144	cell__01	SMALL_057	Astrocytes	0.268207	SMALL_057_PROC_01_02	76.9391	45.5809	cell__02	SMALL_057_PROC_02_02
145	cell__01	SMALL_057	Astrocytes	0.272633	SMALL_057_PROC_01_02	76.0433	51.3771	cell__02	SMALL_057_PROC_02_03
146	cell__01	SMALL_057	Astrocytes	0.387334	SMALL_057_PROC_01_02	89.2271	78.6871	cell__03	SMALL_057_PROC_03_04
147	cell__01	SMALL_057	Astrocytes	0.562528	SMALL_057_PROC_01_02	24.9447	92.6404	cell__05	SMALL_057_PROC_05_04
148	cell__01	SMALL_057	Astrocytes	0.507125	SMALL_057_PROC_01_02	10.1017	70.5875	cell__06	SMALL_057_PROC_06_01
149	cell__01	SMALL_057	Astrocytes	0.579003	SMALL_057_PROC_01_02	83.796	99.7014	cell__05	SMALL_057_SOMA_05
150	cell__01	SMALL_057	Astrocytes	0.618439	SMALL_057_PROC_01_06	14.6017	11.593	cell__01	SMALL_057_PROC_01_02
151	cell__01	SMALL_057	Astrocytes	1	SMALL_057_PROC_01_06	0	0	cell__01	SMALL_057_PROC_01_06
152	cell__01	SMALL_057	Astrocytes	0.311946	SMALL_057_PROC_01_06	91.5408	40.9916	cell__02	SMALL_057_PROC_02_02
153	cell__01	SMALL_057	Astrocytes	0.30476	SMALL_057_PROC_01_06	90.645	47.1009	cell__02	SMALL_057_PROC_02_03
154	cell__01	SMALL_057	Astrocytes	0.369404	SMALL_057_PROC_01_06	74.6255	69.6615	cell__03	SMALL_057_PROC_03_04
155	cell__01	SMALL_057	Astrocytes	0.424391	SMALL_057_PROC_01_06	10.343	81.1306	cell__05	SMALL_057_PROC_05_04
156	cell__01	SMALL_057	Astrocytes	0.387187	SMALL_057_PROC_01_06	4.5	59.3262	cell__06	SMALL_057_PROC_06_01
157	cell__01	SMALL_057	Astrocytes	0.459041	SMALL_057_PROC_01_06	69.1943	88.11	cell__05	SMALL_057_SOMA_05
158	cell__02	SMALL_057	Astrocytes	0.268207	SMALL_057_PROC_02_02	76.9391	45.5809	cell__01	SMALL_057_PROC_01_02
159	cell__02	SMALL_057	Astrocytes	0.311946	SMALL_057_PROC_02_02	91.5408	40.9916	cell__01	SMALL_057_PROC_01_06
160	cell__02	SMALL_057	Astrocytes	1	SMALL_057_PROC_02_02	0	0	cell__02	SMALL_057_PROC_02_02
161	cell__02	SMALL_057	Astrocytes	0.555952	SMALL_057_PROC_02_02	0.895785	6.14287	cell__02	SMALL_057_PROC_02_03
162	cell__02	SMALL_057	Astrocytes	0.27244	SMALL_057_PROC_02_02	166.166	41.2138	cell__03	SMALL_057_PROC_03_04
163	cell__02	SMALL_057	Astrocytes	0.279659	SMALL_057_PROC_02_02	101.884	74.9726	cell__05	SMALL_057_PROC_05_04
164	cell__02	SMALL_057	Astrocytes	0.254363	SMALL_057_PROC_02_02	87.0408	51.8643	cell__06	SMALL_057_PROC_06_01
165	cell__02	SMALL_057	Astrocytes	0.20477	SMALL_057_PROC_02_02	160.735	87.0059	cell__05	SMALL_057_SOMA_05
166	cell__02	SMALL_057	Astrocytes	0.272633	SMALL_057_PROC_02_03	76.0433	51.3771	cell__01	SMALL_057_PROC_01_02
167	cell__02	SMALL_057	Astrocytes	0.30476	SMALL_057_PROC_02_03	90.645	47.1009	cell__01	SMALL_057_PROC_01_06
168	cell__02	SMALL_057	Astrocytes	0.555952	SMALL_057_PROC_02_03	0.895785	6.14287	cell__02	SMALL_057_PROC_02_02
169	cell__02	SMALL_057	Astrocytes	1	SMALL_057_PROC_02_03	0	0	cell__02	SMALL_057_PROC_02_03
170	cell__02	SMALL_057	Astrocytes	0.285813	SMALL_057_PROC_02_03	165.27	39.5966	cell__03	SMALL_057_PROC_03_04
171	cell__02	SMALL_057	Astrocytes	0.281786	SMALL_057_PROC_02_03	100.988	76.6042	cell__05	SMALL_057_PROC_05_04
172	cell__02	SMALL_057	Astrocytes	0.22844	SMALL_057_PROC_02_03	86.145	54.0764	cell__06	SMALL_057_PROC_06_01
173	cell__02	SMALL_057	Astrocytes	0.241851	SMALL_057_PROC_02_03	159.839	89.1422	cell__05	SMALL_057_SOMA_05
174	cell__03	SMALL_057	Astrocytes	0.387334	SMALL_057_PROC_03_04	89.2271	78.6871	cell__01	SMALL_057_PROC_01_02
175	cell__03	SMALL_057	Astrocytes	0.369404	SMALL_057_PROC_03_04	74.6255	69.6615	cell__01	SMALL_057_PROC_01_06
176	cell__03	SMALL_057	Astrocytes	0.27244	SMALL_057_PROC_03_04	166.166	41.2138	cell__02	SMALL_057_PROC_02_02
177	cell__03	SMALL_057	Astrocytes	0.285813	SMALL_057_PROC_03_04	165.27	39.5966	cell__02	SMALL_057_PROC_02_03
178	cell__03	SMALL_057	Astrocytes	1	SMALL_057_PROC_03_04	0	0	cell__03	SMALL_057_PROC_03_04
179	cell__03	SMALL_057	Astrocytes	0.416769	SMALL_057_PROC_03_04	64.2825	45.9572	cell__05	SMALL_057_PROC_05_04
180	cell__03	SMALL_057	Astrocytes	0.228695	SMALL_057_PROC_03_04	79.1255	31.502	cell__06	SMALL_057_PROC_06_01
181	cell__03	SMALL_057	Astrocytes	0.388548	SMALL_057_PROC_03_04	5.43111	60.0752	cell__05	SMALL_057_SOMA_05
182	cell__05	SMALL_057	Astrocytes	0.562528	SMALL_057_PROC_05_04	24.9447	92.6404	cell__01	SMALL_057_PROC_01_02
183	cell__05	SMALL_057	Astrocytes	0.424391	SMALL_057_PROC_05_04	10.343	81.1306	cell__01	SMALL_057_PROC_01_06
184	cell__05	SMALL_057	Astrocytes	0.279659	SMALL_057_PROC_05_04	101.884	74.9726	cell__02	SMALL_057_PROC_02_02
185	cell__05	SMALL_057	Astrocytes	0.281786	SMALL_057_PROC_05_04	100.988	76.6042	cell__02	SMALL_057_PROC_02_03
186	cell__05	SMALL_057	Astrocytes	0.416769	SMALL_057_PROC_05_04	64.2825	45.9572	cell__03	SMALL_057_PROC_03_04
187	cell__05	SMALL_057	Astrocytes	1	SMALL_057_PROC_05_04	0	0	cell__05	SMALL_057_PROC_05_04
188	cell__05	SMALL_057	Astrocytes	0.453411	SMALL_057_PROC_05_04	14.843	23.6965	cell__06	SMALL_057_PROC_06_01
189	cell__05	SMALL_057	Astrocytes	0.534773	SMALL_057_PROC_05_04	58.8513	14.1731	cell__05	SMALL_057_SOMA_05
190	cell__06	SMALL_057	Astrocytes	0.507125	SMALL_057_PROC_06_01	10.1017	70.5875	cell__01	SMALL_057_PROC_01_02
191	cell__06	SMALL_057	Astrocytes	0.387187	SMALL_057_PROC_06_01	4.5	59.3262	cell__01	SMALL_057_PROC_01_06
192	cell__06	SMALL_057	Astrocytes	0.254363	SMALL_057_PROC_06_01	87.0408	51.8643	cell__02	SMALL_057_PROC_02_02
193	cell__06	SMALL_057	Astrocytes	0.22844	SMALL_057_PROC_06_01	86.145	54.0764	cell__02	SMALL_057_PROC_02_03
194	cell__06	SMALL_057	Astrocytes	0.228695	SMALL_057_PROC_06_01	79.1255	31.502	cell__03	SMALL_057_PROC_03_04
195	cell__06	SMALL_057	Astrocytes	0.453411	SMALL_057_PROC_06_01	14.843	23.6965	cell__05	SMALL_057_PROC_05_04
196	cell__06	SMALL_057	Astrocytes	1	SMALL_057_PROC_06_01	0	0	cell__06	SMALL_057_PROC_06_01
197	cell__06	SMALL_057	Astrocytes	0.462384	SMALL_057_PROC_06_01	73.6943	35.1464	cell__05	SMALL_057_SOMA_05
198	cell__05	SMALL_057	Astrocytes	0.579003	SMALL_057_SOMA_05	83.796	99.7014	cell__01	SMALL_057_PROC_01_02
199	cell__05	SMALL_057	Astrocytes	0.459041	SMALL_057_SOMA_05	69.1943	88.11	cell__01	SMALL_057_PROC_01_06
200	cell__05	SMALL_057	Astrocytes	0.20477	SMALL_057_SOMA_05	160.735	87.0059	cell__02	SMALL_057_PROC_02_02
201	cell__05	SMALL_057	Astrocytes	0.241851	SMALL_057_SOMA_05	159.839	89.1422	cell__02	SMALL_057_PROC_02_03
202	cell__05	SMALL_057	Astrocytes	0.388548	SMALL_057_SOMA_05	5.43111	60.0752	cell__03	SMALL_057_PROC_03_04
203	cell__05	SMALL_057	Astrocytes	0.534773	SMALL_057_SOMA_05	58.8513	14.1731	cell__05	SMALL_057_PROC_05_04
204	cell__05	SMALL_057	Astrocytes	0.462384	SMALL_057_SOMA_05	73.6943	35.1464	cell__06	SMALL_057_PROC_06_01
205	cell__05	SMALL_057	Astrocytes	1	SMALL_057_SOMA_05	0	0	cell__05	SMALL_057_SOMA_05
206	cell__02	SMALL_058	Astrocytes	1	SMALL_058_PROC_02_03	0	0	cell__02	SMALL_058_PROC_02_03
207	cell__02	SMALL_058	Astrocytes	0.143	SMALL_058_PROC_02_03	165.173	10.4425	cell__02	SMALL_058_PROC_02_06
208	cell__02	SMALL_058	Astrocytes	0.284565	SMALL_058_PROC_02_03	133.673	15.5776	cell__02	SMALL_058_PROC_02_07
209	cell__02	SMALL_058	Astrocytes	0.291706	SMALL_058_PROC_02_03	137.055	18.0855	cell__02	SMALL_058_PROC_02_09
210	cell__02	SMALL_058	Astrocytes	0.437165	SMALL_058_PROC_02_03	137.173	8.6752	cell__02	SMALL_058_SOMA_02
211	cell__02	SMALL_058	Astrocytes	0.440779	SMALL_058_PROC_02_03	90.9229	52.7316	cell__03	SMALL_058_SOMA_03
212	cell__02	SMALL_058	Astrocytes	0.143	SMALL_058_PROC_02_06	165.173	10.4425	cell__02	SMALL_058_PROC_02_03
213	cell__02	SMALL_058	Astrocytes	1	SMALL_058_PROC_02_06	0	0	cell__02	SMALL_058_PROC_02_06
214	cell__02	SMALL_058	Astrocytes	0.0588436	SMALL_058_PROC_02_06	31.5	15.7785	cell__02	SMALL_058_PROC_02_07
215	cell__02	SMALL_058	Astrocytes	0.0750361	SMALL_058_PROC_02_06	28.1179	19.1522	cell__02	SMALL_058_PROC_02_09
216	cell__02	SMALL_058	Astrocytes	0.221085	SMALL_058_PROC_02_06	28	9.72464	cell__02	SMALL_058_SOMA_02
217	cell__02	SMALL_058	Astrocytes	0.18303	SMALL_058_PROC_02_06	74.25	47.2653	cell__03	SMALL_058_SOMA_03
218	cell__02	SMALL_058	Astrocytes	0.284565	SMALL_058_PROC_02_07	133.673	15.5776	cell__02	SMALL_058_PROC_02_03
219	cell__02	SMALL_058	Astrocytes	0.0588436	SMALL_058_PROC_02_07	31.5	15.7785	cell__02	SMALL_058_PROC_02_06
220	cell__02	SMALL_058	Astrocytes	1	SMALL_058_PROC_02_07	0	0	cell__02	SMALL_058_PROC_02_07
221	cell__02	SMALL_058	Astrocytes	0.434467	SMALL_058_PROC_02_07	3.38206	3.39835	cell__02	SMALL_058_PROC_02_09
222	cell__02	SMALL_058	Astrocytes	0.411867	SMALL_058_PROC_02_07	3.5	7.27067	cell__02	SMALL_058_SOMA_02
223	cell__02	SMALL_058	Astrocytes	0.302511	SMALL_058_PROC_02_07	42.75	38.2356	cell__03	SMALL_058_SOMA_03
224	cell__02	SMALL_058	Astrocytes	0.291706	SMALL_058_PROC_02_09	137.055	18.0855	cell__02	SMALL_058_PROC_02_03
225	cell__02	SMALL_058	Astrocytes	0.0750361	SMALL_058_PROC_02_09	28.1179	19.1522	cell__02	SMALL_058_PROC_02_06
226	cell__02	SMALL_058	Astrocytes	0.434467	SMALL_058_PROC_02_09	3.38206	3.39835	cell__02	SMALL_058_PROC_02_07
227	cell__02	SMALL_058	Astrocytes	1	SMALL_058_PROC_02_09	0	0	cell__02	SMALL_058_PROC_02_09
228	cell__02	SMALL_058	Astrocytes	0.394237	SMALL_058_PROC_02_09	0.117936	10.2884	cell__02	SMALL_058_SOMA_02
229	cell__02	SMALL_058	Astrocytes	0.359338	SMALL_058_PROC_02_09	46.1321	37.3207	cell__03	SMALL_058_SOMA_03
230	cell__02	SMALL_058	Astrocytes	0.437165	SMALL_058_SOMA_02	137.173	8.6752	cell__02	SMALL_058_PROC_02_03
231	cell__02	SMALL_058	Astrocytes	0.221085	SMALL_058_SOMA_02	28	9.72464	cell__02	SMALL_058_PROC_02_06
232	cell__02	SMALL_058	Astrocytes	0.411867	SMALL_058_SOMA_02	3.5	7.27067	cell__02	SMALL_058_PROC_02_07
233	cell__02	SMALL_058	Astrocytes	0.394237	SMALL_058_SOMA_02	0.117936	10.2884	cell__02	SMALL_058_PROC_02_09
234	cell__02	SMALL_058	Astrocytes	1	SMALL_058_SOMA_02	0	0	cell__02	SMALL_058_SOMA_02
235	cell__02	SMALL_058	Astrocytes	0.40388	SMALL_058_SOMA_02	46.25	44.1304	cell__03	SMALL_058_SOMA_03
236	cell__03	SMALL_058	Astrocytes	0.440779	SMALL_058_SOMA_03	90.9229	52.7316	cell__02	SMALL_058_PROC_02_03
237	cell__03	SMALL_058	Astrocytes	0.18303	SMALL_058_SOMA_03	74.25	47.2653	cell__02	SMALL_058_PROC_02_06
238	cell__03	SMALL_058	Astrocytes	0.302511	SMALL_058_SOMA_03	42.75	38.2356	cell__02	SMALL_058_PROC_02_07
239	cell__03	SMALL_058	Astrocytes	0.359338	SMALL_058_SOMA_03	46.1321	37.3207	cell__02	SMALL_058_PROC_02_09
240	cell__03	SMALL_058	Astrocytes	0.40388	SMALL_058_SOMA_03	46.25	44.1304	cell__02	SMALL_058_SOMA_02
241	cell__03	SMALL_058	Astrocytes	1	SMALL_058_SOMA_03	0	0	cell__03	SMALL_058_SOMA_03
242	cell__02	SMALL_062	Astrocytes	1	SMALL_062_PROC_02_03	0	0	cell__02	SMALL_062_PROC_02_03
243	cell__02	SMALL_062	Astrocytes	0.319735	SMALL_062_PROC_02_03	79.75	36.5891	cell__02	SMALL_062_PROC_02_05
244	cell__02	SMALL_062	Astrocytes	0.470686	SMALL_062_PROC_02_03	58.5	35.3567	cell__02	SMALL_062_PROC_02_06
245	cell__02	SMALL_062	Astrocytes	0.230564	SMALL_062_PROC_02_03	76.2497	23.9563	cell__02	SMALL_062_SOMA_02
246	cell__02	SMALL_062	Astrocytes	-0.0289728	SMALL_062_PROC_02_03	114.882	93.6281	cell__03	SMALL_062_SOMA_03
247	cell__02	SMALL_062	Astrocytes	-0.0169509	SMALL_062_PROC_02_03	45	89.4826	cell__04	SMALL_062_SOMA_04
248	cell__02	SMALL_062	Astrocytes	0.319735	SMALL_062_PROC_02_05	79.75	36.5891	cell__02	SMALL_062_PROC_02_03
249	cell__02	SMALL_062	Astrocytes	1	SMALL_062_PROC_02_05	0	0	cell__02	SMALL_062_PROC_02_05
250	cell__02	SMALL_062	Astrocytes	0.462527	SMALL_062_PROC_02_05	21.25	8.31727	cell__02	SMALL_062_PROC_02_06
251	cell__02	SMALL_062	Astrocytes	0.703128	SMALL_062_PROC_02_05	3.5003	12.6678	cell__02	SMALL_062_SOMA_02
252	cell__02	SMALL_062	Astrocytes	-0.131025	SMALL_062_PROC_02_05	35.1321	72.8065	cell__03	SMALL_062_SOMA_03
253	cell__02	SMALL_062	Astrocytes	0.0833518	SMALL_062_PROC_02_05	34.75	125.818	cell__04	SMALL_062_SOMA_04
254	cell__02	SMALL_062	Astrocytes	0.470686	SMALL_062_PROC_02_06	58.5	35.3567	cell__02	SMALL_062_PROC_02_03
255	cell__02	SMALL_062	Astrocytes	0.462527	SMALL_062_PROC_02_06	21.25	8.31727	cell__02	SMALL_062_PROC_02_05
256	cell__02	SMALL_062	Astrocytes	1	SMALL_062_PROC_02_06	0	0	cell__02	SMALL_062_PROC_02_06
257	cell__02	SMALL_062	Astrocytes	0.31151	SMALL_062_PROC_02_06	17.7497	12.762	cell__02	SMALL_062_SOMA_02
258	cell__02	SMALL_062	Astrocytes	-0.112857	SMALL_062_PROC_02_06	56.3821	81.0419	cell__03	SMALL_062_SOMA_03
259	cell__02	SMALL_062	Astrocytes	0.041504	SMALL_062_PROC_02_06	13.5	124.738	cell__04	SMALL_062_SOMA_04
260	cell__02	SMALL_062	Astrocytes	0.230564	SMALL_062_SOMA_02	76.2497	23.9563	cell__02	SMALL_062_PROC_02_03
261	cell__02	SMALL_062	Astrocytes	0.703128	SMALL_062_SOMA_02	3.5003	12.6678	cell__02	SMALL_062_PROC_02_05
262	cell__02	SMALL_062	Astrocytes	0.31151	SMALL_062_SOMA_02	17.7497	12.762	cell__02	SMALL_062_PROC_02_06
263	cell__02	SMALL_062	Astrocytes	1	SMALL_062_SOMA_02	0	0	cell__02	SMALL_062_SOMA_02
264	cell__02	SMALL_062	Astrocytes	-0.119031	SMALL_062_SOMA_02	38.6324	79.3591	cell__03	SMALL_062_SOMA_03
265	cell__02	SMALL_062	Astrocytes	0.135366	SMALL_062_SOMA_02	31.2497	113.328	cell__04	SMALL_062_SOMA_04
266	cell__03	SMALL_062	Astrocytes	-0.0289728	SMALL_062_SOMA_03	114.882	93.6281	cell__02	SMALL_062_PROC_02_03
267	cell__03	SMALL_062	Astrocytes	-0.131025	SMALL_062_SOMA_03	35.1321	72.8065	cell__02	SMALL_062_PROC_02_05
268	cell__03	SMALL_062	Astrocytes	-0.112857	SMALL_062_SOMA_03	56.3821	81.0419	cell__02	SMALL_062_PROC_02_06
269	cell__03	SMALL_062	Astrocytes	-0.119031	SMALL_062_SOMA_03	38.6324	79.3591	cell__02	SMALL_062_SOMA_02
270	cell__03	SMALL_062	Astrocytes	1	SMALL_062_SOMA_03	0	0	cell__03	SMALL_062_SOMA_03
271	cell__03	SMALL_062	Astrocytes	-0.188371	SMALL_062_SOMA_03	69.8821	163.527	cell__04	SMALL_062_SOMA_04
272	cell__04	SMALL_062	Astrocytes	-0.0169509	SMALL_062_SOMA_04	45	89.4826	cell__02	SMALL_062_PROC_02_03
273	cell__04	SMALL_062	Astrocytes	0.0833518	SMALL_062_SOMA_04	34.75	125.818	cell__02	SMALL_062_PROC_02_05
274	cell__04	SMALL_062	Astrocytes	0.041504	SMALL_062_SOMA_04	13.5	124.738	cell__02	SMALL_062_PROC_02_06
275	cell__04	SMALL_062	Astrocytes	0.135366	SMALL_062_SOMA_04	31.2497	113.328	cell__02	SMALL_062_SOMA_02
276	cell__04	SMALL_062	Astrocytes	-0.188371	SMALL_062_SOMA_04	69.8821	163.527	cell__03	SMALL_062_SOMA_03
277	cell__04	SMALL_062	Astrocytes	1	SMALL_062_SOMA_04	0	0	cell__04	SMALL_062_SOMA_04
278	cell__01	SMALL_063	Astrocytes	1	SMALL_063_PROC_01_01	0	0	cell__01	SMALL_063_PROC_01_01
279	cell__01	SMALL_063	Astrocytes	0.688958	SMALL_063_PROC_01_01	1.06577	89.1243	cell__03	SMALL_063_PROC_03_04
280	cell__03	SMALL_063	Astrocytes	0.688958	SMALL_063_PROC_03_04	1.06577	89.1243	cell__01	SMALL_063_PROC_01_01
281	cell__03	SMALL_063	Astrocytes	1	SMALL_063_PROC_03_04	0	0	cell__03	SMALL_063_PROC_03_04
282	cell__01	SMALL_065	Astrocytes	1	SMALL_065_PROC_01_02	0	0	cell__01	SMALL_065_PROC_01_02
283	cell__01	SMALL_065	Astrocytes	0.31615	SMALL_065_PROC_01_02	85.5921	24.0433	cell__01	SMALL_065_PROC_01_05
284	cell__01	SMALL_065	Astrocytes	0.238201	SMALL_065_PROC_01_02	91.4327	96.7567	cell__02	SMALL_065_PROC_02_03
285	cell__01	SMALL_065	Astrocytes	0.0494473	SMALL_065_PROC_01_02	42.4291	130.293	cell__03	SMALL_065_PROC_03_01
286	cell__01	SMALL_065	Astrocytes	0.236543	SMALL_065_PROC_01_02	4	110.604	cell__03	SMALL_065_PROC_03_07
287	cell__01	SMALL_065	Astrocytes	0.267217	SMALL_065_PROC_01_02	4	126.657	cell__03	SMALL_065_PROC_03_09
288	cell__01	SMALL_065	Astrocytes	0.170402	SMALL_065_PROC_01_02	87.75	90.2811	cell__02	SMALL_065_SOMA_02
289	cell__01	SMALL_065	Astrocytes	0.31615	SMALL_065_PROC_01_05	85.5921	24.0433	cell__01	SMALL_065_PROC_01_02
290	cell__01	SMALL_065	Astrocytes	1	SMALL_065_PROC_01_05	0	0	cell__01	SMALL_065_PROC_01_05
291	cell__01	SMALL_065	Astrocytes	0.410647	SMALL_065_PROC_01_05	5.8406	72.9066	cell__02	SMALL_065_PROC_02_03
292	cell__01	SMALL_065	Astrocytes	0.0165804	SMALL_065_PROC_01_05	43.163	108.47	cell__03	SMALL_065_PROC_03_01
293	cell__01	SMALL_065	Astrocytes	0.243493	SMALL_065_PROC_01_05	89.5921	89.1204	cell__03	SMALL_065_PROC_03_07
294	cell__01	SMALL_065	Astrocytes	0.312223	SMALL_065_PROC_01_05	89.5921	103.51	cell__03	SMALL_065_PROC_03_09
295	cell__01	SMALL_065	Astrocytes	0.502904	SMALL_065_PROC_01_05	2.15788	66.2382	cell__02	SMALL_065_SOMA_02
296	cell__02	SMALL_065	Astrocytes	0.238201	SMALL_065_PROC_02_03	91.4327	96.7567	cell__01	SMALL_065_PROC_01_02
297	cell__02	SMALL_065	Astrocytes	0.410647	SMALL_065_PROC_02_03	5.8406	72.9066	cell__01	SMALL_065_PROC_01_05
298	cell__02	SMALL_065	Astrocytes	1	SMALL_065_PROC_02_03	0	0	cell__02	SMALL_065_PROC_02_03
299	cell__02	SMALL_065	Astrocytes	-0.0289231	SMALL_065_PROC_02_03	49.0036	65.1471	cell__03	SMALL_065_PROC_03_01
300	cell__02	SMALL_065	Astrocytes	0.242459	SMALL_065_PROC_02_03	95.4327	55.3683	cell__03	SMALL_065_PROC_03_07
301	cell__02	SMALL_065	Astrocytes	0.306859	SMALL_065_PROC_02_03	95.4327	49.3822	cell__03	SMALL_065_PROC_03_09
302	cell__02	SMALL_065	Astrocytes	0.596947	SMALL_065_PROC_02_03	3.68272	12.5301	cell__02	SMALL_065_SOMA_02
303	cell__03	SMALL_065	Astrocytes	0.0494473	SMALL_065_PROC_03_01	42.4291	130.293	cell__01	SMALL_065_PROC_01_02
304	cell__03	SMALL_065	Astrocytes	0.0165804	SMALL_065_PROC_03_01	43.163	108.47	cell__01	SMALL_065_PROC_01_05
305	cell__03	SMALL_065	Astrocytes	-0.0289231	SMALL_065_PROC_03_01	49.0036	65.1471	cell__02	SMALL_065_PROC_02_03
306	cell__03	SMALL_065	Astrocytes	1	SMALL_065_PROC_03_01	0	0	cell__03	SMALL_065_PROC_03_01
307	cell__03	SMALL_065	Astrocytes	0.0308463	SMALL_065_PROC_03_01	46.4291	19.8568	cell__03	SMALL_065_PROC_03_07
308	cell__03	SMALL_065	Astrocytes	0.0842666	SMALL_065_PROC_03_01	46.4291	19.0644	cell__03	SMALL_065_PROC_03_09
309	cell__03	SMALL_065	Astrocytes	0.123555	SMALL_065_PROC_03_01	45.3209	57.8672	cell__02	SMALL_065_SOMA_02
310	cell__03	SMALL_065	Astrocytes	0.236543	SMALL_065_PROC_03_07	4	110.604	cell__01	SMALL_065_PROC_01_02
311	cell__03	SMALL_065	Astrocytes	0.243493	SMALL_065_PROC_03_07	89.5921	89.1204	cell__01	SMALL_065_PROC_01_05
312	cell__03	SMALL_065	Astrocytes	0.242459	SMALL_065_PROC_03_07	95.4327	55.3683	cell__02	SMALL_065_PROC_02_03
313	cell__03	SMALL_065	Astrocytes	0.0308463	SMALL_065_PROC_03_07	46.4291	19.8568	cell__03	SMALL_065_PROC_03_01
314	cell__03	SMALL_065	Astrocytes	1	SMALL_065_PROC_03_07	0	0	cell__03	SMALL_065_PROC_03_07
315	cell__03	SMALL_065	Astrocytes	0.221671	SMALL_065_PROC_03_07	7.73884e-17	25.4723	cell__03	SMALL_065_PROC_03_09
316	cell__03	SMALL_065	Astrocytes	0.235471	SMALL_065_PROC_03_07	91.75	45.4214	cell__02	SMALL_065_SOMA_02
317	cell__03	SMALL_065	Astrocytes	0.267217	SMALL_065_PROC_03_09	4	126.657	cell__01	SMALL_065_PROC_01_02
318	cell__03	SMALL_065	Astrocytes	0.312223	SMALL_065_PROC_03_09	89.5921	103.51	cell__01	SMALL_065_PROC_01_05
319	cell__03	SMALL_065	Astrocytes	0.306859	SMALL_065_PROC_03_09	95.4327	49.3822	cell__02	SMALL_065_PROC_02_03
320	cell__03	SMALL_065	Astrocytes	0.0842666	SMALL_065_PROC_03_09	46.4291	19.0644	cell__03	SMALL_065_PROC_03_01
321	cell__03	SMALL_065	Astrocytes	0.221671	SMALL_065_PROC_03_09	7.73884e-17	25.4723	cell__03	SMALL_065_PROC_03_07
322	cell__03	SMALL_065	Astrocytes	1	SMALL_065_PROC_03_09	0	0	cell__03	SMALL_065_PROC_03_09
323	cell__03	SMALL_065	Astrocytes	0.363118	SMALL_065_PROC_03_09	91.75	44.6096	cell__02	SMALL_065_SOMA_02
324	cell__02	SMALL_065	Astrocytes	0.170402	SMALL_065_SOMA_02	87.75	90.2811	cell__01	SMALL_065_PROC_01_02
325	cell__02	SMALL_065	Astrocytes	0.502904	SMALL_065_SOMA_02	2.15788	66.2382	cell__01	SMALL_065_PROC_01_05
326	cell__02	SMALL_065	Astrocytes	0.596947	SMALL_065_SOMA_02	3.68272	12.5301	cell__02	SMALL_065_PROC_02_03
327	cell__02	SMALL_065	Astrocytes	0.123555	SMALL_065_SOMA_02	45.3209	57.8672	cell__03	SMALL_065_PROC_03_01
328	cell__02	SMALL_065	Astrocytes	0.235471	SMALL_065_SOMA_02	91.75	45.4214	cell__03	SMALL_065_PROC_03_07
329	cell__02	SMALL_065	Astrocytes	0.363118	SMALL_065_SOMA_02	91.75	44.6096	cell__03	SMALL_065_PROC_03_09
330	cell__02	SMALL_065	Astrocytes	1	SMALL_065_SOMA_02	0	0	cell__02	SMALL_065_SOMA_02
331	cell__01	SMALL_067	Astrocytes	1	SMALL_067_PROC_01_03	0	0	cell__01	SMALL_067_PROC_01_03
332	cell__01	SMALL_067	Astrocytes	0.0916773	SMALL_067_PROC_01_03	73.7164	19.0851	cell__01	SMALL_067_PROC_01_05
333	cell__01	SMALL_067	Astrocytes	0.188856	SMALL_067_PROC_01_03	47.9877	17.6032	cell__01	SMALL_067_PROC_01_06
334	cell__01	SMALL_067	Astrocytes	0.163893	SMALL_067_PROC_01_03	1.42027	19.9313	cell__01	SMALL_067_PROC_01_08
335	cell__01	SMALL_067	Astrocytes	0.13652	SMALL_067_PROC_01_03	53.895	78.2945	cell__02	SMALL_067_PROC_02_03
336	cell__01	SMALL_067	Astrocytes	0.169025	SMALL_067_PROC_01_03	54.647	95.049	cell__03	SMALL_067_PROC_03_01
337	cell__01	SMALL_067	Astrocytes	0.137067	SMALL_067_PROC_01_03	57.2446	41.664	cell__04	SMALL_067_PROC_04_04
338	cell__01	SMALL_067	Astrocytes	0.230285	SMALL_067_PROC_01_03	19.855	44.9793	cell__04	SMALL_067_PROC_04_06
339	cell__01	SMALL_067	Astrocytes	0.182699	SMALL_067_PROC_01_03	66.145	75.9064	cell__02	SMALL_067_SOMA_02
340	cell__01	SMALL_067	Astrocytes	0.135106	SMALL_067_PROC_01_03	67.395	45.6803	cell__04	SMALL_067_SOMA_04
341	cell__01	SMALL_067	Astrocytes	0.0916773	SMALL_067_PROC_01_05	73.7164	19.0851	cell__01	SMALL_067_PROC_01_03
342	cell__01	SMALL_067	Astrocytes	1	SMALL_067_PROC_01_05	0	0	cell__01	SMALL_067_PROC_01_05
343	cell__01	SMALL_067	Astrocytes	0.353654	SMALL_067_PROC_01_05	25.7287	10.6808	cell__01	SMALL_067_PROC_01_06
344	cell__01	SMALL_067	Astrocytes	0.126147	SMALL_067_PROC_01_05	75.1367	14.6833	cell__01	SMALL_067_PROC_01_08
345	cell__01	SMALL_067	Astrocytes	0.224668	SMALL_067_PROC_01_05	19.8214	70.3861	cell__02	SMALL_067_PROC_02_03
346	cell__01	SMALL_067	Astrocytes	0.361803	SMALL_067_PROC_01_05	19.0694	96.3931	cell__03	SMALL_067_PROC_03_01
347	cell__01	SMALL_067	Astrocytes	0.395894	SMALL_067_PROC_01_05	16.4718	58.4501	cell__04	SMALL_067_PROC_04_04
348	cell__01	SMALL_067	Astrocytes	0.253377	SMALL_067_PROC_01_05	93.5714	60.6497	cell__04	SMALL_067_PROC_04_06
349	cell__01	SMALL_067	Astrocytes	0.319704	SMALL_067_PROC_01_05	7.57143	70	cell__02	SMALL_067_SOMA_02
350	cell__01	SMALL_067	Astrocytes	0.417398	SMALL_067_PROC_01_05	6.32143	63.3581	cell__04	SMALL_067_SOMA_04
351	cell__01	SMALL_067	Astrocytes	0.188856	SMALL_067_PROC_01_06	47.9877	17.6032	cell__01	SMALL_067_PROC_01_03
352	cell__01	SMALL_067	Astrocytes	0.353654	SMALL_067_PROC_01_06	25.7287	10.6808	cell__01	SMALL_067_PROC_01_05
353	cell__01	SMALL_067	Astrocytes	1	SMALL_067_PROC_01_06	0	0	cell__01	SMALL_067_PROC_01_06
354	cell__01	SMALL_067	Astrocytes	0.172861	SMALL_067_PROC_01_06	49.408	4.17224	cell__01	SMALL_067_PROC_01_08
355	cell__01	SMALL_067	Astrocytes	0.370068	SMALL_067_PROC_01_06	5.90727	81.0012	cell__02	SMALL_067_PROC_02_03
356	cell__01	SMALL_067	Astrocytes	0.339625	SMALL_067_PROC_01_06	6.65932	105.405	cell__03	SMALL_067_PROC_03_01
357	cell__01	SMALL_067	Astrocytes	0.457274	SMALL_067_PROC_01_06	9.2569	59.2665	cell__04	SMALL_067_PROC_04_04
358	cell__01	SMALL_067	Astrocytes	0.377869	SMALL_067_PROC_01_06	67.8427	62.4683	cell__04	SMALL_067_PROC_04_06
359	cell__01	SMALL_067	Astrocytes	0.368343	SMALL_067_PROC_01_06	18.1573	80.4178	cell__02	SMALL_067_SOMA_02
360	cell__01	SMALL_067	Astrocytes	0.381987	SMALL_067_PROC_01_06	19.4073	63.1816	cell__04	SMALL_067_SOMA_04
361	cell__01	SMALL_067	Astrocytes	0.163893	SMALL_067_PROC_01_08	1.42027	19.9313	cell__01	SMALL_067_PROC_01_03
362	cell__01	SMALL_067	Astrocytes	0.126147	SMALL_067_PROC_01_08	75.1367	14.6833	cell__01	SMALL_067_PROC_01_05
363	cell__01	SMALL_067	Astrocytes	0.172861	SMALL_067_PROC_01_08	49.408	4.17224	cell__01	SMALL_067_PROC_01_06
364	cell__01	SMALL_067	Astrocytes	1	SMALL_067_PROC_01_08	0	0	cell__01	SMALL_067_PROC_01_08
365	cell__01	SMALL_067	Astrocytes	0.0709388	SMALL_067_PROC_01_08	55.3153	85.0656	cell__02	SMALL_067_PROC_02_03
366	cell__01	SMALL_067	Astrocytes	0.105502	SMALL_067_PROC_01_08	56.0673	109.496	cell__03	SMALL_067_PROC_03_01
367	cell__01	SMALL_067	Astrocytes	0.140528	SMALL_067_PROC_01_08	58.6649	61.3898	cell__04	SMALL_067_PROC_04_04
368	cell__01	SMALL_067	Astrocytes	0.0803104	SMALL_067_PROC_01_08	18.4347	64.8928	cell__04	SMALL_067_PROC_04_06
369	cell__01	SMALL_067	Astrocytes	0.0184291	SMALL_067_PROC_01_08	67.5653	84.5566	cell__02	SMALL_067_SOMA_02
370	cell__01	SMALL_067	Astrocytes	0.119318	SMALL_067_PROC_01_08	68.8153	64.9393	cell__04	SMALL_067_SOMA_04
371	cell__02	SMALL_067	Astrocytes	0.13652	SMALL_067_PROC_02_03	53.895	78.2945	cell__01	SMALL_067_PROC_01_03
372	cell__02	SMALL_067	Astrocytes	0.224668	SMALL_067_PROC_02_03	19.8214	70.3861	cell__01	SMALL_067_PROC_01_05
373	cell__02	SMALL_067	Astrocytes	0.370068	SMALL_067_PROC_02_03	5.90727	81.0012	cell__01	SMALL_067_PROC_01_06
374	cell__02	SMALL_067	Astrocytes	0.0709388	SMALL_067_PROC_02_03	55.3153	85.0656	cell__01	SMALL_067_PROC_01_08
375	cell__02	SMALL_067	Astrocytes	1	SMALL_067_PROC_02_03	0	0	cell__02	SMALL_067_PROC_02_03
376	cell__02	SMALL_067	Astrocytes	0.319732	SMALL_067_PROC_02_03	0.752051	46.7833	cell__03	SMALL_067_PROC_03_01
377	cell__02	SMALL_067	Astrocytes	0.421454	SMALL_067_PROC_02_03	3.34963	86.6656	cell__04	SMALL_067_PROC_04_04
378	cell__02	SMALL_067	Astrocytes	0.388548	SMALL_067_PROC_02_03	73.75	83.0873	cell__04	SMALL_067_PROC_04_06
379	cell__02	SMALL_067	Astrocytes	0.4902	SMALL_067_PROC_02_03	12.25	8.39697	cell__02	SMALL_067_SOMA_02
380	cell__02	SMALL_067	Astrocytes	0.395191	SMALL_067_PROC_02_03	13.5	93.8454	cell__04	SMALL_067_SOMA_04
381	cell__03	SMALL_067	Astrocytes	0.169025	SMALL_067_PROC_03_01	54.647	95.049	cell__01	SMALL_067_PROC_01_03
382	cell__03	SMALL_067	Astrocytes	0.361803	SMALL_067_PROC_03_01	19.0694	96.3931	cell__01	SMALL_067_PROC_01_05
383	cell__03	SMALL_067	Astrocytes	0.339625	SMALL_067_PROC_03_01	6.65932	105.405	cell__01	SMALL_067_PROC_01_06
384	cell__03	SMALL_067	Astrocytes	0.105502	SMALL_067_PROC_03_01	56.0673	109.496	cell__01	SMALL_067_PROC_01_08
385	cell__03	SMALL_067	Astrocytes	0.319732	SMALL_067_PROC_03_01	0.752051	46.7833	cell__02	SMALL_067_PROC_02_03
386	cell__03	SMALL_067	Astrocytes	1	SMALL_067_PROC_03_01	0	0	cell__03	SMALL_067_PROC_03_01
387	cell__03	SMALL_067	Astrocytes	0.383608	SMALL_067_PROC_03_01	2.59758	80.7498	cell__04	SMALL_067_PROC_04_04
388	cell__03	SMALL_067	Astrocytes	0.314686	SMALL_067_PROC_03_01	74.5021	74.919	cell__04	SMALL_067_PROC_04_06
389	cell__03	SMALL_067	Astrocytes	0.49675	SMALL_067_PROC_03_01	11.4979	39.3407	cell__02	SMALL_067_SOMA_02
390	cell__03	SMALL_067	Astrocytes	0.442948	SMALL_067_PROC_03_01	12.7479	86.6401	cell__04	SMALL_067_SOMA_04
391	cell__04	SMALL_067	Astrocytes	0.137067	SMALL_067_PROC_04_04	57.2446	41.664	cell__01	SMALL_067_PROC_01_03
392	cell__04	SMALL_067	Astrocytes	0.395894	SMALL_067_PROC_04_04	16.4718	58.4501	cell__01	SMALL_067_PROC_01_05
393	cell__04	SMALL_067	Astrocytes	0.457274	SMALL_067_PROC_04_04	9.2569	59.2665	cell__01	SMALL_067_PROC_01_06
394	cell__04	SMALL_067	Astrocytes	0.140528	SMALL_067_PROC_04_04	58.6649	61.3898	cell__01	SMALL_067_PROC_01_08
395	cell__04	SMALL_067	Astrocytes	0.421454	SMALL_067_PROC_04_04	3.34963	86.6656	cell__02	SMALL_067_PROC_02_03
396	cell__04	SMALL_067	Astrocytes	0.383608	SMALL_067_PROC_04_04	2.59758	80.7498	cell__03	SMALL_067_PROC_03_01
397	cell__04	SMALL_067	Astrocytes	1	SMALL_067_PROC_04_04	0	0	cell__04	SMALL_067_PROC_04_04
398	cell__04	SMALL_067	Astrocytes	0.386956	SMALL_067_PROC_04_04	77.0996	6.3038	cell__04	SMALL_067_PROC_04_06
399	cell__04	SMALL_067	Astrocytes	0.411348	SMALL_067_PROC_04_04	8.90037	80.6025	cell__02	SMALL_067_SOMA_02
400	cell__04	SMALL_067	Astrocytes	0.533223	SMALL_067_PROC_04_04	10.1504	7.19877	cell__04	SMALL_067_SOMA_04
401	cell__04	SMALL_067	Astrocytes	0.230285	SMALL_067_PROC_04_06	19.855	44.9793	cell__01	SMALL_067_PROC_01_03
402	cell__04	SMALL_067	Astrocytes	0.253377	SMALL_067_PROC_04_06	93.5714	60.6497	cell__01	SMALL_067_PROC_01_05
403	cell__04	SMALL_067	Astrocytes	0.377869	SMALL_067_PROC_04_06	67.8427	62.4683	cell__01	SMALL_067_PROC_01_06
404	cell__04	SMALL_067	Astrocytes	0.0803104	SMALL_067_PROC_04_06	18.4347	64.8928	cell__01	SMALL_067_PROC_01_08
405	cell__04	SMALL_067	Astrocytes	0.388548	SMALL_067_PROC_04_06	73.75	83.0873	cell__02	SMALL_067_PROC_02_03
406	cell__04	SMALL_067	Astrocytes	0.314686	SMALL_067_PROC_04_06	74.5021	74.919	cell__03	SMALL_067_PROC_03_01
407	cell__04	SMALL_067	Astrocytes	0.386956	SMALL_067_PROC_04_06	77.0996	6.3038	cell__04	SMALL_067_PROC_04_04
408	cell__04	SMALL_067	Astrocytes	1	SMALL_067_PROC_04_06	0	0	cell__04	SMALL_067_PROC_04_06
409	cell__04	SMALL_067	Astrocytes	0.430566	SMALL_067_PROC_04_06	86	76.6758	cell__02	SMALL_067_SOMA_02
410	cell__04	SMALL_067	Astrocytes	0.394443	SMALL_067_PROC_04_06	87.25	11.8172	cell__04	SMALL_067_SOMA_04
411	cell__02	SMALL_067	Astrocytes	0.182699	SMALL_067_SOMA_02	66.145	75.9064	cell__01	SMALL_067_PROC_01_03
412	cell__02	SMALL_067	Astrocytes	0.319704	SMALL_067_SOMA_02	7.57143	70	cell__01	SMALL_067_PROC_01_05
413	cell__02	SMALL_067	Astrocytes	0.368343	SMALL_067_SOMA_02	18.1573	80.4178	cell__01	SMALL_067_PROC_01_06
414	cell__02	SMALL_067	Astrocytes	0.0184291	SMALL_067_SOMA_02	67.5653	84.5566	cell__01	SMALL_067_PROC_01_08
415	cell__02	SMALL_067	Astrocytes	0.4902	SMALL_067_SOMA_02	12.25	8.39697	cell__02	SMALL_067_PROC_02_03
416	cell__02	SMALL_067	Astrocytes	0.49675	SMALL_067_SOMA_02	11.4979	39.3407	cell__03	SMALL_067_PROC_03_01
417	cell__02	SMALL_067	Astrocytes	0.411348	SMALL_067_SOMA_02	8.90037	80.6025	cell__04	SMALL_067_PROC_04_04
418	cell__02	SMALL_067	Astrocytes	0.430566	SMALL_067_SOMA_02	86	76.6758	cell__04	SMALL_067_PROC_04_06
419	cell__02	SMALL_067	Astrocytes	1	SMALL_067_SOMA_02	0	0	cell__02	SMALL_067_SOMA_02
420	cell__02	SMALL_067	Astrocytes	0.454513	SMALL_067_SOMA_02	1.25	87.7318	cell__04	SMALL_067_SOMA_04
421	cell__04	SMALL_067	Astrocytes	0.135106	SMALL_067_SOMA_04	67.395	45.6803	cell__01	SMALL_067_PROC_01_03
422	cell__04	SMALL_067	Astrocytes	0.417398	SMALL_067_SOMA_04	6.32143	63.3581	cell__01	SMALL_067_PROC_01_05
423	cell__04	SMALL_067	Astrocytes	0.381987	SMALL_067_SOMA_04	19.4073	63.1816	cell__01	SMALL_067_PROC_01_06
424	cell__04	SMALL_067	Astrocytes	0.119318	SMALL_067_SOMA_04	68.8153	64.9393	cell__01	SMALL_067_PROC_01_08
425	cell__04	SMALL_067	Astrocytes	0.395191	SMALL_067_SOMA_04	13.5	93.8454	cell__02	SMALL_067_PROC_02_03
426	cell__04	SMALL_067	Astrocytes	0.442948	SMALL_067_SOMA_04	12.7479	86.6401	cell__03	SMALL_067_PROC_03_01
427	cell__04	SMALL_067	Astrocytes	0.533223	SMALL_067_SOMA_04	10.1504	7.19877	cell__04	SMALL_067_PROC_04_04
428	cell__04	SMALL_067	Astrocytes	0.394443	SMALL_067_SOMA_04	87.25	11.8172	cell__04	SMALL_067_PROC_04_06
429	cell__04	SMALL_067	Astrocytes	0.454513	SMALL_067_SOMA_04	1.25	87.7318	cell__02	SMALL_067_SOMA_02
430	cell__04	SMALL_067	Astrocytes	1	SMALL_067_SOMA_04	0	0	cell__04	SMALL_067_SOMA_04
431	cell__01	SMALL_068	Astrocytes	1	SMALL_068_PROC_01_01	0	0	cell__01	SMALL_068_PROC_01_01
432	cell__01	SMALL_068	Astrocytes	0.667231	SMALL_068_PROC_01_01	13.5412	12.3911	cell__01	SMALL_068_PROC_01_02
433	cell__01	SMALL_068	Astrocytes	0.589703	SMALL_068_PROC_01_01	26.372	6.60379	cell__01	SMALL_068_PROC_01_04
434	cell__01	SMALL_068	Astrocytes	0.410741	SMALL_068_PROC_01_01	122.044	76.1191	cell__02	SMALL_068_PROC_02_01
435	cell__01	SMALL_068	Astrocytes	0.46094	SMALL_068_PROC_01_01	29.7306	69.1758	cell__03	SMALL_068_PROC_03_01
436	cell__01	SMALL_068	Astrocytes	0.486663	SMALL_068_PROC_01_01	25.7088	75.066	cell__03	SMALL_068_PROC_03_02
437	cell__01	SMALL_068	Astrocytes	0.546447	SMALL_068_PROC_01_01	38.2088	63.4867	cell__03	SMALL_068_PROC_03_06
438	cell__01	SMALL_068	Astrocytes	0.45792	SMALL_068_PROC_01_01	66.9553	58.588	cell__03	SMALL_068_PROC_03_09
439	cell__01	SMALL_068	Astrocytes	0.107804	SMALL_068_PROC_01_01	67.7271	118.828	cell__04	SMALL_068_PROC_04_01
440	cell__01	SMALL_068	Astrocytes	0.121065	SMALL_068_PROC_01_01	72.6169	110.825	cell__04	SMALL_068_PROC_04_04
441	cell__01	SMALL_068	Astrocytes	0.335469	SMALL_068_PROC_01_01	67.8489	98.2914	cell__05	SMALL_068_PROC_05_01
442	cell__01	SMALL_068	Astrocytes	0.613819	SMALL_068_PROC_01_01	9.95885	88.9638	cell__05	SMALL_068_PROC_05_02
443	cell__01	SMALL_068	Astrocytes	0.425228	SMALL_068_PROC_01_01	67.8588	102.593	cell__05	SMALL_068_PROC_05_04
444	cell__01	SMALL_068	Astrocytes	0.0338334	SMALL_068_PROC_01_01	63.3793	143.976	cell__06	SMALL_068_PROC_06_02
445	cell__01	SMALL_068	Astrocytes	0.76731	SMALL_068_PROC_01_01	8.27768	9.92331	cell__01	SMALL_068_SOMA_01
446	cell__01	SMALL_068	Astrocytes	0.458622	SMALL_068_PROC_01_01	0.0411539	69.9318	cell__03	SMALL_068_SOMA_03
447	cell__01	SMALL_068	Astrocytes	0.120886	SMALL_068_PROC_01_01	67.4588	126.688	cell__04	SMALL_068_SOMA_04
448	cell__01	SMALL_068	Astrocytes	0.667231	SMALL_068_PROC_01_02	13.5412	12.3911	cell__01	SMALL_068_PROC_01_01
449	cell__01	SMALL_068	Astrocytes	1	SMALL_068_PROC_01_02	0	0	cell__01	SMALL_068_PROC_01_02
450	cell__01	SMALL_068	Astrocytes	0.535492	SMALL_068_PROC_01_02	39.9132	14.365	cell__01	SMALL_068_PROC_01_04
451	cell__01	SMALL_068	Astrocytes	0.4469	SMALL_068_PROC_01_02	135.585	64.5769	cell__02	SMALL_068_PROC_02_01
452	cell__01	SMALL_068	Astrocytes	0.438562	SMALL_068_PROC_01_02	43.2717	69.2842	cell__03	SMALL_068_PROC_03_01
453	cell__01	SMALL_068	Astrocytes	0.47716	SMALL_068_PROC_01_02	39.25	75.4541	cell__03	SMALL_068_PROC_03_02
454	cell__01	SMALL_068	Astrocytes	0.487392	SMALL_068_PROC_01_02	51.75	65.8681	cell__03	SMALL_068_PROC_03_06
455	cell__01	SMALL_068	Astrocytes	0.422423	SMALL_068_PROC_01_02	80.4965	60.4648	cell__03	SMALL_068_PROC_03_09
456	cell__01	SMALL_068	Astrocytes	0.102603	SMALL_068_PROC_01_02	81.2682	112.876	cell__04	SMALL_068_PROC_04_01
457	cell__01	SMALL_068	Astrocytes	0.0917731	SMALL_068_PROC_01_02	86.1581	105.212	cell__04	SMALL_068_PROC_04_04
458	cell__01	SMALL_068	Astrocytes	0.272065	SMALL_068_PROC_01_02	81.3901	101.278	cell__05	SMALL_068_PROC_05_01
459	cell__01	SMALL_068	Astrocytes	0.562307	SMALL_068_PROC_01_02	23.5	92.3219	cell__05	SMALL_068_PROC_05_02
460	cell__01	SMALL_068	Astrocytes	0.376576	SMALL_068_PROC_01_02	81.3999	104.526	cell__05	SMALL_068_PROC_05_04
461	cell__01	SMALL_068	Astrocytes	0.0365319	SMALL_068_PROC_01_02	76.9204	139.641	cell__06	SMALL_068_PROC_06_02
462	cell__01	SMALL_068	Astrocytes	0.737836	SMALL_068_PROC_01_02	5.26347	8.8025	cell__01	SMALL_068_SOMA_01
463	cell__01	SMALL_068	Astrocytes	0.413699	SMALL_068_PROC_01_02	13.5	71.5745	cell__03	SMALL_068_SOMA_03
464	cell__01	SMALL_068	Astrocytes	0.100752	SMALL_068_PROC_01_02	81	120.962	cell__04	SMALL_068_SOMA_04
465	cell__01	SMALL_068	Astrocytes	0.589703	SMALL_068_PROC_01_04	26.372	6.60379	cell__01	SMALL_068_PROC_01_01
466	cell__01	SMALL_068	Astrocytes	0.535492	SMALL_068_PROC_01_04	39.9132	14.365	cell__01	SMALL_068_PROC_01_02
467	cell__01	SMALL_068	Astrocytes	1	SMALL_068_PROC_01_04	0	0	cell__01	SMALL_068_PROC_01_04
468	cell__01	SMALL_068	Astrocytes	0.367328	SMALL_068_PROC_01_04	95.672	74.5308	cell__02	SMALL_068_PROC_02_01
469	cell__01	SMALL_068	Astrocytes	0.348338	SMALL_068_PROC_01_04	3.35857	62.6406	cell__03	SMALL_068_PROC_03_01
470	cell__01	SMALL_068	Astrocytes	0.410479	SMALL_068_PROC_01_04	0.663179	68.504	cell__03	SMALL_068_PROC_03_02
471	cell__01	SMALL_068	Astrocytes	0.434185	SMALL_068_PROC_01_04	11.8368	56.8895	cell__03	SMALL_068_PROC_03_06
472	cell__01	SMALL_068	Astrocytes	0.423883	SMALL_068_PROC_01_04	40.5833	51.9845	cell__03	SMALL_068_PROC_03_09
473	cell__01	SMALL_068	Astrocytes	0.0831837	SMALL_068_PROC_01_04	41.355	113.453	cell__04	SMALL_068_PROC_04_01
474	cell__01	SMALL_068	Astrocytes	0.133059	SMALL_068_PROC_01_04	46.2449	105.351	cell__04	SMALL_068_PROC_04_04
475	cell__01	SMALL_068	Astrocytes	0.325115	SMALL_068_PROC_01_04	41.4769	91.7441	cell__05	SMALL_068_PROC_05_01
476	cell__01	SMALL_068	Astrocytes	0.549297	SMALL_068_PROC_01_04	16.4132	82.4419	cell__05	SMALL_068_PROC_05_02
477	cell__01	SMALL_068	Astrocytes	0.44966	SMALL_068_PROC_01_04	41.4867	95.9948	cell__05	SMALL_068_PROC_05_04
478	cell__01	SMALL_068	Astrocytes	0.0221472	SMALL_068_PROC_01_04	37.0072	138.073	cell__06	SMALL_068_PROC_06_02
479	cell__01	SMALL_068	Astrocytes	0.646687	SMALL_068_PROC_01_04	34.6497	7.42445	cell__01	SMALL_068_SOMA_01
480	cell__01	SMALL_068	Astrocytes	0.286076	SMALL_068_PROC_01_04	26.4132	63.3284	cell__03	SMALL_068_SOMA_03
481	cell__01	SMALL_068	Astrocytes	0.0829192	SMALL_068_PROC_01_04	41.0868	121.22	cell__04	SMALL_068_SOMA_04
482	cell__02	SMALL_068	Astrocytes	0.410741	SMALL_068_PROC_02_01	122.044	76.1191	cell__01	SMALL_068_PROC_01_01
483	cell__02	SMALL_068	Astrocytes	0.4469	SMALL_068_PROC_02_01	135.585	64.5769	cell__01	SMALL_068_PROC_01_02
484	cell__02	SMALL_068	Astrocytes	0.367328	SMALL_068_PROC_02_01	95.672	74.5308	cell__01	SMALL_068_PROC_01_04
485	cell__02	SMALL_068	Astrocytes	1	SMALL_068_PROC_02_01	0	0	cell__02	SMALL_068_PROC_02_01
486	cell__02	SMALL_068	Astrocytes	0.186401	SMALL_068_PROC_02_01	92.3134	79.1344	cell__03	SMALL_068_PROC_03_01
487	cell__02	SMALL_068	Astrocytes	0.199468	SMALL_068_PROC_02_01	96.3352	84.0019	cell__03	SMALL_068_PROC_03_02
488	cell__02	SMALL_068	Astrocytes	0.323396	SMALL_068_PROC_02_01	83.8352	86.5905	cell__03	SMALL_068_PROC_03_06
489	cell__02	SMALL_068	Astrocytes	0.0876412	SMALL_068_PROC_02_01	55.0887	81.5334	cell__03	SMALL_068_PROC_03_09
490	cell__02	SMALL_068	Astrocytes	-0.0883229	SMALL_068_PROC_02_01	54.3169	76.6137	cell__04	SMALL_068_PROC_04_01
491	cell__02	SMALL_068	Astrocytes	-0.141006	SMALL_068_PROC_02_01	49.4271	72.5742	cell__04	SMALL_068_PROC_04_04
492	cell__02	SMALL_068	Astrocytes	0.229236	SMALL_068_PROC_02_01	54.1951	114.409	cell__05	SMALL_068_PROC_05_01
493	cell__02	SMALL_068	Astrocytes	0.35302	SMALL_068_PROC_02_01	112.085	109.114	cell__05	SMALL_068_PROC_05_02
494	cell__02	SMALL_068	Astrocytes	0.208644	SMALL_068_PROC_02_01	54.1852	111.996	cell__05	SMALL_068_PROC_05_04
495	cell__02	SMALL_068	Astrocytes	-0.0428953	SMALL_068_PROC_02_01	58.6647	108.404	cell__06	SMALL_068_PROC_06_02
496	cell__02	SMALL_068	Astrocytes	0.508842	SMALL_068_PROC_02_01	130.322	67.2751	cell__01	SMALL_068_SOMA_01
497	cell__02	SMALL_068	Astrocytes	0.474418	SMALL_068_PROC_02_01	122.085	87.0616	cell__03	SMALL_068_SOMA_03
498	cell__02	SMALL_068	Astrocytes	-0.0762301	SMALL_068_PROC_02_01	54.5852	84.5901	cell__04	SMALL_068_SOMA_04
499	cell__03	SMALL_068	Astrocytes	0.46094	SMALL_068_PROC_03_01	29.7306	69.1758	cell__01	SMALL_068_PROC_01_01
500	cell__03	SMALL_068	Astrocytes	0.438562	SMALL_068_PROC_03_01	43.2717	69.2842	cell__01	SMALL_068_PROC_01_02
501	cell__03	SMALL_068	Astrocytes	0.348338	SMALL_068_PROC_03_01	3.35857	62.6406	cell__01	SMALL_068_PROC_01_04
502	cell__03	SMALL_068	Astrocytes	0.186401	SMALL_068_PROC_03_01	92.3134	79.1344	cell__02	SMALL_068_PROC_02_01
503	cell__03	SMALL_068	Astrocytes	1	SMALL_068_PROC_03_01	0	0	cell__03	SMALL_068_PROC_03_01
504	cell__03	SMALL_068	Astrocytes	0.751504	SMALL_068_PROC_03_01	4.02175	6.268	cell__03	SMALL_068_PROC_03_02
505	cell__03	SMALL_068	Astrocytes	0.493229	SMALL_068_PROC_03_01	8.47825	13.1573	cell__03	SMALL_068_PROC_03_06
506	cell__03	SMALL_068	Astrocytes	0.403316	SMALL_068_PROC_03_01	37.2247	13.3981	cell__03	SMALL_068_PROC_03_09
507	cell__03	SMALL_068	Astrocytes	0.222831	SMALL_068_PROC_03_01	37.9965	64.9765	cell__04	SMALL_068_PROC_04_01
508	cell__03	SMALL_068	Astrocytes	0.281799	SMALL_068_PROC_03_01	42.8863	56.508	cell__04	SMALL_068_PROC_04_04
509	cell__03	SMALL_068	Astrocytes	0.222589	SMALL_068_PROC_03_01	38.1183	36.2971	cell__05	SMALL_068_PROC_05_01
510	cell__03	SMALL_068	Astrocytes	0.462726	SMALL_068_PROC_03_01	19.7717	30.0262	cell__05	SMALL_068_PROC_05_02
511	cell__03	SMALL_068	Astrocytes	0.35041	SMALL_068_PROC_03_01	38.1282	36.6252	cell__05	SMALL_068_PROC_05_04
512	cell__03	SMALL_068	Astrocytes	0.110826	SMALL_068_PROC_03_01	33.6487	81.1693	cell__06	SMALL_068_PROC_06_02
513	cell__03	SMALL_068	Astrocytes	0.447904	SMALL_068_PROC_03_01	38.0083	61.9755	cell__01	SMALL_068_SOMA_01
514	cell__03	SMALL_068	Astrocytes	0.409428	SMALL_068_PROC_03_01	29.7717	8.82157	cell__03	SMALL_068_SOMA_03
515	cell__03	SMALL_068	Astrocytes	0.189496	SMALL_068_PROC_03_01	37.7283	70.7272	cell__04	SMALL_068_SOMA_04
516	cell__03	SMALL_068	Astrocytes	0.486663	SMALL_068_PROC_03_02	25.7088	75.066	cell__01	SMALL_068_PROC_01_01
517	cell__03	SMALL_068	Astrocytes	0.47716	SMALL_068_PROC_03_02	39.25	75.4541	cell__01	SMALL_068_PROC_01_02
518	cell__03	SMALL_068	Astrocytes	0.410479	SMALL_068_PROC_03_02	0.663179	68.504	cell__01	SMALL_068_PROC_01_04
519	cell__03	SMALL_068	Astrocytes	0.199468	SMALL_068_PROC_03_02	96.3352	84.0019	cell__02	SMALL_068_PROC_02_01
520	cell__03	SMALL_068	Astrocytes	0.751504	SMALL_068_PROC_03_02	4.02175	6.268	cell__03	SMALL_068_PROC_03_01
521	cell__03	SMALL_068	Astrocytes	1	SMALL_068_PROC_03_02	0	0	cell__03	SMALL_068_PROC_03_02
522	cell__03	SMALL_068	Astrocytes	0.526584	SMALL_068_PROC_03_02	12.5	15.5056	cell__03	SMALL_068_PROC_03_06
523	cell__03	SMALL_068	Astrocytes	0.464408	SMALL_068_PROC_03_02	41.2465	17.7445	cell__03	SMALL_068_PROC_03_09
524	cell__03	SMALL_068	Astrocytes	0.218361	SMALL_068_PROC_03_02	42.0182	63.7726	cell__04	SMALL_068_PROC_04_01
525	cell__03	SMALL_068	Astrocytes	0.336512	SMALL_068_PROC_03_02	46.9081	55.4859	cell__04	SMALL_068_PROC_04_04
526	cell__03	SMALL_068	Astrocytes	0.356985	SMALL_068_PROC_03_02	42.1401	30.6779	cell__05	SMALL_068_PROC_05_01
527	cell__03	SMALL_068	Astrocytes	0.516956	SMALL_068_PROC_03_02	15.75	25.2803	cell__05	SMALL_068_PROC_05_02
528	cell__03	SMALL_068	Astrocytes	0.500373	SMALL_068_PROC_03_02	42.1499	30.4481	cell__05	SMALL_068_PROC_05_04
529	cell__03	SMALL_068	Astrocytes	0.0720477	SMALL_068_PROC_03_02	37.6704	77.6923	cell__06	SMALL_068_PROC_06_02
530	cell__03	SMALL_068	Astrocytes	0.509741	SMALL_068_PROC_03_02	33.9865	68.0522	cell__01	SMALL_068_SOMA_01
531	cell__03	SMALL_068	Astrocytes	0.398952	SMALL_068_PROC_03_02	25.75	8.6843	cell__03	SMALL_068_SOMA_03
532	cell__03	SMALL_068	Astrocytes	0.139387	SMALL_068_PROC_03_02	41.75	68.9496	cell__04	SMALL_068_SOMA_04
533	cell__03	SMALL_068	Astrocytes	0.546447	SMALL_068_PROC_03_06	38.2088	63.4867	cell__01	SMALL_068_PROC_01_01
534	cell__03	SMALL_068	Astrocytes	0.487392	SMALL_068_PROC_03_06	51.75	65.8681	cell__01	SMALL_068_PROC_01_02
535	cell__03	SMALL_068	Astrocytes	0.434185	SMALL_068_PROC_03_06	11.8368	56.8895	cell__01	SMALL_068_PROC_01_04
536	cell__03	SMALL_068	Astrocytes	0.323396	SMALL_068_PROC_03_06	83.8352	86.5905	cell__02	SMALL_068_PROC_02_01
537	cell__03	SMALL_068	Astrocytes	0.493229	SMALL_068_PROC_03_06	8.47825	13.1573	cell__03	SMALL_068_PROC_03_01
538	cell__03	SMALL_068	Astrocytes	0.526584	SMALL_068_PROC_03_06	12.5	15.5056	cell__03	SMALL_068_PROC_03_02
539	cell__03	SMALL_068	Astrocytes	1	SMALL_068_PROC_03_06	0	0	cell__03	SMALL_068_PROC_03_06
540	cell__03	SMALL_068	Astrocytes	0.617151	SMALL_068_PROC_03_06	28.7465	5.77676	cell__03	SMALL_068_PROC_03_09
541	cell__03	SMALL_068	Astrocytes	0.239555	SMALL_068_PROC_03_06	29.5182	78.107	cell__04	SMALL_068_PROC_04_01
542	cell__03	SMALL_068	Astrocytes	0.240593	SMALL_068_PROC_03_06	34.4081	69.653	cell__04	SMALL_068_PROC_04_04
543	cell__03	SMALL_068	Astrocytes	0.308179	SMALL_068_PROC_03_06	29.6401	35.4364	cell__05	SMALL_068_PROC_05_01
544	cell__03	SMALL_068	Astrocytes	0.544023	SMALL_068_PROC_03_06	28.25	26.7746	cell__05	SMALL_068_PROC_05_02
545	cell__03	SMALL_068	Astrocytes	0.43865	SMALL_068_PROC_03_06	29.6499	39.106	cell__05	SMALL_068_PROC_05_04
546	cell__03	SMALL_068	Astrocytes	0.128787	SMALL_068_PROC_03_06	25.1704	93.1937	cell__06	SMALL_068_PROC_06_02
547	cell__03	SMALL_068	Astrocytes	0.525637	SMALL_068_PROC_03_06	46.4865	57.7361	cell__01	SMALL_068_SOMA_01
548	cell__03	SMALL_068	Astrocytes	0.663808	SMALL_068_PROC_03_06	38.25	7.34294	cell__03	SMALL_068_SOMA_03
549	cell__03	SMALL_068	Astrocytes	0.201795	SMALL_068_PROC_03_06	29.25	83.7434	cell__04	SMALL_068_SOMA_04
550	cell__03	SMALL_068	Astrocytes	0.45792	SMALL_068_PROC_03_09	66.9553	58.588	cell__01	SMALL_068_PROC_01_01
551	cell__03	SMALL_068	Astrocytes	0.422423	SMALL_068_PROC_03_09	80.4965	60.4648	cell__01	SMALL_068_PROC_01_02
552	cell__03	SMALL_068	Astrocytes	0.423883	SMALL_068_PROC_03_09	40.5833	51.9845	cell__01	SMALL_068_PROC_01_04
553	cell__03	SMALL_068	Astrocytes	0.0876412	SMALL_068_PROC_03_09	55.0887	81.5334	cell__02	SMALL_068_PROC_02_01
554	cell__03	SMALL_068	Astrocytes	0.403316	SMALL_068_PROC_03_09	37.2247	13.3981	cell__03	SMALL_068_PROC_03_01
555	cell__03	SMALL_068	Astrocytes	0.464408	SMALL_068_PROC_03_09	41.2465	17.7445	cell__03	SMALL_068_PROC_03_02
556	cell__03	SMALL_068	Astrocytes	0.617151	SMALL_068_PROC_03_09	28.7465	5.77676	cell__03	SMALL_068_PROC_03_06
557	cell__03	SMALL_068	Astrocytes	1	SMALL_068_PROC_03_09	0	0	cell__03	SMALL_068_PROC_03_09
558	cell__03	SMALL_068	Astrocytes	0.336165	SMALL_068_PROC_03_09	0.771771	77.6271	cell__04	SMALL_068_PROC_04_01
559	cell__03	SMALL_068	Astrocytes	0.401123	SMALL_068_PROC_03_09	5.66162	69.0876	cell__04	SMALL_068_PROC_04_04
560	cell__03	SMALL_068	Astrocytes	0.329229	SMALL_068_PROC_03_09	0.893604	40.9935	cell__05	SMALL_068_PROC_05_01
561	cell__03	SMALL_068	Astrocytes	0.545439	SMALL_068_PROC_03_09	56.9965	32.4891	cell__05	SMALL_068_PROC_05_02
562	cell__03	SMALL_068	Astrocytes	0.472647	SMALL_068_PROC_03_09	0.903455	44.1691	cell__05	SMALL_068_PROC_05_04
563	cell__03	SMALL_068	Astrocytes	0.14595	SMALL_068_PROC_03_09	3.57605	94.5667	cell__06	SMALL_068_PROC_06_02
564	cell__03	SMALL_068	Astrocytes	0.419573	SMALL_068_PROC_03_09	75.233	52.4643	cell__01	SMALL_068_SOMA_01
565	cell__03	SMALL_068	Astrocytes	0.290356	SMALL_068_PROC_03_09	66.9965	11.345	cell__03	SMALL_068_SOMA_03
566	cell__03	SMALL_068	Astrocytes	0.269585	SMALL_068_PROC_03_09	0.503545	83.6898	cell__04	SMALL_068_SOMA_04
567	cell__04	SMALL_068	Astrocytes	0.107804	SMALL_068_PROC_04_01	67.7271	118.828	cell__01	SMALL_068_PROC_01_01
568	cell__04	SMALL_068	Astrocytes	0.102603	SMALL_068_PROC_04_01	81.2682	112.876	cell__01	SMALL_068_PROC_01_02
569	cell__04	SMALL_068	Astrocytes	0.0831837	SMALL_068_PROC_04_01	41.355	113.453	cell__01	SMALL_068_PROC_01_04
570	cell__04	SMALL_068	Astrocytes	-0.0883229	SMALL_068_PROC_04_01	54.3169	76.6137	cell__02	SMALL_068_PROC_02_01
571	cell__04	SMALL_068	Astrocytes	0.222831	SMALL_068_PROC_04_01	37.9965	64.9765	cell__03	SMALL_068_PROC_03_01
572	cell__04	SMALL_068	Astrocytes	0.218361	SMALL_068_PROC_04_01	42.0182	63.7726	cell__03	SMALL_068_PROC_03_02
573	cell__04	SMALL_068	Astrocytes	0.239555	SMALL_068_PROC_04_01	29.5182	78.107	cell__03	SMALL_068_PROC_03_06
574	cell__04	SMALL_068	Astrocytes	0.336165	SMALL_068_PROC_04_01	0.771771	77.6271	cell__03	SMALL_068_PROC_03_09
575	cell__04	SMALL_068	Astrocytes	1	SMALL_068_PROC_04_01	0	0	cell__04	SMALL_068_PROC_04_01
576	cell__04	SMALL_068	Astrocytes	0.799254	SMALL_068_PROC_04_01	4.88985	8.57333	cell__04	SMALL_068_PROC_04_04
577	cell__04	SMALL_068	Astrocytes	0.129117	SMALL_068_PROC_04_01	0.121832	79.8495	cell__05	SMALL_068_PROC_05_01
578	cell__04	SMALL_068	Astrocytes	0.142299	SMALL_068_PROC_04_01	57.7682	81.5006	cell__05	SMALL_068_PROC_05_02
579	cell__04	SMALL_068	Astrocytes	0.250623	SMALL_068_PROC_04_01	0.131683	71.8128	cell__05	SMALL_068_PROC_05_04
580	cell__04	SMALL_068	Astrocytes	0.845041	SMALL_068_PROC_04_01	4.34782	31.8331	cell__06	SMALL_068_PROC_06_02
581	cell__04	SMALL_068	Astrocytes	0.100256	SMALL_068_PROC_04_01	76.0048	109.219	cell__01	SMALL_068_SOMA_01
582	cell__04	SMALL_068	Astrocytes	0.0428319	SMALL_068_PROC_04_01	67.7682	72.3038	cell__03	SMALL_068_SOMA_03
583	cell__04	SMALL_068	Astrocytes	0.922166	SMALL_068_PROC_04_01	0.268226	8.35617	cell__04	SMALL_068_SOMA_04
584	cell__04	SMALL_068	Astrocytes	0.121065	SMALL_068_PROC_04_04	72.6169	110.825	cell__01	SMALL_068_PROC_01_01
585	cell__04	SMALL_068	Astrocytes	0.0917731	SMALL_068_PROC_04_04	86.1581	105.212	cell__01	SMALL_068_PROC_01_02
586	cell__04	SMALL_068	Astrocytes	0.133059	SMALL_068_PROC_04_04	46.2449	105.351	cell__01	SMALL_068_PROC_01_04
587	cell__04	SMALL_068	Astrocytes	-0.141006	SMALL_068_PROC_04_04	49.4271	72.5742	cell__02	SMALL_068_PROC_02_01
588	cell__04	SMALL_068	Astrocytes	0.281799	SMALL_068_PROC_04_04	42.8863	56.508	cell__03	SMALL_068_PROC_03_01
589	cell__04	SMALL_068	Astrocytes	0.336512	SMALL_068_PROC_04_04	46.9081	55.4859	cell__03	SMALL_068_PROC_03_02
590	cell__04	SMALL_068	Astrocytes	0.240593	SMALL_068_PROC_04_04	34.4081	69.653	cell__03	SMALL_068_PROC_03_06
591	cell__04	SMALL_068	Astrocytes	0.401123	SMALL_068_PROC_04_04	5.66162	69.0876	cell__03	SMALL_068_PROC_03_09
592	cell__04	SMALL_068	Astrocytes	0.799254	SMALL_068_PROC_04_04	4.88985	8.57333	cell__04	SMALL_068_PROC_04_01
593	cell__04	SMALL_068	Astrocytes	1	SMALL_068_PROC_04_04	0	0	cell__04	SMALL_068_PROC_04_04
594	cell__04	SMALL_068	Astrocytes	0.270851	SMALL_068_PROC_04_04	4.76802	72.9862	cell__05	SMALL_068_PROC_05_01
595	cell__04	SMALL_068	Astrocytes	0.191242	SMALL_068_PROC_04_04	62.6581	74.0554	cell__05	SMALL_068_PROC_05_02
596	cell__04	SMALL_068	Astrocytes	0.389199	SMALL_068_PROC_04_04	4.75817	65.3626	cell__05	SMALL_068_PROC_05_04
597	cell__04	SMALL_068	Astrocytes	0.662012	SMALL_068_PROC_04_04	9.23767	36.5851	cell__06	SMALL_068_PROC_06_02
598	cell__04	SMALL_068	Astrocytes	0.0998467	SMALL_068_PROC_04_04	80.8946	101.291	cell__01	SMALL_068_SOMA_01
599	cell__04	SMALL_068	Astrocytes	-0.0101349	SMALL_068_PROC_04_04	72.6581	63.9593	cell__03	SMALL_068_SOMA_03
600	cell__04	SMALL_068	Astrocytes	0.704103	SMALL_068_PROC_04_04	5.15808	15.8693	cell__04	SMALL_068_SOMA_04
601	cell__05	SMALL_068	Astrocytes	0.335469	SMALL_068_PROC_05_01	67.8489	98.2914	cell__01	SMALL_068_PROC_01_01
602	cell__05	SMALL_068	Astrocytes	0.272065	SMALL_068_PROC_05_01	81.3901	101.278	cell__01	SMALL_068_PROC_01_02
603	cell__05	SMALL_068	Astrocytes	0.325115	SMALL_068_PROC_05_01	41.4769	91.7441	cell__01	SMALL_068_PROC_01_04
604	cell__05	SMALL_068	Astrocytes	0.229236	SMALL_068_PROC_05_01	54.1951	114.409	cell__02	SMALL_068_PROC_02_01
605	cell__05	SMALL_068	Astrocytes	0.222589	SMALL_068_PROC_05_01	38.1183	36.2971	cell__03	SMALL_068_PROC_03_01
606	cell__05	SMALL_068	Astrocytes	0.356985	SMALL_068_PROC_05_01	42.1401	30.6779	cell__03	SMALL_068_PROC_03_02
607	cell__05	SMALL_068	Astrocytes	0.308179	SMALL_068_PROC_05_01	29.6401	35.4364	cell__03	SMALL_068_PROC_03_06
608	cell__05	SMALL_068	Astrocytes	0.329229	SMALL_068_PROC_05_01	0.893604	40.9935	cell__03	SMALL_068_PROC_03_09
609	cell__05	SMALL_068	Astrocytes	0.129117	SMALL_068_PROC_05_01	0.121832	79.8495	cell__04	SMALL_068_PROC_04_01
610	cell__05	SMALL_068	Astrocytes	0.270851	SMALL_068_PROC_05_01	4.76802	72.9862	cell__04	SMALL_068_PROC_04_04
611	cell__05	SMALL_068	Astrocytes	1	SMALL_068_PROC_05_01	0	0	cell__05	SMALL_068_PROC_05_01
612	cell__05	SMALL_068	Astrocytes	0.429819	SMALL_068_PROC_05_01	57.8901	9.62225	cell__05	SMALL_068_PROC_05_02
613	cell__05	SMALL_068	Astrocytes	0.670268	SMALL_068_PROC_05_01	0.00985098	9.59435	cell__05	SMALL_068_PROC_05_04
614	cell__05	SMALL_068	Astrocytes	0.0973352	SMALL_068_PROC_05_01	4.46965	82.0205	cell__06	SMALL_068_PROC_06_02
615	cell__05	SMALL_068	Astrocytes	0.3665	SMALL_068_PROC_05_01	76.1266	93.0578	cell__01	SMALL_068_SOMA_01
616	cell__05	SMALL_068	Astrocytes	0.0448535	SMALL_068_PROC_05_01	67.8901	30.5512	cell__03	SMALL_068_SOMA_03
617	cell__05	SMALL_068	Astrocytes	0.0821207	SMALL_068_PROC_05_01	0.390058	82.3121	cell__04	SMALL_068_SOMA_04
618	cell__05	SMALL_068	Astrocytes	0.613819	SMALL_068_PROC_05_02	9.95885	88.9638	cell__01	SMALL_068_PROC_01_01
619	cell__05	SMALL_068	Astrocytes	0.562307	SMALL_068_PROC_05_02	23.5	92.3219	cell__01	SMALL_068_PROC_01_02
620	cell__05	SMALL_068	Astrocytes	0.549297	SMALL_068_PROC_05_02	16.4132	82.4419	cell__01	SMALL_068_PROC_01_04
621	cell__05	SMALL_068	Astrocytes	0.35302	SMALL_068_PROC_05_02	112.085	109.114	cell__02	SMALL_068_PROC_02_01
622	cell__05	SMALL_068	Astrocytes	0.462726	SMALL_068_PROC_05_02	19.7717	30.0262	cell__03	SMALL_068_PROC_03_01
623	cell__05	SMALL_068	Astrocytes	0.516956	SMALL_068_PROC_05_02	15.75	25.2803	cell__03	SMALL_068_PROC_03_02
624	cell__05	SMALL_068	Astrocytes	0.544023	SMALL_068_PROC_05_02	28.25	26.7746	cell__03	SMALL_068_PROC_03_06
625	cell__05	SMALL_068	Astrocytes	0.545439	SMALL_068_PROC_05_02	56.9965	32.4891	cell__03	SMALL_068_PROC_03_09
626	cell__05	SMALL_068	Astrocytes	0.142299	SMALL_068_PROC_05_02	57.7682	81.5006	cell__04	SMALL_068_PROC_04_01
627	cell__05	SMALL_068	Astrocytes	0.191242	SMALL_068_PROC_05_02	62.6581	74.0554	cell__04	SMALL_068_PROC_04_04
628	cell__05	SMALL_068	Astrocytes	0.429819	SMALL_068_PROC_05_02	57.8901	9.62225	cell__05	SMALL_068_PROC_05_01
629	cell__05	SMALL_068	Astrocytes	1	SMALL_068_PROC_05_02	0	0	cell__05	SMALL_068_PROC_05_02
630	cell__05	SMALL_068	Astrocytes	0.591787	SMALL_068_PROC_05_02	57.8999	17.2475	cell__05	SMALL_068_PROC_05_04
631	cell__05	SMALL_068	Astrocytes	0.070503	SMALL_068_PROC_05_02	53.4204	87.1105	cell__06	SMALL_068_PROC_06_02
632	cell__05	SMALL_068	Astrocytes	0.631233	SMALL_068_PROC_05_02	18.2365	83.992	cell__01	SMALL_068_SOMA_01
633	cell__05	SMALL_068	Astrocytes	0.325527	SMALL_068_PROC_05_02	10	22.9346	cell__03	SMALL_068_SOMA_03
634	cell__05	SMALL_068	Astrocytes	0.119929	SMALL_068_PROC_05_02	57.5	84.8587	cell__04	SMALL_068_SOMA_04
635	cell__05	SMALL_068	Astrocytes	0.425228	SMALL_068_PROC_05_04	67.8588	102.593	cell__01	SMALL_068_PROC_01_01
636	cell__05	SMALL_068	Astrocytes	0.376576	SMALL_068_PROC_05_04	81.3999	104.526	cell__01	SMALL_068_PROC_01_02
637	cell__05	SMALL_068	Astrocytes	0.44966	SMALL_068_PROC_05_04	41.4867	95.9948	cell__01	SMALL_068_PROC_01_04
638	cell__05	SMALL_068	Astrocytes	0.208644	SMALL_068_PROC_05_04	54.1852	111.996	cell__02	SMALL_068_PROC_02_01
639	cell__05	SMALL_068	Astrocytes	0.35041	SMALL_068_PROC_05_04	38.1282	36.6252	cell__03	SMALL_068_PROC_03_01
640	cell__05	SMALL_068	Astrocytes	0.500373	SMALL_068_PROC_05_04	42.1499	30.4481	cell__03	SMALL_068_PROC_03_02
641	cell__05	SMALL_068	Astrocytes	0.43865	SMALL_068_PROC_05_04	29.6499	39.106	cell__03	SMALL_068_PROC_03_06
642	cell__05	SMALL_068	Astrocytes	0.472647	SMALL_068_PROC_05_04	0.903455	44.1691	cell__03	SMALL_068_PROC_03_09
643	cell__05	SMALL_068	Astrocytes	0.250623	SMALL_068_PROC_05_04	0.131683	71.8128	cell__04	SMALL_068_PROC_04_01
644	cell__05	SMALL_068	Astrocytes	0.389199	SMALL_068_PROC_05_04	4.75817	65.3626	cell__04	SMALL_068_PROC_04_04
645	cell__05	SMALL_068	Astrocytes	0.670268	SMALL_068_PROC_05_04	0.00985098	9.59435	cell__05	SMALL_068_PROC_05_01
646	cell__05	SMALL_068	Astrocytes	0.591787	SMALL_068_PROC_05_04	57.8999	17.2475	cell__05	SMALL_068_PROC_05_02
647	cell__05	SMALL_068	Astrocytes	1	SMALL_068_PROC_05_04	0	0	cell__05	SMALL_068_PROC_05_04
648	cell__05	SMALL_068	Astrocytes	0.189892	SMALL_068_PROC_05_04	4.4795	72.5466	cell__06	SMALL_068_PROC_06_02
649	cell__05	SMALL_068	Astrocytes	0.483729	SMALL_068_PROC_05_04	76.1364	96.6249	cell__01	SMALL_068_SOMA_01
650	cell__05	SMALL_068	Astrocytes	0.0896123	SMALL_068_PROC_05_04	67.8999	32.9534	cell__03	SMALL_068_SOMA_03
651	cell__05	SMALL_068	Astrocytes	0.180151	SMALL_068_PROC_05_04	0.399909	73.7706	cell__04	SMALL_068_SOMA_04
652	cell__06	SMALL_068	Astrocytes	0.0338334	SMALL_068_PROC_06_02	63.3793	143.976	cell__01	SMALL_068_PROC_01_01
653	cell__06	SMALL_068	Astrocytes	0.0365319	SMALL_068_PROC_06_02	76.9204	139.641	cell__01	SMALL_068_PROC_01_02
654	cell__06	SMALL_068	Astrocytes	0.0221472	SMALL_068_PROC_06_02	37.0072	138.073	cell__01	SMALL_068_PROC_01_04
655	cell__06	SMALL_068	Astrocytes	-0.0428953	SMALL_068_PROC_06_02	58.6647	108.404	cell__02	SMALL_068_PROC_02_01
656	cell__06	SMALL_068	Astrocytes	0.110826	SMALL_068_PROC_06_02	33.6487	81.1693	cell__03	SMALL_068_PROC_03_01
657	cell__06	SMALL_068	Astrocytes	0.0720477	SMALL_068_PROC_06_02	37.6704	77.6923	cell__03	SMALL_068_PROC_03_02
658	cell__06	SMALL_068	Astrocytes	0.128787	SMALL_068_PROC_06_02	25.1704	93.1937	cell__03	SMALL_068_PROC_03_06
659	cell__06	SMALL_068	Astrocytes	0.14595	SMALL_068_PROC_06_02	3.57605	94.5667	cell__03	SMALL_068_PROC_03_09
660	cell__06	SMALL_068	Astrocytes	0.845041	SMALL_068_PROC_06_02	4.34782	31.8331	cell__04	SMALL_068_PROC_04_01
661	cell__06	SMALL_068	Astrocytes	0.662012	SMALL_068_PROC_06_02	9.23767	36.5851	cell__04	SMALL_068_PROC_04_04
662	cell__06	SMALL_068	Astrocytes	0.0973352	SMALL_068_PROC_06_02	4.46965	82.0205	cell__05	SMALL_068_PROC_05_01
663	cell__06	SMALL_068	Astrocytes	0.070503	SMALL_068_PROC_06_02	53.4204	87.1105	cell__05	SMALL_068_PROC_05_02
664	cell__06	SMALL_068	Astrocytes	0.189892	SMALL_068_PROC_06_02	4.4795	72.5466	cell__05	SMALL_068_PROC_05_04
665	cell__06	SMALL_068	Astrocytes	1	SMALL_068_PROC_06_02	0	0	cell__06	SMALL_068_PROC_06_02
666	cell__06	SMALL_068	Astrocytes	0.0383972	SMALL_068_PROC_06_02	71.6569	134.855	cell__01	SMALL_068_SOMA_01
667	cell__06	SMALL_068	Astrocytes	-0.0191738	SMALL_068_PROC_06_02	63.4204	86.2062	cell__03	SMALL_068_SOMA_03
668	cell__06	SMALL_068	Astrocytes	0.841	SMALL_068_PROC_06_02	4.0796	24.272	cell__04	SMALL_068_SOMA_04
669	cell__01	SMALL_068	Astrocytes	0.76731	SMALL_068_SOMA_01	8.27768	9.92331	cell__01	SMALL_068_PROC_01_01
670	cell__01	SMALL_068	Astrocytes	0.737836	SMALL_068_SOMA_01	5.26347	8.8025	cell__01	SMALL_068_PROC_01_02
671	cell__01	SMALL_068	Astrocytes	0.646687	SMALL_068_SOMA_01	34.6497	7.42445	cell__01	SMALL_068_PROC_01_04
672	cell__01	SMALL_068	Astrocytes	0.508842	SMALL_068_SOMA_01	130.322	67.2751	cell__02	SMALL_068_PROC_02_01
673	cell__01	SMALL_068	Astrocytes	0.447904	SMALL_068_SOMA_01	38.0083	61.9755	cell__03	SMALL_068_PROC_03_01
674	cell__01	SMALL_068	Astrocytes	0.509741	SMALL_068_SOMA_01	33.9865	68.0522	cell__03	SMALL_068_PROC_03_02
675	cell__01	SMALL_068	Astrocytes	0.525637	SMALL_068_SOMA_01	46.4865	57.7361	cell__03	SMALL_068_PROC_03_06
676	cell__01	SMALL_068	Astrocytes	0.419573	SMALL_068_SOMA_01	75.233	52.4643	cell__03	SMALL_068_PROC_03_09
677	cell__01	SMALL_068	Astrocytes	0.100256	SMALL_068_SOMA_01	76.0048	109.219	cell__04	SMALL_068_PROC_04_01
678	cell__01	SMALL_068	Astrocytes	0.0998467	SMALL_068_SOMA_01	80.8946	101.291	cell__04	SMALL_068_PROC_04_04
679	cell__01	SMALL_068	Astrocytes	0.3665	SMALL_068_SOMA_01	76.1266	93.0578	cell__05	SMALL_068_PROC_05_01
680	cell__01	SMALL_068	Astrocytes	0.631233	SMALL_068_SOMA_01	18.2365	83.992	cell__05	SMALL_068_PROC_05_02
681	cell__01	SMALL_068	Astrocytes	0.483729	SMALL_068_SOMA_01	76.1364	96.6249	cell__05	SMALL_068_PROC_05_04
682	cell__01	SMALL_068	Astrocytes	0.0383972	SMALL_068_SOMA_01	71.6569	134.855	cell__06	SMALL_068_PROC_06_02
683	cell__01	SMALL_068	Astrocytes	1	SMALL_068_SOMA_01	0	0	cell__01	SMALL_068_SOMA_01
684	cell__01	SMALL_068	Astrocytes	0.435378	SMALL_068_SOMA_01	8.23653	63.6945	cell__03	SMALL_068_SOMA_03
685	cell__01	SMALL_068	Astrocytes	0.105584	SMALL_068_SOMA_01	75.7365	117.139	cell__04	SMALL_068_SOMA_04
686	cell__03	SMALL_068	Astrocytes	0.458622	SMALL_068_SOMA_03	0.0411539	69.9318	cell__01	SMALL_068_PROC_01_01
687	cell__03	SMALL_068	Astrocytes	0.413699	SMALL_068_SOMA_03	13.5	71.5745	cell__01	SMALL_068_PROC_01_02
688	cell__03	SMALL_068	Astrocytes	0.286076	SMALL_068_SOMA_03	26.4132	63.3284	cell__01	SMALL_068_PROC_01_04
689	cell__03	SMALL_068	Astrocytes	0.474418	SMALL_068_SOMA_03	122.085	87.0616	cell__02	SMALL_068_PROC_02_01
690	cell__03	SMALL_068	Astrocytes	0.409428	SMALL_068_SOMA_03	29.7717	8.82157	cell__03	SMALL_068_PROC_03_01
691	cell__03	SMALL_068	Astrocytes	0.398952	SMALL_068_SOMA_03	25.75	8.6843	cell__03	SMALL_068_PROC_03_02
692	cell__03	SMALL_068	Astrocytes	0.663808	SMALL_068_SOMA_03	38.25	7.34294	cell__03	SMALL_068_PROC_03_06
693	cell__03	SMALL_068	Astrocytes	0.290356	SMALL_068_SOMA_03	66.9965	11.345	cell__03	SMALL_068_PROC_03_09
694	cell__03	SMALL_068	Astrocytes	0.0428319	SMALL_068_SOMA_03	67.7682	72.3038	cell__04	SMALL_068_PROC_04_01
695	cell__03	SMALL_068	Astrocytes	-0.0101349	SMALL_068_SOMA_03	72.6581	63.9593	cell__04	SMALL_068_PROC_04_04
696	cell__03	SMALL_068	Astrocytes	0.0448535	SMALL_068_SOMA_03	67.8901	30.5512	cell__05	SMALL_068_PROC_05_01
697	cell__03	SMALL_068	Astrocytes	0.325527	SMALL_068_SOMA_03	10	22.9346	cell__05	SMALL_068_PROC_05_02
698	cell__03	SMALL_068	Astrocytes	0.0896123	SMALL_068_SOMA_03	67.8999	32.9534	cell__05	SMALL_068_PROC_05_04
699	cell__03	SMALL_068	Astrocytes	-0.0191738	SMALL_068_SOMA_03	63.4204	86.2062	cell__06	SMALL_068_PROC_06_02
700	cell__03	SMALL_068	Astrocytes	0.435378	SMALL_068_SOMA_03	8.23653	63.6945	cell__01	SMALL_068_SOMA_01
701	cell__03	SMALL_068	Astrocytes	1	SMALL_068_SOMA_03	0	0	cell__03	SMALL_068_SOMA_03
702	cell__03	SMALL_068	Astrocytes	0.0648094	SMALL_068_SOMA_03	67.5	77.5943	cell__04	SMALL_068_SOMA_04
703	cell__04	SMALL_068	Astrocytes	0.120886	SMALL_068_SOMA_04	67.4588	126.688	cell__01	SMALL_068_PROC_01_01
704	cell__04	SMALL_068	Astrocytes	0.100752	SMALL_068_SOMA_04	81	120.962	cell__01	SMALL_068_PROC_01_02
705	cell__04	SMALL_068	Astrocytes	0.0829192	SMALL_068_SOMA_04	41.0868	121.22	cell__01	SMALL_068_PROC_01_04
706	cell__04	SMALL_068	Astrocytes	-0.0762301	SMALL_068_SOMA_04	54.5852	84.5901	cell__02	SMALL_068_PROC_02_01
707	cell__04	SMALL_068	Astrocytes	0.189496	SMALL_068_SOMA_04	37.7283	70.7272	cell__03	SMALL_068_PROC_03_01
708	cell__04	SMALL_068	Astrocytes	0.139387	SMALL_068_SOMA_04	41.75	68.9496	cell__03	SMALL_068_PROC_03_02
709	cell__04	SMALL_068	Astrocytes	0.201795	SMALL_068_SOMA_04	29.25	83.7434	cell__03	SMALL_068_PROC_03_06
710	cell__04	SMALL_068	Astrocytes	0.269585	SMALL_068_SOMA_04	0.503545	83.6898	cell__03	SMALL_068_PROC_03_09
711	cell__04	SMALL_068	Astrocytes	0.922166	SMALL_068_SOMA_04	0.268226	8.35617	cell__04	SMALL_068_PROC_04_01
712	cell__04	SMALL_068	Astrocytes	0.704103	SMALL_068_SOMA_04	5.15808	15.8693	cell__04	SMALL_068_PROC_04_04
713	cell__04	SMALL_068	Astrocytes	0.0821207	SMALL_068_SOMA_04	0.390058	82.3121	cell__05	SMALL_068_PROC_05_01
714	cell__04	SMALL_068	Astrocytes	0.119929	SMALL_068_SOMA_04	57.5	84.8587	cell__05	SMALL_068_PROC_05_02
715	cell__04	SMALL_068	Astrocytes	0.180151	SMALL_068_SOMA_04	0.399909	73.7706	cell__05	SMALL_068_PROC_05_04
716	cell__04	SMALL_068	Astrocytes	0.841	SMALL_068_SOMA_04	4.0796	24.272	cell__06	SMALL_068_PROC_06_02
717	cell__04	SMALL_068	Astrocytes	0.105584	SMALL_068_SOMA_04	75.7365	117.139	cell__01	SMALL_068_SOMA_01
718	cell__04	SMALL_068	Astrocytes	0.0648094	SMALL_068_SOMA_04	67.5	77.5943	cell__03	SMALL_068_SOMA_03
719	cell__04	SMALL_068	Astrocytes	1	SMALL_068_SOMA_04	0	0	cell__04	SMALL_068_SOMA_04
720		SMALL_051	Neuron	1	SMALL_051_ROI_002	0	0		SMALL_051_ROI_002
721		SMALL_051	Neuron	0.0139231	SMALL_051_ROI_002	57.6781	8.45783		SMALL_051_ROI_003
722		SMALL_051	Neuron	-0.0235755	SMALL_051_ROI_002	143.646	21.9255		SMALL_051_ROI_005
723		SMALL_051	Neuron	-0.0235521	SMALL_051_ROI_002	130.225	32.8594		SMALL_051_ROI_006
724		SMALL_051	Neuron	-0.0512364	SMALL_051_ROI_002	68.5693	61.0394		SMALL_051_ROI_013
725		SMALL_051	Neuron	0.0153352	SMALL_051_ROI_002	141.527	75.6401		SMALL_051_ROI_016
726		SMALL_051	Neuron	-0.0222343	SMALL_051_ROI_002	72.2309	108.213		SMALL_051_ROI_018
727		SMALL_051	Neuron	-0.0237672	SMALL_051_ROI_002	66.4042	100.815		SMALL_051_ROI_019
728		SMALL_051	Neuron	-0.00277494	SMALL_051_ROI_002	35.015	94.9661		SMALL_051_ROI_020
729		SMALL_051	Neuron	-0.0129744	SMALL_051_ROI_002	47.265	82.5127		SMALL_051_ROI_022
730		SMALL_051	Neuron	-0.000645808	SMALL_051_ROI_002	72.0248	108.769		SMALL_051_ROI_033
731		SMALL_051	Neuron	-0.0159014	SMALL_051_ROI_002	9.07801	83.3738		SMALL_051_ROI_034
732		SMALL_051	Neuron	-0.0239755	SMALL_051_ROI_002	156.415	101.467		SMALL_051_ROI_035
733		SMALL_051	Neuron	-0.0185519	SMALL_051_ROI_002	48.1585	86.9764		SMALL_051_ROI_036
734		SMALL_051	Neuron	-0.00140895	SMALL_051_ROI_002	14.5065	55.9095		SMALL_051_ROI_038
735		SMALL_051	Neuron	-0.0466432	SMALL_051_ROI_002	76.1652	59.304		SMALL_051_ROI_039
736		SMALL_051	Neuron	0.0453413	SMALL_051_ROI_002	142.181	66.8447		SMALL_051_ROI_041
737		SMALL_051	Neuron	0.00283114	SMALL_051_ROI_002	92.2041	54.3911		SMALL_051_ROI_045
738		SMALL_051	Neuron	-0.034221	SMALL_051_ROI_002	75.0795	91.5969		SMALL_051_ROI_050
739		SMALL_051	Neuron	-0.0570055	SMALL_051_ROI_002	77.3125	110.811		SMALL_051_ROI_052
740		SMALL_051	Neuron	0.0559399	SMALL_051_ROI_002	86.4804	123.875		SMALL_051_ROI_057
741		SMALL_051	Neuron	0.00399693	SMALL_051_ROI_002	145.989	87.5549		SMALL_051_ROI_063
742		SMALL_051	Neuron	-0.0322904	SMALL_051_ROI_002	82.7252	112.222		SMALL_051_ROI_065
743		SMALL_051	Neuron	-0.0307506	SMALL_051_ROI_002	10.0928	118.017		SMALL_051_ROI_066
744		SMALL_051	Neuron	-0.0609894	SMALL_051_ROI_002	79.1576	121.882		SMALL_051_ROI_067
745		SMALL_051	Neuron	-0.0446517	SMALL_051_ROI_002	77.82	130.431		SMALL_051_ROI_068
746		SMALL_051	Neuron	0.0334631	SMALL_051_ROI_002	22.515	124.071		SMALL_051_ROI_069
747		SMALL_051	Neuron	-0.0151781	SMALL_051_ROI_002	27.1545	81.1631		SMALL_051_ROI_071
748		SMALL_051	Neuron	-0.0264061	SMALL_051_ROI_002	130.515	93.5099		SMALL_051_ROI_072
749		SMALL_051	Neuron	-0.0229699	SMALL_051_ROI_002	17.7244	106.461		SMALL_051_ROI_075
750		SMALL_051	Neuron	0.0193334	SMALL_051_ROI_002	60.1516	112.604		SMALL_051_ROI_079
751		SMALL_051	Neuron	-0.0450776	SMALL_051_ROI_002	77.765	137.825		SMALL_051_ROI_088
752		SMALL_051	Neuron	-0.0864068	SMALL_051_ROI_002	73.2868	146.893		SMALL_051_ROI_091
753		SMALL_051	Neuron	-0.0220609	SMALL_051_ROI_002	82.9087	134.98		SMALL_051_ROI_093
754		SMALL_051	Neuron	-0.0332452	SMALL_051_ROI_002	72.9317	98.2826		SMALL_051_ROI_094
755		SMALL_051	Neuron	0.0346438	SMALL_051_ROI_002	145.051	104.725		SMALL_051_ROI_097
756		SMALL_051	Neuron	0.0139231	SMALL_051_ROI_003	57.6781	8.45783		SMALL_051_ROI_002
757		SMALL_051	Neuron	1	SMALL_051_ROI_003	0	0		SMALL_051_ROI_003
758		SMALL_051	Neuron	0.0572557	SMALL_051_ROI_003	85.9682	20.2241		SMALL_051_ROI_005
759		SMALL_051	Neuron	0.0626992	SMALL_051_ROI_003	72.5469	29.9041		SMALL_051_ROI_006
760		SMALL_051	Neuron	0.0528602	SMALL_051_ROI_003	10.8912	55.294		SMALL_051_ROI_013
761		SMALL_051	Neuron	-0.0117535	SMALL_051_ROI_003	83.8493	69.0898		SMALL_051_ROI_016
762		SMALL_051	Neuron	-0.00366383	SMALL_051_ROI_003	14.5527	104.768		SMALL_051_ROI_018
763		SMALL_051	Neuron	0.115763	SMALL_051_ROI_003	8.72604	96.4475		SMALL_051_ROI_019
764		SMALL_051	Neuron	0.0299173	SMALL_051_ROI_003	22.6631	89.8802		SMALL_051_ROI_020
765		SMALL_051	Neuron	0.119977	SMALL_051_ROI_003	10.4131	79.3224		SMALL_051_ROI_022
766		SMALL_051	Neuron	0.0661155	SMALL_051_ROI_003	14.3466	104.512		SMALL_051_ROI_033
767		SMALL_051	Neuron	0.0671962	SMALL_051_ROI_003	48.6001	78.1523		SMALL_051_ROI_034
768		SMALL_051	Neuron	0.0854443	SMALL_051_ROI_003	98.7372	95.3242		SMALL_051_ROI_035
769		SMALL_051	Neuron	0.0771895	SMALL_051_ROI_003	9.51967	79.6284		SMALL_051_ROI_036
770		SMALL_051	Neuron	0.0146056	SMALL_051_ROI_003	43.1717	48.1377		SMALL_051_ROI_038
771		SMALL_051	Neuron	0.0343728	SMALL_051_ROI_003	18.4871	52.0038		SMALL_051_ROI_039
772		SMALL_051	Neuron	0.0151773	SMALL_051_ROI_003	84.5026	58.9472		SMALL_051_ROI_041
773		SMALL_051	Neuron	-0.0115776	SMALL_051_ROI_003	34.526	45.9448		SMALL_051_ROI_045
774		SMALL_051	Neuron	0.0553718	SMALL_051_ROI_003	17.4014	83.6059		SMALL_051_ROI_050
775		SMALL_051	Neuron	0.071189	SMALL_051_ROI_003	19.6343	103.319		SMALL_051_ROI_052
776		SMALL_051	Neuron	0.0410836	SMALL_051_ROI_003	28.8022	116.291		SMALL_051_ROI_057
777		SMALL_051	Neuron	0.0415719	SMALL_051_ROI_003	88.311	79.1174		SMALL_051_ROI_063
778		SMALL_051	Neuron	-0.00568204	SMALL_051_ROI_003	25.0471	103.809		SMALL_051_ROI_065
779		SMALL_051	Neuron	0.00450138	SMALL_051_ROI_003	47.5853	109.565		SMALL_051_ROI_066
780		SMALL_051	Neuron	0.0508911	SMALL_051_ROI_003	21.4795	113.427		SMALL_051_ROI_067
781		SMALL_051	Neuron	0.0280616	SMALL_051_ROI_003	20.1419	121.977		SMALL_051_ROI_068
782		SMALL_051	Neuron	-0.00177056	SMALL_051_ROI_003	35.1631	115.682		SMALL_051_ROI_069
783		SMALL_051	Neuron	0.132144	SMALL_051_ROI_003	30.5236	72.8974		SMALL_051_ROI_071
784		SMALL_051	Neuron	0.00464602	SMALL_051_ROI_003	72.8369	85.6525		SMALL_051_ROI_072
785		SMALL_051	Neuron	0.0354475	SMALL_051_ROI_003	39.9538	98.9894		SMALL_051_ROI_075
786		SMALL_051	Neuron	0.0835218	SMALL_051_ROI_003	2.4735	104.446		SMALL_051_ROI_079
787		SMALL_051	Neuron	0.0438346	SMALL_051_ROI_003	20.0869	129.471		SMALL_051_ROI_088
788		SMALL_051	Neuron	0.0207212	SMALL_051_ROI_003	15.6087	138.627		SMALL_051_ROI_091
789		SMALL_051	Neuron	0.0714899	SMALL_051_ROI_003	25.2306	126.84		SMALL_051_ROI_093
790		SMALL_051	Neuron	0.0409058	SMALL_051_ROI_003	15.2536	92.7968		SMALL_051_ROI_094
791		SMALL_051	Neuron	0.0385797	SMALL_051_ROI_003	87.3728	96.7022		SMALL_051_ROI_097
792		SMALL_051	Neuron	-0.0235755	SMALL_051_ROI_005	143.646	21.9255		SMALL_051_ROI_002
793		SMALL_051	Neuron	0.0572557	SMALL_051_ROI_005	85.9682	20.2241		SMALL_051_ROI_003
794		SMALL_051	Neuron	1	SMALL_051_ROI_005	0	0		SMALL_051_ROI_005
795		SMALL_051	Neuron	0.114987	SMALL_051_ROI_005	13.4212	11.1647		SMALL_051_ROI_006
796		SMALL_051	Neuron	0.0196387	SMALL_051_ROI_005	75.077	41.7574		SMALL_051_ROI_013
797		SMALL_051	Neuron	0.0271372	SMALL_051_ROI_005	2.11891	57.7306		SMALL_051_ROI_016
798		SMALL_051	Neuron	-0.00980124	SMALL_051_ROI_005	71.4155	86.3349		SMALL_051_ROI_018
799		SMALL_051	Neuron	-0.0202741	SMALL_051_ROI_005	77.2421	79.3537		SMALL_051_ROI_019
800		SMALL_051	Neuron	0.00728241	SMALL_051_ROI_005	108.631	74.1792		SMALL_051_ROI_020
801		SMALL_051	Neuron	0.0395678	SMALL_051_ROI_005	96.3813	60.609		SMALL_051_ROI_022
802		SMALL_051	Neuron	-6.29302e-07	SMALL_051_ROI_005	71.6216	87.2144		SMALL_051_ROI_033
803		SMALL_051	Neuron	-0.0401048	SMALL_051_ROI_005	134.568	62.8451		SMALL_051_ROI_034
804		SMALL_051	Neuron	0.0240574	SMALL_051_ROI_005	12.769	82.2255		SMALL_051_ROI_035
805		SMALL_051	Neuron	0.0127255	SMALL_051_ROI_005	95.4879	71.2873		SMALL_051_ROI_036
806		SMALL_051	Neuron	0.0214192	SMALL_051_ROI_005	129.14	43.565		SMALL_051_ROI_038
807		SMALL_051	Neuron	0.0351884	SMALL_051_ROI_005	67.4811	44.4864		SMALL_051_ROI_039
808		SMALL_051	Neuron	0.103064	SMALL_051_ROI_005	1.46558	54.536		SMALL_051_ROI_041
809		SMALL_051	Neuron	0.00604901	SMALL_051_ROI_005	51.4422	49.1283		SMALL_051_ROI_045
810		SMALL_051	Neuron	0.0683689	SMALL_051_ROI_005	68.5668	78.9795		SMALL_051_ROI_050
811		SMALL_051	Neuron	0.0248587	SMALL_051_ROI_005	66.3338	95.2573		SMALL_051_ROI_052
812		SMALL_051	Neuron	0.0659277	SMALL_051_ROI_005	57.1659	108.545		SMALL_051_ROI_057
813		SMALL_051	Neuron	0.0168414	SMALL_051_ROI_005	2.3428	80.2079		SMALL_051_ROI_063
814		SMALL_051	Neuron	-0.0172357	SMALL_051_ROI_005	60.9211	107.858		SMALL_051_ROI_065
815		SMALL_051	Neuron	0.0159639	SMALL_051_ROI_005	133.554	110.637		SMALL_051_ROI_066
816		SMALL_051	Neuron	0.0419178	SMALL_051_ROI_005	64.4887	115.791		SMALL_051_ROI_067
817		SMALL_051	Neuron	0.0690315	SMALL_051_ROI_005	65.8263	124.279		SMALL_051_ROI_068
818		SMALL_051	Neuron	-0.000277783	SMALL_051_ROI_005	121.131	114.758		SMALL_051_ROI_069
819		SMALL_051	Neuron	0.0132333	SMALL_051_ROI_005	116.492	79.8806		SMALL_051_ROI_071
820		SMALL_051	Neuron	0.0513827	SMALL_051_ROI_005	13.1313	95.3058		SMALL_051_ROI_072
821		SMALL_051	Neuron	-0.0098597	SMALL_051_ROI_005	125.922	110.233		SMALL_051_ROI_075
822		SMALL_051	Neuron	-0.0452896	SMALL_051_ROI_005	83.4947	111.689		SMALL_051_ROI_079
823		SMALL_051	Neuron	0.00504763	SMALL_051_ROI_005	65.8813	127.77		SMALL_051_ROI_088
824		SMALL_051	Neuron	0.0170151	SMALL_051_ROI_005	70.3595	135.652		SMALL_051_ROI_091
825		SMALL_051	Neuron	-0.0318126	SMALL_051_ROI_005	60.7376	122.711		SMALL_051_ROI_093
826		SMALL_051	Neuron	0.0469958	SMALL_051_ROI_005	70.7146	77.9786		SMALL_051_ROI_094
827		SMALL_051	Neuron	0.0317866	SMALL_051_ROI_005	1.40465	92.0295		SMALL_051_ROI_097
828		SMALL_051	Neuron	-0.0235521	SMALL_051_ROI_006	130.225	32.8594		SMALL_051_ROI_002
829		SMALL_051	Neuron	0.0626992	SMALL_051_ROI_006	72.5469	29.9041		SMALL_051_ROI_003
830		SMALL_051	Neuron	0.114987	SMALL_051_ROI_006	13.4212	11.1647		SMALL_051_ROI_005
831		SMALL_051	Neuron	1	SMALL_051_ROI_006	0	0		SMALL_051_ROI_006
832		SMALL_051	Neuron	0.0374701	SMALL_051_ROI_006	61.6558	31.5518		SMALL_051_ROI_013
833		SMALL_051	Neuron	0.0267847	SMALL_051_ROI_006	11.3023	48.0264		SMALL_051_ROI_016
834		SMALL_051	Neuron	0.0780549	SMALL_051_ROI_006	57.9942	75.3682		SMALL_051_ROI_018
835		SMALL_051	Neuron	-0.0519716	SMALL_051_ROI_006	63.8209	68.1909		SMALL_051_ROI_019
836		SMALL_051	Neuron	-0.00793805	SMALL_051_ROI_006	95.2101	63.1055		SMALL_051_ROI_020
837		SMALL_051	Neuron	0.00231134	SMALL_051_ROI_006	82.9601	49.711		SMALL_051_ROI_022
838		SMALL_051	Neuron	0.0270391	SMALL_051_ROI_006	58.2003	76.062		SMALL_051_ROI_033
839		SMALL_051	Neuron	-0.012904	SMALL_051_ROI_006	121.147	51.8664		SMALL_051_ROI_034
840		SMALL_051	Neuron	0.0012438	SMALL_051_ROI_006	26.1902	71.6763		SMALL_051_ROI_035
841		SMALL_051	Neuron	0.0104456	SMALL_051_ROI_006	82.0666	62.5797		SMALL_051_ROI_036
842		SMALL_051	Neuron	-0.0222079	SMALL_051_ROI_006	115.719	37.847		SMALL_051_ROI_038
843		SMALL_051	Neuron	0.164587	SMALL_051_ROI_006	54.0599	37.0883		SMALL_051_ROI_039
844		SMALL_051	Neuron	0.00594541	SMALL_051_ROI_006	11.9557	48.2284		SMALL_051_ROI_041
845		SMALL_051	Neuron	0.0372392	SMALL_051_ROI_006	38.0209	47.2794		SMALL_051_ROI_045
846		SMALL_051	Neuron	-0.0201582	SMALL_051_ROI_006	55.1456	71.8025		SMALL_051_ROI_050
847		SMALL_051	Neuron	0.0309348	SMALL_051_ROI_006	52.9126	86.3454		SMALL_051_ROI_052
848		SMALL_051	Neuron	-0.0672517	SMALL_051_ROI_006	43.7447	99.6438		SMALL_051_ROI_057
849		SMALL_051	Neuron	-0.00713979	SMALL_051_ROI_006	15.764	75.8562		SMALL_051_ROI_063
850		SMALL_051	Neuron	-0.00467903	SMALL_051_ROI_006	47.4999	104.54		SMALL_051_ROI_065
851		SMALL_051	Neuron	-0.0300157	SMALL_051_ROI_006	120.132	105.726		SMALL_051_ROI_066
852		SMALL_051	Neuron	-0.00468664	SMALL_051_ROI_006	51.0674	111.477		SMALL_051_ROI_067
853		SMALL_051	Neuron	-0.0397593	SMALL_051_ROI_006	52.4051	119.838		SMALL_051_ROI_068
854		SMALL_051	Neuron	0.0148898	SMALL_051_ROI_006	107.71	108.808		SMALL_051_ROI_069
855		SMALL_051	Neuron	0.0180608	SMALL_051_ROI_006	103.071	78.7458		SMALL_051_ROI_071
856		SMALL_051	Neuron	0.105484	SMALL_051_ROI_006	0.28992	95.3733		SMALL_051_ROI_072
857		SMALL_051	Neuron	-0.0174373	SMALL_051_ROI_006	112.501	111.04		SMALL_051_ROI_075
858		SMALL_051	Neuron	-0.0282582	SMALL_051_ROI_006	70.0734	110.087		SMALL_051_ROI_079
859		SMALL_051	Neuron	0.0936594	SMALL_051_ROI_006	52.4601	121.325		SMALL_051_ROI_088
860		SMALL_051	Neuron	0.0472497	SMALL_051_ROI_006	56.9382	128.561		SMALL_051_ROI_091
861		SMALL_051	Neuron	-0.00465874	SMALL_051_ROI_006	47.3164	115.205		SMALL_051_ROI_093
862		SMALL_051	Neuron	0.023362	SMALL_051_ROI_006	57.2933	67.0406		SMALL_051_ROI_094
863		SMALL_051	Neuron	0.0145689	SMALL_051_ROI_006	14.8259	84.6081		SMALL_051_ROI_097
864		SMALL_051	Neuron	-0.0512364	SMALL_051_ROI_013	68.5693	61.0394		SMALL_051_ROI_002
865		SMALL_051	Neuron	0.0528602	SMALL_051_ROI_013	10.8912	55.294		SMALL_051_ROI_003
866		SMALL_051	Neuron	0.0196387	SMALL_051_ROI_013	75.077	41.7574		SMALL_051_ROI_005
867		SMALL_051	Neuron	0.0374701	SMALL_051_ROI_013	61.6558	31.5518		SMALL_051_ROI_006
868		SMALL_051	Neuron	1	SMALL_051_ROI_013	0	0		SMALL_051_ROI_013
869		SMALL_051	Neuron	-0.0296633	SMALL_051_ROI_013	72.9581	16.8253		SMALL_051_ROI_016
870		SMALL_051	Neuron	0.253465	SMALL_051_ROI_013	3.66156	54.742		SMALL_051_ROI_018
871		SMALL_051	Neuron	0.282502	SMALL_051_ROI_013	2.16513	43.3423		SMALL_051_ROI_019
872		SMALL_051	Neuron	0.0571757	SMALL_051_ROI_013	33.5543	35.0888		SMALL_051_ROI_020
873		SMALL_051	Neuron	0.160273	SMALL_051_ROI_013	21.3043	33.4934		SMALL_051_ROI_022
874		SMALL_051	Neuron	0.302605	SMALL_051_ROI_013	3.45545	51.4888		SMALL_051_ROI_033
875		SMALL_051	Neuron	-0.0227505	SMALL_051_ROI_013	59.4913	23.2979		SMALL_051_ROI_034
876		SMALL_051	Neuron	0.0451062	SMALL_051_ROI_013	87.846	40.5694		SMALL_051_ROI_035
877		SMALL_051	Neuron	0.0591285	SMALL_051_ROI_013	20.4108	32.8878		SMALL_051_ROI_036
878		SMALL_051	Neuron	-0.00691282	SMALL_051_ROI_013	54.0628	23.6202		SMALL_051_ROI_038
879		SMALL_051	Neuron	0.254703	SMALL_051_ROI_013	7.59589	16.8643		SMALL_051_ROI_039
880		SMALL_051	Neuron	-0.047677	SMALL_051_ROI_013	73.6114	27.8181		SMALL_051_ROI_041
881		SMALL_051	Neuron	0.0512019	SMALL_051_ROI_013	23.6348	41.3465		SMALL_051_ROI_045
882		SMALL_051	Neuron	0.327189	SMALL_051_ROI_013	6.51022	45.4342		SMALL_051_ROI_050
883		SMALL_051	Neuron	0.295077	SMALL_051_ROI_013	8.74316	55.7775		SMALL_051_ROI_052
884		SMALL_051	Neuron	0.101702	SMALL_051_ROI_013	17.9111	68.9784		SMALL_051_ROI_057
885		SMALL_051	Neuron	0.0754687	SMALL_051_ROI_013	77.4198	57.0703		SMALL_051_ROI_063
886		SMALL_051	Neuron	0.081799	SMALL_051_ROI_013	14.1559	86.5913		SMALL_051_ROI_065
887		SMALL_051	Neuron	-0.0772021	SMALL_051_ROI_013	58.4765	83.527		SMALL_051_ROI_066
888		SMALL_051	Neuron	0.299098	SMALL_051_ROI_013	10.5883	90.5909		SMALL_051_ROI_067
889		SMALL_051	Neuron	0.27789	SMALL_051_ROI_013	9.25069	98.3384		SMALL_051_ROI_068
890		SMALL_051	Neuron	0.120297	SMALL_051_ROI_013	46.0543	83.9285		SMALL_051_ROI_069
891		SMALL_051	Neuron	0.275317	SMALL_051_ROI_013	41.4148	68.8882		SMALL_051_ROI_071
892		SMALL_051	Neuron	-0.0753125	SMALL_051_ROI_013	61.9457	87.4031		SMALL_051_ROI_072
893		SMALL_051	Neuron	-0.0621066	SMALL_051_ROI_013	50.8449	104.142		SMALL_051_ROI_075
894		SMALL_051	Neuron	-0.0471591	SMALL_051_ROI_013	8.41767	96.5263		SMALL_051_ROI_079
895		SMALL_051	Neuron	0.283578	SMALL_051_ROI_013	9.19569	95.0093		SMALL_051_ROI_088
896		SMALL_051	Neuron	0.260022	SMALL_051_ROI_013	4.71755	100.77		SMALL_051_ROI_091
897		SMALL_051	Neuron	0.119849	SMALL_051_ROI_013	14.3394	86.7684		SMALL_051_ROI_093
898		SMALL_051	Neuron	0.147654	SMALL_051_ROI_013	4.36244	37.5315		SMALL_051_ROI_094
899		SMALL_051	Neuron	-0.0338157	SMALL_051_ROI_013	76.4817	57.0307		SMALL_051_ROI_097
900		SMALL_051	Neuron	0.0153352	SMALL_051_ROI_016	141.527	75.6401		SMALL_051_ROI_002
901		SMALL_051	Neuron	-0.0117535	SMALL_051_ROI_016	83.8493	69.0898		SMALL_051_ROI_003
902		SMALL_051	Neuron	0.0271372	SMALL_051_ROI_016	2.11891	57.7306		SMALL_051_ROI_005
903		SMALL_051	Neuron	0.0267847	SMALL_051_ROI_016	11.3023	48.0264		SMALL_051_ROI_006
904		SMALL_051	Neuron	-0.0296633	SMALL_051_ROI_016	72.9581	16.8253		SMALL_051_ROI_013
905		SMALL_051	Neuron	1	SMALL_051_ROI_016	0	0		SMALL_051_ROI_016
906		SMALL_051	Neuron	-0.0177878	SMALL_051_ROI_016	69.2965	53.0143		SMALL_051_ROI_018
907		SMALL_051	Neuron	-0.0510984	SMALL_051_ROI_016	75.1232	39.0184		SMALL_051_ROI_019
908		SMALL_051	Neuron	-0.0347234	SMALL_051_ROI_016	106.512	28.0726		SMALL_051_ROI_020
909		SMALL_051	Neuron	-0.0520779	SMALL_051_ROI_016	94.2624	38.7344		SMALL_051_ROI_022
910		SMALL_051	Neuron	-0.0463135	SMALL_051_ROI_016	69.5026	46.4376		SMALL_051_ROI_033
911		SMALL_051	Neuron	0.0986508	SMALL_051_ROI_016	132.449	18.7933		SMALL_051_ROI_034
912		SMALL_051	Neuron	0.0246456	SMALL_051_ROI_016	14.8879	26.7618		SMALL_051_ROI_035
913		SMALL_051	Neuron	0.0178508	SMALL_051_ROI_016	93.3689	16.9363		SMALL_051_ROI_036
914		SMALL_051	Neuron	0.0343125	SMALL_051_ROI_016	127.021	26.5552		SMALL_051_ROI_038
915		SMALL_051	Neuron	-0.051203	SMALL_051_ROI_016	65.3622	19.4073		SMALL_051_ROI_039
916		SMALL_051	Neuron	0.0740605	SMALL_051_ROI_016	0.653335	23.3951		SMALL_051_ROI_041
917		SMALL_051	Neuron	0.106893	SMALL_051_ROI_016	49.3233	43.5032		SMALL_051_ROI_045
918		SMALL_051	Neuron	-0.0349938	SMALL_051_ROI_016	66.4479	31.6886		SMALL_051_ROI_050
919		SMALL_051	Neuron	-0.0218316	SMALL_051_ROI_016	64.2149	38.9954		SMALL_051_ROI_052
920		SMALL_051	Neuron	-0.0157693	SMALL_051_ROI_016	55.047	52.1656		SMALL_051_ROI_057
921		SMALL_051	Neuron	0.189648	SMALL_051_ROI_016	4.46172	48.2483		SMALL_051_ROI_063
922		SMALL_051	Neuron	-0.0246896	SMALL_051_ROI_016	58.8022	76.6225		SMALL_051_ROI_065
923		SMALL_051	Neuron	0.0700601	SMALL_051_ROI_016	131.435	71.0375		SMALL_051_ROI_066
924		SMALL_051	Neuron	-0.0622678	SMALL_051_ROI_016	62.3698	78.7071		SMALL_051_ROI_067
925		SMALL_051	Neuron	-0.0320486	SMALL_051_ROI_016	63.7074	85.9084		SMALL_051_ROI_068
926		SMALL_051	Neuron	0.0591282	SMALL_051_ROI_016	119.012	69.8062		SMALL_051_ROI_069
927		SMALL_051	Neuron	-0.033605	SMALL_051_ROI_016	114.373	64.9172		SMALL_051_ROI_071
928		SMALL_051	Neuron	0.0201356	SMALL_051_ROI_016	11.0124	83.3701		SMALL_051_ROI_072
929		SMALL_051	Neuron	0.0503528	SMALL_051_ROI_016	123.803	100.008		SMALL_051_ROI_075
930		SMALL_051	Neuron	0.17684	SMALL_051_ROI_016	81.3758	88.8334		SMALL_051_ROI_079
931		SMALL_051	Neuron	0.00813501	SMALL_051_ROI_016	63.7624	79.9209		SMALL_051_ROI_088
932		SMALL_051	Neuron	-0.0586655	SMALL_051_ROI_016	68.2406	84.9009		SMALL_051_ROI_091
933		SMALL_051	Neuron	0.0329888	SMALL_051_ROI_016	58.6187	70.6861		SMALL_051_ROI_093
934		SMALL_051	Neuron	-0.0248998	SMALL_051_ROI_016	68.5957	27.5888		SMALL_051_ROI_094
935		SMALL_051	Neuron	0.253533	SMALL_051_ROI_016	3.52356	41.8377		SMALL_051_ROI_097
936		SMALL_051	Neuron	-0.0222343	SMALL_051_ROI_018	72.2309	108.213		SMALL_051_ROI_002
937		SMALL_051	Neuron	-0.00366383	SMALL_051_ROI_018	14.5527	104.768		SMALL_051_ROI_003
938		SMALL_051	Neuron	-0.00980124	SMALL_051_ROI_018	71.4155	86.3349		SMALL_051_ROI_005
939		SMALL_051	Neuron	0.0780549	SMALL_051_ROI_018	57.9942	75.3682		SMALL_051_ROI_006
940		SMALL_051	Neuron	0.253465	SMALL_051_ROI_018	3.66156	54.742		SMALL_051_ROI_013
941		SMALL_051	Neuron	-0.0177878	SMALL_051_ROI_018	69.2965	53.0143		SMALL_051_ROI_016
942		SMALL_051	Neuron	1	SMALL_051_ROI_018	0	0		SMALL_051_ROI_018
943		SMALL_051	Neuron	0.266714	SMALL_051_ROI_018	5.82669	14.8625		SMALL_051_ROI_019
944		SMALL_051	Neuron	0.0707447	SMALL_051_ROI_018	37.2159	26.3981		SMALL_051_ROI_020
945		SMALL_051	Neuron	0.132288	SMALL_051_ROI_018	24.9659	25.7748		SMALL_051_ROI_022
946		SMALL_051	Neuron	0.393538	SMALL_051_ROI_018	0.206102	11.4892		SMALL_051_ROI_033
947		SMALL_051	Neuron	0.0359989	SMALL_051_ROI_018	63.1528	34.3493		SMALL_051_ROI_034
948		SMALL_051	Neuron	0.0616223	SMALL_051_ROI_018	84.1844	40.8077		SMALL_051_ROI_035
949		SMALL_051	Neuron	0.127116	SMALL_051_ROI_018	24.0724	63.0444		SMALL_051_ROI_036
950		SMALL_051	Neuron	-0.0474623	SMALL_051_ROI_018	57.7244	76.8502		SMALL_051_ROI_038
951		SMALL_051	Neuron	0.194023	SMALL_051_ROI_018	3.93433	69.3136		SMALL_051_ROI_039
952		SMALL_051	Neuron	-0.0706424	SMALL_051_ROI_018	69.9499	76.28		SMALL_051_ROI_041
953		SMALL_051	Neuron	-0.00706876	SMALL_051_ROI_018	19.9733	94.8122		SMALL_051_ROI_045
954		SMALL_051	Neuron	0.183233	SMALL_051_ROI_018	2.84866	79.0277		SMALL_051_ROI_050
955		SMALL_051	Neuron	0.198329	SMALL_051_ROI_018	5.08161	70.0589		SMALL_051_ROI_052
956		SMALL_051	Neuron	0.0743847	SMALL_051_ROI_018	14.2495	77.9525		SMALL_051_ROI_057
957		SMALL_051	Neuron	-0.00167624	SMALL_051_ROI_018	73.7583	99.6761		SMALL_051_ROI_063
958		SMALL_051	Neuron	0.0601439	SMALL_051_ROI_018	10.4943	125.836		SMALL_051_ROI_065
959		SMALL_051	Neuron	-0.0208219	SMALL_051_ROI_018	62.1381	116.571		SMALL_051_ROI_066
960		SMALL_051	Neuron	0.246464	SMALL_051_ROI_018	6.92678	124.956		SMALL_051_ROI_067
961		SMALL_051	Neuron	0.138038	SMALL_051_ROI_018	5.58913	130.691		SMALL_051_ROI_068
962		SMALL_051	Neuron	0.0530728	SMALL_051_ROI_018	49.7159	111.372		SMALL_051_ROI_069
963		SMALL_051	Neuron	0.153372	SMALL_051_ROI_018	45.0763	117.88		SMALL_051_ROI_071
964		SMALL_051	Neuron	-0.0669198	SMALL_051_ROI_018	58.2841	136.251		SMALL_051_ROI_072
965		SMALL_051	Neuron	-0.0253012	SMALL_051_ROI_018	54.5065	152.801		SMALL_051_ROI_075
966		SMALL_051	Neuron	-0.0438398	SMALL_051_ROI_018	12.0792	139.957		SMALL_051_ROI_079
967		SMALL_051	Neuron	0.243131	SMALL_051_ROI_018	5.53413	116.961		SMALL_051_ROI_088
968		SMALL_051	Neuron	0.184621	SMALL_051_ROI_018	1.05599	117.165		SMALL_051_ROI_091
969		SMALL_051	Neuron	0.104914	SMALL_051_ROI_018	10.6778	103.09		SMALL_051_ROI_093
970		SMALL_051	Neuron	0.158506	SMALL_051_ROI_018	0.700888	30.782		SMALL_051_ROI_094
971		SMALL_051	Neuron	-0.0596732	SMALL_051_ROI_018	72.8201	83.5793		SMALL_051_ROI_097
972		SMALL_051	Neuron	-0.0237672	SMALL_051_ROI_019	66.4042	100.815		SMALL_051_ROI_002
973		SMALL_051	Neuron	0.115763	SMALL_051_ROI_019	8.72604	96.4475		SMALL_051_ROI_003
974		SMALL_051	Neuron	-0.0202741	SMALL_051_ROI_019	77.2421	79.3537		SMALL_051_ROI_005
975		SMALL_051	Neuron	-0.0519716	SMALL_051_ROI_019	63.8209	68.1909		SMALL_051_ROI_006
976		SMALL_051	Neuron	0.282502	SMALL_051_ROI_019	2.16513	43.3423		SMALL_051_ROI_013
977		SMALL_051	Neuron	-0.0510984	SMALL_051_ROI_019	75.1232	39.0184		SMALL_051_ROI_016
978		SMALL_051	Neuron	0.266714	SMALL_051_ROI_019	5.82669	14.8625		SMALL_051_ROI_018
979		SMALL_051	Neuron	1	SMALL_051_ROI_019	0	0		SMALL_051_ROI_019
980		SMALL_051	Neuron	0.124017	SMALL_051_ROI_019	31.3892	11.5837		SMALL_051_ROI_020
981		SMALL_051	Neuron	0.175348	SMALL_051_ROI_019	19.1392	22.5355		SMALL_051_ROI_022
982		SMALL_051	Neuron	0.47272	SMALL_051_ROI_019	5.62059	8.16563		SMALL_051_ROI_033
983		SMALL_051	Neuron	-0.0208166	SMALL_051_ROI_019	57.3262	20.9635		SMALL_051_ROI_034
984		SMALL_051	Neuron	0.0396072	SMALL_051_ROI_019	90.0111	26.5301		SMALL_051_ROI_035
985		SMALL_051	Neuron	0.0775413	SMALL_051_ROI_019	18.2457	48.2121		SMALL_051_ROI_036
986		SMALL_051	Neuron	0.0160314	SMALL_051_ROI_019	51.8977	64.0035		SMALL_051_ROI_038
987		SMALL_051	Neuron	0.198053	SMALL_051_ROI_019	9.76102	56.4354		SMALL_051_ROI_039
988		SMALL_051	Neuron	-0.0308819	SMALL_051_ROI_019	75.7766	62.4116		SMALL_051_ROI_041
989		SMALL_051	Neuron	-0.0483867	SMALL_051_ROI_019	25.8	81.782		SMALL_051_ROI_045
990		SMALL_051	Neuron	0.167169	SMALL_051_ROI_019	8.67535	64.1666		SMALL_051_ROI_050
991		SMALL_051	Neuron	0.263613	SMALL_051_ROI_019	10.9083	55.9859		SMALL_051_ROI_052
992		SMALL_051	Neuron	0.100412	SMALL_051_ROI_019	20.0762	64.7881		SMALL_051_ROI_057
993		SMALL_051	Neuron	-0.0040175	SMALL_051_ROI_019	79.5849	84.9463		SMALL_051_ROI_063
994		SMALL_051	Neuron	0.0756122	SMALL_051_ROI_019	16.321	110.973		SMALL_051_ROI_065
995		SMALL_051	Neuron	-0.0894859	SMALL_051_ROI_019	56.3114	101.819		SMALL_051_ROI_066
996		SMALL_051	Neuron	0.262189	SMALL_051_ROI_019	12.7535	110.182		SMALL_051_ROI_067
997		SMALL_051	Neuron	0.22983	SMALL_051_ROI_019	11.4158	116.022		SMALL_051_ROI_068
998		SMALL_051	Neuron	0.0144649	SMALL_051_ROI_019	43.8892	96.8911		SMALL_051_ROI_069
999		SMALL_051	Neuron	0.266553	SMALL_051_ROI_019	39.2497	103.586		SMALL_051_ROI_071
1000		SMALL_051	Neuron	-0.12423	SMALL_051_ROI_019	64.1108	121.854		SMALL_051_ROI_072
1001		SMALL_051	Neuron	-0.0842013	SMALL_051_ROI_019	48.6798	138.329		SMALL_051_ROI_075
1002		SMALL_051	Neuron	-0.00455194	SMALL_051_ROI_019	6.25254	125.148		SMALL_051_ROI_079
1003		SMALL_051	Neuron	0.238625	SMALL_051_ROI_019	11.3608	102.992		SMALL_051_ROI_088
1004		SMALL_051	Neuron	0.256637	SMALL_051_ROI_019	6.88268	103.832		SMALL_051_ROI_091
1005		SMALL_051	Neuron	0.120738	SMALL_051_ROI_019	16.5045	89.5609		SMALL_051_ROI_093
1006		SMALL_051	Neuron	0.287096	SMALL_051_ROI_019	6.52758	16.1077		SMALL_051_ROI_094
1007		SMALL_051	Neuron	-0.0727536	SMALL_051_ROI_019	78.6468	68.894		SMALL_051_ROI_097
1008		SMALL_051	Neuron	-0.00277494	SMALL_051_ROI_020	35.015	94.9661		SMALL_051_ROI_002
1009		SMALL_051	Neuron	0.0299173	SMALL_051_ROI_020	22.6631	89.8802		SMALL_051_ROI_003
1010		SMALL_051	Neuron	0.00728241	SMALL_051_ROI_020	108.631	74.1792		SMALL_051_ROI_005
1011		SMALL_051	Neuron	-0.00793805	SMALL_051_ROI_020	95.2101	63.1055		SMALL_051_ROI_006
1012		SMALL_051	Neuron	0.0571757	SMALL_051_ROI_020	33.5543	35.0888		SMALL_051_ROI_013
1013		SMALL_051	Neuron	-0.0347234	SMALL_051_ROI_020	106.512	28.0726		SMALL_051_ROI_016
1014		SMALL_051	Neuron	0.0707447	SMALL_051_ROI_020	37.2159	26.3981		SMALL_051_ROI_018
1015		SMALL_051	Neuron	0.124017	SMALL_051_ROI_020	31.3892	11.5837		SMALL_051_ROI_019
1016		SMALL_051	Neuron	1	SMALL_051_ROI_020	0	0		SMALL_051_ROI_020
1017		SMALL_051	Neuron	0.174397	SMALL_051_ROI_020	12.25	25.0766		SMALL_051_ROI_022
1018		SMALL_051	Neuron	0.132812	SMALL_051_ROI_020	37.0098	18.4072		SMALL_051_ROI_033
1019		SMALL_051	Neuron	0.0443628	SMALL_051_ROI_020	25.937	11.799		SMALL_051_ROI_034
1020		SMALL_051	Neuron	0.131892	SMALL_051_ROI_020	121.4	17.0514		SMALL_051_ROI_035
1021		SMALL_051	Neuron	0.0229697	SMALL_051_ROI_020	13.1435	36.6465		SMALL_051_ROI_036
1022		SMALL_051	Neuron	-0.042001	SMALL_051_ROI_020	20.5085	53.8764		SMALL_051_ROI_038
1023		SMALL_051	Neuron	0.0531122	SMALL_051_ROI_020	41.1502	46.3641		SMALL_051_ROI_039
1024		SMALL_051	Neuron	0.0776427	SMALL_051_ROI_020	107.166	51.406		SMALL_051_ROI_041
1025		SMALL_051	Neuron	0.011989	SMALL_051_ROI_020	57.1891	71.3742		SMALL_051_ROI_045
1026		SMALL_051	Neuron	0.0464094	SMALL_051_ROI_020	40.0645	52.6635		SMALL_051_ROI_050
1027		SMALL_051	Neuron	0.169599	SMALL_051_ROI_020	42.2975	46.0841		SMALL_051_ROI_052
1028		SMALL_051	Neuron	0.151196	SMALL_051_ROI_020	51.4654	56.0482		SMALL_051_ROI_057
1029		SMALL_051	Neuron	0.0280164	SMALL_051_ROI_020	110.974	73.3663		SMALL_051_ROI_063
1030		SMALL_051	Neuron	-0.0229349	SMALL_051_ROI_020	47.7102	99.4858		SMALL_051_ROI_065
1031		SMALL_051	Neuron	-0.01623	SMALL_051_ROI_020	24.9222	90.648		SMALL_051_ROI_066
1032		SMALL_051	Neuron	0.141329	SMALL_051_ROI_020	44.1426	98.962		SMALL_051_ROI_067
1033		SMALL_051	Neuron	0.0917308	SMALL_051_ROI_020	42.805	104.986		SMALL_051_ROI_068
1034		SMALL_051	Neuron	0.0410985	SMALL_051_ROI_020	12.5	86.1707		SMALL_051_ROI_069
1035		SMALL_051	Neuron	0.067331	SMALL_051_ROI_020	7.86048	92.2006		SMALL_051_ROI_071
1036		SMALL_051	Neuron	-0.0403029	SMALL_051_ROI_020	95.5	110.402		SMALL_051_ROI_072
1037		SMALL_051	Neuron	0.0884626	SMALL_051_ROI_020	17.2906	126.836		SMALL_051_ROI_075
1038		SMALL_051	Neuron	0.00361097	SMALL_051_ROI_020	25.1366	113.571		SMALL_051_ROI_079
1039		SMALL_051	Neuron	0.134077	SMALL_051_ROI_020	42.75	92.9566		SMALL_051_ROI_088
1040		SMALL_051	Neuron	0.120774	SMALL_051_ROI_020	38.2719	94.5698		SMALL_051_ROI_091
1041		SMALL_051	Neuron	0.114308	SMALL_051_ROI_020	47.8937	80.1349		SMALL_051_ROI_093
1042		SMALL_051	Neuron	0.35384	SMALL_051_ROI_020	37.9168	6.48979		SMALL_051_ROI_094
1043		SMALL_051	Neuron	0.0236552	SMALL_051_ROI_020	110.036	57.8963		SMALL_051_ROI_097
1044		SMALL_051	Neuron	-0.0129744	SMALL_051_ROI_022	47.265	82.5127		SMALL_051_ROI_002
1045		SMALL_051	Neuron	0.119977	SMALL_051_ROI_022	10.4131	79.3224		SMALL_051_ROI_003
1046		SMALL_051	Neuron	0.0395678	SMALL_051_ROI_022	96.3813	60.609		SMALL_051_ROI_005
1047		SMALL_051	Neuron	0.00231134	SMALL_051_ROI_022	82.9601	49.711		SMALL_051_ROI_006
1048		SMALL_051	Neuron	0.160273	SMALL_051_ROI_022	21.3043	33.4934		SMALL_051_ROI_013
1049		SMALL_051	Neuron	-0.0520779	SMALL_051_ROI_022	94.2624	38.7344		SMALL_051_ROI_016
1050		SMALL_051	Neuron	0.132288	SMALL_051_ROI_022	24.9659	25.7748		SMALL_051_ROI_018
1051		SMALL_051	Neuron	0.175348	SMALL_051_ROI_022	19.1392	22.5355		SMALL_051_ROI_019
1052		SMALL_051	Neuron	0.174397	SMALL_051_ROI_022	12.25	25.0766		SMALL_051_ROI_020
1053		SMALL_051	Neuron	1	SMALL_051_ROI_022	0	0		SMALL_051_ROI_022
1054		SMALL_051	Neuron	0.17579	SMALL_051_ROI_022	24.7598	28.8624		SMALL_051_ROI_033
1055		SMALL_051	Neuron	0.130333	SMALL_051_ROI_022	38.187	22.4432		SMALL_051_ROI_034
1056		SMALL_051	Neuron	0.0628637	SMALL_051_ROI_022	109.15	41.5794		SMALL_051_ROI_035
1057		SMALL_051	Neuron	0.0612765	SMALL_051_ROI_022	0.893463	53.6933		SMALL_051_ROI_036
1058		SMALL_051	Neuron	-0.0277546	SMALL_051_ROI_022	32.7585	57.0612		SMALL_051_ROI_038
1059		SMALL_051	Neuron	0.103252	SMALL_051_ROI_022	28.9002	49.9845		SMALL_051_ROI_039
1060		SMALL_051	Neuron	-0.0484587	SMALL_051_ROI_022	94.9157	59.4901		SMALL_051_ROI_041
1061		SMALL_051	Neuron	0.0577086	SMALL_051_ROI_022	44.9391	74.8384		SMALL_051_ROI_045
1062		SMALL_051	Neuron	0.0597039	SMALL_051_ROI_022	27.8145	69.7216		SMALL_051_ROI_050
1063		SMALL_051	Neuron	0.20096	SMALL_051_ROI_022	30.0475	69.0765		SMALL_051_ROI_052
1064		SMALL_051	Neuron	0.0270966	SMALL_051_ROI_022	39.2154	80.1573		SMALL_051_ROI_057
1065		SMALL_051	Neuron	-0.0529378	SMALL_051_ROI_022	98.7241	86.8197		SMALL_051_ROI_063
1066		SMALL_051	Neuron	0.016785	SMALL_051_ROI_022	35.4602	115.354		SMALL_051_ROI_065
1067		SMALL_051	Neuron	0.0349466	SMALL_051_ROI_022	37.1722	109.122		SMALL_051_ROI_066
1068		SMALL_051	Neuron	0.0714023	SMALL_051_ROI_022	31.8926	117.027		SMALL_051_ROI_067
1069		SMALL_051	Neuron	0.119675	SMALL_051_ROI_022	30.555	123.907		SMALL_051_ROI_068
1070		SMALL_051	Neuron	-0.0200857	SMALL_051_ROI_022	24.75	106.545		SMALL_051_ROI_069
1071		SMALL_051	Neuron	0.0551049	SMALL_051_ROI_022	20.1105	101.536		SMALL_051_ROI_071
1072		SMALL_051	Neuron	-0.0543107	SMALL_051_ROI_022	83.25	120.13		SMALL_051_ROI_072
1073		SMALL_051	Neuron	-0.0148519	SMALL_051_ROI_022	29.5406	136.891		SMALL_051_ROI_075
1074		SMALL_051	Neuron	0.075341	SMALL_051_ROI_022	12.8866	127.303		SMALL_051_ROI_079
1075		SMALL_051	Neuron	0.0487612	SMALL_051_ROI_022	30.5	114.946		SMALL_051_ROI_088
1076		SMALL_051	Neuron	0.19232	SMALL_051_ROI_022	26.0219	117.778		SMALL_051_ROI_091
1077		SMALL_051	Neuron	0.139475	SMALL_051_ROI_022	35.6437	103.25		SMALL_051_ROI_093
1078		SMALL_051	Neuron	0.178356	SMALL_051_ROI_022	25.6668	31.5219		SMALL_051_ROI_094
1079		SMALL_051	Neuron	0.0237468	SMALL_051_ROI_022	97.786	77.925		SMALL_051_ROI_097
1080		SMALL_051	Neuron	-0.000645808	SMALL_051_ROI_033	72.0248	108.769		SMALL_051_ROI_002
1081		SMALL_051	Neuron	0.0661155	SMALL_051_ROI_033	14.3466	104.512		SMALL_051_ROI_003
1082		SMALL_051	Neuron	-6.29302e-07	SMALL_051_ROI_033	71.6216	87.2144		SMALL_051_ROI_005
1083		SMALL_051	Neuron	0.0270391	SMALL_051_ROI_033	58.2003	76.062		SMALL_051_ROI_006
1084		SMALL_051	Neuron	0.302605	SMALL_051_ROI_033	3.45545	51.4888		SMALL_051_ROI_013
1085		SMALL_051	Neuron	-0.0463135	SMALL_051_ROI_033	69.5026	46.4376		SMALL_051_ROI_016
1086		SMALL_051	Neuron	0.393538	SMALL_051_ROI_033	0.206102	11.4892		SMALL_051_ROI_018
1087		SMALL_051	Neuron	0.47272	SMALL_051_ROI_033	5.62059	8.16563		SMALL_051_ROI_019
1088		SMALL_051	Neuron	0.132812	SMALL_051_ROI_033	37.0098	18.4072		SMALL_051_ROI_020
1089		SMALL_051	Neuron	0.17579	SMALL_051_ROI_033	24.7598	28.8624		SMALL_051_ROI_022
1090		SMALL_051	Neuron	1	SMALL_051_ROI_033	0	0		SMALL_051_ROI_033
1091		SMALL_051	Neuron	-0.00737252	SMALL_051_ROI_033	62.9467	28.8827		SMALL_051_ROI_034
1092		SMALL_051	Neuron	0.0966084	SMALL_051_ROI_033	84.3905	30.2811		SMALL_051_ROI_035
1093		SMALL_051	Neuron	0.130951	SMALL_051_ROI_033	23.8663	54.2074		SMALL_051_ROI_036
1094		SMALL_051	Neuron	0.0107751	SMALL_051_ROI_033	57.5183	71.861		SMALL_051_ROI_038
1095		SMALL_051	Neuron	0.309646	SMALL_051_ROI_033	4.14043	64.3025		SMALL_051_ROI_039
1096		SMALL_051	Neuron	-0.0402695	SMALL_051_ROI_033	70.156	69.801		SMALL_051_ROI_041
1097		SMALL_051	Neuron	0.0251394	SMALL_051_ROI_033	20.1794	89.5433		SMALL_051_ROI_045
1098		SMALL_051	Neuron	0.196858	SMALL_051_ROI_033	3.05477	69.7665		SMALL_051_ROI_050
1099		SMALL_051	Neuron	0.295312	SMALL_051_ROI_033	5.28771	59.124		SMALL_051_ROI_052
1100		SMALL_051	Neuron	0.0560804	SMALL_051_ROI_033	14.4556	66.5963		SMALL_051_ROI_057
1101		SMALL_051	Neuron	0.0140703	SMALL_051_ROI_033	73.9644	91.193		SMALL_051_ROI_063
1102		SMALL_051	Neuron	0.0676342	SMALL_051_ROI_033	10.7004	116.373		SMALL_051_ROI_065
1103		SMALL_051	Neuron	-0.0238575	SMALL_051_ROI_033	61.932	106.415		SMALL_051_ROI_066
1104		SMALL_051	Neuron	0.375133	SMALL_051_ROI_033	7.13288	114.857		SMALL_051_ROI_067
1105		SMALL_051	Neuron	0.258053	SMALL_051_ROI_033	5.79523	120.317		SMALL_051_ROI_068
1106		SMALL_051	Neuron	-0.0127123	SMALL_051_ROI_033	49.5098	100.726		SMALL_051_ROI_069
1107		SMALL_051	Neuron	0.247971	SMALL_051_ROI_033	44.8702	110.512		SMALL_051_ROI_071
1108		SMALL_051	Neuron	-0.0726728	SMALL_051_ROI_033	58.4902	128.634		SMALL_051_ROI_072
1109		SMALL_051	Neuron	-0.0498403	SMALL_051_ROI_033	54.3004	144.991		SMALL_051_ROI_075
1110		SMALL_051	Neuron	-0.052973	SMALL_051_ROI_033	11.8731	131.051		SMALL_051_ROI_079
1111		SMALL_051	Neuron	0.330894	SMALL_051_ROI_033	5.74024	105.869		SMALL_051_ROI_088
1112		SMALL_051	Neuron	0.276992	SMALL_051_ROI_033	1.26209	105.815		SMALL_051_ROI_091
1113		SMALL_051	Neuron	0.202658	SMALL_051_ROI_033	10.8839	91.8115		SMALL_051_ROI_093
1114		SMALL_051	Neuron	0.209736	SMALL_051_ROI_033	0.90699	21.129		SMALL_051_ROI_094
1115		SMALL_051	Neuron	-0.0394485	SMALL_051_ROI_033	73.0262	73.3305		SMALL_051_ROI_097
1116		SMALL_051	Neuron	-0.0159014	SMALL_051_ROI_034	9.07801	83.3738		SMALL_051_ROI_002
1117		SMALL_051	Neuron	0.0671962	SMALL_051_ROI_034	48.6001	78.1523		SMALL_051_ROI_003
1118		SMALL_051	Neuron	-0.0401048	SMALL_051_ROI_034	134.568	62.8451		SMALL_051_ROI_005
1119		SMALL_051	Neuron	-0.012904	SMALL_051_ROI_034	121.147	51.8664		SMALL_051_ROI_006
1120		SMALL_051	Neuron	-0.0227505	SMALL_051_ROI_034	59.4913	23.2979		SMALL_051_ROI_013
1121		SMALL_051	Neuron	0.0986508	SMALL_051_ROI_034	132.449	18.7933		SMALL_051_ROI_016
1122		SMALL_051	Neuron	0.0359989	SMALL_051_ROI_034	63.1528	34.3493		SMALL_051_ROI_018
1123		SMALL_051	Neuron	-0.0208166	SMALL_051_ROI_034	57.3262	20.9635		SMALL_051_ROI_019
1124		SMALL_051	Neuron	0.0443628	SMALL_051_ROI_034	25.937	11.799		SMALL_051_ROI_020
1125		SMALL_051	Neuron	0.130333	SMALL_051_ROI_034	38.187	22.4432		SMALL_051_ROI_022
1126		SMALL_051	Neuron	-0.00737252	SMALL_051_ROI_034	62.9467	28.8827		SMALL_051_ROI_033
1127		SMALL_051	Neuron	1	SMALL_051_ROI_034	0	0		SMALL_051_ROI_034
1128		SMALL_051	Neuron	-0.0378708	SMALL_051_ROI_034	147.337	21.993		SMALL_051_ROI_035
1129		SMALL_051	Neuron	0.0606458	SMALL_051_ROI_034	39.0804	31.6509		SMALL_051_ROI_036
1130		SMALL_051	Neuron	0.0299321	SMALL_051_ROI_034	5.42845	43.04		SMALL_051_ROI_038
1131		SMALL_051	Neuron	0.0152437	SMALL_051_ROI_034	67.0872	35.4719		SMALL_051_ROI_039
1132		SMALL_051	Neuron	0.0147338	SMALL_051_ROI_034	133.103	41.9358		SMALL_051_ROI_041
1133		SMALL_051	Neuron	-0.0233732	SMALL_051_ROI_034	83.1261	60.8423		SMALL_051_ROI_045
1134		SMALL_051	Neuron	0.00544459	SMALL_051_ROI_034	66.0015	47.8792		SMALL_051_ROI_050
1135		SMALL_051	Neuron	0.114217	SMALL_051_ROI_034	68.2345	47.0505		SMALL_051_ROI_052
1136		SMALL_051	Neuron	-0.00902855	SMALL_051_ROI_034	77.4024	58.7358		SMALL_051_ROI_057
1137		SMALL_051	Neuron	0.0282096	SMALL_051_ROI_034	136.911	66.5824		SMALL_051_ROI_063
1138		SMALL_051	Neuron	0.0419032	SMALL_051_ROI_034	73.6472	94.2174		SMALL_051_ROI_065
1139		SMALL_051	Neuron	0.194724	SMALL_051_ROI_034	1.01478	87.0924		SMALL_051_ROI_066
1140		SMALL_051	Neuron	0.128938	SMALL_051_ROI_034	70.0796	95.1315		SMALL_051_ROI_067
1141		SMALL_051	Neuron	0.0621972	SMALL_051_ROI_034	68.742	101.8		SMALL_051_ROI_068
1142		SMALL_051	Neuron	0.0384295	SMALL_051_ROI_034	13.437	84.1532		SMALL_051_ROI_069
1143		SMALL_051	Neuron	0.0627667	SMALL_051_ROI_034	18.0765	83.7019		SMALL_051_ROI_071
1144		SMALL_051	Neuron	-0.0249572	SMALL_051_ROI_034	121.437	102.163		SMALL_051_ROI_072
1145		SMALL_051	Neuron	0.163038	SMALL_051_ROI_034	8.64636	118.798		SMALL_051_ROI_075
1146		SMALL_051	Neuron	0.11173	SMALL_051_ROI_034	51.0736	107.167		SMALL_051_ROI_079
1147		SMALL_051	Neuron	-0.00488388	SMALL_051_ROI_034	68.687	92.5293		SMALL_051_ROI_088
1148		SMALL_051	Neuron	0.0193107	SMALL_051_ROI_034	64.2088	95.6205		SMALL_051_ROI_091
1149		SMALL_051	Neuron	0.225746	SMALL_051_ROI_034	73.8307	81.0938		SMALL_051_ROI_093
1150		SMALL_051	Neuron	0.00437583	SMALL_051_ROI_034	63.8537	15.2057		SMALL_051_ROI_094
1151		SMALL_051	Neuron	0.0634624	SMALL_051_ROI_034	135.973	55.524		SMALL_051_ROI_097
1152		SMALL_051	Neuron	-0.0239755	SMALL_051_ROI_035	156.415	101.467		SMALL_051_ROI_002
1153		SMALL_051	Neuron	0.0854443	SMALL_051_ROI_035	98.7372	95.3242		SMALL_051_ROI_003
1154		SMALL_051	Neuron	0.0240574	SMALL_051_ROI_035	12.769	82.2255		SMALL_051_ROI_005
1155		SMALL_051	Neuron	0.0012438	SMALL_051_ROI_035	26.1902	71.6763		SMALL_051_ROI_006
1156		SMALL_051	Neuron	0.0451062	SMALL_051_ROI_035	87.846	40.5694		SMALL_051_ROI_013
1157		SMALL_051	Neuron	0.0246456	SMALL_051_ROI_035	14.8879	26.7618		SMALL_051_ROI_016
1158		SMALL_051	Neuron	0.0616223	SMALL_051_ROI_035	84.1844	40.8077		SMALL_051_ROI_018
1159		SMALL_051	Neuron	0.0396072	SMALL_051_ROI_035	90.0111	26.5301		SMALL_051_ROI_019
1160		SMALL_051	Neuron	0.131892	SMALL_051_ROI_035	121.4	17.0514		SMALL_051_ROI_020
1161		SMALL_051	Neuron	0.0628637	SMALL_051_ROI_035	109.15	41.5794		SMALL_051_ROI_022
1162		SMALL_051	Neuron	0.0966084	SMALL_051_ROI_035	84.3905	30.2811		SMALL_051_ROI_033
1163		SMALL_051	Neuron	-0.0378708	SMALL_051_ROI_035	147.337	21.993		SMALL_051_ROI_034
1164		SMALL_051	Neuron	1	SMALL_051_ROI_035	0	0		SMALL_051_ROI_035
1165		SMALL_051	Neuron	-0.0176882	SMALL_051_ROI_035	108.257	26.3923		SMALL_051_ROI_036
1166		SMALL_051	Neuron	-0.0297784	SMALL_051_ROI_035	141.909	52.7245		SMALL_051_ROI_038
1167		SMALL_051	Neuron	0.0861806	SMALL_051_ROI_035	80.2501	45.9691		SMALL_051_ROI_039
1168		SMALL_051	Neuron	0.111688	SMALL_051_ROI_035	14.2346	46.8771		SMALL_051_ROI_041
1169		SMALL_051	Neuron	0.059328	SMALL_051_ROI_035	64.2112	68.3913		SMALL_051_ROI_045
1170		SMALL_051	Neuron	0.0636989	SMALL_051_ROI_035	81.3358	40.5158		SMALL_051_ROI_050
1171		SMALL_051	Neuron	0.147467	SMALL_051_ROI_035	79.1028	29.4629		SMALL_051_ROI_052
1172		SMALL_051	Neuron	0.143321	SMALL_051_ROI_035	69.9349	38.9972		SMALL_051_ROI_057
1173		SMALL_051	Neuron	0.0145462	SMALL_051_ROI_035	10.4262	62.8916		SMALL_051_ROI_063
1174		SMALL_051	Neuron	0.0166993	SMALL_051_ROI_035	73.6901	86.5362		SMALL_051_ROI_065
1175		SMALL_051	Neuron	-0.0226157	SMALL_051_ROI_035	146.322	76.151		SMALL_051_ROI_066
1176		SMALL_051	Neuron	0.0787914	SMALL_051_ROI_035	77.2577	84.6052		SMALL_051_ROI_067
1177		SMALL_051	Neuron	0.0697936	SMALL_051_ROI_035	78.5953	90.0427		SMALL_051_ROI_068
1178		SMALL_051	Neuron	0.0387029	SMALL_051_ROI_035	133.9	70.5709		SMALL_051_ROI_069
1179		SMALL_051	Neuron	0.0931846	SMALL_051_ROI_035	129.261	83.9628		SMALL_051_ROI_071
1180		SMALL_051	Neuron	0.0353217	SMALL_051_ROI_035	25.9003	101.375		SMALL_051_ROI_072
1181		SMALL_051	Neuron	-0.0203998	SMALL_051_ROI_035	138.691	117.264		SMALL_051_ROI_075
1182		SMALL_051	Neuron	-0.00421202	SMALL_051_ROI_035	96.2637	101.786		SMALL_051_ROI_079
1183		SMALL_051	Neuron	0.075043	SMALL_051_ROI_035	78.6503	76.4706		SMALL_051_ROI_088
1184		SMALL_051	Neuron	0.134235	SMALL_051_ROI_035	83.1284	77.6368		SMALL_051_ROI_091
1185		SMALL_051	Neuron	0.0660378	SMALL_051_ROI_035	73.5066	63.2544		SMALL_051_ROI_093
1186		SMALL_051	Neuron	0.176621	SMALL_051_ROI_035	83.4835	10.764		SMALL_051_ROI_094
1187		SMALL_051	Neuron	-0.0524869	SMALL_051_ROI_035	11.3643	43.0603		SMALL_051_ROI_097
1188		SMALL_051	Neuron	-0.0185519	SMALL_051_ROI_036	48.1585	86.9764		SMALL_051_ROI_002
1189		SMALL_051	Neuron	0.0771895	SMALL_051_ROI_036	9.51967	79.6284		SMALL_051_ROI_003
1190		SMALL_051	Neuron	0.0127255	SMALL_051_ROI_036	95.4879	71.2873		SMALL_051_ROI_005
1191		SMALL_051	Neuron	0.0104456	SMALL_051_ROI_036	82.0666	62.5797		SMALL_051_ROI_006
1192		SMALL_051	Neuron	0.0591285	SMALL_051_ROI_036	20.4108	32.8878		SMALL_051_ROI_013
1193		SMALL_051	Neuron	0.0178508	SMALL_051_ROI_036	93.3689	16.9363		SMALL_051_ROI_016
1194		SMALL_051	Neuron	0.127116	SMALL_051_ROI_036	24.0724	63.0444		SMALL_051_ROI_018
1195		SMALL_051	Neuron	0.0775413	SMALL_051_ROI_036	18.2457	48.2121		SMALL_051_ROI_019
1196		SMALL_051	Neuron	0.0229697	SMALL_051_ROI_036	13.1435	36.6465		SMALL_051_ROI_020
1197		SMALL_051	Neuron	0.0612765	SMALL_051_ROI_036	0.893463	53.6933		SMALL_051_ROI_022
1198		SMALL_051	Neuron	0.130951	SMALL_051_ROI_036	23.8663	54.2074		SMALL_051_ROI_033
1199		SMALL_051	Neuron	0.0606458	SMALL_051_ROI_036	39.0804	31.6509		SMALL_051_ROI_034
1200		SMALL_051	Neuron	-0.0176882	SMALL_051_ROI_036	108.257	26.3923		SMALL_051_ROI_035
1201		SMALL_051	Neuron	1	SMALL_051_ROI_036	0	0		SMALL_051_ROI_036
1202		SMALL_051	Neuron	-0.0193931	SMALL_051_ROI_036	33.652	32.1525		SMALL_051_ROI_038
1203		SMALL_051	Neuron	0.108014	SMALL_051_ROI_036	28.0067	27.6725		SMALL_051_ROI_039
1204		SMALL_051	Neuron	-0.0567525	SMALL_051_ROI_036	94.0223	23.1779		SMALL_051_ROI_041
1205		SMALL_051	Neuron	0.0820007	SMALL_051_ROI_036	44.0457	44.558		SMALL_051_ROI_045
1206		SMALL_051	Neuron	0.125609	SMALL_051_ROI_036	26.9211	16.2807		SMALL_051_ROI_050
1207		SMALL_051	Neuron	0.145065	SMALL_051_ROI_036	29.154	24.0033		SMALL_051_ROI_052
1208		SMALL_051	Neuron	0.0340697	SMALL_051_ROI_036	38.3219	37.2662		SMALL_051_ROI_057
1209		SMALL_051	Neuron	0.00841513	SMALL_051_ROI_036	97.8307	37.0216		SMALL_051_ROI_063
1210		SMALL_051	Neuron	0.0317958	SMALL_051_ROI_036	34.5667	62.9908		SMALL_051_ROI_065
1211		SMALL_051	Neuron	-0.0185327	SMALL_051_ROI_036	38.0657	55.4666		SMALL_051_ROI_066
1212		SMALL_051	Neuron	0.132115	SMALL_051_ROI_036	30.9992	63.4807		SMALL_051_ROI_067
1213		SMALL_051	Neuron	0.0495068	SMALL_051_ROI_036	29.6615	70.2205		SMALL_051_ROI_068
1214		SMALL_051	Neuron	-0.0153413	SMALL_051_ROI_036	25.6435	53.2347		SMALL_051_ROI_069
1215		SMALL_051	Neuron	0.11446	SMALL_051_ROI_036	21.0039	57.5729		SMALL_051_ROI_071
1216		SMALL_051	Neuron	-0.0249999	SMALL_051_ROI_036	82.3565	75.1017		SMALL_051_ROI_072
1217		SMALL_051	Neuron	0.0521103	SMALL_051_ROI_036	30.4341	91.1622		SMALL_051_ROI_075
1218		SMALL_051	Neuron	0.108733	SMALL_051_ROI_036	11.9932	76.9474		SMALL_051_ROI_079
1219		SMALL_051	Neuron	0.218844	SMALL_051_ROI_036	29.6065	63.0082		SMALL_051_ROI_088
1220		SMALL_051	Neuron	0.0796426	SMALL_051_ROI_036	25.1284	68.0422		SMALL_051_ROI_091
1221		SMALL_051	Neuron	0.071782	SMALL_051_ROI_036	34.7502	53.922		SMALL_051_ROI_093
1222		SMALL_051	Neuron	0.0595304	SMALL_051_ROI_036	24.7733	33.124		SMALL_051_ROI_094
1223		SMALL_051	Neuron	0.0759024	SMALL_051_ROI_036	96.8925	24.9668		SMALL_051_ROI_097
1224		SMALL_051	Neuron	-0.00140895	SMALL_051_ROI_038	14.5065	55.9095		SMALL_051_ROI_002
1225		SMALL_051	Neuron	0.0146056	SMALL_051_ROI_038	43.1717	48.1377		SMALL_051_ROI_003
1226		SMALL_051	Neuron	0.0214192	SMALL_051_ROI_038	129.14	43.565		SMALL_051_ROI_005
1227		SMALL_051	Neuron	-0.0222079	SMALL_051_ROI_038	115.719	37.847		SMALL_051_ROI_006
1228		SMALL_051	Neuron	-0.00691282	SMALL_051_ROI_038	54.0628	23.6202		SMALL_051_ROI_013
1229		SMALL_051	Neuron	0.0343125	SMALL_051_ROI_038	127.021	26.5552		SMALL_051_ROI_016
1230		SMALL_051	Neuron	-0.0474623	SMALL_051_ROI_038	57.7244	76.8502		SMALL_051_ROI_018
1231		SMALL_051	Neuron	0.0160314	SMALL_051_ROI_038	51.8977	64.0035		SMALL_051_ROI_019
1232		SMALL_051	Neuron	-0.042001	SMALL_051_ROI_038	20.5085	53.8764		SMALL_051_ROI_020
1233		SMALL_051	Neuron	-0.0277546	SMALL_051_ROI_038	32.7585	57.0612		SMALL_051_ROI_022
1234		SMALL_051	Neuron	0.0107751	SMALL_051_ROI_038	57.5183	71.861		SMALL_051_ROI_033
1235		SMALL_051	Neuron	0.0299321	SMALL_051_ROI_038	5.42845	43.04		SMALL_051_ROI_034
1236		SMALL_051	Neuron	-0.0297784	SMALL_051_ROI_038	141.909	52.7245		SMALL_051_ROI_035
1237		SMALL_051	Neuron	-0.0193931	SMALL_051_ROI_038	33.652	32.1525		SMALL_051_ROI_036
1238		SMALL_051	Neuron	1	SMALL_051_ROI_038	0	0		SMALL_051_ROI_038
1239		SMALL_051	Neuron	0.00206363	SMALL_051_ROI_038	61.6587	7.56945		SMALL_051_ROI_039
1240		SMALL_051	Neuron	-0.031724	SMALL_051_ROI_038	127.674	11.1079		SMALL_051_ROI_041
1241		SMALL_051	Neuron	-0.0251107	SMALL_051_ROI_038	77.6977	17.998		SMALL_051_ROI_045
1242		SMALL_051	Neuron	0.0139377	SMALL_051_ROI_038	60.5731	35.9138		SMALL_051_ROI_050
1243		SMALL_051	Neuron	-0.023074	SMALL_051_ROI_038	62.806	55.3558		SMALL_051_ROI_052
1244		SMALL_051	Neuron	-0.00252962	SMALL_051_ROI_038	71.9739	68.2046		SMALL_051_ROI_057
1245		SMALL_051	Neuron	0.054218	SMALL_051_ROI_038	131.483	38.26		SMALL_051_ROI_063
1246		SMALL_051	Neuron	-0.00876613	SMALL_051_ROI_038	68.2187	67.484		SMALL_051_ROI_065
1247		SMALL_051	Neuron	-0.0214879	SMALL_051_ROI_038	4.41366	67.8797		SMALL_051_ROI_066
1248		SMALL_051	Neuron	0.0389192	SMALL_051_ROI_038	64.6512	73.7476		SMALL_051_ROI_067
1249		SMALL_051	Neuron	0.069316	SMALL_051_ROI_038	63.3135	82.0563		SMALL_051_ROI_068
1250		SMALL_051	Neuron	0.00476815	SMALL_051_ROI_038	8.00854	71.274		SMALL_051_ROI_069
1251		SMALL_051	Neuron	0.0587464	SMALL_051_ROI_038	12.6481	45.8921		SMALL_051_ROI_071
1252		SMALL_051	Neuron	-0.00564732	SMALL_051_ROI_038	116.009	64.2211		SMALL_051_ROI_072
1253		SMALL_051	Neuron	-0.0186526	SMALL_051_ROI_038	3.21791	80.891		SMALL_051_ROI_075
1254		SMALL_051	Neuron	0.0651877	SMALL_051_ROI_038	45.6452	75.1303		SMALL_051_ROI_079
1255		SMALL_051	Neuron	0.0440153	SMALL_051_ROI_038	63.2585	84.205		SMALL_051_ROI_088
1256		SMALL_051	Neuron	-0.00302956	SMALL_051_ROI_038	58.7804	92.2366		SMALL_051_ROI_091
1257		SMALL_051	Neuron	0.00331901	SMALL_051_ROI_038	68.4022	79.6278		SMALL_051_ROI_093
1258		SMALL_051	Neuron	-0.0278759	SMALL_051_ROI_038	58.4253	54.0775		SMALL_051_ROI_094
1259		SMALL_051	Neuron	0.0285861	SMALL_051_ROI_038	130.545	49.0708		SMALL_051_ROI_097
1260		SMALL_051	Neuron	-0.0466432	SMALL_051_ROI_039	76.1652	59.304		SMALL_051_ROI_002
1261		SMALL_051	Neuron	0.0343728	SMALL_051_ROI_039	18.4871	52.0038		SMALL_051_ROI_003
1262		SMALL_051	Neuron	0.0351884	SMALL_051_ROI_039	67.4811	44.4864		SMALL_051_ROI_005
1263		SMALL_051	Neuron	0.164587	SMALL_051_ROI_039	54.0599	37.0883		SMALL_051_ROI_006
1264		SMALL_051	Neuron	0.254703	SMALL_051_ROI_039	7.59589	16.8643		SMALL_051_ROI_013
1265		SMALL_051	Neuron	-0.051203	SMALL_051_ROI_039	65.3622	19.4073		SMALL_051_ROI_016
1266		SMALL_051	Neuron	0.194023	SMALL_051_ROI_039	3.93433	69.3136		SMALL_051_ROI_018
1267		SMALL_051	Neuron	0.198053	SMALL_051_ROI_039	9.76102	56.4354		SMALL_051_ROI_019
1268		SMALL_051	Neuron	0.0531122	SMALL_051_ROI_039	41.1502	46.3641		SMALL_051_ROI_020
1269		SMALL_051	Neuron	0.103252	SMALL_051_ROI_039	28.9002	49.9845		SMALL_051_ROI_022
1270		SMALL_051	Neuron	0.309646	SMALL_051_ROI_039	4.14043	64.3025		SMALL_051_ROI_033
1271		SMALL_051	Neuron	0.0152437	SMALL_051_ROI_039	67.0872	35.4719		SMALL_051_ROI_034
1272		SMALL_051	Neuron	0.0861806	SMALL_051_ROI_039	80.2501	45.9691		SMALL_051_ROI_035
1273		SMALL_051	Neuron	0.108014	SMALL_051_ROI_039	28.0067	27.6725		SMALL_051_ROI_036
1274		SMALL_051	Neuron	0.00206363	SMALL_051_ROI_039	61.6587	7.56945		SMALL_051_ROI_038
1275		SMALL_051	Neuron	1	SMALL_051_ROI_039	0	0		SMALL_051_ROI_039
1276		SMALL_051	Neuron	0.029943	SMALL_051_ROI_039	66.0155	12.0528		SMALL_051_ROI_041
1277		SMALL_051	Neuron	0.0831058	SMALL_051_ROI_039	16.0389	25.5004		SMALL_051_ROI_045
1278		SMALL_051	Neuron	0.192809	SMALL_051_ROI_039	1.08567	34.7353		SMALL_051_ROI_050
1279		SMALL_051	Neuron	0.206251	SMALL_051_ROI_039	1.14727	51.5556		SMALL_051_ROI_052
1280		SMALL_051	Neuron	0.0364992	SMALL_051_ROI_039	10.3152	64.7074		SMALL_051_ROI_057
1281		SMALL_051	Neuron	0.0669205	SMALL_051_ROI_039	69.8239	41.5547		SMALL_051_ROI_063
1282		SMALL_051	Neuron	0.139308	SMALL_051_ROI_039	6.56	71.1442		SMALL_051_ROI_065
1283		SMALL_051	Neuron	-0.0265495	SMALL_051_ROI_039	66.0724	69.8564		SMALL_051_ROI_066
1284		SMALL_051	Neuron	0.347166	SMALL_051_ROI_039	2.99244	76.312		SMALL_051_ROI_067
1285		SMALL_051	Neuron	0.277577	SMALL_051_ROI_039	1.6548	84.401		SMALL_051_ROI_068
1286		SMALL_051	Neuron	0.0721066	SMALL_051_ROI_039	53.6502	71.9852		SMALL_051_ROI_069
1287		SMALL_051	Neuron	0.206868	SMALL_051_ROI_039	49.0107	52.0267		SMALL_051_ROI_071
1288		SMALL_051	Neuron	-0.0466066	SMALL_051_ROI_039	54.3498	70.5391		SMALL_051_ROI_072
1289		SMALL_051	Neuron	-0.0561004	SMALL_051_ROI_039	58.4408	87.2805		SMALL_051_ROI_075
1290		SMALL_051	Neuron	-0.019104	SMALL_051_ROI_039	16.0136	80.1142		SMALL_051_ROI_079
1291		SMALL_051	Neuron	0.25291	SMALL_051_ROI_039	1.5998	84.2756		SMALL_051_ROI_088
1292		SMALL_051	Neuron	0.281878	SMALL_051_ROI_039	2.87834	91.5116		SMALL_051_ROI_091
1293		SMALL_051	Neuron	0.142686	SMALL_051_ROI_039	6.7435	78.3165		SMALL_051_ROI_093
1294		SMALL_051	Neuron	0.150963	SMALL_051_ROI_039	3.23344	46.7477		SMALL_051_ROI_094
1295		SMALL_051	Neuron	-0.0410697	SMALL_051_ROI_039	68.8858	47.6478		SMALL_051_ROI_097
1296		SMALL_051	Neuron	0.0453413	SMALL_051_ROI_041	142.181	66.8447		SMALL_051_ROI_002
1297		SMALL_051	Neuron	0.0151773	SMALL_051_ROI_041	84.5026	58.9472		SMALL_051_ROI_003
1298		SMALL_051	Neuron	0.103064	SMALL_051_ROI_041	1.46558	54.536		SMALL_051_ROI_005
1299		SMALL_051	Neuron	0.00594541	SMALL_051_ROI_041	11.9557	48.2284		SMALL_051_ROI_006
1300		SMALL_051	Neuron	-0.047677	SMALL_051_ROI_041	73.6114	27.8181		SMALL_051_ROI_013
1301		SMALL_051	Neuron	0.0740605	SMALL_051_ROI_041	0.653335	23.3951		SMALL_051_ROI_016
1302		SMALL_051	Neuron	-0.0706424	SMALL_051_ROI_041	69.9499	76.28		SMALL_051_ROI_018
1303		SMALL_051	Neuron	-0.0308819	SMALL_051_ROI_041	75.7766	62.4116		SMALL_051_ROI_019
1304		SMALL_051	Neuron	0.0776427	SMALL_051_ROI_041	107.166	51.406		SMALL_051_ROI_020
1305		SMALL_051	Neuron	-0.0484587	SMALL_051_ROI_041	94.9157	59.4901		SMALL_051_ROI_022
1306		SMALL_051	Neuron	-0.0402695	SMALL_051_ROI_041	70.156	69.801		SMALL_051_ROI_033
1307		SMALL_051	Neuron	0.0147338	SMALL_051_ROI_041	133.103	41.9358		SMALL_051_ROI_034
1308		SMALL_051	Neuron	0.111688	SMALL_051_ROI_041	14.2346	46.8771		SMALL_051_ROI_035
1309		SMALL_051	Neuron	-0.0567525	SMALL_051_ROI_041	94.0223	23.1779		SMALL_051_ROI_036
1310		SMALL_051	Neuron	-0.031724	SMALL_051_ROI_041	127.674	11.1079		SMALL_051_ROI_038
1311		SMALL_051	Neuron	0.029943	SMALL_051_ROI_041	66.0155	12.0528		SMALL_051_ROI_039
1312		SMALL_051	Neuron	1	SMALL_051_ROI_041	0	0		SMALL_051_ROI_041
1313		SMALL_051	Neuron	0.0416558	SMALL_051_ROI_041	49.9766	21.649		SMALL_051_ROI_045
1314		SMALL_051	Neuron	-0.0450179	SMALL_051_ROI_041	67.1012	24.8254		SMALL_051_ROI_050
1315		SMALL_051	Neuron	0.011771	SMALL_051_ROI_041	64.8683	45.1982		SMALL_051_ROI_052
1316		SMALL_051	Neuron	0.0364591	SMALL_051_ROI_041	55.7004	57.758		SMALL_051_ROI_057
1317		SMALL_051	Neuron	0.104874	SMALL_051_ROI_041	3.80838	29.5635		SMALL_051_ROI_063
1318		SMALL_051	Neuron	-0.00989297	SMALL_051_ROI_041	59.4555	59.1683		SMALL_051_ROI_065
1319		SMALL_051	Neuron	0.0144577	SMALL_051_ROI_041	132.088	57.9301		SMALL_051_ROI_066
1320		SMALL_051	Neuron	0.0245039	SMALL_051_ROI_041	63.0231	64.2818		SMALL_051_ROI_067
1321		SMALL_051	Neuron	0.0807637	SMALL_051_ROI_041	64.3607	72.4063		SMALL_051_ROI_068
1322		SMALL_051	Neuron	0.0135206	SMALL_051_ROI_041	119.666	60.5852		SMALL_051_ROI_069
1323		SMALL_051	Neuron	-0.0380639	SMALL_051_ROI_041	115.026	42.147		SMALL_051_ROI_071
1324		SMALL_051	Neuron	0.10899	SMALL_051_ROI_041	11.6657	60.733		SMALL_051_ROI_072
1325		SMALL_051	Neuron	-0.0070898	SMALL_051_ROI_041	124.456	77.4789		SMALL_051_ROI_075
1326		SMALL_051	Neuron	0.0539754	SMALL_051_ROI_041	82.0291	68.7173		SMALL_051_ROI_079
1327		SMALL_051	Neuron	-0.0317859	SMALL_051_ROI_041	64.4157	73.2957		SMALL_051_ROI_088
1328		SMALL_051	Neuron	-0.0161689	SMALL_051_ROI_041	68.8939	81.1644		SMALL_051_ROI_091
1329		SMALL_051	Neuron	-0.0238394	SMALL_051_ROI_041	59.272	68.5203		SMALL_051_ROI_093
1330		SMALL_051	Neuron	-0.0494333	SMALL_051_ROI_041	69.249	50.2903		SMALL_051_ROI_094
1331		SMALL_051	Neuron	0.0811687	SMALL_051_ROI_041	2.87022	37.9833		SMALL_051_ROI_097
1332		SMALL_051	Neuron	0.00283114	SMALL_051_ROI_045	92.2041	54.3911		SMALL_051_ROI_002
1333		SMALL_051	Neuron	-0.0115776	SMALL_051_ROI_045	34.526	45.9448		SMALL_051_ROI_003
1334		SMALL_051	Neuron	0.00604901	SMALL_051_ROI_045	51.4422	49.1283		SMALL_051_ROI_005
1335		SMALL_051	Neuron	0.0372392	SMALL_051_ROI_045	38.0209	47.2794		SMALL_051_ROI_006
1336		SMALL_051	Neuron	0.0512019	SMALL_051_ROI_045	23.6348	41.3465		SMALL_051_ROI_013
1337		SMALL_051	Neuron	0.106893	SMALL_051_ROI_045	49.3233	43.5032		SMALL_051_ROI_016
1338		SMALL_051	Neuron	-0.00706876	SMALL_051_ROI_045	19.9733	94.8122		SMALL_051_ROI_018
1339		SMALL_051	Neuron	-0.0483867	SMALL_051_ROI_045	25.8	81.782		SMALL_051_ROI_019
1340		SMALL_051	Neuron	0.011989	SMALL_051_ROI_045	57.1891	71.3742		SMALL_051_ROI_020
1341		SMALL_051	Neuron	0.0577086	SMALL_051_ROI_045	44.9391	74.8384		SMALL_051_ROI_022
1342		SMALL_051	Neuron	0.0251394	SMALL_051_ROI_045	20.1794	89.5433		SMALL_051_ROI_033
1343		SMALL_051	Neuron	-0.0233732	SMALL_051_ROI_045	83.1261	60.8423		SMALL_051_ROI_034
1344		SMALL_051	Neuron	0.059328	SMALL_051_ROI_045	64.2112	68.3913		SMALL_051_ROI_035
1345		SMALL_051	Neuron	0.0820007	SMALL_051_ROI_045	44.0457	44.558		SMALL_051_ROI_036
1346		SMALL_051	Neuron	-0.0251107	SMALL_051_ROI_045	77.6977	17.998		SMALL_051_ROI_038
1347		SMALL_051	Neuron	0.0831058	SMALL_051_ROI_045	16.0389	25.5004		SMALL_051_ROI_039
1348		SMALL_051	Neuron	0.0416558	SMALL_051_ROI_045	49.9766	21.649		SMALL_051_ROI_041
1349		SMALL_051	Neuron	1	SMALL_051_ROI_045	0	0		SMALL_051_ROI_045
1350		SMALL_051	Neuron	0.0159778	SMALL_051_ROI_045	17.1246	41.7893		SMALL_051_ROI_050
1351		SMALL_051	Neuron	-0.0312845	SMALL_051_ROI_045	14.8917	64.917		SMALL_051_ROI_052
1352		SMALL_051	Neuron	0.0712356	SMALL_051_ROI_045	5.72377	76.5955		SMALL_051_ROI_057
1353		SMALL_051	Neuron	0.0501851	SMALL_051_ROI_045	53.785	33.1873		SMALL_051_ROI_063
1354		SMALL_051	Neuron	0.00379002	SMALL_051_ROI_045	9.47894	58.9622		SMALL_051_ROI_065
1355		SMALL_051	Neuron	0.0459859	SMALL_051_ROI_045	82.1113	63.6337		SMALL_051_ROI_066
1356		SMALL_051	Neuron	0.0423959	SMALL_051_ROI_045	13.0465	67.7685		SMALL_051_ROI_067
1357		SMALL_051	Neuron	0.0010081	SMALL_051_ROI_045	14.3841	76.3254		SMALL_051_ROI_068
1358		SMALL_051	Neuron	0.0617508	SMALL_051_ROI_045	69.6891	69.9575		SMALL_051_ROI_069
1359		SMALL_051	Neuron	-0.0175033	SMALL_051_ROI_045	65.0496	31.4885		SMALL_051_ROI_071
1360		SMALL_051	Neuron	0.0436159	SMALL_051_ROI_045	38.3109	48.7136		SMALL_051_ROI_072
1361		SMALL_051	Neuron	0.00130247	SMALL_051_ROI_045	74.4798	64.9828		SMALL_051_ROI_075
1362		SMALL_051	Neuron	0.136585	SMALL_051_ROI_045	32.0525	62.8845		SMALL_051_ROI_079
1363		SMALL_051	Neuron	0.0299909	SMALL_051_ROI_045	14.4391	83.9181		SMALL_051_ROI_088
1364		SMALL_051	Neuron	-0.00752992	SMALL_051_ROI_045	18.9173	93.5892		SMALL_051_ROI_091
1365		SMALL_051	Neuron	-0.0287331	SMALL_051_ROI_045	9.29544	82.7241		SMALL_051_ROI_093
1366		SMALL_051	Neuron	-0.0157401	SMALL_051_ROI_045	19.2724	71.039		SMALL_051_ROI_094
1367		SMALL_051	Neuron	0.138831	SMALL_051_ROI_045	52.8468	54.0382		SMALL_051_ROI_097
1368		SMALL_051	Neuron	-0.034221	SMALL_051_ROI_050	75.0795	91.5969		SMALL_051_ROI_002
1369		SMALL_051	Neuron	0.0553718	SMALL_051_ROI_050	17.4014	83.6059		SMALL_051_ROI_003
1370		SMALL_051	Neuron	0.0683689	SMALL_051_ROI_050	68.5668	78.9795		SMALL_051_ROI_005
1371		SMALL_051	Neuron	-0.0201582	SMALL_051_ROI_050	55.1456	71.8025		SMALL_051_ROI_006
1372		SMALL_051	Neuron	0.327189	SMALL_051_ROI_050	6.51022	45.4342		SMALL_051_ROI_013
1373		SMALL_051	Neuron	-0.0349938	SMALL_051_ROI_050	66.4479	31.6886		SMALL_051_ROI_016
1374		SMALL_051	Neuron	0.183233	SMALL_051_ROI_050	2.84866	79.0277		SMALL_051_ROI_018
1375		SMALL_051	Neuron	0.167169	SMALL_051_ROI_050	8.67535	64.1666		SMALL_051_ROI_019
1376		SMALL_051	Neuron	0.0464094	SMALL_051_ROI_050	40.0645	52.6635		SMALL_051_ROI_020
1377		SMALL_051	Neuron	0.0597039	SMALL_051_ROI_050	27.8145	69.7216		SMALL_051_ROI_022
1378		SMALL_051	Neuron	0.196858	SMALL_051_ROI_050	3.05477	69.7665		SMALL_051_ROI_033
1379		SMALL_051	Neuron	0.00544459	SMALL_051_ROI_050	66.0015	47.8792		SMALL_051_ROI_034
1380		SMALL_051	Neuron	0.0636989	SMALL_051_ROI_050	81.3358	40.5158		SMALL_051_ROI_035
1381		SMALL_051	Neuron	0.125609	SMALL_051_ROI_050	26.9211	16.2807		SMALL_051_ROI_036
1382		SMALL_051	Neuron	0.0139377	SMALL_051_ROI_050	60.5731	35.9138		SMALL_051_ROI_038
1383		SMALL_051	Neuron	0.192809	SMALL_051_ROI_050	1.08567	34.7353		SMALL_051_ROI_039
1384		SMALL_051	Neuron	-0.0450179	SMALL_051_ROI_050	67.1012	24.8254		SMALL_051_ROI_041
1385		SMALL_051	Neuron	0.0159778	SMALL_051_ROI_050	17.1246	41.7893		SMALL_051_ROI_045
1386		SMALL_051	Neuron	1	SMALL_051_ROI_050	0	0		SMALL_051_ROI_050
1387		SMALL_051	Neuron	0.233699	SMALL_051_ROI_050	2.23294	24.2019		SMALL_051_ROI_052
1388		SMALL_051	Neuron	0.0812928	SMALL_051_ROI_050	11.4008	34.9062		SMALL_051_ROI_057
1389		SMALL_051	Neuron	0.0787521	SMALL_051_ROI_050	70.9096	22.8949		SMALL_051_ROI_063
1390		SMALL_051	Neuron	0.116155	SMALL_051_ROI_050	7.64567	46.8242		SMALL_051_ROI_065
1391		SMALL_051	Neuron	-0.0567294	SMALL_051_ROI_050	64.9867	39.4387		SMALL_051_ROI_066
1392		SMALL_051	Neuron	0.278321	SMALL_051_ROI_050	4.07811	47.3107		SMALL_051_ROI_067
1393		SMALL_051	Neuron	0.216104	SMALL_051_ROI_050	2.74047	54.2799		SMALL_051_ROI_068
1394		SMALL_051	Neuron	0.105052	SMALL_051_ROI_050	52.5645	38.5135		SMALL_051_ROI_069
1395		SMALL_051	Neuron	0.278497	SMALL_051_ROI_050	47.925	45.5878		SMALL_051_ROI_071
1396		SMALL_051	Neuron	-0.0955171	SMALL_051_ROI_050	55.4355	61.7853		SMALL_051_ROI_072
1397		SMALL_051	Neuron	-0.069211	SMALL_051_ROI_050	57.3552	77.174		SMALL_051_ROI_075
1398		SMALL_051	Neuron	-0.0549706	SMALL_051_ROI_050	14.9279	61.3532		SMALL_051_ROI_079
1399		SMALL_051	Neuron	0.292624	SMALL_051_ROI_050	2.68547	49.8563		SMALL_051_ROI_088
1400		SMALL_051	Neuron	0.220193	SMALL_051_ROI_050	1.79267	56.7771		SMALL_051_ROI_091
1401		SMALL_051	Neuron	0.108639	SMALL_051_ROI_050	7.82917	43.7672		SMALL_051_ROI_093
1402		SMALL_051	Neuron	0.133692	SMALL_051_ROI_050	2.14778	48.6483		SMALL_051_ROI_094
1403		SMALL_051	Neuron	-0.0337618	SMALL_051_ROI_050	69.9714	13.1581		SMALL_051_ROI_097
1404		SMALL_051	Neuron	-0.0570055	SMALL_051_ROI_052	77.3125	110.811		SMALL_051_ROI_002
1405		SMALL_051	Neuron	0.071189	SMALL_051_ROI_052	19.6343	103.319		SMALL_051_ROI_003
1406		SMALL_051	Neuron	0.0248587	SMALL_051_ROI_052	66.3338	95.2573		SMALL_051_ROI_005
1407		SMALL_051	Neuron	0.0309348	SMALL_051_ROI_052	52.9126	86.3454		SMALL_051_ROI_006
1408		SMALL_051	Neuron	0.295077	SMALL_051_ROI_052	8.74316	55.7775		SMALL_051_ROI_013
1409		SMALL_051	Neuron	-0.0218316	SMALL_051_ROI_052	64.2149	38.9954		SMALL_051_ROI_016
1410		SMALL_051	Neuron	0.198329	SMALL_051_ROI_052	5.08161	70.0589		SMALL_051_ROI_018
1411		SMALL_051	Neuron	0.263613	SMALL_051_ROI_052	10.9083	55.9859		SMALL_051_ROI_019
1412		SMALL_051	Neuron	0.169599	SMALL_051_ROI_052	42.2975	46.0841		SMALL_051_ROI_020
1413		SMALL_051	Neuron	0.20096	SMALL_051_ROI_052	30.0475	69.0765		SMALL_051_ROI_022
1414		SMALL_051	Neuron	0.295312	SMALL_051_ROI_052	5.28771	59.124		SMALL_051_ROI_033
1415		SMALL_051	Neuron	0.114217	SMALL_051_ROI_052	68.2345	47.0505		SMALL_051_ROI_034
1416		SMALL_051	Neuron	0.147467	SMALL_051_ROI_052	79.1028	29.4629		SMALL_051_ROI_035
1417		SMALL_051	Neuron	0.145065	SMALL_051_ROI_052	29.154	24.0033		SMALL_051_ROI_036
1418		SMALL_051	Neuron	-0.023074	SMALL_051_ROI_052	62.806	55.3558		SMALL_051_ROI_038
1419		SMALL_051	Neuron	0.206251	SMALL_051_ROI_052	1.14727	51.5556		SMALL_051_ROI_039
1420		SMALL_051	Neuron	0.011771	SMALL_051_ROI_052	64.8683	45.1982		SMALL_051_ROI_041
1421		SMALL_051	Neuron	-0.0312845	SMALL_051_ROI_052	14.8917	64.917		SMALL_051_ROI_045
1422		SMALL_051	Neuron	0.233699	SMALL_051_ROI_052	2.23294	24.2019		SMALL_051_ROI_050
1423		SMALL_051	Neuron	1	SMALL_051_ROI_052	0	0		SMALL_051_ROI_052
1424		SMALL_051	Neuron	0.146623	SMALL_051_ROI_052	9.1679	13.3018		SMALL_051_ROI_057
1425		SMALL_051	Neuron	0.0251925	SMALL_051_ROI_052	68.6767	45.4017		SMALL_051_ROI_063
1426		SMALL_051	Neuron	0.038964	SMALL_051_ROI_052	5.41273	62.0633		SMALL_051_ROI_065
1427		SMALL_051	Neuron	-0.070509	SMALL_051_ROI_052	67.2197	49.188		SMALL_051_ROI_066
1428		SMALL_051	Neuron	0.281126	SMALL_051_ROI_052	1.84517	57.6661		SMALL_051_ROI_067
1429		SMALL_051	Neuron	0.208637	SMALL_051_ROI_052	0.507524	62.077		SMALL_051_ROI_068
1430		SMALL_051	Neuron	-0.00917747	SMALL_051_ROI_052	54.7975	41.9123		SMALL_051_ROI_069
1431		SMALL_051	Neuron	0.276783	SMALL_051_ROI_052	50.158	68.7838		SMALL_051_ROI_071
1432		SMALL_051	Neuron	-0.0156547	SMALL_051_ROI_052	53.2025	83.5704		SMALL_051_ROI_072
1433		SMALL_051	Neuron	-0.0269922	SMALL_051_ROI_052	59.5881	97.8204		SMALL_051_ROI_075
1434		SMALL_051	Neuron	-0.0279011	SMALL_051_ROI_052	17.1608	78.8995		SMALL_051_ROI_079
1435		SMALL_051	Neuron	0.245808	SMALL_051_ROI_052	0.452529	47.0079		SMALL_051_ROI_088
1436		SMALL_051	Neuron	0.317626	SMALL_051_ROI_052	4.02562	48.7209		SMALL_051_ROI_091
1437		SMALL_051	Neuron	0.318531	SMALL_051_ROI_052	5.59623	34.2051		SMALL_051_ROI_093
1438		SMALL_051	Neuron	0.292201	SMALL_051_ROI_052	4.38072	40.1213		SMALL_051_ROI_094
1439		SMALL_051	Neuron	-0.0267559	SMALL_051_ROI_052	67.7385	17.7883		SMALL_051_ROI_097
1440		SMALL_051	Neuron	0.0559399	SMALL_051_ROI_057	86.4804	123.875		SMALL_051_ROI_002
1441		SMALL_051	Neuron	0.0410836	SMALL_051_ROI_057	28.8022	116.291		SMALL_051_ROI_003
1442		SMALL_051	Neuron	0.0659277	SMALL_051_ROI_057	57.1659	108.545		SMALL_051_ROI_005
1443		SMALL_051	Neuron	-0.0672517	SMALL_051_ROI_057	43.7447	99.6438		SMALL_051_ROI_006
1444		SMALL_051	Neuron	0.101702	SMALL_051_ROI_057	17.9111	68.9784		SMALL_051_ROI_013
1445		SMALL_051	Neuron	-0.0157693	SMALL_051_ROI_057	55.047	52.1656		SMALL_051_ROI_016
1446		SMALL_051	Neuron	0.0743847	SMALL_051_ROI_057	14.2495	77.9525		SMALL_051_ROI_018
1447		SMALL_051	Neuron	0.100412	SMALL_051_ROI_057	20.0762	64.7881		SMALL_051_ROI_019
1448		SMALL_051	Neuron	0.151196	SMALL_051_ROI_057	51.4654	56.0482		SMALL_051_ROI_020
1449		SMALL_051	Neuron	0.0270966	SMALL_051_ROI_057	39.2154	80.1573		SMALL_051_ROI_022
1450		SMALL_051	Neuron	0.0560804	SMALL_051_ROI_057	14.4556	66.5963		SMALL_051_ROI_033
1451		SMALL_051	Neuron	-0.00902855	SMALL_051_ROI_057	77.4024	58.7358		SMALL_051_ROI_034
1452		SMALL_051	Neuron	0.143321	SMALL_051_ROI_057	69.9349	38.9972		SMALL_051_ROI_035
1453		SMALL_051	Neuron	0.0340697	SMALL_051_ROI_057	38.3219	37.2662		SMALL_051_ROI_036
1454		SMALL_051	Neuron	-0.00252962	SMALL_051_ROI_057	71.9739	68.2046		SMALL_051_ROI_038
1455		SMALL_051	Neuron	0.0364992	SMALL_051_ROI_057	10.3152	64.7074		SMALL_051_ROI_039
1456		SMALL_051	Neuron	0.0364591	SMALL_051_ROI_057	55.7004	57.758		SMALL_051_ROI_041
1457		SMALL_051	Neuron	0.0712356	SMALL_051_ROI_057	5.72377	76.5955		SMALL_051_ROI_045
1458		SMALL_051	Neuron	0.0812928	SMALL_051_ROI_057	11.4008	34.9062		SMALL_051_ROI_050
1459		SMALL_051	Neuron	0.146623	SMALL_051_ROI_057	9.1679	13.3018		SMALL_051_ROI_052
1460		SMALL_051	Neuron	1	SMALL_051_ROI_057	0	0		SMALL_051_ROI_057
1461		SMALL_051	Neuron	0.0248525	SMALL_051_ROI_057	59.5087	53.3252		SMALL_051_ROI_063
1462		SMALL_051	Neuron	-0.00268154	SMALL_051_ROI_057	3.75517	64.2447		SMALL_051_ROI_065
1463		SMALL_051	Neuron	-0.0642183	SMALL_051_ROI_057	76.3876	49.2674		SMALL_051_ROI_066
1464		SMALL_051	Neuron	0.111869	SMALL_051_ROI_057	7.32273	57.321		SMALL_051_ROI_067
1465		SMALL_051	Neuron	0.0416079	SMALL_051_ROI_057	8.66038	59.992		SMALL_051_ROI_068
1466		SMALL_051	Neuron	0.0132651	SMALL_051_ROI_057	63.9654	39.4251		SMALL_051_ROI_069
1467		SMALL_051	Neuron	0.09458	SMALL_051_ROI_057	59.3259	76.6064		SMALL_051_ROI_071
1468		SMALL_051	Neuron	-0.00293777	SMALL_051_ROI_057	44.0346	89.6339		SMALL_051_ROI_072
1469		SMALL_051	Neuron	-0.0274428	SMALL_051_ROI_057	68.756	102.614		SMALL_051_ROI_075
1470		SMALL_051	Neuron	-0.00251575	SMALL_051_ROI_057	26.3287	81.8133		SMALL_051_ROI_079
1471		SMALL_051	Neuron	0.120181	SMALL_051_ROI_057	8.71537	40.3995		SMALL_051_ROI_088
1472		SMALL_051	Neuron	0.0482922	SMALL_051_ROI_057	13.1935	39.2189		SMALL_051_ROI_091
1473		SMALL_051	Neuron	0.0981392	SMALL_051_ROI_057	3.57167	25.3966		SMALL_051_ROI_093
1474		SMALL_051	Neuron	0.164602	SMALL_051_ROI_057	13.5486	49.7095		SMALL_051_ROI_094
1475		SMALL_051	Neuron	-0.0430141	SMALL_051_ROI_057	58.5706	24.4773		SMALL_051_ROI_097
1476		SMALL_051	Neuron	0.00399693	SMALL_051_ROI_063	145.989	87.5549		SMALL_051_ROI_002
1477		SMALL_051	Neuron	0.0415719	SMALL_051_ROI_063	88.311	79.1174		SMALL_051_ROI_003
1478		SMALL_051	Neuron	0.0168414	SMALL_051_ROI_063	2.3428	80.2079		SMALL_051_ROI_005
1479		SMALL_051	Neuron	-0.00713979	SMALL_051_ROI_063	15.764	75.8562		SMALL_051_ROI_006
1480		SMALL_051	Neuron	0.0754687	SMALL_051_ROI_063	77.4198	57.0703		SMALL_051_ROI_013
1481		SMALL_051	Neuron	0.189648	SMALL_051_ROI_063	4.46172	48.2483		SMALL_051_ROI_016
1482		SMALL_051	Neuron	-0.00167624	SMALL_051_ROI_063	73.7583	99.6761		SMALL_051_ROI_018
1483		SMALL_051	Neuron	-0.0040175	SMALL_051_ROI_063	79.5849	84.9463		SMALL_051_ROI_019
1484		SMALL_051	Neuron	0.0280164	SMALL_051_ROI_063	110.974	73.3663		SMALL_051_ROI_020
1485		SMALL_051	Neuron	-0.0529378	SMALL_051_ROI_063	98.7241	86.8197		SMALL_051_ROI_022
1486		SMALL_051	Neuron	0.0140703	SMALL_051_ROI_063	73.9644	91.193		SMALL_051_ROI_033
1487		SMALL_051	Neuron	0.0282096	SMALL_051_ROI_063	136.911	66.5824		SMALL_051_ROI_034
1488		SMALL_051	Neuron	0.0145462	SMALL_051_ROI_063	10.4262	62.8916		SMALL_051_ROI_035
1489		SMALL_051	Neuron	0.00841513	SMALL_051_ROI_063	97.8307	37.0216		SMALL_051_ROI_036
1490		SMALL_051	Neuron	0.054218	SMALL_051_ROI_063	131.483	38.26		SMALL_051_ROI_038
1491		SMALL_051	Neuron	0.0669205	SMALL_051_ROI_063	69.8239	41.5547		SMALL_051_ROI_039
1492		SMALL_051	Neuron	0.104874	SMALL_051_ROI_063	3.80838	29.5635		SMALL_051_ROI_041
1493		SMALL_051	Neuron	0.0501851	SMALL_051_ROI_063	53.785	33.1873		SMALL_051_ROI_045
1494		SMALL_051	Neuron	0.0787521	SMALL_051_ROI_063	70.9096	22.8949		SMALL_051_ROI_050
1495		SMALL_051	Neuron	0.0251925	SMALL_051_ROI_063	68.6767	45.4017		SMALL_051_ROI_052
1496		SMALL_051	Neuron	0.0248525	SMALL_051_ROI_063	59.5087	53.3252		SMALL_051_ROI_057
1497		SMALL_051	Neuron	1	SMALL_051_ROI_063	0	0		SMALL_051_ROI_063
1498		SMALL_051	Neuron	0.0455246	SMALL_051_ROI_063	63.2639	29.6053		SMALL_051_ROI_065
1499		SMALL_051	Neuron	0.161462	SMALL_051_ROI_063	135.896	30.6173		SMALL_051_ROI_066
1500		SMALL_051	Neuron	0.0986801	SMALL_051_ROI_063	66.8315	35.6565		SMALL_051_ROI_067
1501		SMALL_051	Neuron	0.102653	SMALL_051_ROI_063	68.1691	44.0958		SMALL_051_ROI_068
1502		SMALL_051	Neuron	0.0717148	SMALL_051_ROI_063	123.474	37.0087		SMALL_051_ROI_069
1503		SMALL_051	Neuron	0.045912	SMALL_051_ROI_063	118.835	23.4328		SMALL_051_ROI_071
1504		SMALL_051	Neuron	0.0328742	SMALL_051_ROI_063	15.4741	38.8918		SMALL_051_ROI_072
1505		SMALL_051	Neuron	0.0678117	SMALL_051_ROI_063	128.265	54.4036		SMALL_051_ROI_075
1506		SMALL_051	Neuron	0.0760806	SMALL_051_ROI_063	85.8375	40.6003		SMALL_051_ROI_079
1507		SMALL_051	Neuron	0.10074	SMALL_051_ROI_063	68.2241	51.1482		SMALL_051_ROI_088
1508		SMALL_051	Neuron	0.0127905	SMALL_051_ROI_063	72.7023	61.4574		SMALL_051_ROI_091
1509		SMALL_051	Neuron	0.0902363	SMALL_051_ROI_063	63.0804	52.1688		SMALL_051_ROI_093
1510		SMALL_051	Neuron	0.00662749	SMALL_051_ROI_063	73.0574	70.1404		SMALL_051_ROI_094
1511		SMALL_051	Neuron	0.142336	SMALL_051_ROI_063	0.938156	28.8861		SMALL_051_ROI_097
1512		SMALL_051	Neuron	-0.0322904	SMALL_051_ROI_065	82.7252	112.222		SMALL_051_ROI_002
1513		SMALL_051	Neuron	-0.00568204	SMALL_051_ROI_065	25.0471	103.809		SMALL_051_ROI_003
1514		SMALL_051	Neuron	-0.0172357	SMALL_051_ROI_065	60.9211	107.858		SMALL_051_ROI_005
1515		SMALL_051	Neuron	-0.00467903	SMALL_051_ROI_065	47.4999	104.54		SMALL_051_ROI_006
1516		SMALL_051	Neuron	0.081799	SMALL_051_ROI_065	14.1559	86.5913		SMALL_051_ROI_013
1517		SMALL_051	Neuron	-0.0246896	SMALL_051_ROI_065	58.8022	76.6225		SMALL_051_ROI_016
1518		SMALL_051	Neuron	0.0601439	SMALL_051_ROI_065	10.4943	125.836		SMALL_051_ROI_018
1519		SMALL_051	Neuron	0.0756122	SMALL_051_ROI_065	16.321	110.973		SMALL_051_ROI_019
1520		SMALL_051	Neuron	-0.0229349	SMALL_051_ROI_065	47.7102	99.4858		SMALL_051_ROI_020
1521		SMALL_051	Neuron	0.016785	SMALL_051_ROI_065	35.4602	115.354		SMALL_051_ROI_022
1522		SMALL_051	Neuron	0.0676342	SMALL_051_ROI_065	10.7004	116.373		SMALL_051_ROI_033
1523		SMALL_051	Neuron	0.0419032	SMALL_051_ROI_065	73.6472	94.2174		SMALL_051_ROI_034
1524		SMALL_051	Neuron	0.0166993	SMALL_051_ROI_065	73.6901	86.5362		SMALL_051_ROI_035
1525		SMALL_051	Neuron	0.0317958	SMALL_051_ROI_065	34.5667	62.9908		SMALL_051_ROI_036
1526		SMALL_051	Neuron	-0.00876613	SMALL_051_ROI_065	68.2187	67.484		SMALL_051_ROI_038
1527		SMALL_051	Neuron	0.139308	SMALL_051_ROI_065	6.56	71.1442		SMALL_051_ROI_039
1528		SMALL_051	Neuron	-0.00989297	SMALL_051_ROI_065	59.4555	59.1683		SMALL_051_ROI_041
1529		SMALL_051	Neuron	0.00379002	SMALL_051_ROI_065	9.47894	58.9622		SMALL_051_ROI_045
1530		SMALL_051	Neuron	0.116155	SMALL_051_ROI_065	7.64567	46.8242		SMALL_051_ROI_050
1531		SMALL_051	Neuron	0.038964	SMALL_051_ROI_065	5.41273	62.0633		SMALL_051_ROI_052
1532		SMALL_051	Neuron	-0.00268154	SMALL_051_ROI_065	3.75517	64.2447		SMALL_051_ROI_057
1533		SMALL_051	Neuron	0.0455246	SMALL_051_ROI_065	63.2639	29.6053		SMALL_051_ROI_063
1534		SMALL_051	Neuron	1	SMALL_051_ROI_065	0	0		SMALL_051_ROI_065
1535		SMALL_051	Neuron	-0.0604385	SMALL_051_ROI_065	72.6324	16.58		SMALL_051_ROI_066
1536		SMALL_051	Neuron	0.242731	SMALL_051_ROI_065	3.56756	12.8077		SMALL_051_ROI_067
1537		SMALL_051	Neuron	0.0790812	SMALL_051_ROI_065	4.90521	20.0266		SMALL_051_ROI_068
1538		SMALL_051	Neuron	0.0100103	SMALL_051_ROI_065	60.2102	28.82		SMALL_051_ROI_069
1539		SMALL_051	Neuron	0.115227	SMALL_051_ROI_065	55.5707	32.5734		SMALL_051_ROI_071
1540		SMALL_051	Neuron	-0.0161225	SMALL_051_ROI_065	47.7898	32.7116		SMALL_051_ROI_072
1541		SMALL_051	Neuron	-0.007476	SMALL_051_ROI_065	65.0008	40.5571		SMALL_051_ROI_075
1542		SMALL_051	Neuron	-0.0213452	SMALL_051_ROI_065	22.5736	17.7313		SMALL_051_ROI_079
1543		SMALL_051	Neuron	0.0603811	SMALL_051_ROI_065	4.9602	40.3356		SMALL_051_ROI_088
1544		SMALL_051	Neuron	0.137094	SMALL_051_ROI_065	9.43835	52.3347		SMALL_051_ROI_091
1545		SMALL_051	Neuron	0.0764841	SMALL_051_ROI_065	0.1835	50.2027		SMALL_051_ROI_093
1546		SMALL_051	Neuron	-0.0040048	SMALL_051_ROI_065	9.79345	95.3195		SMALL_051_ROI_094
1547		SMALL_051	Neuron	-0.0255054	SMALL_051_ROI_065	62.3258	44.6152		SMALL_051_ROI_097
1548		SMALL_051	Neuron	-0.0307506	SMALL_051_ROI_066	10.0928	118.017		SMALL_051_ROI_002
1549		SMALL_051	Neuron	0.00450138	SMALL_051_ROI_066	47.5853	109.565		SMALL_051_ROI_003
1550		SMALL_051	Neuron	0.0159639	SMALL_051_ROI_066	133.554	110.637		SMALL_051_ROI_005
1551		SMALL_051	Neuron	-0.0300157	SMALL_051_ROI_066	120.132	105.726		SMALL_051_ROI_006
1552		SMALL_051	Neuron	-0.0772021	SMALL_051_ROI_066	58.4765	83.527		SMALL_051_ROI_013
1553		SMALL_051	Neuron	0.0700601	SMALL_051_ROI_066	131.435	71.0375		SMALL_051_ROI_016
1554		SMALL_051	Neuron	-0.0208219	SMALL_051_ROI_066	62.1381	116.571		SMALL_051_ROI_018
1555		SMALL_051	Neuron	-0.0894859	SMALL_051_ROI_066	56.3114	101.819		SMALL_051_ROI_019
1556		SMALL_051	Neuron	-0.01623	SMALL_051_ROI_066	24.9222	90.648		SMALL_051_ROI_020
1557		SMALL_051	Neuron	0.0349466	SMALL_051_ROI_066	37.1722	109.122		SMALL_051_ROI_022
1558		SMALL_051	Neuron	-0.0238575	SMALL_051_ROI_066	61.932	106.415		SMALL_051_ROI_033
1559		SMALL_051	Neuron	0.194724	SMALL_051_ROI_066	1.01478	87.0924		SMALL_051_ROI_034
1560		SMALL_051	Neuron	-0.0226157	SMALL_051_ROI_066	146.322	76.151		SMALL_051_ROI_035
1561		SMALL_051	Neuron	-0.0185327	SMALL_051_ROI_066	38.0657	55.4666		SMALL_051_ROI_036
1562		SMALL_051	Neuron	-0.0214879	SMALL_051_ROI_066	4.41366	67.8797		SMALL_051_ROI_038
1563		SMALL_051	Neuron	-0.0265495	SMALL_051_ROI_066	66.0724	69.8564		SMALL_051_ROI_039
1564		SMALL_051	Neuron	0.0144577	SMALL_051_ROI_066	132.088	57.9301		SMALL_051_ROI_041
1565		SMALL_051	Neuron	0.0459859	SMALL_051_ROI_066	82.1113	63.6337		SMALL_051_ROI_045
1566		SMALL_051	Neuron	-0.0567294	SMALL_051_ROI_066	64.9867	39.4387		SMALL_051_ROI_050
1567		SMALL_051	Neuron	-0.070509	SMALL_051_ROI_066	67.2197	49.188		SMALL_051_ROI_052
1568		SMALL_051	Neuron	-0.0642183	SMALL_051_ROI_066	76.3876	49.2674		SMALL_051_ROI_057
1569		SMALL_051	Neuron	0.161462	SMALL_051_ROI_066	135.896	30.6173		SMALL_051_ROI_063
1570		SMALL_051	Neuron	-0.0604385	SMALL_051_ROI_066	72.6324	16.58		SMALL_051_ROI_065
1571		SMALL_051	Neuron	1	SMALL_051_ROI_066	0	0		SMALL_051_ROI_066
1572		SMALL_051	Neuron	0.0444771	SMALL_051_ROI_066	69.0648	8.50245		SMALL_051_ROI_067
1573		SMALL_051	Neuron	0.0218174	SMALL_051_ROI_066	67.7272	14.8814		SMALL_051_ROI_068
1574		SMALL_051	Neuron	0.0402932	SMALL_051_ROI_066	12.4222	12.2484		SMALL_051_ROI_069
1575		SMALL_051	Neuron	-0.0323628	SMALL_051_ROI_066	17.0617	43.5681		SMALL_051_ROI_071
1576		SMALL_051	Neuron	-0.0141311	SMALL_051_ROI_066	120.422	48.2049		SMALL_051_ROI_072
1577		SMALL_051	Neuron	0.425932	SMALL_051_ROI_066	7.63157	57.1294		SMALL_051_ROI_075
1578		SMALL_051	Neuron	0.130198	SMALL_051_ROI_066	50.0588	34.0825		SMALL_051_ROI_079
1579		SMALL_051	Neuron	-0.0284282	SMALL_051_ROI_066	67.6722	24.7324		SMALL_051_ROI_088
1580		SMALL_051	Neuron	0.00526445	SMALL_051_ROI_066	63.1941	36.6353		SMALL_051_ROI_091
1581		SMALL_051	Neuron	-0.0499262	SMALL_051_ROI_066	72.8159	33.6238		SMALL_051_ROI_093
1582		SMALL_051	Neuron	-0.040485	SMALL_051_ROI_066	62.839	85.7888		SMALL_051_ROI_094
1583		SMALL_051	Neuron	0.0939735	SMALL_051_ROI_066	134.958	33.092		SMALL_051_ROI_097
1584		SMALL_051	Neuron	-0.0609894	SMALL_051_ROI_067	79.1576	121.882		SMALL_051_ROI_002
1585		SMALL_051	Neuron	0.0508911	SMALL_051_ROI_067	21.4795	113.427		SMALL_051_ROI_003
1586		SMALL_051	Neuron	0.0419178	SMALL_051_ROI_067	64.4887	115.791		SMALL_051_ROI_005
1587		SMALL_051	Neuron	-0.00468664	SMALL_051_ROI_067	51.0674	111.477		SMALL_051_ROI_006
1588		SMALL_051	Neuron	0.299098	SMALL_051_ROI_067	10.5883	90.5909		SMALL_051_ROI_013
1589		SMALL_051	Neuron	-0.0622678	SMALL_051_ROI_067	62.3698	78.7071		SMALL_051_ROI_016
1590		SMALL_051	Neuron	0.246464	SMALL_051_ROI_067	6.92678	124.956		SMALL_051_ROI_018
1591		SMALL_051	Neuron	0.262189	SMALL_051_ROI_067	12.7535	110.182		SMALL_051_ROI_019
1592		SMALL_051	Neuron	0.141329	SMALL_051_ROI_067	44.1426	98.962		SMALL_051_ROI_020
1593		SMALL_051	Neuron	0.0714023	SMALL_051_ROI_067	31.8926	117.027		SMALL_051_ROI_022
1594		SMALL_051	Neuron	0.375133	SMALL_051_ROI_067	7.13288	114.857		SMALL_051_ROI_033
1595		SMALL_051	Neuron	0.128938	SMALL_051_ROI_067	70.0796	95.1315		SMALL_051_ROI_034
1596		SMALL_051	Neuron	0.0787914	SMALL_051_ROI_067	77.2577	84.6052		SMALL_051_ROI_035
1597		SMALL_051	Neuron	0.132115	SMALL_051_ROI_067	30.9992	63.4807		SMALL_051_ROI_036
1598		SMALL_051	Neuron	0.0389192	SMALL_051_ROI_067	64.6512	73.7476		SMALL_051_ROI_038
1599		SMALL_051	Neuron	0.347166	SMALL_051_ROI_067	2.99244	76.312		SMALL_051_ROI_039
1600		SMALL_051	Neuron	0.0245039	SMALL_051_ROI_067	63.0231	64.2818		SMALL_051_ROI_041
1601		SMALL_051	Neuron	0.0423959	SMALL_051_ROI_067	13.0465	67.7685		SMALL_051_ROI_045
1602		SMALL_051	Neuron	0.278321	SMALL_051_ROI_067	4.07811	47.3107		SMALL_051_ROI_050
1603		SMALL_051	Neuron	0.281126	SMALL_051_ROI_067	1.84517	57.6661		SMALL_051_ROI_052
1604		SMALL_051	Neuron	0.111869	SMALL_051_ROI_067	7.32273	57.321		SMALL_051_ROI_057
1605		SMALL_051	Neuron	0.0986801	SMALL_051_ROI_067	66.8315	35.6565		SMALL_051_ROI_063
1606		SMALL_051	Neuron	0.242731	SMALL_051_ROI_067	3.56756	12.8077		SMALL_051_ROI_065
1607		SMALL_051	Neuron	0.0444771	SMALL_051_ROI_067	69.0648	8.50245		SMALL_051_ROI_066
1608		SMALL_051	Neuron	1	SMALL_051_ROI_067	0	0		SMALL_051_ROI_067
1609		SMALL_051	Neuron	0.455815	SMALL_051_ROI_067	1.33765	8.55763		SMALL_051_ROI_068
1610		SMALL_051	Neuron	0.0255628	SMALL_051_ROI_067	56.6426	18.7019		SMALL_051_ROI_069
1611		SMALL_051	Neuron	0.285979	SMALL_051_ROI_067	52.0031	44.2672		SMALL_051_ROI_071
1612		SMALL_051	Neuron	-0.0708523	SMALL_051_ROI_067	51.3574	45.4874		SMALL_051_ROI_072
1613		SMALL_051	Neuron	0.0134237	SMALL_051_ROI_067	61.4333	52.1931		SMALL_051_ROI_075
1614		SMALL_051	Neuron	-0.0338237	SMALL_051_ROI_067	19.006	28.4179		SMALL_051_ROI_079
1615		SMALL_051	Neuron	0.343343	SMALL_051_ROI_067	1.39264	28.1617		SMALL_051_ROI_088
1616		SMALL_051	Neuron	0.274786	SMALL_051_ROI_067	5.87079	40.0808		SMALL_051_ROI_091
1617		SMALL_051	Neuron	0.278724	SMALL_051_ROI_067	3.75106	39.7539		SMALL_051_ROI_093
1618		SMALL_051	Neuron	0.138837	SMALL_051_ROI_067	6.22589	94.1774		SMALL_051_ROI_094
1619		SMALL_051	Neuron	-0.00942559	SMALL_051_ROI_067	65.8933	41.5564		SMALL_051_ROI_097
1620		SMALL_051	Neuron	-0.0446517	SMALL_051_ROI_068	77.82	130.431		SMALL_051_ROI_002
1621		SMALL_051	Neuron	0.0280616	SMALL_051_ROI_068	20.1419	121.977		SMALL_051_ROI_003
1622		SMALL_051	Neuron	0.0690315	SMALL_051_ROI_068	65.8263	124.279		SMALL_051_ROI_005
1623		SMALL_051	Neuron	-0.0397593	SMALL_051_ROI_068	52.4051	119.838		SMALL_051_ROI_006
1624		SMALL_051	Neuron	0.27789	SMALL_051_ROI_068	9.25069	98.3384		SMALL_051_ROI_013
1625		SMALL_051	Neuron	-0.0320486	SMALL_051_ROI_068	63.7074	85.9084		SMALL_051_ROI_016
1626		SMALL_051	Neuron	0.138038	SMALL_051_ROI_068	5.58913	130.691		SMALL_051_ROI_018
1627		SMALL_051	Neuron	0.22983	SMALL_051_ROI_068	11.4158	116.022		SMALL_051_ROI_019
1628		SMALL_051	Neuron	0.0917308	SMALL_051_ROI_068	42.805	104.986		SMALL_051_ROI_020
1629		SMALL_051	Neuron	0.119675	SMALL_051_ROI_068	30.555	123.907		SMALL_051_ROI_022
1630		SMALL_051	Neuron	0.258053	SMALL_051_ROI_068	5.79523	120.317		SMALL_051_ROI_033
1631		SMALL_051	Neuron	0.0621972	SMALL_051_ROI_068	68.742	101.8		SMALL_051_ROI_034
1632		SMALL_051	Neuron	0.0697936	SMALL_051_ROI_068	78.5953	90.0427		SMALL_051_ROI_035
1633		SMALL_051	Neuron	0.0495068	SMALL_051_ROI_068	29.6615	70.2205		SMALL_051_ROI_036
1634		SMALL_051	Neuron	0.069316	SMALL_051_ROI_068	63.3135	82.0563		SMALL_051_ROI_038
1635		SMALL_051	Neuron	0.277577	SMALL_051_ROI_068	1.6548	84.401		SMALL_051_ROI_039
1636		SMALL_051	Neuron	0.0807637	SMALL_051_ROI_068	64.3607	72.4063		SMALL_051_ROI_041
1637		SMALL_051	Neuron	0.0010081	SMALL_051_ROI_068	14.3841	76.3254		SMALL_051_ROI_045
1638		SMALL_051	Neuron	0.216104	SMALL_051_ROI_068	2.74047	54.2799		SMALL_051_ROI_050
1639		SMALL_051	Neuron	0.208637	SMALL_051_ROI_068	0.507524	62.077		SMALL_051_ROI_052
1640		SMALL_051	Neuron	0.0416079	SMALL_051_ROI_068	8.66038	59.992		SMALL_051_ROI_057
1641		SMALL_051	Neuron	0.102653	SMALL_051_ROI_068	68.1691	44.0958		SMALL_051_ROI_063
1642		SMALL_051	Neuron	0.0790812	SMALL_051_ROI_068	4.90521	20.0266		SMALL_051_ROI_065
1643		SMALL_051	Neuron	0.0218174	SMALL_051_ROI_068	67.7272	14.8814		SMALL_051_ROI_066
1644		SMALL_051	Neuron	0.455815	SMALL_051_ROI_068	1.33765	8.55763		SMALL_051_ROI_067
1645		SMALL_051	Neuron	1	SMALL_051_ROI_068	0	0		SMALL_051_ROI_068
1646		SMALL_051	Neuron	0.00934847	SMALL_051_ROI_068	55.305	20.6012		SMALL_051_ROI_069
1647		SMALL_051	Neuron	0.150104	SMALL_051_ROI_068	50.6655	52.3363		SMALL_051_ROI_071
1648		SMALL_051	Neuron	-0.0653742	SMALL_051_ROI_068	52.695	51.8847		SMALL_051_ROI_072
1649		SMALL_051	Neuron	-0.0515394	SMALL_051_ROI_068	60.0956	56.5664		SMALL_051_ROI_075
1650		SMALL_051	Neuron	-0.00749688	SMALL_051_ROI_068	17.6684	32.71		SMALL_051_ROI_079
1651		SMALL_051	Neuron	0.17526	SMALL_051_ROI_068	0.0549954	25.5107		SMALL_051_ROI_088
1652		SMALL_051	Neuron	0.225559	SMALL_051_ROI_068	4.53314	36.7101		SMALL_051_ROI_091
1653		SMALL_051	Neuron	0.19076	SMALL_051_ROI_068	5.08871	39.4853		SMALL_051_ROI_093
1654		SMALL_051	Neuron	0.140536	SMALL_051_ROI_068	4.88824	99.9373		SMALL_051_ROI_094
1655		SMALL_051	Neuron	0.0296215	SMALL_051_ROI_068	67.231	47.1285		SMALL_051_ROI_097
1656		SMALL_051	Neuron	0.0334631	SMALL_051_ROI_069	22.515	124.071		SMALL_051_ROI_002
1657		SMALL_051	Neuron	-0.00177056	SMALL_051_ROI_069	35.1631	115.682		SMALL_051_ROI_003
1658		SMALL_051	Neuron	-0.000277783	SMALL_051_ROI_069	121.131	114.758		SMALL_051_ROI_005
1659		SMALL_051	Neuron	0.0148898	SMALL_051_ROI_069	107.71	108.808		SMALL_051_ROI_006
1660		SMALL_051	Neuron	0.120297	SMALL_051_ROI_069	46.0543	83.9285		SMALL_051_ROI_013
1661		SMALL_051	Neuron	0.0591282	SMALL_051_ROI_069	119.012	69.8062		SMALL_051_ROI_016
1662		SMALL_051	Neuron	0.0530728	SMALL_051_ROI_069	49.7159	111.372		SMALL_051_ROI_018
1663		SMALL_051	Neuron	0.0144649	SMALL_051_ROI_069	43.8892	96.8911		SMALL_051_ROI_019
1664		SMALL_051	Neuron	0.0410985	SMALL_051_ROI_069	12.5	86.1707		SMALL_051_ROI_020
1665		SMALL_051	Neuron	-0.0200857	SMALL_051_ROI_069	24.75	106.545		SMALL_051_ROI_022
1666		SMALL_051	Neuron	-0.0127123	SMALL_051_ROI_069	49.5098	100.726		SMALL_051_ROI_033
1667		SMALL_051	Neuron	0.0384295	SMALL_051_ROI_069	13.437	84.1532		SMALL_051_ROI_034
1668		SMALL_051	Neuron	0.0387029	SMALL_051_ROI_069	133.9	70.5709		SMALL_051_ROI_035
1669		SMALL_051	Neuron	-0.0153413	SMALL_051_ROI_069	25.6435	53.2347		SMALL_051_ROI_036
1670		SMALL_051	Neuron	0.00476815	SMALL_051_ROI_069	8.00854	71.274		SMALL_051_ROI_038
1671		SMALL_051	Neuron	0.0721066	SMALL_051_ROI_069	53.6502	71.9852		SMALL_051_ROI_039
1672		SMALL_051	Neuron	0.0135206	SMALL_051_ROI_069	119.666	60.5852		SMALL_051_ROI_041
1673		SMALL_051	Neuron	0.0617508	SMALL_051_ROI_069	69.6891	69.9575		SMALL_051_ROI_045
1674		SMALL_051	Neuron	0.105052	SMALL_051_ROI_069	52.5645	38.5135		SMALL_051_ROI_050
1675		SMALL_051	Neuron	-0.00917747	SMALL_051_ROI_069	54.7975	41.9123		SMALL_051_ROI_052
1676		SMALL_051	Neuron	0.0132651	SMALL_051_ROI_069	63.9654	39.4251		SMALL_051_ROI_057
1677		SMALL_051	Neuron	0.0717148	SMALL_051_ROI_069	123.474	37.0087		SMALL_051_ROI_063
1678		SMALL_051	Neuron	0.0100103	SMALL_051_ROI_069	60.2102	28.82		SMALL_051_ROI_065
1679		SMALL_051	Neuron	0.0402932	SMALL_051_ROI_069	12.4222	12.2484		SMALL_051_ROI_066
1680		SMALL_051	Neuron	0.0255628	SMALL_051_ROI_069	56.6426	18.7019		SMALL_051_ROI_067
1681		SMALL_051	Neuron	0.00934847	SMALL_051_ROI_069	55.305	20.6012		SMALL_051_ROI_068
1682		SMALL_051	Neuron	1	SMALL_051_ROI_069	0	0		SMALL_051_ROI_069
1683		SMALL_051	Neuron	0.0702016	SMALL_051_ROI_069	4.63952	53.8688		SMALL_051_ROI_071
1684		SMALL_051	Neuron	-0.0265299	SMALL_051_ROI_069	108	60.1531		SMALL_051_ROI_072
1685		SMALL_051	Neuron	0.112169	SMALL_051_ROI_069	4.79063	69.3751		SMALL_051_ROI_075
1686		SMALL_051	Neuron	0.0228019	SMALL_051_ROI_069	37.6366	46.2037		SMALL_051_ROI_079
1687		SMALL_051	Neuron	0.0776134	SMALL_051_ROI_069	55.25	14.2389		SMALL_051_ROI_088
1688		SMALL_051	Neuron	-0.0537595	SMALL_051_ROI_069	50.7719	25.4487		SMALL_051_ROI_091
1689		SMALL_051	Neuron	0.0492268	SMALL_051_ROI_069	60.3937	21.4133		SMALL_051_ROI_093
1690		SMALL_051	Neuron	0.0349831	SMALL_051_ROI_069	50.4168	80.7885		SMALL_051_ROI_094
1691		SMALL_051	Neuron	0.0282909	SMALL_051_ROI_069	122.536	28.6304		SMALL_051_ROI_097
1692		SMALL_051	Neuron	-0.0151781	SMALL_051_ROI_071	27.1545	81.1631		SMALL_051_ROI_002
1693		SMALL_051	Neuron	0.132144	SMALL_051_ROI_071	30.5236	72.8974		SMALL_051_ROI_003
1694		SMALL_051	Neuron	0.0132333	SMALL_051_ROI_071	116.492	79.8806		SMALL_051_ROI_005
1695		SMALL_051	Neuron	0.0180608	SMALL_051_ROI_071	103.071	78.7458		SMALL_051_ROI_006
1696		SMALL_051	Neuron	0.275317	SMALL_051_ROI_071	41.4148	68.8882		SMALL_051_ROI_013
1697		SMALL_051	Neuron	-0.033605	SMALL_051_ROI_071	114.373	64.9172		SMALL_051_ROI_016
1698		SMALL_051	Neuron	0.153372	SMALL_051_ROI_071	45.0763	117.88		SMALL_051_ROI_018
1699		SMALL_051	Neuron	0.266553	SMALL_051_ROI_071	39.2497	103.586		SMALL_051_ROI_019
1700		SMALL_051	Neuron	0.067331	SMALL_051_ROI_071	7.86048	92.2006		SMALL_051_ROI_020
1701		SMALL_051	Neuron	0.0551049	SMALL_051_ROI_071	20.1105	101.536		SMALL_051_ROI_022
1702		SMALL_051	Neuron	0.247971	SMALL_051_ROI_071	44.8702	110.512		SMALL_051_ROI_033
1703		SMALL_051	Neuron	0.0627667	SMALL_051_ROI_071	18.0765	83.7019		SMALL_051_ROI_034
1704		SMALL_051	Neuron	0.0931846	SMALL_051_ROI_071	129.261	83.9628		SMALL_051_ROI_035
1705		SMALL_051	Neuron	0.11446	SMALL_051_ROI_071	21.0039	57.5729		SMALL_051_ROI_036
1706		SMALL_051	Neuron	0.0587464	SMALL_051_ROI_071	12.6481	45.8921		SMALL_051_ROI_038
1707		SMALL_051	Neuron	0.206868	SMALL_051_ROI_071	49.0107	52.0267		SMALL_051_ROI_039
1708		SMALL_051	Neuron	-0.0380639	SMALL_051_ROI_071	115.026	42.147		SMALL_051_ROI_041
1709		SMALL_051	Neuron	-0.0175033	SMALL_051_ROI_071	65.0496	31.4885		SMALL_051_ROI_045
1710		SMALL_051	Neuron	0.278497	SMALL_051_ROI_071	47.925	45.5878		SMALL_051_ROI_050
1711		SMALL_051	Neuron	0.276783	SMALL_051_ROI_071	50.158	68.7838		SMALL_051_ROI_052
1712		SMALL_051	Neuron	0.09458	SMALL_051_ROI_071	59.3259	76.6064		SMALL_051_ROI_057
1713		SMALL_051	Neuron	0.045912	SMALL_051_ROI_071	118.835	23.4328		SMALL_051_ROI_063
1714		SMALL_051	Neuron	0.115227	SMALL_051_ROI_071	55.5707	32.5734		SMALL_051_ROI_065
1715		SMALL_051	Neuron	-0.0323628	SMALL_051_ROI_071	17.0617	43.5681		SMALL_051_ROI_066
1716		SMALL_051	Neuron	0.285979	SMALL_051_ROI_071	52.0031	44.2672		SMALL_051_ROI_067
1717		SMALL_051	Neuron	0.150104	SMALL_051_ROI_071	50.6655	52.3363		SMALL_051_ROI_068
1718		SMALL_051	Neuron	0.0702016	SMALL_051_ROI_071	4.63952	53.8688		SMALL_051_ROI_069
1719		SMALL_051	Neuron	1	SMALL_051_ROI_071	0	0		SMALL_051_ROI_071
1720		SMALL_051	Neuron	-0.0619267	SMALL_051_ROI_071	103.36	18.5952		SMALL_051_ROI_072
1721		SMALL_051	Neuron	0.0176839	SMALL_051_ROI_071	9.43014	35.3553		SMALL_051_ROI_075
1722		SMALL_051	Neuron	0.0295857	SMALL_051_ROI_071	32.9971	31.8768		SMALL_051_ROI_079
1723		SMALL_051	Neuron	0.25839	SMALL_051_ROI_071	50.6105	67.8171		SMALL_051_ROI_088
1724		SMALL_051	Neuron	0.225726	SMALL_051_ROI_071	46.1323	79.3175		SMALL_051_ROI_091
1725		SMALL_051	Neuron	0.212769	SMALL_051_ROI_071	55.7542	72.5075		SMALL_051_ROI_093
1726		SMALL_051	Neuron	0.0946013	SMALL_051_ROI_071	45.7772	89.9379		SMALL_051_ROI_094
1727		SMALL_051	Neuron	-0.0511853	SMALL_051_ROI_071	117.896	52.2522		SMALL_051_ROI_097
1728		SMALL_051	Neuron	-0.0264061	SMALL_051_ROI_072	130.515	93.5099		SMALL_051_ROI_002
1729		SMALL_051	Neuron	0.00464602	SMALL_051_ROI_072	72.8369	85.6525		SMALL_051_ROI_003
1730		SMALL_051	Neuron	0.0513827	SMALL_051_ROI_072	13.1313	95.3058		SMALL_051_ROI_005
1731		SMALL_051	Neuron	0.105484	SMALL_051_ROI_072	0.28992	95.3733		SMALL_051_ROI_006
1732		SMALL_051	Neuron	-0.0753125	SMALL_051_ROI_072	61.9457	87.4031		SMALL_051_ROI_013
1733		SMALL_051	Neuron	0.0201356	SMALL_051_ROI_072	11.0124	83.3701		SMALL_051_ROI_016
1734		SMALL_051	Neuron	-0.0669198	SMALL_051_ROI_072	58.2841	136.251		SMALL_051_ROI_018
1735		SMALL_051	Neuron	-0.12423	SMALL_051_ROI_072	64.1108	121.854		SMALL_051_ROI_019
1736		SMALL_051	Neuron	-0.0403029	SMALL_051_ROI_072	95.5	110.402		SMALL_051_ROI_020
1737		SMALL_051	Neuron	-0.0543107	SMALL_051_ROI_072	83.25	120.13		SMALL_051_ROI_022
1738		SMALL_051	Neuron	-0.0726728	SMALL_051_ROI_072	58.4902	128.634		SMALL_051_ROI_033
1739		SMALL_051	Neuron	-0.0249572	SMALL_051_ROI_072	121.437	102.163		SMALL_051_ROI_034
1740		SMALL_051	Neuron	0.0353217	SMALL_051_ROI_072	25.9003	101.375		SMALL_051_ROI_035
1741		SMALL_051	Neuron	-0.0249999	SMALL_051_ROI_072	82.3565	75.1017		SMALL_051_ROI_036
1742		SMALL_051	Neuron	-0.00564732	SMALL_051_ROI_072	116.009	64.2211		SMALL_051_ROI_038
1743		SMALL_051	Neuron	-0.0466066	SMALL_051_ROI_072	54.3498	70.5391		SMALL_051_ROI_039
1744		SMALL_051	Neuron	0.10899	SMALL_051_ROI_072	11.6657	60.733		SMALL_051_ROI_041
1745		SMALL_051	Neuron	0.0436159	SMALL_051_ROI_072	38.3109	48.7136		SMALL_051_ROI_045
1746		SMALL_051	Neuron	-0.0955171	SMALL_051_ROI_072	55.4355	61.7853		SMALL_051_ROI_050
1747		SMALL_051	Neuron	-0.0156547	SMALL_051_ROI_072	53.2025	83.5704		SMALL_051_ROI_052
1748		SMALL_051	Neuron	-0.00293777	SMALL_051_ROI_072	44.0346	89.6339		SMALL_051_ROI_057
1749		SMALL_051	Neuron	0.0328742	SMALL_051_ROI_072	15.4741	38.8918		SMALL_051_ROI_063
1750		SMALL_051	Neuron	-0.0161225	SMALL_051_ROI_072	47.7898	32.7116		SMALL_051_ROI_065
1751		SMALL_051	Neuron	-0.0141311	SMALL_051_ROI_072	120.422	48.2049		SMALL_051_ROI_066
1752		SMALL_051	Neuron	-0.0708523	SMALL_051_ROI_072	51.3574	45.4874		SMALL_051_ROI_067
1753		SMALL_051	Neuron	-0.0653742	SMALL_051_ROI_072	52.695	51.8847		SMALL_051_ROI_068
1754		SMALL_051	Neuron	-0.0265299	SMALL_051_ROI_072	108	60.1531		SMALL_051_ROI_069
1755		SMALL_051	Neuron	-0.0619267	SMALL_051_ROI_072	103.36	18.5952		SMALL_051_ROI_071
1756		SMALL_051	Neuron	1	SMALL_051_ROI_072	0	0		SMALL_051_ROI_072
1757		SMALL_051	Neuron	-0.0593011	SMALL_051_ROI_072	112.791	16.7628		SMALL_051_ROI_075
1758		SMALL_051	Neuron	0.0414622	SMALL_051_ROI_072	70.3634	21.9124		SMALL_051_ROI_079
1759		SMALL_051	Neuron	-0.0841147	SMALL_051_ROI_072	52.75	72.7588		SMALL_051_ROI_088
1760		SMALL_051	Neuron	-0.0531399	SMALL_051_ROI_072	57.2281	84.7426		SMALL_051_ROI_091
1761		SMALL_051	Neuron	0.0251997	SMALL_051_ROI_072	47.6063	80.8731		SMALL_051_ROI_093
1762		SMALL_051	Neuron	-0.0727704	SMALL_051_ROI_072	57.5832	107.876		SMALL_051_ROI_094
1763		SMALL_051	Neuron	-0.0337882	SMALL_051_ROI_072	14.536	66.1391		SMALL_051_ROI_097
1764		SMALL_051	Neuron	-0.0229699	SMALL_051_ROI_075	17.7244	106.461		SMALL_051_ROI_002
1765		SMALL_051	Neuron	0.0354475	SMALL_051_ROI_075	39.9538	98.9894		SMALL_051_ROI_003
1766		SMALL_051	Neuron	-0.0098597	SMALL_051_ROI_075	125.922	110.233		SMALL_051_ROI_005
1767		SMALL_051	Neuron	-0.0174373	SMALL_051_ROI_075	112.501	111.04		SMALL_051_ROI_006
1768		SMALL_051	Neuron	-0.0621066	SMALL_051_ROI_075	50.8449	104.142		SMALL_051_ROI_013
1769		SMALL_051	Neuron	0.0503528	SMALL_051_ROI_075	123.803	100.008		SMALL_051_ROI_016
1770		SMALL_051	Neuron	-0.0253012	SMALL_051_ROI_075	54.5065	152.801		SMALL_051_ROI_018
1771		SMALL_051	Neuron	-0.0842013	SMALL_051_ROI_075	48.6798	138.329		SMALL_051_ROI_019
1772		SMALL_051	Neuron	0.0884626	SMALL_051_ROI_075	17.2906	126.836		SMALL_051_ROI_020
1773		SMALL_051	Neuron	-0.0148519	SMALL_051_ROI_075	29.5406	136.891		SMALL_051_ROI_022
1774		SMALL_051	Neuron	-0.0498403	SMALL_051_ROI_075	54.3004	144.991		SMALL_051_ROI_033
1775		SMALL_051	Neuron	0.163038	SMALL_051_ROI_075	8.64636	118.798		SMALL_051_ROI_034
1776		SMALL_051	Neuron	-0.0203998	SMALL_051_ROI_075	138.691	117.264		SMALL_051_ROI_035
1777		SMALL_051	Neuron	0.0521103	SMALL_051_ROI_075	30.4341	91.1622		SMALL_051_ROI_036
1778		SMALL_051	Neuron	-0.0186526	SMALL_051_ROI_075	3.21791	80.891		SMALL_051_ROI_038
1779		SMALL_051	Neuron	-0.0561004	SMALL_051_ROI_075	58.4408	87.2805		SMALL_051_ROI_039
1780		SMALL_051	Neuron	-0.0070898	SMALL_051_ROI_075	124.456	77.4789		SMALL_051_ROI_041
1781		SMALL_051	Neuron	0.00130247	SMALL_051_ROI_075	74.4798	64.9828		SMALL_051_ROI_045
1782		SMALL_051	Neuron	-0.069211	SMALL_051_ROI_075	57.3552	77.174		SMALL_051_ROI_050
1783		SMALL_051	Neuron	-0.0269922	SMALL_051_ROI_075	59.5881	97.8204		SMALL_051_ROI_052
1784		SMALL_051	Neuron	-0.0274428	SMALL_051_ROI_075	68.756	102.614		SMALL_051_ROI_057
1785		SMALL_051	Neuron	0.0678117	SMALL_051_ROI_075	128.265	54.4036		SMALL_051_ROI_063
1786		SMALL_051	Neuron	-0.007476	SMALL_051_ROI_075	65.0008	40.5571		SMALL_051_ROI_065
1787		SMALL_051	Neuron	0.425932	SMALL_051_ROI_075	7.63157	57.1294		SMALL_051_ROI_066
1788		SMALL_051	Neuron	0.0134237	SMALL_051_ROI_075	61.4333	52.1931		SMALL_051_ROI_067
1789		SMALL_051	Neuron	-0.0515394	SMALL_051_ROI_075	60.0956	56.5664		SMALL_051_ROI_068
1790		SMALL_051	Neuron	0.112169	SMALL_051_ROI_075	4.79063	69.3751		SMALL_051_ROI_069
1791		SMALL_051	Neuron	0.0176839	SMALL_051_ROI_075	9.43014	35.3553		SMALL_051_ROI_071
1792		SMALL_051	Neuron	-0.0593011	SMALL_051_ROI_075	112.791	16.7628		SMALL_051_ROI_072
1793		SMALL_051	Neuron	1	SMALL_051_ROI_075	0	0		SMALL_051_ROI_075
1794		SMALL_051	Neuron	0.0832949	SMALL_051_ROI_075	42.4273	23.9185		SMALL_051_ROI_079
1795		SMALL_051	Neuron	-0.0385712	SMALL_051_ROI_075	60.0406	80.3547		SMALL_051_ROI_088
1796		SMALL_051	Neuron	-0.0577044	SMALL_051_ROI_075	55.5625	92.2575		SMALL_051_ROI_091
1797		SMALL_051	Neuron	-0.0218114	SMALL_051_ROI_075	65.1843	90.7365		SMALL_051_ROI_093
1798		SMALL_051	Neuron	0.00736746	SMALL_051_ROI_075	55.2074	124.122		SMALL_051_ROI_094
1799		SMALL_051	Neuron	0.15226	SMALL_051_ROI_075	127.327	80.1026		SMALL_051_ROI_097
1800		SMALL_051	Neuron	0.0193334	SMALL_051_ROI_079	60.1516	112.604		SMALL_051_ROI_002
1801		SMALL_051	Neuron	0.0835218	SMALL_051_ROI_079	2.4735	104.446		SMALL_051_ROI_003
1802		SMALL_051	Neuron	-0.0452896	SMALL_051_ROI_079	83.4947	111.689		SMALL_051_ROI_005
1803		SMALL_051	Neuron	-0.0282582	SMALL_051_ROI_079	70.0734	110.087		SMALL_051_ROI_006
1804		SMALL_051	Neuron	-0.0471591	SMALL_051_ROI_079	8.41767	96.5263		SMALL_051_ROI_013
1805		SMALL_051	Neuron	0.17684	SMALL_051_ROI_079	81.3758	88.8334		SMALL_051_ROI_016
1806		SMALL_051	Neuron	-0.0438398	SMALL_051_ROI_079	12.0792	139.957		SMALL_051_ROI_018
1807		SMALL_051	Neuron	-0.00455194	SMALL_051_ROI_079	6.25254	125.148		SMALL_051_ROI_019
1808		SMALL_051	Neuron	0.00361097	SMALL_051_ROI_079	25.1366	113.571		SMALL_051_ROI_020
1809		SMALL_051	Neuron	0.075341	SMALL_051_ROI_079	12.8866	127.303		SMALL_051_ROI_022
1810		SMALL_051	Neuron	-0.052973	SMALL_051_ROI_079	11.8731	131.051		SMALL_051_ROI_033
1811		SMALL_051	Neuron	0.11173	SMALL_051_ROI_079	51.0736	107.167		SMALL_051_ROI_034
1812		SMALL_051	Neuron	-0.00421202	SMALL_051_ROI_079	96.2637	101.786		SMALL_051_ROI_035
1813		SMALL_051	Neuron	0.108733	SMALL_051_ROI_079	11.9932	76.9474		SMALL_051_ROI_036
1814		SMALL_051	Neuron	0.0651877	SMALL_051_ROI_079	45.6452	75.1303		SMALL_051_ROI_038
1815		SMALL_051	Neuron	-0.019104	SMALL_051_ROI_079	16.0136	80.1142		SMALL_051_ROI_039
1816		SMALL_051	Neuron	0.0539754	SMALL_051_ROI_079	82.0291	68.7173		SMALL_051_ROI_041
1817		SMALL_051	Neuron	0.136585	SMALL_051_ROI_079	32.0525	62.8845		SMALL_051_ROI_045
1818		SMALL_051	Neuron	-0.0549706	SMALL_051_ROI_079	14.9279	61.3532		SMALL_051_ROI_050
1819		SMALL_051	Neuron	-0.0279011	SMALL_051_ROI_079	17.1608	78.8995		SMALL_051_ROI_052
1820		SMALL_051	Neuron	-0.00251575	SMALL_051_ROI_079	26.3287	81.8133		SMALL_051_ROI_057
1821		SMALL_051	Neuron	0.0760806	SMALL_051_ROI_079	85.8375	40.6003		SMALL_051_ROI_063
1822		SMALL_051	Neuron	-0.0213452	SMALL_051_ROI_079	22.5736	17.7313		SMALL_051_ROI_065
1823		SMALL_051	Neuron	0.130198	SMALL_051_ROI_079	50.0588	34.0825		SMALL_051_ROI_066
1824		SMALL_051	Neuron	-0.0338237	SMALL_051_ROI_079	19.006	28.4179		SMALL_051_ROI_067
1825		SMALL_051	Neuron	-0.00749688	SMALL_051_ROI_079	17.6684	32.71		SMALL_051_ROI_068
1826		SMALL_051	Neuron	0.0228019	SMALL_051_ROI_079	37.6366	46.2037		SMALL_051_ROI_069
1827		SMALL_051	Neuron	0.0295857	SMALL_051_ROI_079	32.9971	31.8768		SMALL_051_ROI_071
1828		SMALL_051	Neuron	0.0414622	SMALL_051_ROI_079	70.3634	21.9124		SMALL_051_ROI_072
1829		SMALL_051	Neuron	0.0832949	SMALL_051_ROI_079	42.4273	23.9185		SMALL_051_ROI_075
1830		SMALL_051	Neuron	1	SMALL_051_ROI_079	0	0		SMALL_051_ROI_079
1831		SMALL_051	Neuron	-0.0409561	SMALL_051_ROI_079	17.6134	56.5505		SMALL_051_ROI_088
1832		SMALL_051	Neuron	-0.0267801	SMALL_051_ROI_079	13.1352	68.4054		SMALL_051_ROI_091
1833		SMALL_051	Neuron	-0.0293248	SMALL_051_ROI_079	22.7571	67.6123		SMALL_051_ROI_093
1834		SMALL_051	Neuron	0.0161932	SMALL_051_ROI_079	12.7801	109.922		SMALL_051_ROI_094
1835		SMALL_051	Neuron	0.192005	SMALL_051_ROI_079	84.8993	61.1964		SMALL_051_ROI_097
1836		SMALL_051	Neuron	-0.0450776	SMALL_051_ROI_088	77.765	137.825		SMALL_051_ROI_002
1837		SMALL_051	Neuron	0.0438346	SMALL_051_ROI_088	20.0869	129.471		SMALL_051_ROI_003
1838		SMALL_051	Neuron	0.00504763	SMALL_051_ROI_088	65.8813	127.77		SMALL_051_ROI_005
1839		SMALL_051	Neuron	0.0936594	SMALL_051_ROI_088	52.4601	121.325		SMALL_051_ROI_006
1840		SMALL_051	Neuron	0.283578	SMALL_051_ROI_088	9.19569	95.0093		SMALL_051_ROI_013
1841		SMALL_051	Neuron	0.00813501	SMALL_051_ROI_088	63.7624	79.9209		SMALL_051_ROI_016
1842		SMALL_051	Neuron	0.243131	SMALL_051_ROI_088	5.53413	116.961		SMALL_051_ROI_018
1843		SMALL_051	Neuron	0.238625	SMALL_051_ROI_088	11.3608	102.992		SMALL_051_ROI_019
1844		SMALL_051	Neuron	0.134077	SMALL_051_ROI_088	42.75	92.9566		SMALL_051_ROI_020
1845		SMALL_051	Neuron	0.0487612	SMALL_051_ROI_088	30.5	114.946		SMALL_051_ROI_022
1846		SMALL_051	Neuron	0.330894	SMALL_051_ROI_088	5.74024	105.869		SMALL_051_ROI_033
1847		SMALL_051	Neuron	-0.00488388	SMALL_051_ROI_088	68.687	92.5293		SMALL_051_ROI_034
1848		SMALL_051	Neuron	0.075043	SMALL_051_ROI_088	78.6503	76.4706		SMALL_051_ROI_035
1849		SMALL_051	Neuron	0.218844	SMALL_051_ROI_088	29.6065	63.0082		SMALL_051_ROI_036
1850		SMALL_051	Neuron	0.0440153	SMALL_051_ROI_088	63.2585	84.205		SMALL_051_ROI_038
1851		SMALL_051	Neuron	0.25291	SMALL_051_ROI_088	1.5998	84.2756		SMALL_051_ROI_039
1852		SMALL_051	Neuron	-0.0317859	SMALL_051_ROI_088	64.4157	73.2957		SMALL_051_ROI_041
1853		SMALL_051	Neuron	0.0299909	SMALL_051_ROI_088	14.4391	83.9181		SMALL_051_ROI_045
1854		SMALL_051	Neuron	0.292624	SMALL_051_ROI_088	2.68547	49.8563		SMALL_051_ROI_050
1855		SMALL_051	Neuron	0.245808	SMALL_051_ROI_088	0.452529	47.0079		SMALL_051_ROI_052
1856		SMALL_051	Neuron	0.120181	SMALL_051_ROI_088	8.71537	40.3995		SMALL_051_ROI_057
1857		SMALL_051	Neuron	0.10074	SMALL_051_ROI_088	68.2241	51.1482		SMALL_051_ROI_063
1858		SMALL_051	Neuron	0.0603811	SMALL_051_ROI_088	4.9602	40.3356		SMALL_051_ROI_065
1859		SMALL_051	Neuron	-0.0284282	SMALL_051_ROI_088	67.6722	24.7324		SMALL_051_ROI_066
1860		SMALL_051	Neuron	0.343343	SMALL_051_ROI_088	1.39264	28.1617		SMALL_051_ROI_067
1861		SMALL_051	Neuron	0.17526	SMALL_051_ROI_088	0.0549954	25.5107		SMALL_051_ROI_068
1862		SMALL_051	Neuron	0.0776134	SMALL_051_ROI_088	55.25	14.2389		SMALL_051_ROI_069
1863		SMALL_051	Neuron	0.25839	SMALL_051_ROI_088	50.6105	67.8171		SMALL_051_ROI_071
1864		SMALL_051	Neuron	-0.0841147	SMALL_051_ROI_088	52.75	72.7588		SMALL_051_ROI_072
1865		SMALL_051	Neuron	-0.0385712	SMALL_051_ROI_088	60.0406	80.3547		SMALL_051_ROI_075
1866		SMALL_051	Neuron	-0.0409561	SMALL_051_ROI_088	17.6134	56.5505		SMALL_051_ROI_079
1867		SMALL_051	Neuron	1	SMALL_051_ROI_088	0	0		SMALL_051_ROI_088
1868		SMALL_051	Neuron	0.294347	SMALL_051_ROI_088	4.47815	12.0013		SMALL_051_ROI_091
1869		SMALL_051	Neuron	0.178655	SMALL_051_ROI_088	5.1437	15.8437		SMALL_051_ROI_093
1870		SMALL_051	Neuron	0.189589	SMALL_051_ROI_088	4.83325	87.104		SMALL_051_ROI_094
1871		SMALL_051	Neuron	0.00447002	SMALL_051_ROI_088	67.286	38.1025		SMALL_051_ROI_097
1872		SMALL_051	Neuron	-0.0864068	SMALL_051_ROI_091	73.2868	146.893		SMALL_051_ROI_002
1873		SMALL_051	Neuron	0.0207212	SMALL_051_ROI_091	15.6087	138.627		SMALL_051_ROI_003
1874		SMALL_051	Neuron	0.0170151	SMALL_051_ROI_091	70.3595	135.652		SMALL_051_ROI_005
1875		SMALL_051	Neuron	0.0472497	SMALL_051_ROI_091	56.9382	128.561		SMALL_051_ROI_006
1876		SMALL_051	Neuron	0.260022	SMALL_051_ROI_091	4.71755	100.77		SMALL_051_ROI_013
1877		SMALL_051	Neuron	-0.0586655	SMALL_051_ROI_091	68.2406	84.9009		SMALL_051_ROI_016
1878		SMALL_051	Neuron	0.184621	SMALL_051_ROI_091	1.05599	117.165		SMALL_051_ROI_018
1879		SMALL_051	Neuron	0.256637	SMALL_051_ROI_091	6.88268	103.832		SMALL_051_ROI_019
1880		SMALL_051	Neuron	0.120774	SMALL_051_ROI_091	38.2719	94.5698		SMALL_051_ROI_020
1881		SMALL_051	Neuron	0.19232	SMALL_051_ROI_091	26.0219	117.778		SMALL_051_ROI_022
1882		SMALL_051	Neuron	0.276992	SMALL_051_ROI_091	1.26209	105.815		SMALL_051_ROI_033
1883		SMALL_051	Neuron	0.0193107	SMALL_051_ROI_091	64.2088	95.6205		SMALL_051_ROI_034
1884		SMALL_051	Neuron	0.134235	SMALL_051_ROI_091	83.1284	77.6368		SMALL_051_ROI_035
1885		SMALL_051	Neuron	0.0796426	SMALL_051_ROI_091	25.1284	68.0422		SMALL_051_ROI_036
1886		SMALL_051	Neuron	-0.00302956	SMALL_051_ROI_091	58.7804	92.2366		SMALL_051_ROI_038
1887		SMALL_051	Neuron	0.281878	SMALL_051_ROI_091	2.87834	91.5116		SMALL_051_ROI_039
1888		SMALL_051	Neuron	-0.0161689	SMALL_051_ROI_091	68.8939	81.1644		SMALL_051_ROI_041
1889		SMALL_051	Neuron	-0.00752992	SMALL_051_ROI_091	18.9173	93.5892		SMALL_051_ROI_045
1890		SMALL_051	Neuron	0.220193	SMALL_051_ROI_091	1.79267	56.7771		SMALL_051_ROI_050
1891		SMALL_051	Neuron	0.317626	SMALL_051_ROI_091	4.02562	48.7209		SMALL_051_ROI_052
1892		SMALL_051	Neuron	0.0482922	SMALL_051_ROI_091	13.1935	39.2189		SMALL_051_ROI_057
1893		SMALL_051	Neuron	0.0127905	SMALL_051_ROI_091	72.7023	61.4574		SMALL_051_ROI_063
1894		SMALL_051	Neuron	0.137094	SMALL_051_ROI_091	9.43835	52.3347		SMALL_051_ROI_065
1895		SMALL_051	Neuron	0.00526445	SMALL_051_ROI_091	63.1941	36.6353		SMALL_051_ROI_066
1896		SMALL_051	Neuron	0.274786	SMALL_051_ROI_091	5.87079	40.0808		SMALL_051_ROI_067
1897		SMALL_051	Neuron	0.225559	SMALL_051_ROI_091	4.53314	36.7101		SMALL_051_ROI_068
1898		SMALL_051	Neuron	-0.0537595	SMALL_051_ROI_091	50.7719	25.4487		SMALL_051_ROI_069
1899		SMALL_051	Neuron	0.225726	SMALL_051_ROI_091	46.1323	79.3175		SMALL_051_ROI_071
1900		SMALL_051	Neuron	-0.0531399	SMALL_051_ROI_091	57.2281	84.7426		SMALL_051_ROI_072
1901		SMALL_051	Neuron	-0.0577044	SMALL_051_ROI_091	55.5625	92.2575		SMALL_051_ROI_075
1902		SMALL_051	Neuron	-0.0267801	SMALL_051_ROI_091	13.1352	68.4054		SMALL_051_ROI_079
1903		SMALL_051	Neuron	0.294347	SMALL_051_ROI_091	4.47815	12.0013		SMALL_051_ROI_088
1904		SMALL_051	Neuron	1	SMALL_051_ROI_091	0	0		SMALL_051_ROI_091
1905		SMALL_051	Neuron	0.248362	SMALL_051_ROI_091	9.62185	14.5297		SMALL_051_ROI_093
1906		SMALL_051	Neuron	0.159864	SMALL_051_ROI_091	0.355101	88.4002		SMALL_051_ROI_094
1907		SMALL_051	Neuron	-0.0972045	SMALL_051_ROI_091	71.7641	44.0237		SMALL_051_ROI_097
1908		SMALL_051	Neuron	-0.0220609	SMALL_051_ROI_093	82.9087	134.98		SMALL_051_ROI_002
1909		SMALL_051	Neuron	0.0714899	SMALL_051_ROI_093	25.2306	126.84		SMALL_051_ROI_003
1910		SMALL_051	Neuron	-0.0318126	SMALL_051_ROI_093	60.7376	122.711		SMALL_051_ROI_005
1911		SMALL_051	Neuron	-0.00465874	SMALL_051_ROI_093	47.3164	115.205		SMALL_051_ROI_006
1912		SMALL_051	Neuron	0.119849	SMALL_051_ROI_093	14.3394	86.7684		SMALL_051_ROI_013
1913		SMALL_051	Neuron	0.0329888	SMALL_051_ROI_093	58.6187	70.6861		SMALL_051_ROI_016
1914		SMALL_051	Neuron	0.104914	SMALL_051_ROI_093	10.6778	103.09		SMALL_051_ROI_018
1915		SMALL_051	Neuron	0.120738	SMALL_051_ROI_093	16.5045	89.5609		SMALL_051_ROI_019
1916		SMALL_051	Neuron	0.114308	SMALL_051_ROI_093	47.8937	80.1349		SMALL_051_ROI_020
1917		SMALL_051	Neuron	0.139475	SMALL_051_ROI_093	35.6437	103.25		SMALL_051_ROI_022
1918		SMALL_051	Neuron	0.202658	SMALL_051_ROI_093	10.8839	91.8115		SMALL_051_ROI_033
1919		SMALL_051	Neuron	0.225746	SMALL_051_ROI_093	73.8307	81.0938		SMALL_051_ROI_034
1920		SMALL_051	Neuron	0.0660378	SMALL_051_ROI_093	73.5066	63.2544		SMALL_051_ROI_035
1921		SMALL_051	Neuron	0.071782	SMALL_051_ROI_093	34.7502	53.922		SMALL_051_ROI_036
1922		SMALL_051	Neuron	0.00331901	SMALL_051_ROI_093	68.4022	79.6278		SMALL_051_ROI_038
1923		SMALL_051	Neuron	0.142686	SMALL_051_ROI_093	6.7435	78.3165		SMALL_051_ROI_039
1924		SMALL_051	Neuron	-0.0238394	SMALL_051_ROI_093	59.272	68.5203		SMALL_051_ROI_041
1925		SMALL_051	Neuron	-0.0287331	SMALL_051_ROI_093	9.29544	82.7241		SMALL_051_ROI_045
1926		SMALL_051	Neuron	0.108639	SMALL_051_ROI_093	7.82917	43.7672		SMALL_051_ROI_050
1927		SMALL_051	Neuron	0.318531	SMALL_051_ROI_093	5.59623	34.2051		SMALL_051_ROI_052
1928		SMALL_051	Neuron	0.0981392	SMALL_051_ROI_093	3.57167	25.3966		SMALL_051_ROI_057
1929		SMALL_051	Neuron	0.0902363	SMALL_051_ROI_093	63.0804	52.1688		SMALL_051_ROI_063
1930		SMALL_051	Neuron	0.0764841	SMALL_051_ROI_093	0.1835	50.2027		SMALL_051_ROI_065
1931		SMALL_051	Neuron	-0.0499262	SMALL_051_ROI_093	72.8159	33.6238		SMALL_051_ROI_066
1932		SMALL_051	Neuron	0.278724	SMALL_051_ROI_093	3.75106	39.7539		SMALL_051_ROI_067
1933		SMALL_051	Neuron	0.19076	SMALL_051_ROI_093	5.08871	39.4853		SMALL_051_ROI_068
1934		SMALL_051	Neuron	0.0492268	SMALL_051_ROI_093	60.3937	21.4133		SMALL_051_ROI_069
1935		SMALL_051	Neuron	0.212769	SMALL_051_ROI_093	55.7542	72.5075		SMALL_051_ROI_071
1936		SMALL_051	Neuron	0.0251997	SMALL_051_ROI_093	47.6063	80.8731		SMALL_051_ROI_072
1937		SMALL_051	Neuron	-0.0218114	SMALL_051_ROI_093	65.1843	90.7365		SMALL_051_ROI_075
1938		SMALL_051	Neuron	-0.0293248	SMALL_051_ROI_093	22.7571	67.6123		SMALL_051_ROI_079
1939		SMALL_051	Neuron	0.178655	SMALL_051_ROI_093	5.1437	15.8437		SMALL_051_ROI_088
1940		SMALL_051	Neuron	0.248362	SMALL_051_ROI_093	9.62185	14.5297		SMALL_051_ROI_091
1941		SMALL_051	Neuron	1	SMALL_051_ROI_093	0	0		SMALL_051_ROI_093
1942		SMALL_051	Neuron	0.123548	SMALL_051_ROI_093	9.97695	74.0108		SMALL_051_ROI_094
1943		SMALL_051	Neuron	0.0393147	SMALL_051_ROI_093	62.1423	30.6826		SMALL_051_ROI_097
1944		SMALL_051	Neuron	-0.0332452	SMALL_051_ROI_094	72.9317	98.2826		SMALL_051_ROI_002
1945		SMALL_051	Neuron	0.0409058	SMALL_051_ROI_094	15.2536	92.7968		SMALL_051_ROI_003
1946		SMALL_051	Neuron	0.0469958	SMALL_051_ROI_094	70.7146	77.9786		SMALL_051_ROI_005
1947		SMALL_051	Neuron	0.023362	SMALL_051_ROI_094	57.2933	67.0406		SMALL_051_ROI_006
1948		SMALL_051	Neuron	0.147654	SMALL_051_ROI_094	4.36244	37.5315		SMALL_051_ROI_013
1949		SMALL_051	Neuron	-0.0248998	SMALL_051_ROI_094	68.5957	27.5888		SMALL_051_ROI_016
1950		SMALL_051	Neuron	0.158506	SMALL_051_ROI_094	0.700888	30.782		SMALL_051_ROI_018
1951		SMALL_051	Neuron	0.287096	SMALL_051_ROI_094	6.52758	16.1077		SMALL_051_ROI_019
1952		SMALL_051	Neuron	0.35384	SMALL_051_ROI_094	37.9168	6.48979		SMALL_051_ROI_020
1953		SMALL_051	Neuron	0.178356	SMALL_051_ROI_094	25.6668	31.5219		SMALL_051_ROI_022
1954		SMALL_051	Neuron	0.209736	SMALL_051_ROI_094	0.90699	21.129		SMALL_051_ROI_033
1955		SMALL_051	Neuron	0.00437583	SMALL_051_ROI_094	63.8537	15.2057		SMALL_051_ROI_034
1956		SMALL_051	Neuron	0.176621	SMALL_051_ROI_094	83.4835	10.764		SMALL_051_ROI_035
1957		SMALL_051	Neuron	0.0595304	SMALL_051_ROI_094	24.7733	33.124		SMALL_051_ROI_036
1958		SMALL_051	Neuron	-0.0278759	SMALL_051_ROI_094	58.4253	54.0775		SMALL_051_ROI_038
1959		SMALL_051	Neuron	0.150963	SMALL_051_ROI_094	3.23344	46.7477		SMALL_051_ROI_039
1960		SMALL_051	Neuron	-0.0494333	SMALL_051_ROI_094	69.249	50.2903		SMALL_051_ROI_041
1961		SMALL_051	Neuron	-0.0157401	SMALL_051_ROI_094	19.2724	71.039		SMALL_051_ROI_045
1962		SMALL_051	Neuron	0.133692	SMALL_051_ROI_094	2.14778	48.6483		SMALL_051_ROI_050
1963		SMALL_051	Neuron	0.292201	SMALL_051_ROI_094	4.38072	40.1213		SMALL_051_ROI_052
1964		SMALL_051	Neuron	0.164602	SMALL_051_ROI_094	13.5486	49.7095		SMALL_051_ROI_057
1965		SMALL_051	Neuron	0.00662749	SMALL_051_ROI_094	73.0574	70.1404		SMALL_051_ROI_063
1966		SMALL_051	Neuron	-0.0040048	SMALL_051_ROI_094	9.79345	95.3195		SMALL_051_ROI_065
1967		SMALL_051	Neuron	-0.040485	SMALL_051_ROI_094	62.839	85.7888		SMALL_051_ROI_066
1968		SMALL_051	Neuron	0.138837	SMALL_051_ROI_094	6.22589	94.1774		SMALL_051_ROI_067
1969		SMALL_051	Neuron	0.140536	SMALL_051_ROI_094	4.88824	99.9373		SMALL_051_ROI_068
1970		SMALL_051	Neuron	0.0349831	SMALL_051_ROI_094	50.4168	80.7885		SMALL_051_ROI_069
1971		SMALL_051	Neuron	0.0946013	SMALL_051_ROI_094	45.7772	89.9379		SMALL_051_ROI_071
1972		SMALL_051	Neuron	-0.0727704	SMALL_051_ROI_094	57.5832	107.876		SMALL_051_ROI_072
1973		SMALL_051	Neuron	0.00736746	SMALL_051_ROI_094	55.2074	124.122		SMALL_051_ROI_075
1974		SMALL_051	Neuron	0.0161932	SMALL_051_ROI_094	12.7801	109.922		SMALL_051_ROI_079
1975		SMALL_051	Neuron	0.189589	SMALL_051_ROI_094	4.83325	87.104		SMALL_051_ROI_088
1976		SMALL_051	Neuron	0.159864	SMALL_051_ROI_094	0.355101	88.4002		SMALL_051_ROI_091
1977		SMALL_051	Neuron	0.123548	SMALL_051_ROI_094	9.97695	74.0108		SMALL_051_ROI_093
1978		SMALL_051	Neuron	1	SMALL_051_ROI_094	0	0		SMALL_051_ROI_094
1979		SMALL_051	Neuron	-0.0421425	SMALL_051_ROI_094	72.1192	52.813		SMALL_051_ROI_097
1980		SMALL_051	Neuron	0.0346438	SMALL_051_ROI_097	145.051	104.725		SMALL_051_ROI_002
1981		SMALL_051	Neuron	0.0385797	SMALL_051_ROI_097	87.3728	96.7022		SMALL_051_ROI_003
1982		SMALL_051	Neuron	0.0317866	SMALL_051_ROI_097	1.40465	92.0295		SMALL_051_ROI_005
1983		SMALL_051	Neuron	0.0145689	SMALL_051_ROI_097	14.8259	84.6081		SMALL_051_ROI_006
1984		SMALL_051	Neuron	-0.0338157	SMALL_051_ROI_097	76.4817	57.0307		SMALL_051_ROI_013
1985		SMALL_051	Neuron	0.253533	SMALL_051_ROI_097	3.52356	41.8377		SMALL_051_ROI_016
1986		SMALL_051	Neuron	-0.0596732	SMALL_051_ROI_097	72.8201	83.5793		SMALL_051_ROI_018
1987		SMALL_051	Neuron	-0.0727536	SMALL_051_ROI_097	78.6468	68.894		SMALL_051_ROI_019
1988		SMALL_051	Neuron	0.0236552	SMALL_051_ROI_097	110.036	57.8963		SMALL_051_ROI_020
1989		SMALL_051	Neuron	0.0237468	SMALL_051_ROI_097	97.786	77.925		SMALL_051_ROI_022
1990		SMALL_051	Neuron	-0.0394485	SMALL_051_ROI_097	73.0262	73.3305		SMALL_051_ROI_033
1991		SMALL_051	Neuron	0.0634624	SMALL_051_ROI_097	135.973	55.524		SMALL_051_ROI_034
1992		SMALL_051	Neuron	-0.0524869	SMALL_051_ROI_097	11.3643	43.0603		SMALL_051_ROI_035
1993		SMALL_051	Neuron	0.0759024	SMALL_051_ROI_097	96.8925	24.9668		SMALL_051_ROI_036
1994		SMALL_051	Neuron	0.0285861	SMALL_051_ROI_097	130.545	49.0708		SMALL_051_ROI_038
1995		SMALL_051	Neuron	-0.0410697	SMALL_051_ROI_097	68.8858	47.6478		SMALL_051_ROI_039
1996		SMALL_051	Neuron	0.0811687	SMALL_051_ROI_097	2.87022	37.9833		SMALL_051_ROI_041
1997		SMALL_051	Neuron	0.138831	SMALL_051_ROI_097	52.8468	54.0382		SMALL_051_ROI_045
1998		SMALL_051	Neuron	-0.0337618	SMALL_051_ROI_097	69.9714	13.1581		SMALL_051_ROI_050
[truncated: 10,792 more rows]
