# Supplementary material for: Complementary encoding of spatial information in hippocampal astrocytes
Source: PLoS Biol. 2022 Mar 3;20(3):e3001530. doi: 10.1371/journal.pbio.3001530 (PMC8893713; doi:10.1371/journal.pbio.3001530)
Supplement: S5 Data — (ZIP) [file pbio.3001530.s037.zip › S5_Data/S16_Fig.xlsx]

## Sheet: Fig_S16_A
	Unnamed: 0	FOV	mean_dynRange_astro	mean_Spatial_Precision_astro	mean_dynRange_neuro	mean_Spatial_Precision_neuro	normalizer	mean_Spatial_Precision_neuro_corrected
0	0	SMALL_051	0.495401	0.0380002	0.345609	0.0287454	1.43341	0.0412041
1	1	SMALL_053	1.08032	0.0412663	0.356972	0.0355405	3.02634	0.107558
2	2	SMALL_055	0.93518	0.0322464	0.526998	0.0261053	1.77454	0.046325
3	3	SMALL_057	1.12643	0.0340718	0.308878	0.0279414	3.64684	0.101898
4	4	SMALL_058	0.669002	0.0324254	0.438889	0.0304011	1.52431	0.0463407
5	5	SMALL_062	1.43197	0.0453518	0.448886	0.0394328	3.19006	0.125793
6	6	SMALL_063	0.734571	0.0370075	0.819189	0.0397798	0.896705	0.0356707
7	7	SMALL_065	0.801702	0.048679	0.641991	0.0323894	1.24878	0.0404471
8	8	SMALL_067	0.451448	0.0423315	0.620769	0.0395154	0.72724	0.0287371
9	9	SMALL_068	1.81553	0.0540637	0.53773	0.0533049	3.37629	0.179973
10	10	SMALL_060			0.925087	0.0342366

## Sheet: Fig_S16_B
	Unnamed: 0	FOV	ROIs_neuro	modulated_neuro	Stable_neuro	Reliable_neuro	Stable_and_reliable_neuro	nS_nR_n	Fraction_S_R_total_n	ROIs_astro	modulated_astro	Stable_astro	Reliable_astro	Stable_and_reliable_astro	nS_nR_a	Fraction_S_R_total_a
0	0	SMALL_051	99	36	23	46	14	44	0.141414	31	9	4	16	3	14	0.0967742
1	1	SMALL_053	80	17	14	20	6	52	0.075	41	5	3	10	1	29	0.0243902
2	2	SMALL_055	43	11	7	16	7	27	0.162791	38	6	5	10	3	26	0.0789474
3	3	SMALL_057	72	21	15	24	9	42	0.125	57	8	9	12	1	37	0.0175439
4	4	SMALL_058	50	24	13	26	7	18	0.14	32	6	6	12	2	16	0.0625
5	5	SMALL_060	83	28	16	32	7	42	0.0843373	11	0	1	0	0	10	0
6	6	SMALL_062	101	25	20	34	7	54	0.0693069	25	6	3	9	2	15	0.08
7	7	SMALL_063	63	25	18	26	12	31	0.190476	17	2	1	3	1	14	0.0588235
8	8	SMALL_065	104	49	22	54	16	44	0.153846	22	7	7	8	4	11	0.181818
9	9	SMALL_067	99	52	35	57	26	33	0.262626	27	10	3	11	2	15	0.0740741
10	10	SMALL_068	76	47	33	48	28	23	0.368421	40	17	13	19	10	18	0.25
