# Supplementary material for: Complementary encoding of spatial information in hippocampal astrocytes
Source: PLoS Biol. 2022 Mar 3;20(3):e3001530. doi: 10.1371/journal.pbio.3001530 (PMC8893713; doi:10.1371/journal.pbio.3001530)
Supplement: S5 Data — (ZIP) [file pbio.3001530.s037.zip › S5_Data/S17_Fig.xlsx]

## Sheet: Fig_S17
Astrocytes							Neurons
Bins	9	12	15	18			Bins	9	12	15	18
	0.1	0.833333	0.571429	0				0.722222	0.75	0.705882	0.765957
	0.166667	0.3	0.4	0.333333				0.787234	0.64	0.857143	0.818182
	0.222222	0.117647	0.117647	0.2				0.77551	0.892857	0.808511	0.958333
	0.833333	0.166667	0	0.833333				0.857143	0.816327	0.607143	0.76
	0.166667	0.333333	0.166667	0.5				0.818182	0.904762	0.727273	0.68
	0.352941	0.428571	0.666667	0.166667				0.72	0.808511	0.666667	0.823529
	0.6	0.25	0.5	0.235294				0.75	0.72	0.958333	0.692308
	0.25	0.166667	0.5	0.8				0.958333	0.823529	0.68	0.638889
	0.714286	0.5	0.3	0.125				0.882353	0.875	0.730769	0.857143
	1	0.6	0.111111	0.571429				0.8	0.636364	0.755102	0.693878
								0.714286	0.555556	0.68	0.678571
