# Supplementary material for: Complementary encoding of spatial information in hippocampal astrocytes
Source: PLoS Biol. 2022 Mar 3;20(3):e3001530. doi: 10.1371/journal.pbio.3001530 (PMC8893713; doi:10.1371/journal.pbio.3001530)
Supplement: S5 Data — (ZIP) [file pbio.3001530.s037.zip › S5_Data/S18_Fig.xlsx]

## Sheet: Fig_S18 B-C
		MI	MI_visual_cue_shuff	id	bin
		0.402795	0.128231	57	9
		0.698005	0.2588	68	9
		0.624185	0.314107	62	9
		0.139129	0.068624	51	9
		0.348069	0.120647	63	9
		0.474001	0.194347	65	9
		0.305534	0.107201	55	9
		0.385829	0.154511	67	9
		0.237748	0.0780231	60	9
		0.360708	0.10566	58	9
		0.475771	0.126947	53	9
		0.510038	0.176556	65	12
		0.181482	0.058659	51	12
		0.807331	0.204147	68	12
		0.518245	0.104964	53	12
		0.217165	0.0817321	60	12
		0.431232	0.0991682	58	12
		0.334508	0.0812676	55	12
		0.407682	0.111214	63	12
		0.418426	0.103637	57	12
		0.383538	0.137636	67	12
		0.760975	0.242492	62	12
		0.343658	0.0719827	55	15
		0.594051	0.197236	62	15
		0.693175	0.13637	68	15
		0.298241	0.0737857	57	15
		0.497857	0.0985571	53	15
		0.42858	0.0868036	58	15
		0.461324	0.146868	65	15
		0.32494	0.0985259	63	15
		0.22492	0.0788446	60	15
		0.158247	0.0598191	51	15
		0.35911	0.0842239	67	15
		0.138566	0.0524794	51	18
		0.301942	0.0669737	55	18
		0.498307	0.119214	65	18
		0.647341	0.176503	62	18
		0.366238	0.0982264	63	18
		0.698883	0.0897626	68	18
		0.213355	0.0710513	60	18
		0.298635	0.074166	67	18
		0.409935	0.0878747	58	18
		0.470435	0.0857294	53	18
		0.331715	0.0667933	57	18

## Sheet: Fig_S18 D-E
		MI	MI_sh	id	bin
		1.14252	0.554642	65	9
		0.971438	0.222683	63	9
		1.13587	0.355476	62	9
		0.341031	0.106184	55	9
		1.31042	0.426306	68	9
		0.931378	0.205272	60	9
		0.559959	0.141073	57	9
		0.518544	0.158569	51	9
		1.46037	0.549057	67	9
		0.921672	0.186473	53	9
		0.950891	0.330773	58	9
		0.987326	0.170672	53	12
		1.22625	0.495856	65	12
		0.469162	0.0912906	55	12
		1.55437	0.347989	67	12
		0.985594	0.189225	60	12
		1.0238	0.211297	63	12
		0.54002	0.132868	57	12
		1.24	0.301892	62	12
		0.578758	0.155132	51	12
		0.911134	0.345611	58	12
		1.48792	0.275997	68	12
		1.52474	0.191848	67	15
		0.843035	0.172018	60	15
		0.377279	0.082377	55	15
		1.05577	0.188522	63	15
		0.606472	0.117011	57	15
		0.494442	0.149198	51	15
		1.24824	0.430263	65	15
		0.883197	0.345599	58	15
		1.44395	0.150158	68	15
		1.01562	0.156131	53	15
		1.13963	0.219943	62	15
		1.04172	0.175824	62	18
		0.889664	0.140828	60	18
		0.555601	0.136228	51	18
		1.49083	0.10343	68	18
		1.02349	0.12581	53	18
		0.95886	0.337621	58	18
		1.04167	0.177288	63	18
		1.57074	0.107378	67	18
		0.586526	0.101087	57	18
		0.443603	0.0793242	55	18
		1.1051	0.329623	65	18
