# Supplementary material for: Complementary encoding of spatial information in hippocampal astrocytes
Source: PLoS Biol. 2022 Mar 3;20(3):e3001530. doi: 10.1371/journal.pbio.3001530 (PMC8893713; doi:10.1371/journal.pbio.3001530)
Supplement: S5 Data — (ZIP) [file pbio.3001530.s037.zip › S5_Data/S19_Fig.xlsx]

## Sheet: FIG_S19A_AA
	Unnamed: 0	I	Ilin	Imax
0	0	0.00571832	0.00505376	0.0042115
1	1	0.00989564	0.00905795	0.00691941
2	2	0.0180267	0.0130574	0.0171976
3	3	0.0140398	0.00947972	0.012963
4	4	0.0126515	0.00827198	0.0112342
5	5	0.0286312	0.0209065	0.0257921
6	6	0.013055	0.0163067	0.0102684
7	7	0.0456261	0.030318	0.0469457
8	8	0.0315231	0.0278855	0.0311367
9	9	0.0175804	0.0137166	0.0169281
10	10	0.0227944	0.013346	0.0186138

## Sheet: FIG_S19A_NN
	Unnamed: 0	I	Ilin	Imax
0	0	0.0290107	0.0219712	0.0275454
1	1	0.0446107	0.0312283	0.0401841
2	2	0.0300547	0.0221579	0.0273723
3	3	0.0277221	0.0206228	0.0266579
4	4	0.0634055	0.0489762	0.062512
5	5	0.0626475	0.0396486	0.0565244
6	6	0.0752578	0.0515283	0.0704435
7	7	0.0810397	0.0580126	0.0755804
8	8	0.0666781	0.0497366	0.0653435
9	9	0.102727	0.0786123	0.102114
10	10	0.15523	0.120038	0.156332

## Sheet: FIG_S19A_AN
	Unnamed: 0	I	Ilin	Imax
0	0	0.0166058	0.0148947	0.0159009
1	1	0.0255211	0.0218426	0.0235417
2	2	0.0243031	0.0177853	0.0222759
3	3	0.0214843	0.015484	0.0197922
4	4	0.0378325	0.0324005	0.036885
5	5	0.0447081	0.0316206	0.041117
6	6	0.0440786	0.0376489	0.0404089
7	7	0.0650298	0.0447634	0.0611763
8	8	0.0500644	0.0398269	0.0482352
9	9	0.0607532	0.0524846	0.0594992
10	10	0.0913053	0.078944	0.0874667
