# Supplementary material for: Complementary encoding of spatial information in hippocampal astrocytes
Source: PLoS Biol. 2022 Mar 3;20(3):e3001530. doi: 10.1371/journal.pbio.3001530 (PMC8893713; doi:10.1371/journal.pbio.3001530)
Supplement: S5 Data — (ZIP) [file pbio.3001530.s037.zip › S5_Data/S20_Fig.xlsx]

## Sheet: Fig_S20A
	I	Pair	Kind	FOV
	0.00722448	Astrocytes	MI_red	51
	0.0124415	Astrocytes	MI_red	53
	0.0191986	Astrocytes	MI_red	55
	0.0152996	Astrocytes	MI_red	57
	0.0130858	Astrocytes	MI_red	58
	0.0301205	Astrocytes	MI_red	60
	0.0183677	Astrocytes	MI_red	62
	0.0480763	Astrocytes	MI_red	63
	0.0340785	Astrocytes	MI_red	65
	0.0198992	Astrocytes	MI_red	67
	0.0236642	Astrocytes	MI_red	68
	0.0042115	Astrocytes	ILIN	51
	0.00691941	Astrocytes	ILIN	53
	0.0171976	Astrocytes	ILIN	55
	0.012963	Astrocytes	ILIN	57
	0.0112342	Astrocytes	ILIN	58
	0.0257921	Astrocytes	ILIN	60
	0.0102684	Astrocytes	ILIN	62
	0.0469457	Astrocytes	ILIN	63
	0.0311367	Astrocytes	ILIN	65
	0.0169281	Astrocytes	ILIN	67
	0.0186138	Astrocytes	ILIN	68
	-8.14428e-06	Astrocytes	ISS	51
	-6.8573e-06	Astrocytes	ISS	53
	-2.20753e-05	Astrocytes	ISS	55
	-7.80375e-06	Astrocytes	ISS	57
	-1.2814e-05	Astrocytes	ISS	58
	-7.88452e-05	Astrocytes	ISS	60
	-3.89894e-05	Astrocytes	ISS	62
	-0.000184103	Astrocytes	ISS	63
	-0.000129877	Astrocytes	ISS	65
	-5.07346e-05	Astrocytes	ISS	67
	-2.81125e-05	Astrocytes	ISS	68
	-0.000172746	Astrocytes	ICI	51
	-0.000389716	Astrocytes	ICI	53
	-0.00139705	Astrocytes	ICI	55
	-0.00117307	Astrocytes	ICI	57
	-0.00216327	Astrocytes	ICI	58
	-0.0032888	Astrocytes	ICI	60
	-0.00150227	Astrocytes	ICI	62
	-0.00420271	Astrocytes	ICI	63
	-0.00104702	Astrocytes	ICI	65
	-0.000484516	Astrocytes	ICI	67
	-0.000617104	Astrocytes	ICI	68
	0.00319388	Astrocytes	ICD	51
	0.00591871	Astrocytes	ICD	53
	0.00342006	Astrocytes	ICD	55
	0.00351745	Astrocytes	ICD	57
	0.00402764	Astrocytes	ICD	58
	0.00769597	Astrocytes	ICD	60
	0.00964056	Astrocytes	ICD	62
	0.00551736	Astrocytes	ICD	63
	0.00411874	Astrocytes	ICD	65
	0.00350635	Astrocytes	ICD	67
	0.00569564	Astrocytes	ICD	68
	0.0287961	Neuron	MI_red	51
	0.0454766	Neuron	MI_red	53
	0.0313163	Neuron	MI_red	55
	0.0288711	Neuron	MI_red	57
	0.0645801	Neuron	MI_red	58
	0.061917	Neuron	MI_red	60
	0.0733092	Neuron	MI_red	62
	0.0816519	Neuron	MI_red	63
	0.0684567	Neuron	MI_red	65
	0.103812	Neuron	MI_red	67
	0.154325	Neuron	MI_red	68
	0.0275454	Neuron	ILIN	51
	0.0401841	Neuron	ILIN	53
	0.0273723	Neuron	ILIN	55
	0.0266579	Neuron	ILIN	57
	0.062512	Neuron	ILIN	58
	0.0565244	Neuron	ILIN	60
	0.0704435	Neuron	ILIN	62
	0.0755804	Neuron	ILIN	63
	0.0653435	Neuron	ILIN	65
	0.102114	Neuron	ILIN	67
	0.156332	Neuron	ILIN	68
	-8.82493e-05	Neuron	ISS	51
	-8.22006e-05	Neuron	ISS	53
	-4.43775e-05	Neuron	ISS	55
	-6.12955e-05	Neuron	ISS	57
	-0.00038406	Neuron	ISS	58
	-0.000198727	Neuron	ISS	60
	-0.000427292	Neuron	ISS	62
	-0.000757541	Neuron	ISS	63
	-0.000384244	Neuron	ISS	65
	-0.0011961	Neuron	ISS	67
	-0.0036445	Neuron	ISS	68
	-0.000573378	Neuron	ICI	51
	-0.000104345	Neuron	ICI	53
	-0.00012262	Neuron	ICI	55
	-0.000209515	Neuron	ICI	57
	-0.000521556	Neuron	ICI	58
	-0.000642363	Neuron	ICI	60
	-0.00168741	Neuron	ICI	62
	-0.00143932	Neuron	ICI	63
	-0.000298262	Neuron	ICI	65
	-0.0015253	Neuron	ICI	67
	-0.0040756	Neuron	ICI	68
	0.00191228	Neuron	ICD	51
	0.00547904	Neuron	ICD	53
	0.00411102	Neuron	ICD	55
	0.00248401	Neuron	ICD	57
	0.00297379	Neuron	ICD	58
	0.00623371	Neuron	ICD	60
	0.00498041	Neuron	ICD	62
	0.00826844	Neuron	ICD	63
	0.00379572	Neuron	ICD	65
	0.00441992	Neuron	ICD	67
	0.00571322	Neuron	ICD	68
	0.0185399	MIX	MI_red	51
	0.0289739	MIX	MI_red	53
	0.0262662	MIX	MI_red	55
	0.0232409	MIX	MI_red	57
	0.0391733	MIX	MI_red	58
	0.0482756	MIX	MI_red	60
	0.052027	MIX	MI_red	62
	0.0676629	MIX	MI_red	63
	0.0524842	MIX	MI_red	65
	0.0629159	MIX	MI_red	67
	0.0937606	MIX	MI_red	68
	0.0159009	MIX	ILIN	51
	0.0235417	MIX	ILIN	53
	0.0222759	MIX	ILIN	55
	0.0197922	MIX	ILIN	57
	0.036885	MIX	ILIN	58
	0.041117	MIX	ILIN	60
	0.0404089	MIX	ILIN	62
	0.0611763	MIX	ILIN	63
	0.0482352	MIX	ILIN	65
	0.0594992	MIX	ILIN	67
	0.0874667	MIX	ILIN	68
	-2.76942e-05	MIX	ISS	51
	-3.28401e-05	MIX	ISS	53
	-1.79109e-05	MIX	ISS	55
	-1.53435e-05	MIX	ISS	57
	-6.49636e-05	MIX	ISS	58
	-0.000138843	MIX	ISS	60
	-0.000157487	MIX	ISS	62						0.345
	-0.000314939	MIX	ISS	63
	-0.000168869	MIX	ISS	65
	-0.00023297	MIX	ISS	67
	-0.000332127	MIX	ISS	68
	-0.000146377	MIX	ICI	51
	1.87413e-05	MIX	ICI	53
	-6.97122e-05	MIX	ICI	55
	-1.78304e-05	MIX	ICI	57
	-3.35282e-05	MIX	ICI	58
	0.000150468	MIX	ICI	60
	-0.000111692	MIX	ICI	62
	-0.000824682	MIX	ICI	63
	-2.72461e-05	MIX	ICI	65
	-0.000388852	MIX	ICI	67
	0.000548519	MIX	ICI	68
	0.00281308	MIX	ICD	51
	0.00544625	MIX	ICD	53
	0.00407791	MIX	ICD	55
	0.00348187	MIX	ICD	57
	0.00238678	MIX	ICD	58
	0.00714696	MIX	ICD	60
	0.0118873	MIX	ICD	62
	0.00762628	MIX	ICD	63
	0.00444511	MIX	ICD	65
	0.00403852	MIX	ICD	67
	0.00607754	MIX	ICD	68

## Sheet: Fig_20B
	I	Pair	Kind	FOV
	0.00870993	Astrocytes	MI_syn	51
	0.0145235	Astrocytes	MI_syn	53
	0.0205901	Astrocytes	MI_syn	55
	0.0168884	Astrocytes	MI_syn	57
	0.0132767	Astrocytes	MI_syn	58
	0.0320102	Astrocytes	MI_syn	60
	0.0301058	Astrocytes	MI_syn	62
	0.050645	Astrocytes	MI_syn	63
	0.0387407	Astrocytes	MI_syn	65
	0.0240657	Astrocytes	MI_syn	67
	0.0309818	Astrocytes	MI_syn	68
	0.00215572	Astrocytes	ILIN	51
	0.00375686	Astrocytes	ILIN	53
	0.0153182	Astrocytes	ILIN	55
	0.0122875	Astrocytes	ILIN	57
	0.00816373	Astrocytes	ILIN	58
	0.0211997	Astrocytes	ILIN	60
	0.00535658	Astrocytes	ILIN	62
	0.0424974	Astrocytes	ILIN	63
	0.0293956	Astrocytes	ILIN	65
	0.0166708	Astrocytes	ILIN	67
	0.0181473	Astrocytes	ILIN	68
	-4.19455e-06	Astrocytes	ISS	51
	-1.60558e-06	Astrocytes	ISS	53
	3.7875e-06	Astrocytes	ISS	55
	-6.56352e-09	Astrocytes	ISS	57
	1.23761e-06	Astrocytes	ISS	58
	3.03745e-05	Astrocytes	ISS	60
	2.95827e-05	Astrocytes	ISS	62
	7.8808e-06	Astrocytes	ISS	63
	-3.59702e-05	Astrocytes	ISS	65
	-4.43673e-05	Astrocytes	ISS	67
	-1.98546e-05	Astrocytes	ISS	68
	6.69511e-05	Astrocytes	ICI	51
	4.38336e-05	Astrocytes	ICI	53
	-0.000337966	Astrocytes	ICI	55
	-0.000694141	Astrocytes	ICI	57
	-4.30413e-05	Astrocytes	ICI	58
	0.000340558	Astrocytes	ICI	60
	0.000413234	Astrocytes	ICI	62
	-0.000560081	Astrocytes	ICI	63
	-0.000758381	Astrocytes	ICI	65
	-0.00051841	Astrocytes	ICI	67
	0.000792931	Astrocytes	ICI	68
	0.00649145	Astrocytes	ICD	51
	0.0107244	Astrocytes	ICD	53
	0.00560609	Astrocytes	ICD	55
	0.00529514	Astrocytes	ICD	57
	0.00515479	Astrocytes	ICD	58
	0.0104395	Astrocytes	ICD	60
	0.0243064	Astrocytes	ICD	62
	0.00869976	Astrocytes	ICD	63
	0.0101395	Astrocytes	ICD	65
	0.00795775	Astrocytes	ICD	67
	0.0120614	Astrocytes	ICD	68
	0.0354419	Neuron	MI_syn	51
	0.0531574	Neuron	MI_syn	53
	0.0392048	Neuron	MI_syn	55
	0.0347161	Neuron	MI_syn	57
	0.0744351	Neuron	MI_syn	58
	0.0755874	Neuron	MI_syn	60
	0.0940706	Neuron	MI_syn	62
	0.087172	Neuron	MI_syn	63
	0.0741854	Neuron	MI_syn	65
	0.113928	Neuron	MI_syn	67
	0.153379	Neuron	MI_syn	68
	0.0276311	Neuron	ILIN	51
	0.039964	Neuron	ILIN	53
	0.0291733	Neuron	ILIN	55
	0.0268384	Neuron	ILIN	57
	0.066487	Neuron	ILIN	58
	0.057326	Neuron	ILIN	60
	0.0714906	Neuron	ILIN	62
	0.0690441	Neuron	ILIN	63
	0.0620056	Neuron	ILIN	65
	0.102632	Neuron	ILIN	67
	0.144829	Neuron	ILIN	68
	-5.36659e-05	Neuron	ISS	51
	-7.87386e-05	Neuron	ISS	53
	-3.55917e-05	Neuron	ISS	55
	-4.62942e-05	Neuron	ISS	57
	-0.000273368	Neuron	ISS	58
	-0.000167474	Neuron	ISS	60
	-0.000301348	Neuron	ISS	62
	-0.000310532	Neuron	ISS	63
	-0.000289432	Neuron	ISS	65
	-0.000866723	Neuron	ISS	67
	-0.00161056	Neuron	ISS	68
	-0.000317822	Neuron	ICI	51
	0.000161405	Neuron	ICI	53
	1.42374e-05	Neuron	ICI	55
	-4.59725e-05	Neuron	ICI	57
	0.000192298	Neuron	ICI	58
	-2.21658e-06	Neuron	ICI	60
	-0.000570552	Neuron	ICI	62
	-0.000194244	Neuron	ICI	63
	0.000298745	Neuron	ICI	65
	0.000328158	Neuron	ICI	67
	0.000944245	Neuron	ICI	68
	0.00818228	Neuron	ICD	51
	0.0131107	Neuron	ICD	53
	0.0100529	Neuron	ICD	55
	0.00796994	Neuron	ICD	57
	0.00802918	Neuron	ICD	58
	0.0184311	Neuron	ICD	60
	0.0234519	Neuron	ICD	62
	0.0186327	Neuron	ICD	63
	0.0121705	Neuron	ICD	65
	0.0118344	Neuron	ICD	67
	0.00921537	Neuron	ICD	68
	0.0234994	MIX	MI_syn	51
	0.0420394	MIX	MI_syn	53
	0.0339574	MIX	MI_syn	55
	0.0290919	MIX	MI_syn	57
	0.0367579	MIX	MI_syn	58
	0.0574239	MIX	MI_syn	60
	0.0650949	MIX	MI_syn	62
	0.0706546	MIX	MI_syn	63
	0.0695722	MIX	MI_syn	65
	0.0720956	MIX	MI_syn	67
	0.102613	MIX	MI_syn	68
	0.0159742	MIX	ILIN	51
	0.0285278	MIX	ILIN	53
	0.0249958	MIX	ILIN	55
	0.0213384	MIX	ILIN	57
	0.0308198	MIX	ILIN	58
	0.0411802	MIX	ILIN	60
	0.0357317	MIX	ILIN	62
	0.0556503	MIX	ILIN	63
	0.0568537	MIX	ILIN	65
	0.0607895	MIX	ILIN	67
	0.0917036	MIX	ILIN	68
	-1.66786e-05	MIX	ISS	51
	-4.9994e-05	MIX	ISS	53
	-1.54144e-05	MIX	ISS	55
	-1.97384e-05	MIX	ISS	57
	-4.07263e-05	MIX	ISS	58
	-0.000123582	MIX	ISS	60
	-0.000187863	MIX	ISS	62
	-0.000222466	MIX	ISS	63
	-0.000282895	MIX	ISS	65
	-0.000181967	MIX	ISS	67
	-0.000313754	MIX	ISS	68
	-0.000118074	MIX	ICI	51
	0.000186686	MIX	ICI	53
	-4.15825e-05	MIX	ICI	55
	7.57579e-05	MIX	ICI	57
	4.36884e-05	MIX	ICI	58
	0.00113921	MIX	ICI	60
	0.000586384	MIX	ICI	62
	0.000331325	MIX	ICI	63
	0.000358621	MIX	ICI	65
	3.6952e-05	MIX	ICI	67
	0.00131876	MIX	ICI	68
	0.00765993	MIX	ICD	51
	0.013375	MIX	ICD	53
	0.00901855	MIX	ICD	55
	0.00769746	MIX	ICD	57
	0.00593507	MIX	ICD	58
	0.015228	MIX	ICD	60
	0.0289646	MIX	ICD	62
	0.0148955	MIX	ICD	63
	0.0126428	MIX	ICD	65
	0.011451	MIX	ICD	67
	0.00990477	MIX	ICD	68
