# Supplementary material for: Complementary encoding of spatial information in hippocampal astrocytes
Source: PLoS Biol. 2022 Mar 3;20(3):e3001530. doi: 10.1371/journal.pbio.3001530 (PMC8893713; doi:10.1371/journal.pbio.3001530)
Supplement: S5 Data — (ZIP) [file pbio.3001530.s037.zip › S5_Data/S21_Fig.xlsx]

## Sheet: Fig_S21_A_averages
	mean	mean.1	std	std.1
	abs_Out_Corr_Avg	abs_PF_Corr_Avg	abs_Out_Corr_Avg	abs_PF_Corr_Avg
FOV
SMALL_051	0.056789205395115526	0.08011021599870238	0.047333600818151515	0.07176341877355545
SMALL_053	0.055434077532274986	0.08004372424287244	0.04768803858622969	0.06571815890839922
SMALL_055	0.050085967381925604	0.08390570709650903	0.042765215063443836	0.07767490751929716
SMALL_057	0.039305791724027594	0.06925543776351395	0.03238960884046972	0.06016238406623254
SMALL_058	0.0453798671582194	0.0796216384173014	0.040085837597365385	0.0826308832707296
SMALL_060	0.06916836790797455	0.11816619554732882	0.056288222895097835	0.10830781459501594
SMALL_062	0.07953316476087194	0.1362646964906782	0.06056838679135824	0.11197107676579102
SMALL_063	0.10693484461237349	0.15632215116281153	0.0824591986580058	0.12143523087912785
SMALL_065	0.06404446361976686	0.14625294263641403	0.05333972036440846	0.14230020003969107
SMALL_067	0.07810545629723746	0.08785634705165477	0.06323564146102045	0.07819730395967238
SMALL_068	0.1801151002216183	0.12069818134985527	0.1224868370356475	0.11069466235710133

## Sheet: Fig_S21_B_averages
	mean	mean.1	std	std.1
	abs_Out_Corr_Avg	abs_PF_Corr_Avg	abs_Out_Corr_Avg	abs_PF_Corr_Avg
FOV
SMALL_051	0.051687710734637564	0.0983078515395467	0.04405676497696509	0.09122996002057811
SMALL_053	0.052961833139362265	0.11190740950918013	0.045095276208663125	0.10075989908007972
SMALL_055	0.04592448425733809	0.0920043648058822	0.03591125393188173	0.08008597890690787
SMALL_057	0.03733905709527909	0.08163106981039127	0.0294706130406386	0.07443862954872205
SMALL_058	0.0429390518317323	0.08922864617530507	0.034107393324479984	0.06845197787873801
SMALL_060	0.06840891320217818	0.12148589656590922	0.06323844580587605	0.09477707336176755
SMALL_062	0.07346738220646268	0.14582866448999943	0.05683668236289444	0.10999420982486961
SMALL_063	0.11188738293461595	0.15488369485880352	0.08886276351127281	0.12046614078137721
SMALL_065	0.06323137790403414	0.16278936541198027	0.06035888806195293	0.18699957124564
SMALL_067	0.06762185128978702	0.12013085446426731	0.056207596012782024	0.11473463279838472
SMALL_068	0.1405178777431787	0.169241098260033	0.10443804972002733	0.14364145218925214

## Sheet: Fig_S21_C_averages
	mean	mean.1	std	std.1
	abs_Out_Corr_Avg	abs_PF_Corr_Avg	abs_Out_Corr_Avg	abs_PF_Corr_Avg
FOV
SMALL_051	0.07356073884818923	0.09389668587746752	0.055203476809050765	0.07991918877052845
SMALL_053	0.07057850723481762	0.09518713476584877	0.0655571205608811	0.08278499995901588
SMALL_055	0.05875514314134535	0.09996893251209511	0.0499262601224336	0.0899913932512426
SMALL_057	0.04409973656980539	0.08274315286434286	0.03896333675767207	0.07259345625977283
SMALL_058	0.05459457005860451	0.09304488653760419	0.050527216145390956	0.08689443240195278
SMALL_060	0.06891448179202558	0.13303851275599377	0.0536953260448911	0.1206625557746716
SMALL_062	0.08319356305648296	0.14985411860692668	0.0629620056671703	0.12273015253752073
SMALL_063	0.10694927915762177	0.1634946774419428	0.08446416909975404	0.1287279530738778
SMALL_065	0.07962791447343098	0.14568197706100966	0.061948196558569854	0.1367639690924038
SMALL_067	0.09283285893636781	0.08755436307578474	0.06978656425637464	0.08468523866638654
SMALL_068	0.20695799002743967	0.13563291339011757	0.12383023593219059	0.11599329204083189

## Sheet: Fig_S21_D_averages
	mean	mean.1	std	std.1
	abs_Out_Corr_Avg	abs_PF_Corr_Avg	abs_Out_Corr_Avg	abs_PF_Corr_Avg
FOV
SMALL_051	0.06582363002540366	0.12197025981027584	0.05127008802987119	0.1169558027552136
SMALL_053	0.06734749684849124	0.1228374692638501	0.05902509739755549	0.12123154847973033
SMALL_055	0.05867839946776219	0.09887916359514928	0.04215622913515352	0.08750061604492969
SMALL_057	0.042810964132775214	0.08843358430900122	0.03344452977225662	0.08378076284435816
SMALL_058	0.051176963104476586	0.0947177464376507	0.04056410218407103	0.0691034896252957
SMALL_060	0.07856821663675737	0.1202468443559204	0.07231406521448824	0.09425763543405688
SMALL_062	0.07545399790405914	0.16123563437477245	0.05396528745967406	0.1132362844652425
SMALL_063	0.11581544534233137	0.15472621650582202	0.08694376615136677	0.1239358725234664
SMALL_065	0.07615028546803414	0.1900832249364843	0.06837926626653491	0.19675878581216316
SMALL_067	0.07830278020574354	0.12995522753304137	0.06052693738226184	0.1124345604144322
SMALL_068	0.1774879497103785	0.16740320823950916	0.1058111453560118	0.13900047389041303
